# Supplementary material for: Achieving Chemical Accuracy in Cyclodextrin Host–Guest Binding via Integrative Atomistic Modelling
Source: Adv Sci (Weinh). 2025 Dec 14;13(10):e19782. doi: 10.1002/advs.202519782 (PMC12915143; doi:10.1002/advs.202519782)
Supplement: Supplementary file 1 — Supporting Information [file ADVS-13-e19782-s003.zip › all_poses/BCD.DU7.pdb]

MODEL        1
ATOM      1  C1  BCD     1      16.720  29.500   5.690  1.00  0.00            
ATOM      2  O1  BCD     1      17.180  30.070   6.900  1.00  0.00            
ATOM      3  C2  BCD     1      17.350  28.180   5.300  1.00  0.00            
ATOM      4  O2  BCD     1      17.180  27.150   6.390  1.00  0.00            
ATOM      5  C3  BCD     1      18.810  28.360   5.020  1.00  0.00            
ATOM      6  O3  BCD     1      19.240  27.080   4.470  1.00  0.00            
ATOM      7  C4  BCD     1      19.050  29.520   4.030  1.00  0.00            
ATOM      8  C5  BCD     1      18.360  30.780   4.490  1.00  0.00            
ATOM      9  O4  BCD     1      16.990  30.530   4.730  1.00  0.00            
ATOM     10  C6  BCD     1      18.530  32.000   3.500  1.00  0.00            
ATOM     11  O5  BCD     1      17.850  31.730   2.280  1.00  0.00            
ATOM     12  H1  BCD     1      15.650  29.460   5.880  1.00  0.00            
ATOM     13  H2  BCD     1      16.840  27.900   4.370  1.00  0.00            
ATOM     14  H3  BCD     1      16.320  26.730   6.350  1.00  0.00            
ATOM     15  H4  BCD     1      19.300  28.730   5.930  1.00  0.00            
ATOM     16  H5  BCD     1      18.960  26.360   5.040  1.00  0.00            
ATOM     17  H6  BCD     1      18.490  29.160   3.150  1.00  0.00            
ATOM     18  H7  BCD     1      18.750  31.050   5.470  1.00  0.00            
ATOM     19  H8  BCD     1      18.010  32.820   4.010  1.00  0.00            
ATOM     20  H9  BCD     1      19.590  32.280   3.370  1.00  0.00            
ATOM     21  H10 BCD     1      16.960  32.090   2.370  1.00  0.00            
ATOM     22  C7  BCD     1      15.490  31.840  10.170  1.00  0.00            
ATOM     23  O6  BCD     1      16.630  31.340  10.990  1.00  0.00            
ATOM     24  C8  BCD     1      14.690  30.760   9.560  1.00  0.00            
ATOM     25  O7  BCD     1      14.240  29.860  10.580  1.00  0.00            
ATOM     26  C9  BCD     1      15.460  29.910   8.580  1.00  0.00            
ATOM     27  O8  BCD     1      14.600  28.970   7.910  1.00  0.00            
ATOM     28  C10 BCD     1      16.220  30.840   7.580  1.00  0.00            
ATOM     29  C11 BCD     1      16.950  31.980   8.210  1.00  0.00            
ATOM     30  O9  BCD     1      16.060  32.660   9.170  1.00  0.00            
ATOM     31  C12 BCD     1      17.270  33.080   7.170  1.00  0.00            
ATOM     32  O10 BCD     1      16.050  33.520   6.520  1.00  0.00            
ATOM     33  H11 BCD     1      14.840  32.480  10.780  1.00  0.00            
ATOM     34  H12 BCD     1      13.770  31.140   9.080  1.00  0.00            
ATOM     35  H13 BCD     1      13.720  29.200  10.130  1.00  0.00            
ATOM     36  H14 BCD     1      16.230  29.350   9.110  1.00  0.00            
ATOM     37  H15 BCD     1      14.800  28.120   8.310  1.00  0.00            
ATOM     38  H16 BCD     1      15.460  31.280   6.920  1.00  0.00            
ATOM     39  H17 BCD     1      17.890  31.650   8.670  1.00  0.00            
ATOM     40  H18 BCD     1      17.640  33.930   7.750  1.00  0.00            
ATOM     41  H19 BCD     1      17.980  32.830   6.370  1.00  0.00            
ATOM     42  H20 BCD     1      16.340  34.320   6.080  1.00  0.00            
ATOM     43  C13 BCD     1      18.290  31.130  14.650  1.00  0.00            
ATOM     44  O11 BCD     1      19.280  30.340  14.040  1.00  0.00            
ATOM     45  C14 BCD     1      16.980  30.430  14.490  1.00  0.00            
ATOM     46  O12 BCD     1      16.920  29.210  15.250  1.00  0.00            
ATOM     47  C15 BCD     1      16.510  30.330  13.040  1.00  0.00            
ATOM     48  O13 BCD     1      15.170  29.920  13.040  1.00  0.00            
ATOM     49  C16 BCD     1      16.580  31.760  12.370  1.00  0.00            
ATOM     50  C17 BCD     1      17.880  32.440  12.610  1.00  0.00            
ATOM     51  O14 BCD     1      18.120  32.370  14.060  1.00  0.00            
ATOM     52  C18 BCD     1      17.960  33.820  12.030  1.00  0.00            
ATOM     53  O15 BCD     1      17.130  34.750  12.770  1.00  0.00            
ATOM     54  H21 BCD     1      18.530  31.270  15.710  1.00  0.00            
ATOM     55  H22 BCD     1      16.230  31.090  14.950  1.00  0.00            
ATOM     56  H23 BCD     1      16.070  28.790  15.090  1.00  0.00            
ATOM     57  H24 BCD     1      17.070  29.600  12.440  1.00  0.00            
ATOM     58  H25 BCD     1      14.890  29.950  12.120  1.00  0.00            
ATOM     59  H26 BCD     1      15.670  32.330  12.580  1.00  0.00            
ATOM     60  H27 BCD     1      18.690  31.860  12.150  1.00  0.00            
ATOM     61  H28 BCD     1      19.010  34.150  11.930  1.00  0.00            
ATOM     62  H29 BCD     1      17.530  33.740  11.020  1.00  0.00            
ATOM     63  H30 BCD     1      16.980  35.520  12.210  1.00  0.00            
ATOM     64  C19 BCD     1      23.230  29.020  14.120  1.00  0.00            
ATOM     65  O16 BCD     1      23.130  28.770  12.710  1.00  0.00            
ATOM     66  C20 BCD     1      22.160  28.100  14.730  1.00  0.00            
ATOM     67  O17 BCD     1      22.340  26.710  14.350  1.00  0.00            
ATOM     68  C21 BCD     1      20.710  28.550  14.400  1.00  0.00            
ATOM     69  O18 BCD     1      19.680  27.950  15.170  1.00  0.00            
ATOM     70  C22 BCD     1      20.530  30.020  14.600  1.00  0.00            
ATOM     71  C23 BCD     1      21.620  30.880  13.930  1.00  0.00            
ATOM     72  O19 BCD     1      22.900  30.430  14.340  1.00  0.00            
ATOM     73  C24 BCD     1      21.310  32.370  14.250  1.00  0.00            
ATOM     74  O20 BCD     1      21.080  32.600  15.700  1.00  0.00            
ATOM     75  H31 BCD     1      24.230  28.730  14.450  1.00  0.00            
ATOM     76  H32 BCD     1      22.220  28.000  15.820  1.00  0.00            
ATOM     77  H33 BCD     1      22.020  26.460  13.480  1.00  0.00            
ATOM     78  H34 BCD     1      20.480  28.170  13.400  1.00  0.00            
ATOM     79  H35 BCD     1      18.830  28.400  15.150  1.00  0.00            
ATOM     80  H36 BCD     1      20.480  30.240  15.680  1.00  0.00            
ATOM     81  H37 BCD     1      21.430  30.660  12.880  1.00  0.00            
ATOM     82  H38 BCD     1      22.210  32.890  13.880  1.00  0.00            
ATOM     83  H39 BCD     1      20.470  32.670  13.610  1.00  0.00            
ATOM     84  H40 BCD     1      20.250  33.070  15.810  1.00  0.00            
ATOM     85  C25 BCD     1      26.000  28.420   9.800  1.00  0.00            
ATOM     86  O21 BCD     1      25.160  28.410   8.670  1.00  0.00            
ATOM     87  C26 BCD     1      25.880  27.200  10.740  1.00  0.00            
ATOM     88  O22 BCD     1      26.100  26.000   9.960  1.00  0.00            
ATOM     89  C27 BCD     1      24.550  27.300  11.510  1.00  0.00            
ATOM     90  O23 BCD     1      24.510  26.250  12.500  1.00  0.00            
ATOM     91  C28 BCD     1      24.420  28.670  12.090  1.00  0.00            
ATOM     92  C29 BCD     1      24.570  29.780  11.040  1.00  0.00            
ATOM     93  O24 BCD     1      25.920  29.650  10.420  1.00  0.00            
ATOM     94  C30 BCD     1      24.510  31.170  11.750  1.00  0.00            
ATOM     95  O25 BCD     1      24.650  32.270  10.790  1.00  0.00            
ATOM     96  H41 BCD     1      27.000  28.340   9.360  1.00  0.00            
ATOM     97  H42 BCD     1      26.700  27.290  11.460  1.00  0.00            
ATOM     98  H43 BCD     1      26.230  25.280  10.600  1.00  0.00            
ATOM     99  H44 BCD     1      23.780  27.170  10.730  1.00  0.00            
ATOM    100  H45 BCD     1      23.780  26.420  13.100  1.00  0.00            
ATOM    101  H46 BCD     1      25.280  28.660  12.770  1.00  0.00            
ATOM    102  H47 BCD     1      23.780  29.690  10.280  1.00  0.00            
ATOM    103  H48 BCD     1      23.490  31.210  12.130  1.00  0.00            
ATOM    104  H49 BCD     1      25.240  31.200  12.570  1.00  0.00            
ATOM    105  H50 BCD     1      25.060  31.890  10.010  1.00  0.00            
ATOM    106  C31 BCD     1      25.520  29.540   4.510  1.00  0.00            
ATOM    107  O26 BCD     1      24.210  28.990   4.280  1.00  0.00            
ATOM    108  C32 BCD     1      26.530  28.590   5.130  1.00  0.00            
ATOM    109  O27 BCD     1      26.830  27.600   4.090  1.00  0.00            
ATOM    110  C33 BCD     1      26.070  28.000   6.410  1.00  0.00            
ATOM    111  C34 BCD     1      25.720  29.070   7.470  1.00  0.00            
ATOM    112  C35 BCD     1      24.780  30.060   6.850  1.00  0.00            
ATOM    113  O28 BCD     1      25.330  30.550   5.530  1.00  0.00            
ATOM    114  C36 BCD     1      24.400  31.280   7.770  1.00  0.00            
ATOM    115  O29 BCD     1      25.520  32.040   8.100  1.00  0.00            
ATOM    116  O30 BCD     1      27.040  27.140   7.070  1.00  0.00            
ATOM    117  H51 BCD     1      25.860  30.050   3.610  1.00  0.00            
ATOM    118  H52 BCD     1      27.470  29.150   5.230  1.00  0.00            
ATOM    119  H53 BCD     1      26.180  26.900   4.180  1.00  0.00            
ATOM    120  H54 BCD     1      25.150  27.470   6.130  1.00  0.00            
ATOM    121  H55 BCD     1      26.760  26.840   7.940  1.00  0.00            
ATOM    122  H56 BCD     1      26.520  29.720   7.840  1.00  0.00            
ATOM    123  H57 BCD     1      23.850  29.510   6.690  1.00  0.00            
ATOM    124  H58 BCD     1      23.770  31.930   7.150  1.00  0.00            
ATOM    125  H59 BCD     1      23.870  30.980   8.680  1.00  0.00            
ATOM    126  H60 BCD     1      25.930  32.370   7.300  1.00  0.00            
ATOM    127  C37 BCD     1      20.730  29.920   2.490  1.00  0.00            
ATOM    128  O31 BCD     1      20.380  29.760   3.860  1.00  0.00            
ATOM    129  C38 BCD     1      21.290  28.660   1.970  1.00  0.00            
ATOM    130  O32 BCD     1      20.380  27.570   1.980  1.00  0.00            
ATOM    131  C39 BCD     1      22.500  28.220   2.820  1.00  0.00            
ATOM    132  O33 BCD     1      23.290  27.070   2.380  1.00  0.00            
ATOM    133  C40 BCD     1      23.540  29.350   3.030  1.00  0.00            
ATOM    134  C41 BCD     1      22.940  30.730   3.110  1.00  0.00            
ATOM    135  O34 BCD     1      21.750  30.910   2.340  1.00  0.00            
ATOM    136  C42 BCD     1      23.930  31.930   2.800  1.00  0.00            
ATOM    137  O35 BCD     1      24.270  31.880   1.450  1.00  0.00            
ATOM    138  H61 BCD     1      19.870  30.260   1.910  1.00  0.00            
ATOM    139  H62 BCD     1      21.730  28.820   0.980  1.00  0.00            
ATOM    140  H63 BCD     1      20.130  27.480   2.900  1.00  0.00            
ATOM    141  H64 BCD     1      22.140  27.920   3.820  1.00  0.00            
ATOM    142  H65 BCD     1      23.750  26.890   3.210  1.00  0.00            
ATOM    143  H66 BCD     1      24.190  29.330   2.150  1.00  0.00            
ATOM    144  H67 BCD     1      22.640  30.870   4.160  1.00  0.00            
ATOM    145  H68 BCD     1      23.440  32.870   3.080  1.00  0.00            
ATOM    146  H69 BCD     1      24.770  31.870   3.500  1.00  0.00            
ATOM    147  H70 BCD     1      24.700  32.730   1.360  1.00  0.00            
ATOM    148  C1  DU7     2      19.930  36.460   3.450  1.00  0.00            
ATOM    149  N1  DU7     2      20.100  36.550   4.910  1.00  0.00            
ATOM    150  C2  DU7     2      19.530  37.830   5.360  1.00  0.00            
ATOM    151  C3  DU7     2      20.360  35.440   5.730  1.00  0.00            
ATOM    152  C4  DU7     2      21.010  34.320   5.170  1.00  0.00            
ATOM    153  C5  DU7     2      21.200  33.180   6.000  1.00  0.00            
ATOM    154  C6  DU7     2      20.830  33.130   7.320  1.00  0.00            
ATOM    155  N2  DU7     2      20.620  31.990   8.140  1.00  0.00            
ATOM    156  N3  DU7     2      20.350  30.920   7.610  1.00  0.00            
ATOM    157  C7  DU7     2      20.640  29.710   8.360  1.00  0.00            
ATOM    158  C8  DU7     2      21.190  28.660   7.630  1.00  0.00            
ATOM    159  C9  DU7     2      21.530  27.490   8.300  1.00  0.00            
ATOM    160  C10 DU7     2      21.200  27.320   9.670  1.00  0.00            
ATOM    161  S1  DU7     2      21.180  25.740  10.490  1.00  0.00            
ATOM    162  O1  DU7     2      19.760  25.420  10.570  1.00  0.00            
ATOM    163  O2  DU7     2      21.680  26.020  11.770  1.00  0.00            
ATOM    164  O3  DU7     2      21.930  24.880   9.710  1.00  0.00            
ATOM    165  C11 DU7     2      20.580  28.380  10.370  1.00  0.00            
ATOM    166  C12 DU7     2      20.280  29.560   9.690  1.00  0.00            
ATOM    167  C13 DU7     2      20.270  34.310   7.880  1.00  0.00            
ATOM    168  C14 DU7     2      20.000  35.450   7.060  1.00  0.00            
ATOM    169  H1  DU7     2      20.640  35.810   2.930  1.00  0.00            
ATOM    170  H2  DU7     2      18.930  36.070   3.240  1.00  0.00            
ATOM    171  H3  DU7     2      20.050  37.450   3.000  1.00  0.00            
ATOM    172  H4  DU7     2      19.940  38.070   6.350  1.00  0.00            
ATOM    173  H5  DU7     2      19.880  38.620   4.680  1.00  0.00            
ATOM    174  H6  DU7     2      18.450  37.660   5.280  1.00  0.00            
ATOM    175  H7  DU7     2      21.270  34.270   4.120  1.00  0.00            
ATOM    176  H8  DU7     2      21.450  32.230   5.550  1.00  0.00            
ATOM    177  H9  DU7     2      21.530  28.780   6.600  1.00  0.00            
ATOM    178  H10 DU7     2      21.910  26.600   7.800  1.00  0.00            
ATOM    179  H11 DU7     2      20.320  28.300  11.430  1.00  0.00            
ATOM    180  H12 DU7     2      19.980  30.450  10.250  1.00  0.00            
ATOM    181  H13 DU7     2      19.930  34.290   8.920  1.00  0.00            
ATOM    182  H14 DU7     2      19.560  36.320   7.540  1.00  0.00            
TER
ENDMDL
MODEL        1
ATOM      1  C1  BCD     1      12.820  30.840   4.780  1.00  0.00            
ATOM      2  O1  BCD     1      13.440  30.570   6.090  1.00  0.00            
ATOM      3  C2  BCD     1      13.040  29.550   3.920  1.00  0.00            
ATOM      4  O2  BCD     1      12.310  28.370   4.390  1.00  0.00            
ATOM      5  C3  BCD     1      14.530  29.230   3.850  1.00  0.00            
ATOM      6  O3  BCD     1      14.690  28.010   3.100  1.00  0.00            
ATOM      7  C4  BCD     1      15.410  30.420   3.350  1.00  0.00            
ATOM      8  C5  BCD     1      14.980  31.760   3.990  1.00  0.00            
ATOM      9  O4  BCD     1      13.500  31.950   4.170  1.00  0.00            
ATOM     10  C6  BCD     1      15.550  32.960   3.290  1.00  0.00            
ATOM     11  O5  BCD     1      14.950  33.060   1.990  1.00  0.00            
ATOM     12  H1  BCD     1      11.770  31.170   4.840  1.00  0.00            
ATOM     13  H2  BCD     1      12.760  29.880   2.910  1.00  0.00            
ATOM     14  H3  BCD     1      12.580  27.620   3.870  1.00  0.00            
ATOM     15  H4  BCD     1      14.850  29.080   4.890  1.00  0.00            
ATOM     16  H5  BCD     1      14.290  28.120   2.230  1.00  0.00            
ATOM     17  H6  BCD     1      15.480  30.630   2.280  1.00  0.00            
ATOM     18  H7  BCD     1      15.410  31.790   5.000  1.00  0.00            
ATOM     19  H8  BCD     1      15.370  33.840   3.930  1.00  0.00            
ATOM     20  H9  BCD     1      16.650  32.930   3.320  1.00  0.00            
ATOM     21  H10 BCD     1      14.010  33.190   2.160  1.00  0.00            
ATOM     22  C7  BCD     1      12.010  29.700  10.000  1.00  0.00            
ATOM     23  O6  BCD     1      13.260  29.860  10.580  1.00  0.00            
ATOM     24  C8  BCD     1      12.070  28.550   8.920  1.00  0.00            
ATOM     25  O7  BCD     1      12.300  27.230   9.450  1.00  0.00            
ATOM     26  C9  BCD     1      13.070  28.930   7.810  1.00  0.00            
ATOM     27  O8  BCD     1      13.310  27.780   6.880  1.00  0.00            
ATOM     28  C10 BCD     1      12.540  30.210   7.120  1.00  0.00            
ATOM     29  C11 BCD     1      12.400  31.270   8.220  1.00  0.00            
ATOM     30  O9  BCD     1      11.490  30.770   9.300  1.00  0.00            
ATOM     31  C12 BCD     1      11.770  32.490   7.710  1.00  0.00            
ATOM     32  O10 BCD     1      10.520  32.200   7.170  1.00  0.00            
ATOM     33  H11 BCD     1      11.250  29.520  10.770  1.00  0.00            
ATOM     34  H12 BCD     1      11.060  28.620   8.510  1.00  0.00            
ATOM     35  H13 BCD     1      11.980  26.650   8.760  1.00  0.00            
ATOM     36  H14 BCD     1      13.990  29.290   8.290  1.00  0.00            
ATOM     37  H15 BCD     1      12.740  27.930   6.120  1.00  0.00            
ATOM     38  H16 BCD     1      11.580  29.970   6.640  1.00  0.00            
ATOM     39  H17 BCD     1      13.400  31.470   8.600  1.00  0.00            
ATOM     40  H18 BCD     1      11.580  33.180   8.540  1.00  0.00            
ATOM     41  H19 BCD     1      12.370  32.970   6.920  1.00  0.00            
ATOM     42  H20 BCD     1      10.150  32.980   6.760  1.00  0.00            
ATOM     43  C13 BCD     1      14.940  30.130  14.280  1.00  0.00            
ATOM     44  O11 BCD     1      16.150  29.790  13.610  1.00  0.00            
ATOM     45  C14 BCD     1      13.940  29.010  14.080  1.00  0.00            
ATOM     46  O12 BCD     1      14.370  27.800  14.750  1.00  0.00            
ATOM     47  C15 BCD     1      13.660  28.810  12.580  1.00  0.00            
ATOM     48  O13 BCD     1      12.740  27.740  12.350  1.00  0.00            
ATOM     49  C16 BCD     1      13.240  30.120  11.940  1.00  0.00            
ATOM     50  C17 BCD     1      14.190  31.220  12.230  1.00  0.00            
ATOM     51  O14 BCD     1      14.440  31.290  13.630  1.00  0.00            
ATOM     52  C18 BCD     1      13.660  32.630  11.960  1.00  0.00            
ATOM     53  O15 BCD     1      12.310  32.900  12.280  1.00  0.00            
ATOM     54  H21 BCD     1      15.170  30.340  15.330  1.00  0.00            
ATOM     55  H22 BCD     1      12.990  29.380  14.490  1.00  0.00            
ATOM     56  H23 BCD     1      15.160  27.520  14.280  1.00  0.00            
ATOM     57  H24 BCD     1      14.630  28.490  12.150  1.00  0.00            
ATOM     58  H25 BCD     1      12.620  27.670  11.400  1.00  0.00            
ATOM     59  H26 BCD     1      12.230  30.400  12.270  1.00  0.00            
ATOM     60  H27 BCD     1      15.150  30.970  11.770  1.00  0.00            
ATOM     61  H28 BCD     1      14.430  33.280  12.410  1.00  0.00            
ATOM     62  H29 BCD     1      13.700  32.800  10.870  1.00  0.00            
ATOM     63  H30 BCD     1      12.000  33.750  11.950  1.00  0.00            
ATOM     64  C19 BCD     1      19.840  28.560  14.770  1.00  0.00            
ATOM     65  O16 BCD     1      20.300  28.760  13.430  1.00  0.00            
ATOM     66  C20 BCD     1      18.780  27.540  14.760  1.00  0.00            
ATOM     67  O17 BCD     1      19.350  26.310  14.190  1.00  0.00            
ATOM     68  C21 BCD     1      17.620  27.990  13.880  1.00  0.00            
ATOM     69  O18 BCD     1      16.640  27.000  13.720  1.00  0.00            
ATOM     70  C22 BCD     1      17.110  29.270  14.500  1.00  0.00            
ATOM     71  C23 BCD     1      18.220  30.310  14.600  1.00  0.00            
ATOM     72  O19 BCD     1      19.290  29.760  15.320  1.00  0.00            
ATOM     73  C24 BCD     1      17.710  31.540  15.310  1.00  0.00            
ATOM     74  O20 BCD     1      17.130  31.320  16.610  1.00  0.00            
ATOM     75  H31 BCD     1      20.690  28.290  15.400  1.00  0.00            
ATOM     76  H32 BCD     1      18.470  27.300  15.780  1.00  0.00            
ATOM     77  H33 BCD     1      19.920  26.490  13.430  1.00  0.00            
ATOM     78  H34 BCD     1      18.050  28.230  12.900  1.00  0.00            
ATOM     79  H35 BCD     1      17.050  26.180  13.430  1.00  0.00            
ATOM     80  H36 BCD     1      16.680  29.000  15.470  1.00  0.00            
ATOM     81  H37 BCD     1      18.590  30.560  13.590  1.00  0.00            
ATOM     82  H38 BCD     1      18.520  32.280  15.420  1.00  0.00            
ATOM     83  H39 BCD     1      16.950  32.070  14.720  1.00  0.00            
ATOM     84  H40 BCD     1      16.730  32.160  16.860  1.00  0.00            
ATOM     85  C25 BCD     1      23.420  29.430  10.960  1.00  0.00            
ATOM     86  O21 BCD     1      22.450  29.160   9.940  1.00  0.00            
ATOM     87  C26 BCD     1      23.600  28.170  11.890  1.00  0.00            
ATOM     88  O22 BCD     1      24.160  27.140  11.110  1.00  0.00            
ATOM     89  C27 BCD     1      22.220  27.770  12.530  1.00  0.00            
ATOM     90  O23 BCD     1      22.360  26.680  13.440  1.00  0.00            
ATOM     91  C28 BCD     1      21.660  29.030  13.170  1.00  0.00            
ATOM     92  C29 BCD     1      21.670  30.270  12.350  1.00  0.00            
ATOM     93  O24 BCD     1      22.970  30.440  11.710  1.00  0.00            
ATOM     94  C30 BCD     1      21.460  31.490  13.210  1.00  0.00            
ATOM     95  O25 BCD     1      21.140  32.690  12.440  1.00  0.00            
ATOM     96  H41 BCD     1      24.370  29.750  10.520  1.00  0.00            
ATOM     97  H42 BCD     1      24.390  28.430  12.610  1.00  0.00            
ATOM     98  H43 BCD     1      23.510  26.940  10.430  1.00  0.00            
ATOM     99  H44 BCD     1      21.510  27.500  11.740  1.00  0.00            
ATOM    100  H45 BCD     1      23.230  26.290  13.330  1.00  0.00            
ATOM    101  H46 BCD     1      22.170  29.240  14.120  1.00  0.00            
ATOM    102  H47 BCD     1      20.960  30.270  11.510  1.00  0.00            
ATOM    103  H48 BCD     1      20.670  31.310  13.950  1.00  0.00            
ATOM    104  H49 BCD     1      22.410  31.620  13.750  1.00  0.00            
ATOM    105  H50 BCD     1      21.090  33.420  13.050  1.00  0.00            
ATOM    106  C31 BCD     1      22.110  28.800   5.670  1.00  0.00            
ATOM    107  O26 BCD     1      20.740  29.130   5.630  1.00  0.00            
ATOM    108  C32 BCD     1      22.450  27.480   6.480  1.00  0.00            
ATOM    109  O27 BCD     1      21.670  26.400   5.890  1.00  0.00            
ATOM    110  C33 BCD     1      22.090  27.750   7.960  1.00  0.00            
ATOM    111  C34 BCD     1      22.890  28.920   8.560  1.00  0.00            
ATOM    112  C35 BCD     1      22.570  30.160   7.730  1.00  0.00            
ATOM    113  O28 BCD     1      22.840  29.890   6.310  1.00  0.00            
ATOM    114  C36 BCD     1      23.320  31.400   8.080  1.00  0.00            
ATOM    115  O29 BCD     1      24.750  31.320   8.040  1.00  0.00            
ATOM    116  O30 BCD     1      22.480  26.620   8.800  1.00  0.00            
ATOM    117  H51 BCD     1      22.410  28.660   4.630  1.00  0.00            
ATOM    118  H52 BCD     1      23.530  27.330   6.390  1.00  0.00            
ATOM    119  H53 BCD     1      20.810  26.490   6.310  1.00  0.00            
ATOM    120  H54 BCD     1      21.020  27.940   8.100  1.00  0.00            
ATOM    121  H55 BCD     1      22.130  25.790   8.460  1.00  0.00            
ATOM    122  H56 BCD     1      23.980  28.790   8.540  1.00  0.00            
ATOM    123  H57 BCD     1      21.530  30.440   7.900  1.00  0.00            
ATOM    124  H58 BCD     1      23.080  32.150   7.320  1.00  0.00            
ATOM    125  H59 BCD     1      22.950  31.720   9.060  1.00  0.00            
ATOM    126  H60 BCD     1      25.080  31.010   7.190  1.00  0.00            
ATOM    127  C37 BCD     1      17.750  30.200   2.850  1.00  0.00            
ATOM    128  O31 BCD     1      16.710  30.190   3.750  1.00  0.00            
ATOM    129  C38 BCD     1      18.460  28.840   2.680  1.00  0.00            
ATOM    130  O32 BCD     1      17.540  27.770   2.530  1.00  0.00            
ATOM    131  C39 BCD     1      19.260  28.420   3.840  1.00  0.00            
ATOM    132  O33 BCD     1      20.060  27.250   3.640  1.00  0.00            
ATOM    133  C40 BCD     1      20.180  29.450   4.370  1.00  0.00            
ATOM    134  C41 BCD     1      19.400  30.790   4.480  1.00  0.00            
ATOM    135  O34 BCD     1      18.680  31.190   3.290  1.00  0.00            
ATOM    136  C42 BCD     1      20.270  31.930   4.950  1.00  0.00            
ATOM    137  O35 BCD     1      21.340  32.270   4.060  1.00  0.00            
ATOM    138  H61 BCD     1      17.420  30.590   1.880  1.00  0.00            
ATOM    139  H62 BCD     1      19.170  28.980   1.860  1.00  0.00            
ATOM    140  H63 BCD     1      16.760  27.810   3.090  1.00  0.00            
ATOM    141  H64 BCD     1      18.590  28.190   4.670  1.00  0.00            
ATOM    142  H65 BCD     1      20.690  27.070   4.340  1.00  0.00            
ATOM    143  H66 BCD     1      20.970  29.500   3.610  1.00  0.00            
ATOM    144  H67 BCD     1      18.600  30.610   5.210  1.00  0.00            
ATOM    145  H68 BCD     1      19.720  32.840   5.200  1.00  0.00            
ATOM    146  H69 BCD     1      20.740  31.540   5.860  1.00  0.00            
ATOM    147  H70 BCD     1      20.970  32.470   3.190  1.00  0.00            
ATOM    148  C1  DU7     2      15.630  36.330   6.140  1.00  0.00            
ATOM    149  N1  DU7     2      16.990  35.830   6.380  1.00  0.00            
ATOM    150  C2  DU7     2      18.050  36.850   6.210  1.00  0.00            
ATOM    151  C3  DU7     2      17.210  34.500   6.890  1.00  0.00            
ATOM    152  C4  DU7     2      16.200  33.470   6.860  1.00  0.00            
ATOM    153  C5  DU7     2      16.430  32.200   7.350  1.00  0.00            
ATOM    154  C6  DU7     2      17.690  31.880   7.890  1.00  0.00            
ATOM    155  N2  DU7     2      17.940  30.630   8.320  1.00  0.00            
ATOM    156  N3  DU7     2      17.640  30.350   9.550  1.00  0.00            
ATOM    157  C7  DU7     2      17.750  28.970   9.850  1.00  0.00            
ATOM    158  C8  DU7     2      18.970  28.310  10.020  1.00  0.00            
ATOM    159  C9  DU7     2      19.020  26.910  10.410  1.00  0.00            
ATOM    160  C10 DU7     2      17.790  26.250  10.670  1.00  0.00            
ATOM    161  S1  DU7     2      17.820  24.530  11.130  1.00  0.00            
ATOM    162  O1  DU7     2      17.050  23.840  10.090  1.00  0.00            
ATOM    163  O2  DU7     2      17.150  24.520  12.420  1.00  0.00            
ATOM    164  O3  DU7     2      19.230  24.110  11.270  1.00  0.00            
ATOM    165  C11 DU7     2      16.550  26.860  10.450  1.00  0.00            
ATOM    166  C12 DU7     2      16.530  28.260  10.070  1.00  0.00            
ATOM    167  C13 DU7     2      18.710  32.880   7.940  1.00  0.00            
ATOM    168  C14 DU7     2      18.460  34.170   7.470  1.00  0.00            
ATOM    169  H1  DU7     2      15.090  35.720   5.410  1.00  0.00            
ATOM    170  H2  DU7     2      15.010  36.280   7.050  1.00  0.00            
ATOM    171  H3  DU7     2      15.710  37.340   5.700  1.00  0.00            
ATOM    172  H4  DU7     2      18.110  37.260   7.230  1.00  0.00            
ATOM    173  H5  DU7     2      18.980  36.360   5.910  1.00  0.00            
ATOM    174  H6  DU7     2      17.790  37.620   5.480  1.00  0.00            
ATOM    175  H7  DU7     2      15.210  33.720   6.480  1.00  0.00            
ATOM    176  H8  DU7     2      15.660  31.440   7.410  1.00  0.00            
ATOM    177  H9  DU7     2      19.890  28.870   9.910  1.00  0.00            
ATOM    178  H10 DU7     2      20.000  26.460  10.540  1.00  0.00            
ATOM    179  H11 DU7     2      15.600  26.330  10.530  1.00  0.00            
ATOM    180  H12 DU7     2      15.580  28.730   9.860  1.00  0.00            
ATOM    181  H13 DU7     2      19.650  32.700   8.450  1.00  0.00            
ATOM    182  H14 DU7     2      19.280  34.870   7.530  1.00  0.00            
TER
ENDMDL
MODEL        1
ATOM      1  C1  BCD     1      10.050  31.730   4.970  1.00  0.00            
ATOM      2  O1  BCD     1      10.660  31.530   6.260  1.00  0.00            
ATOM      3  C2  BCD     1      10.160  30.420   4.160  1.00  0.00            
ATOM      4  O2  BCD     1       9.420  29.410   4.810  1.00  0.00            
ATOM      5  C3  BCD     1      11.620  30.070   3.950  1.00  0.00            
ATOM      6  O3  BCD     1      11.720  28.910   3.120  1.00  0.00            
ATOM      7  C4  BCD     1      12.290  31.240   3.270  1.00  0.00            
ATOM      8  C5  BCD     1      12.030  32.610   4.020  1.00  0.00            
ATOM      9  O4  BCD     1      10.530  32.710   4.200  1.00  0.00            
ATOM     10  C6  BCD     1      12.550  33.880   3.290  1.00  0.00            
ATOM     11  O5  BCD     1      11.920  34.000   2.010  1.00  0.00            
ATOM     12  H1  BCD     1       8.990  31.990   5.080  1.00  0.00            
ATOM     13  H2  BCD     1       9.730  30.550   3.160  1.00  0.00            
ATOM     14  H3  BCD     1       9.610  28.520   4.510  1.00  0.00            
ATOM     15  H4  BCD     1      12.010  29.860   4.950  1.00  0.00            
ATOM     16  H5  BCD     1      11.250  28.150   3.480  1.00  0.00            
ATOM     17  H6  BCD     1      11.890  31.230   2.250  1.00  0.00            
ATOM     18  H7  BCD     1      12.560  32.500   4.980  1.00  0.00            
ATOM     19  H8  BCD     1      12.310  34.700   3.970  1.00  0.00            
ATOM     20  H9  BCD     1      13.640  33.860   3.160  1.00  0.00            
ATOM     21  H10 BCD     1      12.250  34.810   1.630  1.00  0.00            
ATOM     22  C7  BCD     1      10.300  32.020  10.390  1.00  0.00            
ATOM     23  O6  BCD     1      11.630  31.790  10.630  1.00  0.00            
ATOM     24  C8  BCD     1       9.700  30.740   9.790  1.00  0.00            
ATOM     25  O7  BCD     1      10.060  29.520  10.530  1.00  0.00            
ATOM     26  C9  BCD     1      10.190  30.560   8.330  1.00  0.00            
ATOM     27  O8  BCD     1       9.490  29.380   7.700  1.00  0.00            
ATOM     28  C10 BCD     1      10.000  31.780   7.450  1.00  0.00            
ATOM     29  C11 BCD     1      10.530  33.010   8.150  1.00  0.00            
ATOM     30  O9  BCD     1      10.030  33.140   9.490  1.00  0.00            
ATOM     31  C12 BCD     1      10.240  34.280   7.380  1.00  0.00            
ATOM     32  O10 BCD     1       8.800  34.470   7.290  1.00  0.00            
ATOM     33  H11 BCD     1       9.790  32.170  11.350  1.00  0.00            
ATOM     34  H12 BCD     1       8.620  30.920   9.740  1.00  0.00            
ATOM     35  H13 BCD     1       9.840  28.820   9.910  1.00  0.00            
ATOM     36  H14 BCD     1      11.280  30.370   8.350  1.00  0.00            
ATOM     37  H15 BCD     1       9.710  29.440   6.760  1.00  0.00            
ATOM     38  H16 BCD     1       8.960  32.070   7.260  1.00  0.00            
ATOM     39  H17 BCD     1      11.610  32.870   8.270  1.00  0.00            
ATOM     40  H18 BCD     1      10.580  35.120   8.000  1.00  0.00            
ATOM     41  H19 BCD     1      10.720  34.320   6.400  1.00  0.00            
ATOM     42  H20 BCD     1       8.610  34.690   6.380  1.00  0.00            
ATOM     43  C13 BCD     1      14.220  32.060  13.810  1.00  0.00            
ATOM     44  O11 BCD     1      15.150  31.180  13.260  1.00  0.00            
ATOM     45  C14 BCD     1      12.910  31.310  14.150  1.00  0.00            
ATOM     46  O12 BCD     1      13.170  30.120  14.940  1.00  0.00            
ATOM     47  C15 BCD     1      12.060  31.000  12.800  1.00  0.00            
ATOM     48  O13 BCD     1      10.700  30.650  13.170  1.00  0.00            
ATOM     49  C16 BCD     1      12.060  32.220  11.850  1.00  0.00            
ATOM     50  C17 BCD     1      13.430  32.950  11.700  1.00  0.00            
ATOM     51  O14 BCD     1      14.020  33.260  12.990  1.00  0.00            
ATOM     52  C18 BCD     1      13.230  34.230  10.930  1.00  0.00            
ATOM     53  O15 BCD     1      12.200  35.060  11.290  1.00  0.00            
ATOM     54  H21 BCD     1      14.760  32.350  14.720  1.00  0.00            
ATOM     55  H22 BCD     1      12.260  31.980  14.740  1.00  0.00            
ATOM     56  H23 BCD     1      13.990  29.730  14.620  1.00  0.00            
ATOM     57  H24 BCD     1      12.470  30.130  12.260  1.00  0.00            
ATOM     58  H25 BCD     1      10.320  30.180  12.420  1.00  0.00            
ATOM     59  H26 BCD     1      11.410  33.030  12.220  1.00  0.00            
ATOM     60  H27 BCD     1      14.170  32.350  11.160  1.00  0.00            
ATOM     61  H28 BCD     1      14.130  34.840  11.030  1.00  0.00            
ATOM     62  H29 BCD     1      13.090  34.000   9.870  1.00  0.00            
ATOM     63  H30 BCD     1      12.510  35.970  11.280  1.00  0.00            
ATOM     64  C19 BCD     1      19.010  29.710  13.780  1.00  0.00            
ATOM     65  O16 BCD     1      19.000  29.510  12.350  1.00  0.00            
ATOM     66  C20 BCD     1      17.840  28.820  14.280  1.00  0.00            
ATOM     67  O17 BCD     1      18.170  27.520  13.870  1.00  0.00            
ATOM     68  C21 BCD     1      16.440  29.270  13.840  1.00  0.00            
ATOM     69  O18 BCD     1      15.390  28.570  14.420  1.00  0.00            
ATOM     70  C22 BCD     1      16.270  30.770  14.050  1.00  0.00            
ATOM     71  C23 BCD     1      17.490  31.660  13.660  1.00  0.00            
ATOM     72  O19 BCD     1      18.720  31.080  14.150  1.00  0.00            
ATOM     73  C24 BCD     1      17.490  33.050  14.220  1.00  0.00            
ATOM     74  O20 BCD     1      17.450  33.180  15.700  1.00  0.00            
ATOM     75  H31 BCD     1      19.940  29.380  14.260  1.00  0.00            
ATOM     76  H32 BCD     1      17.810  28.950  15.370  1.00  0.00            
ATOM     77  H33 BCD     1      18.620  27.500  13.020  1.00  0.00            
ATOM     78  H34 BCD     1      16.280  29.120  12.770  1.00  0.00            
ATOM     79  H35 BCD     1      15.640  27.650  14.490  1.00  0.00            
ATOM     80  H36 BCD     1      16.140  30.930  15.130  1.00  0.00            
ATOM     81  H37 BCD     1      17.510  31.760  12.570  1.00  0.00            
ATOM     82  H38 BCD     1      18.430  33.500  13.890  1.00  0.00            
ATOM     83  H39 BCD     1      16.670  33.660  13.830  1.00  0.00            
ATOM     84  H40 BCD     1      17.970  32.500  16.130  1.00  0.00            
ATOM     85  C25 BCD     1      21.260  28.950   8.960  1.00  0.00            
ATOM     86  O21 BCD     1      20.060  29.250   8.180  1.00  0.00            
ATOM     87  C26 BCD     1      21.120  27.750   9.910  1.00  0.00            
ATOM     88  O22 BCD     1      20.920  26.540   9.140  1.00  0.00            
ATOM     89  C27 BCD     1      20.070  27.970  10.940  1.00  0.00            
ATOM     90  O23 BCD     1      19.860  26.820  11.820  1.00  0.00            
ATOM     91  C28 BCD     1      20.250  29.280  11.700  1.00  0.00            
ATOM     92  C29 BCD     1      20.530  30.450  10.650  1.00  0.00            
ATOM     93  O24 BCD     1      21.550  30.020   9.740  1.00  0.00            
ATOM     94  C30 BCD     1      21.090  31.590  11.440  1.00  0.00            
ATOM     95  O25 BCD     1      20.820  32.830  10.700  1.00  0.00            
ATOM     96  H41 BCD     1      22.110  28.860   8.270  1.00  0.00            
ATOM     97  H42 BCD     1      22.020  27.570  10.510  1.00  0.00            
ATOM     98  H43 BCD     1      20.200  26.550   8.500  1.00  0.00            
ATOM     99  H44 BCD     1      19.160  28.060  10.330  1.00  0.00            
ATOM    100  H45 BCD     1      19.760  26.120  11.180  1.00  0.00            
ATOM    101  H46 BCD     1      21.100  29.130  12.370  1.00  0.00            
ATOM    102  H47 BCD     1      19.610  30.740  10.130  1.00  0.00            
ATOM    103  H48 BCD     1      20.640  31.650  12.440  1.00  0.00            
ATOM    104  H49 BCD     1      22.180  31.620  11.560  1.00  0.00            
ATOM    105  H50 BCD     1      21.410  32.900   9.940  1.00  0.00            
ATOM    106  C31 BCD     1      18.710  28.670   4.190  1.00  0.00            
ATOM    107  O26 BCD     1      17.590  29.500   4.340  1.00  0.00            
ATOM    108  C32 BCD     1      18.650  27.480   5.130  1.00  0.00            
ATOM    109  O27 BCD     1      17.440  26.780   4.840  1.00  0.00            
ATOM    110  C33 BCD     1      18.740  27.850   6.610  1.00  0.00            
ATOM    111  C34 BCD     1      20.000  28.670   6.840  1.00  0.00            
ATOM    112  C35 BCD     1      19.990  29.880   5.890  1.00  0.00            
ATOM    113  O28 BCD     1      19.880  29.330   4.560  1.00  0.00            
ATOM    114  C36 BCD     1      21.310  30.650   5.960  1.00  0.00            
ATOM    115  O29 BCD     1      22.500  29.800   5.860  1.00  0.00            
ATOM    116  O30 BCD     1      18.570  26.720   7.440  1.00  0.00            
ATOM    117  H51 BCD     1      18.820  28.410   3.130  1.00  0.00            
ATOM    118  H52 BCD     1      19.560  26.880   5.030  1.00  0.00            
ATOM    119  H53 BCD     1      17.440  26.080   5.500  1.00  0.00            
ATOM    120  H54 BCD     1      17.950  28.570   6.880  1.00  0.00            
ATOM    121  H55 BCD     1      17.690  26.360   7.300  1.00  0.00            
ATOM    122  H56 BCD     1      20.900  28.050   6.690  1.00  0.00            
ATOM    123  H57 BCD     1      19.160  30.570   6.050  1.00  0.00            
ATOM    124  H58 BCD     1      21.300  31.460   5.220  1.00  0.00            
ATOM    125  H59 BCD     1      21.360  31.100   6.960  1.00  0.00            
ATOM    126  H60 BCD     1      23.230  30.410   5.750  1.00  0.00            
ATOM    127  C37 BCD     1      14.450  31.010   2.100  1.00  0.00            
ATOM    128  O31 BCD     1      13.640  30.980   3.300  1.00  0.00            
ATOM    129  C38 BCD     1      14.960  29.600   1.810  1.00  0.00            
ATOM    130  O32 BCD     1      13.820  28.740   1.460  1.00  0.00            
ATOM    131  C39 BCD     1      15.740  28.960   2.970  1.00  0.00            
ATOM    132  O33 BCD     1      16.050  27.620   2.760  1.00  0.00            
ATOM    133  C40 BCD     1      16.980  29.900   3.150  1.00  0.00            
ATOM    134  C41 BCD     1      16.480  31.370   3.300  1.00  0.00            
ATOM    135  O34 BCD     1      15.620  31.810   2.260  1.00  0.00            
ATOM    136  C42 BCD     1      17.670  32.390   3.400  1.00  0.00            
ATOM    137  O35 BCD     1      18.460  32.140   2.210  1.00  0.00            
ATOM    138  H61 BCD     1      13.890  31.400   1.240  1.00  0.00            
ATOM    139  H62 BCD     1      15.510  29.700   0.870  1.00  0.00            
ATOM    140  H63 BCD     1      13.220  28.710   2.210  1.00  0.00            
ATOM    141  H64 BCD     1      15.060  28.950   3.840  1.00  0.00            
ATOM    142  H65 BCD     1      16.590  27.310   3.500  1.00  0.00            
ATOM    143  H66 BCD     1      17.700  29.850   2.320  1.00  0.00            
ATOM    144  H67 BCD     1      15.860  31.360   4.200  1.00  0.00            
ATOM    145  H68 BCD     1      17.530  33.470   3.480  1.00  0.00            
ATOM    146  H69 BCD     1      18.190  32.130   4.330  1.00  0.00            
ATOM    147  H70 BCD     1      17.990  32.510   1.460  1.00  0.00            
ATOM    148  C1  DU7     2      14.360  36.320   6.470  1.00  0.00            
ATOM    149  N1  DU7     2      15.170  35.390   5.730  1.00  0.00            
ATOM    150  C2  DU7     2      15.790  35.940   4.490  1.00  0.00            
ATOM    151  C3  DU7     2      15.290  34.050   6.120  1.00  0.00            
ATOM    152  C4  DU7     2      14.200  33.320   6.650  1.00  0.00            
ATOM    153  C5  DU7     2      14.410  32.040   7.160  1.00  0.00            
ATOM    154  C6  DU7     2      15.680  31.540   7.170  1.00  0.00            
ATOM    155  N2  DU7     2      15.850  30.300   7.870  1.00  0.00            
ATOM    156  N3  DU7     2      15.860  30.320   9.160  1.00  0.00            
ATOM    157  C7  DU7     2      15.500  29.210   9.830  1.00  0.00            
ATOM    158  C8  DU7     2      16.450  28.180  10.030  1.00  0.00            
ATOM    159  C9  DU7     2      16.140  27.140  10.930  1.00  0.00            
ATOM    160  C10 DU7     2      14.840  26.960  11.440  1.00  0.00            
ATOM    161  S1  DU7     2      14.400  25.460  12.160  1.00  0.00            
ATOM    162  O1  DU7     2      13.010  25.280  11.820  1.00  0.00            
ATOM    163  O2  DU7     2      14.760  25.780  13.540  1.00  0.00            
ATOM    164  O3  DU7     2      15.250  24.410  11.690  1.00  0.00            
ATOM    165  C11 DU7     2      13.890  27.980  11.190  1.00  0.00            
ATOM    166  C12 DU7     2      14.270  29.110  10.420  1.00  0.00            
ATOM    167  C13 DU7     2      16.780  32.250   6.780  1.00  0.00            
ATOM    168  C14 DU7     2      16.580  33.550   6.230  1.00  0.00            
ATOM    169  H1  DU7     2      13.810  37.020   5.820  1.00  0.00            
ATOM    170  H2  DU7     2      13.650  35.820   7.140  1.00  0.00            
ATOM    171  H3  DU7     2      14.910  36.920   7.200  1.00  0.00            
ATOM    172  H4  DU7     2      15.750  35.290   3.610  1.00  0.00            
ATOM    173  H5  DU7     2      15.400  36.950   4.310  1.00  0.00            
ATOM    174  H6  DU7     2      16.870  35.960   4.680  1.00  0.00            
ATOM    175  H7  DU7     2      13.190  33.720   6.600  1.00  0.00            
ATOM    176  H8  DU7     2      13.600  31.510   7.650  1.00  0.00            
ATOM    177  H9  DU7     2      17.430  28.280   9.580  1.00  0.00            
ATOM    178  H10 DU7     2      16.920  26.490  11.330  1.00  0.00            
ATOM    179  H11 DU7     2      12.880  27.890  11.580  1.00  0.00            
ATOM    180  H12 DU7     2      13.600  29.960  10.290  1.00  0.00            
ATOM    181  H13 DU7     2      17.790  31.870   6.930  1.00  0.00            
ATOM    182  H14 DU7     2      17.450  34.140   5.970  1.00  0.00            
TER
ENDMDL
MODEL        1
ATOM      1  C1  BCD     1      13.800  29.060  -0.740  1.00  0.00            
ATOM      2  O1  BCD     1      14.340  28.490   0.490  1.00  0.00            
ATOM      3  C2  BCD     1      14.100  28.370  -2.040  1.00  0.00            
ATOM      4  O2  BCD     1      13.470  27.080  -2.040  1.00  0.00            
ATOM      5  C3  BCD     1      15.670  28.200  -2.110  1.00  0.00            
ATOM      6  O3  BCD     1      16.030  27.480  -3.290  1.00  0.00            
ATOM      7  C4  BCD     1      16.410  29.560  -1.980  1.00  0.00            
ATOM      8  C5  BCD     1      15.780  30.440  -0.850  1.00  0.00            
ATOM      9  O4  BCD     1      14.400  30.370  -0.900  1.00  0.00            
ATOM     10  C6  BCD     1      16.080  31.890  -1.050  1.00  0.00            
ATOM     11  O5  BCD     1      15.300  32.400  -2.120  1.00  0.00            
ATOM     12  H1  BCD     1      12.730  29.170  -0.550  1.00  0.00            
ATOM     13  H2  BCD     1      13.770  29.040  -2.840  1.00  0.00            
ATOM     14  H3  BCD     1      13.940  26.610  -1.340  1.00  0.00            
ATOM     15  H4  BCD     1      15.940  27.680  -1.190  1.00  0.00            
ATOM     16  H5  BCD     1      16.470  26.670  -3.020  1.00  0.00            
ATOM     17  H6  BCD     1      16.140  30.040  -2.920  1.00  0.00            
ATOM     18  H7  BCD     1      16.120  30.280   0.180  1.00  0.00            
ATOM     19  H8  BCD     1      15.890  32.460  -0.130  1.00  0.00            
ATOM     20  H9  BCD     1      17.150  32.050  -1.260  1.00  0.00            
ATOM     21  H10 BCD     1      14.540  31.830  -2.260  1.00  0.00            
ATOM     22  C7  BCD     1      13.540  26.000   3.660  1.00  0.00            
ATOM     23  O6  BCD     1      14.820  26.360   4.090  1.00  0.00            
ATOM     24  C8  BCD     1      13.570  25.270   2.350  1.00  0.00            
ATOM     25  O7  BCD     1      14.220  24.030   2.640  1.00  0.00            
ATOM     26  C9  BCD     1      14.260  26.170   1.300  1.00  0.00            
ATOM     27  O8  BCD     1      14.410  25.580  -0.020  1.00  0.00            
ATOM     28  C10 BCD     1      13.470  27.540   1.210  1.00  0.00            
ATOM     29  C11 BCD     1      13.160  28.080   2.630  1.00  0.00            
ATOM     30  O9  BCD     1      12.660  27.060   3.520  1.00  0.00            
ATOM     31  C12 BCD     1      12.230  29.240   2.620  1.00  0.00            
ATOM     32  O10 BCD     1      10.970  28.870   2.280  1.00  0.00            
ATOM     33  H11 BCD     1      13.060  25.330   4.380  1.00  0.00            
ATOM     34  H12 BCD     1      12.530  25.020   2.120  1.00  0.00            
ATOM     35  H13 BCD     1      14.820  24.100   3.390  1.00  0.00            
ATOM     36  H14 BCD     1      15.260  26.430   1.670  1.00  0.00            
ATOM     37  H15 BCD     1      14.830  24.710   0.030  1.00  0.00            
ATOM     38  H16 BCD     1      12.540  27.310   0.680  1.00  0.00            
ATOM     39  H17 BCD     1      14.070  28.550   3.020  1.00  0.00            
ATOM     40  H18 BCD     1      12.160  29.680   3.620  1.00  0.00            
ATOM     41  H19 BCD     1      12.590  30.020   1.920  1.00  0.00            
ATOM     42  H20 BCD     1      10.520  29.660   1.970  1.00  0.00            
ATOM     43  C13 BCD     1      16.980  26.650   7.620  1.00  0.00            
ATOM     44  O11 BCD     1      18.120  27.060   6.890  1.00  0.00            
ATOM     45  C14 BCD     1      16.520  25.330   7.100  1.00  0.00            
ATOM     46  O12 BCD     1      17.600  24.430   7.220  1.00  0.00            
ATOM     47  C15 BCD     1      16.250  25.330   5.630  1.00  0.00            
ATOM     48  O13 BCD     1      15.940  24.010   5.010  1.00  0.00            
ATOM     49  C16 BCD     1      15.060  26.280   5.480  1.00  0.00            
ATOM     50  C17 BCD     1      15.360  27.660   6.240  1.00  0.00            
ATOM     51  O14 BCD     1      15.890  27.500   7.550  1.00  0.00            
ATOM     52  C18 BCD     1      14.070  28.500   6.310  1.00  0.00            
ATOM     53  O15 BCD     1      12.910  27.940   6.980  1.00  0.00            
ATOM     54  H21 BCD     1      17.140  26.650   8.700  1.00  0.00            
ATOM     55  H22 BCD     1      15.660  24.900   7.630  1.00  0.00            
ATOM     56  H23 BCD     1      18.470  24.840   7.130  1.00  0.00            
ATOM     57  H24 BCD     1      17.100  25.740   5.070  1.00  0.00            
ATOM     58  H25 BCD     1      16.780  23.550   5.060  1.00  0.00            
ATOM     59  H26 BCD     1      14.230  25.830   6.040  1.00  0.00            
ATOM     60  H27 BCD     1      16.200  27.990   5.610  1.00  0.00            
ATOM     61  H28 BCD     1      14.260  29.410   6.880  1.00  0.00            
ATOM     62  H29 BCD     1      13.800  28.900   5.320  1.00  0.00            
ATOM     63  H30 BCD     1      12.150  28.410   6.630  1.00  0.00            
ATOM     64  C19 BCD     1      22.040  28.500   7.140  1.00  0.00            
ATOM     65  O16 BCD     1      22.060  29.010   5.830  1.00  0.00            
ATOM     66  C20 BCD     1      21.890  26.990   7.210  1.00  0.00            
ATOM     67  O17 BCD     1      22.950  26.460   6.520  1.00  0.00            
ATOM     68  C21 BCD     1      20.500  26.580   6.660  1.00  0.00            
ATOM     69  O18 BCD     1      20.300  25.180   6.880  1.00  0.00            
ATOM     70  C22 BCD     1      19.400  27.320   7.450  1.00  0.00            
ATOM     71  C23 BCD     1      19.620  28.790   7.470  1.00  0.00            
ATOM     72  O19 BCD     1      20.970  29.100   7.860  1.00  0.00            
ATOM     73  C24 BCD     1      18.560  29.610   8.220  1.00  0.00            
ATOM     74  O20 BCD     1      18.640  29.460   9.680  1.00  0.00            
ATOM     75  H31 BCD     1      22.940  28.840   7.670  1.00  0.00            
ATOM     76  H32 BCD     1      21.970  26.650   8.250  1.00  0.00            
ATOM     77  H33 BCD     1      23.360  27.190   6.030  1.00  0.00            
ATOM     78  H34 BCD     1      20.440  26.830   5.590  1.00  0.00            
ATOM     79  H35 BCD     1      20.820  24.770   6.190  1.00  0.00            
ATOM     80  H36 BCD     1      19.500  26.940   8.470  1.00  0.00            
ATOM     81  H37 BCD     1      19.580  28.940   6.380  1.00  0.00            
ATOM     82  H38 BCD     1      18.640  30.680   8.000  1.00  0.00            
ATOM     83  H39 BCD     1      17.540  29.410   7.840  1.00  0.00            
ATOM     84  H40 BCD     1      19.330  30.020  10.040  1.00  0.00            
ATOM     85  C25 BCD     1      24.320  31.980   3.700  1.00  0.00            
ATOM     86  O21 BCD     1      23.830  31.370   2.500  1.00  0.00            
ATOM     87  C26 BCD     1      25.040  30.870   4.530  1.00  0.00            
ATOM     88  O22 BCD     1      26.170  30.480   3.690  1.00  0.00            
ATOM     89  C27 BCD     1      24.130  29.660   4.830  1.00  0.00            
ATOM     90  O23 BCD     1      24.830  28.720   5.630  1.00  0.00            
ATOM     91  C28 BCD     1      22.910  30.130   5.570  1.00  0.00            
ATOM     92  C29 BCD     1      22.220  31.300   4.710  1.00  0.00            
ATOM     93  O24 BCD     1      23.170  32.360   4.450  1.00  0.00            
ATOM     94  C30 BCD     1      21.050  31.830   5.440  1.00  0.00            
ATOM     95  O25 BCD     1      21.530  32.410   6.690  1.00  0.00            
ATOM     96  H41 BCD     1      25.020  32.740   3.350  1.00  0.00            
ATOM     97  H42 BCD     1      25.410  31.310   5.460  1.00  0.00            
ATOM     98  H43 BCD     1      25.940  30.360   2.760  1.00  0.00            
ATOM     99  H44 BCD     1      23.840  29.220   3.870  1.00  0.00            
ATOM    100  H45 BCD     1      25.530  28.360   5.080  1.00  0.00            
ATOM    101  H46 BCD     1      23.330  30.520   6.510  1.00  0.00            
ATOM    102  H47 BCD     1      21.920  30.900   3.730  1.00  0.00            
ATOM    103  H48 BCD     1      20.520  32.580   4.840  1.00  0.00            
ATOM    104  H49 BCD     1      20.330  31.060   5.750  1.00  0.00            
ATOM    105  H50 BCD     1      20.850  32.920   7.140  1.00  0.00            
ATOM    106  C31 BCD     1      22.930  32.010  -1.380  1.00  0.00            
ATOM    107  O26 BCD     1      21.800  31.230  -1.030  1.00  0.00            
ATOM    108  C32 BCD     1      24.220  31.260  -1.080  1.00  0.00            
ATOM    109  O27 BCD     1      24.190  30.110  -1.890  1.00  0.00            
ATOM    110  C33 BCD     1      24.340  30.890   0.390  1.00  0.00            
ATOM    111  C34 BCD     1      24.140  32.050   1.270  1.00  0.00            
ATOM    112  C35 BCD     1      23.020  32.990   0.810  1.00  0.00            
ATOM    113  O28 BCD     1      22.980  33.180  -0.600  1.00  0.00            
ATOM    114  C36 BCD     1      22.940  34.360   1.520  1.00  0.00            
ATOM    115  O29 BCD     1      23.980  35.270   1.080  1.00  0.00            
ATOM    116  O30 BCD     1      25.610  30.340   0.720  1.00  0.00            
ATOM    117  H51 BCD     1      22.820  32.250  -2.440  1.00  0.00            
ATOM    118  H52 BCD     1      25.040  31.950  -1.300  1.00  0.00            
ATOM    119  H53 BCD     1      25.010  29.690  -1.600  1.00  0.00            
ATOM    120  H54 BCD     1      23.570  30.150   0.630  1.00  0.00            
ATOM    121  H55 BCD     1      25.690  29.520   0.210  1.00  0.00            
ATOM    122  H56 BCD     1      25.070  32.620   1.370  1.00  0.00            
ATOM    123  H57 BCD     1      22.130  32.470   1.180  1.00  0.00            
ATOM    124  H58 BCD     1      21.940  34.800   1.390  1.00  0.00            
ATOM    125  H59 BCD     1      22.960  34.170   2.600  1.00  0.00            
ATOM    126  H60 BCD     1      23.560  36.090   0.800  1.00  0.00            
ATOM    127  C37 BCD     1      18.540  29.430  -3.010  1.00  0.00            
ATOM    128  O31 BCD     1      17.810  29.380  -1.840  1.00  0.00            
ATOM    129  C38 BCD     1      19.820  28.620  -2.950  1.00  0.00            
ATOM    130  O32 BCD     1      19.540  27.240  -2.860  1.00  0.00            
ATOM    131  C39 BCD     1      20.780  29.180  -1.880  1.00  0.00            
ATOM    132  O33 BCD     1      21.980  28.460  -1.990  1.00  0.00            
ATOM    133  C40 BCD     1      21.020  30.690  -2.120  1.00  0.00            
ATOM    134  C41 BCD     1      19.730  31.460  -2.230  1.00  0.00            
ATOM    135  O34 BCD     1      18.910  30.830  -3.190  1.00  0.00            
ATOM    136  C42 BCD     1      19.950  32.920  -2.590  1.00  0.00            
ATOM    137  O35 BCD     1      20.750  32.940  -3.750  1.00  0.00            
ATOM    138  H61 BCD     1      17.950  29.100  -3.870  1.00  0.00            
ATOM    139  H62 BCD     1      20.260  28.830  -3.930  1.00  0.00            
ATOM    140  H63 BCD     1      20.300  26.840  -2.430  1.00  0.00            
ATOM    141  H64 BCD     1      20.340  29.020  -0.890  1.00  0.00            
ATOM    142  H65 BCD     1      22.670  29.080  -1.730  1.00  0.00            
ATOM    143  H66 BCD     1      21.530  30.810  -3.090  1.00  0.00            
ATOM    144  H67 BCD     1      19.190  31.370  -1.280  1.00  0.00            
ATOM    145  H68 BCD     1      19.020  33.500  -2.720  1.00  0.00            
ATOM    146  H69 BCD     1      20.500  33.360  -1.750  1.00  0.00            
ATOM    147  H70 BCD     1      20.410  33.580  -4.380  1.00  0.00            
ATOM    148  C1  DU7     2      14.040  34.730   6.400  1.00  0.00            
ATOM    149  N1  DU7     2      13.740  33.870   5.250  1.00  0.00            
ATOM    150  C2  DU7     2      12.500  34.330   4.560  1.00  0.00            
ATOM    151  C3  DU7     2      14.560  32.850   4.890  1.00  0.00            
ATOM    152  C4  DU7     2      15.320  32.080   5.790  1.00  0.00            
ATOM    153  C5  DU7     2      16.110  31.020   5.310  1.00  0.00            
ATOM    154  C6  DU7     2      16.070  30.610   4.000  1.00  0.00            
ATOM    155  N2  DU7     2      16.920  29.620   3.480  1.00  0.00            
ATOM    156  N3  DU7     2      18.130  30.010   3.380  1.00  0.00            
ATOM    157  C7  DU7     2      19.110  29.120   2.940  1.00  0.00            
ATOM    158  C8  DU7     2      20.160  29.410   2.090  1.00  0.00            
ATOM    159  C9  DU7     2      21.090  28.480   1.640  1.00  0.00            
ATOM    160  C10 DU7     2      21.000  27.170   2.220  1.00  0.00            
ATOM    161  S1  DU7     2      22.120  25.950   1.720  1.00  0.00            
ATOM    162  O1  DU7     2      22.780  25.650   2.950  1.00  0.00            
ATOM    163  O2  DU7     2      22.780  26.480   0.580  1.00  0.00            
ATOM    164  O3  DU7     2      21.370  24.790   1.260  1.00  0.00            
ATOM    165  C11 DU7     2      19.960  26.880   3.180  1.00  0.00            
ATOM    166  C12 DU7     2      19.060  27.880   3.460  1.00  0.00            
ATOM    167  C13 DU7     2      15.290  31.370   3.070  1.00  0.00            
ATOM    168  C14 DU7     2      14.520  32.420   3.540  1.00  0.00            
ATOM    169  H1  DU7     2      13.340  34.650   7.240  1.00  0.00            
ATOM    170  H2  DU7     2      15.000  34.380   6.800  1.00  0.00            
ATOM    171  H3  DU7     2      14.130  35.790   6.150  1.00  0.00            
ATOM    172  H4  DU7     2      11.960  33.500   4.090  1.00  0.00            
ATOM    173  H5  DU7     2      11.830  34.920   5.200  1.00  0.00            
ATOM    174  H6  DU7     2      12.670  35.090   3.790  1.00  0.00            
ATOM    175  H7  DU7     2      15.380  32.350   6.840  1.00  0.00            
ATOM    176  H8  DU7     2      16.890  30.580   5.930  1.00  0.00            
ATOM    177  H9  DU7     2      20.300  30.450   1.800  1.00  0.00            
ATOM    178  H10 DU7     2      21.950  28.730   1.030  1.00  0.00            
ATOM    179  H11 DU7     2      19.940  25.870   3.590  1.00  0.00            
ATOM    180  H12 DU7     2      18.340  27.640   4.230  1.00  0.00            
ATOM    181  H13 DU7     2      15.110  31.020   2.060  1.00  0.00            
ATOM    182  H14 DU7     2      13.800  32.840   2.840  1.00  0.00            
TER
ENDMDL
MODEL        1
ATOM      1  C1  BCD     1      22.410  29.610  10.370  1.00  0.00            
ATOM      2  O1  BCD     1      21.190  28.880  10.510  1.00  0.00            
ATOM      3  C2  BCD     1      23.570  28.710  10.590  1.00  0.00            
ATOM      4  O2  BCD     1      23.610  27.670   9.660  1.00  0.00            
ATOM      5  C3  BCD     1      23.380  28.180  11.990  1.00  0.00            
ATOM      6  O3  BCD     1      24.590  27.490  12.300  1.00  0.00            
ATOM      7  C4  BCD     1      23.170  29.290  13.040  1.00  0.00            
ATOM      8  C5  BCD     1      22.190  30.410  12.620  1.00  0.00            
ATOM      9  O4  BCD     1      22.410  30.730  11.260  1.00  0.00            
ATOM     10  C6  BCD     1      22.370  31.710  13.430  1.00  0.00            
ATOM     11  O5  BCD     1      23.760  32.060  13.670  1.00  0.00            
ATOM     12  H1  BCD     1      22.590  30.020   9.370  1.00  0.00            
ATOM     13  H2  BCD     1      24.440  29.370  10.540  1.00  0.00            
ATOM     14  H3  BCD     1      22.720  27.310   9.700  1.00  0.00            
ATOM     15  H4  BCD     1      22.550  27.470  12.060  1.00  0.00            
ATOM     16  H5  BCD     1      24.570  26.820  12.990  1.00  0.00            
ATOM     17  H6  BCD     1      24.170  29.680  13.280  1.00  0.00            
ATOM     18  H7  BCD     1      21.150  30.070  12.680  1.00  0.00            
ATOM     19  H8  BCD     1      21.850  32.450  12.800  1.00  0.00            
ATOM     20  H9  BCD     1      21.690  31.810  14.290  1.00  0.00            
ATOM     21  H10 BCD     1      23.930  31.810  14.590  1.00  0.00            
ATOM     22  C7  BCD     1      18.140  27.490   7.940  1.00  0.00            
ATOM     23  O6  BCD     1      17.140  27.530   8.930  1.00  0.00            
ATOM     24  C8  BCD     1      19.220  26.520   8.280  1.00  0.00            
ATOM     25  O7  BCD     1      18.660  25.190   8.310  1.00  0.00            
ATOM     26  C9  BCD     1      20.040  26.990   9.440  1.00  0.00            
ATOM     27  O8  BCD     1      21.220  26.070   9.460  1.00  0.00            
ATOM     28  C10 BCD     1      20.540  28.440   9.300  1.00  0.00            
ATOM     29  C11 BCD     1      19.360  29.310   8.870  1.00  0.00            
ATOM     30  O9  BCD     1      18.760  28.730   7.760  1.00  0.00            
ATOM     31  C12 BCD     1      19.750  30.640   8.400  1.00  0.00            
ATOM     32  O10 BCD     1      20.890  30.630   7.670  1.00  0.00            
ATOM     33  H11 BCD     1      17.680  27.140   7.010  1.00  0.00            
ATOM     34  H12 BCD     1      19.850  26.440   7.390  1.00  0.00            
ATOM     35  H13 BCD     1      18.580  24.820   9.200  1.00  0.00            
ATOM     36  H14 BCD     1      19.510  27.090  10.400  1.00  0.00            
ATOM     37  H15 BCD     1      21.030  25.150   9.670  1.00  0.00            
ATOM     38  H16 BCD     1      21.260  28.440   8.480  1.00  0.00            
ATOM     39  H17 BCD     1      18.640  29.390   9.690  1.00  0.00            
ATOM     40  H18 BCD     1      18.900  31.070   7.860  1.00  0.00            
ATOM     41  H19 BCD     1      19.950  31.210   9.310  1.00  0.00            
ATOM     42  H20 BCD     1      20.600  30.260   6.830  1.00  0.00            
ATOM     43  C13 BCD     1      13.090  26.810   9.210  1.00  0.00            
ATOM     44  O11 BCD     1      13.240  26.570  10.620  1.00  0.00            
ATOM     45  C14 BCD     1      13.900  25.820   8.410  1.00  0.00            
ATOM     46  O12 BCD     1      13.330  24.470   8.530  1.00  0.00            
ATOM     47  C15 BCD     1      15.360  25.950   8.690  1.00  0.00            
ATOM     48  O13 BCD     1      16.030  25.160   7.800  1.00  0.00            
ATOM     49  C16 BCD     1      15.820  27.380   8.510  1.00  0.00            
ATOM     50  C17 BCD     1      14.930  28.400   9.300  1.00  0.00            
ATOM     51  O14 BCD     1      13.630  28.130   8.980  1.00  0.00            
ATOM     52  C18 BCD     1      15.320  29.880   8.960  1.00  0.00            
ATOM     53  O15 BCD     1      15.270  30.130   7.560  1.00  0.00            
ATOM     54  H21 BCD     1      12.020  26.830   8.990  1.00  0.00            
ATOM     55  H22 BCD     1      13.800  26.110   7.360  1.00  0.00            
ATOM     56  H23 BCD     1      13.620  24.000   9.310  1.00  0.00            
ATOM     57  H24 BCD     1      15.550  25.660   9.740  1.00  0.00            
ATOM     58  H25 BCD     1      16.970  25.190   8.030  1.00  0.00            
ATOM     59  H26 BCD     1      15.670  27.610   7.450  1.00  0.00            
ATOM     60  H27 BCD     1      15.050  28.310  10.390  1.00  0.00            
ATOM     61  H28 BCD     1      14.620  30.560   9.470  1.00  0.00            
ATOM     62  H29 BCD     1      16.320  30.040   9.360  1.00  0.00            
ATOM     63  H30 BCD     1      15.650  30.980   7.330  1.00  0.00            
ATOM     64  C19 BCD     1      11.630  26.810  14.360  1.00  0.00            
ATOM     65  O16 BCD     1      12.910  26.540  14.890  1.00  0.00            
ATOM     66  C20 BCD     1      11.130  25.690  13.440  1.00  0.00            
ATOM     67  O17 BCD     1      10.980  24.410  14.120  1.00  0.00            
ATOM     68  C21 BCD     1      12.100  25.550  12.320  1.00  0.00            
ATOM     69  O18 BCD     1      11.860  24.360  11.530  1.00  0.00            
ATOM     70  C22 BCD     1      12.170  26.860  11.520  1.00  0.00            
ATOM     71  C23 BCD     1      12.460  28.040  12.450  1.00  0.00            
ATOM     72  O19 BCD     1      11.640  27.980  13.590  1.00  0.00            
ATOM     73  C24 BCD     1      12.320  29.380  11.800  1.00  0.00            
ATOM     74  O20 BCD     1      11.070  29.650  11.120  1.00  0.00            
ATOM     75  H31 BCD     1      10.880  26.950  15.150  1.00  0.00            
ATOM     76  H32 BCD     1      10.140  26.080  13.180  1.00  0.00            
ATOM     77  H33 BCD     1      11.580  23.800  13.690  1.00  0.00            
ATOM     78  H34 BCD     1      13.070  25.360  12.780  1.00  0.00            
ATOM     79  H35 BCD     1      12.750  24.090  11.270  1.00  0.00            
ATOM     80  H36 BCD     1      11.270  27.060  10.930  1.00  0.00            
ATOM     81  H37 BCD     1      13.470  28.010  12.880  1.00  0.00            
ATOM     82  H38 BCD     1      12.470  30.170  12.540  1.00  0.00            
ATOM     83  H39 BCD     1      13.110  29.420  11.030  1.00  0.00            
ATOM     84  H40 BCD     1      11.180  29.870  10.190  1.00  0.00            
ATOM     85  C25 BCD     1      14.770  26.620  18.690  1.00  0.00            
ATOM     86  O21 BCD     1      15.890  25.890  18.200  1.00  0.00            
ATOM     87  C26 BCD     1      13.550  25.790  18.560  1.00  0.00            
ATOM     88  O22 BCD     1      13.630  24.560  19.310  1.00  0.00            
ATOM     89  C27 BCD     1      13.140  25.550  17.060  1.00  0.00            
ATOM     90  O23 BCD     1      11.920  24.730  16.880  1.00  0.00            
ATOM     91  C28 BCD     1      13.080  26.850  16.310  1.00  0.00            
ATOM     92  C29 BCD     1      14.340  27.670  16.540  1.00  0.00            
ATOM     93  O24 BCD     1      14.590  27.820  17.930  1.00  0.00            
ATOM     94  C30 BCD     1      14.370  28.990  15.770  1.00  0.00            
ATOM     95  O25 BCD     1      13.320  29.910  16.070  1.00  0.00            
ATOM     96  H41 BCD     1      14.870  27.030  19.700  1.00  0.00            
ATOM     97  H42 BCD     1      12.790  26.450  18.990  1.00  0.00            
ATOM     98  H43 BCD     1      14.520  24.270  19.120  1.00  0.00            
ATOM     99  H44 BCD     1      13.970  25.010  16.590  1.00  0.00            
ATOM    100  H45 BCD     1      11.750  24.450  15.980  1.00  0.00            
ATOM    101  H46 BCD     1      12.130  27.310  16.620  1.00  0.00            
ATOM    102  H47 BCD     1      15.180  27.080  16.150  1.00  0.00            
ATOM    103  H48 BCD     1      15.340  29.450  16.010  1.00  0.00            
ATOM    104  H49 BCD     1      14.320  28.780  14.690  1.00  0.00            
ATOM    105  H50 BCD     1      13.690  30.750  16.330  1.00  0.00            
ATOM    106  C31 BCD     1      19.950  26.300  18.850  1.00  0.00            
ATOM    107  O26 BCD     1      20.080  26.670  17.440  1.00  0.00            
ATOM    108  C32 BCD     1      19.300  24.930  18.950  1.00  0.00            
ATOM    109  O27 BCD     1      20.180  24.050  18.200  1.00  0.00            
ATOM    110  C33 BCD     1      17.930  24.920  18.380  1.00  0.00            
ATOM    111  C34 BCD     1      17.050  25.890  19.050  1.00  0.00            
ATOM    112  C35 BCD     1      17.730  27.310  19.100  1.00  0.00            
ATOM    113  O28 BCD     1      19.130  27.150  19.560  1.00  0.00            
ATOM    114  C36 BCD     1      17.100  28.280  20.050  1.00  0.00            
ATOM    115  O29 BCD     1      16.590  27.670  21.210  1.00  0.00            
ATOM    116  O30 BCD     1      17.400  23.640  18.560  1.00  0.00            
ATOM    117  H51 BCD     1      20.920  26.390  19.340  1.00  0.00            
ATOM    118  H52 BCD     1      19.310  24.640  20.010  1.00  0.00            
ATOM    119  H53 BCD     1      19.830  24.130  17.310  1.00  0.00            
ATOM    120  H54 BCD     1      18.040  25.180  17.320  1.00  0.00            
ATOM    121  H55 BCD     1      16.760  23.470  17.870  1.00  0.00            
ATOM    122  H56 BCD     1      16.860  25.470  20.040  1.00  0.00            
ATOM    123  H57 BCD     1      17.680  27.720  18.080  1.00  0.00            
ATOM    124  H58 BCD     1      17.830  29.050  20.330  1.00  0.00            
ATOM    125  H59 BCD     1      16.210  28.800  19.660  1.00  0.00            
ATOM    126  H60 BCD     1      17.340  27.360  21.720  1.00  0.00            
ATOM    127  C37 BCD     1      22.590  29.380  15.380  1.00  0.00            
ATOM    128  O31 BCD     1      22.640  28.550  14.210  1.00  0.00            
ATOM    129  C38 BCD     1      23.170  28.650  16.520  1.00  0.00            
ATOM    130  O32 BCD     1      24.450  28.170  16.130  1.00  0.00            
ATOM    131  C39 BCD     1      22.340  27.410  16.900  1.00  0.00            
ATOM    132  O33 BCD     1      22.850  26.600  18.020  1.00  0.00            
ATOM    133  C40 BCD     1      20.920  27.850  17.270  1.00  0.00            
ATOM    134  C41 BCD     1      20.320  28.550  16.070  1.00  0.00            
ATOM    135  O34 BCD     1      21.220  29.660  15.740  1.00  0.00            
ATOM    136  C42 BCD     1      18.970  29.230  16.290  1.00  0.00            
ATOM    137  O35 BCD     1      18.860  29.980  17.510  1.00  0.00            
ATOM    138  H61 BCD     1      23.170  30.310  15.290  1.00  0.00            
ATOM    139  H62 BCD     1      23.250  29.440  17.280  1.00  0.00            
ATOM    140  H63 BCD     1      24.500  27.720  15.280  1.00  0.00            
ATOM    141  H64 BCD     1      22.230  26.800  15.990  1.00  0.00            
ATOM    142  H65 BCD     1      23.620  26.150  17.680  1.00  0.00            
ATOM    143  H66 BCD     1      20.890  28.500  18.150  1.00  0.00            
ATOM    144  H67 BCD     1      20.230  27.860  15.220  1.00  0.00            
ATOM    145  H68 BCD     1      18.700  29.860  15.430  1.00  0.00            
ATOM    146  H69 BCD     1      18.250  28.400  16.310  1.00  0.00            
ATOM    147  H70 BCD     1      19.640  30.540  17.390  1.00  0.00            
ATOM    148  C1  DU7     2      15.010  34.910   9.790  1.00  0.00            
ATOM    149  N1  DU7     2      16.040  33.890   9.620  1.00  0.00            
ATOM    150  C2  DU7     2      16.590  33.900   8.250  1.00  0.00            
ATOM    151  C3  DU7     2      16.280  32.860  10.540  1.00  0.00            
ATOM    152  C4  DU7     2      15.340  32.370  11.440  1.00  0.00            
ATOM    153  C5  DU7     2      15.620  31.340  12.360  1.00  0.00            
ATOM    154  C6  DU7     2      16.870  30.650  12.330  1.00  0.00            
ATOM    155  N2  DU7     2      17.080  29.500  13.090  1.00  0.00            
ATOM    156  N3  DU7     2      17.220  28.460  12.430  1.00  0.00            
ATOM    157  C7  DU7     2      17.360  27.240  13.180  1.00  0.00            
ATOM    158  C8  DU7     2      18.670  26.810  13.410  1.00  0.00            
ATOM    159  C9  DU7     2      18.920  25.590  14.080  1.00  0.00            
ATOM    160  C10 DU7     2      17.850  24.800  14.500  1.00  0.00            
ATOM    161  S1  DU7     2      18.210  23.180  15.140  1.00  0.00            
ATOM    162  O1  DU7     2      17.010  22.870  15.920  1.00  0.00            
ATOM    163  O2  DU7     2      19.520  23.330  15.670  1.00  0.00            
ATOM    164  O3  DU7     2      18.220  22.480  13.870  1.00  0.00            
ATOM    165  C11 DU7     2      16.490  25.200  14.160  1.00  0.00            
ATOM    166  C12 DU7     2      16.260  26.440  13.490  1.00  0.00            
ATOM    167  C13 DU7     2      17.840  31.170  11.460  1.00  0.00            
ATOM    168  C14 DU7     2      17.520  32.200  10.600  1.00  0.00            
ATOM    169  H1  DU7     2      15.050  35.650   8.980  1.00  0.00            
ATOM    170  H2  DU7     2      13.970  34.580   9.720  1.00  0.00            
ATOM    171  H3  DU7     2      15.170  35.540  10.680  1.00  0.00            
ATOM    172  H4  DU7     2      16.830  34.920   7.950  1.00  0.00            
ATOM    173  H5  DU7     2      17.490  33.270   8.210  1.00  0.00            
ATOM    174  H6  DU7     2      15.800  33.550   7.570  1.00  0.00            
ATOM    175  H7  DU7     2      14.370  32.860  11.450  1.00  0.00            
ATOM    176  H8  DU7     2      14.820  30.930  12.970  1.00  0.00            
ATOM    177  H9  DU7     2      19.470  27.460  13.050  1.00  0.00            
ATOM    178  H10 DU7     2      19.970  25.330  14.160  1.00  0.00            
ATOM    179  H11 DU7     2      15.680  24.510  14.380  1.00  0.00            
ATOM    180  H12 DU7     2      15.290  26.820  13.170  1.00  0.00            
ATOM    181  H13 DU7     2      18.850  30.780  11.540  1.00  0.00            
ATOM    182  H14 DU7     2      18.300  32.520   9.910  1.00  0.00            
TER
ENDMDL
MODEL        1
ATOM      1  C1  BCD     1      22.660  27.610   8.110  1.00  0.00            
ATOM      2  O1  BCD     1      21.330  27.210   7.840  1.00  0.00            
ATOM      3  C2  BCD     1      23.190  26.710   9.180  1.00  0.00            
ATOM      4  O2  BCD     1      23.240  25.400   8.800  1.00  0.00            
ATOM      5  C3  BCD     1      22.590  27.010  10.550  1.00  0.00            
ATOM      6  O3  BCD     1      23.320  26.390  11.660  1.00  0.00            
ATOM      7  C4  BCD     1      22.460  28.550  10.840  1.00  0.00            
ATOM      8  C5  BCD     1      21.820  29.240   9.730  1.00  0.00            
ATOM      9  O4  BCD     1      22.610  28.990   8.550  1.00  0.00            
ATOM     10  C6  BCD     1      21.560  30.710   9.940  1.00  0.00            
ATOM     11  O5  BCD     1      22.820  31.440  10.200  1.00  0.00            
ATOM     12  H1  BCD     1      23.230  27.520   7.170  1.00  0.00            
ATOM     13  H2  BCD     1      24.230  27.020   9.340  1.00  0.00            
ATOM     14  H3  BCD     1      23.690  25.260   7.960  1.00  0.00            
ATOM     15  H4  BCD     1      21.550  26.670  10.490  1.00  0.00            
ATOM     16  H5  BCD     1      23.070  25.460  11.630  1.00  0.00            
ATOM     17  H6  BCD     1      23.500  28.820  11.010  1.00  0.00            
ATOM     18  H7  BCD     1      20.820  28.780   9.720  1.00  0.00            
ATOM     19  H8  BCD     1      21.030  31.040   9.030  1.00  0.00            
ATOM     20  H9  BCD     1      20.900  30.740  10.820  1.00  0.00            
ATOM     21  H10 BCD     1      22.600  32.260  10.650  1.00  0.00            
ATOM     22  C7  BCD     1      18.440  27.880   5.150  1.00  0.00            
ATOM     23  O6  BCD     1      17.600  27.970   6.280  1.00  0.00            
ATOM     24  C8  BCD     1      19.070  26.510   5.070  1.00  0.00            
ATOM     25  O7  BCD     1      18.100  25.510   4.700  1.00  0.00            
ATOM     26  C9  BCD     1      19.840  26.230   6.360  1.00  0.00            
ATOM     27  O8  BCD     1      20.420  24.870   6.410  1.00  0.00            
ATOM     28  C10 BCD     1      20.940  27.280   6.490  1.00  0.00            
ATOM     29  C11 BCD     1      20.490  28.740   6.170  1.00  0.00            
ATOM     30  O9  BCD     1      19.470  28.880   5.150  1.00  0.00            
ATOM     31  C12 BCD     1      21.650  29.650   5.710  1.00  0.00            
ATOM     32  O10 BCD     1      22.180  29.220   4.510  1.00  0.00            
ATOM     33  H11 BCD     1      17.860  28.150   4.260  1.00  0.00            
ATOM     34  H12 BCD     1      19.820  26.570   4.270  1.00  0.00            
ATOM     35  H13 BCD     1      17.630  25.350   5.520  1.00  0.00            
ATOM     36  H14 BCD     1      19.170  26.380   7.220  1.00  0.00            
ATOM     37  H15 BCD     1      21.030  24.860   7.150  1.00  0.00            
ATOM     38  H16 BCD     1      21.790  27.050   5.830  1.00  0.00            
ATOM     39  H17 BCD     1      20.210  29.170   7.140  1.00  0.00            
ATOM     40  H18 BCD     1      21.260  30.670   5.580  1.00  0.00            
ATOM     41  H19 BCD     1      22.440  29.690   6.480  1.00  0.00            
ATOM     42  H20 BCD     1      22.960  29.720   4.250  1.00  0.00            
ATOM     43  C13 BCD     1      13.730  28.440   7.440  1.00  0.00            
ATOM     44  O11 BCD     1      14.190  28.820   8.770  1.00  0.00            
ATOM     45  C14 BCD     1      14.170  27.030   7.160  1.00  0.00            
ATOM     46  O12 BCD     1      13.470  26.200   8.150  1.00  0.00            
ATOM     47  C15 BCD     1      15.710  26.930   7.190  1.00  0.00            
ATOM     48  O13 BCD     1      16.110  25.600   6.910  1.00  0.00            
ATOM     49  C16 BCD     1      16.190  27.890   6.050  1.00  0.00            
ATOM     50  C17 BCD     1      15.620  29.320   6.220  1.00  0.00            
ATOM     51  O14 BCD     1      14.220  29.250   6.410  1.00  0.00            
ATOM     52  C18 BCD     1      15.870  30.260   5.030  1.00  0.00            
ATOM     53  O15 BCD     1      15.600  29.520   3.880  1.00  0.00            
ATOM     54  H21 BCD     1      12.630  28.450   7.460  1.00  0.00            
ATOM     55  H22 BCD     1      13.950  26.650   6.150  1.00  0.00            
ATOM     56  H23 BCD     1      13.490  25.290   7.830  1.00  0.00            
ATOM     57  H24 BCD     1      16.100  27.230   8.170  1.00  0.00            
ATOM     58  H25 BCD     1      16.220  25.120   7.730  1.00  0.00            
ATOM     59  H26 BCD     1      15.930  27.480   5.070  1.00  0.00            
ATOM     60  H27 BCD     1      15.990  29.840   7.110  1.00  0.00            
ATOM     61  H28 BCD     1      15.240  31.150   5.160  1.00  0.00            
ATOM     62  H29 BCD     1      16.900  30.620   5.000  1.00  0.00            
ATOM     63  H30 BCD     1      14.650  29.620   3.740  1.00  0.00            
ATOM     64  C19 BCD     1      12.600  30.170  12.330  1.00  0.00            
ATOM     65  O16 BCD     1      13.680  29.800  13.140  1.00  0.00            
ATOM     66  C20 BCD     1      11.790  29.080  11.620  1.00  0.00            
ATOM     67  O17 BCD     1      11.240  28.230  12.650  1.00  0.00            
ATOM     68  C21 BCD     1      12.650  28.430  10.520  1.00  0.00            
ATOM     69  O18 BCD     1      11.800  27.480   9.790  1.00  0.00            
ATOM     70  C22 BCD     1      13.250  29.430   9.610  1.00  0.00            
ATOM     71  C23 BCD     1      13.880  30.500  10.390  1.00  0.00            
ATOM     72  O19 BCD     1      13.090  31.070  11.390  1.00  0.00            
ATOM     73  C24 BCD     1      14.230  31.590   9.380  1.00  0.00            
ATOM     74  O20 BCD     1      13.210  32.170   8.670  1.00  0.00            
ATOM     75  H31 BCD     1      11.960  30.700  13.040  1.00  0.00            
ATOM     76  H32 BCD     1      10.910  29.550  11.160  1.00  0.00            
ATOM     77  H33 BCD     1      11.190  27.330  12.310  1.00  0.00            
ATOM     78  H34 BCD     1      13.450  27.880  11.040  1.00  0.00            
ATOM     79  H35 BCD     1      12.340  27.050   9.120  1.00  0.00            
ATOM     80  H36 BCD     1      12.500  29.990   9.030  1.00  0.00            
ATOM     81  H37 BCD     1      14.840  30.210  10.830  1.00  0.00            
ATOM     82  H38 BCD     1      14.870  32.350   9.860  1.00  0.00            
ATOM     83  H39 BCD     1      14.930  31.240   8.620  1.00  0.00            
ATOM     84  H40 BCD     1      12.530  32.480   9.270  1.00  0.00            
ATOM     85  C25 BCD     1      14.700  29.850  17.160  1.00  0.00            
ATOM     86  O21 BCD     1      15.600  28.780  16.910  1.00  0.00            
ATOM     87  C26 BCD     1      13.270  29.410  16.880  1.00  0.00            
ATOM     88  O22 BCD     1      12.940  28.210  17.640  1.00  0.00            
ATOM     89  C27 BCD     1      13.060  29.070  15.420  1.00  0.00            
ATOM     90  O23 BCD     1      11.650  28.930  15.160  1.00  0.00            
ATOM     91  C28 BCD     1      13.630  30.250  14.560  1.00  0.00            
ATOM     92  C29 BCD     1      15.040  30.730  14.910  1.00  0.00            
ATOM     93  O24 BCD     1      14.980  31.010  16.310  1.00  0.00            
ATOM     94  C30 BCD     1      15.490  32.010  14.180  1.00  0.00            
ATOM     95  O25 BCD     1      14.500  33.040  14.280  1.00  0.00            
ATOM     96  H41 BCD     1      14.810  30.220  18.180  1.00  0.00            
ATOM     97  H42 BCD     1      12.690  30.290  17.170  1.00  0.00            
ATOM     98  H43 BCD     1      12.120  27.950  17.190  1.00  0.00            
ATOM     99  H44 BCD     1      13.590  28.150  15.140  1.00  0.00            
ATOM    100  H45 BCD     1      11.500  28.670  14.240  1.00  0.00            
ATOM    101  H46 BCD     1      12.880  31.040  14.660  1.00  0.00            
ATOM    102  H47 BCD     1      15.610  29.830  14.640  1.00  0.00            
ATOM    103  H48 BCD     1      16.500  32.300  14.510  1.00  0.00            
ATOM    104  H49 BCD     1      15.620  31.810  13.110  1.00  0.00            
ATOM    105  H50 BCD     1      14.900  33.870  14.560  1.00  0.00            
ATOM    106  C31 BCD     1      19.430  27.870  17.130  1.00  0.00            
ATOM    107  O26 BCD     1      19.360  28.230  15.780  1.00  0.00            
ATOM    108  C32 BCD     1      18.560  26.700  17.550  1.00  0.00            
ATOM    109  O27 BCD     1      18.990  25.530  16.790  1.00  0.00            
ATOM    110  C33 BCD     1      17.130  26.980  17.200  1.00  0.00            
ATOM    111  C34 BCD     1      16.640  28.370  17.800  1.00  0.00            
ATOM    112  C35 BCD     1      17.740  29.440  17.770  1.00  0.00            
ATOM    113  O28 BCD     1      19.090  29.050  17.880  1.00  0.00            
ATOM    114  C36 BCD     1      17.450  30.400  18.960  1.00  0.00            
ATOM    115  O29 BCD     1      17.340  29.660  20.070  1.00  0.00            
ATOM    116  O30 BCD     1      16.280  25.910  17.790  1.00  0.00            
ATOM    117  H51 BCD     1      20.470  27.630  17.400  1.00  0.00            
ATOM    118  H52 BCD     1      18.710  26.670  18.640  1.00  0.00            
ATOM    119  H53 BCD     1      19.080  25.670  15.850  1.00  0.00            
ATOM    120  H54 BCD     1      16.950  26.860  16.130  1.00  0.00            
ATOM    121  H55 BCD     1      16.960  25.380  18.220  1.00  0.00            
ATOM    122  H56 BCD     1      16.230  28.170  18.800  1.00  0.00            
ATOM    123  H57 BCD     1      17.730  30.040  16.850  1.00  0.00            
ATOM    124  H58 BCD     1      18.250  31.140  19.040  1.00  0.00            
ATOM    125  H59 BCD     1      16.550  31.020  18.810  1.00  0.00            
ATOM    126  H60 BCD     1      18.180  29.330  20.400  1.00  0.00            
ATOM    127  C37 BCD     1      22.060  29.660  12.930  1.00  0.00            
ATOM    128  O31 BCD     1      21.680  28.730  11.990  1.00  0.00            
ATOM    129  C38 BCD     1      22.730  28.950  14.130  1.00  0.00            
ATOM    130  O32 BCD     1      23.880  28.270  13.780  1.00  0.00            
ATOM    131  C39 BCD     1      21.690  28.170  14.950  1.00  0.00            
ATOM    132  O33 BCD     1      22.310  27.700  16.220  1.00  0.00            
ATOM    133  C40 BCD     1      20.380  28.980  15.220  1.00  0.00            
ATOM    134  C41 BCD     1      19.860  29.690  13.980  1.00  0.00            
ATOM    135  O34 BCD     1      20.940  30.390  13.370  1.00  0.00            
ATOM    136  C42 BCD     1      18.730  30.640  14.270  1.00  0.00            
ATOM    137  O35 BCD     1      19.040  31.650  15.270  1.00  0.00            
ATOM    138  H61 BCD     1      22.800  30.290  12.420  1.00  0.00            
ATOM    139  H62 BCD     1      23.100  29.710  14.820  1.00  0.00            
ATOM    140  H63 BCD     1      23.750  27.590  13.110  1.00  0.00            
ATOM    141  H64 BCD     1      21.490  27.260  14.360  1.00  0.00            
ATOM    142  H65 BCD     1      23.130  27.270  15.970  1.00  0.00            
ATOM    143  H66 BCD     1      20.670  29.720  15.970  1.00  0.00            
ATOM    144  H67 BCD     1      19.420  28.950  13.290  1.00  0.00            
ATOM    145  H68 BCD     1      18.450  31.230  13.390  1.00  0.00            
ATOM    146  H69 BCD     1      17.820  30.080  14.530  1.00  0.00            
ATOM    147  H70 BCD     1      19.980  31.700  15.070  1.00  0.00            
ATOM    148  C1  DU7     2      17.810  36.630   7.500  1.00  0.00            
ATOM    149  N1  DU7     2      17.310  35.330   6.880  1.00  0.00            
ATOM    150  C2  DU7     2      16.430  35.580   5.740  1.00  0.00            
ATOM    151  C3  DU7     2      17.530  34.040   7.480  1.00  0.00            
ATOM    152  C4  DU7     2      17.520  33.970   8.870  1.00  0.00            
ATOM    153  C5  DU7     2      17.720  32.760   9.540  1.00  0.00            
ATOM    154  C6  DU7     2      18.000  31.610   8.810  1.00  0.00            
ATOM    155  N2  DU7     2      18.270  30.460   9.510  1.00  0.00            
ATOM    156  N3  DU7     2      17.270  29.790   9.920  1.00  0.00            
ATOM    157  C7  DU7     2      17.650  28.580  10.620  1.00  0.00            
ATOM    158  C8  DU7     2      18.430  27.510  10.070  1.00  0.00            
ATOM    159  C9  DU7     2      18.680  26.280  10.720  1.00  0.00            
ATOM    160  C10 DU7     2      18.300  26.180  12.070  1.00  0.00            
ATOM    161  S1  DU7     2      18.720  24.710  13.030  1.00  0.00            
ATOM    162  O1  DU7     2      17.390  24.150  13.220  1.00  0.00            
ATOM    163  O2  DU7     2      19.460  25.150  14.250  1.00  0.00            
ATOM    164  O3  DU7     2      19.590  24.010  12.110  1.00  0.00            
ATOM    165  C11 DU7     2      17.650  27.350  12.620  1.00  0.00            
ATOM    166  C12 DU7     2      17.200  28.470  11.960  1.00  0.00            
ATOM    167  C13 DU7     2      18.110  31.670   7.370  1.00  0.00            
ATOM    168  C14 DU7     2      17.830  32.880   6.720  1.00  0.00            
ATOM    169  H1  DU7     2      17.230  36.960   8.370  1.00  0.00            
ATOM    170  H2  DU7     2      18.850  36.440   7.780  1.00  0.00            
ATOM    171  H3  DU7     2      17.750  37.420   6.740  1.00  0.00            
ATOM    172  H4  DU7     2      16.050  36.600   5.810  1.00  0.00            
ATOM    173  H5  DU7     2      17.160  35.620   4.920  1.00  0.00            
ATOM    174  H6  DU7     2      15.700  34.770   5.570  1.00  0.00            
ATOM    175  H7  DU7     2      17.340  34.840   9.500  1.00  0.00            
ATOM    176  H8  DU7     2      17.650  32.810  10.620  1.00  0.00            
ATOM    177  H9  DU7     2      18.670  27.600   9.020  1.00  0.00            
ATOM    178  H10 DU7     2      19.220  25.460  10.270  1.00  0.00            
ATOM    179  H11 DU7     2      17.380  27.290  13.670  1.00  0.00            
ATOM    180  H12 DU7     2      16.720  29.340  12.390  1.00  0.00            
ATOM    181  H13 DU7     2      18.390  30.770   6.840  1.00  0.00            
ATOM    182  H14 DU7     2      17.780  32.880   5.630  1.00  0.00            
TER
ENDMDL
MODEL        1
ATOM      1  C1  BCD     1      21.140  28.640   7.280  1.00  0.00            
ATOM      2  O1  BCD     1      19.870  28.040   7.420  1.00  0.00            
ATOM      3  C2  BCD     1      22.220  27.930   8.110  1.00  0.00            
ATOM      4  O2  BCD     1      22.490  26.590   7.680  1.00  0.00            
ATOM      5  C3  BCD     1      21.740  27.950   9.570  1.00  0.00            
ATOM      6  O3  BCD     1      22.700  27.390  10.410  1.00  0.00            
ATOM      7  C4  BCD     1      21.440  29.420  10.000  1.00  0.00            
ATOM      8  C5  BCD     1      20.570  30.190   8.970  1.00  0.00            
ATOM      9  O4  BCD     1      21.010  29.970   7.680  1.00  0.00            
ATOM     10  C6  BCD     1      20.550  31.710   9.050  1.00  0.00            
ATOM     11  O5  BCD     1      21.940  32.230   8.860  1.00  0.00            
ATOM     12  H1  BCD     1      21.490  28.680   6.240  1.00  0.00            
ATOM     13  H2  BCD     1      23.180  28.440   8.010  1.00  0.00            
ATOM     14  H3  BCD     1      22.970  26.140   8.380  1.00  0.00            
ATOM     15  H4  BCD     1      20.800  27.380   9.550  1.00  0.00            
ATOM     16  H5  BCD     1      22.400  27.410  11.330  1.00  0.00            
ATOM     17  H6  BCD     1      22.380  29.990   9.950  1.00  0.00            
ATOM     18  H7  BCD     1      19.550  29.810   9.100  1.00  0.00            
ATOM     19  H8  BCD     1      19.820  32.110   8.330  1.00  0.00            
ATOM     20  H9  BCD     1      20.220  31.990  10.060  1.00  0.00            
ATOM     21  H10 BCD     1      22.050  33.070   9.310  1.00  0.00            
ATOM     22  C7  BCD     1      17.190  25.670   5.490  1.00  0.00            
ATOM     23  O6  BCD     1      16.130  26.150   6.420  1.00  0.00            
ATOM     24  C8  BCD     1      18.330  24.890   6.150  1.00  0.00            
ATOM     25  O7  BCD     1      17.890  23.740   6.840  1.00  0.00            
ATOM     26  C9  BCD     1      19.020  25.810   7.210  1.00  0.00            
ATOM     27  O8  BCD     1      20.170  25.170   7.760  1.00  0.00            
ATOM     28  C10 BCD     1      19.400  27.090   6.460  1.00  0.00            
ATOM     29  C11 BCD     1      18.240  27.750   5.690  1.00  0.00            
ATOM     30  O9  BCD     1      17.660  26.820   4.800  1.00  0.00            
ATOM     31  C12 BCD     1      18.640  28.990   4.840  1.00  0.00            
ATOM     32  O10 BCD     1      19.680  28.680   3.870  1.00  0.00            
ATOM     33  H11 BCD     1      16.680  25.120   4.690  1.00  0.00            
ATOM     34  H12 BCD     1      19.040  24.620   5.350  1.00  0.00            
ATOM     35  H13 BCD     1      17.980  23.890   7.780  1.00  0.00            
ATOM     36  H14 BCD     1      18.320  25.980   8.040  1.00  0.00            
ATOM     37  H15 BCD     1      20.970  25.670   7.550  1.00  0.00            
ATOM     38  H16 BCD     1      20.200  26.900   5.740  1.00  0.00            
ATOM     39  H17 BCD     1      17.460  28.200   6.310  1.00  0.00            
ATOM     40  H18 BCD     1      17.690  29.160   4.310  1.00  0.00            
ATOM     41  H19 BCD     1      18.850  29.830   5.510  1.00  0.00            
ATOM     42  H20 BCD     1      19.530  29.300   3.160  1.00  0.00            
ATOM     43  C13 BCD     1      12.080  26.400   6.440  1.00  0.00            
ATOM     44  O11 BCD     1      12.250  27.540   7.350  1.00  0.00            
ATOM     45  C14 BCD     1      12.670  25.130   7.030  1.00  0.00            
ATOM     46  O12 BCD     1      11.950  24.690   8.150  1.00  0.00            
ATOM     47  C15 BCD     1      14.200  25.240   7.320  1.00  0.00            
ATOM     48  O13 BCD     1      14.750  24.000   7.790  1.00  0.00            
ATOM     49  C16 BCD     1      14.880  25.830   6.040  1.00  0.00            
ATOM     50  C17 BCD     1      14.130  27.020   5.470  1.00  0.00            
ATOM     51  O14 BCD     1      12.770  26.660   5.280  1.00  0.00            
ATOM     52  C18 BCD     1      14.680  27.490   4.140  1.00  0.00            
ATOM     53  O15 BCD     1      15.180  26.410   3.300  1.00  0.00            
ATOM     54  H21 BCD     1      11.070  26.210   6.060  1.00  0.00            
ATOM     55  H22 BCD     1      12.580  24.410   6.200  1.00  0.00            
ATOM     56  H23 BCD     1      12.130  23.760   8.300  1.00  0.00            
ATOM     57  H24 BCD     1      14.350  25.990   8.110  1.00  0.00            
ATOM     58  H25 BCD     1      15.660  24.080   8.080  1.00  0.00            
ATOM     59  H26 BCD     1      14.880  24.970   5.350  1.00  0.00            
ATOM     60  H27 BCD     1      14.240  27.790   6.240  1.00  0.00            
ATOM     61  H28 BCD     1      13.950  28.080   3.580  1.00  0.00            
ATOM     62  H29 BCD     1      15.470  28.190   4.450  1.00  0.00            
ATOM     63  H30 BCD     1      15.600  26.970   2.650  1.00  0.00            
ATOM     64  C19 BCD     1       9.610  29.290   9.870  1.00  0.00            
ATOM     65  O16 BCD     1      10.510  28.970  10.890  1.00  0.00            
ATOM     66  C20 BCD     1       9.080  28.080   9.230  1.00  0.00            
ATOM     67  O17 BCD     1       8.480  27.220  10.200  1.00  0.00            
ATOM     68  C21 BCD     1      10.200  27.300   8.570  1.00  0.00            
ATOM     69  O18 BCD     1       9.650  26.090   7.920  1.00  0.00            
ATOM     70  C22 BCD     1      11.010  28.240   7.630  1.00  0.00            
ATOM     71  C23 BCD     1      11.410  29.500   8.320  1.00  0.00            
ATOM     72  O19 BCD     1      10.290  30.110   8.900  1.00  0.00            
ATOM     73  C24 BCD     1      11.970  30.500   7.310  1.00  0.00            
ATOM     74  O20 BCD     1      10.990  30.950   6.310  1.00  0.00            
ATOM     75  H31 BCD     1       8.760  29.880  10.260  1.00  0.00            
ATOM     76  H32 BCD     1       8.340  28.360   8.480  1.00  0.00            
ATOM     77  H33 BCD     1       7.940  26.700   9.600  1.00  0.00            
ATOM     78  H34 BCD     1      10.850  27.010   9.410  1.00  0.00            
ATOM     79  H35 BCD     1      10.430  25.530   7.880  1.00  0.00            
ATOM     80  H36 BCD     1      10.560  28.440   6.650  1.00  0.00            
ATOM     81  H37 BCD     1      12.220  29.340   9.050  1.00  0.00            
ATOM     82  H38 BCD     1      12.210  31.380   7.920  1.00  0.00            
ATOM     83  H39 BCD     1      12.820  29.990   6.840  1.00  0.00            
ATOM     84  H40 BCD     1      10.180  31.180   6.790  1.00  0.00            
ATOM     85  C25 BCD     1      11.850  29.890  14.660  1.00  0.00            
ATOM     86  O21 BCD     1      13.210  29.580  14.320  1.00  0.00            
ATOM     87  C26 BCD     1      10.930  28.750  14.560  1.00  0.00            
ATOM     88  O22 BCD     1      11.360  27.690  15.460  1.00  0.00            
ATOM     89  C27 BCD     1      10.680  28.310  13.110  1.00  0.00            
ATOM     90  O23 BCD     1       9.670  27.350  12.870  1.00  0.00            
ATOM     91  C28 BCD     1      10.300  29.480  12.200  1.00  0.00            
ATOM     92  C29 BCD     1      11.320  30.630  12.470  1.00  0.00            
ATOM     93  O24 BCD     1      11.400  30.970  13.860  1.00  0.00            
ATOM     94  C30 BCD     1      11.010  31.920  11.730  1.00  0.00            
ATOM     95  O25 BCD     1       9.770  32.470  12.110  1.00  0.00            
ATOM     96  H41 BCD     1      11.810  30.220  15.700  1.00  0.00            
ATOM     97  H42 BCD     1       9.900  29.030  14.830  1.00  0.00            
ATOM     98  H43 BCD     1      10.560  27.190  15.610  1.00  0.00            
ATOM     99  H44 BCD     1      11.640  27.900  12.750  1.00  0.00            
ATOM    100  H45 BCD     1       9.260  27.450  12.010  1.00  0.00            
ATOM    101  H46 BCD     1       9.260  29.760  12.400  1.00  0.00            
ATOM    102  H47 BCD     1      12.320  30.260  12.220  1.00  0.00            
ATOM    103  H48 BCD     1      11.800  32.680  11.770  1.00  0.00            
ATOM    104  H49 BCD     1      10.920  31.620  10.670  1.00  0.00            
ATOM    105  H50 BCD     1       9.780  33.430  12.020  1.00  0.00            
ATOM    106  C31 BCD     1      17.010  29.800  15.700  1.00  0.00            
ATOM    107  O26 BCD     1      17.390  29.360  14.410  1.00  0.00            
ATOM    108  C32 BCD     1      16.150  28.700  16.380  1.00  0.00            
ATOM    109  O27 BCD     1      16.880  27.480  16.560  1.00  0.00            
ATOM    110  C33 BCD     1      14.830  28.480  15.630  1.00  0.00            
ATOM    111  C34 BCD     1      14.170  29.800  15.380  1.00  0.00            
ATOM    112  C35 BCD     1      15.070  30.970  14.950  1.00  0.00            
ATOM    113  O28 BCD     1      16.300  31.060  15.740  1.00  0.00            
ATOM    114  C36 BCD     1      14.350  32.330  14.940  1.00  0.00            
ATOM    115  O29 BCD     1      13.920  32.660  16.320  1.00  0.00            
ATOM    116  O30 BCD     1      13.960  27.660  16.330  1.00  0.00            
ATOM    117  H51 BCD     1      17.890  30.000  16.320  1.00  0.00            
ATOM    118  H52 BCD     1      15.970  29.160  17.360  1.00  0.00            
ATOM    119  H53 BCD     1      17.390  27.300  15.760  1.00  0.00            
ATOM    120  H54 BCD     1      15.100  28.050  14.650  1.00  0.00            
ATOM    121  H55 BCD     1      13.110  27.890  15.950  1.00  0.00            
ATOM    122  H56 BCD     1      13.660  30.180  16.270  1.00  0.00            
ATOM    123  H57 BCD     1      15.370  30.750  13.910  1.00  0.00            
ATOM    124  H58 BCD     1      15.050  33.070  14.540  1.00  0.00            
ATOM    125  H59 BCD     1      13.580  32.220  14.180  1.00  0.00            
ATOM    126  H60 BCD     1      13.220  33.310  16.210  1.00  0.00            
ATOM    127  C37 BCD     1      20.790  30.450  12.200  1.00  0.00            
ATOM    128  O31 BCD     1      20.860  29.300  11.330  1.00  0.00            
ATOM    129  C38 BCD     1      21.040  29.930  13.670  1.00  0.00            
ATOM    130  O32 BCD     1      22.270  29.160  13.870  1.00  0.00            
ATOM    131  C39 BCD     1      19.780  29.150  14.210  1.00  0.00            
ATOM    132  O33 BCD     1      19.830  28.700  15.470  1.00  0.00            
ATOM    133  C40 BCD     1      18.550  30.010  13.910  1.00  0.00            
ATOM    134  C41 BCD     1      18.440  30.230  12.430  1.00  0.00            
ATOM    135  O34 BCD     1      19.550  31.090  12.140  1.00  0.00            
ATOM    136  C42 BCD     1      17.120  30.920  12.030  1.00  0.00            
ATOM    137  O35 BCD     1      16.910  32.170  12.740  1.00  0.00            
ATOM    138  H61 BCD     1      21.530  31.200  11.910  1.00  0.00            
ATOM    139  H62 BCD     1      21.050  30.860  14.260  1.00  0.00            
ATOM    140  H63 BCD     1      22.130  28.310  13.450  1.00  0.00            
ATOM    141  H64 BCD     1      19.720  28.250  13.590  1.00  0.00            
ATOM    142  H65 BCD     1      19.910  27.740  15.530  1.00  0.00            
ATOM    143  H66 BCD     1      18.610  31.030  14.310  1.00  0.00            
ATOM    144  H67 BCD     1      18.540  29.260  11.930  1.00  0.00            
ATOM    145  H68 BCD     1      17.120  31.080  10.950  1.00  0.00            
ATOM    146  H69 BCD     1      16.230  30.310  12.230  1.00  0.00            
ATOM    147  H70 BCD     1      17.750  32.280  13.200  1.00  0.00            
ATOM    148  C1  DU7     2      13.610  35.440   5.130  1.00  0.00            
ATOM    149  N1  DU7     2      13.790  34.020   4.740  1.00  0.00            
ATOM    150  C2  DU7     2      13.760  33.660   3.270  1.00  0.00            
ATOM    151  C3  DU7     2      14.230  33.100   5.730  1.00  0.00            
ATOM    152  C4  DU7     2      14.080  33.340   7.120  1.00  0.00            
ATOM    153  C5  DU7     2      14.510  32.450   8.070  1.00  0.00            
ATOM    154  C6  DU7     2      15.230  31.280   7.680  1.00  0.00            
ATOM    155  N2  DU7     2      15.820  30.390   8.580  1.00  0.00            
ATOM    156  N3  DU7     2      15.090  29.450   8.920  1.00  0.00            
ATOM    157  C7  DU7     2      15.710  28.530   9.830  1.00  0.00            
ATOM    158  C8  DU7     2      16.940  28.040   9.470  1.00  0.00            
ATOM    159  C9  DU7     2      17.660  27.160  10.370  1.00  0.00            
ATOM    160  C10 DU7     2      17.080  26.730  11.590  1.00  0.00            
ATOM    161  S1  DU7     2      17.900  25.620  12.790  1.00  0.00            
ATOM    162  O1  DU7     2      17.310  24.370  12.310  1.00  0.00            
ATOM    163  O2  DU7     2      17.500  26.160  14.130  1.00  0.00            
ATOM    164  O3  DU7     2      19.310  25.690  12.490  1.00  0.00            
ATOM    165  C11 DU7     2      15.710  27.100  11.840  1.00  0.00            
ATOM    166  C12 DU7     2      15.090  28.070  11.010  1.00  0.00            
ATOM    167  C13 DU7     2      15.360  30.970   6.330  1.00  0.00            
ATOM    168  C14 DU7     2      14.860  31.860   5.350  1.00  0.00            
ATOM    169  H1  DU7     2      12.650  35.660   5.610  1.00  0.00            
ATOM    170  H2  DU7     2      14.430  35.820   5.750  1.00  0.00            
ATOM    171  H3  DU7     2      13.610  36.040   4.200  1.00  0.00            
ATOM    172  H4  DU7     2      13.070  34.370   2.790  1.00  0.00            
ATOM    173  H5  DU7     2      14.740  33.560   2.780  1.00  0.00            
ATOM    174  H6  DU7     2      13.120  32.790   3.130  1.00  0.00            
ATOM    175  H7  DU7     2      13.490  34.190   7.470  1.00  0.00            
ATOM    176  H8  DU7     2      14.350  32.690   9.120  1.00  0.00            
ATOM    177  H9  DU7     2      17.430  28.450   8.590  1.00  0.00            
ATOM    178  H10 DU7     2      18.680  26.850  10.140  1.00  0.00            
ATOM    179  H11 DU7     2      15.140  26.540  12.570  1.00  0.00            
ATOM    180  H12 DU7     2      14.130  28.530  11.230  1.00  0.00            
ATOM    181  H13 DU7     2      15.870  30.060   6.040  1.00  0.00            
ATOM    182  H14 DU7     2      14.980  31.590   4.310  1.00  0.00            
TER
ENDMDL
MODEL        1
ATOM      1  C1  BCD     1      18.350  26.810  -2.220  1.00  0.00            
ATOM      2  O1  BCD     1      18.100  26.860  -0.820  1.00  0.00            
ATOM      3  C2  BCD     1      19.830  26.770  -2.550  1.00  0.00            
ATOM      4  O2  BCD     1      20.350  25.640  -1.820  1.00  0.00            
ATOM      5  C3  BCD     1      20.530  28.150  -2.360  1.00  0.00            
ATOM      6  O3  BCD     1      21.940  28.100  -2.740  1.00  0.00            
ATOM      7  C4  BCD     1      19.750  29.170  -3.200  1.00  0.00            
ATOM      8  C5  BCD     1      18.200  29.170  -2.850  1.00  0.00            
ATOM      9  O4  BCD     1      17.800  27.800  -3.050  1.00  0.00            
ATOM     10  C6  BCD     1      17.440  30.160  -3.690  1.00  0.00            
ATOM     11  O5  BCD     1      17.720  29.930  -5.020  1.00  0.00            
ATOM     12  H1  BCD     1      17.840  25.890  -2.520  1.00  0.00            
ATOM     13  H2  BCD     1      19.950  26.520  -3.610  1.00  0.00            
ATOM     14  H3  BCD     1      21.220  25.800  -1.460  1.00  0.00            
ATOM     15  H4  BCD     1      20.570  28.360  -1.290  1.00  0.00            
ATOM     16  H5  BCD     1      22.350  27.370  -2.270  1.00  0.00            
ATOM     17  H6  BCD     1      20.010  28.980  -4.250  1.00  0.00            
ATOM     18  H7  BCD     1      18.150  29.470  -1.800  1.00  0.00            
ATOM     19  H8  BCD     1      16.360  29.930  -3.630  1.00  0.00            
ATOM     20  H9  BCD     1      17.610  31.180  -3.320  1.00  0.00            
ATOM     21  H10 BCD     1      17.860  28.980  -5.070  1.00  0.00            
ATOM     22  C7  BCD     1      15.020  26.400   1.900  1.00  0.00            
ATOM     23  O6  BCD     1      16.020  25.790   2.650  1.00  0.00            
ATOM     24  C8  BCD     1      14.770  25.640   0.580  1.00  0.00            
ATOM     25  O7  BCD     1      14.260  24.360   0.870  1.00  0.00            
ATOM     26  C9  BCD     1      16.190  25.530  -0.170  1.00  0.00            
ATOM     27  O8  BCD     1      15.990  24.740  -1.370  1.00  0.00            
ATOM     28  C10 BCD     1      16.730  27.000  -0.410  1.00  0.00            
ATOM     29  C11 BCD     1      16.710  27.810   0.850  1.00  0.00            
ATOM     30  O9  BCD     1      15.400  27.730   1.580  1.00  0.00            
ATOM     31  C12 BCD     1      17.000  29.260   0.590  1.00  0.00            
ATOM     32  O10 BCD     1      16.100  29.930  -0.290  1.00  0.00            
ATOM     33  H11 BCD     1      14.090  26.400   2.470  1.00  0.00            
ATOM     34  H12 BCD     1      14.090  26.230  -0.050  1.00  0.00            
ATOM     35  H13 BCD     1      13.480  24.430   1.430  1.00  0.00            
ATOM     36  H14 BCD     1      16.880  24.990   0.490  1.00  0.00            
ATOM     37  H15 BCD     1      15.720  23.870  -1.060  1.00  0.00            
ATOM     38  H16 BCD     1      16.230  27.560  -1.200  1.00  0.00            
ATOM     39  H17 BCD     1      17.490  27.480   1.560  1.00  0.00            
ATOM     40  H18 BCD     1      16.890  29.710   1.590  1.00  0.00            
ATOM     41  H19 BCD     1      18.050  29.360   0.290  1.00  0.00            
ATOM     42  H20 BCD     1      16.350  30.860  -0.220  1.00  0.00            
ATOM     43  C13 BCD     1      17.930  26.250   6.230  1.00  0.00            
ATOM     44  O11 BCD     1      19.100  26.610   5.570  1.00  0.00            
ATOM     45  C14 BCD     1      17.480  24.840   5.890  1.00  0.00            
ATOM     46  O12 BCD     1      18.450  23.860   6.120  1.00  0.00            
ATOM     47  C15 BCD     1      17.060  24.820   4.380  1.00  0.00            
ATOM     48  O13 BCD     1      16.570  23.500   3.970  1.00  0.00            
ATOM     49  C16 BCD     1      16.050  25.910   4.130  1.00  0.00            
ATOM     50  C17 BCD     1      16.400  27.280   4.660  1.00  0.00            
ATOM     51  O14 BCD     1      16.830  27.120   5.960  1.00  0.00            
ATOM     52  C18 BCD     1      15.240  28.180   4.650  1.00  0.00            
ATOM     53  O15 BCD     1      15.440  29.590   4.940  1.00  0.00            
ATOM     54  H21 BCD     1      18.090  26.210   7.320  1.00  0.00            
ATOM     55  H22 BCD     1      16.500  24.720   6.380  1.00  0.00            
ATOM     56  H23 BCD     1      19.160  23.990   5.480  1.00  0.00            
ATOM     57  H24 BCD     1      17.960  25.030   3.790  1.00  0.00            
ATOM     58  H25 BCD     1      16.860  22.810   4.580  1.00  0.00            
ATOM     59  H26 BCD     1      15.060  25.590   4.500  1.00  0.00            
ATOM     60  H27 BCD     1      17.250  27.620   4.040  1.00  0.00            
ATOM     61  H28 BCD     1      14.730  28.120   3.680  1.00  0.00            
ATOM     62  H29 BCD     1      14.520  27.730   5.340  1.00  0.00            
ATOM     63  H30 BCD     1      15.700  29.770   5.840  1.00  0.00            
ATOM     64  C19 BCD     1      23.150  26.850   5.840  1.00  0.00            
ATOM     65  O16 BCD     1      23.100  27.980   4.950  1.00  0.00            
ATOM     66  C20 BCD     1      22.630  25.470   5.300  1.00  0.00            
ATOM     67  O17 BCD     1      23.320  25.210   4.060  1.00  0.00            
ATOM     68  C21 BCD     1      21.130  25.570   4.970  1.00  0.00            
ATOM     69  O18 BCD     1      20.710  24.280   4.600  1.00  0.00            
ATOM     70  C22 BCD     1      20.360  26.170   6.130  1.00  0.00            
ATOM     71  C23 BCD     1      20.990  27.410   6.710  1.00  0.00            
ATOM     72  O19 BCD     1      22.340  27.170   6.960  1.00  0.00            
ATOM     73  C24 BCD     1      20.160  27.900   7.910  1.00  0.00            
ATOM     74  O20 BCD     1      20.200  27.050   9.090  1.00  0.00            
ATOM     75  H31 BCD     1      24.200  26.760   6.150  1.00  0.00            
ATOM     76  H32 BCD     1      22.830  24.700   6.060  1.00  0.00            
ATOM     77  H33 BCD     1      23.960  25.930   4.010  1.00  0.00            
ATOM     78  H34 BCD     1      21.150  26.240   4.110  1.00  0.00            
ATOM     79  H35 BCD     1      21.340  23.980   3.930  1.00  0.00            
ATOM     80  H36 BCD     1      20.170  25.420   6.910  1.00  0.00            
ATOM     81  H37 BCD     1      20.910  28.140   5.890  1.00  0.00            
ATOM     82  H38 BCD     1      20.670  28.830   8.190  1.00  0.00            
ATOM     83  H39 BCD     1      19.110  28.060   7.630  1.00  0.00            
ATOM     84  H40 BCD     1      19.460  27.340   9.640  1.00  0.00            
ATOM     85  C25 BCD     1      25.620  31.000   3.440  1.00  0.00            
ATOM     86  O21 BCD     1      24.750  31.360   2.360  1.00  0.00            
ATOM     87  C26 BCD     1      26.110  29.560   3.360  1.00  0.00            
ATOM     88  O22 BCD     1      26.670  29.440   2.140  1.00  0.00            
ATOM     89  C27 BCD     1      24.910  28.520   3.500  1.00  0.00            
ATOM     90  O23 BCD     1      25.300  27.130   3.240  1.00  0.00            
ATOM     91  C28 BCD     1      24.210  28.830   4.820  1.00  0.00            
ATOM     92  C29 BCD     1      23.780  30.230   4.920  1.00  0.00            
ATOM     93  O24 BCD     1      24.950  31.060   4.770  1.00  0.00            
ATOM     94  C30 BCD     1      23.060  30.580   6.240  1.00  0.00            
ATOM     95  O25 BCD     1      22.730  31.970   6.330  1.00  0.00            
ATOM     96  H41 BCD     1      26.330  31.830   3.500  1.00  0.00            
ATOM     97  H42 BCD     1      26.780  29.330   4.200  1.00  0.00            
ATOM     98  H43 BCD     1      27.380  28.820   2.340  1.00  0.00            
ATOM     99  H44 BCD     1      24.130  28.710   2.760  1.00  0.00            
ATOM    100  H45 BCD     1      24.980  26.920   2.360  1.00  0.00            
ATOM    101  H46 BCD     1      24.920  28.670   5.640  1.00  0.00            
ATOM    102  H47 BCD     1      23.060  30.270   4.100  1.00  0.00            
ATOM    103  H48 BCD     1      22.150  29.960   6.330  1.00  0.00            
ATOM    104  H49 BCD     1      23.680  30.180   7.050  1.00  0.00            
ATOM    105  H50 BCD     1      23.450  32.500   5.990  1.00  0.00            
ATOM    106  C31 BCD     1      23.870  33.990  -0.580  1.00  0.00            
ATOM    107  O26 BCD     1      23.000  32.910  -0.790  1.00  0.00            
ATOM    108  C32 BCD     1      25.310  33.500  -0.530  1.00  0.00            
ATOM    109  O27 BCD     1      25.810  33.430  -1.830  1.00  0.00            
ATOM    110  C33 BCD     1      25.480  32.270   0.370  1.00  0.00            
ATOM    111  C34 BCD     1      24.990  32.640   1.740  1.00  0.00            
ATOM    112  C35 BCD     1      23.640  33.470   1.830  1.00  0.00            
ATOM    113  O28 BCD     1      23.630  34.500   0.760  1.00  0.00            
ATOM    114  C36 BCD     1      23.450  34.170   3.210  1.00  0.00            
ATOM    115  O29 BCD     1      24.500  34.920   3.530  1.00  0.00            
ATOM    116  O30 BCD     1      26.910  31.910   0.420  1.00  0.00            
ATOM    117  H51 BCD     1      23.920  34.780  -1.340  1.00  0.00            
ATOM    118  H52 BCD     1      25.810  34.380  -0.120  1.00  0.00            
ATOM    119  H53 BCD     1      25.410  32.750  -2.370  1.00  0.00            
ATOM    120  H54 BCD     1      24.860  31.410   0.070  1.00  0.00            
ATOM    121  H55 BCD     1      26.880  30.990   0.680  1.00  0.00            
ATOM    122  H56 BCD     1      25.820  33.200   2.190  1.00  0.00            
ATOM    123  H57 BCD     1      22.750  32.840   1.680  1.00  0.00            
ATOM    124  H58 BCD     1      22.520  34.750   3.260  1.00  0.00            
ATOM    125  H59 BCD     1      23.400  33.370   3.960  1.00  0.00            
ATOM    126  H60 BCD     1      24.280  35.350   4.360  1.00  0.00            
ATOM    127  C37 BCD     1      20.540  31.350  -3.730  1.00  0.00            
ATOM    128  O31 BCD     1      20.240  30.330  -2.710  1.00  0.00            
ATOM    129  C38 BCD     1      22.000  31.380  -4.070  1.00  0.00            
ATOM    130  O32 BCD     1      22.300  30.130  -4.760  1.00  0.00            
ATOM    131  C39 BCD     1      22.830  31.580  -2.790  1.00  0.00            
ATOM    132  O33 BCD     1      24.250  31.590  -3.050  1.00  0.00            
ATOM    133  C40 BCD     1      22.390  32.880  -2.110  1.00  0.00            
ATOM    134  C41 BCD     1      20.890  33.010  -1.910  1.00  0.00            
ATOM    135  O34 BCD     1      20.200  32.620  -3.150  1.00  0.00            
ATOM    136  C42 BCD     1      20.530  34.440  -1.550  1.00  0.00            
ATOM    137  O35 BCD     1      19.150  34.650  -1.380  1.00  0.00            
ATOM    138  H61 BCD     1      19.890  31.210  -4.600  1.00  0.00            
ATOM    139  H62 BCD     1      22.200  32.230  -4.740  1.00  0.00            
ATOM    140  H63 BCD     1      22.300  29.420  -4.120  1.00  0.00            
ATOM    141  H64 BCD     1      22.550  30.740  -2.140  1.00  0.00            
ATOM    142  H65 BCD     1      24.460  30.660  -3.180  1.00  0.00            
ATOM    143  H66 BCD     1      22.770  33.690  -2.740  1.00  0.00            
ATOM    144  H67 BCD     1      20.570  32.370  -1.070  1.00  0.00            
ATOM    145  H68 BCD     1      21.050  34.600  -0.590  1.00  0.00            
ATOM    146  H69 BCD     1      20.930  35.130  -2.300  1.00  0.00            
ATOM    147  H70 BCD     1      18.880  35.570  -1.260  1.00  0.00            
ATOM    148  C1  DU7     2      17.260  37.150   2.920  1.00  0.00            
ATOM    149  N1  DU7     2      16.590  35.850   2.870  1.00  0.00            
ATOM    150  C2  DU7     2      15.130  35.880   2.480  1.00  0.00            
ATOM    151  C3  DU7     2      17.270  34.620   2.780  1.00  0.00            
ATOM    152  C4  DU7     2      18.650  34.630   2.380  1.00  0.00            
ATOM    153  C5  DU7     2      19.410  33.500   2.480  1.00  0.00            
ATOM    154  C6  DU7     2      18.790  32.290   2.800  1.00  0.00            
ATOM    155  N2  DU7     2      19.660  31.180   2.880  1.00  0.00            
ATOM    156  N3  DU7     2      20.110  30.790   1.710  1.00  0.00            
ATOM    157  C7  DU7     2      21.000  29.720   1.650  1.00  0.00            
ATOM    158  C8  DU7     2      22.180  29.790   0.910  1.00  0.00            
ATOM    159  C9  DU7     2      22.900  28.620   0.520  1.00  0.00            
ATOM    160  C10 DU7     2      22.420  27.350   1.000  1.00  0.00            
ATOM    161  S1  DU7     2      23.150  25.920   0.290  1.00  0.00            
ATOM    162  O1  DU7     2      24.540  26.060   0.520  1.00  0.00            
ATOM    163  O2  DU7     2      22.780  26.090  -1.110  1.00  0.00            
ATOM    164  O3  DU7     2      22.570  24.810   1.050  1.00  0.00            
ATOM    165  C11 DU7     2      21.230  27.280   1.790  1.00  0.00            
ATOM    166  C12 DU7     2      20.580  28.480   2.120  1.00  0.00            
ATOM    167  C13 DU7     2      17.410  32.210   3.090  1.00  0.00            
ATOM    168  C14 DU7     2      16.680  33.410   3.170  1.00  0.00            
ATOM    169  H1  DU7     2      16.620  37.840   3.480  1.00  0.00            
ATOM    170  H2  DU7     2      18.210  37.000   3.430  1.00  0.00            
ATOM    171  H3  DU7     2      17.490  37.470   1.890  1.00  0.00            
ATOM    172  H4  DU7     2      14.730  34.870   2.610  1.00  0.00            
ATOM    173  H5  DU7     2      14.630  36.550   3.190  1.00  0.00            
ATOM    174  H6  DU7     2      15.040  36.330   1.480  1.00  0.00            
ATOM    175  H7  DU7     2      19.270  35.520   2.300  1.00  0.00            
ATOM    176  H8  DU7     2      20.460  33.640   2.290  1.00  0.00            
ATOM    177  H9  DU7     2      22.590  30.730   0.560  1.00  0.00            
ATOM    178  H10 DU7     2      23.750  28.600  -0.150  1.00  0.00            
ATOM    179  H11 DU7     2      20.750  26.340   2.040  1.00  0.00            
ATOM    180  H12 DU7     2      19.620  28.430   2.630  1.00  0.00            
ATOM    181  H13 DU7     2      16.890  31.260   3.210  1.00  0.00            
ATOM    182  H14 DU7     2      15.650  33.360   3.500  1.00  0.00            
TER
ENDMDL
MODEL        1
ATOM      1  C1  BCD     1      15.900  25.110  12.390  1.00  0.00            
ATOM      2  O1  BCD     1      16.350  26.200  13.220  1.00  0.00            
ATOM      3  C2  BCD     1      17.080  24.110  12.170  1.00  0.00            
ATOM      4  O2  BCD     1      17.430  23.560  13.390  1.00  0.00            
ATOM      5  C3  BCD     1      18.160  24.900  11.460  1.00  0.00            
ATOM      6  O3  BCD     1      19.250  24.000  11.240  1.00  0.00            
ATOM      7  C4  BCD     1      17.650  25.540  10.180  1.00  0.00            
ATOM      8  C5  BCD     1      16.360  26.320  10.450  1.00  0.00            
ATOM      9  O4  BCD     1      15.430  25.560  11.160  1.00  0.00            
ATOM     10  C6  BCD     1      15.710  26.810   9.180  1.00  0.00            
ATOM     11  O5  BCD     1      15.390  25.800   8.190  1.00  0.00            
ATOM     12  H1  BCD     1      15.090  24.600  12.930  1.00  0.00            
ATOM     13  H2  BCD     1      16.750  23.280  11.530  1.00  0.00            
ATOM     14  H3  BCD     1      17.480  24.260  14.050  1.00  0.00            
ATOM     15  H4  BCD     1      18.440  25.720  12.140  1.00  0.00            
ATOM     16  H5  BCD     1      19.480  23.530  12.050  1.00  0.00            
ATOM     17  H6  BCD     1      17.560  24.690   9.480  1.00  0.00            
ATOM     18  H7  BCD     1      16.610  27.200  11.050  1.00  0.00            
ATOM     19  H8  BCD     1      14.810  27.340   9.520  1.00  0.00            
ATOM     20  H9  BCD     1      16.370  27.580   8.750  1.00  0.00            
ATOM     21  H10 BCD     1      15.150  26.260   7.380  1.00  0.00            
ATOM     22  C7  BCD     1      15.020  28.250  16.660  1.00  0.00            
ATOM     23  O6  BCD     1      16.360  28.520  17.100  1.00  0.00            
ATOM     24  C8  BCD     1      14.810  26.750  16.650  1.00  0.00            
ATOM     25  O7  BCD     1      14.940  26.210  17.970  1.00  0.00            
ATOM     26  C9  BCD     1      15.750  26.080  15.520  1.00  0.00            
ATOM     27  O8  BCD     1      15.510  24.700  15.490  1.00  0.00            
ATOM     28  C10 BCD     1      15.440  26.710  14.150  1.00  0.00            
ATOM     29  C11 BCD     1      15.550  28.210  14.210  1.00  0.00            
ATOM     30  O9  BCD     1      14.790  28.680  15.390  1.00  0.00            
ATOM     31  C12 BCD     1      14.880  28.930  13.080  1.00  0.00            
ATOM     32  O10 BCD     1      13.520  28.410  12.830  1.00  0.00            
ATOM     33  H11 BCD     1      14.310  28.630  17.400  1.00  0.00            
ATOM     34  H12 BCD     1      13.740  26.590  16.490  1.00  0.00            
ATOM     35  H13 BCD     1      14.310  25.490  18.030  1.00  0.00            
ATOM     36  H14 BCD     1      16.790  26.270  15.790  1.00  0.00            
ATOM     37  H15 BCD     1      16.260  24.260  15.890  1.00  0.00            
ATOM     38  H16 BCD     1      14.440  26.450  13.790  1.00  0.00            
ATOM     39  H17 BCD     1      16.600  28.520  14.330  1.00  0.00            
ATOM     40  H18 BCD     1      14.850  30.000  13.300  1.00  0.00            
ATOM     41  H19 BCD     1      15.500  28.910  12.170  1.00  0.00            
ATOM     42  H20 BCD     1      13.320  28.710  11.940  1.00  0.00            
ATOM     43  C13 BCD     1      18.430  30.270  20.270  1.00  0.00            
ATOM     44  O11 BCD     1      19.450  30.280  19.280  1.00  0.00            
ATOM     45  C14 BCD     1      18.110  28.830  20.440  1.00  0.00            
ATOM     46  O12 BCD     1      19.150  28.060  21.030  1.00  0.00            
ATOM     47  C15 BCD     1      17.540  28.120  19.170  1.00  0.00            
ATOM     48  O13 BCD     1      17.070  26.840  19.500  1.00  0.00            
ATOM     49  C16 BCD     1      16.520  28.980  18.450  1.00  0.00            
ATOM     50  C17 BCD     1      16.770  30.540  18.450  1.00  0.00            
ATOM     51  O14 BCD     1      17.230  30.960  19.690  1.00  0.00            
ATOM     52  C18 BCD     1      15.510  31.310  18.190  1.00  0.00            
ATOM     53  O15 BCD     1      15.770  32.630  17.870  1.00  0.00            
ATOM     54  H21 BCD     1      18.760  30.860  21.130  1.00  0.00            
ATOM     55  H22 BCD     1      17.340  28.880  21.210  1.00  0.00            
ATOM     56  H23 BCD     1      18.650  27.520  21.650  1.00  0.00            
ATOM     57  H24 BCD     1      18.460  28.100  18.570  1.00  0.00            
ATOM     58  H25 BCD     1      16.390  26.530  18.900  1.00  0.00            
ATOM     59  H26 BCD     1      15.580  28.830  19.000  1.00  0.00            
ATOM     60  H27 BCD     1      17.500  30.800  17.660  1.00  0.00            
ATOM     61  H28 BCD     1      15.030  30.790  17.360  1.00  0.00            
ATOM     62  H29 BCD     1      14.840  31.270  19.060  1.00  0.00            
ATOM     63  H30 BCD     1      15.760  33.100  18.700  1.00  0.00            
ATOM     64  C19 BCD     1      23.250  31.720  18.350  1.00  0.00            
ATOM     65  O16 BCD     1      23.280  31.030  17.060  1.00  0.00            
ATOM     66  C20 BCD     1      23.140  30.760  19.570  1.00  0.00            
ATOM     67  O17 BCD     1      24.340  29.930  19.490  1.00  0.00            
ATOM     68  C21 BCD     1      21.780  30.060  19.490  1.00  0.00            
ATOM     69  O18 BCD     1      21.640  29.160  20.600  1.00  0.00            
ATOM     70  C22 BCD     1      20.640  31.080  19.500  1.00  0.00            
ATOM     71  C23 BCD     1      20.840  32.020  18.320  1.00  0.00            
ATOM     72  O19 BCD     1      22.140  32.630  18.320  1.00  0.00            
ATOM     73  C24 BCD     1      19.790  33.150  18.100  1.00  0.00            
ATOM     74  O20 BCD     1      19.730  34.090  19.170  1.00  0.00            
ATOM     75  H31 BCD     1      24.170  32.310  18.350  1.00  0.00            
ATOM     76  H32 BCD     1      23.190  31.330  20.510  1.00  0.00            
ATOM     77  H33 BCD     1      24.660  30.020  20.390  1.00  0.00            
ATOM     78  H34 BCD     1      21.820  29.470  18.570  1.00  0.00            
ATOM     79  H35 BCD     1      20.710  29.040  20.840  1.00  0.00            
ATOM     80  H36 BCD     1      20.630  31.530  20.500  1.00  0.00            
ATOM     81  H37 BCD     1      20.860  31.370  17.440  1.00  0.00            
ATOM     82  H38 BCD     1      20.080  33.690  17.200  1.00  0.00            
ATOM     83  H39 BCD     1      18.840  32.680  17.830  1.00  0.00            
ATOM     84  H40 BCD     1      19.670  33.760  20.070  1.00  0.00            
ATOM     85  C25 BCD     1      25.340  31.270  13.420  1.00  0.00            
ATOM     86  O21 BCD     1      24.920  29.990  12.980  1.00  0.00            
ATOM     87  C26 BCD     1      26.240  31.280  14.650  1.00  0.00            
ATOM     88  O22 BCD     1      27.390  30.440  14.300  1.00  0.00            
ATOM     89  C27 BCD     1      25.420  30.880  15.870  1.00  0.00            
ATOM     90  O23 BCD     1      26.210  30.960  17.060  1.00  0.00            
ATOM     91  C28 BCD     1      24.010  31.670  15.980  1.00  0.00            
ATOM     92  C29 BCD     1      23.290  31.500  14.650  1.00  0.00            
ATOM     93  O24 BCD     1      24.160  32.050  13.590  1.00  0.00            
ATOM     94  C30 BCD     1      21.920  32.210  14.590  1.00  0.00            
ATOM     95  O25 BCD     1      21.950  33.570  14.950  1.00  0.00            
ATOM     96  H41 BCD     1      25.870  31.640  12.540  1.00  0.00            
ATOM     97  H42 BCD     1      26.640  32.290  14.810  1.00  0.00            
ATOM     98  H43 BCD     1      28.000  30.930  13.740  1.00  0.00            
ATOM     99  H44 BCD     1      25.230  29.800  15.820  1.00  0.00            
ATOM    100  H45 BCD     1      25.600  30.770  17.780  1.00  0.00            
ATOM    101  H46 BCD     1      24.070  32.760  16.090  1.00  0.00            
ATOM    102  H47 BCD     1      23.130  30.430  14.460  1.00  0.00            
ATOM    103  H48 BCD     1      21.550  32.000  13.580  1.00  0.00            
ATOM    104  H49 BCD     1      21.310  31.600  15.270  1.00  0.00            
ATOM    105  H50 BCD     1      21.040  33.840  14.820  1.00  0.00            
ATOM    106  C31 BCD     1      24.250  27.900   9.560  1.00  0.00            
ATOM    107  O26 BCD     1      22.930  27.670  10.100  1.00  0.00            
ATOM    108  C32 BCD     1      25.400  27.420  10.410  1.00  0.00            
ATOM    109  O27 BCD     1      25.240  26.000  10.370  1.00  0.00            
ATOM    110  C33 BCD     1      25.390  28.060  11.770  1.00  0.00            
ATOM    111  C34 BCD     1      25.430  29.580  11.690  1.00  0.00            
ATOM    112  C35 BCD     1      24.460  30.160  10.580  1.00  0.00            
ATOM    113  O28 BCD     1      24.460  29.380   9.370  1.00  0.00            
ATOM    114  C36 BCD     1      24.750  31.610  10.300  1.00  0.00            
ATOM    115  O29 BCD     1      26.030  31.780   9.770  1.00  0.00            
ATOM    116  O30 BCD     1      26.460  27.550  12.590  1.00  0.00            
ATOM    117  H51 BCD     1      24.390  27.410   8.590  1.00  0.00            
ATOM    118  H52 BCD     1      26.380  27.710  10.000  1.00  0.00            
ATOM    119  H53 BCD     1      24.330  25.770  10.580  1.00  0.00            
ATOM    120  H54 BCD     1      24.470  27.710  12.270  1.00  0.00            
ATOM    121  H55 BCD     1      26.210  27.700  13.510  1.00  0.00            
ATOM    122  H56 BCD     1      26.450  29.910  11.470  1.00  0.00            
ATOM    123  H57 BCD     1      23.490  30.080  11.070  1.00  0.00            
ATOM    124  H58 BCD     1      23.950  31.950   9.620  1.00  0.00            
ATOM    125  H59 BCD     1      24.650  32.240  11.200  1.00  0.00            
ATOM    126  H60 BCD     1      25.950  31.540   8.840  1.00  0.00            
ATOM    127  C37 BCD     1      19.360  26.300   8.550  1.00  0.00            
ATOM    128  O31 BCD     1      18.690  26.420   9.840  1.00  0.00            
ATOM    129  C38 BCD     1      20.530  25.350   8.580  1.00  0.00            
ATOM    130  O32 BCD     1      20.200  24.050   8.840  1.00  0.00            
ATOM    131  C39 BCD     1      21.590  25.790   9.590  1.00  0.00            
ATOM    132  O33 BCD     1      22.710  24.840   9.520  1.00  0.00            
ATOM    133  C40 BCD     1      22.010  27.200   9.120  1.00  0.00            
ATOM    134  C41 BCD     1      20.840  28.190   8.980  1.00  0.00            
ATOM    135  O34 BCD     1      19.840  27.570   8.130  1.00  0.00            
ATOM    136  C42 BCD     1      21.260  29.560   8.400  1.00  0.00            
ATOM    137  O35 BCD     1      20.190  30.520   8.300  1.00  0.00            
ATOM    138  H61 BCD     1      18.570  26.050   7.830  1.00  0.00            
ATOM    139  H62 BCD     1      20.970  25.520   7.590  1.00  0.00            
ATOM    140  H63 BCD     1      19.780  23.990   9.700  1.00  0.00            
ATOM    141  H64 BCD     1      21.100  25.780  10.570  1.00  0.00            
ATOM    142  H65 BCD     1      22.440  23.950   9.780  1.00  0.00            
ATOM    143  H66 BCD     1      22.560  27.180   8.170  1.00  0.00            
ATOM    144  H67 BCD     1      20.360  28.370   9.950  1.00  0.00            
ATOM    145  H68 BCD     1      22.020  29.940   9.090  1.00  0.00            
ATOM    146  H69 BCD     1      21.720  29.550   7.400  1.00  0.00            
ATOM    147  H70 BCD     1      20.620  31.340   8.060  1.00  0.00            
ATOM    148  C1  DU7     2      18.890  35.490   9.510  1.00  0.00            
ATOM    149  N1  DU7     2      18.330  35.080  10.830  1.00  0.00            
ATOM    150  C2  DU7     2      17.110  35.850  11.100  1.00  0.00            
ATOM    151  C3  DU7     2      18.570  33.820  11.310  1.00  0.00            
ATOM    152  C4  DU7     2      17.570  33.080  11.970  1.00  0.00            
ATOM    153  C5  DU7     2      17.820  31.780  12.470  1.00  0.00            
ATOM    154  C6  DU7     2      19.020  31.170  12.210  1.00  0.00            
ATOM    155  N2  DU7     2      19.330  29.870  12.740  1.00  0.00            
ATOM    156  N3  DU7     2      19.800  29.650  13.900  1.00  0.00            
ATOM    157  C7  DU7     2      20.100  28.270  14.100  1.00  0.00            
ATOM    158  C8  DU7     2      19.430  27.640  15.170  1.00  0.00            
ATOM    159  C9  DU7     2      19.590  26.260  15.390  1.00  0.00            
ATOM    160  C10 DU7     2      20.470  25.540  14.490  1.00  0.00            
ATOM    161  S1  DU7     2      20.760  23.810  14.710  1.00  0.00            
ATOM    162  O1  DU7     2      20.470  23.270  13.430  1.00  0.00            
ATOM    163  O2  DU7     2      19.840  23.390  15.720  1.00  0.00            
ATOM    164  O3  DU7     2      22.210  23.640  14.990  1.00  0.00            
ATOM    165  C11 DU7     2      21.230  26.200  13.520  1.00  0.00            
ATOM    166  C12 DU7     2      20.960  27.550  13.280  1.00  0.00            
ATOM    167  C13 DU7     2      20.060  31.930  11.590  1.00  0.00            
ATOM    168  C14 DU7     2      19.860  33.240  11.210  1.00  0.00            
ATOM    169  H1  DU7     2      19.800  36.010   9.810  1.00  0.00            
ATOM    170  H2  DU7     2      19.190  34.660   8.860  1.00  0.00            
ATOM    171  H3  DU7     2      18.170  36.000   8.860  1.00  0.00            
ATOM    172  H4  DU7     2      16.320  35.390  10.480  1.00  0.00            
ATOM    173  H5  DU7     2      16.770  35.750  12.140  1.00  0.00            
ATOM    174  H6  DU7     2      17.260  36.920  10.910  1.00  0.00            
ATOM    175  H7  DU7     2      16.590  33.550  12.080  1.00  0.00            
ATOM    176  H8  DU7     2      17.090  31.150  12.980  1.00  0.00            
ATOM    177  H9  DU7     2      18.650  28.130  15.740  1.00  0.00            
ATOM    178  H10 DU7     2      18.970  25.700  16.080  1.00  0.00            
ATOM    179  H11 DU7     2      21.980  25.690  12.920  1.00  0.00            
ATOM    180  H12 DU7     2      21.570  28.050  12.530  1.00  0.00            
ATOM    181  H13 DU7     2      20.990  31.440  11.350  1.00  0.00            
ATOM    182  H14 DU7     2      20.690  33.750  10.730  1.00  0.00            
TER
ENDMDL
MODEL        1
ATOM      1  C1  BCD     1      21.370  29.270   2.280  1.00  0.00            
ATOM      2  O1  BCD     1      22.140  30.140   3.100  1.00  0.00            
ATOM      3  C2  BCD     1      22.220  28.660   1.260  1.00  0.00            
ATOM      4  O2  BCD     1      23.200  27.840   1.890  1.00  0.00            
ATOM      5  C3  BCD     1      22.900  29.700   0.320  1.00  0.00            
ATOM      6  O3  BCD     1      23.650  29.050  -0.680  1.00  0.00            
ATOM      7  C4  BCD     1      21.910  30.760  -0.190  1.00  0.00            
ATOM      8  C5  BCD     1      21.010  31.250   0.870  1.00  0.00            
ATOM      9  O4  BCD     1      20.460  30.080   1.510  1.00  0.00            
ATOM     10  C6  BCD     1      19.890  32.190   0.520  1.00  0.00            
ATOM     11  O5  BCD     1      19.140  31.600  -0.470  1.00  0.00            
ATOM     12  H1  BCD     1      20.730  28.650   2.920  1.00  0.00            
ATOM     13  H2  BCD     1      21.580  28.010   0.650  1.00  0.00            
ATOM     14  H3  BCD     1      23.970  27.850   1.320  1.00  0.00            
ATOM     15  H4  BCD     1      23.630  30.210   0.960  1.00  0.00            
ATOM     16  H5  BCD     1      24.470  29.540  -0.800  1.00  0.00            
ATOM     17  H6  BCD     1      21.280  30.310  -0.970  1.00  0.00            
ATOM     18  H7  BCD     1      21.600  31.820   1.600  1.00  0.00            
ATOM     19  H8  BCD     1      19.330  32.360   1.450  1.00  0.00            
ATOM     20  H9  BCD     1      20.290  33.170   0.240  1.00  0.00            
ATOM     21  H10 BCD     1      18.860  30.720  -0.190  1.00  0.00            
ATOM     22  C7  BCD     1      22.900  30.710   7.010  1.00  0.00            
ATOM     23  O6  BCD     1      24.030  31.470   6.510  1.00  0.00            
ATOM     24  C8  BCD     1      23.080  29.270   6.510  1.00  0.00            
ATOM     25  O7  BCD     1      24.380  28.730   6.950  1.00  0.00            
ATOM     26  C9  BCD     1      23.040  29.180   5.000  1.00  0.00            
ATOM     27  O8  BCD     1      22.930  27.820   4.540  1.00  0.00            
ATOM     28  C10 BCD     1      21.900  29.980   4.480  1.00  0.00            
ATOM     29  C11 BCD     1      21.720  31.370   5.050  1.00  0.00            
ATOM     30  O9  BCD     1      21.760  31.300   6.490  1.00  0.00            
ATOM     31  C12 BCD     1      20.420  32.040   4.700  1.00  0.00            
ATOM     32  O10 BCD     1      19.330  31.200   5.120  1.00  0.00            
ATOM     33  H11 BCD     1      22.790  30.720   8.100  1.00  0.00            
ATOM     34  H12 BCD     1      22.260  28.740   7.000  1.00  0.00            
ATOM     35  H13 BCD     1      25.030  29.340   6.610  1.00  0.00            
ATOM     36  H14 BCD     1      23.990  29.600   4.630  1.00  0.00            
ATOM     37  H15 BCD     1      23.090  27.810   3.600  1.00  0.00            
ATOM     38  H16 BCD     1      20.960  29.440   4.670  1.00  0.00            
ATOM     39  H17 BCD     1      22.550  31.980   4.680  1.00  0.00            
ATOM     40  H18 BCD     1      20.400  33.020   5.200  1.00  0.00            
ATOM     41  H19 BCD     1      20.280  32.240   3.630  1.00  0.00            
ATOM     42  H20 BCD     1      18.560  31.340   4.560  1.00  0.00            
ATOM     43  C13 BCD     1      27.120  33.480   8.070  1.00  0.00            
ATOM     44  O11 BCD     1      26.920  34.450   7.060  1.00  0.00            
ATOM     45  C14 BCD     1      27.540  32.080   7.410  1.00  0.00            
ATOM     46  O12 BCD     1      28.670  32.320   6.560  1.00  0.00            
ATOM     47  C15 BCD     1      26.350  31.680   6.510  1.00  0.00            
ATOM     48  O13 BCD     1      26.420  30.300   6.000  1.00  0.00            
ATOM     49  C16 BCD     1      25.090  31.650   7.420  1.00  0.00            
ATOM     50  C17 BCD     1      24.820  32.980   8.250  1.00  0.00            
ATOM     51  O14 BCD     1      26.000  33.350   8.930  1.00  0.00            
ATOM     52  C18 BCD     1      23.680  33.000   9.280  1.00  0.00            
ATOM     53  O15 BCD     1      23.760  31.960  10.220  1.00  0.00            
ATOM     54  H21 BCD     1      27.940  33.860   8.700  1.00  0.00            
ATOM     55  H22 BCD     1      27.710  31.340   8.200  1.00  0.00            
ATOM     56  H23 BCD     1      28.640  31.600   5.920  1.00  0.00            
ATOM     57  H24 BCD     1      26.290  32.390   5.680  1.00  0.00            
ATOM     58  H25 BCD     1      27.280  30.340   5.580  1.00  0.00            
ATOM     59  H26 BCD     1      25.130  30.820   8.140  1.00  0.00            
ATOM     60  H27 BCD     1      24.570  33.760   7.520  1.00  0.00            
ATOM     61  H28 BCD     1      23.790  33.930   9.840  1.00  0.00            
ATOM     62  H29 BCD     1      22.730  33.000   8.730  1.00  0.00            
ATOM     63  H30 BCD     1      23.010  31.780  10.790  1.00  0.00            
ATOM     64  C19 BCD     1      27.970  38.320   5.920  1.00  0.00            
ATOM     65  O16 BCD     1      27.100  38.390   4.730  1.00  0.00            
ATOM     66  C20 BCD     1      29.030  37.220   5.800  1.00  0.00            
ATOM     67  O17 BCD     1      29.890  37.340   4.630  1.00  0.00            
ATOM     68  C21 BCD     1      28.360  35.890   5.890  1.00  0.00            
ATOM     69  O18 BCD     1      29.470  34.940   5.900  1.00  0.00            
ATOM     70  C22 BCD     1      27.510  35.770   7.130  1.00  0.00            
ATOM     71  C23 BCD     1      26.380  36.860   7.120  1.00  0.00            
ATOM     72  O19 BCD     1      27.120  38.100   7.060  1.00  0.00            
ATOM     73  C24 BCD     1      25.440  36.920   8.260  1.00  0.00            
ATOM     74  O20 BCD     1      26.120  37.120   9.510  1.00  0.00            
ATOM     75  H31 BCD     1      28.470  39.290   5.990  1.00  0.00            
ATOM     76  H32 BCD     1      29.740  37.360   6.630  1.00  0.00            
ATOM     77  H33 BCD     1      30.000  36.420   4.360  1.00  0.00            
ATOM     78  H34 BCD     1      27.800  35.790   4.950  1.00  0.00            
ATOM     79  H35 BCD     1      29.160  34.060   6.120  1.00  0.00            
ATOM     80  H36 BCD     1      28.180  35.840   8.000  1.00  0.00            
ATOM     81  H37 BCD     1      25.800  36.830   6.190  1.00  0.00            
ATOM     82  H38 BCD     1      24.890  37.860   8.140  1.00  0.00            
ATOM     83  H39 BCD     1      24.700  36.120   8.320  1.00  0.00            
ATOM     84  H40 BCD     1      26.620  37.940   9.460  1.00  0.00            
ATOM     85  C25 BCD     1      25.970  40.610   1.600  1.00  0.00            
ATOM     86  O21 BCD     1      25.780  39.320   1.080  1.00  0.00            
ATOM     87  C26 BCD     1      27.440  40.720   1.850  1.00  0.00            
ATOM     88  O22 BCD     1      28.180  40.820   0.600  1.00  0.00            
ATOM     89  C27 BCD     1      27.910  39.700   2.890  1.00  0.00            
ATOM     90  O23 BCD     1      29.300  39.820   3.230  1.00  0.00            
ATOM     91  C28 BCD     1      27.020  39.670   4.130  1.00  0.00            
ATOM     92  C29 BCD     1      25.510  39.770   3.790  1.00  0.00            
ATOM     93  O24 BCD     1      25.160  40.740   2.780  1.00  0.00            
ATOM     94  C30 BCD     1      24.760  40.130   5.060  1.00  0.00            
ATOM     95  O25 BCD     1      23.390  40.510   4.680  1.00  0.00            
ATOM     96  H41 BCD     1      25.680  41.360   0.850  1.00  0.00            
ATOM     97  H42 BCD     1      27.650  41.600   2.490  1.00  0.00            
ATOM     98  H43 BCD     1      28.070  40.010   0.100  1.00  0.00            
ATOM     99  H44 BCD     1      27.790  38.700   2.450  1.00  0.00            
ATOM    100  H45 BCD     1      29.500  39.050   3.770  1.00  0.00            
ATOM    101  H46 BCD     1      27.310  40.450   4.840  1.00  0.00            
ATOM    102  H47 BCD     1      25.080  38.790   3.550  1.00  0.00            
ATOM    103  H48 BCD     1      24.840  39.330   5.800  1.00  0.00            
ATOM    104  H49 BCD     1      25.210  41.030   5.510  1.00  0.00            
ATOM    105  H50 BCD     1      23.250  41.410   4.970  1.00  0.00            
ATOM    106  C31 BCD     1      24.860  37.070  -2.240  1.00  0.00            
ATOM    107  O26 BCD     1      24.440  36.050  -1.400  1.00  0.00            
ATOM    108  C32 BCD     1      26.360  37.270  -1.980  1.00  0.00            
ATOM    109  O27 BCD     1      27.120  36.070  -2.140  1.00  0.00            
ATOM    110  C33 BCD     1      26.580  37.820  -0.560  1.00  0.00            
ATOM    111  C34 BCD     1      25.770  39.060  -0.300  1.00  0.00            
ATOM    112  C35 BCD     1      24.310  38.920  -0.780  1.00  0.00            
ATOM    113  O28 BCD     1      24.240  38.330  -2.120  1.00  0.00            
ATOM    114  C36 BCD     1      23.510  40.200  -0.720  1.00  0.00            
ATOM    115  O29 BCD     1      23.990  41.050  -1.780  1.00  0.00            
ATOM    116  O30 BCD     1      27.990  38.140  -0.360  1.00  0.00            
ATOM    117  H51 BCD     1      24.740  36.680  -3.250  1.00  0.00            
ATOM    118  H52 BCD     1      26.670  38.040  -2.700  1.00  0.00            
ATOM    119  H53 BCD     1      26.500  35.340  -2.210  1.00  0.00            
ATOM    120  H54 BCD     1      26.380  37.000   0.140  1.00  0.00            
ATOM    121  H55 BCD     1      28.500  37.320  -0.360  1.00  0.00            
ATOM    122  H56 BCD     1      26.290  39.930  -0.730  1.00  0.00            
ATOM    123  H57 BCD     1      23.860  38.210  -0.080  1.00  0.00            
ATOM    124  H58 BCD     1      22.440  40.140  -0.950  1.00  0.00            
ATOM    125  H59 BCD     1      23.790  40.740   0.190  1.00  0.00            
ATOM    126  H60 BCD     1      24.450  40.500  -2.420  1.00  0.00            
ATOM    127  C37 BCD     1      22.300  32.480  -1.870  1.00  0.00            
ATOM    128  O31 BCD     1      22.640  31.950  -0.570  1.00  0.00            
ATOM    129  C38 BCD     1      23.420  32.760  -2.810  1.00  0.00            
ATOM    130  O32 BCD     1      24.100  31.540  -3.060  1.00  0.00            
ATOM    131  C39 BCD     1      24.300  33.810  -2.110  1.00  0.00            
ATOM    132  O33 BCD     1      25.480  33.970  -2.890  1.00  0.00            
ATOM    133  C40 BCD     1      23.520  35.100  -1.930  1.00  0.00            
ATOM    134  C41 BCD     1      22.380  34.790  -1.040  1.00  0.00            
ATOM    135  O34 BCD     1      21.630  33.730  -1.620  1.00  0.00            
ATOM    136  C42 BCD     1      21.550  36.000  -0.800  1.00  0.00            
ATOM    137  O35 BCD     1      20.810  35.900   0.410  1.00  0.00            
ATOM    138  H61 BCD     1      21.590  31.850  -2.430  1.00  0.00            
ATOM    139  H62 BCD     1      23.140  33.270  -3.740  1.00  0.00            
ATOM    140  H63 BCD     1      24.540  31.320  -2.230  1.00  0.00            
ATOM    141  H64 BCD     1      24.460  33.470  -1.080  1.00  0.00            
ATOM    142  H65 BCD     1      25.870  33.120  -3.120  1.00  0.00            
ATOM    143  H66 BCD     1      23.110  35.380  -2.910  1.00  0.00            
ATOM    144  H67 BCD     1      22.730  34.460  -0.050  1.00  0.00            
ATOM    145  H68 BCD     1      22.240  36.850  -0.680  1.00  0.00            
ATOM    146  H69 BCD     1      20.900  36.200  -1.660  1.00  0.00            
ATOM    147  H70 BCD     1      20.560  36.800   0.650  1.00  0.00            
ATOM    148  C1  DU7     2      21.820  37.180  10.040  1.00  0.00            
ATOM    149  N1  DU7     2      21.620  37.700   8.650  1.00  0.00            
ATOM    150  C2  DU7     2      20.990  39.050   8.570  1.00  0.00            
ATOM    151  C3  DU7     2      22.130  36.930   7.590  1.00  0.00            
ATOM    152  C4  DU7     2      22.770  37.520   6.520  1.00  0.00            
ATOM    153  C5  DU7     2      23.260  36.750   5.470  1.00  0.00            
ATOM    154  C6  DU7     2      23.130  35.360   5.430  1.00  0.00            
ATOM    155  N2  DU7     2      23.480  34.640   4.250  1.00  0.00            
ATOM    156  N3  DU7     2      24.590  34.820   3.720  1.00  0.00            
ATOM    157  C7  DU7     2      25.040  33.940   2.710  1.00  0.00            
ATOM    158  C8  DU7     2      25.700  34.470   1.600  1.00  0.00            
ATOM    159  C9  DU7     2      26.310  33.660   0.600  1.00  0.00            
ATOM    160  C10 DU7     2      26.300  32.250   0.710  1.00  0.00            
ATOM    161  S1  DU7     2      26.830  31.190  -0.640  1.00  0.00            
ATOM    162  O1  DU7     2      27.650  30.230   0.120  1.00  0.00            
ATOM    163  O2  DU7     2      27.380  32.050  -1.710  1.00  0.00            
ATOM    164  O3  DU7     2      25.570  30.590  -1.070  1.00  0.00            
ATOM    165  C11 DU7     2      25.590  31.680   1.820  1.00  0.00            
ATOM    166  C12 DU7     2      24.990  32.520   2.860  1.00  0.00            
ATOM    167  C13 DU7     2      22.490  34.820   6.550  1.00  0.00            
ATOM    168  C14 DU7     2      21.980  35.550   7.630  1.00  0.00            
ATOM    169  H1  DU7     2      20.940  36.630  10.410  1.00  0.00            
ATOM    170  H2  DU7     2      22.640  36.450  10.040  1.00  0.00            
ATOM    171  H3  DU7     2      22.150  38.000  10.690  1.00  0.00            
ATOM    172  H4  DU7     2      20.780  39.380   7.550  1.00  0.00            
ATOM    173  H5  DU7     2      20.120  39.070   9.240  1.00  0.00            
ATOM    174  H6  DU7     2      21.640  39.870   8.900  1.00  0.00            
ATOM    175  H7  DU7     2      22.850  38.600   6.470  1.00  0.00            
ATOM    176  H8  DU7     2      23.750  37.130   4.580  1.00  0.00            
ATOM    177  H9  DU7     2      25.790  35.560   1.600  1.00  0.00            
ATOM    178  H10 DU7     2      26.660  34.210  -0.260  1.00  0.00            
ATOM    179  H11 DU7     2      25.440  30.610   1.900  1.00  0.00            
ATOM    180  H12 DU7     2      24.540  32.130   3.770  1.00  0.00            
ATOM    181  H13 DU7     2      22.400  33.740   6.580  1.00  0.00            
ATOM    182  H14 DU7     2      21.310  35.140   8.370  1.00  0.00            
TER
ENDMDL
MODEL        1
ATOM      1  C1  BCD     1      21.400  30.340   0.250  1.00  0.00            
ATOM      2  O1  BCD     1      21.580  31.050   1.490  1.00  0.00            
ATOM      3  C2  BCD     1      22.590  30.590  -0.700  1.00  0.00            
ATOM      4  O2  BCD     1      23.810  30.090  -0.160  1.00  0.00            
ATOM      5  C3  BCD     1      22.650  32.050  -1.140  1.00  0.00            
ATOM      6  O3  BCD     1      23.670  32.220  -2.150  1.00  0.00            
ATOM      7  C4  BCD     1      21.250  32.540  -1.560  1.00  0.00            
ATOM      8  C5  BCD     1      20.210  32.250  -0.520  1.00  0.00            
ATOM      9  O4  BCD     1      20.150  30.850  -0.210  1.00  0.00            
ATOM     10  C6  BCD     1      18.840  32.750  -0.960  1.00  0.00            
ATOM     11  O5  BCD     1      18.350  32.200  -2.200  1.00  0.00            
ATOM     12  H1  BCD     1      21.260  29.260   0.370  1.00  0.00            
ATOM     13  H2  BCD     1      22.330  29.980  -1.570  1.00  0.00            
ATOM     14  H3  BCD     1      24.310  29.900  -0.960  1.00  0.00            
ATOM     15  H4  BCD     1      22.860  32.660  -0.250  1.00  0.00            
ATOM     16  H5  BCD     1      24.570  32.330  -1.820  1.00  0.00            
ATOM     17  H6  BCD     1      20.970  32.140  -2.540  1.00  0.00            
ATOM     18  H7  BCD     1      20.470  32.790   0.410  1.00  0.00            
ATOM     19  H8  BCD     1      18.120  32.550  -0.150  1.00  0.00            
ATOM     20  H9  BCD     1      18.880  33.840  -0.860  1.00  0.00            
ATOM     21  H10 BCD     1      17.750  31.470  -1.990  1.00  0.00            
ATOM     22  C7  BCD     1      22.590  30.680   5.510  1.00  0.00            
ATOM     23  O6  BCD     1      23.280  31.930   5.480  1.00  0.00            
ATOM     24  C8  BCD     1      23.120  29.600   4.590  1.00  0.00            
ATOM     25  O7  BCD     1      24.480  29.300   4.840  1.00  0.00            
ATOM     26  C9  BCD     1      23.030  30.080   3.120  1.00  0.00            
ATOM     27  O8  BCD     1      23.590  29.060   2.280  1.00  0.00            
ATOM     28  C10 BCD     1      21.560  30.320   2.690  1.00  0.00            
ATOM     29  C11 BCD     1      21.030  31.320   3.770  1.00  0.00            
ATOM     30  O9  BCD     1      21.180  30.890   5.080  1.00  0.00            
ATOM     31  C12 BCD     1      19.560  31.620   3.500  1.00  0.00            
ATOM     32  O10 BCD     1      18.760  30.430   3.600  1.00  0.00            
ATOM     33  H11 BCD     1      22.430  30.330   6.530  1.00  0.00            
ATOM     34  H12 BCD     1      22.560  28.660   4.680  1.00  0.00            
ATOM     35  H13 BCD     1      24.860  30.170   4.690  1.00  0.00            
ATOM     36  H14 BCD     1      23.730  30.930   3.030  1.00  0.00            
ATOM     37  H15 BCD     1      23.820  29.370   1.400  1.00  0.00            
ATOM     38  H16 BCD     1      20.890  29.450   2.630  1.00  0.00            
ATOM     39  H17 BCD     1      21.480  32.290   3.570  1.00  0.00            
ATOM     40  H18 BCD     1      19.180  32.310   4.260  1.00  0.00            
ATOM     41  H19 BCD     1      19.420  32.030   2.490  1.00  0.00            
ATOM     42  H20 BCD     1      17.840  30.680   3.610  1.00  0.00            
ATOM     43  C13 BCD     1      26.030  34.010   7.590  1.00  0.00            
ATOM     44  O11 BCD     1      25.720  35.150   6.860  1.00  0.00            
ATOM     45  C14 BCD     1      26.520  32.970   6.610  1.00  0.00            
ATOM     46  O12 BCD     1      27.750  33.440   6.100  1.00  0.00            
ATOM     47  C15 BCD     1      25.480  32.600   5.560  1.00  0.00            
ATOM     48  O13 BCD     1      25.960  31.540   4.700  1.00  0.00            
ATOM     49  C16 BCD     1      24.300  32.090   6.380  1.00  0.00            
ATOM     50  C17 BCD     1      23.870  33.160   7.370  1.00  0.00            
ATOM     51  O14 BCD     1      24.970  33.430   8.290  1.00  0.00            
ATOM     52  C18 BCD     1      22.590  32.740   8.130  1.00  0.00            
ATOM     53  O15 BCD     1      22.690  31.430   8.830  1.00  0.00            
ATOM     54  H21 BCD     1      26.810  34.290   8.310  1.00  0.00            
ATOM     55  H22 BCD     1      26.800  32.030   7.100  1.00  0.00            
ATOM     56  H23 BCD     1      28.100  32.580   5.830  1.00  0.00            
ATOM     57  H24 BCD     1      25.220  33.500   4.990  1.00  0.00            
ATOM     58  H25 BCD     1      26.610  31.890   4.080  1.00  0.00            
ATOM     59  H26 BCD     1      24.570  31.140   6.860  1.00  0.00            
ATOM     60  H27 BCD     1      23.530  34.050   6.830  1.00  0.00            
ATOM     61  H28 BCD     1      22.350  33.540   8.850  1.00  0.00            
ATOM     62  H29 BCD     1      21.780  32.710   7.390  1.00  0.00            
ATOM     63  H30 BCD     1      22.020  31.500   9.510  1.00  0.00            
ATOM     64  C19 BCD     1      26.660  39.150   6.590  1.00  0.00            
ATOM     65  O16 BCD     1      26.040  39.030   5.320  1.00  0.00            
ATOM     66  C20 BCD     1      27.820  38.160   6.670  1.00  0.00            
ATOM     67  O17 BCD     1      28.940  38.550   5.770  1.00  0.00            
ATOM     68  C21 BCD     1      27.380  36.720   6.360  1.00  0.00            
ATOM     69  O18 BCD     1      28.550  35.840   6.420  1.00  0.00            
ATOM     70  C22 BCD     1      26.270  36.360   7.320  1.00  0.00            
ATOM     71  C23 BCD     1      25.200  37.430   7.320  1.00  0.00            
ATOM     72  O19 BCD     1      25.740  38.750   7.540  1.00  0.00            
ATOM     73  C24 BCD     1      24.160  37.150   8.370  1.00  0.00            
ATOM     74  O20 BCD     1      24.720  37.160   9.660  1.00  0.00            
ATOM     75  H31 BCD     1      26.990  40.180   6.750  1.00  0.00            
ATOM     76  H32 BCD     1      28.190  38.110   7.700  1.00  0.00            
ATOM     77  H33 BCD     1      29.670  38.060   6.160  1.00  0.00            
ATOM     78  H34 BCD     1      26.940  36.720   5.350  1.00  0.00            
ATOM     79  H35 BCD     1      28.270  34.920   6.320  1.00  0.00            
ATOM     80  H36 BCD     1      26.730  36.270   8.310  1.00  0.00            
ATOM     81  H37 BCD     1      24.720  37.360   6.330  1.00  0.00            
ATOM     82  H38 BCD     1      23.290  37.820   8.350  1.00  0.00            
ATOM     83  H39 BCD     1      23.680  36.180   8.170  1.00  0.00            
ATOM     84  H40 BCD     1      24.140  37.720  10.180  1.00  0.00            
ATOM     85  C25 BCD     1      25.090  41.090   1.900  1.00  0.00            
ATOM     86  O21 BCD     1      24.830  39.860   1.210  1.00  0.00            
ATOM     87  C26 BCD     1      26.540  41.320   2.460  1.00  0.00            
ATOM     88  O22 BCD     1      27.440  41.340   1.330  1.00  0.00            
ATOM     89  C27 BCD     1      26.830  40.270   3.510  1.00  0.00            
ATOM     90  O23 BCD     1      28.130  40.420   4.050  1.00  0.00            
ATOM     91  C28 BCD     1      25.820  40.310   4.640  1.00  0.00            
ATOM     92  C29 BCD     1      24.370  40.200   4.100  1.00  0.00            
ATOM     93  O24 BCD     1      24.190  41.120   2.980  1.00  0.00            
ATOM     94  C30 BCD     1      23.400  40.630   5.180  1.00  0.00            
ATOM     95  O25 BCD     1      22.000  40.570   4.730  1.00  0.00            
ATOM     96  H41 BCD     1      24.860  41.900   1.190  1.00  0.00            
ATOM     97  H42 BCD     1      26.420  42.290   2.960  1.00  0.00            
ATOM     98  H43 BCD     1      27.350  40.490   0.910  1.00  0.00            
ATOM     99  H44 BCD     1      26.880  39.290   3.020  1.00  0.00            
ATOM    100  H45 BCD     1      28.440  39.740   4.650  1.00  0.00            
ATOM    101  H46 BCD     1      25.980  41.160   5.320  1.00  0.00            
ATOM    102  H47 BCD     1      24.240  39.140   3.830  1.00  0.00            
ATOM    103  H48 BCD     1      23.570  40.030   6.080  1.00  0.00            
ATOM    104  H49 BCD     1      23.580  41.700   5.380  1.00  0.00            
ATOM    105  H50 BCD     1      21.970  41.030   3.890  1.00  0.00            
ATOM    106  C31 BCD     1      24.630  38.510  -2.700  1.00  0.00            
ATOM    107  O26 BCD     1      23.860  37.410  -2.220  1.00  0.00            
ATOM    108  C32 BCD     1      26.040  38.590  -2.090  1.00  0.00            
ATOM    109  O27 BCD     1      26.770  37.400  -2.490  1.00  0.00            
ATOM    110  C33 BCD     1      26.000  38.750  -0.600  1.00  0.00            
ATOM    111  C34 BCD     1      25.110  39.920  -0.160  1.00  0.00            
ATOM    112  C35 BCD     1      23.760  39.880  -0.930  1.00  0.00            
ATOM    113  O28 BCD     1      24.000  39.730  -2.340  1.00  0.00            
ATOM    114  C36 BCD     1      23.010  41.170  -0.770  1.00  0.00            
ATOM    115  O29 BCD     1      23.730  42.330  -1.160  1.00  0.00            
ATOM    116  O30 BCD     1      27.330  38.950   0.050  1.00  0.00            
ATOM    117  H51 BCD     1      24.610  38.500  -3.800  1.00  0.00            
ATOM    118  H52 BCD     1      26.520  39.500  -2.490  1.00  0.00            
ATOM    119  H53 BCD     1      26.430  36.700  -1.930  1.00  0.00            
ATOM    120  H54 BCD     1      25.570  37.820  -0.220  1.00  0.00            
ATOM    121  H55 BCD     1      27.650  38.040   0.060  1.00  0.00            
ATOM    122  H56 BCD     1      25.590  40.890  -0.330  1.00  0.00            
ATOM    123  H57 BCD     1      23.180  39.040  -0.550  1.00  0.00            
ATOM    124  H58 BCD     1      22.110  41.090  -1.400  1.00  0.00            
ATOM    125  H59 BCD     1      22.690  41.180   0.280  1.00  0.00            
ATOM    126  H60 BCD     1      23.210  43.080  -0.840  1.00  0.00            
ATOM    127  C37 BCD     1      20.920  34.570  -2.870  1.00  0.00            
ATOM    128  O31 BCD     1      21.370  33.960  -1.640  1.00  0.00            
ATOM    129  C38 BCD     1      22.040  34.640  -3.930  1.00  0.00            
ATOM    130  O32 BCD     1      22.480  33.410  -4.490  1.00  0.00            
ATOM    131  C39 BCD     1      23.210  35.510  -3.520  1.00  0.00            
ATOM    132  O33 BCD     1      24.200  35.680  -4.550  1.00  0.00            
ATOM    133  C40 BCD     1      22.780  36.920  -3.000  1.00  0.00            
ATOM    134  C41 BCD     1      21.570  36.810  -2.130  1.00  0.00            
ATOM    135  O34 BCD     1      20.540  35.930  -2.630  1.00  0.00            
ATOM    136  C42 BCD     1      20.830  38.120  -1.920  1.00  0.00            
ATOM    137  O35 BCD     1      19.860  38.080  -0.910  1.00  0.00            
ATOM    138  H61 BCD     1      20.030  34.070  -3.280  1.00  0.00            
ATOM    139  H62 BCD     1      21.570  35.190  -4.750  1.00  0.00            
ATOM    140  H63 BCD     1      23.130  33.050  -3.880  1.00  0.00            
ATOM    141  H64 BCD     1      23.690  34.970  -2.700  1.00  0.00            
ATOM    142  H65 BCD     1      25.020  35.380  -4.140  1.00  0.00            
ATOM    143  H66 BCD     1      22.540  37.620  -3.810  1.00  0.00            
ATOM    144  H67 BCD     1      21.940  36.440  -1.160  1.00  0.00            
ATOM    145  H68 BCD     1      21.570  38.900  -1.690  1.00  0.00            
ATOM    146  H69 BCD     1      20.290  38.420  -2.830  1.00  0.00            
ATOM    147  H70 BCD     1      19.250  37.370  -1.140  1.00  0.00            
ATOM    148  C1  DU7     2      18.600  35.980   9.810  1.00  0.00            
ATOM    149  N1  DU7     2      19.570  36.870   9.100  1.00  0.00            
ATOM    150  C2  DU7     2      19.870  38.100   9.980  1.00  0.00            
ATOM    151  C3  DU7     2      20.000  36.720   7.800  1.00  0.00            
ATOM    152  C4  DU7     2      20.960  37.560   7.170  1.00  0.00            
ATOM    153  C5  DU7     2      21.540  37.220   5.940  1.00  0.00            
ATOM    154  C6  DU7     2      21.290  36.010   5.280  1.00  0.00            
ATOM    155  N2  DU7     2      21.860  35.670   4.120  1.00  0.00            
ATOM    156  N3  DU7     2      22.800  34.830   4.270  1.00  0.00            
ATOM    157  C7  DU7     2      23.790  34.860   3.230  1.00  0.00            
ATOM    158  C8  DU7     2      24.740  35.900   3.240  1.00  0.00            
ATOM    159  C9  DU7     2      25.770  35.990   2.330  1.00  0.00            
ATOM    160  C10 DU7     2      25.750  35.090   1.220  1.00  0.00            
ATOM    161  S1  DU7     2      27.120  35.090   0.110  1.00  0.00            
ATOM    162  O1  DU7     2      27.760  33.800   0.370  1.00  0.00            
ATOM    163  O2  DU7     2      27.890  36.270   0.430  1.00  0.00            
ATOM    164  O3  DU7     2      26.400  35.100  -1.150  1.00  0.00            
ATOM    165  C11 DU7     2      24.760  34.060   1.110  1.00  0.00            
ATOM    166  C12 DU7     2      23.790  33.990   2.120  1.00  0.00            
ATOM    167  C13 DU7     2      20.250  35.230   5.860  1.00  0.00            
ATOM    168  C14 DU7     2      19.570  35.670   7.040  1.00  0.00            
ATOM    169  H1  DU7     2      18.990  34.960   9.770  1.00  0.00            
ATOM    170  H2  DU7     2      18.300  36.300  10.820  1.00  0.00            
ATOM    171  H3  DU7     2      17.710  35.970   9.180  1.00  0.00            
ATOM    172  H4  DU7     2      19.630  37.870  11.020  1.00  0.00            
ATOM    173  H5  DU7     2      20.930  38.360   9.890  1.00  0.00            
ATOM    174  H6  DU7     2      19.270  38.950   9.630  1.00  0.00            
ATOM    175  H7  DU7     2      21.210  38.490   7.670  1.00  0.00            
ATOM    176  H8  DU7     2      22.120  37.930   5.370  1.00  0.00            
ATOM    177  H9  DU7     2      24.670  36.490   4.150  1.00  0.00            
ATOM    178  H10 DU7     2      26.640  36.600   2.540  1.00  0.00            
ATOM    179  H11 DU7     2      24.790  33.290   0.340  1.00  0.00            
ATOM    180  H12 DU7     2      23.110  33.150   2.050  1.00  0.00            
ATOM    181  H13 DU7     2      19.980  34.300   5.370  1.00  0.00            
ATOM    182  H14 DU7     2      18.850  34.970   7.450  1.00  0.00            
TER
ENDMDL
MODEL        1
ATOM      1  C1  BCD     1      16.220  23.550  -0.920  1.00  0.00            
ATOM      2  O1  BCD     1      14.800  23.450  -0.760  1.00  0.00            
ATOM      3  C2  BCD     1      17.010  23.380   0.370  1.00  0.00            
ATOM      4  O2  BCD     1      16.770  22.070   0.850  1.00  0.00            
ATOM      5  C3  BCD     1      16.590  24.560   1.320  1.00  0.00            
ATOM      6  O3  BCD     1      17.400  24.450   2.490  1.00  0.00            
ATOM      7  C4  BCD     1      16.910  25.850   0.650  1.00  0.00            
ATOM      8  C5  BCD     1      16.180  25.950  -0.710  1.00  0.00            
ATOM      9  O4  BCD     1      16.590  24.870  -1.400  1.00  0.00            
ATOM     10  C6  BCD     1      16.600  27.140  -1.620  1.00  0.00            
ATOM     11  O5  BCD     1      17.990  27.140  -1.810  1.00  0.00            
ATOM     12  H1  BCD     1      16.550  22.850  -1.700  1.00  0.00            
ATOM     13  H2  BCD     1      18.060  23.480   0.080  1.00  0.00            
ATOM     14  H3  BCD     1      17.600  21.610   0.680  1.00  0.00            
ATOM     15  H4  BCD     1      15.520  24.550   1.560  1.00  0.00            
ATOM     16  H5  BCD     1      17.070  23.850   3.170  1.00  0.00            
ATOM     17  H6  BCD     1      18.000  25.810   0.550  1.00  0.00            
ATOM     18  H7  BCD     1      15.100  25.940  -0.530  1.00  0.00            
ATOM     19  H8  BCD     1      16.100  27.000  -2.590  1.00  0.00            
ATOM     20  H9  BCD     1      16.310  28.050  -1.080  1.00  0.00            
ATOM     21  H10 BCD     1      18.340  28.010  -1.610  1.00  0.00            
ATOM     22  C7  BCD     1      11.490  21.130  -1.170  1.00  0.00            
ATOM     23  O6  BCD     1      10.920  22.470  -1.080  1.00  0.00            
ATOM     24  C8  BCD     1      12.290  20.850   0.070  1.00  0.00            
ATOM     25  O7  BCD     1      11.420  20.780   1.120  1.00  0.00            
ATOM     26  C9  BCD     1      13.370  21.920   0.360  1.00  0.00            
ATOM     27  O8  BCD     1      14.130  21.670   1.550  1.00  0.00            
ATOM     28  C10 BCD     1      14.190  22.150  -0.900  1.00  0.00            
ATOM     29  C11 BCD     1      13.330  22.130  -2.190  1.00  0.00            
ATOM     30  O9  BCD     1      12.380  21.120  -2.280  1.00  0.00            
ATOM     31  C12 BCD     1      14.220  21.980  -3.390  1.00  0.00            
ATOM     32  O10 BCD     1      13.520  22.350  -4.550  1.00  0.00            
ATOM     33  H11 BCD     1      10.700  20.430  -1.460  1.00  0.00            
ATOM     34  H12 BCD     1      12.810  19.910  -0.140  1.00  0.00            
ATOM     35  H13 BCD     1      11.890  20.180   1.710  1.00  0.00            
ATOM     36  H14 BCD     1      12.890  22.890   0.530  1.00  0.00            
ATOM     37  H15 BCD     1      14.980  22.100   1.430  1.00  0.00            
ATOM     38  H16 BCD     1      14.940  21.340  -0.980  1.00  0.00            
ATOM     39  H17 BCD     1      12.880  23.120  -2.350  1.00  0.00            
ATOM     40  H18 BCD     1      15.060  22.680  -3.280  1.00  0.00            
ATOM     41  H19 BCD     1      14.640  20.970  -3.490  1.00  0.00            
ATOM     42  H20 BCD     1      13.530  23.300  -4.420  1.00  0.00            
ATOM     43  C13 BCD     1       7.200  24.390  -0.930  1.00  0.00            
ATOM     44  O11 BCD     1       7.830  25.560  -0.400  1.00  0.00            
ATOM     45  C14 BCD     1       7.450  23.320   0.130  1.00  0.00            
ATOM     46  O12 BCD     1       6.880  23.650   1.430  1.00  0.00            
ATOM     47  C15 BCD     1       8.920  22.970   0.260  1.00  0.00            
ATOM     48  O13 BCD     1       8.930  21.820   1.110  1.00  0.00            
ATOM     49  C16 BCD     1       9.490  22.650  -1.130  1.00  0.00            
ATOM     50  C17 BCD     1       9.230  23.800  -2.110  1.00  0.00            
ATOM     51  O14 BCD     1       7.880  24.010  -2.140  1.00  0.00            
ATOM     52  C18 BCD     1       9.740  23.610  -3.550  1.00  0.00            
ATOM     53  O15 BCD     1       9.730  24.900  -4.230  1.00  0.00            
ATOM     54  H21 BCD     1       6.150  24.620  -1.160  1.00  0.00            
ATOM     55  H22 BCD     1       7.040  22.370  -0.240  1.00  0.00            
ATOM     56  H23 BCD     1       7.550  23.380   2.070  1.00  0.00            
ATOM     57  H24 BCD     1       9.430  23.850   0.680  1.00  0.00            
ATOM     58  H25 BCD     1       9.850  21.520   1.080  1.00  0.00            
ATOM     59  H26 BCD     1       8.910  21.790  -1.450  1.00  0.00            
ATOM     60  H27 BCD     1       9.780  24.670  -1.730  1.00  0.00            
ATOM     61  H28 BCD     1      10.740  23.150  -3.540  1.00  0.00            
ATOM     62  H29 BCD     1       9.090  22.880  -4.060  1.00  0.00            
ATOM     63  H30 BCD     1      10.210  24.750  -5.050  1.00  0.00            
ATOM     64  C19 BCD     1       6.580  29.530   0.200  1.00  0.00            
ATOM     65  O16 BCD     1       7.390  29.660   1.300  1.00  0.00            
ATOM     66  C20 BCD     1       5.510  28.480   0.490  1.00  0.00            
ATOM     67  O17 BCD     1       4.640  28.920   1.540  1.00  0.00            
ATOM     68  C21 BCD     1       6.150  27.090   0.620  1.00  0.00            
ATOM     69  O18 BCD     1       5.150  26.030   0.780  1.00  0.00            
ATOM     70  C22 BCD     1       7.090  26.780  -0.550  1.00  0.00            
ATOM     71  C23 BCD     1       8.100  27.890  -0.780  1.00  0.00            
ATOM     72  O19 BCD     1       7.330  29.070  -0.960  1.00  0.00            
ATOM     73  C24 BCD     1       8.990  27.780  -2.040  1.00  0.00            
ATOM     74  O20 BCD     1       8.240  27.350  -3.210  1.00  0.00            
ATOM     75  H31 BCD     1       6.290  30.540  -0.080  1.00  0.00            
ATOM     76  H32 BCD     1       4.920  28.510  -0.440  1.00  0.00            
ATOM     77  H33 BCD     1       5.230  29.200   2.250  1.00  0.00            
ATOM     78  H34 BCD     1       6.810  27.120   1.500  1.00  0.00            
ATOM     79  H35 BCD     1       5.700  25.260   0.950  1.00  0.00            
ATOM     80  H36 BCD     1       6.510  26.640  -1.460  1.00  0.00            
ATOM     81  H37 BCD     1       8.700  28.000   0.130  1.00  0.00            
ATOM     82  H38 BCD     1       9.580  28.690  -2.230  1.00  0.00            
ATOM     83  H39 BCD     1       9.740  26.990  -1.880  1.00  0.00            
ATOM     84  H40 BCD     1       8.640  26.500  -3.400  1.00  0.00            
ATOM     85  C25 BCD     1       9.320  32.360   3.680  1.00  0.00            
ATOM     86  O21 BCD     1      10.380  31.420   3.430  1.00  0.00            
ATOM     87  C26 BCD     1       8.090  31.690   4.290  1.00  0.00            
ATOM     88  O22 BCD     1       8.350  31.240   5.610  1.00  0.00            
ATOM     89  C27 BCD     1       7.620  30.530   3.420  1.00  0.00            
ATOM     90  O23 BCD     1       6.370  29.870   3.880  1.00  0.00            
ATOM     91  C28 BCD     1       7.430  30.960   1.990  1.00  0.00            
ATOM     92  C29 BCD     1       8.610  31.850   1.400  1.00  0.00            
ATOM     93  O24 BCD     1       8.890  32.900   2.400  1.00  0.00            
ATOM     94  C30 BCD     1       8.100  32.580   0.140  1.00  0.00            
ATOM     95  O25 BCD     1       6.880  33.280   0.310  1.00  0.00            
ATOM     96  H41 BCD     1       9.630  33.250   4.260  1.00  0.00            
ATOM     97  H42 BCD     1       7.270  32.410   4.200  1.00  0.00            
ATOM     98  H43 BCD     1       9.100  30.650   5.680  1.00  0.00            
ATOM     99  H44 BCD     1       8.400  29.760   3.510  1.00  0.00            
ATOM    100  H45 BCD     1       6.570  29.090   4.400  1.00  0.00            
ATOM    101  H46 BCD     1       6.470  31.480   2.040  1.00  0.00            
ATOM    102  H47 BCD     1       9.470  31.190   1.250  1.00  0.00            
ATOM    103  H48 BCD     1       8.820  33.300  -0.260  1.00  0.00            
ATOM    104  H49 BCD     1       7.970  31.860  -0.670  1.00  0.00            
ATOM    105  H50 BCD     1       6.440  33.210  -0.540  1.00  0.00            
ATOM    106  C31 BCD     1      14.240  30.950   4.450  1.00  0.00            
ATOM    107  O26 BCD     1      14.530  29.940   3.480  1.00  0.00            
ATOM    108  C32 BCD     1      13.250  30.430   5.520  1.00  0.00            
ATOM    109  O27 BCD     1      13.630  29.120   5.920  1.00  0.00            
ATOM    110  C33 BCD     1      11.830  30.430   5.000  1.00  0.00            
ATOM    111  C34 BCD     1      11.520  31.710   4.200  1.00  0.00            
ATOM    112  C35 BCD     1      12.620  32.120   3.220  1.00  0.00            
ATOM    113  O28 BCD     1      13.830  32.240   3.920  1.00  0.00            
ATOM    114  C36 BCD     1      12.300  33.420   2.450  1.00  0.00            
ATOM    115  O29 BCD     1      13.190  33.640   1.390  1.00  0.00            
ATOM    116  O30 BCD     1      10.940  30.300   6.080  1.00  0.00            
ATOM    117  H51 BCD     1      15.150  31.090   5.050  1.00  0.00            
ATOM    118  H52 BCD     1      13.250  31.110   6.380  1.00  0.00            
ATOM    119  H53 BCD     1      13.060  28.830   6.630  1.00  0.00            
ATOM    120  H54 BCD     1      11.830  29.640   4.230  1.00  0.00            
ATOM    121  H55 BCD     1      11.070  31.000   6.720  1.00  0.00            
ATOM    122  H56 BCD     1      11.400  32.580   4.850  1.00  0.00            
ATOM    123  H57 BCD     1      12.740  31.330   2.460  1.00  0.00            
ATOM    124  H58 BCD     1      11.270  33.420   2.050  1.00  0.00            
ATOM    125  H59 BCD     1      12.390  34.270   3.140  1.00  0.00            
ATOM    126  H60 BCD     1      12.720  33.820   0.570  1.00  0.00            
ATOM    127  C37 BCD     1      17.620  27.760   1.930  1.00  0.00            
ATOM    128  O31 BCD     1      16.520  26.820   1.580  1.00  0.00            
ATOM    129  C38 BCD     1      17.660  27.840   3.450  1.00  0.00            
ATOM    130  O32 BCD     1      17.960  26.560   4.090  1.00  0.00            
ATOM    131  C39 BCD     1      16.320  28.310   3.890  1.00  0.00            
ATOM    132  O33 BCD     1      16.200  28.460   5.340  1.00  0.00            
ATOM    133  C40 BCD     1      15.890  29.640   3.270  1.00  0.00            
ATOM    134  C41 BCD     1      15.990  29.550   1.780  1.00  0.00            
ATOM    135  O34 BCD     1      17.310  29.070   1.400  1.00  0.00            
ATOM    136  C42 BCD     1      15.760  30.860   1.090  1.00  0.00            
ATOM    137  O35 BCD     1      16.720  31.790   1.660  1.00  0.00            
ATOM    138  H61 BCD     1      18.630  27.520   1.560  1.00  0.00            
ATOM    139  H62 BCD     1      18.410  28.620   3.610  1.00  0.00            
ATOM    140  H63 BCD     1      17.670  25.940   3.410  1.00  0.00            
ATOM    141  H64 BCD     1      15.550  27.570   3.630  1.00  0.00            
ATOM    142  H65 BCD     1      15.280  28.580   5.580  1.00  0.00            
ATOM    143  H66 BCD     1      16.440  30.470   3.750  1.00  0.00            
ATOM    144  H67 BCD     1      15.180  28.900   1.420  1.00  0.00            
ATOM    145  H68 BCD     1      15.890  30.710   0.010  1.00  0.00            
ATOM    146  H69 BCD     1      14.730  31.170   1.290  1.00  0.00            
ATOM    147  H70 BCD     1      16.270  32.540   2.040  1.00  0.00            
ATOM    148  C1  DU7     2      15.610  32.260  -3.800  1.00  0.00            
ATOM    149  N1  DU7     2      14.210  32.240  -3.400  1.00  0.00            
ATOM    150  C2  DU7     2      13.330  33.230  -4.120  1.00  0.00            
ATOM    151  C3  DU7     2      13.700  31.380  -2.420  1.00  0.00            
ATOM    152  C4  DU7     2      12.460  31.650  -1.870  1.00  0.00            
ATOM    153  C5  DU7     2      11.790  30.800  -1.000  1.00  0.00            
ATOM    154  C6  DU7     2      12.360  29.560  -0.720  1.00  0.00            
ATOM    155  N2  DU7     2      11.740  28.630   0.120  1.00  0.00            
ATOM    156  N3  DU7     2      12.080  28.390   1.330  1.00  0.00            
ATOM    157  C7  DU7     2      11.390  27.430   2.020  1.00  0.00            
ATOM    158  C8  DU7     2      10.330  27.840   2.900  1.00  0.00            
ATOM    159  C9  DU7     2       9.630  26.830   3.680  1.00  0.00            
ATOM    160  C10 DU7     2       9.980  25.480   3.610  1.00  0.00            
ATOM    161  S1  DU7     2       9.160  24.300   4.640  1.00  0.00            
ATOM    162  O1  DU7     2       8.630  25.080   5.670  1.00  0.00            
ATOM    163  O2  DU7     2      10.320  23.510   5.010  1.00  0.00            
ATOM    164  O3  DU7     2       8.180  23.660   3.800  1.00  0.00            
ATOM    165  C11 DU7     2      11.000  25.040   2.710  1.00  0.00            
ATOM    166  C12 DU7     2      11.650  26.040   1.920  1.00  0.00            
ATOM    167  C13 DU7     2      13.620  29.210  -1.260  1.00  0.00            
ATOM    168  C14 DU7     2      14.270  30.120  -2.120  1.00  0.00            
ATOM    169  H1  DU7     2      15.910  31.270  -4.180  1.00  0.00            
ATOM    170  H2  DU7     2      15.790  33.000  -4.590  1.00  0.00            
ATOM    171  H3  DU7     2      16.130  32.500  -2.870  1.00  0.00            
ATOM    172  H4  DU7     2      12.450  32.720  -4.540  1.00  0.00            
ATOM    173  H5  DU7     2      13.070  34.080  -3.490  1.00  0.00            
ATOM    174  H6  DU7     2      13.820  33.530  -5.050  1.00  0.00            
ATOM    175  H7  DU7     2      12.040  32.600  -2.160  1.00  0.00            
ATOM    176  H8  DU7     2      10.860  31.120  -0.540  1.00  0.00            
ATOM    177  H9  DU7     2      10.090  28.880   3.070  1.00  0.00            
ATOM    178  H10 DU7     2       8.830  27.150   4.340  1.00  0.00            
ATOM    179  H11 DU7     2      11.180  23.990   2.510  1.00  0.00            
ATOM    180  H12 DU7     2      12.330  25.690   1.150  1.00  0.00            
ATOM    181  H13 DU7     2      14.110  28.280  -0.990  1.00  0.00            
ATOM    182  H14 DU7     2      15.280  29.840  -2.400  1.00  0.00            
TER
ENDMDL
MODEL        1
ATOM      1  C1  BCD     1      18.930  24.600  -4.220  1.00  0.00            
ATOM      2  O1  BCD     1      18.710  25.320  -3.070  1.00  0.00            
ATOM      3  C2  BCD     1      19.240  23.170  -3.940  1.00  0.00            
ATOM      4  O2  BCD     1      18.150  22.500  -3.270  1.00  0.00            
ATOM      5  C3  BCD     1      20.610  22.980  -3.280  1.00  0.00            
ATOM      6  O3  BCD     1      20.980  21.630  -3.040  1.00  0.00            
ATOM      7  C4  BCD     1      21.650  23.800  -4.060  1.00  0.00            
ATOM      8  C5  BCD     1      21.220  25.190  -4.340  1.00  0.00            
ATOM      9  O4  BCD     1      19.930  25.160  -4.960  1.00  0.00            
ATOM     10  C6  BCD     1      22.180  25.810  -5.350  1.00  0.00            
ATOM     11  O5  BCD     1      21.570  27.080  -5.860  1.00  0.00            
ATOM     12  H1  BCD     1      17.990  24.620  -4.790  1.00  0.00            
ATOM     13  H2  BCD     1      19.300  22.650  -4.900  1.00  0.00            
ATOM     14  H3  BCD     1      18.140  21.590  -3.590  1.00  0.00            
ATOM     15  H4  BCD     1      20.470  23.380  -2.270  1.00  0.00            
ATOM     16  H5  BCD     1      21.930  21.520  -2.920  1.00  0.00            
ATOM     17  H6  BCD     1      21.960  23.280  -4.980  1.00  0.00            
ATOM     18  H7  BCD     1      21.230  25.850  -3.460  1.00  0.00            
ATOM     19  H8  BCD     1      23.110  26.140  -4.870  1.00  0.00            
ATOM     20  H9  BCD     1      22.580  25.080  -6.060  1.00  0.00            
ATOM     21  H10 BCD     1      20.850  26.880  -6.470  1.00  0.00            
ATOM     22  C7  BCD     1      15.530  27.340  -1.370  1.00  0.00            
ATOM     23  O6  BCD     1      15.760  26.610  -0.110  1.00  0.00            
ATOM     24  C8  BCD     1      15.140  26.350  -2.470  1.00  0.00            
ATOM     25  O7  BCD     1      14.010  25.530  -2.060  1.00  0.00            
ATOM     26  C9  BCD     1      16.320  25.380  -2.700  1.00  0.00            
ATOM     27  O8  BCD     1      16.040  24.260  -3.580  1.00  0.00            
ATOM     28  C10 BCD     1      17.570  26.180  -3.140  1.00  0.00            
ATOM     29  C11 BCD     1      17.900  27.290  -2.100  1.00  0.00            
ATOM     30  O9  BCD     1      16.710  28.060  -1.840  1.00  0.00            
ATOM     31  C12 BCD     1      18.960  28.240  -2.480  1.00  0.00            
ATOM     32  O10 BCD     1      18.580  29.100  -3.560  1.00  0.00            
ATOM     33  H11 BCD     1      14.720  28.060  -1.230  1.00  0.00            
ATOM     34  H12 BCD     1      14.810  26.900  -3.360  1.00  0.00            
ATOM     35  H13 BCD     1      14.030  24.780  -2.650  1.00  0.00            
ATOM     36  H14 BCD     1      16.610  25.010  -1.710  1.00  0.00            
ATOM     37  H15 BCD     1      16.660  23.540  -3.480  1.00  0.00            
ATOM     38  H16 BCD     1      17.330  26.620  -4.120  1.00  0.00            
ATOM     39  H17 BCD     1      18.270  26.770  -1.210  1.00  0.00            
ATOM     40  H18 BCD     1      19.160  28.880  -1.600  1.00  0.00            
ATOM     41  H19 BCD     1      19.880  27.710  -2.730  1.00  0.00            
ATOM     42  H20 BCD     1      17.780  29.590  -3.370  1.00  0.00            
ATOM     43  C13 BCD     1      14.200  26.630   3.860  1.00  0.00            
ATOM     44  O11 BCD     1      15.400  26.110   4.350  1.00  0.00            
ATOM     45  C14 BCD     1      13.570  25.690   2.860  1.00  0.00            
ATOM     46  O12 BCD     1      13.270  24.410   3.360  1.00  0.00            
ATOM     47  C15 BCD     1      14.360  25.570   1.570  1.00  0.00            
ATOM     48  O13 BCD     1      13.610  24.790   0.580  1.00  0.00            
ATOM     49  C16 BCD     1      14.790  26.910   0.950  1.00  0.00            
ATOM     50  C17 BCD     1      15.440  27.700   2.070  1.00  0.00            
ATOM     51  O14 BCD     1      14.590  27.860   3.180  1.00  0.00            
ATOM     52  C18 BCD     1      15.940  29.070   1.580  1.00  0.00            
ATOM     53  O15 BCD     1      14.900  29.900   1.100  1.00  0.00            
ATOM     54  H21 BCD     1      13.430  26.910   4.590  1.00  0.00            
ATOM     55  H22 BCD     1      12.620  26.090   2.470  1.00  0.00            
ATOM     56  H23 BCD     1      14.020  24.080   3.870  1.00  0.00            
ATOM     57  H24 BCD     1      15.270  25.020   1.850  1.00  0.00            
ATOM     58  H25 BCD     1      13.790  25.210  -0.270  1.00  0.00            
ATOM     59  H26 BCD     1      13.970  27.540   0.590  1.00  0.00            
ATOM     60  H27 BCD     1      16.320  27.130   2.380  1.00  0.00            
ATOM     61  H28 BCD     1      16.440  29.600   2.400  1.00  0.00            
ATOM     62  H29 BCD     1      16.750  28.990   0.840  1.00  0.00            
ATOM     63  H30 BCD     1      15.020  29.960   0.140  1.00  0.00            
ATOM     64  C19 BCD     1      17.850  24.960   7.260  1.00  0.00            
ATOM     65  O16 BCD     1      18.780  25.030   6.200  1.00  0.00            
ATOM     66  C20 BCD     1      16.840  23.890   7.010  1.00  0.00            
ATOM     67  O17 BCD     1      17.500  22.610   7.040  1.00  0.00            
ATOM     68  C21 BCD     1      16.030  24.200   5.700  1.00  0.00            
ATOM     69  O18 BCD     1      15.050  23.210   5.350  1.00  0.00            
ATOM     70  C22 BCD     1      15.610  25.730   5.690  1.00  0.00            
ATOM     71  C23 BCD     1      16.660  26.670   6.160  1.00  0.00            
ATOM     72  O19 BCD     1      17.260  26.200   7.350  1.00  0.00            
ATOM     73  C24 BCD     1      16.170  28.100   6.400  1.00  0.00            
ATOM     74  O20 BCD     1      15.270  28.040   7.490  1.00  0.00            
ATOM     75  H31 BCD     1      18.240  24.730   8.250  1.00  0.00            
ATOM     76  H32 BCD     1      16.160  23.990   7.870  1.00  0.00            
ATOM     77  H33 BCD     1      16.950  22.010   6.530  1.00  0.00            
ATOM     78  H34 BCD     1      16.720  24.260   4.840  1.00  0.00            
ATOM     79  H35 BCD     1      14.300  23.250   5.950  1.00  0.00            
ATOM     80  H36 BCD     1      14.670  25.810   6.250  1.00  0.00            
ATOM     81  H37 BCD     1      17.460  26.720   5.420  1.00  0.00            
ATOM     82  H38 BCD     1      16.990  28.780   6.640  1.00  0.00            
ATOM     83  H39 BCD     1      15.730  28.530   5.490  1.00  0.00            
ATOM     84  H40 BCD     1      14.630  28.740   7.350  1.00  0.00            
ATOM     85  C25 BCD     1      22.970  25.090   5.870  1.00  0.00            
ATOM     86  O21 BCD     1      23.090  24.930   4.430  1.00  0.00            
ATOM     87  C26 BCD     1      22.310  23.940   6.570  1.00  0.00            
ATOM     88  O22 BCD     1      23.020  22.740   6.020  1.00  0.00            
ATOM     89  C27 BCD     1      20.830  23.870   6.330  1.00  0.00            
ATOM     90  O23 BCD     1      20.300  22.760   7.030  1.00  0.00            
ATOM     91  C28 BCD     1      20.190  25.190   6.520  1.00  0.00            
ATOM     92  C29 BCD     1      20.840  26.310   5.750  1.00  0.00            
ATOM     93  O24 BCD     1      22.210  26.320   6.060  1.00  0.00            
ATOM     94  C30 BCD     1      20.250  27.630   6.210  1.00  0.00            
ATOM     95  O25 BCD     1      20.760  28.680   5.450  1.00  0.00            
ATOM     96  H41 BCD     1      23.970  25.230   6.280  1.00  0.00            
ATOM     97  H42 BCD     1      22.540  23.980   7.650  1.00  0.00            
ATOM     98  H43 BCD     1      22.530  21.970   6.310  1.00  0.00            
ATOM     99  H44 BCD     1      20.770  23.640   5.260  1.00  0.00            
ATOM    100  H45 BCD     1      19.340  22.780   6.990  1.00  0.00            
ATOM    101  H46 BCD     1      20.270  25.420   7.590  1.00  0.00            
ATOM    102  H47 BCD     1      20.750  26.300   4.660  1.00  0.00            
ATOM    103  H48 BCD     1      19.220  27.700   5.820  1.00  0.00            
ATOM    104  H49 BCD     1      20.450  27.800   7.280  1.00  0.00            
ATOM    105  H50 BCD     1      21.710  28.760   5.580  1.00  0.00            
ATOM    106  C31 BCD     1      25.930  25.060   1.400  1.00  0.00            
ATOM    107  O26 BCD     1      24.930  24.540   0.530  1.00  0.00            
ATOM    108  C32 BCD     1      26.190  24.110   2.510  1.00  0.00            
ATOM    109  O27 BCD     1      26.720  22.900   1.910  1.00  0.00            
ATOM    110  C33 BCD     1      24.880  23.870   3.300  1.00  0.00            
ATOM    111  C34 BCD     1      24.370  25.210   3.790  1.00  0.00            
ATOM    112  C35 BCD     1      24.220  26.190   2.660  1.00  0.00            
ATOM    113  O28 BCD     1      25.450  26.230   1.970  1.00  0.00            
ATOM    114  C36 BCD     1      23.770  27.580   3.060  1.00  0.00            
ATOM    115  O29 BCD     1      24.670  28.050   4.030  1.00  0.00            
ATOM    116  O30 BCD     1      25.100  23.020   4.410  1.00  0.00            
ATOM    117  H51 BCD     1      26.840  25.380   0.870  1.00  0.00            
ATOM    118  H52 BCD     1      26.950  24.570   3.160  1.00  0.00            
ATOM    119  H53 BCD     1      26.060  22.540   1.300  1.00  0.00            
ATOM    120  H54 BCD     1      24.140  23.440   2.610  1.00  0.00            
ATOM    121  H55 BCD     1      24.290  23.000   4.940  1.00  0.00            
ATOM    122  H56 BCD     1      25.120  25.550   4.520  1.00  0.00            
ATOM    123  H57 BCD     1      23.460  25.810   1.970  1.00  0.00            
ATOM    124  H58 BCD     1      23.600  28.260   2.210  1.00  0.00            
ATOM    125  H59 BCD     1      22.750  27.460   3.430  1.00  0.00            
ATOM    126  H60 BCD     1      24.400  28.950   4.260  1.00  0.00            
ATOM    127  C37 BCD     1      24.090  23.650  -3.490  1.00  0.00            
ATOM    128  O31 BCD     1      22.750  23.820  -3.120  1.00  0.00            
ATOM    129  C38 BCD     1      24.550  22.520  -2.630  1.00  0.00            
ATOM    130  O32 BCD     1      23.840  21.350  -2.850  1.00  0.00            
ATOM    131  C39 BCD     1      24.500  22.870  -1.110  1.00  0.00            
ATOM    132  O33 BCD     1      25.020  21.800  -0.260  1.00  0.00            
ATOM    133  C40 BCD     1      25.270  24.200  -0.870  1.00  0.00            
ATOM    134  C41 BCD     1      24.840  25.290  -1.850  1.00  0.00            
ATOM    135  O34 BCD     1      24.860  24.830  -3.210  1.00  0.00            
ATOM    136  C42 BCD     1      25.530  26.580  -1.780  1.00  0.00            
ATOM    137  O35 BCD     1      26.940  26.420  -2.030  1.00  0.00            
ATOM    138  H61 BCD     1      24.190  23.380  -4.550  1.00  0.00            
ATOM    139  H62 BCD     1      25.580  22.290  -2.930  1.00  0.00            
ATOM    140  H63 BCD     1      24.440  20.830  -3.380  1.00  0.00            
ATOM    141  H64 BCD     1      23.470  23.030  -0.770  1.00  0.00            
ATOM    142  H65 BCD     1      24.460  21.040  -0.430  1.00  0.00            
ATOM    143  H66 BCD     1      26.340  24.010  -0.960  1.00  0.00            
ATOM    144  H67 BCD     1      23.790  25.420  -1.590  1.00  0.00            
ATOM    145  H68 BCD     1      25.120  27.120  -2.640  1.00  0.00            
ATOM    146  H69 BCD     1      25.390  27.100  -0.820  1.00  0.00            
ATOM    147  H70 BCD     1      27.200  27.350  -2.040  1.00  0.00            
ATOM    148  C1  DU7     2      22.900  29.360  -2.470  1.00  0.00            
ATOM    149  N1  DU7     2      22.010  29.430  -1.300  1.00  0.00            
ATOM    150  C2  DU7     2      21.370  30.710  -1.030  1.00  0.00            
ATOM    151  C3  DU7     2      21.600  28.270  -0.560  1.00  0.00            
ATOM    152  C4  DU7     2      21.120  28.410   0.720  1.00  0.00            
ATOM    153  C5  DU7     2      20.840  27.340   1.520  1.00  0.00            
ATOM    154  C6  DU7     2      21.100  26.090   1.060  1.00  0.00            
ATOM    155  N2  DU7     2      20.740  25.040   1.880  1.00  0.00            
ATOM    156  N3  DU7     2      19.780  24.270   1.540  1.00  0.00            
ATOM    157  C7  DU7     2      19.450  23.150   2.340  1.00  0.00            
ATOM    158  C8  DU7     2      20.410  22.190   2.780  1.00  0.00            
ATOM    159  C9  DU7     2      20.090  21.160   3.620  1.00  0.00            
ATOM    160  C10 DU7     2      18.780  21.060   4.170  1.00  0.00            
ATOM    161  S1  DU7     2      18.220  19.690   5.110  1.00  0.00            
ATOM    162  O1  DU7     2      19.440  19.400   5.820  1.00  0.00            
ATOM    163  O2  DU7     2      17.860  18.800   4.080  1.00  0.00            
ATOM    164  O3  DU7     2      17.000  20.200   5.740  1.00  0.00            
ATOM    165  C11 DU7     2      17.780  22.000   3.720  1.00  0.00            
ATOM    166  C12 DU7     2      18.130  23.050   2.820  1.00  0.00            
ATOM    167  C13 DU7     2      21.600  25.840  -0.260  1.00  0.00            
ATOM    168  C14 DU7     2      21.890  26.950  -1.050  1.00  0.00            
ATOM    169  H1  DU7     2      22.260  28.980  -3.270  1.00  0.00            
ATOM    170  H2  DU7     2      23.330  30.350  -2.670  1.00  0.00            
ATOM    171  H3  DU7     2      23.690  28.610  -2.310  1.00  0.00            
ATOM    172  H4  DU7     2      21.300  31.300  -1.960  1.00  0.00            
ATOM    173  H5  DU7     2      20.360  30.510  -0.670  1.00  0.00            
ATOM    174  H6  DU7     2      22.040  31.240  -0.340  1.00  0.00            
ATOM    175  H7  DU7     2      21.020  29.400   1.140  1.00  0.00            
ATOM    176  H8  DU7     2      20.430  27.380   2.520  1.00  0.00            
ATOM    177  H9  DU7     2      21.430  22.390   2.480  1.00  0.00            
ATOM    178  H10 DU7     2      20.820  20.370   3.780  1.00  0.00            
ATOM    179  H11 DU7     2      16.740  21.950   4.020  1.00  0.00            
ATOM    180  H12 DU7     2      17.400  23.830   2.610  1.00  0.00            
ATOM    181  H13 DU7     2      21.680  24.830  -0.660  1.00  0.00            
ATOM    182  H14 DU7     2      22.270  26.870  -2.070  1.00  0.00            
TER
ENDMDL
MODEL        1
ATOM      1  C1  BCD     1       8.870  26.090  12.890  1.00  0.00            
ATOM      2  O1  BCD     1       9.600  27.210  13.280  1.00  0.00            
ATOM      3  C2  BCD     1       9.480  24.870  13.480  1.00  0.00            
ATOM      4  O2  BCD     1       9.640  24.910  14.890  1.00  0.00            
ATOM      5  C3  BCD     1      10.890  24.620  12.990  1.00  0.00            
ATOM      6  O3  BCD     1      11.550  23.400  13.480  1.00  0.00            
ATOM      7  C4  BCD     1      10.850  24.450  11.450  1.00  0.00            
ATOM      8  C5  BCD     1      10.140  25.740  10.870  1.00  0.00            
ATOM      9  O4  BCD     1       8.800  25.920  11.440  1.00  0.00            
ATOM     10  C6  BCD     1       9.890  25.610   9.370  1.00  0.00            
ATOM     11  O5  BCD     1       9.200  24.420   9.000  1.00  0.00            
ATOM     12  H1  BCD     1       7.890  26.180  13.370  1.00  0.00            
ATOM     13  H2  BCD     1       8.840  24.000  13.280  1.00  0.00            
ATOM     14  H3  BCD     1       9.760  24.030  15.260  1.00  0.00            
ATOM     15  H4  BCD     1      11.490  25.510  13.200  1.00  0.00            
ATOM     16  H5  BCD     1      11.680  23.460  14.430  1.00  0.00            
ATOM     17  H6  BCD     1      10.310  23.520  11.240  1.00  0.00            
ATOM     18  H7  BCD     1      10.750  26.620  11.110  1.00  0.00            
ATOM     19  H8  BCD     1       9.470  26.550   8.970  1.00  0.00            
ATOM     20  H9  BCD     1      10.890  25.570   8.920  1.00  0.00            
ATOM     21  H10 BCD     1       8.450  24.820   8.560  1.00  0.00            
ATOM     22  C7  BCD     1       8.900  30.530  15.380  1.00  0.00            
ATOM     23  O6  BCD     1      10.300  30.570  15.630  1.00  0.00            
ATOM     24  C8  BCD     1       8.230  29.320  15.900  1.00  0.00            
ATOM     25  O7  BCD     1       8.270  29.320  17.390  1.00  0.00            
ATOM     26  C9  BCD     1       8.820  28.090  15.400  1.00  0.00            
ATOM     27  O8  BCD     1       8.080  26.940  15.830  1.00  0.00            
ATOM     28  C10 BCD     1       8.810  28.240  13.860  1.00  0.00            
ATOM     29  C11 BCD     1       9.260  29.590  13.270  1.00  0.00            
ATOM     30  O9  BCD     1       8.650  30.630  13.940  1.00  0.00            
ATOM     31  C12 BCD     1       8.990  29.810  11.860  1.00  0.00            
ATOM     32  O10 BCD     1       7.560  29.880  11.700  1.00  0.00            
ATOM     33  H11 BCD     1       8.500  31.440  15.840  1.00  0.00            
ATOM     34  H12 BCD     1       7.210  29.330  15.500  1.00  0.00            
ATOM     35  H13 BCD     1       9.070  29.780  17.650  1.00  0.00            
ATOM     36  H14 BCD     1       9.870  28.050  15.700  1.00  0.00            
ATOM     37  H15 BCD     1       8.490  26.100  15.610  1.00  0.00            
ATOM     38  H16 BCD     1       7.750  28.070  13.590  1.00  0.00            
ATOM     39  H17 BCD     1      10.310  29.480  13.570  1.00  0.00            
ATOM     40  H18 BCD     1       9.350  30.780  11.500  1.00  0.00            
ATOM     41  H19 BCD     1       9.430  28.970  11.310  1.00  0.00            
ATOM     42  H20 BCD     1       7.300  30.390  12.470  1.00  0.00            
ATOM     43  C13 BCD     1      13.050  32.590  17.850  1.00  0.00            
ATOM     44  O11 BCD     1      14.090  32.140  16.980  1.00  0.00            
ATOM     45  C14 BCD     1      12.390  31.420  18.560  1.00  0.00            
ATOM     46  O12 BCD     1      13.260  30.760  19.490  1.00  0.00            
ATOM     47  C15 BCD     1      11.710  30.490  17.570  1.00  0.00            
ATOM     48  O13 BCD     1      11.070  29.430  18.290  1.00  0.00            
ATOM     49  C16 BCD     1      10.750  31.370  16.740  1.00  0.00            
ATOM     50  C17 BCD     1      11.390  32.570  16.120  1.00  0.00            
ATOM     51  O14 BCD     1      12.130  33.340  17.110  1.00  0.00            
ATOM     52  C18 BCD     1      10.390  33.480  15.300  1.00  0.00            
ATOM     53  O15 BCD     1       9.330  33.840  16.110  1.00  0.00            
ATOM     54  H21 BCD     1      13.480  33.280  18.590  1.00  0.00            
ATOM     55  H22 BCD     1      11.630  31.830  19.240  1.00  0.00            
ATOM     56  H23 BCD     1      12.720  30.520  20.250  1.00  0.00            
ATOM     57  H24 BCD     1      12.420  29.990  16.890  1.00  0.00            
ATOM     58  H25 BCD     1      11.760  28.770  18.410  1.00  0.00            
ATOM     59  H26 BCD     1       9.860  31.640  17.330  1.00  0.00            
ATOM     60  H27 BCD     1      12.090  32.170  15.370  1.00  0.00            
ATOM     61  H28 BCD     1      10.950  34.380  15.010  1.00  0.00            
ATOM     62  H29 BCD     1      10.010  32.990  14.390  1.00  0.00            
ATOM     63  H30 BCD     1       8.820  34.520  15.660  1.00  0.00            
ATOM     64  C19 BCD     1      18.050  32.340  15.990  1.00  0.00            
ATOM     65  O16 BCD     1      17.840  31.350  15.000  1.00  0.00            
ATOM     66  C20 BCD     1      17.720  31.720  17.340  1.00  0.00            
ATOM     67  O17 BCD     1      18.550  30.530  17.550  1.00  0.00            
ATOM     68  C21 BCD     1      16.180  31.430  17.450  1.00  0.00            
ATOM     69  O18 BCD     1      15.900  31.100  18.840  1.00  0.00            
ATOM     70  C22 BCD     1      15.420  32.660  17.070  1.00  0.00            
ATOM     71  C23 BCD     1      15.830  33.150  15.750  1.00  0.00            
ATOM     72  O19 BCD     1      17.270  33.450  15.770  1.00  0.00            
ATOM     73  C24 BCD     1      15.040  34.370  15.360  1.00  0.00            
ATOM     74  O20 BCD     1      15.160  34.810  14.020  1.00  0.00            
ATOM     75  H31 BCD     1      19.100  32.640  16.050  1.00  0.00            
ATOM     76  H32 BCD     1      17.950  32.460  18.120  1.00  0.00            
ATOM     77  H33 BCD     1      18.330  30.080  18.370  1.00  0.00            
ATOM     78  H34 BCD     1      15.950  30.570  16.810  1.00  0.00            
ATOM     79  H35 BCD     1      14.970  31.160  19.070  1.00  0.00            
ATOM     80  H36 BCD     1      15.550  33.330  17.920  1.00  0.00            
ATOM     81  H37 BCD     1      15.660  32.270  15.120  1.00  0.00            
ATOM     82  H38 BCD     1      13.970  34.250  15.580  1.00  0.00            
ATOM     83  H39 BCD     1      15.250  35.140  16.110  1.00  0.00            
ATOM     84  H40 BCD     1      16.090  35.000  13.850  1.00  0.00            
ATOM     85  C25 BCD     1      19.750  29.580  11.810  1.00  0.00            
ATOM     86  O21 BCD     1      18.920  28.390  11.950  1.00  0.00            
ATOM     87  C26 BCD     1      20.550  29.840  13.070  1.00  0.00            
ATOM     88  O22 BCD     1      21.450  28.770  13.270  1.00  0.00            
ATOM     89  C27 BCD     1      19.650  30.090  14.290  1.00  0.00            
ATOM     90  O23 BCD     1      20.470  30.420  15.460  1.00  0.00            
ATOM     91  C28 BCD     1      18.740  31.220  13.950  1.00  0.00            
ATOM     92  C29 BCD     1      18.020  30.980  12.660  1.00  0.00            
ATOM     93  O24 BCD     1      18.890  30.610  11.540  1.00  0.00            
ATOM     94  C30 BCD     1      17.280  32.200  12.180  1.00  0.00            
ATOM     95  O25 BCD     1      18.180  33.200  11.670  1.00  0.00            
ATOM     96  H41 BCD     1      20.430  29.560  10.950  1.00  0.00            
ATOM     97  H42 BCD     1      21.170  30.740  12.920  1.00  0.00            
ATOM     98  H43 BCD     1      20.960  28.020  12.910  1.00  0.00            
ATOM     99  H44 BCD     1      18.990  29.210  14.350  1.00  0.00            
ATOM    100  H45 BCD     1      19.890  30.590  16.210  1.00  0.00            
ATOM    101  H46 BCD     1      19.320  32.140  13.780  1.00  0.00            
ATOM    102  H47 BCD     1      17.380  30.100  12.750  1.00  0.00            
ATOM    103  H48 BCD     1      16.530  31.990  11.390  1.00  0.00            
ATOM    104  H49 BCD     1      16.740  32.640  13.030  1.00  0.00            
ATOM    105  H50 BCD     1      18.800  32.690  11.140  1.00  0.00            
ATOM    106  C31 BCD     1      17.500  25.430   9.310  1.00  0.00            
ATOM    107  O26 BCD     1      16.290  25.140  10.050  1.00  0.00            
ATOM    108  C32 BCD     1      18.720  25.110  10.140  1.00  0.00            
ATOM    109  O27 BCD     1      18.700  23.750  10.570  1.00  0.00            
ATOM    110  C33 BCD     1      18.830  26.110  11.270  1.00  0.00            
ATOM    111  C34 BCD     1      18.880  27.530  10.780  1.00  0.00            
ATOM    112  C35 BCD     1      17.630  27.790   9.870  1.00  0.00            
ATOM    113  O28 BCD     1      17.550  26.800   8.870  1.00  0.00            
ATOM    114  C36 BCD     1      17.570  29.080   9.080  1.00  0.00            
ATOM    115  O29 BCD     1      18.700  29.370   8.330  1.00  0.00            
ATOM    116  O30 BCD     1      19.930  25.910  12.180  1.00  0.00            
ATOM    117  H51 BCD     1      17.530  24.900   8.350  1.00  0.00            
ATOM    118  H52 BCD     1      19.630  25.190   9.520  1.00  0.00            
ATOM    119  H53 BCD     1      18.980  23.150   9.870  1.00  0.00            
ATOM    120  H54 BCD     1      17.940  26.020  11.910  1.00  0.00            
ATOM    121  H55 BCD     1      19.690  25.530  13.040  1.00  0.00            
ATOM    122  H56 BCD     1      19.850  27.620  10.280  1.00  0.00            
ATOM    123  H57 BCD     1      16.730  27.700  10.500  1.00  0.00            
ATOM    124  H58 BCD     1      16.720  29.020   8.390  1.00  0.00            
ATOM    125  H59 BCD     1      17.270  29.820   9.830  1.00  0.00            
ATOM    126  H60 BCD     1      18.630  29.670   7.420  1.00  0.00            
ATOM    127  C37 BCD     1      12.550  23.480   9.990  1.00  0.00            
ATOM    128  O31 BCD     1      12.220  24.490  10.950  1.00  0.00            
ATOM    129  C38 BCD     1      13.680  22.540  10.540  1.00  0.00            
ATOM    130  O32 BCD     1      13.110  21.980  11.780  1.00  0.00            
ATOM    131  C39 BCD     1      14.910  23.320  10.780  1.00  0.00            
ATOM    132  O33 BCD     1      16.000  22.520  11.180  1.00  0.00            
ATOM    133  C40 BCD     1      15.320  24.200   9.600  1.00  0.00            
ATOM    134  C41 BCD     1      14.200  24.960   9.080  1.00  0.00            
ATOM    135  O34 BCD     1      13.050  24.070   8.790  1.00  0.00            
ATOM    136  C42 BCD     1      14.480  25.670   7.750  1.00  0.00            
ATOM    137  O35 BCD     1      13.330  26.490   7.350  1.00  0.00            
ATOM    138  H61 BCD     1      11.620  23.000   9.660  1.00  0.00            
ATOM    139  H62 BCD     1      13.830  21.870   9.690  1.00  0.00            
ATOM    140  H63 BCD     1      12.720  22.720  12.250  1.00  0.00            
ATOM    141  H64 BCD     1      14.630  24.040  11.560  1.00  0.00            
ATOM    142  H65 BCD     1      16.820  22.930  10.880  1.00  0.00            
ATOM    143  H66 BCD     1      15.810  23.620   8.810  1.00  0.00            
ATOM    144  H67 BCD     1      13.840  25.740   9.770  1.00  0.00            
ATOM    145  H68 BCD     1      15.340  26.330   7.950  1.00  0.00            
ATOM    146  H69 BCD     1      14.810  24.950   7.000  1.00  0.00            
ATOM    147  H70 BCD     1      13.240  26.300   6.410  1.00  0.00            
ATOM    148  C1  DU7     2       9.910  32.670   8.660  1.00  0.00            
ATOM    149  N1  DU7     2      10.500  32.920  10.000  1.00  0.00            
ATOM    150  C2  DU7     2       9.900  34.090  10.720  1.00  0.00            
ATOM    151  C3  DU7     2      11.490  32.100  10.650  1.00  0.00            
ATOM    152  C4  DU7     2      11.860  32.330  11.990  1.00  0.00            
ATOM    153  C5  DU7     2      12.850  31.610  12.600  1.00  0.00            
ATOM    154  C6  DU7     2      13.440  30.500  11.940  1.00  0.00            
ATOM    155  N2  DU7     2      14.430  29.640  12.530  1.00  0.00            
ATOM    156  N3  DU7     2      13.890  28.610  13.090  1.00  0.00            
ATOM    157  C7  DU7     2      14.770  27.690  13.720  1.00  0.00            
ATOM    158  C8  DU7     2      14.730  26.340  13.410  1.00  0.00            
ATOM    159  C9  DU7     2      15.640  25.440  14.060  1.00  0.00            
ATOM    160  C10 DU7     2      16.660  25.850  14.960  1.00  0.00            
ATOM    161  S1  DU7     2      17.870  24.800  15.530  1.00  0.00            
ATOM    162  O1  DU7     2      18.110  25.350  16.850  1.00  0.00            
ATOM    163  O2  DU7     2      18.910  25.080  14.570  1.00  0.00            
ATOM    164  O3  DU7     2      17.280  23.480  15.400  1.00  0.00            
ATOM    165  C11 DU7     2      16.590  27.210  15.300  1.00  0.00            
ATOM    166  C12 DU7     2      15.730  28.150  14.610  1.00  0.00            
ATOM    167  C13 DU7     2      13.060  30.180  10.660  1.00  0.00            
ATOM    168  C14 DU7     2      11.990  30.960  10.050  1.00  0.00            
ATOM    169  H1  DU7     2       9.090  33.360   8.410  1.00  0.00            
ATOM    170  H2  DU7     2      10.730  32.790   7.950  1.00  0.00            
ATOM    171  H3  DU7     2       9.450  31.680   8.670  1.00  0.00            
ATOM    172  H4  DU7     2       9.640  34.830   9.950  1.00  0.00            
ATOM    173  H5  DU7     2       9.040  33.880  11.360  1.00  0.00            
ATOM    174  H6  DU7     2      10.560  34.730  11.320  1.00  0.00            
ATOM    175  H7  DU7     2      11.410  33.160  12.540  1.00  0.00            
ATOM    176  H8  DU7     2      13.190  31.850  13.610  1.00  0.00            
ATOM    177  H9  DU7     2      13.980  25.980  12.700  1.00  0.00            
ATOM    178  H10 DU7     2      15.570  24.370  13.860  1.00  0.00            
ATOM    179  H11 DU7     2      17.230  27.580  16.100  1.00  0.00            
ATOM    180  H12 DU7     2      15.700  29.220  14.810  1.00  0.00            
ATOM    181  H13 DU7     2      13.460  29.330  10.120  1.00  0.00            
ATOM    182  H14 DU7     2      11.750  30.750   9.010  1.00  0.00            
TER
ENDMDL
MODEL        1
ATOM      1  C1  BCD     1      22.420  36.870  15.290  1.00  0.00            
ATOM      2  O1  BCD     1      22.740  36.120  14.170  1.00  0.00            
ATOM      3  C2  BCD     1      22.750  36.060  16.470  1.00  0.00            
ATOM      4  O2  BCD     1      24.140  35.810  16.460  1.00  0.00            
ATOM      5  C3  BCD     1      21.860  34.780  16.580  1.00  0.00            
ATOM      6  O3  BCD     1      22.180  34.090  17.810  1.00  0.00            
ATOM      7  C4  BCD     1      20.370  35.180  16.400  1.00  0.00            
ATOM      8  C5  BCD     1      20.150  36.100  15.230  1.00  0.00            
ATOM      9  O4  BCD     1      21.010  37.240  15.300  1.00  0.00            
ATOM     10  C6  BCD     1      18.650  36.500  15.120  1.00  0.00            
ATOM     11  O5  BCD     1      18.180  36.420  13.750  1.00  0.00            
ATOM     12  H1  BCD     1      22.990  37.800  15.280  1.00  0.00            
ATOM     13  H2  BCD     1      22.480  36.610  17.380  1.00  0.00            
ATOM     14  H3  BCD     1      24.580  35.900  15.610  1.00  0.00            
ATOM     15  H4  BCD     1      22.130  34.120  15.750  1.00  0.00            
ATOM     16  H5  BCD     1      23.050  33.700  17.920  1.00  0.00            
ATOM     17  H6  BCD     1      20.060  35.740  17.290  1.00  0.00            
ATOM     18  H7  BCD     1      20.390  35.520  14.330  1.00  0.00            
ATOM     19  H8  BCD     1      18.030  35.870  15.770  1.00  0.00            
ATOM     20  H9  BCD     1      18.510  37.530  15.490  1.00  0.00            
ATOM     21  H10 BCD     1      17.340  36.880  13.780  1.00  0.00            
ATOM     22  C7  BCD     1      23.730  36.670  10.130  1.00  0.00            
ATOM     23  O6  BCD     1      23.410  35.250   9.890  1.00  0.00            
ATOM     24  C8  BCD     1      24.860  36.600  11.170  1.00  0.00            
ATOM     25  O7  BCD     1      25.920  35.830  10.620  1.00  0.00            
ATOM     26  C9  BCD     1      24.380  35.970  12.490  1.00  0.00            
ATOM     27  O8  BCD     1      25.540  35.910  13.430  1.00  0.00            
ATOM     28  C10 BCD     1      23.240  36.830  13.020  1.00  0.00            
ATOM     29  C11 BCD     1      22.110  36.980  11.980  1.00  0.00            
ATOM     30  O9  BCD     1      22.630  37.400  10.720  1.00  0.00            
ATOM     31  C12 BCD     1      21.120  38.080  12.280  1.00  0.00            
ATOM     32  O10 BCD     1      20.480  38.480  11.100  1.00  0.00            
ATOM     33  H11 BCD     1      24.060  37.160   9.210  1.00  0.00            
ATOM     34  H12 BCD     1      25.250  37.600  11.380  1.00  0.00            
ATOM     35  H13 BCD     1      26.480  35.530  11.340  1.00  0.00            
ATOM     36  H14 BCD     1      24.030  34.980  12.190  1.00  0.00            
ATOM     37  H15 BCD     1      25.570  35.030  13.820  1.00  0.00            
ATOM     38  H16 BCD     1      23.650  37.800  13.310  1.00  0.00            
ATOM     39  H17 BCD     1      21.550  36.050  11.820  1.00  0.00            
ATOM     40  H18 BCD     1      20.380  37.760  13.020  1.00  0.00            
ATOM     41  H19 BCD     1      21.740  38.870  12.720  1.00  0.00            
ATOM     42  H20 BCD     1      21.170  38.460  10.430  1.00  0.00            
ATOM     43  C13 BCD     1      22.610  32.500   6.980  1.00  0.00            
ATOM     44  O11 BCD     1      22.640  31.440   7.930  1.00  0.00            
ATOM     45  C14 BCD     1      23.900  33.260   6.870  1.00  0.00            
ATOM     46  O12 BCD     1      24.900  32.510   6.240  1.00  0.00            
ATOM     47  C15 BCD     1      24.240  33.910   8.160  1.00  0.00            
ATOM     48  O13 BCD     1      25.550  34.650   8.190  1.00  0.00            
ATOM     49  C16 BCD     1      23.050  34.850   8.580  1.00  0.00            
ATOM     50  C17 BCD     1      21.730  34.150   8.520  1.00  0.00            
ATOM     51  O14 BCD     1      21.580  33.430   7.260  1.00  0.00            
ATOM     52  C18 BCD     1      20.590  35.220   8.880  1.00  0.00            
ATOM     53  O15 BCD     1      20.300  36.000   7.760  1.00  0.00            
ATOM     54  H21 BCD     1      22.420  32.010   6.020  1.00  0.00            
ATOM     55  H22 BCD     1      23.740  34.110   6.190  1.00  0.00            
ATOM     56  H23 BCD     1      25.050  31.670   6.690  1.00  0.00            
ATOM     57  H24 BCD     1      24.250  33.090   8.900  1.00  0.00            
ATOM     58  H25 BCD     1      25.660  35.000   9.080  1.00  0.00            
ATOM     59  H26 BCD     1      23.160  35.740   7.940  1.00  0.00            
ATOM     60  H27 BCD     1      21.900  33.450   9.350  1.00  0.00            
ATOM     61  H28 BCD     1      19.660  34.730   9.190  1.00  0.00            
ATOM     62  H29 BCD     1      20.910  35.790   9.760  1.00  0.00            
ATOM     63  H30 BCD     1      20.280  35.460   6.960  1.00  0.00            
ATOM     64  C19 BCD     1      22.970  27.430   8.580  1.00  0.00            
ATOM     65  O16 BCD     1      22.510  27.700   9.940  1.00  0.00            
ATOM     66  C20 BCD     1      24.250  28.060   8.140  1.00  0.00            
ATOM     67  O17 BCD     1      25.210  27.610   9.010  1.00  0.00            
ATOM     68  C21 BCD     1      24.220  29.600   8.110  1.00  0.00            
ATOM     69  O18 BCD     1      25.360  30.230   7.550  1.00  0.00            
ATOM     70  C22 BCD     1      22.950  30.150   7.410  1.00  0.00            
ATOM     71  C23 BCD     1      21.710  29.330   7.610  1.00  0.00            
ATOM     72  O19 BCD     1      21.980  27.880   7.660  1.00  0.00            
ATOM     73  C24 BCD     1      20.750  29.580   6.500  1.00  0.00            
ATOM     74  O20 BCD     1      21.380  29.200   5.260  1.00  0.00            
ATOM     75  H31 BCD     1      23.070  26.350   8.420  1.00  0.00            
ATOM     76  H32 BCD     1      24.480  27.750   7.110  1.00  0.00            
ATOM     77  H33 BCD     1      25.040  28.040   9.850  1.00  0.00            
ATOM     78  H34 BCD     1      24.090  29.930   9.150  1.00  0.00            
ATOM     79  H35 BCD     1      26.160  29.700   7.600  1.00  0.00            
ATOM     80  H36 BCD     1      23.180  30.220   6.340  1.00  0.00            
ATOM     81  H37 BCD     1      21.210  29.560   8.550  1.00  0.00            
ATOM     82  H38 BCD     1      19.890  28.960   6.780  1.00  0.00            
ATOM     83  H39 BCD     1      20.490  30.650   6.540  1.00  0.00            
ATOM     84  H40 BCD     1      20.940  28.370   5.040  1.00  0.00            
ATOM     85  C25 BCD     1      21.960  25.790  13.440  1.00  0.00            
ATOM     86  O21 BCD     1      21.040  26.790  13.860  1.00  0.00            
ATOM     87  C26 BCD     1      23.300  26.360  13.260  1.00  0.00            
ATOM     88  O22 BCD     1      23.750  26.950  14.460  1.00  0.00            
ATOM     89  C27 BCD     1      23.480  27.270  12.100  1.00  0.00            
ATOM     90  O23 BCD     1      24.890  27.490  11.850  1.00  0.00            
ATOM     91  C28 BCD     1      22.740  26.690  10.880  1.00  0.00            
ATOM     92  C29 BCD     1      21.410  26.110  11.230  1.00  0.00            
ATOM     93  O24 BCD     1      21.540  25.210  12.260  1.00  0.00            
ATOM     94  C30 BCD     1      20.760  25.400  10.110  1.00  0.00            
ATOM     95  O25 BCD     1      19.540  24.830  10.520  1.00  0.00            
ATOM     96  H41 BCD     1      22.030  25.070  14.270  1.00  0.00            
ATOM     97  H42 BCD     1      23.950  25.490  13.070  1.00  0.00            
ATOM     98  H43 BCD     1      24.680  27.170  14.410  1.00  0.00            
ATOM     99  H44 BCD     1      22.970  28.180  12.430  1.00  0.00            
ATOM    100  H45 BCD     1      25.270  26.610  11.840  1.00  0.00            
ATOM    101  H46 BCD     1      23.410  25.960  10.400  1.00  0.00            
ATOM    102  H47 BCD     1      20.800  26.990  11.500  1.00  0.00            
ATOM    103  H48 BCD     1      20.570  26.110   9.290  1.00  0.00            
ATOM    104  H49 BCD     1      21.500  24.680   9.740  1.00  0.00            
ATOM    105  H50 BCD     1      19.800  24.260  11.240  1.00  0.00            
ATOM    106  C31 BCD     1      18.940  28.270  17.150  1.00  0.00            
ATOM    107  O26 BCD     1      19.340  29.570  16.700  1.00  0.00            
ATOM    108  C32 BCD     1      20.200  27.530  17.540  1.00  0.00            
ATOM    109  O27 BCD     1      20.960  28.200  18.530  1.00  0.00            
ATOM    110  C33 BCD     1      21.090  27.390  16.280  1.00  0.00            
ATOM    111  C34 BCD     1      20.260  26.690  15.100  1.00  0.00            
ATOM    112  C35 BCD     1      18.980  27.500  14.880  1.00  0.00            
ATOM    113  O28 BCD     1      18.340  27.510  16.120  1.00  0.00            
ATOM    114  C36 BCD     1      18.040  26.710  13.900  1.00  0.00            
ATOM    115  O29 BCD     1      17.910  25.290  14.170  1.00  0.00            
ATOM    116  O30 BCD     1      22.270  26.630  16.600  1.00  0.00            
ATOM    117  H51 BCD     1      18.240  28.360  17.980  1.00  0.00            
ATOM    118  H52 BCD     1      20.080  26.540  18.010  1.00  0.00            
ATOM    119  H53 BCD     1      21.760  27.680  18.520  1.00  0.00            
ATOM    120  H54 BCD     1      21.470  28.390  16.040  1.00  0.00            
ATOM    121  H55 BCD     1      22.740  26.620  15.760  1.00  0.00            
ATOM    122  H56 BCD     1      19.980  25.650  15.300  1.00  0.00            
ATOM    123  H57 BCD     1      19.140  28.490  14.430  1.00  0.00            
ATOM    124  H58 BCD     1      17.040  27.140  14.070  1.00  0.00            
ATOM    125  H59 BCD     1      18.480  26.870  12.910  1.00  0.00            
ATOM    126  H60 BCD     1      17.120  25.050  13.690  1.00  0.00            
ATOM    127  C37 BCD     1      18.660  33.590  17.080  1.00  0.00            
ATOM    128  O31 BCD     1      19.670  33.970  16.100  1.00  0.00            
ATOM    129  C38 BCD     1      19.200  32.810  18.260  1.00  0.00            
ATOM    130  O32 BCD     1      20.000  33.590  19.100  1.00  0.00            
ATOM    131  C39 BCD     1      19.790  31.500  17.930  1.00  0.00            
ATOM    132  O33 BCD     1      20.270  30.730  19.050  1.00  0.00            
ATOM    133  C40 BCD     1      18.730  30.700  17.200  1.00  0.00            
ATOM    134  C41 BCD     1      18.170  31.470  15.950  1.00  0.00            
ATOM    135  O34 BCD     1      17.700  32.840  16.330  1.00  0.00            
ATOM    136  C42 BCD     1      17.050  30.800  15.140  1.00  0.00            
ATOM    137  O35 BCD     1      15.920  30.580  16.000  1.00  0.00            
ATOM    138  H61 BCD     1      18.180  34.510  17.440  1.00  0.00            
ATOM    139  H62 BCD     1      18.360  32.610  18.930  1.00  0.00            
ATOM    140  H63 BCD     1      20.810  33.820  18.650  1.00  0.00            
ATOM    141  H64 BCD     1      20.620  31.740  17.250  1.00  0.00            
ATOM    142  H65 BCD     1      20.530  29.830  18.830  1.00  0.00            
ATOM    143  H66 BCD     1      17.910  30.450  17.890  1.00  0.00            
ATOM    144  H67 BCD     1      19.060  31.520  15.310  1.00  0.00            
ATOM    145  H68 BCD     1      16.810  31.440  14.280  1.00  0.00            
ATOM    146  H69 BCD     1      17.430  29.900  14.650  1.00  0.00            
ATOM    147  H70 BCD     1      15.590  31.430  16.310  1.00  0.00            
ATOM    148  C1  DU7     2      16.430  29.660   5.850  1.00  0.00            
ATOM    149  N1  DU7     2      16.520  28.810   7.010  1.00  0.00            
ATOM    150  C2  DU7     2      16.020  27.500   6.740  1.00  0.00            
ATOM    151  C3  DU7     2      17.230  29.210   8.230  1.00  0.00            
ATOM    152  C4  DU7     2      17.670  30.560   8.280  1.00  0.00            
ATOM    153  C5  DU7     2      18.500  31.020   9.310  1.00  0.00            
ATOM    154  C6  DU7     2      18.880  30.140  10.300  1.00  0.00            
ATOM    155  N2  DU7     2      19.710  30.520  11.360  1.00  0.00            
ATOM    156  N3  DU7     2      20.950  30.360  11.160  1.00  0.00            
ATOM    157  C7  DU7     2      21.850  30.930  12.120  1.00  0.00            
ATOM    158  C8  DU7     2      22.860  31.770  11.700  1.00  0.00            
ATOM    159  C9  DU7     2      23.830  32.240  12.600  1.00  0.00            
ATOM    160  C10 DU7     2      23.800  31.820  13.930  1.00  0.00            
ATOM    161  S1  DU7     2      25.110  32.220  15.050  1.00  0.00            
ATOM    162  O1  DU7     2      26.030  31.140  14.760  1.00  0.00            
ATOM    163  O2  DU7     2      24.520  32.300  16.360  1.00  0.00            
ATOM    164  O3  DU7     2      25.520  33.480  14.520  1.00  0.00            
ATOM    165  C11 DU7     2      22.720  31.080  14.340  1.00  0.00            
ATOM    166  C12 DU7     2      21.750  30.510  13.440  1.00  0.00            
ATOM    167  C13 DU7     2      18.410  28.810  10.270  1.00  0.00            
ATOM    168  C14 DU7     2      17.590  28.300   9.240  1.00  0.00            
ATOM    169  H1  DU7     2      17.400  30.000   5.470  1.00  0.00            
ATOM    170  H2  DU7     2      16.090  29.180   4.920  1.00  0.00            
ATOM    171  H3  DU7     2      15.820  30.540   6.100  1.00  0.00            
ATOM    172  H4  DU7     2      16.730  26.860   6.210  1.00  0.00            
ATOM    173  H5  DU7     2      15.720  27.030   7.690  1.00  0.00            
ATOM    174  H6  DU7     2      15.110  27.410   6.130  1.00  0.00            
ATOM    175  H7  DU7     2      17.390  31.390   7.640  1.00  0.00            
ATOM    176  H8  DU7     2      18.830  32.060   9.240  1.00  0.00            
ATOM    177  H9  DU7     2      22.880  32.120  10.670  1.00  0.00            
ATOM    178  H10 DU7     2      24.530  32.960  12.190  1.00  0.00            
ATOM    179  H11 DU7     2      22.630  30.790  15.390  1.00  0.00            
ATOM    180  H12 DU7     2      20.910  29.870  13.710  1.00  0.00            
ATOM    181  H13 DU7     2      18.450  28.300  11.230  1.00  0.00            
ATOM    182  H14 DU7     2      17.160  27.300   9.230  1.00  0.00            
TER
ENDMDL
MODEL        1
ATOM      1  C1  BCD     1      16.090  28.020   3.830  1.00  0.00            
ATOM      2  O1  BCD     1      17.280  28.570   4.420  1.00  0.00            
ATOM      3  C2  BCD     1      16.360  26.640   3.310  1.00  0.00            
ATOM      4  O2  BCD     1      16.810  25.850   4.420  1.00  0.00            
ATOM      5  C3  BCD     1      17.430  26.730   2.190  1.00  0.00            
ATOM      6  O3  BCD     1      17.590  25.410   1.580  1.00  0.00            
ATOM      7  C4  BCD     1      16.960  27.730   1.120  1.00  0.00            
ATOM      8  C5  BCD     1      16.560  29.080   1.720  1.00  0.00            
ATOM      9  O4  BCD     1      15.610  28.850   2.810  1.00  0.00            
ATOM     10  C6  BCD     1      15.860  29.970   0.680  1.00  0.00            
ATOM     11  O5  BCD     1      14.820  29.290   0.030  1.00  0.00            
ATOM     12  H1  BCD     1      15.350  27.890   4.630  1.00  0.00            
ATOM     13  H2  BCD     1      15.400  26.290   2.910  1.00  0.00            
ATOM     14  H3  BCD     1      17.600  26.210   4.810  1.00  0.00            
ATOM     15  H4  BCD     1      18.400  27.100   2.530  1.00  0.00            
ATOM     16  H5  BCD     1      18.140  25.480   0.790  1.00  0.00            
ATOM     17  H6  BCD     1      16.010  27.370   0.730  1.00  0.00            
ATOM     18  H7  BCD     1      17.450  29.580   2.120  1.00  0.00            
ATOM     19  H8  BCD     1      15.560  30.860   1.250  1.00  0.00            
ATOM     20  H9  BCD     1      16.570  30.340  -0.060  1.00  0.00            
ATOM     21  H10 BCD     1      14.630  29.830  -0.740  1.00  0.00            
ATOM     22  C7  BCD     1      19.060  29.640   7.960  1.00  0.00            
ATOM     23  O6  BCD     1      19.610  30.710   7.290  1.00  0.00            
ATOM     24  C8  BCD     1      19.590  28.370   7.390  1.00  0.00            
ATOM     25  O7  BCD     1      21.050  28.510   7.240  1.00  0.00            
ATOM     26  C9  BCD     1      19.070  28.110   6.020  1.00  0.00            
ATOM     27  O8  BCD     1      19.210  26.730   5.640  1.00  0.00            
ATOM     28  C10 BCD     1      17.540  28.390   5.810  1.00  0.00            
ATOM     29  C11 BCD     1      17.080  29.600   6.510  1.00  0.00            
ATOM     30  O9  BCD     1      17.640  29.680   7.820  1.00  0.00            
ATOM     31  C12 BCD     1      15.570  29.780   6.570  1.00  0.00            
ATOM     32  O10 BCD     1      14.890  28.660   7.120  1.00  0.00            
ATOM     33  H11 BCD     1      19.300  29.690   9.030  1.00  0.00            
ATOM     34  H12 BCD     1      19.340  27.470   7.970  1.00  0.00            
ATOM     35  H13 BCD     1      21.370  27.620   7.420  1.00  0.00            
ATOM     36  H14 BCD     1      19.540  28.780   5.290  1.00  0.00            
ATOM     37  H15 BCD     1      20.120  26.590   5.360  1.00  0.00            
ATOM     38  H16 BCD     1      17.060  27.520   6.290  1.00  0.00            
ATOM     39  H17 BCD     1      17.540  30.470   6.030  1.00  0.00            
ATOM     40  H18 BCD     1      15.230  30.660   7.140  1.00  0.00            
ATOM     41  H19 BCD     1      15.300  30.030   5.540  1.00  0.00            
ATOM     42  H20 BCD     1      14.060  29.040   7.420  1.00  0.00            
ATOM     43  C13 BCD     1      21.980  34.140   7.590  1.00  0.00            
ATOM     44  O11 BCD     1      22.480  34.140   6.220  1.00  0.00            
ATOM     45  C14 BCD     1      22.430  32.940   8.450  1.00  0.00            
ATOM     46  O12 BCD     1      23.880  32.740   8.360  1.00  0.00            
ATOM     47  C15 BCD     1      21.700  31.620   8.070  1.00  0.00            
ATOM     48  O13 BCD     1      22.030  30.470   8.860  1.00  0.00            
ATOM     49  C16 BCD     1      20.160  31.800   8.060  1.00  0.00            
ATOM     50  C17 BCD     1      19.870  33.060   7.150  1.00  0.00            
ATOM     51  O14 BCD     1      20.580  34.220   7.620  1.00  0.00            
ATOM     52  C18 BCD     1      18.380  33.350   7.150  1.00  0.00            
ATOM     53  O15 BCD     1      17.890  33.720   8.380  1.00  0.00            
ATOM     54  H21 BCD     1      22.320  35.080   8.040  1.00  0.00            
ATOM     55  H22 BCD     1      22.140  33.210   9.470  1.00  0.00            
ATOM     56  H23 BCD     1      24.070  31.880   8.760  1.00  0.00            
ATOM     57  H24 BCD     1      21.930  31.400   7.020  1.00  0.00            
ATOM     58  H25 BCD     1      21.760  29.740   8.290  1.00  0.00            
ATOM     59  H26 BCD     1      19.690  31.830   9.050  1.00  0.00            
ATOM     60  H27 BCD     1      20.150  32.850   6.110  1.00  0.00            
ATOM     61  H28 BCD     1      18.160  34.150   6.430  1.00  0.00            
ATOM     62  H29 BCD     1      17.920  32.410   6.810  1.00  0.00            
ATOM     63  H30 BCD     1      17.090  34.250   8.360  1.00  0.00            
ATOM     64  C19 BCD     1      24.550  36.230   3.450  1.00  0.00            
ATOM     65  O16 BCD     1      24.120  35.200   2.540  1.00  0.00            
ATOM     66  C20 BCD     1      25.380  35.600   4.550  1.00  0.00            
ATOM     67  O17 BCD     1      26.550  35.050   4.020  1.00  0.00            
ATOM     68  C21 BCD     1      24.510  34.640   5.350  1.00  0.00            
ATOM     69  O18 BCD     1      25.230  34.130   6.510  1.00  0.00            
ATOM     70  C22 BCD     1      23.280  35.270   5.800  1.00  0.00            
ATOM     71  C23 BCD     1      22.600  36.040   4.660  1.00  0.00            
ATOM     72  O19 BCD     1      23.430  37.000   3.920  1.00  0.00            
ATOM     73  C24 BCD     1      21.500  36.870   5.320  1.00  0.00            
ATOM     74  O20 BCD     1      22.050  37.750   6.220  1.00  0.00            
ATOM     75  H31 BCD     1      25.270  36.880   2.950  1.00  0.00            
ATOM     76  H32 BCD     1      25.840  36.430   5.100  1.00  0.00            
ATOM     77  H33 BCD     1      26.270  34.670   3.190  1.00  0.00            
ATOM     78  H34 BCD     1      24.400  33.810   4.640  1.00  0.00            
ATOM     79  H35 BCD     1      24.660  33.490   6.950  1.00  0.00            
ATOM     80  H36 BCD     1      23.580  35.990   6.570  1.00  0.00            
ATOM     81  H37 BCD     1      22.110  35.270   4.050  1.00  0.00            
ATOM     82  H38 BCD     1      21.000  37.430   4.520  1.00  0.00            
ATOM     83  H39 BCD     1      20.840  36.210   5.900  1.00  0.00            
ATOM     84  H40 BCD     1      22.320  38.500   5.680  1.00  0.00            
ATOM     85  C25 BCD     1      23.730  34.490  -1.620  1.00  0.00            
ATOM     86  O21 BCD     1      23.200  33.130  -1.420  1.00  0.00            
ATOM     87  C26 BCD     1      25.170  34.590  -1.000  1.00  0.00            
ATOM     88  O22 BCD     1      26.100  33.570  -1.520  1.00  0.00            
ATOM     89  C27 BCD     1      25.070  34.390   0.510  1.00  0.00            
ATOM     90  O23 BCD     1      26.370  34.340   1.160  1.00  0.00            
ATOM     91  C28 BCD     1      24.220  35.450   1.040  1.00  0.00            
ATOM     92  C29 BCD     1      22.760  35.330   0.430  1.00  0.00            
ATOM     93  O24 BCD     1      22.870  35.410  -0.950  1.00  0.00            
ATOM     94  C30 BCD     1      21.750  36.310   1.030  1.00  0.00            
ATOM     95  O25 BCD     1      20.440  36.140   0.450  1.00  0.00            
ATOM     96  H41 BCD     1      23.730  34.740  -2.690  1.00  0.00            
ATOM     97  H42 BCD     1      25.530  35.610  -1.190  1.00  0.00            
ATOM     98  H43 BCD     1      25.870  32.680  -1.230  1.00  0.00            
ATOM     99  H44 BCD     1      24.490  33.460   0.590  1.00  0.00            
ATOM    100  H45 BCD     1      26.960  33.610   0.950  1.00  0.00            
ATOM    101  H46 BCD     1      24.540  36.490   0.900  1.00  0.00            
ATOM    102  H47 BCD     1      22.530  34.290   0.700  1.00  0.00            
ATOM    103  H48 BCD     1      21.800  36.000   2.080  1.00  0.00            
ATOM    104  H49 BCD     1      22.160  37.330   1.020  1.00  0.00            
ATOM    105  H50 BCD     1      20.460  36.800  -0.260  1.00  0.00            
ATOM    106  C31 BCD     1      22.190  29.650  -3.290  1.00  0.00            
ATOM    107  O26 BCD     1      21.240  29.370  -2.250  1.00  0.00            
ATOM    108  C32 BCD     1      23.590  29.630  -2.620  1.00  0.00            
ATOM    109  O27 BCD     1      23.750  28.440  -1.880  1.00  0.00            
ATOM    110  C33 BCD     1      23.650  30.900  -1.670  1.00  0.00            
ATOM    111  C34 BCD     1      23.360  32.140  -2.430  1.00  0.00            
ATOM    112  C35 BCD     1      22.050  32.080  -3.140  1.00  0.00            
ATOM    113  O28 BCD     1      22.000  30.880  -3.930  1.00  0.00            
ATOM    114  C36 BCD     1      21.800  33.190  -4.120  1.00  0.00            
ATOM    115  O29 BCD     1      22.790  33.230  -5.130  1.00  0.00            
ATOM    116  O30 BCD     1      24.900  30.980  -0.900  1.00  0.00            
ATOM    117  H51 BCD     1      22.160  28.900  -4.090  1.00  0.00            
ATOM    118  H52 BCD     1      24.400  29.690  -3.350  1.00  0.00            
ATOM    119  H53 BCD     1      24.540  28.640  -1.380  1.00  0.00            
ATOM    120  H54 BCD     1      22.860  30.750  -0.920  1.00  0.00            
ATOM    121  H55 BCD     1      25.130  30.260  -0.300  1.00  0.00            
ATOM    122  H56 BCD     1      24.210  32.410  -3.060  1.00  0.00            
ATOM    123  H57 BCD     1      21.270  32.040  -2.370  1.00  0.00            
ATOM    124  H58 BCD     1      20.820  32.940  -4.530  1.00  0.00            
ATOM    125  H59 BCD     1      21.790  34.100  -3.510  1.00  0.00            
ATOM    126  H60 BCD     1      23.110  32.350  -5.350  1.00  0.00            
ATOM    127  C37 BCD     1      17.940  27.300  -0.970  1.00  0.00            
ATOM    128  O31 BCD     1      18.020  28.050   0.210  1.00  0.00            
ATOM    129  C38 BCD     1      19.140  26.460  -1.340  1.00  0.00            
ATOM    130  O32 BCD     1      19.240  25.440  -0.430  1.00  0.00            
ATOM    131  C39 BCD     1      20.390  27.300  -1.410  1.00  0.00            
ATOM    132  O33 BCD     1      21.550  26.470  -1.690  1.00  0.00            
ATOM    133  C40 BCD     1      20.210  28.350  -2.460  1.00  0.00            
ATOM    134  C41 BCD     1      18.870  29.090  -2.240  1.00  0.00            
ATOM    135  O34 BCD     1      17.780  28.200  -2.000  1.00  0.00            
ATOM    136  C42 BCD     1      18.550  30.170  -3.310  1.00  0.00            
ATOM    137  O35 BCD     1      17.410  30.790  -2.880  1.00  0.00            
ATOM    138  H61 BCD     1      17.040  26.660  -0.980  1.00  0.00            
ATOM    139  H62 BCD     1      18.910  26.000  -2.320  1.00  0.00            
ATOM    140  H63 BCD     1      19.880  24.770  -0.670  1.00  0.00            
ATOM    141  H64 BCD     1      20.510  27.700  -0.390  1.00  0.00            
ATOM    142  H65 BCD     1      22.260  27.110  -1.740  1.00  0.00            
ATOM    143  H66 BCD     1      20.140  27.950  -3.480  1.00  0.00            
ATOM    144  H67 BCD     1      18.930  29.580  -1.260  1.00  0.00            
ATOM    145  H68 BCD     1      19.420  30.830  -3.430  1.00  0.00            
ATOM    146  H69 BCD     1      18.410  29.660  -4.270  1.00  0.00            
ATOM    147  H70 BCD     1      16.650  30.310  -3.220  1.00  0.00            
ATOM    148  C1  DU7     2      14.790  34.530   4.830  1.00  0.00            
ATOM    149  N1  DU7     2      15.640  34.550   3.580  1.00  0.00            
ATOM    150  C2  DU7     2      15.350  35.790   2.730  1.00  0.00            
ATOM    151  C3  DU7     2      16.840  33.950   3.660  1.00  0.00            
ATOM    152  C4  DU7     2      16.970  32.570   3.830  1.00  0.00            
ATOM    153  C5  DU7     2      18.260  31.970   3.490  1.00  0.00            
ATOM    154  C6  DU7     2      19.380  32.740   3.230  1.00  0.00            
ATOM    155  N2  DU7     2      20.640  32.130   3.120  1.00  0.00            
ATOM    156  N3  DU7     2      20.850  31.700   1.950  1.00  0.00            
ATOM    157  C7  DU7     2      21.910  30.800   1.780  1.00  0.00            
ATOM    158  C8  DU7     2      21.650  29.350   1.650  1.00  0.00            
ATOM    159  C9  DU7     2      22.830  28.570   1.590  1.00  0.00            
ATOM    160  C10 DU7     2      24.150  29.090   1.690  1.00  0.00            
ATOM    161  S1  DU7     2      25.610  28.060   1.400  1.00  0.00            
ATOM    162  O1  DU7     2      26.550  28.640   2.380  1.00  0.00            
ATOM    163  O2  DU7     2      25.890  28.490   0.050  1.00  0.00            
ATOM    164  O3  DU7     2      25.190  26.690   1.600  1.00  0.00            
ATOM    165  C11 DU7     2      24.290  30.420   1.970  1.00  0.00            
ATOM    166  C12 DU7     2      23.190  31.250   1.980  1.00  0.00            
ATOM    167  C13 DU7     2      19.280  34.130   3.160  1.00  0.00            
ATOM    168  C14 DU7     2      18.040  34.650   3.340  1.00  0.00            
ATOM    169  H1  DU7     2      15.560  34.510   5.620  1.00  0.00            
ATOM    170  H2  DU7     2      14.070  35.330   5.020  1.00  0.00            
ATOM    171  H3  DU7     2      14.160  33.630   4.850  1.00  0.00            
ATOM    172  H4  DU7     2      16.140  35.850   1.970  1.00  0.00            
ATOM    173  H5  DU7     2      14.350  35.850   2.290  1.00  0.00            
ATOM    174  H6  DU7     2      15.480  36.630   3.430  1.00  0.00            
ATOM    175  H7  DU7     2      16.210  31.920   4.250  1.00  0.00            
ATOM    176  H8  DU7     2      18.380  30.930   3.770  1.00  0.00            
ATOM    177  H9  DU7     2      20.680  28.870   1.640  1.00  0.00            
ATOM    178  H10 DU7     2      22.780  27.490   1.530  1.00  0.00            
ATOM    179  H11 DU7     2      25.290  30.850   2.020  1.00  0.00            
ATOM    180  H12 DU7     2      23.390  32.280   2.260  1.00  0.00            
ATOM    181  H13 DU7     2      20.130  34.760   2.910  1.00  0.00            
ATOM    182  H14 DU7     2      18.010  35.730   3.200  1.00  0.00            
TER
ENDMDL
MODEL        1
ATOM      1  C1  BCD     1      10.520  38.060  10.420  1.00  0.00            
ATOM      2  O1  BCD     1      11.770  37.730  10.780  1.00  0.00            
ATOM      3  C2  BCD     1       9.500  36.940  10.200  1.00  0.00            
ATOM      4  O2  BCD     1       9.370  36.070  11.360  1.00  0.00            
ATOM      5  C3  BCD     1       9.850  36.080   9.050  1.00  0.00            
ATOM      6  O3  BCD     1       8.940  34.960   8.900  1.00  0.00            
ATOM      7  C4  BCD     1      10.000  36.970   7.800  1.00  0.00            
ATOM      8  C5  BCD     1      11.000  38.090   8.060  1.00  0.00            
ATOM      9  O4  BCD     1      10.560  38.780   9.200  1.00  0.00            
ATOM     10  C6  BCD     1      11.300  39.020   6.810  1.00  0.00            
ATOM     11  O5  BCD     1      10.040  39.420   6.310  1.00  0.00            
ATOM     12  H1  BCD     1      10.110  38.750  11.170  1.00  0.00            
ATOM     13  H2  BCD     1       8.550  37.450  10.000  1.00  0.00            
ATOM     14  H3  BCD     1       8.590  36.420  11.790  1.00  0.00            
ATOM     15  H4  BCD     1      10.880  35.720   9.220  1.00  0.00            
ATOM     16  H5  BCD     1       9.020  34.510   9.740  1.00  0.00            
ATOM     17  H6  BCD     1       9.010  37.390   7.550  1.00  0.00            
ATOM     18  H7  BCD     1      11.960  37.610   8.300  1.00  0.00            
ATOM     19  H8  BCD     1      11.920  39.840   7.180  1.00  0.00            
ATOM     20  H9  BCD     1      11.810  38.360   6.100  1.00  0.00            
ATOM     21  H10 BCD     1      10.100  39.020   5.440  1.00  0.00            
ATOM     22  C7  BCD     1      14.700  37.870  13.370  1.00  0.00            
ATOM     23  O6  BCD     1      15.280  37.070  12.330  1.00  0.00            
ATOM     24  C8  BCD     1      13.460  37.230  13.950  1.00  0.00            
ATOM     25  O7  BCD     1      13.770  36.070  14.760  1.00  0.00            
ATOM     26  C9  BCD     1      12.610  36.940  12.730  1.00  0.00            
ATOM     27  O8  BCD     1      11.350  36.370  13.210  1.00  0.00            
ATOM     28  C10 BCD     1      12.280  38.180  11.980  1.00  0.00            
ATOM     29  C11 BCD     1      13.550  39.000  11.660  1.00  0.00            
ATOM     30  O9  BCD     1      14.390  39.120  12.790  1.00  0.00            
ATOM     31  C12 BCD     1      13.170  40.380  11.230  1.00  0.00            
ATOM     32  O10 BCD     1      12.380  41.060  12.180  1.00  0.00            
ATOM     33  H11 BCD     1      15.440  38.070  14.160  1.00  0.00            
ATOM     34  H12 BCD     1      13.040  37.980  14.640  1.00  0.00            
ATOM     35  H13 BCD     1      12.930  35.740  15.070  1.00  0.00            
ATOM     36  H14 BCD     1      13.100  36.270  12.020  1.00  0.00            
ATOM     37  H15 BCD     1      10.890  36.340  12.370  1.00  0.00            
ATOM     38  H16 BCD     1      11.560  38.740  12.590  1.00  0.00            
ATOM     39  H17 BCD     1      14.040  38.500  10.810  1.00  0.00            
ATOM     40  H18 BCD     1      14.100  40.930  11.000  1.00  0.00            
ATOM     41  H19 BCD     1      12.620  40.200  10.290  1.00  0.00            
ATOM     42  H20 BCD     1      12.000  41.770  11.660  1.00  0.00            
ATOM     43  C13 BCD     1      18.920  35.450  10.940  1.00  0.00            
ATOM     44  O11 BCD     1      18.610  35.740   9.560  1.00  0.00            
ATOM     45  C14 BCD     1      17.920  34.540  11.640  1.00  0.00            
ATOM     46  O12 BCD     1      17.950  33.260  11.020  1.00  0.00            
ATOM     47  C15 BCD     1      16.480  35.120  11.710  1.00  0.00            
ATOM     48  O13 BCD     1      15.480  34.170  12.170  1.00  0.00            
ATOM     49  C16 BCD     1      16.500  36.390  12.590  1.00  0.00            
ATOM     50  C17 BCD     1      17.620  37.300  12.060  1.00  0.00            
ATOM     51  O14 BCD     1      18.870  36.680  11.730  1.00  0.00            
ATOM     52  C18 BCD     1      17.990  38.440  13.020  1.00  0.00            
ATOM     53  O15 BCD     1      18.660  39.430  12.230  1.00  0.00            
ATOM     54  H21 BCD     1      19.940  35.060  11.040  1.00  0.00            
ATOM     55  H22 BCD     1      18.310  34.430  12.660  1.00  0.00            
ATOM     56  H23 BCD     1      17.380  32.660  11.510  1.00  0.00            
ATOM     57  H24 BCD     1      16.200  35.340  10.670  1.00  0.00            
ATOM     58  H25 BCD     1      15.290  33.520  11.490  1.00  0.00            
ATOM     59  H26 BCD     1      16.690  36.130  13.640  1.00  0.00            
ATOM     60  H27 BCD     1      17.230  37.810  11.170  1.00  0.00            
ATOM     61  H28 BCD     1      17.130  38.930  13.520  1.00  0.00            
ATOM     62  H29 BCD     1      18.640  38.080  13.830  1.00  0.00            
ATOM     63  H30 BCD     1      18.740  38.980  11.390  1.00  0.00            
ATOM     64  C19 BCD     1      20.520  36.590   6.040  1.00  0.00            
ATOM     65  O16 BCD     1      19.490  35.870   5.430  1.00  0.00            
ATOM     66  C20 BCD     1      21.190  35.540   6.970  1.00  0.00            
ATOM     67  O17 BCD     1      21.660  34.450   6.100  1.00  0.00            
ATOM     68  C21 BCD     1      20.260  35.090   8.090  1.00  0.00            
ATOM     69  O18 BCD     1      21.030  34.180   8.980  1.00  0.00            
ATOM     70  C22 BCD     1      19.630  36.260   8.770  1.00  0.00            
ATOM     71  C23 BCD     1      19.080  37.280   7.760  1.00  0.00            
ATOM     72  O19 BCD     1      20.040  37.690   6.780  1.00  0.00            
ATOM     73  C24 BCD     1      18.730  38.570   8.470  1.00  0.00            
ATOM     74  O20 BCD     1      19.740  39.170   9.220  1.00  0.00            
ATOM     75  H31 BCD     1      21.250  36.930   5.300  1.00  0.00            
ATOM     76  H32 BCD     1      22.120  35.860   7.460  1.00  0.00            
ATOM     77  H33 BCD     1      20.890  34.160   5.590  1.00  0.00            
ATOM     78  H34 BCD     1      19.420  34.580   7.610  1.00  0.00            
ATOM     79  H35 BCD     1      21.960  34.410   9.030  1.00  0.00            
ATOM     80  H36 BCD     1      20.300  36.750   9.480  1.00  0.00            
ATOM     81  H37 BCD     1      18.140  36.870   7.370  1.00  0.00            
ATOM     82  H38 BCD     1      18.480  39.270   7.660  1.00  0.00            
ATOM     83  H39 BCD     1      17.860  38.430   9.130  1.00  0.00            
ATOM     84  H40 BCD     1      20.440  39.300   8.580  1.00  0.00            
ATOM     85  C25 BCD     1      17.700  35.460   1.690  1.00  0.00            
ATOM     86  O21 BCD     1      16.540  35.150   2.410  1.00  0.00            
ATOM     87  C26 BCD     1      18.770  34.390   2.080  1.00  0.00            
ATOM     88  O22 BCD     1      18.300  33.090   1.800  1.00  0.00            
ATOM     89  C27 BCD     1      19.080  34.490   3.590  1.00  0.00            
ATOM     90  O23 BCD     1      20.180  33.630   3.830  1.00  0.00            
ATOM     91  C28 BCD     1      19.440  35.910   3.990  1.00  0.00            
ATOM     92  C29 BCD     1      18.430  36.930   3.490  1.00  0.00            
ATOM     93  O24 BCD     1      18.160  36.690   2.050  1.00  0.00            
ATOM     94  C30 BCD     1      18.950  38.360   3.670  1.00  0.00            
ATOM     95  O25 BCD     1      20.250  38.490   3.100  1.00  0.00            
ATOM     96  H41 BCD     1      17.590  35.550   0.610  1.00  0.00            
ATOM     97  H42 BCD     1      19.710  34.640   1.560  1.00  0.00            
ATOM     98  H43 BCD     1      17.500  33.020   2.330  1.00  0.00            
ATOM     99  H44 BCD     1      18.200  34.220   4.190  1.00  0.00            
ATOM    100  H45 BCD     1      19.880  32.720   3.810  1.00  0.00            
ATOM    101  H46 BCD     1      20.420  36.210   3.590  1.00  0.00            
ATOM    102  H47 BCD     1      17.490  36.890   4.060  1.00  0.00            
ATOM    103  H48 BCD     1      18.260  39.070   3.200  1.00  0.00            
ATOM    104  H49 BCD     1      18.970  38.570   4.750  1.00  0.00            
ATOM    105  H50 BCD     1      20.770  39.120   3.600  1.00  0.00            
ATOM    106  C31 BCD     1      12.540  34.120   1.720  1.00  0.00            
ATOM    107  O26 BCD     1      12.310  34.820   2.920  1.00  0.00            
ATOM    108  C32 BCD     1      13.540  32.980   2.010  1.00  0.00            
ATOM    109  O27 BCD     1      13.050  31.920   2.760  1.00  0.00            
ATOM    110  C33 BCD     1      14.850  33.520   2.610  1.00  0.00            
ATOM    111  C34 BCD     1      15.360  34.630   1.720  1.00  0.00            
ATOM    112  C35 BCD     1      14.330  35.720   1.390  1.00  0.00            
ATOM    113  O28 BCD     1      13.080  35.130   0.870  1.00  0.00            
ATOM    114  C36 BCD     1      14.770  36.640   0.320  1.00  0.00            
ATOM    115  O29 BCD     1      15.310  35.900  -0.750  1.00  0.00            
ATOM    116  O30 BCD     1      15.790  32.440   2.720  1.00  0.00            
ATOM    117  H51 BCD     1      11.570  33.710   1.410  1.00  0.00            
ATOM    118  H52 BCD     1      13.830  32.560   1.040  1.00  0.00            
ATOM    119  H53 BCD     1      12.420  32.400   3.310  1.00  0.00            
ATOM    120  H54 BCD     1      14.490  33.990   3.530  1.00  0.00            
ATOM    121  H55 BCD     1      15.260  31.660   2.920  1.00  0.00            
ATOM    122  H56 BCD     1      15.570  34.090   0.790  1.00  0.00            
ATOM    123  H57 BCD     1      14.050  36.320   2.260  1.00  0.00            
ATOM    124  H58 BCD     1      14.020  37.390   0.020  1.00  0.00            
ATOM    125  H59 BCD     1      15.610  37.210   0.730  1.00  0.00            
ATOM    126  H60 BCD     1      14.630  35.250  -0.960  1.00  0.00            
ATOM    127  C37 BCD     1       9.440  35.960   5.760  1.00  0.00            
ATOM    128  O31 BCD     1      10.440  36.270   6.730  1.00  0.00            
ATOM    129  C38 BCD     1       9.420  34.470   5.350  1.00  0.00            
ATOM    130  O32 BCD     1       9.010  33.620   6.370  1.00  0.00            
ATOM    131  C39 BCD     1      10.750  34.080   4.540  1.00  0.00            
ATOM    132  O33 BCD     1      10.590  32.770   3.930  1.00  0.00            
ATOM    133  C40 BCD     1      11.020  35.110   3.440  1.00  0.00            
ATOM    134  C41 BCD     1      11.060  36.520   4.030  1.00  0.00            
ATOM    135  O34 BCD     1       9.810  36.780   4.650  1.00  0.00            
ATOM    136  C42 BCD     1      11.250  37.610   2.970  1.00  0.00            
ATOM    137  O35 BCD     1      11.000  38.960   3.500  1.00  0.00            
ATOM    138  H61 BCD     1       8.450  36.330   6.040  1.00  0.00            
ATOM    139  H62 BCD     1       8.630  34.340   4.600  1.00  0.00            
ATOM    140  H63 BCD     1       9.230  34.110   7.170  1.00  0.00            
ATOM    141  H64 BCD     1      11.560  34.080   5.280  1.00  0.00            
ATOM    142  H65 BCD     1       9.850  32.790   3.320  1.00  0.00            
ATOM    143  H66 BCD     1      10.170  35.140   2.750  1.00  0.00            
ATOM    144  H67 BCD     1      11.890  36.640   4.730  1.00  0.00            
ATOM    145  H68 BCD     1      12.230  37.540   2.480  1.00  0.00            
ATOM    146  H69 BCD     1      10.490  37.420   2.200  1.00  0.00            
ATOM    147  H70 BCD     1      11.090  39.540   2.730  1.00  0.00            
ATOM    148  C1  DU7     2      14.460  40.900   3.980  1.00  0.00            
ATOM    149  N1  DU7     2      14.580  40.550   5.390  1.00  0.00            
ATOM    150  C2  DU7     2      14.790  41.720   6.210  1.00  0.00            
ATOM    151  C3  DU7     2      14.690  39.200   5.900  1.00  0.00            
ATOM    152  C4  DU7     2      14.890  38.130   4.950  1.00  0.00            
ATOM    153  C5  DU7     2      14.910  36.780   5.380  1.00  0.00            
ATOM    154  C6  DU7     2      14.700  36.500   6.720  1.00  0.00            
ATOM    155  N2  DU7     2      14.650  35.140   7.160  1.00  0.00            
ATOM    156  N3  DU7     2      13.840  34.420   6.540  1.00  0.00            
ATOM    157  C7  DU7     2      13.620  33.160   7.140  1.00  0.00            
ATOM    158  C8  DU7     2      12.590  32.990   8.070  1.00  0.00            
ATOM    159  C9  DU7     2      12.330  31.720   8.660  1.00  0.00            
ATOM    160  C10 DU7     2      13.210  30.710   8.350  1.00  0.00            
ATOM    161  S1  DU7     2      13.010  29.220   9.210  1.00  0.00            
ATOM    162  O1  DU7     2      11.580  28.980   9.120  1.00  0.00            
ATOM    163  O2  DU7     2      13.480  29.720  10.520  1.00  0.00            
ATOM    164  O3  DU7     2      13.890  28.210   8.590  1.00  0.00            
ATOM    165  C11 DU7     2      14.200  30.870   7.380  1.00  0.00            
ATOM    166  C12 DU7     2      14.430  32.090   6.810  1.00  0.00            
ATOM    167  C13 DU7     2      14.510  37.580   7.620  1.00  0.00            
ATOM    168  C14 DU7     2      14.490  38.910   7.200  1.00  0.00            
ATOM    169  H1  DU7     2      14.500  41.990   3.900  1.00  0.00            
ATOM    170  H2  DU7     2      15.300  40.560   3.360  1.00  0.00            
ATOM    171  H3  DU7     2      13.480  40.650   3.550  1.00  0.00            
ATOM    172  H4  DU7     2      13.940  42.410   6.140  1.00  0.00            
ATOM    173  H5  DU7     2      15.060  41.480   7.240  1.00  0.00            
ATOM    174  H6  DU7     2      15.750  42.140   5.910  1.00  0.00            
ATOM    175  H7  DU7     2      15.050  38.280   3.890  1.00  0.00            
ATOM    176  H8  DU7     2      14.960  35.990   4.640  1.00  0.00            
ATOM    177  H9  DU7     2      11.940  33.840   8.250  1.00  0.00            
ATOM    178  H10 DU7     2      11.610  31.650   9.470  1.00  0.00            
ATOM    179  H11 DU7     2      14.840  30.040   7.080  1.00  0.00            
ATOM    180  H12 DU7     2      15.160  32.190   6.020  1.00  0.00            
ATOM    181  H13 DU7     2      14.210  37.390   8.640  1.00  0.00            
ATOM    182  H14 DU7     2      14.430  39.680   7.970  1.00  0.00            
TER
ENDMDL
MODEL        1
ATOM      1  C1  BCD     1      15.080  37.420   7.270  1.00  0.00            
ATOM      2  O1  BCD     1      15.490  37.290   8.650  1.00  0.00            
ATOM      3  C2  BCD     1      13.540  37.280   7.310  1.00  0.00            
ATOM      4  O2  BCD     1      13.000  38.260   8.180  1.00  0.00            
ATOM      5  C3  BCD     1      13.230  35.870   7.780  1.00  0.00            
ATOM      6  O3  BCD     1      11.840  35.730   7.930  1.00  0.00            
ATOM      7  C4  BCD     1      13.850  34.790   6.970  1.00  0.00            
ATOM      8  C5  BCD     1      15.360  35.080   6.900  1.00  0.00            
ATOM      9  O4  BCD     1      15.680  36.400   6.500  1.00  0.00            
ATOM     10  C6  BCD     1      16.070  34.180   5.940  1.00  0.00            
ATOM     11  O5  BCD     1      15.460  34.290   4.620  1.00  0.00            
ATOM     12  H1  BCD     1      15.300  38.410   6.870  1.00  0.00            
ATOM     13  H2  BCD     1      13.070  37.460   6.330  1.00  0.00            
ATOM     14  H3  BCD     1      13.530  38.250   8.990  1.00  0.00            
ATOM     15  H4  BCD     1      13.690  35.880   8.770  1.00  0.00            
ATOM     16  H5  BCD     1      11.570  36.290   8.660  1.00  0.00            
ATOM     17  H6  BCD     1      13.470  34.870   5.940  1.00  0.00            
ATOM     18  H7  BCD     1      15.800  34.890   7.890  1.00  0.00            
ATOM     19  H8  BCD     1      17.120  34.500   6.000  1.00  0.00            
ATOM     20  H9  BCD     1      15.860  33.170   6.310  1.00  0.00            
ATOM     21  H10 BCD     1      15.950  35.030   4.250  1.00  0.00            
ATOM     22  C7  BCD     1      17.530  39.370  11.590  1.00  0.00            
ATOM     23  O6  BCD     1      18.040  38.070  12.000  1.00  0.00            
ATOM     24  C8  BCD     1      16.030  39.300  11.710  1.00  0.00            
ATOM     25  O7  BCD     1      15.700  39.020  13.090  1.00  0.00            
ATOM     26  C9  BCD     1      15.450  38.260  10.790  1.00  0.00            
ATOM     27  O8  BCD     1      14.070  38.360  10.700  1.00  0.00            
ATOM     28  C10 BCD     1      15.970  38.480   9.390  1.00  0.00            
ATOM     29  C11 BCD     1      17.470  38.750   9.270  1.00  0.00            
ATOM     30  O9  BCD     1      17.870  39.710  10.260  1.00  0.00            
ATOM     31  C12 BCD     1      17.920  39.240   7.880  1.00  0.00            
ATOM     32  O10 BCD     1      17.180  40.420   7.600  1.00  0.00            
ATOM     33  H11 BCD     1      17.990  40.000  12.370  1.00  0.00            
ATOM     34  H12 BCD     1      15.620  40.300  11.480  1.00  0.00            
ATOM     35  H13 BCD     1      14.830  38.610  13.090  1.00  0.00            
ATOM     36  H14 BCD     1      15.780  37.240  11.010  1.00  0.00            
ATOM     37  H15 BCD     1      13.650  38.500  11.550  1.00  0.00            
ATOM     38  H16 BCD     1      15.500  39.400   9.000  1.00  0.00            
ATOM     39  H17 BCD     1      18.000  37.800   9.400  1.00  0.00            
ATOM     40  H18 BCD     1      18.990  39.480   7.900  1.00  0.00            
ATOM     41  H19 BCD     1      17.640  38.480   7.140  1.00  0.00            
ATOM     42  H20 BCD     1      17.730  41.170   7.850  1.00  0.00            
ATOM     43  C13 BCD     1      21.380  36.480  13.920  1.00  0.00            
ATOM     44  O11 BCD     1      20.790  35.240  13.830  1.00  0.00            
ATOM     45  C14 BCD     1      20.430  37.390  14.790  1.00  0.00            
ATOM     46  O12 BCD     1      20.060  36.650  16.000  1.00  0.00            
ATOM     47  C15 BCD     1      19.110  37.600  14.000  1.00  0.00            
ATOM     48  O13 BCD     1      18.220  38.490  14.700  1.00  0.00            
ATOM     49  C16 BCD     1      19.300  38.100  12.590  1.00  0.00            
ATOM     50  C17 BCD     1      20.290  37.200  11.880  1.00  0.00            
ATOM     51  O14 BCD     1      21.540  37.060  12.640  1.00  0.00            
ATOM     52  C18 BCD     1      20.690  37.680  10.480  1.00  0.00            
ATOM     53  O15 BCD     1      20.680  39.080  10.320  1.00  0.00            
ATOM     54  H21 BCD     1      22.340  36.450  14.450  1.00  0.00            
ATOM     55  H22 BCD     1      20.920  38.330  15.040  1.00  0.00            
ATOM     56  H23 BCD     1      19.840  37.270  16.700  1.00  0.00            
ATOM     57  H24 BCD     1      18.570  36.650  13.880  1.00  0.00            
ATOM     58  H25 BCD     1      17.390  38.490  14.230  1.00  0.00            
ATOM     59  H26 BCD     1      19.700  39.120  12.640  1.00  0.00            
ATOM     60  H27 BCD     1      19.720  36.260  11.850  1.00  0.00            
ATOM     61  H28 BCD     1      21.680  37.280  10.210  1.00  0.00            
ATOM     62  H29 BCD     1      20.080  37.180   9.710  1.00  0.00            
ATOM     63  H30 BCD     1      21.380  39.160   9.680  1.00  0.00            
ATOM     64  C19 BCD     1      21.710  31.170  14.230  1.00  0.00            
ATOM     65  O16 BCD     1      20.500  30.810  13.650  1.00  0.00            
ATOM     66  C20 BCD     1      21.450  31.980  15.460  1.00  0.00            
ATOM     67  O17 BCD     1      20.640  31.210  16.400  1.00  0.00            
ATOM     68  C21 BCD     1      20.650  33.310  15.160  1.00  0.00            
ATOM     69  O18 BCD     1      20.380  34.040  16.410  1.00  0.00            
ATOM     70  C22 BCD     1      21.550  34.160  14.250  1.00  0.00            
ATOM     71  C23 BCD     1      21.830  33.310  12.990  1.00  0.00            
ATOM     72  O19 BCD     1      22.420  32.010  13.380  1.00  0.00            
ATOM     73  C24 BCD     1      22.900  33.950  12.140  1.00  0.00            
ATOM     74  O20 BCD     1      23.240  33.210  11.000  1.00  0.00            
ATOM     75  H31 BCD     1      22.360  30.330  14.490  1.00  0.00            
ATOM     76  H32 BCD     1      22.400  32.280  15.910  1.00  0.00            
ATOM     77  H33 BCD     1      21.040  31.360  17.250  1.00  0.00            
ATOM     78  H34 BCD     1      19.680  33.110  14.710  1.00  0.00            
ATOM     79  H35 BCD     1      19.980  34.870  16.110  1.00  0.00            
ATOM     80  H36 BCD     1      22.510  34.410  14.720  1.00  0.00            
ATOM     81  H37 BCD     1      20.900  33.100  12.440  1.00  0.00            
ATOM     82  H38 BCD     1      22.510  34.930  11.860  1.00  0.00            
ATOM     83  H39 BCD     1      23.810  34.110  12.730  1.00  0.00            
ATOM     84  H40 BCD     1      23.080  32.280  11.160  1.00  0.00            
ATOM     85  C25 BCD     1      18.940  27.410  11.760  1.00  0.00            
ATOM     86  O21 BCD     1      17.690  27.960  11.570  1.00  0.00            
ATOM     87  C26 BCD     1      19.140  27.300  13.290  1.00  0.00            
ATOM     88  O22 BCD     1      18.080  26.490  13.730  1.00  0.00            
ATOM     89  C27 BCD     1      19.340  28.730  13.970  1.00  0.00            
ATOM     90  O23 BCD     1      19.790  28.610  15.330  1.00  0.00            
ATOM     91  C28 BCD     1      20.410  29.450  13.240  1.00  0.00            
ATOM     92  C29 BCD     1      20.170  29.460  11.760  1.00  0.00            
ATOM     93  O24 BCD     1      19.900  28.240  11.190  1.00  0.00            
ATOM     94  C30 BCD     1      21.160  30.170  10.910  1.00  0.00            
ATOM     95  O25 BCD     1      22.410  29.390  10.890  1.00  0.00            
ATOM     96  H41 BCD     1      18.890  26.480  11.190  1.00  0.00            
ATOM     97  H42 BCD     1      20.070  26.740  13.450  1.00  0.00            
ATOM     98  H43 BCD     1      17.340  26.890  13.270  1.00  0.00            
ATOM     99  H44 BCD     1      18.440  29.340  13.850  1.00  0.00            
ATOM    100  H45 BCD     1      20.020  29.520  15.560  1.00  0.00            
ATOM    101  H46 BCD     1      21.300  28.830  13.410  1.00  0.00            
ATOM    102  H47 BCD     1      19.260  30.050  11.640  1.00  0.00            
ATOM    103  H48 BCD     1      20.710  30.190   9.900  1.00  0.00            
ATOM    104  H49 BCD     1      21.400  31.200  11.210  1.00  0.00            
ATOM    105  H50 BCD     1      23.000  29.870  10.310  1.00  0.00            
ATOM    106  C31 BCD     1      14.580  28.000   8.780  1.00  0.00            
ATOM    107  O26 BCD     1      14.390  29.420   8.900  1.00  0.00            
ATOM    108  C32 BCD     1      14.370  27.280  10.110  1.00  0.00            
ATOM    109  O27 BCD     1      13.010  27.510  10.670  1.00  0.00            
ATOM    110  C33 BCD     1      15.400  27.640  11.130  1.00  0.00            
ATOM    111  C34 BCD     1      16.780  27.470  10.620  1.00  0.00            
ATOM    112  C35 BCD     1      16.950  28.170   9.270  1.00  0.00            
ATOM    113  O28 BCD     1      15.910  27.780   8.370  1.00  0.00            
ATOM    114  C36 BCD     1      18.210  27.930   8.460  1.00  0.00            
ATOM    115  O29 BCD     1      18.400  26.580   8.130  1.00  0.00            
ATOM    116  O30 BCD     1      15.210  26.870  12.360  1.00  0.00            
ATOM    117  H51 BCD     1      13.980  27.460   8.040  1.00  0.00            
ATOM    118  H52 BCD     1      14.490  26.220   9.850  1.00  0.00            
ATOM    119  H53 BCD     1      12.900  28.450  10.820  1.00  0.00            
ATOM    120  H54 BCD     1      15.150  28.690  11.320  1.00  0.00            
ATOM    121  H55 BCD     1      14.430  27.290  12.730  1.00  0.00            
ATOM    122  H56 BCD     1      16.930  26.400  10.410  1.00  0.00            
ATOM    123  H57 BCD     1      16.940  29.240   9.540  1.00  0.00            
ATOM    124  H58 BCD     1      18.070  28.390   7.480  1.00  0.00            
ATOM    125  H59 BCD     1      19.120  28.360   8.900  1.00  0.00            
ATOM    126  H60 BCD     1      18.430  26.530   7.170  1.00  0.00            
ATOM    127  C37 BCD     1      12.570  32.750   7.240  1.00  0.00            
ATOM    128  O31 BCD     1      13.710  33.570   7.630  1.00  0.00            
ATOM    129  C38 BCD     1      11.840  32.120   8.450  1.00  0.00            
ATOM    130  O32 BCD     1      11.430  33.200   9.270  1.00  0.00            
ATOM    131  C39 BCD     1      12.720  31.070   9.140  1.00  0.00            
ATOM    132  O33 BCD     1      12.010  30.240  10.140  1.00  0.00            
ATOM    133  C40 BCD     1      13.380  30.130   8.180  1.00  0.00            
ATOM    134  C41 BCD     1      14.010  30.850   6.990  1.00  0.00            
ATOM    135  O34 BCD     1      13.000  31.650   6.380  1.00  0.00            
ATOM    136  C42 BCD     1      14.420  29.890   5.920  1.00  0.00            
ATOM    137  O35 BCD     1      15.090  30.610   4.980  1.00  0.00            
ATOM    138  H61 BCD     1      11.850  33.390   6.730  1.00  0.00            
ATOM    139  H62 BCD     1      10.950  31.630   8.040  1.00  0.00            
ATOM    140  H63 BCD     1      11.270  33.950   8.690  1.00  0.00            
ATOM    141  H64 BCD     1      13.440  31.660   9.730  1.00  0.00            
ATOM    142  H65 BCD     1      12.380  30.490  10.990  1.00  0.00            
ATOM    143  H66 BCD     1      12.580  29.470   7.820  1.00  0.00            
ATOM    144  H67 BCD     1      14.820  31.530   7.280  1.00  0.00            
ATOM    145  H68 BCD     1      15.050  29.070   6.310  1.00  0.00            
ATOM    146  H69 BCD     1      13.550  29.380   5.500  1.00  0.00            
ATOM    147  H70 BCD     1      14.640  31.440   4.770  1.00  0.00            
ATOM    148  C1  DU7     2      21.050  30.190   6.300  1.00  0.00            
ATOM    149  N1  DU7     2      21.160  31.650   6.660  1.00  0.00            
ATOM    150  C2  DU7     2      22.410  32.320   6.210  1.00  0.00            
ATOM    151  C3  DU7     2      20.290  32.330   7.500  1.00  0.00            
ATOM    152  C4  DU7     2      20.690  33.280   8.490  1.00  0.00            
ATOM    153  C5  DU7     2      19.710  33.850   9.350  1.00  0.00            
ATOM    154  C6  DU7     2      18.340  33.400   9.310  1.00  0.00            
ATOM    155  N2  DU7     2      17.330  33.980  10.150  1.00  0.00            
ATOM    156  N3  DU7     2      16.700  33.300  10.970  1.00  0.00            
ATOM    157  C7  DU7     2      15.680  33.990  11.570  1.00  0.00            
ATOM    158  C8  DU7     2      14.430  34.020  10.950  1.00  0.00            
ATOM    159  C9  DU7     2      13.430  34.860  11.440  1.00  0.00            
ATOM    160  C10 DU7     2      13.680  35.680  12.630  1.00  0.00            
ATOM    161  S1  DU7     2      12.560  36.740  13.440  1.00  0.00            
ATOM    162  O1  DU7     2      13.250  37.990  13.360  1.00  0.00            
ATOM    163  O2  DU7     2      12.530  36.240  14.770  1.00  0.00            
ATOM    164  O3  DU7     2      11.390  36.490  12.620  1.00  0.00            
ATOM    165  C11 DU7     2      14.950  35.540  13.320  1.00  0.00            
ATOM    166  C12 DU7     2      15.920  34.730  12.730  1.00  0.00            
ATOM    167  C13 DU7     2      18.030  32.380   8.450  1.00  0.00            
ATOM    168  C14 DU7     2      18.910  31.940   7.450  1.00  0.00            
ATOM    169  H1  DU7     2      20.520  30.140   5.340  1.00  0.00            
ATOM    170  H2  DU7     2      21.980  29.630   6.130  1.00  0.00            
ATOM    171  H3  DU7     2      20.410  29.600   6.960  1.00  0.00            
ATOM    172  H4  DU7     2      22.330  33.410   6.190  1.00  0.00            
ATOM    173  H5  DU7     2      23.320  32.050   6.760  1.00  0.00            
ATOM    174  H6  DU7     2      22.600  32.010   5.170  1.00  0.00            
ATOM    175  H7  DU7     2      21.730  33.580   8.550  1.00  0.00            
ATOM    176  H8  DU7     2      20.060  34.630  10.020  1.00  0.00            
ATOM    177  H9  DU7     2      14.350  33.470  10.020  1.00  0.00            
ATOM    178  H10 DU7     2      12.500  35.050  10.910  1.00  0.00            
ATOM    179  H11 DU7     2      15.140  36.080  14.250  1.00  0.00            
ATOM    180  H12 DU7     2      16.920  34.690  13.160  1.00  0.00            
ATOM    181  H13 DU7     2      17.020  32.000   8.380  1.00  0.00            
ATOM    182  H14 DU7     2      18.560  31.240   6.700  1.00  0.00            
TER
ENDMDL
MODEL        1
ATOM      1  C1  BCD     1      11.910  31.730   9.540  1.00  0.00            
ATOM      2  O1  BCD     1      12.980  31.470   8.530  1.00  0.00            
ATOM      3  C2  BCD     1      11.270  30.350   9.900  1.00  0.00            
ATOM      4  O2  BCD     1      12.230  29.570  10.560  1.00  0.00            
ATOM      5  C3  BCD     1      10.710  29.770   8.600  1.00  0.00            
ATOM      6  O3  BCD     1      10.120  28.500   8.730  1.00  0.00            
ATOM      7  C4  BCD     1       9.710  30.830   8.070  1.00  0.00            
ATOM      8  C5  BCD     1      10.380  32.150   7.880  1.00  0.00            
ATOM      9  O4  BCD     1      10.970  32.620   9.080  1.00  0.00            
ATOM     10  C6  BCD     1       9.390  33.280   7.490  1.00  0.00            
ATOM     11  O5  BCD     1       8.200  33.360   8.360  1.00  0.00            
ATOM     12  H1  BCD     1      12.300  32.200  10.450  1.00  0.00            
ATOM     13  H2  BCD     1      10.400  30.530  10.550  1.00  0.00            
ATOM     14  H3  BCD     1      13.000  29.520   9.980  1.00  0.00            
ATOM     15  H4  BCD     1      11.540  29.680   7.880  1.00  0.00            
ATOM     16  H5  BCD     1      10.830  27.880   8.890  1.00  0.00            
ATOM     17  H6  BCD     1       8.810  30.990   8.680  1.00  0.00            
ATOM     18  H7  BCD     1      11.120  32.010   7.080  1.00  0.00            
ATOM     19  H8  BCD     1       9.890  34.260   7.490  1.00  0.00            
ATOM     20  H9  BCD     1       9.140  32.980   6.460  1.00  0.00            
ATOM     21  H10 BCD     1       7.710  34.090   7.980  1.00  0.00            
ATOM     22  C7  BCD     1      16.620  32.780   7.630  1.00  0.00            
ATOM     23  O6  BCD     1      16.930  31.410   7.740  1.00  0.00            
ATOM     24  C8  BCD     1      16.120  33.280   9.030  1.00  0.00            
ATOM     25  O7  BCD     1      17.130  32.980   9.920  1.00  0.00            
ATOM     26  C9  BCD     1      14.870  32.570   9.460  1.00  0.00            
ATOM     27  O8  BCD     1      14.390  33.360  10.540  1.00  0.00            
ATOM     28  C10 BCD     1      13.830  32.550   8.320  1.00  0.00            
ATOM     29  C11 BCD     1      14.410  32.210   6.950  1.00  0.00            
ATOM     30  O9  BCD     1      15.550  33.010   6.680  1.00  0.00            
ATOM     31  C12 BCD     1      13.390  32.540   5.900  1.00  0.00            
ATOM     32  O10 BCD     1      12.880  33.850   5.980  1.00  0.00            
ATOM     33  H11 BCD     1      17.480  33.390   7.320  1.00  0.00            
ATOM     34  H12 BCD     1      15.980  34.370   9.010  1.00  0.00            
ATOM     35  H13 BCD     1      17.940  33.310   9.510  1.00  0.00            
ATOM     36  H14 BCD     1      15.160  31.530   9.680  1.00  0.00            
ATOM     37  H15 BCD     1      14.200  34.250  10.230  1.00  0.00            
ATOM     38  H16 BCD     1      13.180  33.430   8.300  1.00  0.00            
ATOM     39  H17 BCD     1      14.670  31.140   6.870  1.00  0.00            
ATOM     40  H18 BCD     1      13.850  32.520   4.900  1.00  0.00            
ATOM     41  H19 BCD     1      12.620  31.770   5.820  1.00  0.00            
ATOM     42  H20 BCD     1      12.240  33.940   5.270  1.00  0.00            
ATOM     43  C13 BCD     1      18.950  28.500   5.640  1.00  0.00            
ATOM     44  O11 BCD     1      17.640  27.950   5.480  1.00  0.00            
ATOM     45  C14 BCD     1      19.300  28.510   7.140  1.00  0.00            
ATOM     46  O12 BCD     1      19.250  27.270   7.770  1.00  0.00            
ATOM     47  C15 BCD     1      18.290  29.470   7.830  1.00  0.00            
ATOM     48  O13 BCD     1      18.700  29.680   9.240  1.00  0.00            
ATOM     49  C16 BCD     1      18.150  30.870   7.200  1.00  0.00            
ATOM     50  C17 BCD     1      18.080  30.770   5.690  1.00  0.00            
ATOM     51  O14 BCD     1      18.940  29.840   5.120  1.00  0.00            
ATOM     52  C18 BCD     1      18.300  32.040   4.850  1.00  0.00            
ATOM     53  O15 BCD     1      19.400  32.710   5.400  1.00  0.00            
ATOM     54  H21 BCD     1      19.730  27.950   5.080  1.00  0.00            
ATOM     55  H22 BCD     1      20.300  28.930   7.330  1.00  0.00            
ATOM     56  H23 BCD     1      18.360  26.910   7.800  1.00  0.00            
ATOM     57  H24 BCD     1      17.280  29.040   7.810  1.00  0.00            
ATOM     58  H25 BCD     1      17.940  29.640   9.820  1.00  0.00            
ATOM     59  H26 BCD     1      19.060  31.450   7.430  1.00  0.00            
ATOM     60  H27 BCD     1      17.090  30.380   5.420  1.00  0.00            
ATOM     61  H28 BCD     1      18.520  31.890   3.790  1.00  0.00            
ATOM     62  H29 BCD     1      17.380  32.620   4.980  1.00  0.00            
ATOM     63  H30 BCD     1      20.220  32.520   4.940  1.00  0.00            
ATOM     64  C19 BCD     1      16.310  24.320   3.930  1.00  0.00            
ATOM     65  O16 BCD     1      15.020  24.900   3.590  1.00  0.00            
ATOM     66  C20 BCD     1      16.520  24.360   5.530  1.00  0.00            
ATOM     67  O17 BCD     1      15.570  23.640   6.220  1.00  0.00            
ATOM     68  C21 BCD     1      16.610  25.840   5.990  1.00  0.00            
ATOM     69  O18 BCD     1      16.770  25.980   7.420  1.00  0.00            
ATOM     70  C22 BCD     1      17.680  26.640   5.150  1.00  0.00            
ATOM     71  C23 BCD     1      17.390  26.510   3.660  1.00  0.00            
ATOM     72  O19 BCD     1      17.260  25.170   3.250  1.00  0.00            
ATOM     73  C24 BCD     1      18.480  27.110   2.740  1.00  0.00            
ATOM     74  O20 BCD     1      19.770  26.620   3.030  1.00  0.00            
ATOM     75  H31 BCD     1      16.440  23.300   3.570  1.00  0.00            
ATOM     76  H32 BCD     1      17.530  23.990   5.740  1.00  0.00            
ATOM     77  H33 BCD     1      14.780  23.680   5.680  1.00  0.00            
ATOM     78  H34 BCD     1      15.690  26.300   5.590  1.00  0.00            
ATOM     79  H35 BCD     1      15.870  25.890   7.740  1.00  0.00            
ATOM     80  H36 BCD     1      18.630  26.150   5.390  1.00  0.00            
ATOM     81  H37 BCD     1      16.460  27.050   3.480  1.00  0.00            
ATOM     82  H38 BCD     1      18.230  27.050   1.670  1.00  0.00            
ATOM     83  H39 BCD     1      18.520  28.190   2.930  1.00  0.00            
ATOM     84  H40 BCD     1      19.790  25.810   2.510  1.00  0.00            
ATOM     85  C25 BCD     1      11.930  24.190   0.940  1.00  0.00            
ATOM     86  O21 BCD     1      11.120  24.870   1.890  1.00  0.00            
ATOM     87  C26 BCD     1      12.460  22.970   1.660  1.00  0.00            
ATOM     88  O22 BCD     1      11.330  22.100   2.010  1.00  0.00            
ATOM     89  C27 BCD     1      13.370  23.360   2.920  1.00  0.00            
ATOM     90  O23 BCD     1      13.930  22.250   3.640  1.00  0.00            
ATOM     91  C28 BCD     1      14.400  24.370   2.450  1.00  0.00            
ATOM     92  C29 BCD     1      13.860  25.490   1.630  1.00  0.00            
ATOM     93  O24 BCD     1      13.070  24.940   0.520  1.00  0.00            
ATOM     94  C30 BCD     1      14.920  26.440   0.980  1.00  0.00            
ATOM     95  O25 BCD     1      16.050  25.790   0.450  1.00  0.00            
ATOM     96  H41 BCD     1      11.360  23.840   0.070  1.00  0.00            
ATOM     97  H42 BCD     1      13.140  22.470   0.960  1.00  0.00            
ATOM     98  H43 BCD     1      10.630  22.580   2.470  1.00  0.00            
ATOM     99  H44 BCD     1      12.790  23.980   3.610  1.00  0.00            
ATOM    100  H45 BCD     1      13.160  21.910   4.110  1.00  0.00            
ATOM    101  H46 BCD     1      15.180  23.930   1.820  1.00  0.00            
ATOM    102  H47 BCD     1      13.250  26.120   2.290  1.00  0.00            
ATOM    103  H48 BCD     1      14.400  26.910   0.130  1.00  0.00            
ATOM    104  H49 BCD     1      15.130  27.240   1.690  1.00  0.00            
ATOM    105  H50 BCD     1      16.330  26.210  -0.370  1.00  0.00            
ATOM    106  C31 BCD     1       8.120  27.490   2.100  1.00  0.00            
ATOM    107  O26 BCD     1       8.760  27.870   3.370  1.00  0.00            
ATOM    108  C32 BCD     1       7.680  26.050   2.090  1.00  0.00            
ATOM    109  O27 BCD     1       6.700  25.870   3.100  1.00  0.00            
ATOM    110  C33 BCD     1       8.900  25.170   2.350  1.00  0.00            
ATOM    111  C34 BCD     1       9.990  25.490   1.350  1.00  0.00            
ATOM    112  C35 BCD     1      10.270  27.030   1.190  1.00  0.00            
ATOM    113  O28 BCD     1       9.030  27.750   1.060  1.00  0.00            
ATOM    114  C36 BCD     1      11.030  27.370  -0.060  1.00  0.00            
ATOM    115  O29 BCD     1      10.640  26.630  -1.170  1.00  0.00            
ATOM    116  O30 BCD     1       8.650  23.740   2.400  1.00  0.00            
ATOM    117  H51 BCD     1       7.240  28.110   1.890  1.00  0.00            
ATOM    118  H52 BCD     1       7.200  25.780   1.140  1.00  0.00            
ATOM    119  H53 BCD     1       7.130  26.020   3.950  1.00  0.00            
ATOM    120  H54 BCD     1       9.200  25.580   3.320  1.00  0.00            
ATOM    121  H55 BCD     1       8.020  23.450   3.070  1.00  0.00            
ATOM    122  H56 BCD     1       9.620  25.050   0.410  1.00  0.00            
ATOM    123  H57 BCD     1      10.740  27.410   2.100  1.00  0.00            
ATOM    124  H58 BCD     1      11.010  28.410  -0.400  1.00  0.00            
ATOM    125  H59 BCD     1      12.080  27.070   0.050  1.00  0.00            
ATOM    126  H60 BCD     1       9.760  26.950  -1.390  1.00  0.00            
ATOM    127  C37 BCD     1       7.930  30.480   6.420  1.00  0.00            
ATOM    128  O31 BCD     1       9.320  30.460   6.770  1.00  0.00            
ATOM    129  C38 BCD     1       7.380  29.060   6.510  1.00  0.00            
ATOM    130  O32 BCD     1       7.460  28.660   7.880  1.00  0.00            
ATOM    131  C39 BCD     1       8.080  28.140   5.570  1.00  0.00            
ATOM    132  O33 BCD     1       7.550  26.850   5.810  1.00  0.00            
ATOM    133  C40 BCD     1       7.950  28.700   4.170  1.00  0.00            
ATOM    134  C41 BCD     1       8.470  30.080   4.070  1.00  0.00            
ATOM    135  O34 BCD     1       7.900  30.910   5.100  1.00  0.00            
ATOM    136  C42 BCD     1       8.330  30.770   2.720  1.00  0.00            
ATOM    137  O35 BCD     1       7.000  30.700   2.180  1.00  0.00            
ATOM    138  H61 BCD     1       7.380  31.170   7.080  1.00  0.00            
ATOM    139  H62 BCD     1       6.300  29.050   6.340  1.00  0.00            
ATOM    140  H63 BCD     1       8.360  28.780   8.210  1.00  0.00            
ATOM    141  H64 BCD     1       9.120  28.010   5.910  1.00  0.00            
ATOM    142  H65 BCD     1       7.610  26.710   6.760  1.00  0.00            
ATOM    143  H66 BCD     1       6.910  28.600   3.840  1.00  0.00            
ATOM    144  H67 BCD     1       9.540  30.070   4.320  1.00  0.00            
ATOM    145  H68 BCD     1       8.550  31.840   2.800  1.00  0.00            
ATOM    146  H69 BCD     1       9.030  30.290   2.020  1.00  0.00            
ATOM    147  H70 BCD     1       6.500  30.840   2.990  1.00  0.00            
ATOM    148  C1  DU7     2      11.640  29.320  -3.960  1.00  0.00            
ATOM    149  N1  DU7     2      11.750  30.580  -3.170  1.00  0.00            
ATOM    150  C2  DU7     2      11.570  31.860  -3.970  1.00  0.00            
ATOM    151  C3  DU7     2      12.180  30.640  -1.860  1.00  0.00            
ATOM    152  C4  DU7     2      11.480  31.310  -0.870  1.00  0.00            
ATOM    153  C5  DU7     2      11.870  31.290   0.480  1.00  0.00            
ATOM    154  C6  DU7     2      12.960  30.480   0.870  1.00  0.00            
ATOM    155  N2  DU7     2      13.250  30.300   2.250  1.00  0.00            
ATOM    156  N3  DU7     2      13.060  29.110   2.670  1.00  0.00            
ATOM    157  C7  DU7     2      13.150  28.730   4.050  1.00  0.00            
ATOM    158  C8  DU7     2      12.070  28.220   4.690  1.00  0.00            
ATOM    159  C9  DU7     2      12.200  27.690   6.000  1.00  0.00            
ATOM    160  C10 DU7     2      13.400  27.850   6.750  1.00  0.00            
ATOM    161  S1  DU7     2      13.530  27.290   8.410  1.00  0.00            
ATOM    162  O1  DU7     2      14.160  28.440   9.200  1.00  0.00            
ATOM    163  O2  DU7     2      14.390  26.120   8.360  1.00  0.00            
ATOM    164  O3  DU7     2      12.200  26.930   8.900  1.00  0.00            
ATOM    165  C11 DU7     2      14.490  28.510   6.070  1.00  0.00            
ATOM    166  C12 DU7     2      14.350  28.910   4.750  1.00  0.00            
ATOM    167  C13 DU7     2      13.700  29.810  -0.160  1.00  0.00            
ATOM    168  C14 DU7     2      13.260  29.880  -1.520  1.00  0.00            
ATOM    169  H1  DU7     2      12.560  28.710  -3.930  1.00  0.00            
ATOM    170  H2  DU7     2      10.880  28.770  -3.400  1.00  0.00            
ATOM    171  H3  DU7     2      11.220  29.480  -4.960  1.00  0.00            
ATOM    172  H4  DU7     2      10.900  31.680  -4.830  1.00  0.00            
ATOM    173  H5  DU7     2      11.010  32.530  -3.320  1.00  0.00            
ATOM    174  H6  DU7     2      12.550  32.260  -4.240  1.00  0.00            
ATOM    175  H7  DU7     2      10.680  31.980  -1.200  1.00  0.00            
ATOM    176  H8  DU7     2      11.410  31.840   1.300  1.00  0.00            
ATOM    177  H9  DU7     2      11.070  28.140   4.290  1.00  0.00            
ATOM    178  H10 DU7     2      11.310  27.380   6.530  1.00  0.00            
ATOM    179  H11 DU7     2      15.420  28.710   6.600  1.00  0.00            
ATOM    180  H12 DU7     2      15.150  29.470   4.270  1.00  0.00            
ATOM    181  H13 DU7     2      14.590  29.230   0.070  1.00  0.00            
ATOM    182  H14 DU7     2      13.700  29.310  -2.330  1.00  0.00            
TER
ENDMDL
MODEL        1
ATOM      1  C1  BCD     1      12.170  30.510  10.700  1.00  0.00            
ATOM      2  O1  BCD     1      13.050  30.400   9.570  1.00  0.00            
ATOM      3  C2  BCD     1      11.590  29.080  10.990  1.00  0.00            
ATOM      4  O2  BCD     1      12.650  28.220  11.390  1.00  0.00            
ATOM      5  C3  BCD     1      10.900  28.520   9.760  1.00  0.00            
ATOM      6  O3  BCD     1      10.240  27.280   9.880  1.00  0.00            
ATOM      7  C4  BCD     1       9.800  29.550   9.270  1.00  0.00            
ATOM      8  C5  BCD     1      10.360  31.040   9.200  1.00  0.00            
ATOM      9  O4  BCD     1      11.080  31.370  10.380  1.00  0.00            
ATOM     10  C6  BCD     1       9.290  32.070   8.890  1.00  0.00            
ATOM     11  O5  BCD     1       8.150  32.030   9.840  1.00  0.00            
ATOM     12  H1  BCD     1      12.750  30.870  11.550  1.00  0.00            
ATOM     13  H2  BCD     1      10.940  29.170  11.870  1.00  0.00            
ATOM     14  H3  BCD     1      13.280  28.130  10.670  1.00  0.00            
ATOM     15  H4  BCD     1      11.640  28.420   8.970  1.00  0.00            
ATOM     16  H5  BCD     1      10.820  26.580  10.180  1.00  0.00            
ATOM     17  H6  BCD     1       8.890  29.630   9.880  1.00  0.00            
ATOM     18  H7  BCD     1      11.110  31.060   8.410  1.00  0.00            
ATOM     19  H8  BCD     1       9.690  33.100   8.930  1.00  0.00            
ATOM     20  H9  BCD     1       8.940  31.940   7.860  1.00  0.00            
ATOM     21  H10 BCD     1       7.450  32.640   9.590  1.00  0.00            
ATOM     22  C7  BCD     1      16.490  31.930   7.930  1.00  0.00            
ATOM     23  O6  BCD     1      16.940  30.550   7.790  1.00  0.00            
ATOM     24  C8  BCD     1      16.210  32.380   9.420  1.00  0.00            
ATOM     25  O7  BCD     1      17.410  32.390  10.130  1.00  0.00            
ATOM     26  C9  BCD     1      15.170  31.560  10.120  1.00  0.00            
ATOM     27  O8  BCD     1      14.710  32.040  11.360  1.00  0.00            
ATOM     28  C10 BCD     1      13.890  31.510   9.200  1.00  0.00            
ATOM     29  C11 BCD     1      14.230  31.350   7.670  1.00  0.00            
ATOM     30  O9  BCD     1      15.320  32.090   7.190  1.00  0.00            
ATOM     31  C12 BCD     1      13.140  31.590   6.690  1.00  0.00            
ATOM     32  O10 BCD     1      12.530  32.860   7.010  1.00  0.00            
ATOM     33  H11 BCD     1      17.200  32.630   7.500  1.00  0.00            
ATOM     34  H12 BCD     1      15.860  33.410   9.300  1.00  0.00            
ATOM     35  H13 BCD     1      17.590  31.450  10.200  1.00  0.00            
ATOM     36  H14 BCD     1      15.500  30.520  10.040  1.00  0.00            
ATOM     37  H15 BCD     1      15.210  31.560  12.030  1.00  0.00            
ATOM     38  H16 BCD     1      13.380  32.470   9.390  1.00  0.00            
ATOM     39  H17 BCD     1      14.480  30.300   7.430  1.00  0.00            
ATOM     40  H18 BCD     1      13.530  31.760   5.680  1.00  0.00            
ATOM     41  H19 BCD     1      12.330  30.860   6.620  1.00  0.00            
ATOM     42  H20 BCD     1      11.880  33.060   6.330  1.00  0.00            
ATOM     43  C13 BCD     1      20.470  28.430   7.180  1.00  0.00            
ATOM     44  O11 BCD     1      19.680  27.280   6.740  1.00  0.00            
ATOM     45  C14 BCD     1      20.200  28.780   8.640  1.00  0.00            
ATOM     46  O12 BCD     1      20.440  27.640   9.550  1.00  0.00            
ATOM     47  C15 BCD     1      18.760  29.320   8.880  1.00  0.00            
ATOM     48  O13 BCD     1      18.660  29.840  10.220  1.00  0.00            
ATOM     49  C16 BCD     1      18.390  30.420   7.820  1.00  0.00            
ATOM     50  C17 BCD     1      18.750  30.010   6.380  1.00  0.00            
ATOM     51  O14 BCD     1      20.120  29.560   6.370  1.00  0.00            
ATOM     52  C18 BCD     1      18.540  31.080   5.290  1.00  0.00            
ATOM     53  O15 BCD     1      19.290  32.270   5.570  1.00  0.00            
ATOM     54  H21 BCD     1      21.530  28.210   7.050  1.00  0.00            
ATOM     55  H22 BCD     1      20.860  29.590   8.950  1.00  0.00            
ATOM     56  H23 BCD     1      20.200  26.800   9.140  1.00  0.00            
ATOM     57  H24 BCD     1      18.060  28.480   8.800  1.00  0.00            
ATOM     58  H25 BCD     1      18.760  29.170  10.900  1.00  0.00            
ATOM     59  H26 BCD     1      18.950  31.360   7.950  1.00  0.00            
ATOM     60  H27 BCD     1      18.150  29.140   6.080  1.00  0.00            
ATOM     61  H28 BCD     1      18.900  30.570   4.380  1.00  0.00            
ATOM     62  H29 BCD     1      17.460  31.250   5.290  1.00  0.00            
ATOM     63  H30 BCD     1      20.060  32.060   6.090  1.00  0.00            
ATOM     64  C19 BCD     1      18.740  25.440   3.050  1.00  0.00            
ATOM     65  O16 BCD     1      17.450  26.020   3.290  1.00  0.00            
ATOM     66  C20 BCD     1      19.050  24.470   4.270  1.00  0.00            
ATOM     67  O17 BCD     1      18.320  23.300   4.300  1.00  0.00            
ATOM     68  C21 BCD     1      19.060  25.300   5.530  1.00  0.00            
ATOM     69  O18 BCD     1      19.460  24.460   6.660  1.00  0.00            
ATOM     70  C22 BCD     1      20.060  26.500   5.490  1.00  0.00            
ATOM     71  C23 BCD     1      19.960  27.270   4.200  1.00  0.00            
ATOM     72  O19 BCD     1      19.700  26.510   3.010  1.00  0.00            
ATOM     73  C24 BCD     1      21.290  27.910   3.870  1.00  0.00            
ATOM     74  O20 BCD     1      22.380  26.930   3.750  1.00  0.00            
ATOM     75  H31 BCD     1      18.810  24.780   2.170  1.00  0.00            
ATOM     76  H32 BCD     1      20.050  24.090   4.050  1.00  0.00            
ATOM     77  H33 BCD     1      17.440  23.510   3.960  1.00  0.00            
ATOM     78  H34 BCD     1      18.080  25.760   5.710  1.00  0.00            
ATOM     79  H35 BCD     1      19.130  23.590   6.420  1.00  0.00            
ATOM     80  H36 BCD     1      21.040  26.040   5.680  1.00  0.00            
ATOM     81  H37 BCD     1      19.220  28.070   4.290  1.00  0.00            
ATOM     82  H38 BCD     1      21.200  28.510   2.950  1.00  0.00            
ATOM     83  H39 BCD     1      21.520  28.750   4.540  1.00  0.00            
ATOM     84  H40 BCD     1      22.290  26.660   2.840  1.00  0.00            
ATOM     85  C25 BCD     1      14.070  26.130   1.020  1.00  0.00            
ATOM     86  O21 BCD     1      13.170  26.400   2.100  1.00  0.00            
ATOM     87  C26 BCD     1      14.730  24.750   1.160  1.00  0.00            
ATOM     88  O22 BCD     1      13.860  23.620   1.170  1.00  0.00            
ATOM     89  C27 BCD     1      15.640  24.770   2.350  1.00  0.00            
ATOM     90  O23 BCD     1      16.280  23.470   2.630  1.00  0.00            
ATOM     91  C28 BCD     1      16.720  25.850   2.130  1.00  0.00            
ATOM     92  C29 BCD     1      15.990  27.150   1.930  1.00  0.00            
ATOM     93  O24 BCD     1      15.100  27.100   0.880  1.00  0.00            
ATOM     94  C30 BCD     1      16.900  28.380   1.780  1.00  0.00            
ATOM     95  O25 BCD     1      18.030  28.270   0.930  1.00  0.00            
ATOM     96  H41 BCD     1      13.410  26.130   0.140  1.00  0.00            
ATOM     97  H42 BCD     1      15.330  24.700   0.240  1.00  0.00            
ATOM     98  H43 BCD     1      13.300  23.700   1.950  1.00  0.00            
ATOM     99  H44 BCD     1      15.040  24.960   3.250  1.00  0.00            
ATOM    100  H45 BCD     1      15.570  22.830   2.530  1.00  0.00            
ATOM    101  H46 BCD     1      17.320  25.640   1.240  1.00  0.00            
ATOM    102  H47 BCD     1      15.430  27.260   2.870  1.00  0.00            
ATOM    103  H48 BCD     1      16.320  29.260   1.470  1.00  0.00            
ATOM    104  H49 BCD     1      17.280  28.680   2.760  1.00  0.00            
ATOM    105  H50 BCD     1      18.600  27.670   1.420  1.00  0.00            
ATOM    106  C31 BCD     1       9.230  26.440   2.950  1.00  0.00            
ATOM    107  O26 BCD     1       9.480  27.190   4.160  1.00  0.00            
ATOM    108  C32 BCD     1       9.860  25.070   3.000  1.00  0.00            
ATOM    109  O27 BCD     1       9.540  24.220   4.070  1.00  0.00            
ATOM    110  C33 BCD     1      11.380  25.220   3.090  1.00  0.00            
ATOM    111  C34 BCD     1      11.830  25.920   1.840  1.00  0.00            
ATOM    112  C35 BCD     1      11.090  27.230   1.590  1.00  0.00            
ATOM    113  O28 BCD     1       9.670  27.090   1.800  1.00  0.00            
ATOM    114  C36 BCD     1      11.250  27.810   0.200  1.00  0.00            
ATOM    115  O29 BCD     1      10.780  27.080  -0.940  1.00  0.00            
ATOM    116  O30 BCD     1      12.040  23.910   3.250  1.00  0.00            
ATOM    117  H51 BCD     1       8.150  26.320   2.840  1.00  0.00            
ATOM    118  H52 BCD     1       9.690  24.580   2.030  1.00  0.00            
ATOM    119  H53 BCD     1       9.190  24.760   4.780  1.00  0.00            
ATOM    120  H54 BCD     1      11.630  25.840   3.960  1.00  0.00            
ATOM    121  H55 BCD     1      11.620  23.380   3.940  1.00  0.00            
ATOM    122  H56 BCD     1      11.640  25.270   0.980  1.00  0.00            
ATOM    123  H57 BCD     1      11.410  28.000   2.300  1.00  0.00            
ATOM    124  H58 BCD     1      10.660  28.730   0.210  1.00  0.00            
ATOM    125  H59 BCD     1      12.310  28.040   0.030  1.00  0.00            
ATOM    126  H60 BCD     1       9.850  26.880  -0.770  1.00  0.00            
ATOM    127  C37 BCD     1       8.100  28.940   7.600  1.00  0.00            
ATOM    128  O31 BCD     1       9.470  29.150   7.920  1.00  0.00            
ATOM    129  C38 BCD     1       7.780  27.530   7.410  1.00  0.00            
ATOM    130  O32 BCD     1       7.800  26.770   8.640  1.00  0.00            
ATOM    131  C39 BCD     1       8.630  26.860   6.290  1.00  0.00            
ATOM    132  O33 BCD     1       8.310  25.470   6.070  1.00  0.00            
ATOM    133  C40 BCD     1       8.460  27.670   5.000  1.00  0.00            
ATOM    134  C41 BCD     1       8.690  29.180   5.260  1.00  0.00            
ATOM    135  O34 BCD     1       7.920  29.630   6.380  1.00  0.00            
ATOM    136  C42 BCD     1       8.470  30.040   4.000  1.00  0.00            
ATOM    137  O35 BCD     1       7.210  29.780   3.350  1.00  0.00            
ATOM    138  H61 BCD     1       7.420  29.350   8.350  1.00  0.00            
ATOM    139  H62 BCD     1       6.730  27.530   7.080  1.00  0.00            
ATOM    140  H63 BCD     1       8.680  26.760   9.020  1.00  0.00            
ATOM    141  H64 BCD     1       9.700  26.900   6.530  1.00  0.00            
ATOM    142  H65 BCD     1       8.520  24.980   6.870  1.00  0.00            
ATOM    143  H66 BCD     1       7.480  27.390   4.590  1.00  0.00            
ATOM    144  H67 BCD     1       9.740  29.300   5.550  1.00  0.00            
ATOM    145  H68 BCD     1       8.580  31.120   4.190  1.00  0.00            
ATOM    146  H69 BCD     1       9.260  29.780   3.300  1.00  0.00            
ATOM    147  H70 BCD     1       6.590  29.610   4.060  1.00  0.00            
ATOM    148  C1  DU7     2      11.230  35.970   0.820  1.00  0.00            
ATOM    149  N1  DU7     2      11.020  34.540   0.390  1.00  0.00            
ATOM    150  C2  DU7     2      10.630  34.490  -1.000  1.00  0.00            
ATOM    151  C3  DU7     2      11.340  33.390   1.180  1.00  0.00            
ATOM    152  C4  DU7     2      11.860  32.200   0.620  1.00  0.00            
ATOM    153  C5  DU7     2      12.220  31.090   1.430  1.00  0.00            
ATOM    154  C6  DU7     2      11.910  31.070   2.810  1.00  0.00            
ATOM    155  N2  DU7     2      12.220  30.020   3.690  1.00  0.00            
ATOM    156  N3  DU7     2      13.420  29.560   3.820  1.00  0.00            
ATOM    157  C7  DU7     2      13.840  28.740   4.870  1.00  0.00            
ATOM    158  C8  DU7     2      12.800  28.010   5.470  1.00  0.00            
ATOM    159  C9  DU7     2      13.020  27.370   6.670  1.00  0.00            
ATOM    160  C10 DU7     2      14.320  27.260   7.210  1.00  0.00            
ATOM    161  S1  DU7     2      14.630  26.440   8.760  1.00  0.00            
ATOM    162  O1  DU7     2      14.310  27.560   9.610  1.00  0.00            
ATOM    163  O2  DU7     2      16.020  26.000   8.560  1.00  0.00            
ATOM    164  O3  DU7     2      13.650  25.360   8.650  1.00  0.00            
ATOM    165  C11 DU7     2      15.370  27.850   6.500  1.00  0.00            
ATOM    166  C12 DU7     2      15.190  28.660   5.320  1.00  0.00            
ATOM    167  C13 DU7     2      11.270  32.240   3.340  1.00  0.00            
ATOM    168  C14 DU7     2      11.120  33.430   2.570  1.00  0.00            
ATOM    169  H1  DU7     2      11.370  35.920   1.910  1.00  0.00            
ATOM    170  H2  DU7     2      12.140  36.420   0.390  1.00  0.00            
ATOM    171  H3  DU7     2      10.380  36.580   0.500  1.00  0.00            
ATOM    172  H4  DU7     2      11.180  35.250  -1.580  1.00  0.00            
ATOM    173  H5  DU7     2      10.630  33.470  -1.380  1.00  0.00            
ATOM    174  H6  DU7     2       9.560  34.750  -1.030  1.00  0.00            
ATOM    175  H7  DU7     2      12.190  32.210  -0.420  1.00  0.00            
ATOM    176  H8  DU7     2      12.890  30.360   1.000  1.00  0.00            
ATOM    177  H9  DU7     2      11.810  28.060   5.030  1.00  0.00            
ATOM    178  H10 DU7     2      12.190  27.010   7.280  1.00  0.00            
ATOM    179  H11 DU7     2      16.320  27.940   7.020  1.00  0.00            
ATOM    180  H12 DU7     2      16.030  29.240   4.930  1.00  0.00            
ATOM    181  H13 DU7     2      10.940  32.260   4.370  1.00  0.00            
ATOM    182  H14 DU7     2      10.810  34.350   3.060  1.00  0.00            
TER
ENDMDL
MODEL        1
ATOM      1  C1  BCD     1       8.470  28.240  13.210  1.00  0.00            
ATOM      2  O1  BCD     1       9.530  27.910  14.170  1.00  0.00            
ATOM      3  C2  BCD     1       7.790  26.980  12.670  1.00  0.00            
ATOM      4  O2  BCD     1       7.110  26.240  13.720  1.00  0.00            
ATOM      5  C3  BCD     1       8.840  26.140  11.990  1.00  0.00            
ATOM      6  O3  BCD     1       8.060  24.980  11.670  1.00  0.00            
ATOM      7  C4  BCD     1       9.480  26.960  10.880  1.00  0.00            
ATOM      8  C5  BCD     1      10.030  28.260  11.360  1.00  0.00            
ATOM      9  O4  BCD     1       9.000  28.960  12.030  1.00  0.00            
ATOM     10  C6  BCD     1      10.630  29.140  10.190  1.00  0.00            
ATOM     11  O5  BCD     1       9.930  28.960   8.940  1.00  0.00            
ATOM     12  H1  BCD     1       7.740  28.950  13.630  1.00  0.00            
ATOM     13  H2  BCD     1       7.040  27.220  11.910  1.00  0.00            
ATOM     14  H3  BCD     1       7.120  25.370  13.310  1.00  0.00            
ATOM     15  H4  BCD     1       9.720  25.850  12.580  1.00  0.00            
ATOM     16  H5  BCD     1       8.610  24.500  11.040  1.00  0.00            
ATOM     17  H6  BCD     1       8.640  27.150  10.200  1.00  0.00            
ATOM     18  H7  BCD     1      10.800  28.130  12.140  1.00  0.00            
ATOM     19  H8  BCD     1      10.510  30.210  10.380  1.00  0.00            
ATOM     20  H9  BCD     1      11.720  29.010  10.130  1.00  0.00            
ATOM     21  H10 BCD     1      10.630  28.790   8.310  1.00  0.00            
ATOM     22  C7  BCD     1      10.760  28.980  17.910  1.00  0.00            
ATOM     23  O6  BCD     1      11.720  27.910  17.800  1.00  0.00            
ATOM     24  C8  BCD     1       9.260  28.590  17.750  1.00  0.00            
ATOM     25  O7  BCD     1       8.910  27.780  18.860  1.00  0.00            
ATOM     26  C9  BCD     1       9.110  27.860  16.420  1.00  0.00            
ATOM     27  O8  BCD     1       7.720  27.510  16.230  1.00  0.00            
ATOM     28  C10 BCD     1       9.530  28.760  15.360  1.00  0.00            
ATOM     29  C11 BCD     1      10.930  29.340  15.580  1.00  0.00            
ATOM     30  O9  BCD     1      11.000  29.960  16.880  1.00  0.00            
ATOM     31  C12 BCD     1      11.330  30.380  14.540  1.00  0.00            
ATOM     32  O10 BCD     1      10.580  31.550  14.720  1.00  0.00            
ATOM     33  H11 BCD     1      10.760  29.470  18.890  1.00  0.00            
ATOM     34  H12 BCD     1       8.710  29.540  17.840  1.00  0.00            
ATOM     35  H13 BCD     1       9.550  27.070  18.850  1.00  0.00            
ATOM     36  H14 BCD     1       9.780  26.990  16.410  1.00  0.00            
ATOM     37  H15 BCD     1       7.670  27.110  15.360  1.00  0.00            
ATOM     38  H16 BCD     1       8.840  29.600  15.450  1.00  0.00            
ATOM     39  H17 BCD     1      11.740  28.600  15.560  1.00  0.00            
ATOM     40  H18 BCD     1      12.380  30.670  14.660  1.00  0.00            
ATOM     41  H19 BCD     1      11.200  29.990  13.530  1.00  0.00            
ATOM     42  H20 BCD     1      10.810  31.740  15.640  1.00  0.00            
ATOM     43  C13 BCD     1      14.170  25.880  20.330  1.00  0.00            
ATOM     44  O11 BCD     1      14.740  25.220  19.200  1.00  0.00            
ATOM     45  C14 BCD     1      12.720  25.670  20.550  1.00  0.00            
ATOM     46  O12 BCD     1      12.590  24.300  21.020  1.00  0.00            
ATOM     47  C15 BCD     1      11.940  26.100  19.320  1.00  0.00            
ATOM     48  O13 BCD     1      10.540  25.910  19.430  1.00  0.00            
ATOM     49  C16 BCD     1      12.300  27.570  19.090  1.00  0.00            
ATOM     50  C17 BCD     1      13.780  27.780  18.950  1.00  0.00            
ATOM     51  O14 BCD     1      14.380  27.260  20.150  1.00  0.00            
ATOM     52  C18 BCD     1      14.260  29.180  18.710  1.00  0.00            
ATOM     53  O15 BCD     1      13.370  30.060  19.470  1.00  0.00            
ATOM     54  H21 BCD     1      14.690  25.660  21.270  1.00  0.00            
ATOM     55  H22 BCD     1      12.340  26.370  21.310  1.00  0.00            
ATOM     56  H23 BCD     1      13.380  23.800  20.810  1.00  0.00            
ATOM     57  H24 BCD     1      12.350  25.550  18.460  1.00  0.00            
ATOM     58  H25 BCD     1      10.440  24.950  19.410  1.00  0.00            
ATOM     59  H26 BCD     1      11.900  28.170  19.930  1.00  0.00            
ATOM     60  H27 BCD     1      14.070  27.220  18.040  1.00  0.00            
ATOM     61  H28 BCD     1      15.300  29.320  19.060  1.00  0.00            
ATOM     62  H29 BCD     1      14.230  29.470  17.660  1.00  0.00            
ATOM     63  H30 BCD     1      13.320  29.870  20.410  1.00  0.00            
ATOM     64  C19 BCD     1      17.610  22.620  18.140  1.00  0.00            
ATOM     65  O16 BCD     1      16.920  22.610  16.860  1.00  0.00            
ATOM     66  C20 BCD     1      16.700  22.180  19.290  1.00  0.00            
ATOM     67  O17 BCD     1      16.290  20.800  19.170  1.00  0.00            
ATOM     68  C21 BCD     1      15.490  23.050  19.330  1.00  0.00            
ATOM     69  O18 BCD     1      14.680  22.680  20.470  1.00  0.00            
ATOM     70  C22 BCD     1      15.900  24.490  19.460  1.00  0.00            
ATOM     71  C23 BCD     1      16.980  24.880  18.460  1.00  0.00            
ATOM     72  O19 BCD     1      18.050  23.920  18.460  1.00  0.00            
ATOM     73  C24 BCD     1      17.590  26.210  18.700  1.00  0.00            
ATOM     74  O20 BCD     1      18.200  26.210  20.100  1.00  0.00            
ATOM     75  H31 BCD     1      18.490  21.970  18.100  1.00  0.00            
ATOM     76  H32 BCD     1      17.180  22.300  20.270  1.00  0.00            
ATOM     77  H33 BCD     1      15.500  20.840  18.630  1.00  0.00            
ATOM     78  H34 BCD     1      14.930  22.960  18.390  1.00  0.00            
ATOM     79  H35 BCD     1      14.380  21.780  20.320  1.00  0.00            
ATOM     80  H36 BCD     1      16.280  24.690  20.470  1.00  0.00            
ATOM     81  H37 BCD     1      16.490  24.980  17.480  1.00  0.00            
ATOM     82  H38 BCD     1      18.230  26.580  17.890  1.00  0.00            
ATOM     83  H39 BCD     1      16.770  26.930  18.840  1.00  0.00            
ATOM     84  H40 BCD     1      19.030  25.740  20.020  1.00  0.00            
ATOM     85  C25 BCD     1      17.440  21.380  12.860  1.00  0.00            
ATOM     86  O21 BCD     1      16.400  22.180  12.450  1.00  0.00            
ATOM     87  C26 BCD     1      16.950  20.320  13.800  1.00  0.00            
ATOM     88  O22 BCD     1      15.870  19.640  13.220  1.00  0.00            
ATOM     89  C27 BCD     1      16.440  21.010  15.110  1.00  0.00            
ATOM     90  O23 BCD     1      15.980  20.040  16.050  1.00  0.00            
ATOM     91  C28 BCD     1      17.490  21.820  15.780  1.00  0.00            
ATOM     92  C29 BCD     1      18.090  22.830  14.820  1.00  0.00            
ATOM     93  O24 BCD     1      18.490  22.170  13.540  1.00  0.00            
ATOM     94  C30 BCD     1      19.400  23.490  15.370  1.00  0.00            
ATOM     95  O25 BCD     1      20.290  22.440  15.780  1.00  0.00            
ATOM     96  H41 BCD     1      17.950  20.900  12.020  1.00  0.00            
ATOM     97  H42 BCD     1      17.790  19.660  14.030  1.00  0.00            
ATOM     98  H43 BCD     1      15.330  19.250  13.920  1.00  0.00            
ATOM     99  H44 BCD     1      15.610  21.680  14.840  1.00  0.00            
ATOM    100  H45 BCD     1      15.280  20.420  16.600  1.00  0.00            
ATOM    101  H46 BCD     1      18.250  21.130  16.160  1.00  0.00            
ATOM    102  H47 BCD     1      17.350  23.630  14.720  1.00  0.00            
ATOM    103  H48 BCD     1      19.830  24.080  14.550  1.00  0.00            
ATOM    104  H49 BCD     1      19.170  24.170  16.200  1.00  0.00            
ATOM    105  H50 BCD     1      20.710  22.110  14.970  1.00  0.00            
ATOM    106  C31 BCD     1      15.150  23.560   8.850  1.00  0.00            
ATOM    107  O26 BCD     1      13.990  24.040   9.490  1.00  0.00            
ATOM    108  C32 BCD     1      15.240  22.010   8.930  1.00  0.00            
ATOM    109  O27 BCD     1      14.150  21.320   8.280  1.00  0.00            
ATOM    110  C33 BCD     1      15.470  21.610  10.350  1.00  0.00            
ATOM    111  C34 BCD     1      16.630  22.420  11.030  1.00  0.00            
ATOM    112  C35 BCD     1      16.440  23.940  10.840  1.00  0.00            
ATOM    113  O28 BCD     1      16.320  24.090   9.440  1.00  0.00            
ATOM    114  C36 BCD     1      17.660  24.770  11.310  1.00  0.00            
ATOM    115  O29 BCD     1      18.830  24.220  10.860  1.00  0.00            
ATOM    116  O30 BCD     1      15.600  20.160  10.500  1.00  0.00            
ATOM    117  H51 BCD     1      15.150  23.890   7.800  1.00  0.00            
ATOM    118  H52 BCD     1      16.160  21.710   8.420  1.00  0.00            
ATOM    119  H53 BCD     1      13.360  21.520   8.800  1.00  0.00            
ATOM    120  H54 BCD     1      14.530  21.830  10.870  1.00  0.00            
ATOM    121  H55 BCD     1      15.570  20.020  11.450  1.00  0.00            
ATOM    122  H56 BCD     1      17.610  22.100  10.650  1.00  0.00            
ATOM    123  H57 BCD     1      15.600  24.370  11.390  1.00  0.00            
ATOM    124  H58 BCD     1      17.560  25.850  11.120  1.00  0.00            
ATOM    125  H59 BCD     1      17.610  24.930  12.390  1.00  0.00            
ATOM    126  H60 BCD     1      19.540  24.780  11.180  1.00  0.00            
ATOM    127  C37 BCD     1      10.290  25.670   9.110  1.00  0.00            
ATOM    128  O31 BCD     1      10.600  26.160  10.420  1.00  0.00            
ATOM    129  C38 BCD     1      10.320  24.130   9.000  1.00  0.00            
ATOM    130  O32 BCD     1       9.200  23.620   9.760  1.00  0.00            
ATOM    131  C39 BCD     1      11.680  23.660   9.500  1.00  0.00            
ATOM    132  O33 BCD     1      11.770  22.200   9.530  1.00  0.00            
ATOM    133  C40 BCD     1      12.870  24.280   8.690  1.00  0.00            
ATOM    134  C41 BCD     1      12.700  25.820   8.500  1.00  0.00            
ATOM    135  O34 BCD     1      11.280  26.190   8.260  1.00  0.00            
ATOM    136  C42 BCD     1      13.570  26.330   7.360  1.00  0.00            
ATOM    137  O35 BCD     1      13.260  25.730   6.160  1.00  0.00            
ATOM    138  H61 BCD     1       9.300  25.970   8.760  1.00  0.00            
ATOM    139  H62 BCD     1      10.210  23.920   7.930  1.00  0.00            
ATOM    140  H63 BCD     1       8.580  23.260   9.130  1.00  0.00            
ATOM    141  H64 BCD     1      11.760  24.070  10.520  1.00  0.00            
ATOM    142  H65 BCD     1      11.040  21.820  10.020  1.00  0.00            
ATOM    143  H66 BCD     1      12.890  23.750   7.730  1.00  0.00            
ATOM    144  H67 BCD     1      13.100  26.350   9.360  1.00  0.00            
ATOM    145  H68 BCD     1      13.500  27.420   7.250  1.00  0.00            
ATOM    146  H69 BCD     1      14.610  26.050   7.540  1.00  0.00            
ATOM    147  H70 BCD     1      14.020  25.270   5.780  1.00  0.00            
ATOM    148  C1  DU7     2      13.720  31.990   9.820  1.00  0.00            
ATOM    149  N1  DU7     2      14.720  30.880   9.820  1.00  0.00            
ATOM    150  C2  DU7     2      15.740  30.880   8.700  1.00  0.00            
ATOM    151  C3  DU7     2      14.730  29.800  10.700  1.00  0.00            
ATOM    152  C4  DU7     2      15.010  28.540  10.140  1.00  0.00            
ATOM    153  C5  DU7     2      14.900  27.370  10.960  1.00  0.00            
ATOM    154  C6  DU7     2      14.630  27.400  12.330  1.00  0.00            
ATOM    155  N2  DU7     2      14.590  26.340  13.180  1.00  0.00            
ATOM    156  N3  DU7     2      13.440  25.830  13.320  1.00  0.00            
ATOM    157  C7  DU7     2      13.390  24.680  14.190  1.00  0.00            
ATOM    158  C8  DU7     2      13.450  24.780  15.580  1.00  0.00            
ATOM    159  C9  DU7     2      13.230  23.660  16.420  1.00  0.00            
ATOM    160  C10 DU7     2      13.040  22.400  15.890  1.00  0.00            
ATOM    161  S1  DU7     2      12.790  20.970  16.970  1.00  0.00            
ATOM    162  O1  DU7     2      12.500  19.960  15.970  1.00  0.00            
ATOM    163  O2  DU7     2      11.730  21.440  17.750  1.00  0.00            
ATOM    164  O3  DU7     2      14.080  20.810  17.640  1.00  0.00            
ATOM    165  C11 DU7     2      13.050  22.240  14.470  1.00  0.00            
ATOM    166  C12 DU7     2      13.180  23.400  13.620  1.00  0.00            
ATOM    167  C13 DU7     2      14.290  28.690  12.800  1.00  0.00            
ATOM    168  C14 DU7     2      14.290  29.890  12.030  1.00  0.00            
ATOM    169  H1  DU7     2      13.570  32.360   8.800  1.00  0.00            
ATOM    170  H2  DU7     2      12.810  31.500  10.170  1.00  0.00            
ATOM    171  H3  DU7     2      14.050  32.770  10.530  1.00  0.00            
ATOM    172  H4  DU7     2      15.950  31.880   8.300  1.00  0.00            
ATOM    173  H5  DU7     2      16.710  30.470   9.010  1.00  0.00            
ATOM    174  H6  DU7     2      15.360  30.260   7.880  1.00  0.00            
ATOM    175  H7  DU7     2      15.460  28.420   9.160  1.00  0.00            
ATOM    176  H8  DU7     2      15.100  26.380  10.550  1.00  0.00            
ATOM    177  H9  DU7     2      13.420  25.790  15.990  1.00  0.00            
ATOM    178  H10 DU7     2      13.290  23.620  17.500  1.00  0.00            
ATOM    179  H11 DU7     2      13.030  21.280  13.970  1.00  0.00            
ATOM    180  H12 DU7     2      13.050  23.320  12.550  1.00  0.00            
ATOM    181  H13 DU7     2      13.870  28.810  13.790  1.00  0.00            
ATOM    182  H14 DU7     2      13.860  30.790  12.450  1.00  0.00            
TER
ENDMDL
MODEL        1
ATOM      1  C1  BCD     1      15.140  26.020   2.520  1.00  0.00            
ATOM      2  O1  BCD     1      16.510  26.060   2.880  1.00  0.00            
ATOM      3  C2  BCD     1      14.720  24.590   2.240  1.00  0.00            
ATOM      4  O2  BCD     1      15.000  23.980   3.480  1.00  0.00            
ATOM      5  C3  BCD     1      15.400  23.970   1.060  1.00  0.00            
ATOM      6  O3  BCD     1      14.790  22.720   0.630  1.00  0.00            
ATOM      7  C4  BCD     1      15.410  24.990  -0.110  1.00  0.00            
ATOM      8  C5  BCD     1      15.470  26.430   0.150  1.00  0.00            
ATOM      9  O4  BCD     1      14.790  26.790   1.360  1.00  0.00            
ATOM     10  C6  BCD     1      14.900  27.290  -0.970  1.00  0.00            
ATOM     11  O5  BCD     1      13.460  27.110  -1.020  1.00  0.00            
ATOM     12  H1  BCD     1      14.550  26.340   3.380  1.00  0.00            
ATOM     13  H2  BCD     1      13.650  24.690   2.040  1.00  0.00            
ATOM     14  H3  BCD     1      15.870  24.260   3.800  1.00  0.00            
ATOM     15  H4  BCD     1      16.460  23.840   1.310  1.00  0.00            
ATOM     16  H5  BCD     1      14.990  22.060   1.290  1.00  0.00            
ATOM     17  H6  BCD     1      14.600  24.880  -0.840  1.00  0.00            
ATOM     18  H7  BCD     1      16.540  26.630   0.240  1.00  0.00            
ATOM     19  H8  BCD     1      15.070  28.340  -0.700  1.00  0.00            
ATOM     20  H9  BCD     1      15.350  26.960  -1.920  1.00  0.00            
ATOM     21  H10 BCD     1      13.250  27.300  -0.100  1.00  0.00            
ATOM     22  C7  BCD     1      19.140  28.600   4.840  1.00  0.00            
ATOM     23  O6  BCD     1      19.730  27.410   5.360  1.00  0.00            
ATOM     24  C8  BCD     1      17.680  28.640   5.310  1.00  0.00            
ATOM     25  O7  BCD     1      17.690  28.530   6.730  1.00  0.00            
ATOM     26  C9  BCD     1      16.900  27.500   4.710  1.00  0.00            
ATOM     27  O8  BCD     1      15.490  27.670   5.010  1.00  0.00            
ATOM     28  C10 BCD     1      17.050  27.340   3.160  1.00  0.00            
ATOM     29  C11 BCD     1      18.510  27.460   2.790  1.00  0.00            
ATOM     30  O9  BCD     1      19.160  28.540   3.440  1.00  0.00            
ATOM     31  C12 BCD     1      18.880  27.530   1.310  1.00  0.00            
ATOM     32  O10 BCD     1      18.260  28.650   0.740  1.00  0.00            
ATOM     33  H11 BCD     1      19.700  29.450   5.230  1.00  0.00            
ATOM     34  H12 BCD     1      17.250  29.590   4.970  1.00  0.00            
ATOM     35  H13 BCD     1      17.260  29.320   7.070  1.00  0.00            
ATOM     36  H14 BCD     1      17.260  26.550   5.120  1.00  0.00            
ATOM     37  H15 BCD     1      15.150  28.410   4.510  1.00  0.00            
ATOM     38  H16 BCD     1      16.560  28.180   2.640  1.00  0.00            
ATOM     39  H17 BCD     1      18.990  26.530   3.110  1.00  0.00            
ATOM     40  H18 BCD     1      19.960  27.710   1.310  1.00  0.00            
ATOM     41  H19 BCD     1      18.670  26.590   0.780  1.00  0.00            
ATOM     42  H20 BCD     1      18.220  28.490  -0.210  1.00  0.00            
ATOM     43  C13 BCD     1      22.910  26.240   7.740  1.00  0.00            
ATOM     44  O11 BCD     1      23.130  25.160   6.830  1.00  0.00            
ATOM     45  C14 BCD     1      21.510  26.050   8.340  1.00  0.00            
ATOM     46  O12 BCD     1      21.490  24.740   8.960  1.00  0.00            
ATOM     47  C15 BCD     1      20.420  26.130   7.200  1.00  0.00            
ATOM     48  O13 BCD     1      19.100  26.070   7.840  1.00  0.00            
ATOM     49  C16 BCD     1      20.540  27.510   6.500  1.00  0.00            
ATOM     50  C17 BCD     1      21.970  27.720   6.000  1.00  0.00            
ATOM     51  O14 BCD     1      22.980  27.440   6.970  1.00  0.00            
ATOM     52  C18 BCD     1      22.280  29.120   5.490  1.00  0.00            
ATOM     53  O15 BCD     1      22.030  30.040   6.510  1.00  0.00            
ATOM     54  H21 BCD     1      23.630  26.270   8.570  1.00  0.00            
ATOM     55  H22 BCD     1      21.140  26.810   9.040  1.00  0.00            
ATOM     56  H23 BCD     1      20.750  24.800   9.560  1.00  0.00            
ATOM     57  H24 BCD     1      20.570  25.330   6.460  1.00  0.00            
ATOM     58  H25 BCD     1      18.560  26.650   7.290  1.00  0.00            
ATOM     59  H26 BCD     1      20.180  28.260   7.220  1.00  0.00            
ATOM     60  H27 BCD     1      22.110  27.010   5.180  1.00  0.00            
ATOM     61  H28 BCD     1      23.320  29.090   5.160  1.00  0.00            
ATOM     62  H29 BCD     1      21.690  29.410   4.610  1.00  0.00            
ATOM     63  H30 BCD     1      22.010  30.900   6.090  1.00  0.00            
ATOM     64  C19 BCD     1      26.110  22.760   5.450  1.00  0.00            
ATOM     65  O16 BCD     1      25.340  22.830   4.310  1.00  0.00            
ATOM     66  C20 BCD     1      25.330  22.240   6.580  1.00  0.00            
ATOM     67  O17 BCD     1      24.880  20.850   6.290  1.00  0.00            
ATOM     68  C21 BCD     1      24.030  23.070   6.790  1.00  0.00            
ATOM     69  O18 BCD     1      23.200  22.550   7.860  1.00  0.00            
ATOM     70  C22 BCD     1      24.400  24.500   7.000  1.00  0.00            
ATOM     71  C23 BCD     1      25.470  25.020   5.950  1.00  0.00            
ATOM     72  O19 BCD     1      26.500  24.130   5.850  1.00  0.00            
ATOM     73  C24 BCD     1      26.070  26.380   6.300  1.00  0.00            
ATOM     74  O20 BCD     1      26.730  26.390   7.540  1.00  0.00            
ATOM     75  H31 BCD     1      27.060  22.240   5.280  1.00  0.00            
ATOM     76  H32 BCD     1      25.980  22.230   7.460  1.00  0.00            
ATOM     77  H33 BCD     1      24.120  20.720   6.870  1.00  0.00            
ATOM     78  H34 BCD     1      23.420  23.080   5.880  1.00  0.00            
ATOM     79  H35 BCD     1      22.450  23.140   7.910  1.00  0.00            
ATOM     80  H36 BCD     1      24.700  24.570   8.050  1.00  0.00            
ATOM     81  H37 BCD     1      24.990  25.130   4.970  1.00  0.00            
ATOM     82  H38 BCD     1      26.890  26.580   5.600  1.00  0.00            
ATOM     83  H39 BCD     1      25.370  27.220   6.390  1.00  0.00            
ATOM     84  H40 BCD     1      26.670  27.300   7.830  1.00  0.00            
ATOM     85  C25 BCD     1      25.450  21.740   0.440  1.00  0.00            
ATOM     86  O21 BCD     1      24.110  21.980   0.370  1.00  0.00            
ATOM     87  C26 BCD     1      25.730  20.580   1.410  1.00  0.00            
ATOM     88  O22 BCD     1      25.070  19.430   0.910  1.00  0.00            
ATOM     89  C27 BCD     1      25.350  21.010   2.780  1.00  0.00            
ATOM     90  O23 BCD     1      25.620  19.990   3.740  1.00  0.00            
ATOM     91  C28 BCD     1      26.050  22.320   3.150  1.00  0.00            
ATOM     92  C29 BCD     1      25.870  23.400   2.080  1.00  0.00            
ATOM     93  O24 BCD     1      26.230  22.870   0.810  1.00  0.00            
ATOM     94  C30 BCD     1      26.730  24.640   2.280  1.00  0.00            
ATOM     95  O25 BCD     1      28.040  24.160   2.380  1.00  0.00            
ATOM     96  H41 BCD     1      25.880  21.580  -0.560  1.00  0.00            
ATOM     97  H42 BCD     1      26.820  20.510   1.450  1.00  0.00            
ATOM     98  H43 BCD     1      25.490  18.690   1.350  1.00  0.00            
ATOM     99  H44 BCD     1      24.260  21.040   2.900  1.00  0.00            
ATOM    100  H45 BCD     1      25.120  20.150   4.540  1.00  0.00            
ATOM    101  H46 BCD     1      27.120  22.150   3.260  1.00  0.00            
ATOM    102  H47 BCD     1      24.880  23.850   2.210  1.00  0.00            
ATOM    103  H48 BCD     1      26.780  25.300   1.400  1.00  0.00            
ATOM    104  H49 BCD     1      26.510  25.140   3.230  1.00  0.00            
ATOM    105  H50 BCD     1      28.410  23.970   1.510  1.00  0.00            
ATOM    106  C31 BCD     1      21.100  21.970  -2.600  1.00  0.00            
ATOM    107  O26 BCD     1      20.060  22.500  -1.780  1.00  0.00            
ATOM    108  C32 BCD     1      21.420  20.630  -1.940  1.00  0.00            
ATOM    109  O27 BCD     1      20.230  19.890  -1.580  1.00  0.00            
ATOM    110  C33 BCD     1      22.320  20.810  -0.650  1.00  0.00            
ATOM    111  C34 BCD     1      23.470  21.770  -0.870  1.00  0.00            
ATOM    112  C35 BCD     1      22.900  23.090  -1.380  1.00  0.00            
ATOM    113  O28 BCD     1      22.260  22.760  -2.630  1.00  0.00            
ATOM    114  C36 BCD     1      23.970  24.160  -1.590  1.00  0.00            
ATOM    115  O29 BCD     1      23.390  25.040  -2.540  1.00  0.00            
ATOM    116  O30 BCD     1      22.710  19.510  -0.110  1.00  0.00            
ATOM    117  H51 BCD     1      20.730  21.770  -3.610  1.00  0.00            
ATOM    118  H52 BCD     1      22.030  20.110  -2.680  1.00  0.00            
ATOM    119  H53 BCD     1      20.470  19.240  -0.910  1.00  0.00            
ATOM    120  H54 BCD     1      21.750  21.330   0.140  1.00  0.00            
ATOM    121  H55 BCD     1      23.570  19.550   0.320  1.00  0.00            
ATOM    122  H56 BCD     1      24.210  21.250  -1.500  1.00  0.00            
ATOM    123  H57 BCD     1      22.150  23.490  -0.690  1.00  0.00            
ATOM    124  H58 BCD     1      24.290  24.650  -0.660  1.00  0.00            
ATOM    125  H59 BCD     1      24.760  23.550  -2.050  1.00  0.00            
ATOM    126  H60 BCD     1      22.720  24.390  -2.760  1.00  0.00            
ATOM    127  C37 BCD     1      16.550  24.570  -2.110  1.00  0.00            
ATOM    128  O31 BCD     1      16.630  24.660  -0.740  1.00  0.00            
ATOM    129  C38 BCD     1      16.400  23.060  -2.580  1.00  0.00            
ATOM    130  O32 BCD     1      15.260  22.460  -2.060  1.00  0.00            
ATOM    131  C39 BCD     1      17.720  22.430  -2.050  1.00  0.00            
ATOM    132  O33 BCD     1      17.820  21.040  -2.430  1.00  0.00            
ATOM    133  C40 BCD     1      19.000  23.070  -2.520  1.00  0.00            
ATOM    134  C41 BCD     1      18.920  24.650  -2.190  1.00  0.00            
ATOM    135  O34 BCD     1      17.650  25.220  -2.660  1.00  0.00            
ATOM    136  C42 BCD     1      20.040  25.460  -2.870  1.00  0.00            
ATOM    137  O35 BCD     1      19.880  26.840  -2.620  1.00  0.00            
ATOM    138  H61 BCD     1      15.610  25.020  -2.450  1.00  0.00            
ATOM    139  H62 BCD     1      16.370  22.990  -3.670  1.00  0.00            
ATOM    140  H63 BCD     1      15.400  22.480  -1.110  1.00  0.00            
ATOM    141  H64 BCD     1      17.700  22.490  -0.960  1.00  0.00            
ATOM    142  H65 BCD     1      18.690  20.710  -2.190  1.00  0.00            
ATOM    143  H66 BCD     1      19.070  22.920  -3.610  1.00  0.00            
ATOM    144  H67 BCD     1      19.140  24.790  -1.120  1.00  0.00            
ATOM    145  H68 BCD     1      20.970  25.130  -2.390  1.00  0.00            
ATOM    146  H69 BCD     1      20.020  25.260  -3.950  1.00  0.00            
ATOM    147  H70 BCD     1      20.680  27.340  -2.820  1.00  0.00            
ATOM    148  C1  DU7     2      26.510  28.670   1.090  1.00  0.00            
ATOM    149  N1  DU7     2      25.150  28.920   0.760  1.00  0.00            
ATOM    150  C2  DU7     2      24.890  30.040  -0.190  1.00  0.00            
ATOM    151  C3  DU7     2      24.230  27.890   1.010  1.00  0.00            
ATOM    152  C4  DU7     2      24.040  27.390   2.340  1.00  0.00            
ATOM    153  C5  DU7     2      23.140  26.330   2.590  1.00  0.00            
ATOM    154  C6  DU7     2      22.190  25.900   1.650  1.00  0.00            
ATOM    155  N2  DU7     2      21.100  25.120   2.140  1.00  0.00            
ATOM    156  N3  DU7     2      21.300  23.890   2.210  1.00  0.00            
ATOM    157  C7  DU7     2      20.110  23.200   2.500  1.00  0.00            
ATOM    158  C8  DU7     2      19.720  23.010   3.870  1.00  0.00            
ATOM    159  C9  DU7     2      18.710  22.030   4.130  1.00  0.00            
ATOM    160  C10 DU7     2      17.940  21.430   3.110  1.00  0.00            
ATOM    161  S1  DU7     2      16.450  20.540   3.460  1.00  0.00            
ATOM    162  O1  DU7     2      15.530  20.980   2.440  1.00  0.00            
ATOM    163  O2  DU7     2      15.990  20.870   4.790  1.00  0.00            
ATOM    164  O3  DU7     2      16.880  19.210   3.250  1.00  0.00            
ATOM    165  C11 DU7     2      18.270  21.780   1.790  1.00  0.00            
ATOM    166  C12 DU7     2      19.330  22.630   1.520  1.00  0.00            
ATOM    167  C13 DU7     2      22.320  26.370   0.330  1.00  0.00            
ATOM    168  C14 DU7     2      23.290  27.390   0.070  1.00  0.00            
ATOM    169  H1  DU7     2      27.270  29.390   0.740  1.00  0.00            
ATOM    170  H2  DU7     2      26.580  28.700   2.180  1.00  0.00            
ATOM    171  H3  DU7     2      26.960  27.750   0.670  1.00  0.00            
ATOM    172  H4  DU7     2      24.730  29.620  -1.190  1.00  0.00            
ATOM    173  H5  DU7     2      23.970  30.550   0.130  1.00  0.00            
ATOM    174  H6  DU7     2      25.680  30.790  -0.290  1.00  0.00            
ATOM    175  H7  DU7     2      24.570  27.730   3.230  1.00  0.00            
ATOM    176  H8  DU7     2      23.030  25.930   3.590  1.00  0.00            
ATOM    177  H9  DU7     2      20.260  23.510   4.670  1.00  0.00            
ATOM    178  H10 DU7     2      18.500  21.850   5.180  1.00  0.00            
ATOM    179  H11 DU7     2      17.700  21.360   0.960  1.00  0.00            
ATOM    180  H12 DU7     2      19.570  22.840   0.480  1.00  0.00            
ATOM    181  H13 DU7     2      21.570  26.150  -0.430  1.00  0.00            
ATOM    182  H14 DU7     2      23.240  27.840  -0.920  1.00  0.00            
TER
ENDMDL
MODEL        1
ATOM      1  C1  BCD     1      12.020  32.180   5.240  1.00  0.00            
ATOM      2  O1  BCD     1      13.250  32.000   4.550  1.00  0.00            
ATOM      3  C2  BCD     1      11.320  30.850   5.510  1.00  0.00            
ATOM      4  O2  BCD     1      12.170  29.970   6.250  1.00  0.00            
ATOM      5  C3  BCD     1      10.660  30.250   4.260  1.00  0.00            
ATOM      6  O3  BCD     1       9.770  29.230   4.600  1.00  0.00            
ATOM      7  C4  BCD     1       9.920  31.260   3.410  1.00  0.00            
ATOM      8  C5  BCD     1      10.710  32.540   3.300  1.00  0.00            
ATOM      9  O4  BCD     1      11.120  33.040   4.560  1.00  0.00            
ATOM     10  C6  BCD     1       9.850  33.640   2.640  1.00  0.00            
ATOM     11  O5  BCD     1       8.630  33.940   3.300  1.00  0.00            
ATOM     12  H1  BCD     1      12.210  32.720   6.170  1.00  0.00            
ATOM     13  H2  BCD     1      10.550  31.080   6.250  1.00  0.00            
ATOM     14  H3  BCD     1      11.700  29.150   6.390  1.00  0.00            
ATOM     15  H4  BCD     1      11.430  29.810   3.620  1.00  0.00            
ATOM     16  H5  BCD     1      10.280  28.470   4.910  1.00  0.00            
ATOM     17  H6  BCD     1       8.930  31.520   3.800  1.00  0.00            
ATOM     18  H7  BCD     1      11.620  32.380   2.710  1.00  0.00            
ATOM     19  H8  BCD     1      10.430  34.560   2.470  1.00  0.00            
ATOM     20  H9  BCD     1       9.630  33.320   1.610  1.00  0.00            
ATOM     21  H10 BCD     1       8.720  34.020   4.250  1.00  0.00            
ATOM     22  C7  BCD     1      17.080  33.270   4.520  1.00  0.00            
ATOM     23  O6  BCD     1      17.380  32.220   3.630  1.00  0.00            
ATOM     24  C8  BCD     1      16.590  32.750   5.860  1.00  0.00            
ATOM     25  O7  BCD     1      17.560  31.880   6.490  1.00  0.00            
ATOM     26  C9  BCD     1      15.340  32.030   5.600  1.00  0.00            
ATOM     27  O8  BCD     1      14.870  31.330   6.810  1.00  0.00            
ATOM     28  C10 BCD     1      14.290  32.910   4.970  1.00  0.00            
ATOM     29  C11 BCD     1      14.850  33.670   3.700  1.00  0.00            
ATOM     30  O9  BCD     1      16.160  34.200   3.970  1.00  0.00            
ATOM     31  C12 BCD     1      13.870  34.660   3.100  1.00  0.00            
ATOM     32  O10 BCD     1      13.790  35.730   4.000  1.00  0.00            
ATOM     33  H11 BCD     1      17.970  33.890   4.690  1.00  0.00            
ATOM     34  H12 BCD     1      16.470  33.600   6.550  1.00  0.00            
ATOM     35  H13 BCD     1      17.050  31.400   7.160  1.00  0.00            
ATOM     36  H14 BCD     1      15.520  31.270   4.830  1.00  0.00            
ATOM     37  H15 BCD     1      14.060  30.870   6.570  1.00  0.00            
ATOM     38  H16 BCD     1      14.020  33.690   5.690  1.00  0.00            
ATOM     39  H17 BCD     1      15.020  33.010   2.830  1.00  0.00            
ATOM     40  H18 BCD     1      14.350  34.980   2.160  1.00  0.00            
ATOM     41  H19 BCD     1      12.900  34.230   2.810  1.00  0.00            
ATOM     42  H20 BCD     1      12.900  35.970   4.270  1.00  0.00            
ATOM     43  C13 BCD     1      19.860  30.330   0.990  1.00  0.00            
ATOM     44  O11 BCD     1      18.660  29.570   0.590  1.00  0.00            
ATOM     45  C14 BCD     1      20.110  30.030   2.430  1.00  0.00            
ATOM     46  O12 BCD     1      20.410  28.630   2.680  1.00  0.00            
ATOM     47  C15 BCD     1      19.030  30.620   3.390  1.00  0.00            
ATOM     48  O13 BCD     1      19.400  30.640   4.750  1.00  0.00            
ATOM     49  C16 BCD     1      18.640  32.110   3.010  1.00  0.00            
ATOM     50  C17 BCD     1      18.440  32.200   1.510  1.00  0.00            
ATOM     51  O14 BCD     1      19.570  31.700   0.810  1.00  0.00            
ATOM     52  C18 BCD     1      18.270  33.640   0.970  1.00  0.00            
ATOM     53  O15 BCD     1      19.390  34.450   1.440  1.00  0.00            
ATOM     54  H21 BCD     1      20.790  30.180   0.430  1.00  0.00            
ATOM     55  H22 BCD     1      21.070  30.540   2.610  1.00  0.00            
ATOM     56  H23 BCD     1      19.740  28.040   2.320  1.00  0.00            
ATOM     57  H24 BCD     1      18.240  29.860   3.260  1.00  0.00            
ATOM     58  H25 BCD     1      18.690  30.990   5.300  1.00  0.00            
ATOM     59  H26 BCD     1      19.460  32.770   3.300  1.00  0.00            
ATOM     60  H27 BCD     1      17.560  31.620   1.220  1.00  0.00            
ATOM     61  H28 BCD     1      18.280  33.690  -0.120  1.00  0.00            
ATOM     62  H29 BCD     1      17.270  33.980   1.260  1.00  0.00            
ATOM     63  H30 BCD     1      19.080  35.360   1.450  1.00  0.00            
ATOM     64  C19 BCD     1      17.690  26.870  -2.380  1.00  0.00            
ATOM     65  O16 BCD     1      16.270  27.100  -2.300  1.00  0.00            
ATOM     66  C20 BCD     1      18.210  26.330  -0.980  1.00  0.00            
ATOM     67  O17 BCD     1      17.530  25.110  -0.620  1.00  0.00            
ATOM     68  C21 BCD     1      18.080  27.360   0.100  1.00  0.00            
ATOM     69  O18 BCD     1      18.570  26.810   1.300  1.00  0.00            
ATOM     70  C22 BCD     1      18.900  28.590  -0.350  1.00  0.00            
ATOM     71  C23 BCD     1      18.500  29.120  -1.700  1.00  0.00            
ATOM     72  O19 BCD     1      18.410  27.990  -2.660  1.00  0.00            
ATOM     73  C24 BCD     1      19.470  30.180  -2.290  1.00  0.00            
ATOM     74  O20 BCD     1      20.760  29.560  -2.300  1.00  0.00            
ATOM     75  H31 BCD     1      17.890  26.100  -3.140  1.00  0.00            
ATOM     76  H32 BCD     1      19.250  26.030  -1.110  1.00  0.00            
ATOM     77  H33 BCD     1      17.250  25.030   0.300  1.00  0.00            
ATOM     78  H34 BCD     1      17.030  27.650   0.250  1.00  0.00            
ATOM     79  H35 BCD     1      17.930  26.160   1.610  1.00  0.00            
ATOM     80  H36 BCD     1      19.940  28.260  -0.280  1.00  0.00            
ATOM     81  H37 BCD     1      17.510  29.580  -1.620  1.00  0.00            
ATOM     82  H38 BCD     1      19.170  30.450  -3.310  1.00  0.00            
ATOM     83  H39 BCD     1      19.480  31.130  -1.740  1.00  0.00            
ATOM     84  H40 BCD     1      21.430  30.130  -2.670  1.00  0.00            
ATOM     85  C25 BCD     1      12.910  26.350  -4.690  1.00  0.00            
ATOM     86  O21 BCD     1      12.220  25.790  -3.630  1.00  0.00            
ATOM     87  C26 BCD     1      14.100  25.400  -4.840  1.00  0.00            
ATOM     88  O22 BCD     1      13.660  24.060  -5.140  1.00  0.00            
ATOM     89  C27 BCD     1      15.130  25.470  -3.670  1.00  0.00            
ATOM     90  O23 BCD     1      16.320  24.630  -3.920  1.00  0.00            
ATOM     91  C28 BCD     1      15.480  26.930  -3.490  1.00  0.00            
ATOM     92  C29 BCD     1      14.200  27.800  -3.250  1.00  0.00            
ATOM     93  O24 BCD     1      13.330  27.680  -4.360  1.00  0.00            
ATOM     94  C30 BCD     1      14.590  29.250  -3.130  1.00  0.00            
ATOM     95  O25 BCD     1      15.670  29.730  -3.960  1.00  0.00            
ATOM     96  H41 BCD     1      12.350  26.360  -5.630  1.00  0.00            
ATOM     97  H42 BCD     1      14.670  25.870  -5.650  1.00  0.00            
ATOM     98  H43 BCD     1      13.210  23.740  -4.350  1.00  0.00            
ATOM     99  H44 BCD     1      14.710  25.120  -2.730  1.00  0.00            
ATOM    100  H45 BCD     1      16.590  24.350  -3.040  1.00  0.00            
ATOM    101  H46 BCD     1      16.020  27.270  -4.380  1.00  0.00            
ATOM    102  H47 BCD     1      13.690  27.450  -2.350  1.00  0.00            
ATOM    103  H48 BCD     1      13.740  29.910  -3.360  1.00  0.00            
ATOM    104  H49 BCD     1      14.870  29.410  -2.080  1.00  0.00            
ATOM    105  H50 BCD     1      16.060  30.560  -3.700  1.00  0.00            
ATOM    106  C31 BCD     1       8.720  27.090  -2.090  1.00  0.00            
ATOM    107  O26 BCD     1       9.580  27.840  -1.150  1.00  0.00            
ATOM    108  C32 BCD     1       8.980  25.580  -2.070  1.00  0.00            
ATOM    109  O27 BCD     1       8.400  25.040  -0.840  1.00  0.00            
ATOM    110  C33 BCD     1      10.390  25.240  -2.220  1.00  0.00            
ATOM    111  C34 BCD     1      10.810  25.820  -3.630  1.00  0.00            
ATOM    112  C35 BCD     1      10.300  27.280  -3.820  1.00  0.00            
ATOM    113  O28 BCD     1       8.990  27.470  -3.430  1.00  0.00            
ATOM    114  C36 BCD     1      10.260  27.750  -5.310  1.00  0.00            
ATOM    115  O29 BCD     1       9.790  26.720  -6.170  1.00  0.00            
ATOM    116  O30 BCD     1      10.490  23.790  -2.190  1.00  0.00            
ATOM    117  H51 BCD     1       7.640  27.250  -1.960  1.00  0.00            
ATOM    118  H52 BCD     1       8.340  25.110  -2.830  1.00  0.00            
ATOM    119  H53 BCD     1       8.110  24.170  -1.120  1.00  0.00            
ATOM    120  H54 BCD     1      10.960  25.650  -1.380  1.00  0.00            
ATOM    121  H55 BCD     1      10.310  23.510  -1.290  1.00  0.00            
ATOM    122  H56 BCD     1      10.470  25.250  -4.510  1.00  0.00            
ATOM    123  H57 BCD     1      10.950  27.910  -3.210  1.00  0.00            
ATOM    124  H58 BCD     1       9.600  28.600  -5.480  1.00  0.00            
ATOM    125  H59 BCD     1      11.190  28.200  -5.670  1.00  0.00            
ATOM    126  H60 BCD     1       8.860  26.530  -6.030  1.00  0.00            
ATOM    127  C37 BCD     1       8.560  30.880   1.460  1.00  0.00            
ATOM    128  O31 BCD     1       9.790  30.730   2.130  1.00  0.00            
ATOM    129  C38 BCD     1       7.730  29.550   1.620  1.00  0.00            
ATOM    130  O32 BCD     1       7.600  29.210   3.010  1.00  0.00            
ATOM    131  C39 BCD     1       8.480  28.420   0.860  1.00  0.00            
ATOM    132  O33 BCD     1       7.620  27.210   0.710  1.00  0.00            
ATOM    133  C40 BCD     1       8.840  28.930  -0.550  1.00  0.00            
ATOM    134  C41 BCD     1       9.650  30.290  -0.580  1.00  0.00            
ATOM    135  O34 BCD     1       9.020  31.200   0.190  1.00  0.00            
ATOM    136  C42 BCD     1       9.900  30.860  -1.960  1.00  0.00            
ATOM    137  O35 BCD     1       8.680  31.120  -2.540  1.00  0.00            
ATOM    138  H61 BCD     1       8.050  31.750   1.900  1.00  0.00            
ATOM    139  H62 BCD     1       6.720  29.710   1.210  1.00  0.00            
ATOM    140  H63 BCD     1       8.400  29.430   3.500  1.00  0.00            
ATOM    141  H64 BCD     1       9.390  28.250   1.460  1.00  0.00            
ATOM    142  H65 BCD     1       8.090  26.550   0.200  1.00  0.00            
ATOM    143  H66 BCD     1       7.970  29.150  -1.180  1.00  0.00            
ATOM    144  H67 BCD     1      10.590  29.910  -0.150  1.00  0.00            
ATOM    145  H68 BCD     1      10.460  31.800  -1.890  1.00  0.00            
ATOM    146  H69 BCD     1      10.540  30.150  -2.500  1.00  0.00            
ATOM    147  H70 BCD     1       8.290  31.880  -2.090  1.00  0.00            
ATOM    148  C1  DU7     2      11.880  37.650  -0.080  1.00  0.00            
ATOM    149  N1  DU7     2      13.140  36.890   0.200  1.00  0.00            
ATOM    150  C2  DU7     2      14.160  37.660   0.930  1.00  0.00            
ATOM    151  C3  DU7     2      13.290  35.520   0.020  1.00  0.00            
ATOM    152  C4  DU7     2      14.560  34.900  -0.300  1.00  0.00            
ATOM    153  C5  DU7     2      14.640  33.490  -0.410  1.00  0.00            
ATOM    154  C6  DU7     2      13.510  32.710  -0.310  1.00  0.00            
ATOM    155  N2  DU7     2      13.580  31.300  -0.280  1.00  0.00            
ATOM    156  N3  DU7     2      13.620  30.820   0.900  1.00  0.00            
ATOM    157  C7  DU7     2      14.090  29.520   1.120  1.00  0.00            
ATOM    158  C8  DU7     2      13.450  28.430   0.520  1.00  0.00            
ATOM    159  C9  DU7     2      13.880  27.100   0.770  1.00  0.00            
ATOM    160  C10 DU7     2      14.880  26.870   1.720  1.00  0.00            
ATOM    161  S1  DU7     2      15.240  25.200   2.220  1.00  0.00            
ATOM    162  O1  DU7     2      14.370  24.400   1.390  1.00  0.00            
ATOM    163  O2  DU7     2      14.940  25.140   3.610  1.00  0.00            
ATOM    164  O3  DU7     2      16.660  25.060   1.960  1.00  0.00            
ATOM    165  C11 DU7     2      15.510  27.960   2.360  1.00  0.00            
ATOM    166  C12 DU7     2      15.140  29.280   2.030  1.00  0.00            
ATOM    167  C13 DU7     2      12.310  33.280  -0.050  1.00  0.00            
ATOM    168  C14 DU7     2      12.160  34.670   0.130  1.00  0.00            
ATOM    169  H1  DU7     2      12.080  38.700  -0.330  1.00  0.00            
ATOM    170  H2  DU7     2      11.320  37.170  -0.890  1.00  0.00            
ATOM    171  H3  DU7     2      11.200  37.600   0.770  1.00  0.00            
ATOM    172  H4  DU7     2      13.920  37.780   2.000  1.00  0.00            
ATOM    173  H5  DU7     2      15.180  37.270   0.890  1.00  0.00            
ATOM    174  H6  DU7     2      14.160  38.700   0.580  1.00  0.00            
ATOM    175  H7  DU7     2      15.510  35.390  -0.480  1.00  0.00            
ATOM    176  H8  DU7     2      15.600  32.990  -0.450  1.00  0.00            
ATOM    177  H9  DU7     2      12.510  28.630   0.020  1.00  0.00            
ATOM    178  H10 DU7     2      13.360  26.290   0.280  1.00  0.00            
ATOM    179  H11 DU7     2      16.150  27.790   3.220  1.00  0.00            
ATOM    180  H12 DU7     2      15.680  30.090   2.510  1.00  0.00            
ATOM    181  H13 DU7     2      11.400  32.690  -0.040  1.00  0.00            
ATOM    182  H14 DU7     2      11.170  35.110   0.260  1.00  0.00            
TER
ENDMDL
MODEL        1
ATOM      1  C1  BCD     1      15.140  30.960  46.870  1.00  0.00            
ATOM      2  O1  BCD     1      15.890  31.260  45.650  1.00  0.00            
ATOM      3  C2  BCD     1      14.990  29.530  47.180  1.00  0.00            
ATOM      4  O2  BCD     1      16.290  28.860  47.290  1.00  0.00            
ATOM      5  C3  BCD     1      14.040  28.870  46.190  1.00  0.00            
ATOM      6  O3  BCD     1      13.930  27.490  46.420  1.00  0.00            
ATOM      7  C4  BCD     1      12.720  29.630  46.190  1.00  0.00            
ATOM      8  C5  BCD     1      12.890  31.150  46.060  1.00  0.00            
ATOM      9  O4  BCD     1      13.890  31.620  46.930  1.00  0.00            
ATOM     10  C6  BCD     1      11.680  31.970  46.470  1.00  0.00            
ATOM     11  O5  BCD     1      11.380  31.810  47.840  1.00  0.00            
ATOM     12  H1  BCD     1      15.740  31.440  47.650  1.00  0.00            
ATOM     13  H2  BCD     1      14.530  29.430  48.180  1.00  0.00            
ATOM     14  H3  BCD     1      16.240  28.200  47.990  1.00  0.00            
ATOM     15  H4  BCD     1      14.540  29.020  45.220  1.00  0.00            
ATOM     16  H5  BCD     1      14.740  27.040  46.180  1.00  0.00            
ATOM     17  H6  BCD     1      12.360  29.490  47.220  1.00  0.00            
ATOM     18  H7  BCD     1      13.100  31.170  44.980  1.00  0.00            
ATOM     19  H8  BCD     1      11.880  33.020  46.230  1.00  0.00            
ATOM     20  H9  BCD     1      10.870  31.600  45.840  1.00  0.00            
ATOM     21  H10 BCD     1      12.090  32.350  48.210  1.00  0.00            
ATOM     22  C7  BCD     1      19.020  33.200  43.860  1.00  0.00            
ATOM     23  O6  BCD     1      19.170  32.240  42.860  1.00  0.00            
ATOM     24  C8  BCD     1      19.330  32.560  45.190  1.00  0.00            
ATOM     25  O7  BCD     1      20.620  31.890  45.110  1.00  0.00            
ATOM     26  C9  BCD     1      18.240  31.530  45.450  1.00  0.00            
ATOM     27  O8  BCD     1      18.490  30.790  46.680  1.00  0.00            
ATOM     28  C10 BCD     1      16.940  32.200  45.560  1.00  0.00            
ATOM     29  C11 BCD     1      16.680  32.950  44.300  1.00  0.00            
ATOM     30  O9  BCD     1      17.770  33.770  43.890  1.00  0.00            
ATOM     31  C12 BCD     1      15.410  33.900  44.390  1.00  0.00            
ATOM     32  O10 BCD     1      15.630  34.850  45.420  1.00  0.00            
ATOM     33  H11 BCD     1      19.670  34.050  43.650  1.00  0.00            
ATOM     34  H12 BCD     1      19.340  33.330  45.960  1.00  0.00            
ATOM     35  H13 BCD     1      20.660  31.210  45.790  1.00  0.00            
ATOM     36  H14 BCD     1      18.220  30.870  44.560  1.00  0.00            
ATOM     37  H15 BCD     1      17.770  30.310  47.110  1.00  0.00            
ATOM     38  H16 BCD     1      16.870  32.840  46.450  1.00  0.00            
ATOM     39  H17 BCD     1      16.690  32.250  43.450  1.00  0.00            
ATOM     40  H18 BCD     1      15.320  34.490  43.470  1.00  0.00            
ATOM     41  H19 BCD     1      14.500  33.360  44.690  1.00  0.00            
ATOM     42  H20 BCD     1      16.360  35.450  45.240  1.00  0.00            
ATOM     43  C13 BCD     1      21.270  31.150  39.520  1.00  0.00            
ATOM     44  O11 BCD     1      20.880  29.820  39.780  1.00  0.00            
ATOM     45  C14 BCD     1      22.160  31.680  40.680  1.00  0.00            
ATOM     46  O12 BCD     1      23.340  30.810  40.750  1.00  0.00            
ATOM     47  C15 BCD     1      21.410  31.730  42.030  1.00  0.00            
ATOM     48  O13 BCD     1      22.160  32.420  43.060  1.00  0.00            
ATOM     49  C16 BCD     1      20.080  32.470  41.790  1.00  0.00            
ATOM     50  C17 BCD     1      19.340  32.040  40.520  1.00  0.00            
ATOM     51  O14 BCD     1      20.170  32.000  39.390  1.00  0.00            
ATOM     52  C18 BCD     1      18.070  32.880  40.270  1.00  0.00            
ATOM     53  O15 BCD     1      18.430  34.240  40.170  1.00  0.00            
ATOM     54  H21 BCD     1      21.840  31.290  38.590  1.00  0.00            
ATOM     55  H22 BCD     1      22.550  32.680  40.430  1.00  0.00            
ATOM     56  H23 BCD     1      23.080  29.950  41.080  1.00  0.00            
ATOM     57  H24 BCD     1      20.970  30.750  42.260  1.00  0.00            
ATOM     58  H25 BCD     1      21.700  32.230  43.880  1.00  0.00            
ATOM     59  H26 BCD     1      20.330  33.540  41.690  1.00  0.00            
ATOM     60  H27 BCD     1      18.880  31.060  40.740  1.00  0.00            
ATOM     61  H28 BCD     1      17.590  32.610  39.320  1.00  0.00            
ATOM     62  H29 BCD     1      17.310  32.710  41.040  1.00  0.00            
ATOM     63  H30 BCD     1      17.780  34.640  39.590  1.00  0.00            
ATOM     64  C19 BCD     1      19.250  27.150  37.360  1.00  0.00            
ATOM     65  O16 BCD     1      18.050  27.360  38.070  1.00  0.00            
ATOM     66  C20 BCD     1      20.430  26.630  38.220  1.00  0.00            
ATOM     67  O17 BCD     1      20.270  25.290  38.720  1.00  0.00            
ATOM     68  C21 BCD     1      20.760  27.670  39.280  1.00  0.00            
ATOM     69  O18 BCD     1      21.990  27.300  39.920  1.00  0.00            
ATOM     70  C22 BCD     1      20.980  29.020  38.640  1.00  0.00            
ATOM     71  C23 BCD     1      19.890  29.370  37.510  1.00  0.00            
ATOM     72  O19 BCD     1      19.680  28.300  36.690  1.00  0.00            
ATOM     73  C24 BCD     1      20.220  30.480  36.580  1.00  0.00            
ATOM     74  O20 BCD     1      21.330  30.080  35.800  1.00  0.00            
ATOM     75  H31 BCD     1      18.930  26.390  36.640  1.00  0.00            
ATOM     76  H32 BCD     1      21.260  26.660  37.490  1.00  0.00            
ATOM     77  H33 BCD     1      19.520  25.430  39.300  1.00  0.00            
ATOM     78  H34 BCD     1      19.900  27.700  39.960  1.00  0.00            
ATOM     79  H35 BCD     1      22.280  27.790  40.700  1.00  0.00            
ATOM     80  H36 BCD     1      22.000  28.990  38.230  1.00  0.00            
ATOM     81  H37 BCD     1      18.960  29.690  37.980  1.00  0.00            
ATOM     82  H38 BCD     1      19.290  30.610  36.020  1.00  0.00            
ATOM     83  H39 BCD     1      20.300  31.480  37.020  1.00  0.00            
ATOM     84  H40 BCD     1      21.010  29.360  35.240  1.00  0.00            
ATOM     85  C25 BCD     1      14.100  26.550  37.300  1.00  0.00            
ATOM     86  O21 BCD     1      13.950  26.340  38.700  1.00  0.00            
ATOM     87  C26 BCD     1      15.090  25.520  36.730  1.00  0.00            
ATOM     88  O22 BCD     1      14.670  24.170  36.910  1.00  0.00            
ATOM     89  C27 BCD     1      16.490  25.730  37.340  1.00  0.00            
ATOM     90  O23 BCD     1      17.420  24.740  36.740  1.00  0.00            
ATOM     91  C28 BCD     1      16.880  27.240  37.270  1.00  0.00            
ATOM     92  C29 BCD     1      15.790  28.070  37.970  1.00  0.00            
ATOM     93  O24 BCD     1      14.610  27.930  37.220  1.00  0.00            
ATOM     94  C30 BCD     1      16.130  29.640  38.030  1.00  0.00            
ATOM     95  O25 BCD     1      16.200  30.260  36.730  1.00  0.00            
ATOM     96  H41 BCD     1      13.150  26.480  36.770  1.00  0.00            
ATOM     97  H42 BCD     1      15.180  25.730  35.660  1.00  0.00            
ATOM     98  H43 BCD     1      15.310  23.570  36.530  1.00  0.00            
ATOM     99  H44 BCD     1      16.400  25.680  38.430  1.00  0.00            
ATOM    100  H45 BCD     1      17.480  24.020  37.370  1.00  0.00            
ATOM    101  H46 BCD     1      17.090  27.510  36.230  1.00  0.00            
ATOM    102  H47 BCD     1      15.700  27.690  39.000  1.00  0.00            
ATOM    103  H48 BCD     1      15.340  30.160  38.580  1.00  0.00            
ATOM    104  H49 BCD     1      17.030  29.850  38.630  1.00  0.00            
ATOM    105  H50 BCD     1      16.630  31.100  36.890  1.00  0.00            
ATOM    106  C31 BCD     1      10.460  26.310  41.030  1.00  0.00            
ATOM    107  O26 BCD     1      11.090  26.400  42.340  1.00  0.00            
ATOM    108  C32 BCD     1      10.950  25.050  40.240  1.00  0.00            
ATOM    109  O27 BCD     1      10.670  23.950  41.090  1.00  0.00            
ATOM    110  C33 BCD     1      12.420  25.050  39.880  1.00  0.00            
ATOM    111  C34 BCD     1      12.600  26.280  39.040  1.00  0.00            
ATOM    112  C35 BCD     1      12.260  27.500  39.970  1.00  0.00            
ATOM    113  O28 BCD     1      10.860  27.420  40.220  1.00  0.00            
ATOM    114  C36 BCD     1      12.510  28.790  39.270  1.00  0.00            
ATOM    115  O29 BCD     1      11.800  28.860  38.010  1.00  0.00            
ATOM    116  O30 BCD     1      12.810  23.950  39.120  1.00  0.00            
ATOM    117  H51 BCD     1       9.400  26.450  41.230  1.00  0.00            
ATOM    118  H52 BCD     1      10.310  24.920  39.360  1.00  0.00            
ATOM    119  H53 BCD     1      11.410  23.800  41.690  1.00  0.00            
ATOM    120  H54 BCD     1      12.990  25.070  40.820  1.00  0.00            
ATOM    121  H55 BCD     1      13.510  24.120  38.480  1.00  0.00            
ATOM    122  H56 BCD     1      11.890  26.220  38.210  1.00  0.00            
ATOM    123  H57 BCD     1      12.840  27.450  40.890  1.00  0.00            
ATOM    124  H58 BCD     1      12.280  29.610  39.970  1.00  0.00            
ATOM    125  H59 BCD     1      13.570  29.000  39.120  1.00  0.00            
ATOM    126  H60 BCD     1      10.990  28.360  38.070  1.00  0.00            
ATOM    127  C37 BCD     1      10.650  28.690  45.670  1.00  0.00            
ATOM    128  O31 BCD     1      11.860  29.130  45.230  1.00  0.00            
ATOM    129  C38 BCD     1      10.620  27.160  45.820  1.00  0.00            
ATOM    130  O32 BCD     1      11.440  26.720  46.870  1.00  0.00            
ATOM    131  C39 BCD     1      11.130  26.500  44.570  1.00  0.00            
ATOM    132  O33 BCD     1      11.050  25.060  44.800  1.00  0.00            
ATOM    133  C40 BCD     1      10.330  26.900  43.450  1.00  0.00            
ATOM    134  C41 BCD     1      10.080  28.520  43.310  1.00  0.00            
ATOM    135  O34 BCD     1       9.760  29.050  44.630  1.00  0.00            
ATOM    136  C42 BCD     1       8.970  29.050  42.430  1.00  0.00            
ATOM    137  O35 BCD     1       7.710  28.520  42.850  1.00  0.00            
ATOM    138  H61 BCD     1      10.290  29.120  46.610  1.00  0.00            
ATOM    139  H62 BCD     1       9.550  26.990  45.950  1.00  0.00            
ATOM    140  H63 BCD     1      12.320  27.100  46.790  1.00  0.00            
ATOM    141  H64 BCD     1      12.170  26.790  44.350  1.00  0.00            
ATOM    142  H65 BCD     1      11.270  24.660  43.950  1.00  0.00            
ATOM    143  H66 BCD     1       9.330  26.450  43.450  1.00  0.00            
ATOM    144  H67 BCD     1      11.040  28.890  42.920  1.00  0.00            
ATOM    145  H68 BCD     1       8.940  30.150  42.460  1.00  0.00            
ATOM    146  H69 BCD     1       9.150  28.730  41.400  1.00  0.00            
ATOM    147  H70 BCD     1       7.560  28.610  43.790  1.00  0.00            
ATOM    148  C1  DU7     2      11.720  36.710  42.460  1.00  0.00            
ATOM    149  N1  DU7     2      12.360  35.950  41.310  1.00  0.00            
ATOM    150  C2  DU7     2      12.090  36.600  39.990  1.00  0.00            
ATOM    151  C3  DU7     2      12.760  34.630  41.450  1.00  0.00            
ATOM    152  C4  DU7     2      13.900  34.120  40.780  1.00  0.00            
ATOM    153  C5  DU7     2      14.200  32.760  40.890  1.00  0.00            
ATOM    154  C6  DU7     2      13.440  31.930  41.750  1.00  0.00            
ATOM    155  N2  DU7     2      13.850  30.630  41.840  1.00  0.00            
ATOM    156  N3  DU7     2      14.700  30.350  42.720  1.00  0.00            
ATOM    157  C7  DU7     2      15.360  29.080  42.570  1.00  0.00            
ATOM    158  C8  DU7     2      14.760  27.840  42.910  1.00  0.00            
ATOM    159  C9  DU7     2      15.310  26.630  42.550  1.00  0.00            
ATOM    160  C10 DU7     2      16.530  26.590  41.860  1.00  0.00            
ATOM    161  S1  DU7     2      17.370  25.050  41.630  1.00  0.00            
ATOM    162  O1  DU7     2      16.370  24.020  41.330  1.00  0.00            
ATOM    163  O2  DU7     2      17.990  25.080  42.970  1.00  0.00            
ATOM    164  O3  DU7     2      18.310  25.330  40.610  1.00  0.00            
ATOM    165  C11 DU7     2      17.140  27.780  41.480  1.00  0.00            
ATOM    166  C12 DU7     2      16.580  29.040  41.810  1.00  0.00            
ATOM    167  C13 DU7     2      12.260  32.380  42.280  1.00  0.00            
ATOM    168  C14 DU7     2      11.860  33.690  42.120  1.00  0.00            
ATOM    169  H1  DU7     2      11.410  37.720  42.150  1.00  0.00            
ATOM    170  H2  DU7     2      10.850  36.170  42.850  1.00  0.00            
ATOM    171  H3  DU7     2      12.440  36.790  43.270  1.00  0.00            
ATOM    172  H4  DU7     2      12.620  37.550  39.880  1.00  0.00            
ATOM    173  H5  DU7     2      12.520  36.020  39.160  1.00  0.00            
ATOM    174  H6  DU7     2      11.020  36.660  39.770  1.00  0.00            
ATOM    175  H7  DU7     2      14.560  34.730  40.170  1.00  0.00            
ATOM    176  H8  DU7     2      15.170  32.530  40.460  1.00  0.00            
ATOM    177  H9  DU7     2      13.750  27.750  43.310  1.00  0.00            
ATOM    178  H10 DU7     2      14.940  25.680  42.910  1.00  0.00            
ATOM    179  H11 DU7     2      18.010  27.720  40.830  1.00  0.00            
ATOM    180  H12 DU7     2      17.150  29.890  41.450  1.00  0.00            
ATOM    181  H13 DU7     2      11.590  31.700  42.810  1.00  0.00            
ATOM    182  H14 DU7     2      10.910  34.030  42.510  1.00  0.00            
TER
ENDMDL
MODEL        1
ATOM      1  C1  BCD     1      14.860  30.390  43.220  1.00  0.00            
ATOM      2  O1  BCD     1      14.860  30.520  41.810  1.00  0.00            
ATOM      3  C2  BCD     1      15.250  28.990  43.600  1.00  0.00            
ATOM      4  O2  BCD     1      16.530  28.710  43.050  1.00  0.00            
ATOM      5  C3  BCD     1      14.210  27.960  43.020  1.00  0.00            
ATOM      6  O3  BCD     1      14.600  26.580  43.260  1.00  0.00            
ATOM      7  C4  BCD     1      12.850  28.330  43.600  1.00  0.00            
ATOM      8  C5  BCD     1      12.550  29.810  43.230  1.00  0.00            
ATOM      9  O4  BCD     1      13.610  30.750  43.730  1.00  0.00            
ATOM     10  C6  BCD     1      11.220  30.300  43.680  1.00  0.00            
ATOM     11  O5  BCD     1      11.100  30.370  45.120  1.00  0.00            
ATOM     12  H1  BCD     1      15.630  31.060  43.620  1.00  0.00            
ATOM     13  H2  BCD     1      15.330  28.950  44.700  1.00  0.00            
ATOM     14  H3  BCD     1      17.140  28.360  43.710  1.00  0.00            
ATOM     15  H4  BCD     1      14.220  28.060  41.930  1.00  0.00            
ATOM     16  H5  BCD     1      15.430  26.430  42.790  1.00  0.00            
ATOM     17  H6  BCD     1      12.740  28.100  44.670  1.00  0.00            
ATOM     18  H7  BCD     1      12.600  29.770  42.140  1.00  0.00            
ATOM     19  H8  BCD     1      11.060  31.300  43.260  1.00  0.00            
ATOM     20  H9  BCD     1      10.370  29.700  43.320  1.00  0.00            
ATOM     21  H10 BCD     1      10.190  30.660  45.270  1.00  0.00            
ATOM     22  C7  BCD     1      17.170  32.310  38.910  1.00  0.00            
ATOM     23  O6  BCD     1      17.360  31.060  38.360  1.00  0.00            
ATOM     24  C8  BCD     1      17.780  32.400  40.350  1.00  0.00            
ATOM     25  O7  BCD     1      19.130  32.040  40.250  1.00  0.00            
ATOM     26  C9  BCD     1      17.100  31.320  41.260  1.00  0.00            
ATOM     27  O8  BCD     1      17.680  31.430  42.560  1.00  0.00            
ATOM     28  C10 BCD     1      15.540  31.590  41.200  1.00  0.00            
ATOM     29  C11 BCD     1      15.010  31.660  39.740  1.00  0.00            
ATOM     30  O9  BCD     1      15.750  32.570  38.960  1.00  0.00            
ATOM     31  C12 BCD     1      13.550  32.060  39.560  1.00  0.00            
ATOM     32  O10 BCD     1      13.370  33.370  40.090  1.00  0.00            
ATOM     33  H11 BCD     1      17.660  33.030  38.240  1.00  0.00            
ATOM     34  H12 BCD     1      17.670  33.390  40.820  1.00  0.00            
ATOM     35  H13 BCD     1      19.510  32.250  41.110  1.00  0.00            
ATOM     36  H14 BCD     1      17.290  30.360  40.760  1.00  0.00            
ATOM     37  H15 BCD     1      18.060  30.560  42.750  1.00  0.00            
ATOM     38  H16 BCD     1      15.300  32.530  41.700  1.00  0.00            
ATOM     39  H17 BCD     1      15.160  30.670  39.290  1.00  0.00            
ATOM     40  H18 BCD     1      13.170  32.010  38.530  1.00  0.00            
ATOM     41  H19 BCD     1      12.960  31.320  40.120  1.00  0.00            
ATOM     42  H20 BCD     1      12.660  33.350  40.740  1.00  0.00            
ATOM     43  C13 BCD     1      18.710  28.980  35.170  1.00  0.00            
ATOM     44  O11 BCD     1      18.100  27.760  35.550  1.00  0.00            
ATOM     45  C14 BCD     1      19.740  29.460  36.170  1.00  0.00            
ATOM     46  O12 BCD     1      20.680  28.440  36.440  1.00  0.00            
ATOM     47  C15 BCD     1      19.170  29.960  37.470  1.00  0.00            
ATOM     48  O13 BCD     1      20.210  30.590  38.210  1.00  0.00            
ATOM     49  C16 BCD     1      18.090  30.960  37.130  1.00  0.00            
ATOM     50  C17 BCD     1      17.090  30.350  36.120  1.00  0.00            
ATOM     51  O14 BCD     1      17.760  29.940  34.960  1.00  0.00            
ATOM     52  C18 BCD     1      15.890  31.150  35.650  1.00  0.00            
ATOM     53  O15 BCD     1      16.250  32.310  34.900  1.00  0.00            
ATOM     54  H21 BCD     1      19.230  28.860  34.210  1.00  0.00            
ATOM     55  H22 BCD     1      20.240  30.300  35.680  1.00  0.00            
ATOM     56  H23 BCD     1      20.300  27.840  37.090  1.00  0.00            
ATOM     57  H24 BCD     1      18.790  29.170  38.130  1.00  0.00            
ATOM     58  H25 BCD     1      19.850  31.030  38.990  1.00  0.00            
ATOM     59  H26 BCD     1      18.470  31.880  36.670  1.00  0.00            
ATOM     60  H27 BCD     1      16.650  29.450  36.570  1.00  0.00            
ATOM     61  H28 BCD     1      15.320  30.380  35.110  1.00  0.00            
ATOM     62  H29 BCD     1      15.330  31.380  36.560  1.00  0.00            
ATOM     63  H30 BCD     1      16.340  32.970  35.590  1.00  0.00            
ATOM     64  C19 BCD     1      16.470  24.470  33.810  1.00  0.00            
ATOM     65  O16 BCD     1      15.420  24.770  34.720  1.00  0.00            
ATOM     66  C20 BCD     1      17.770  24.120  34.650  1.00  0.00            
ATOM     67  O17 BCD     1      17.640  22.850  35.260  1.00  0.00            
ATOM     68  C21 BCD     1      18.110  25.310  35.530  1.00  0.00            
ATOM     69  O18 BCD     1      19.320  25.120  36.340  1.00  0.00            
ATOM     70  C22 BCD     1      18.220  26.650  34.680  1.00  0.00            
ATOM     71  C23 BCD     1      17.220  26.760  33.540  1.00  0.00            
ATOM     72  O19 BCD     1      16.770  25.540  32.940  1.00  0.00            
ATOM     73  C24 BCD     1      17.710  27.570  32.370  1.00  0.00            
ATOM     74  O20 BCD     1      19.030  27.290  32.050  1.00  0.00            
ATOM     75  H31 BCD     1      16.180  23.620  33.170  1.00  0.00            
ATOM     76  H32 BCD     1      18.560  23.980  33.900  1.00  0.00            
ATOM     77  H33 BCD     1      16.820  22.860  35.770  1.00  0.00            
ATOM     78  H34 BCD     1      17.210  25.350  36.150  1.00  0.00            
ATOM     79  H35 BCD     1      19.020  24.570  37.060  1.00  0.00            
ATOM     80  H36 BCD     1      19.260  26.650  34.330  1.00  0.00            
ATOM     81  H37 BCD     1      16.360  27.290  33.980  1.00  0.00            
ATOM     82  H38 BCD     1      17.110  27.370  31.470  1.00  0.00            
ATOM     83  H39 BCD     1      17.570  28.640  32.540  1.00  0.00            
ATOM     84  H40 BCD     1      19.290  27.740  31.240  1.00  0.00            
ATOM     85  C25 BCD     1      11.200  25.250  34.930  1.00  0.00            
ATOM     86  O21 BCD     1      11.090  24.670  36.180  1.00  0.00            
ATOM     87  C26 BCD     1      11.770  24.320  33.880  1.00  0.00            
ATOM     88  O22 BCD     1      10.890  23.190  33.870  1.00  0.00            
ATOM     89  C27 BCD     1      13.240  23.970  34.120  1.00  0.00            
ATOM     90  O23 BCD     1      13.710  23.150  33.080  1.00  0.00            
ATOM     91  C28 BCD     1      14.050  25.200  34.320  1.00  0.00            
ATOM     92  C29 BCD     1      13.440  26.190  35.370  1.00  0.00            
ATOM     93  O24 BCD     1      12.040  26.450  35.090  1.00  0.00            
ATOM     94  C30 BCD     1      14.160  27.530  35.520  1.00  0.00            
ATOM     95  O25 BCD     1      13.970  28.400  34.490  1.00  0.00            
ATOM     96  H41 BCD     1      10.230  25.630  34.590  1.00  0.00            
ATOM     97  H42 BCD     1      11.760  24.870  32.930  1.00  0.00            
ATOM     98  H43 BCD     1      10.030  23.530  33.600  1.00  0.00            
ATOM     99  H44 BCD     1      13.340  23.400  35.050  1.00  0.00            
ATOM    100  H45 BCD     1      14.340  22.510  33.410  1.00  0.00            
ATOM    101  H46 BCD     1      14.190  25.820  33.430  1.00  0.00            
ATOM    102  H47 BCD     1      13.390  25.710  36.350  1.00  0.00            
ATOM    103  H48 BCD     1      13.700  27.990  36.410  1.00  0.00            
ATOM    104  H49 BCD     1      15.220  27.390  35.780  1.00  0.00            
ATOM    105  H50 BCD     1      13.060  28.370  34.200  1.00  0.00            
ATOM    106  C31 BCD     1       8.610  24.900  39.520  1.00  0.00            
ATOM    107  O26 BCD     1       9.710  24.910  40.430  1.00  0.00            
ATOM    108  C32 BCD     1       8.590  23.590  38.680  1.00  0.00            
ATOM    109  O27 BCD     1       8.590  22.440  39.610  1.00  0.00            
ATOM    110  C33 BCD     1       9.850  23.600  37.810  1.00  0.00            
ATOM    111  C34 BCD     1       9.820  24.740  36.840  1.00  0.00            
ATOM    112  C35 BCD     1       9.690  26.010  37.680  1.00  0.00            
ATOM    113  O28 BCD     1       8.550  25.950  38.630  1.00  0.00            
ATOM    114  C36 BCD     1       9.360  27.240  36.790  1.00  0.00            
ATOM    115  O29 BCD     1       8.190  27.120  36.080  1.00  0.00            
ATOM    116  O30 BCD     1      10.020  22.280  37.120  1.00  0.00            
ATOM    117  H51 BCD     1       7.660  24.980  40.050  1.00  0.00            
ATOM    118  H52 BCD     1       7.690  23.670  38.070  1.00  0.00            
ATOM    119  H53 BCD     1       8.500  21.710  38.990  1.00  0.00            
ATOM    120  H54 BCD     1      10.700  23.780  38.470  1.00  0.00            
ATOM    121  H55 BCD     1      10.960  22.110  37.020  1.00  0.00            
ATOM    122  H56 BCD     1       9.040  24.680  36.070  1.00  0.00            
ATOM    123  H57 BCD     1      10.650  26.220  38.170  1.00  0.00            
ATOM    124  H58 BCD     1       9.220  27.960  37.600  1.00  0.00            
ATOM    125  H59 BCD     1      10.140  27.680  36.150  1.00  0.00            
ATOM    126  H60 BCD     1       7.500  26.690  36.600  1.00  0.00            
ATOM    127  C37 BCD     1      10.880  26.950  43.760  1.00  0.00            
ATOM    128  O31 BCD     1      11.930  27.490  42.890  1.00  0.00            
ATOM    129  C38 BCD     1      10.990  25.440  43.790  1.00  0.00            
ATOM    130  O32 BCD     1      12.350  25.050  44.200  1.00  0.00            
ATOM    131  C39 BCD     1      10.740  24.830  42.440  1.00  0.00            
ATOM    132  O33 BCD     1      10.780  23.410  42.540  1.00  0.00            
ATOM    133  C40 BCD     1       9.470  25.350  41.760  1.00  0.00            
ATOM    134  C41 BCD     1       9.260  26.850  41.880  1.00  0.00            
ATOM    135  O34 BCD     1       9.610  27.350  43.240  1.00  0.00            
ATOM    136  C42 BCD     1       7.850  27.300  41.490  1.00  0.00            
ATOM    137  O35 BCD     1       6.870  26.480  42.080  1.00  0.00            
ATOM    138  H61 BCD     1      10.920  27.320  44.790  1.00  0.00            
ATOM    139  H62 BCD     1      10.290  25.070  44.550  1.00  0.00            
ATOM    140  H63 BCD     1      12.870  25.630  43.640  1.00  0.00            
ATOM    141  H64 BCD     1      11.540  25.020  41.710  1.00  0.00            
ATOM    142  H65 BCD     1      10.990  22.980  41.710  1.00  0.00            
ATOM    143  H66 BCD     1       8.600  24.780  42.110  1.00  0.00            
ATOM    144  H67 BCD     1       9.860  27.290  41.080  1.00  0.00            
ATOM    145  H68 BCD     1       7.620  28.310  41.860  1.00  0.00            
ATOM    146  H69 BCD     1       7.610  27.370  40.420  1.00  0.00            
ATOM    147  H70 BCD     1       6.150  26.470  41.440  1.00  0.00            
ATOM    148  C1  DU7     2       8.180  34.380  40.130  1.00  0.00            
ATOM    149  N1  DU7     2       9.190  33.980  39.020  1.00  0.00            
ATOM    150  C2  DU7     2       9.860  35.110  38.320  1.00  0.00            
ATOM    151  C3  DU7     2       9.660  32.680  38.900  1.00  0.00            
ATOM    152  C4  DU7     2      10.490  32.280  37.800  1.00  0.00            
ATOM    153  C5  DU7     2      11.120  31.030  37.600  1.00  0.00            
ATOM    154  C6  DU7     2      10.910  30.090  38.580  1.00  0.00            
ATOM    155  N2  DU7     2      11.580  28.890  38.540  1.00  0.00            
ATOM    156  N3  DU7     2      12.690  28.860  39.230  1.00  0.00            
ATOM    157  C7  DU7     2      13.370  27.580  39.380  1.00  0.00            
ATOM    158  C8  DU7     2      12.650  26.410  39.640  1.00  0.00            
ATOM    159  C9  DU7     2      13.360  25.180  39.530  1.00  0.00            
ATOM    160  C10 DU7     2      14.750  25.090  39.090  1.00  0.00            
ATOM    161  S1  DU7     2      15.620  23.460  38.990  1.00  0.00            
ATOM    162  O1  DU7     2      14.580  22.470  39.230  1.00  0.00            
ATOM    163  O2  DU7     2      16.710  23.510  40.000  1.00  0.00            
ATOM    164  O3  DU7     2      16.150  23.420  37.620  1.00  0.00            
ATOM    165  C11 DU7     2      15.360  26.280  38.710  1.00  0.00            
ATOM    166  C12 DU7     2      14.620  27.480  38.810  1.00  0.00            
ATOM    167  C13 DU7     2      10.130  30.410  39.670  1.00  0.00            
ATOM    168  C14 DU7     2       9.550  31.650  39.870  1.00  0.00            
ATOM    169  H1  DU7     2       8.640  34.510  41.120  1.00  0.00            
ATOM    170  H2  DU7     2       7.580  35.240  39.800  1.00  0.00            
ATOM    171  H3  DU7     2       7.460  33.560  40.170  1.00  0.00            
ATOM    172  H4  DU7     2       9.430  36.030  38.720  1.00  0.00            
ATOM    173  H5  DU7     2      10.930  35.140  38.570  1.00  0.00            
ATOM    174  H6  DU7     2       9.820  35.050  37.220  1.00  0.00            
ATOM    175  H7  DU7     2      10.750  33.000  37.030  1.00  0.00            
ATOM    176  H8  DU7     2      11.800  30.840  36.770  1.00  0.00            
ATOM    177  H9  DU7     2      11.600  26.480  39.910  1.00  0.00            
ATOM    178  H10 DU7     2      12.890  24.280  39.920  1.00  0.00            
ATOM    179  H11 DU7     2      16.250  26.280  38.090  1.00  0.00            
ATOM    180  H12 DU7     2      15.060  28.390  38.410  1.00  0.00            
ATOM    181  H13 DU7     2      10.000  29.660  40.440  1.00  0.00            
ATOM    182  H14 DU7     2       8.880  31.760  40.720  1.00  0.00            
TER
ENDMDL
MODEL        1
ATOM      1  C1  BCD     1      18.120  28.430  42.060  1.00  0.00            
ATOM      2  O1  BCD     1      17.410  28.710  40.790  1.00  0.00            
ATOM      3  C2  BCD     1      18.250  26.920  42.120  1.00  0.00            
ATOM      4  O2  BCD     1      18.950  26.420  40.970  1.00  0.00            
ATOM      5  C3  BCD     1      16.920  26.280  42.410  1.00  0.00            
ATOM      6  O3  BCD     1      17.080  24.880  42.720  1.00  0.00            
ATOM      7  C4  BCD     1      16.030  27.050  43.450  1.00  0.00            
ATOM      8  C5  BCD     1      16.050  28.540  43.090  1.00  0.00            
ATOM      9  O4  BCD     1      17.380  28.940  43.130  1.00  0.00            
ATOM     10  C6  BCD     1      15.360  29.380  44.230  1.00  0.00            
ATOM     11  O5  BCD     1      15.790  29.010  45.570  1.00  0.00            
ATOM     12  H1  BCD     1      19.080  28.960  42.040  1.00  0.00            
ATOM     13  H2  BCD     1      18.870  26.640  42.980  1.00  0.00            
ATOM     14  H3  BCD     1      18.460  26.490  40.150  1.00  0.00            
ATOM     15  H4  BCD     1      16.250  26.380  41.550  1.00  0.00            
ATOM     16  H5  BCD     1      17.430  24.310  42.020  1.00  0.00            
ATOM     17  H6  BCD     1      16.460  26.850  44.440  1.00  0.00            
ATOM     18  H7  BCD     1      15.420  28.720  42.210  1.00  0.00            
ATOM     19  H8  BCD     1      15.430  30.470  44.080  1.00  0.00            
ATOM     20  H9  BCD     1      14.300  29.100  44.210  1.00  0.00            
ATOM     21  H10 BCD     1      16.710  29.250  45.460  1.00  0.00            
ATOM     22  C7  BCD     1      17.810  31.600  37.790  1.00  0.00            
ATOM     23  O6  BCD     1      17.630  30.580  36.850  1.00  0.00            
ATOM     24  C8  BCD     1      19.040  31.290  38.590  1.00  0.00            
ATOM     25  O7  BCD     1      20.160  31.210  37.780  1.00  0.00            
ATOM     26  C9  BCD     1      18.840  29.970  39.340  1.00  0.00            
ATOM     27  O8  BCD     1      20.010  29.660  40.200  1.00  0.00            
ATOM     28  C10 BCD     1      17.630  30.030  40.220  1.00  0.00            
ATOM     29  C11 BCD     1      16.510  30.360  39.330  1.00  0.00            
ATOM     30  O9  BCD     1      16.620  31.610  38.660  1.00  0.00            
ATOM     31  C12 BCD     1      15.140  30.340  39.990  1.00  0.00            
ATOM     32  O10 BCD     1      14.950  31.340  41.060  1.00  0.00            
ATOM     33  H11 BCD     1      17.870  32.600  37.350  1.00  0.00            
ATOM     34  H12 BCD     1      19.250  32.080  39.310  1.00  0.00            
ATOM     35  H13 BCD     1      20.380  32.080  37.440  1.00  0.00            
ATOM     36  H14 BCD     1      18.750  29.180  38.590  1.00  0.00            
ATOM     37  H15 BCD     1      20.170  30.390  40.810  1.00  0.00            
ATOM     38  H16 BCD     1      17.900  30.760  41.000  1.00  0.00            
ATOM     39  H17 BCD     1      16.480  29.570  38.570  1.00  0.00            
ATOM     40  H18 BCD     1      14.440  30.580  39.180  1.00  0.00            
ATOM     41  H19 BCD     1      14.940  29.340  40.380  1.00  0.00            
ATOM     42  H20 BCD     1      14.200  31.060  41.590  1.00  0.00            
ATOM     43  C13 BCD     1      16.490  29.930  32.950  1.00  0.00            
ATOM     44  O11 BCD     1      16.140  28.620  33.370  1.00  0.00            
ATOM     45  C14 BCD     1      17.990  30.140  33.250  1.00  0.00            
ATOM     46  O12 BCD     1      18.700  29.260  32.380  1.00  0.00            
ATOM     47  C15 BCD     1      18.360  30.110  34.700  1.00  0.00            
ATOM     48  O13 BCD     1      19.720  30.530  35.000  1.00  0.00            
ATOM     49  C16 BCD     1      17.440  31.050  35.500  1.00  0.00            
ATOM     50  C17 BCD     1      15.960  31.020  35.140  1.00  0.00            
ATOM     51  O14 BCD     1      15.820  30.910  33.690  1.00  0.00            
ATOM     52  C18 BCD     1      15.110  32.200  35.630  1.00  0.00            
ATOM     53  O15 BCD     1      15.540  33.450  35.150  1.00  0.00            
ATOM     54  H21 BCD     1      16.190  30.130  31.920  1.00  0.00            
ATOM     55  H22 BCD     1      18.190  31.160  32.900  1.00  0.00            
ATOM     56  H23 BCD     1      18.700  28.380  32.780  1.00  0.00            
ATOM     57  H24 BCD     1      18.210  29.070  35.020  1.00  0.00            
ATOM     58  H25 BCD     1      19.850  30.460  35.950  1.00  0.00            
ATOM     59  H26 BCD     1      17.860  32.050  35.310  1.00  0.00            
ATOM     60  H27 BCD     1      15.510  30.100  35.550  1.00  0.00            
ATOM     61  H28 BCD     1      14.100  31.920  35.310  1.00  0.00            
ATOM     62  H29 BCD     1      15.270  32.210  36.720  1.00  0.00            
ATOM     63  H30 BCD     1      15.320  34.130  35.800  1.00  0.00            
ATOM     64  C19 BCD     1      14.010  25.230  32.230  1.00  0.00            
ATOM     65  O16 BCD     1      13.580  25.170  33.610  1.00  0.00            
ATOM     66  C20 BCD     1      15.520  25.210  32.200  1.00  0.00            
ATOM     67  O17 BCD     1      15.920  23.890  32.640  1.00  0.00            
ATOM     68  C21 BCD     1      16.170  26.410  32.880  1.00  0.00            
ATOM     69  O18 BCD     1      17.580  26.310  32.740  1.00  0.00            
ATOM     70  C22 BCD     1      15.640  27.710  32.400  1.00  0.00            
ATOM     71  C23 BCD     1      14.100  27.740  32.430  1.00  0.00            
ATOM     72  O19 BCD     1      13.610  26.530  31.750  1.00  0.00            
ATOM     73  C24 BCD     1      13.500  28.920  31.730  1.00  0.00            
ATOM     74  O20 BCD     1      14.010  29.100  30.400  1.00  0.00            
ATOM     75  H31 BCD     1      13.620  24.400  31.620  1.00  0.00            
ATOM     76  H32 BCD     1      15.730  25.430  31.140  1.00  0.00            
ATOM     77  H33 BCD     1      15.750  23.380  31.840  1.00  0.00            
ATOM     78  H34 BCD     1      15.890  26.200  33.930  1.00  0.00            
ATOM     79  H35 BCD     1      17.830  25.450  33.100  1.00  0.00            
ATOM     80  H36 BCD     1      15.980  27.900  31.380  1.00  0.00            
ATOM     81  H37 BCD     1      13.810  27.640  33.490  1.00  0.00            
ATOM     82  H38 BCD     1      12.430  28.680  31.680  1.00  0.00            
ATOM     83  H39 BCD     1      13.570  29.840  32.330  1.00  0.00            
ATOM     84  H40 BCD     1      13.520  28.510  29.830  1.00  0.00            
ATOM     85  C25 BCD     1      10.640  23.390  35.800  1.00  0.00            
ATOM     86  O21 BCD     1      11.020  23.970  37.030  1.00  0.00            
ATOM     87  C26 BCD     1      11.800  22.510  35.350  1.00  0.00            
ATOM     88  O22 BCD     1      12.140  21.570  36.310  1.00  0.00            
ATOM     89  C27 BCD     1      12.940  23.360  34.920  1.00  0.00            
ATOM     90  O23 BCD     1      14.000  22.560  34.320  1.00  0.00            
ATOM     91  C28 BCD     1      12.510  24.410  33.960  1.00  0.00            
ATOM     92  C29 BCD     1      11.470  25.260  34.630  1.00  0.00            
ATOM     93  O24 BCD     1      10.350  24.460  34.890  1.00  0.00            
ATOM     94  C30 BCD     1      11.010  26.570  33.930  1.00  0.00            
ATOM     95  O25 BCD     1      10.270  26.170  32.800  1.00  0.00            
ATOM     96  H41 BCD     1       9.770  22.740  35.980  1.00  0.00            
ATOM     97  H42 BCD     1      11.460  21.860  34.530  1.00  0.00            
ATOM     98  H43 BCD     1      13.050  21.330  36.110  1.00  0.00            
ATOM     99  H44 BCD     1      13.250  23.990  35.760  1.00  0.00            
ATOM    100  H45 BCD     1      14.690  23.120  33.950  1.00  0.00            
ATOM    101  H46 BCD     1      12.030  23.910  33.100  1.00  0.00            
ATOM    102  H47 BCD     1      11.870  25.530  35.610  1.00  0.00            
ATOM    103  H48 BCD     1      10.350  27.080  34.650  1.00  0.00            
ATOM    104  H49 BCD     1      11.810  27.290  33.690  1.00  0.00            
ATOM    105  H50 BCD     1       9.830  25.330  32.980  1.00  0.00            
ATOM    106  C31 BCD     1      10.130  24.150  41.000  1.00  0.00            
ATOM    107  O26 BCD     1      11.510  24.540  41.190  1.00  0.00            
ATOM    108  C32 BCD     1      10.080  22.730  40.370  1.00  0.00            
ATOM    109  O27 BCD     1      10.780  21.840  41.240  1.00  0.00            
ATOM    110  C33 BCD     1      10.680  22.750  38.930  1.00  0.00            
ATOM    111  C34 BCD     1      10.130  23.880  38.100  1.00  0.00            
ATOM    112  C35 BCD     1      10.070  25.240  38.850  1.00  0.00            
ATOM    113  O28 BCD     1       9.440  25.050  40.110  1.00  0.00            
ATOM    114  C36 BCD     1       9.200  26.300  38.150  1.00  0.00            
ATOM    115  O29 BCD     1       7.810  25.970  38.150  1.00  0.00            
ATOM    116  O30 BCD     1      10.390  21.480  38.230  1.00  0.00            
ATOM    117  H51 BCD     1       9.650  24.240  41.980  1.00  0.00            
ATOM    118  H52 BCD     1       9.030  22.400  40.340  1.00  0.00            
ATOM    119  H53 BCD     1      11.640  22.180  41.510  1.00  0.00            
ATOM    120  H54 BCD     1      11.760  22.960  39.010  1.00  0.00            
ATOM    121  H55 BCD     1      11.080  21.410  37.570  1.00  0.00            
ATOM    122  H56 BCD     1       9.110  23.670  37.770  1.00  0.00            
ATOM    123  H57 BCD     1      11.080  25.650  38.980  1.00  0.00            
ATOM    124  H58 BCD     1       9.340  27.320  38.520  1.00  0.00            
ATOM    125  H59 BCD     1       9.630  26.400  37.140  1.00  0.00            
ATOM    126  H60 BCD     1       7.710  25.230  38.760  1.00  0.00            
ATOM    127  C37 BCD     1      13.970  26.120  44.310  1.00  0.00            
ATOM    128  O31 BCD     1      14.670  26.700  43.270  1.00  0.00            
ATOM    129  C38 BCD     1      13.900  24.630  44.170  1.00  0.00            
ATOM    130  O32 BCD     1      15.210  24.070  44.480  1.00  0.00            
ATOM    131  C39 BCD     1      13.340  24.240  42.770  1.00  0.00            
ATOM    132  O33 BCD     1      13.260  22.820  42.660  1.00  0.00            
ATOM    133  C40 BCD     1      11.910  24.770  42.590  1.00  0.00            
ATOM    134  C41 BCD     1      11.960  26.260  42.850  1.00  0.00            
ATOM    135  O34 BCD     1      12.650  26.550  44.110  1.00  0.00            
ATOM    136  C42 BCD     1      10.580  26.880  42.850  1.00  0.00            
ATOM    137  O35 BCD     1       9.790  26.300  43.890  1.00  0.00            
ATOM    138  H61 BCD     1      14.240  26.500  45.300  1.00  0.00            
ATOM    139  H62 BCD     1      13.170  24.310  44.920  1.00  0.00            
ATOM    140  H63 BCD     1      15.860  24.550  43.950  1.00  0.00            
ATOM    141  H64 BCD     1      13.920  24.750  41.990  1.00  0.00            
ATOM    142  H65 BCD     1      14.110  22.410  42.850  1.00  0.00            
ATOM    143  H66 BCD     1      11.250  24.190  43.250  1.00  0.00            
ATOM    144  H67 BCD     1      12.520  26.810  42.080  1.00  0.00            
ATOM    145  H68 BCD     1      10.720  27.950  43.020  1.00  0.00            
ATOM    146  H69 BCD     1      10.020  26.660  41.930  1.00  0.00            
ATOM    147  H70 BCD     1      10.300  26.410  44.700  1.00  0.00            
ATOM    148  C1  DU7     2       9.120  30.010  36.950  1.00  0.00            
ATOM    149  N1  DU7     2      10.530  30.050  36.410  1.00  0.00            
ATOM    150  C2  DU7     2      10.720  31.010  35.260  1.00  0.00            
ATOM    151  C3  DU7     2      11.540  29.250  36.910  1.00  0.00            
ATOM    152  C4  DU7     2      12.680  28.860  36.140  1.00  0.00            
ATOM    153  C5  DU7     2      13.680  28.100  36.660  1.00  0.00            
ATOM    154  C6  DU7     2      13.620  27.590  37.960  1.00  0.00            
ATOM    155  N2  DU7     2      14.590  26.770  38.550  1.00  0.00            
ATOM    156  N3  DU7     2      14.640  25.580  38.170  1.00  0.00            
ATOM    157  C7  DU7     2      15.530  24.660  38.810  1.00  0.00            
ATOM    158  C8  DU7     2      15.050  23.740  39.760  1.00  0.00            
ATOM    159  C9  DU7     2      15.900  22.820  40.390  1.00  0.00            
ATOM    160  C10 DU7     2      17.250  22.770  40.060  1.00  0.00            
ATOM    161  S1  DU7     2      18.290  21.600  40.890  1.00  0.00            
ATOM    162  O1  DU7     2      17.320  20.600  41.340  1.00  0.00            
ATOM    163  O2  DU7     2      18.740  22.520  41.960  1.00  0.00            
ATOM    164  O3  DU7     2      19.270  21.170  39.900  1.00  0.00            
ATOM    165  C11 DU7     2      17.740  23.580  39.020  1.00  0.00            
ATOM    166  C12 DU7     2      16.860  24.560  38.470  1.00  0.00            
ATOM    167  C13 DU7     2      12.520  27.900  38.800  1.00  0.00            
ATOM    168  C14 DU7     2      11.550  28.860  38.290  1.00  0.00            
ATOM    169  H1  DU7     2       8.450  30.590  36.300  1.00  0.00            
ATOM    170  H2  DU7     2       8.760  28.970  37.010  1.00  0.00            
ATOM    171  H3  DU7     2       9.160  30.380  37.980  1.00  0.00            
ATOM    172  H4  DU7     2      10.160  31.900  35.600  1.00  0.00            
ATOM    173  H5  DU7     2      11.770  31.300  35.140  1.00  0.00            
ATOM    174  H6  DU7     2      10.280  30.550  34.370  1.00  0.00            
ATOM    175  H7  DU7     2      12.800  29.150  35.100  1.00  0.00            
ATOM    176  H8  DU7     2      14.560  27.870  36.050  1.00  0.00            
ATOM    177  H9  DU7     2      14.010  23.790  40.040  1.00  0.00            
ATOM    178  H10 DU7     2      15.490  22.320  41.260  1.00  0.00            
ATOM    179  H11 DU7     2      18.780  23.540  38.720  1.00  0.00            
ATOM    180  H12 DU7     2      17.240  25.240  37.720  1.00  0.00            
ATOM    181  H13 DU7     2      12.440  27.530  39.810  1.00  0.00            
ATOM    182  H14 DU7     2      10.800  29.230  38.990  1.00  0.00            
TER
ENDMDL
MODEL        1
ATOM      1  C1  BCD     1       0.340  22.200  13.730  1.00  0.00            
ATOM      2  O1  BCD     1       1.360  22.000  14.720  1.00  0.00            
ATOM      3  C2  BCD     1       0.740  21.710  12.360  1.00  0.00            
ATOM      4  O2  BCD     1       1.210  20.360  12.440  1.00  0.00            
ATOM      5  C3  BCD     1       1.860  22.560  11.770  1.00  0.00            
ATOM      6  O3  BCD     1       2.060  22.070  10.460  1.00  0.00            
ATOM      7  C4  BCD     1       1.490  24.040  11.850  1.00  0.00            
ATOM      8  C5  BCD     1       1.030  24.410  13.260  1.00  0.00            
ATOM      9  O4  BCD     1      -0.050  23.610  13.600  1.00  0.00            
ATOM     10  C6  BCD     1       0.570  25.820  13.390  1.00  0.00            
ATOM     11  O5  BCD     1      -0.410  26.290  12.510  1.00  0.00            
ATOM     12  H1  BCD     1      -0.540  21.640  14.030  1.00  0.00            
ATOM     13  H2  BCD     1      -0.170  21.610  11.760  1.00  0.00            
ATOM     14  H3  BCD     1       1.850  20.240  11.730  1.00  0.00            
ATOM     15  H4  BCD     1       2.700  22.460  12.480  1.00  0.00            
ATOM     16  H5  BCD     1       2.700  22.700  10.120  1.00  0.00            
ATOM     17  H6  BCD     1       0.720  24.320  11.110  1.00  0.00            
ATOM     18  H7  BCD     1       1.850  24.370  13.990  1.00  0.00            
ATOM     19  H8  BCD     1       0.260  25.870  14.440  1.00  0.00            
ATOM     20  H9  BCD     1       1.500  26.400  13.300  1.00  0.00            
ATOM     21  H10 BCD     1      -1.260  26.310  12.950  1.00  0.00            
ATOM     22  C7  BCD     1       2.050  20.570  18.570  1.00  0.00            
ATOM     23  O6  BCD     1       3.480  20.670  18.430  1.00  0.00            
ATOM     24  C8  BCD     1       1.400  19.680  17.510  1.00  0.00            
ATOM     25  O7  BCD     1       1.850  18.330  17.630  1.00  0.00            
ATOM     26  C9  BCD     1       1.480  20.170  16.070  1.00  0.00            
ATOM     27  O8  BCD     1       0.900  19.240  15.060  1.00  0.00            
ATOM     28  C10 BCD     1       0.880  21.600  16.020  1.00  0.00            
ATOM     29  C11 BCD     1       1.560  22.490  17.050  1.00  0.00            
ATOM     30  O9  BCD     1       1.510  21.900  18.390  1.00  0.00            
ATOM     31  C12 BCD     1       0.840  23.790  17.200  1.00  0.00            
ATOM     32  O10 BCD     1      -0.510  23.580  17.580  1.00  0.00            
ATOM     33  H11 BCD     1       1.780  20.180  19.560  1.00  0.00            
ATOM     34  H12 BCD     1       0.320  19.710  17.720  1.00  0.00            
ATOM     35  H13 BCD     1       2.710  18.190  17.210  1.00  0.00            
ATOM     36  H14 BCD     1       2.560  20.120  15.860  1.00  0.00            
ATOM     37  H15 BCD     1       1.200  19.620  14.230  1.00  0.00            
ATOM     38  H16 BCD     1      -0.190  21.610  16.260  1.00  0.00            
ATOM     39  H17 BCD     1       2.570  22.690  16.690  1.00  0.00            
ATOM     40  H18 BCD     1       1.320  24.480  17.900  1.00  0.00            
ATOM     41  H19 BCD     1       0.910  24.250  16.200  1.00  0.00            
ATOM     42  H20 BCD     1      -0.580  23.150  18.430  1.00  0.00            
ATOM     43  C13 BCD     1       6.770  20.830  20.770  1.00  0.00            
ATOM     44  O11 BCD     1       7.300  21.850  19.870  1.00  0.00            
ATOM     45  C14 BCD     1       6.630  19.510  20.000  1.00  0.00            
ATOM     46  O12 BCD     1       7.900  19.090  19.410  1.00  0.00            
ATOM     47  C15 BCD     1       5.580  19.700  18.900  1.00  0.00            
ATOM     48  O13 BCD     1       5.230  18.480  18.320  1.00  0.00            
ATOM     49  C16 BCD     1       4.290  20.260  19.490  1.00  0.00            
ATOM     50  C17 BCD     1       4.570  21.500  20.350  1.00  0.00            
ATOM     51  O14 BCD     1       5.570  21.250  21.330  1.00  0.00            
ATOM     52  C18 BCD     1       3.400  22.000  21.130  1.00  0.00            
ATOM     53  O15 BCD     1       2.600  20.970  21.720  1.00  0.00            
ATOM     54  H21 BCD     1       7.560  20.790  21.530  1.00  0.00            
ATOM     55  H22 BCD     1       6.240  18.770  20.710  1.00  0.00            
ATOM     56  H23 BCD     1       7.670  18.310  18.890  1.00  0.00            
ATOM     57  H24 BCD     1       5.950  20.430  18.170  1.00  0.00            
ATOM     58  H25 BCD     1       5.100  18.680  17.380  1.00  0.00            
ATOM     59  H26 BCD     1       3.760  19.510  20.090  1.00  0.00            
ATOM     60  H27 BCD     1       4.860  22.350  19.710  1.00  0.00            
ATOM     61  H28 BCD     1       3.800  22.600  21.960  1.00  0.00            
ATOM     62  H29 BCD     1       2.830  22.630  20.430  1.00  0.00            
ATOM     63  H30 BCD     1       2.100  21.560  22.290  1.00  0.00            
ATOM     64  C19 BCD     1      10.190  24.720  19.930  1.00  0.00            
ATOM     65  O16 BCD     1       9.920  25.130  18.580  1.00  0.00            
ATOM     66  C20 BCD     1      10.690  23.280  19.960  1.00  0.00            
ATOM     67  O17 BCD     1      11.770  23.070  19.060  1.00  0.00            
ATOM     68  C21 BCD     1       9.580  22.310  19.570  1.00  0.00            
ATOM     69  O18 BCD     1       9.950  20.900  19.740  1.00  0.00            
ATOM     70  C22 BCD     1       8.350  22.640  20.380  1.00  0.00            
ATOM     71  C23 BCD     1       7.930  24.130  20.330  1.00  0.00            
ATOM     72  O19 BCD     1       9.060  24.940  20.630  1.00  0.00            
ATOM     73  C24 BCD     1       6.900  24.440  21.420  1.00  0.00            
ATOM     74  O20 BCD     1       6.320  25.750  21.360  1.00  0.00            
ATOM     75  H31 BCD     1      10.860  25.450  20.390  1.00  0.00            
ATOM     76  H32 BCD     1      11.010  23.100  21.000  1.00  0.00            
ATOM     77  H33 BCD     1      11.460  23.460  18.230  1.00  0.00            
ATOM     78  H34 BCD     1       9.320  22.510  18.520  1.00  0.00            
ATOM     79  H35 BCD     1       9.180  20.370  19.540  1.00  0.00            
ATOM     80  H36 BCD     1       8.490  22.480  21.460  1.00  0.00            
ATOM     81  H37 BCD     1       7.540  24.190  19.310  1.00  0.00            
ATOM     82  H38 BCD     1       6.050  23.770  21.330  1.00  0.00            
ATOM     83  H39 BCD     1       7.370  24.270  22.400  1.00  0.00            
ATOM     84  H40 BCD     1       6.890  26.370  21.810  1.00  0.00            
ATOM     85  C25 BCD     1      10.650  28.000  15.920  1.00  0.00            
ATOM     86  O21 BCD     1       9.520  27.570  15.120  1.00  0.00            
ATOM     87  C26 BCD     1      11.730  26.950  15.970  1.00  0.00            
ATOM     88  O22 BCD     1      12.110  26.600  14.600  1.00  0.00            
ATOM     89  C27 BCD     1      11.250  25.830  16.840  1.00  0.00            
ATOM     90  O23 BCD     1      12.310  24.900  17.130  1.00  0.00            
ATOM     91  C28 BCD     1      10.560  26.310  18.150  1.00  0.00            
ATOM     92  C29 BCD     1       9.550  27.350  17.970  1.00  0.00            
ATOM     93  O24 BCD     1      10.170  28.430  17.240  1.00  0.00            
ATOM     94  C30 BCD     1       8.950  27.950  19.220  1.00  0.00            
ATOM     95  O25 BCD     1       9.890  28.650  20.000  1.00  0.00            
ATOM     96  H41 BCD     1      11.060  28.880  15.400  1.00  0.00            
ATOM     97  H42 BCD     1      12.570  27.400  16.520  1.00  0.00            
ATOM     98  H43 BCD     1      13.060  26.720  14.500  1.00  0.00            
ATOM     99  H44 BCD     1      10.540  25.260  16.220  1.00  0.00            
ATOM    100  H45 BCD     1      12.830  25.320  17.820  1.00  0.00            
ATOM    101  H46 BCD     1      11.350  26.620  18.850  1.00  0.00            
ATOM    102  H47 BCD     1       8.740  26.990  17.320  1.00  0.00            
ATOM    103  H48 BCD     1       8.150  28.650  18.940  1.00  0.00            
ATOM    104  H49 BCD     1       8.380  27.200  19.780  1.00  0.00            
ATOM    105  H50 BCD     1       9.730  28.780  20.930  1.00  0.00            
ATOM    106  C31 BCD     1       7.190  28.460  11.810  1.00  0.00            
ATOM    107  O26 BCD     1       6.140  27.500  11.940  1.00  0.00            
ATOM    108  C32 BCD     1       8.540  27.850  11.580  1.00  0.00            
ATOM    109  O27 BCD     1       8.480  26.700  10.700  1.00  0.00            
ATOM    110  C33 BCD     1       9.020  27.270  12.870  1.00  0.00            
ATOM    111  C34 BCD     1       9.100  28.340  13.960  1.00  0.00            
ATOM    112  C35 BCD     1       7.710  29.040  14.150  1.00  0.00            
ATOM    113  O28 BCD     1       7.100  29.370  12.890  1.00  0.00            
ATOM    114  C36 BCD     1       7.790  30.210  15.130  1.00  0.00            
ATOM    115  O29 BCD     1       8.770  31.150  14.800  1.00  0.00            
ATOM    116  O30 BCD     1      10.240  26.550  12.730  1.00  0.00            
ATOM    117  H51 BCD     1       7.030  29.070  10.910  1.00  0.00            
ATOM    118  H52 BCD     1       9.250  28.640  11.290  1.00  0.00            
ATOM    119  H53 BCD     1       9.170  26.150  11.080  1.00  0.00            
ATOM    120  H54 BCD     1       8.210  26.560  13.080  1.00  0.00            
ATOM    121  H55 BCD     1      10.620  26.560  13.610  1.00  0.00            
ATOM    122  H56 BCD     1       9.800  29.120  13.630  1.00  0.00            
ATOM    123  H57 BCD     1       7.050  28.310  14.630  1.00  0.00            
ATOM    124  H58 BCD     1       6.830  30.730  15.260  1.00  0.00            
ATOM    125  H59 BCD     1       8.060  29.770  16.090  1.00  0.00            
ATOM    126  H60 BCD     1       8.920  31.590  15.640  1.00  0.00            
ATOM    127  C37 BCD     1       2.580  25.880  10.510  1.00  0.00            
ATOM    128  O31 BCD     1       2.680  24.800  11.450  1.00  0.00            
ATOM    129  C38 BCD     1       3.890  25.800   9.640  1.00  0.00            
ATOM    130  O32 BCD     1       3.970  24.480   9.150  1.00  0.00            
ATOM    131  C39 BCD     1       5.150  26.090  10.470  1.00  0.00            
ATOM    132  O33 BCD     1       6.260  25.940   9.600  1.00  0.00            
ATOM    133  C40 BCD     1       5.040  27.470  11.030  1.00  0.00            
ATOM    134  C41 BCD     1       3.700  27.540  11.910  1.00  0.00            
ATOM    135  O34 BCD     1       2.500  27.230  11.140  1.00  0.00            
ATOM    136  C42 BCD     1       3.530  28.970  12.520  1.00  0.00            
ATOM    137  O35 BCD     1       3.520  30.000  11.490  1.00  0.00            
ATOM    138  H61 BCD     1       1.670  25.760   9.900  1.00  0.00            
ATOM    139  H62 BCD     1       3.770  26.470   8.770  1.00  0.00            
ATOM    140  H63 BCD     1       4.880  24.230   9.340  1.00  0.00            
ATOM    141  H64 BCD     1       5.220  25.410  11.320  1.00  0.00            
ATOM    142  H65 BCD     1       7.060  25.970  10.130  1.00  0.00            
ATOM    143  H66 BCD     1       5.050  28.260  10.270  1.00  0.00            
ATOM    144  H67 BCD     1       3.800  26.820  12.730  1.00  0.00            
ATOM    145  H68 BCD     1       2.680  29.050  13.220  1.00  0.00            
ATOM    146  H69 BCD     1       4.380  29.090  13.190  1.00  0.00            
ATOM    147  H70 BCD     1       3.950  30.770  11.870  1.00  0.00            
ATOM    148  C1  DU7     2       2.010  28.260  16.050  1.00  0.00            
ATOM    149  N1  DU7     2       3.460  28.230  16.300  1.00  0.00            
ATOM    150  C2  DU7     2       3.970  29.630  16.390  1.00  0.00            
ATOM    151  C3  DU7     2       4.190  27.020  16.050  1.00  0.00            
ATOM    152  C4  DU7     2       5.540  26.960  16.380  1.00  0.00            
ATOM    153  C5  DU7     2       6.210  25.750  16.220  1.00  0.00            
ATOM    154  C6  DU7     2       5.640  24.550  15.770  1.00  0.00            
ATOM    155  N2  DU7     2       6.390  23.360  15.570  1.00  0.00            
ATOM    156  N3  DU7     2       7.040  22.840  16.500  1.00  0.00            
ATOM    157  C7  DU7     2       7.690  21.660  16.040  1.00  0.00            
ATOM    158  C8  DU7     2       7.040  20.520  15.540  1.00  0.00            
ATOM    159  C9  DU7     2       7.750  19.370  15.190  1.00  0.00            
ATOM    160  C10 DU7     2       9.190  19.430  15.240  1.00  0.00            
ATOM    161  S1  DU7     2      10.100  17.980  15.010  1.00  0.00            
ATOM    162  O1  DU7     2      10.030  17.550  16.350  1.00  0.00            
ATOM    163  O2  DU7     2      11.450  18.370  14.580  1.00  0.00            
ATOM    164  O3  DU7     2       9.350  17.130  14.120  1.00  0.00            
ATOM    165  C11 DU7     2       9.880  20.570  15.620  1.00  0.00            
ATOM    166  C12 DU7     2       9.130  21.700  16.030  1.00  0.00            
ATOM    167  C13 DU7     2       4.270  24.600  15.490  1.00  0.00            
ATOM    168  C14 DU7     2       3.580  25.830  15.550  1.00  0.00            
ATOM    169  H1  DU7     2       1.580  27.480  16.690  1.00  0.00            
ATOM    170  H2  DU7     2       1.560  29.190  16.410  1.00  0.00            
ATOM    171  H3  DU7     2       1.790  28.170  14.980  1.00  0.00            
ATOM    172  H4  DU7     2       3.490  30.190  15.570  1.00  0.00            
ATOM    173  H5  DU7     2       3.660  29.990  17.380  1.00  0.00            
ATOM    174  H6  DU7     2       5.040  29.670  16.180  1.00  0.00            
ATOM    175  H7  DU7     2       6.000  27.810  16.870  1.00  0.00            
ATOM    176  H8  DU7     2       7.240  25.730  16.570  1.00  0.00            
ATOM    177  H9  DU7     2       5.960  20.550  15.430  1.00  0.00            
ATOM    178  H10 DU7     2       7.310  18.420  14.900  1.00  0.00            
ATOM    179  H11 DU7     2      10.960  20.500  15.710  1.00  0.00            
ATOM    180  H12 DU7     2       9.650  22.610  16.300  1.00  0.00            
ATOM    181  H13 DU7     2       3.790  23.700  15.110  1.00  0.00            
ATOM    182  H14 DU7     2       2.500  25.960  15.520  1.00  0.00            
TER
ENDMDL
MODEL        1
ATOM      1  C1  BCD     1       2.390  23.040  14.300  1.00  0.00            
ATOM      2  O1  BCD     1       3.410  22.200  14.870  1.00  0.00            
ATOM      3  C2  BCD     1       2.090  22.560  12.820  1.00  0.00            
ATOM      4  O2  BCD     1       1.880  21.120  12.930  1.00  0.00            
ATOM      5  C3  BCD     1       3.320  22.950  11.900  1.00  0.00            
ATOM      6  O3  BCD     1       3.050  22.610  10.570  1.00  0.00            
ATOM      7  C4  BCD     1       3.670  24.460  12.030  1.00  0.00            
ATOM      8  C5  BCD     1       3.780  24.820  13.490  1.00  0.00            
ATOM      9  O4  BCD     1       2.660  24.390  14.280  1.00  0.00            
ATOM     10  C6  BCD     1       3.940  26.310  13.560  1.00  0.00            
ATOM     11  O5  BCD     1       2.630  26.870  13.480  1.00  0.00            
ATOM     12  H1  BCD     1       1.460  22.850  14.860  1.00  0.00            
ATOM     13  H2  BCD     1       1.180  23.080  12.480  1.00  0.00            
ATOM     14  H3  BCD     1       2.630  20.760  12.460  1.00  0.00            
ATOM     15  H4  BCD     1       4.160  22.420  12.360  1.00  0.00            
ATOM     16  H5  BCD     1       3.890  22.660  10.100  1.00  0.00            
ATOM     17  H6  BCD     1       2.810  24.980  11.580  1.00  0.00            
ATOM     18  H7  BCD     1       4.740  24.400  13.800  1.00  0.00            
ATOM     19  H8  BCD     1       4.480  26.640  14.460  1.00  0.00            
ATOM     20  H9  BCD     1       4.590  26.670  12.760  1.00  0.00            
ATOM     21  H10 BCD     1       2.050  26.310  14.010  1.00  0.00            
ATOM     22  C7  BCD     1       4.340  20.600  18.490  1.00  0.00            
ATOM     23  O6  BCD     1       5.620  21.140  18.360  1.00  0.00            
ATOM     24  C8  BCD     1       4.180  19.540  17.420  1.00  0.00            
ATOM     25  O7  BCD     1       5.270  18.600  17.490  1.00  0.00            
ATOM     26  C9  BCD     1       4.120  20.230  16.080  1.00  0.00            
ATOM     27  O8  BCD     1       3.860  19.190  15.110  1.00  0.00            
ATOM     28  C10 BCD     1       3.100  21.470  16.080  1.00  0.00            
ATOM     29  C11 BCD     1       3.400  22.380  17.280  1.00  0.00            
ATOM     30  O9  BCD     1       3.440  21.630  18.500  1.00  0.00            
ATOM     31  C12 BCD     1       2.480  23.520  17.550  1.00  0.00            
ATOM     32  O10 BCD     1       1.150  23.050  17.630  1.00  0.00            
ATOM     33  H11 BCD     1       4.240  20.120  19.470  1.00  0.00            
ATOM     34  H12 BCD     1       3.320  18.920  17.700  1.00  0.00            
ATOM     35  H13 BCD     1       5.340  18.240  16.600  1.00  0.00            
ATOM     36  H14 BCD     1       5.110  20.650  15.870  1.00  0.00            
ATOM     37  H15 BCD     1       3.890  19.520  14.210  1.00  0.00            
ATOM     38  H16 BCD     1       2.060  21.140  16.010  1.00  0.00            
ATOM     39  H17 BCD     1       4.330  22.950  17.140  1.00  0.00            
ATOM     40  H18 BCD     1       2.880  24.050  18.420  1.00  0.00            
ATOM     41  H19 BCD     1       2.550  24.200  16.690  1.00  0.00            
ATOM     42  H20 BCD     1       1.230  22.220  18.110  1.00  0.00            
ATOM     43  C13 BCD     1       8.920  22.060  20.620  1.00  0.00            
ATOM     44  O11 BCD     1       9.310  22.920  19.520  1.00  0.00            
ATOM     45  C14 BCD     1       8.950  20.610  20.100  1.00  0.00            
ATOM     46  O12 BCD     1      10.230  20.240  19.630  1.00  0.00            
ATOM     47  C15 BCD     1       7.850  20.460  19.070  1.00  0.00            
ATOM     48  O13 BCD     1       7.760  19.070  18.670  1.00  0.00            
ATOM     49  C16 BCD     1       6.510  21.090  19.520  1.00  0.00            
ATOM     50  C17 BCD     1       6.750  22.480  20.070  1.00  0.00            
ATOM     51  O14 BCD     1       7.690  22.370  21.090  1.00  0.00            
ATOM     52  C18 BCD     1       5.550  23.260  20.540  1.00  0.00            
ATOM     53  O15 BCD     1       4.890  22.670  21.600  1.00  0.00            
ATOM     54  H21 BCD     1       9.670  22.150  21.420  1.00  0.00            
ATOM     55  H22 BCD     1       8.720  19.890  20.890  1.00  0.00            
ATOM     56  H23 BCD     1      10.210  19.520  18.990  1.00  0.00            
ATOM     57  H24 BCD     1       8.150  21.030  18.180  1.00  0.00            
ATOM     58  H25 BCD     1       6.970  18.870  18.160  1.00  0.00            
ATOM     59  H26 BCD     1       6.180  20.450  20.350  1.00  0.00            
ATOM     60  H27 BCD     1       7.020  23.110  19.210  1.00  0.00            
ATOM     61  H28 BCD     1       5.830  24.310  20.730  1.00  0.00            
ATOM     62  H29 BCD     1       4.740  23.310  19.800  1.00  0.00            
ATOM     63  H30 BCD     1       3.940  22.700  21.480  1.00  0.00            
ATOM     64  C19 BCD     1      11.760  26.050  18.540  1.00  0.00            
ATOM     65  O16 BCD     1      11.400  25.830  17.150  1.00  0.00            
ATOM     66  C20 BCD     1      12.410  24.720  19.040  1.00  0.00            
ATOM     67  O17 BCD     1      13.630  24.400  18.320  1.00  0.00            
ATOM     68  C21 BCD     1      11.450  23.580  19.020  1.00  0.00            
ATOM     69  O18 BCD     1      12.050  22.380  19.510  1.00  0.00            
ATOM     70  C22 BCD     1      10.210  23.950  19.800  1.00  0.00            
ATOM     71  C23 BCD     1       9.620  25.230  19.290  1.00  0.00            
ATOM     72  O19 BCD     1      10.600  26.310  19.300  1.00  0.00            
ATOM     73  C24 BCD     1       8.520  25.690  20.250  1.00  0.00            
ATOM     74  O20 BCD     1       7.980  26.910  19.750  1.00  0.00            
ATOM     75  H31 BCD     1      12.390  26.930  18.660  1.00  0.00            
ATOM     76  H32 BCD     1      12.670  24.840  20.100  1.00  0.00            
ATOM     77  H33 BCD     1      13.320  24.250  17.420  1.00  0.00            
ATOM     78  H34 BCD     1      11.090  23.360  18.010  1.00  0.00            
ATOM     79  H35 BCD     1      11.350  21.720  19.580  1.00  0.00            
ATOM     80  H36 BCD     1      10.410  24.050  20.870  1.00  0.00            
ATOM     81  H37 BCD     1       9.140  25.030  18.320  1.00  0.00            
ATOM     82  H38 BCD     1       7.730  24.940  20.280  1.00  0.00            
ATOM     83  H39 BCD     1       8.890  25.770  21.290  1.00  0.00            
ATOM     84  H40 BCD     1       8.660  27.580  19.840  1.00  0.00            
ATOM     85  C25 BCD     1      12.920  26.530  13.370  1.00  0.00            
ATOM     86  O21 BCD     1      11.660  26.540  12.780  1.00  0.00            
ATOM     87  C26 BCD     1      13.190  25.120  13.990  1.00  0.00            
ATOM     88  O22 BCD     1      12.940  24.130  12.980  1.00  0.00            
ATOM     89  C27 BCD     1      12.310  24.920  15.190  1.00  0.00            
ATOM     90  O23 BCD     1      12.610  23.710  15.910  1.00  0.00            
ATOM     91  C28 BCD     1      12.380  26.090  16.140  1.00  0.00            
ATOM     92  C29 BCD     1      12.080  27.390  15.460  1.00  0.00            
ATOM     93  O24 BCD     1      13.040  27.560  14.440  1.00  0.00            
ATOM     94  C30 BCD     1      12.180  28.560  16.420  1.00  0.00            
ATOM     95  O25 BCD     1      13.310  28.600  17.150  1.00  0.00            
ATOM     96  H41 BCD     1      13.760  26.680  12.670  1.00  0.00            
ATOM     97  H42 BCD     1      14.240  25.010  14.270  1.00  0.00            
ATOM     98  H43 BCD     1      12.950  23.270  13.410  1.00  0.00            
ATOM     99  H44 BCD     1      11.300  24.950  14.750  1.00  0.00            
ATOM    100  H45 BCD     1      12.780  23.020  15.260  1.00  0.00            
ATOM    101  H46 BCD     1      13.400  26.110  16.540  1.00  0.00            
ATOM    102  H47 BCD     1      11.110  27.350  14.960  1.00  0.00            
ATOM    103  H48 BCD     1      12.050  29.590  16.060  1.00  0.00            
ATOM    104  H49 BCD     1      11.380  28.400  17.150  1.00  0.00            
ATOM    105  H50 BCD     1      13.200  29.430  17.620  1.00  0.00            
ATOM    106  C31 BCD     1       9.610  27.020   9.260  1.00  0.00            
ATOM    107  O26 BCD     1       8.740  26.140   9.920  1.00  0.00            
ATOM    108  C32 BCD     1      10.930  26.240   9.100  1.00  0.00            
ATOM    109  O27 BCD     1      10.750  25.190   8.210  1.00  0.00            
ATOM    110  C33 BCD     1      11.450  25.790  10.510  1.00  0.00            
ATOM    111  C34 BCD     1      11.550  27.050  11.440  1.00  0.00            
ATOM    112  C35 BCD     1      10.230  27.930  11.440  1.00  0.00            
ATOM    113  O28 BCD     1       9.760  28.170  10.100  1.00  0.00            
ATOM    114  C36 BCD     1      10.300  29.090  12.390  1.00  0.00            
ATOM    115  O29 BCD     1      11.030  30.190  11.820  1.00  0.00            
ATOM    116  O30 BCD     1      12.780  25.180  10.410  1.00  0.00            
ATOM    117  H51 BCD     1       9.130  27.340   8.330  1.00  0.00            
ATOM    118  H52 BCD     1      11.690  26.960   8.750  1.00  0.00            
ATOM    119  H53 BCD     1      11.430  24.550   8.470  1.00  0.00            
ATOM    120  H54 BCD     1      10.730  25.060  10.900  1.00  0.00            
ATOM    121  H55 BCD     1      12.940  24.860  11.300  1.00  0.00            
ATOM    122  H56 BCD     1      12.430  27.610  11.100  1.00  0.00            
ATOM    123  H57 BCD     1       9.550  27.260  11.980  1.00  0.00            
ATOM    124  H58 BCD     1       9.300  29.390  12.720  1.00  0.00            
ATOM    125  H59 BCD     1      10.720  28.790  13.360  1.00  0.00            
ATOM    126  H60 BCD     1      11.930  30.060  12.140  1.00  0.00            
ATOM    127  C37 BCD     1       4.860  24.940   9.910  1.00  0.00            
ATOM    128  O31 BCD     1       4.860  24.760  11.340  1.00  0.00            
ATOM    129  C38 BCD     1       5.880  24.140   9.100  1.00  0.00            
ATOM    130  O32 BCD     1       5.540  22.730   9.270  1.00  0.00            
ATOM    131  C39 BCD     1       7.240  24.460   9.560  1.00  0.00            
ATOM    132  O33 BCD     1       8.180  23.610   8.930  1.00  0.00            
ATOM    133  C40 BCD     1       7.490  25.920   9.350  1.00  0.00            
ATOM    134  C41 BCD     1       6.390  26.840   9.960  1.00  0.00            
ATOM    135  O34 BCD     1       5.090  26.400   9.590  1.00  0.00            
ATOM    136  C42 BCD     1       6.570  28.330   9.630  1.00  0.00            
ATOM    137  O35 BCD     1       6.910  28.500   8.250  1.00  0.00            
ATOM    138  H61 BCD     1       3.870  24.630   9.570  1.00  0.00            
ATOM    139  H62 BCD     1       5.780  24.320   8.020  1.00  0.00            
ATOM    140  H63 BCD     1       6.250  22.160   8.960  1.00  0.00
[truncated: 1,760,618 more chars]
