# Supplementary material for: Achieving Chemical Accuracy in Cyclodextrin Host–Guest Binding via Integrative Atomistic Modelling
Source: Adv Sci (Weinh). 2025 Dec 14;13(10):e19782. doi: 10.1002/advs.202519782 (PMC12915143; doi:10.1002/advs.202519782)
Supplement: Supplementary file 1 — Supporting Information [file ADVS-13-e19782-s003.zip › all_poses/BCD.DX5.pdb]

MODEL        1
ATOM      1  C1  BCD     1      16.540  23.940  28.770  1.00  0.00            
ATOM      2  O1  BCD     1      15.800  23.150  27.830  1.00  0.00            
ATOM      3  C2  BCD     1      17.500  24.890  28.010  1.00  0.00            
ATOM      4  O2  BCD     1      16.760  25.760  27.130  1.00  0.00            
ATOM      5  C3  BCD     1      18.490  24.130  27.190  1.00  0.00            
ATOM      6  O3  BCD     1      19.410  25.040  26.550  1.00  0.00            
ATOM      7  C4  BCD     1      19.230  23.140  28.070  1.00  0.00            
ATOM      8  C5  BCD     1      18.340  22.300  28.880  1.00  0.00            
ATOM      9  O4  BCD     1      17.380  23.130  29.570  1.00  0.00            
ATOM     10  C6  BCD     1      19.000  21.410  29.880  1.00  0.00            
ATOM     11  O5  BCD     1      19.960  22.030  30.790  1.00  0.00            
ATOM     12  H1  BCD     1      15.880  24.530  29.420  1.00  0.00            
ATOM     13  H2  BCD     1      18.020  25.590  28.670  1.00  0.00            
ATOM     14  H3  BCD     1      17.410  26.420  26.870  1.00  0.00            
ATOM     15  H4  BCD     1      18.020  23.510  26.420  1.00  0.00            
ATOM     16  H5  BCD     1      20.090  24.490  26.140  1.00  0.00            
ATOM     17  H6  BCD     1      19.900  23.620  28.790  1.00  0.00            
ATOM     18  H7  BCD     1      17.820  21.570  28.240  1.00  0.00            
ATOM     19  H8  BCD     1      18.260  20.830  30.450  1.00  0.00            
ATOM     20  H9  BCD     1      19.460  20.590  29.310  1.00  0.00            
ATOM     21  H10 BCD     1      20.610  21.360  31.040  1.00  0.00            
ATOM     22  C7  BCD     1      12.030  21.610  27.040  1.00  0.00            
ATOM     23  O6  BCD     1      12.600  20.910  25.920  1.00  0.00            
ATOM     24  C8  BCD     1      12.180  23.080  26.880  1.00  0.00            
ATOM     25  O7  BCD     1      11.510  23.590  25.700  1.00  0.00            
ATOM     26  C9  BCD     1      13.680  23.450  26.790  1.00  0.00            
ATOM     27  O8  BCD     1      13.880  24.850  26.590  1.00  0.00            
ATOM     28  C10 BCD     1      14.310  22.990  28.040  1.00  0.00            
ATOM     29  C11 BCD     1      13.970  21.500  28.350  1.00  0.00            
ATOM     30  O9  BCD     1      12.540  21.280  28.280  1.00  0.00            
ATOM     31  C12 BCD     1      14.410  21.090  29.740  1.00  0.00            
ATOM     32  O10 BCD     1      13.740  21.790  30.810  1.00  0.00            
ATOM     33  H11 BCD     1      10.960  21.380  27.030  1.00  0.00            
ATOM     34  H12 BCD     1      11.720  23.530  27.770  1.00  0.00            
ATOM     35  H13 BCD     1      12.010  24.380  25.460  1.00  0.00            
ATOM     36  H14 BCD     1      14.120  22.820  26.010  1.00  0.00            
ATOM     37  H15 BCD     1      14.830  24.970  26.650  1.00  0.00            
ATOM     38  H16 BCD     1      13.960  23.590  28.890  1.00  0.00            
ATOM     39  H17 BCD     1      14.480  20.890  27.600  1.00  0.00            
ATOM     40  H18 BCD     1      14.130  20.030  29.710  1.00  0.00            
ATOM     41  H19 BCD     1      15.500  21.140  29.810  1.00  0.00            
ATOM     42  H20 BCD     1      14.330  21.640  31.550  1.00  0.00            
ATOM     43  C13 BCD     1      11.660  17.920  23.270  1.00  0.00            
ATOM     44  O11 BCD     1      13.050  17.700  23.130  1.00  0.00            
ATOM     45  C14 BCD     1      11.290  19.320  22.770  1.00  0.00            
ATOM     46  O12 BCD     1      11.510  19.520  21.330  1.00  0.00            
ATOM     47  C15 BCD     1      12.090  20.390  23.650  1.00  0.00            
ATOM     48  O13 BCD     1      11.740  21.710  23.300  1.00  0.00            
ATOM     49  C16 BCD     1      11.710  20.170  25.120  1.00  0.00            
ATOM     50  C17 BCD     1      11.830  18.680  25.540  1.00  0.00            
ATOM     51  O14 BCD     1      11.250  17.750  24.590  1.00  0.00            
ATOM     52  C18 BCD     1      11.280  18.360  26.920  1.00  0.00            
ATOM     53  O15 BCD     1       9.930  18.630  27.090  1.00  0.00            
ATOM     54  H21 BCD     1      11.120  17.150  22.710  1.00  0.00            
ATOM     55  H22 BCD     1      10.230  19.510  22.940  1.00  0.00            
ATOM     56  H23 BCD     1      10.620  19.230  21.120  1.00  0.00            
ATOM     57  H24 BCD     1      13.180  20.270  23.590  1.00  0.00            
ATOM     58  H25 BCD     1      11.850  21.940  22.370  1.00  0.00            
ATOM     59  H26 BCD     1      10.690  20.530  25.280  1.00  0.00            
ATOM     60  H27 BCD     1      12.900  18.510  25.690  1.00  0.00            
ATOM     61  H28 BCD     1      11.590  17.400  27.350  1.00  0.00            
ATOM     62  H29 BCD     1      11.750  19.100  27.590  1.00  0.00            
ATOM     63  H30 BCD     1       9.620  18.210  27.890  1.00  0.00            
ATOM     64  C19 BCD     1      15.530  14.800  21.320  1.00  0.00            
ATOM     65  O16 BCD     1      16.760  15.550  21.380  1.00  0.00            
ATOM     66  C20 BCD     1      14.540  15.560  20.450  1.00  0.00            
ATOM     67  O17 BCD     1      15.160  15.830  19.200  1.00  0.00            
ATOM     68  C21 BCD     1      14.040  16.830  21.110  1.00  0.00            
ATOM     69  O18 BCD     1      13.060  17.440  20.250  1.00  0.00            
ATOM     70  C22 BCD     1      13.440  16.440  22.470  1.00  0.00            
ATOM     71  C23 BCD     1      14.510  15.730  23.240  1.00  0.00            
ATOM     72  O19 BCD     1      14.950  14.600  22.580  1.00  0.00            
ATOM     73  C24 BCD     1      13.870  15.300  24.620  1.00  0.00            
ATOM     74  O20 BCD     1      12.600  14.660  24.500  1.00  0.00            
ATOM     75  H31 BCD     1      15.770  13.810  20.920  1.00  0.00            
ATOM     76  H32 BCD     1      13.690  14.880  20.290  1.00  0.00            
ATOM     77  H33 BCD     1      14.470  15.880  18.530  1.00  0.00            
ATOM     78  H34 BCD     1      14.950  17.450  21.190  1.00  0.00            
ATOM     79  H35 BCD     1      12.610  18.060  20.830  1.00  0.00            
ATOM     80  H36 BCD     1      12.540  15.840  22.250  1.00  0.00            
ATOM     81  H37 BCD     1      15.390  16.360  23.400  1.00  0.00            
ATOM     82  H38 BCD     1      14.510  14.660  25.240  1.00  0.00            
ATOM     83  H39 BCD     1      13.820  16.130  25.340  1.00  0.00            
ATOM     84  H40 BCD     1      12.110  14.520  25.320  1.00  0.00            
ATOM     85  C25 BCD     1      20.780  15.120  21.550  1.00  0.00            
ATOM     86  O21 BCD     1      21.000  16.400  22.240  1.00  0.00            
ATOM     87  C26 BCD     1      20.180  15.370  20.180  1.00  0.00            
ATOM     88  O22 BCD     1      20.950  16.390  19.540  1.00  0.00            
ATOM     89  C27 BCD     1      18.730  15.780  20.300  1.00  0.00            
ATOM     90  O23 BCD     1      18.080  15.860  19.040  1.00  0.00            
ATOM     91  C28 BCD     1      17.960  14.910  21.200  1.00  0.00            
ATOM     92  C29 BCD     1      18.630  14.690  22.530  1.00  0.00            
ATOM     93  O24 BCD     1      19.940  14.180  22.260  1.00  0.00            
ATOM     94  C30 BCD     1      17.860  13.630  23.350  1.00  0.00            
ATOM     95  O25 BCD     1      18.610  13.450  24.560  1.00  0.00            
ATOM     96  H41 BCD     1      21.760  14.630  21.550  1.00  0.00            
ATOM     97  H42 BCD     1      20.350  14.430  19.640  1.00  0.00            
ATOM     98  H43 BCD     1      21.780  15.980  19.290  1.00  0.00            
ATOM     99  H44 BCD     1      18.630  16.700  20.890  1.00  0.00            
ATOM    100  H45 BCD     1      17.120  15.880  19.110  1.00  0.00            
ATOM    101  H46 BCD     1      17.760  13.940  20.730  1.00  0.00            
ATOM    102  H47 BCD     1      18.680  15.650  23.070  1.00  0.00            
ATOM    103  H48 BCD     1      16.840  13.850  23.670  1.00  0.00            
ATOM    104  H49 BCD     1      17.840  12.800  22.630  1.00  0.00            
ATOM    105  H50 BCD     1      19.470  13.140  24.280  1.00  0.00            
ATOM    106  C31 BCD     1      23.530  18.780  24.260  1.00  0.00            
ATOM    107  O26 BCD     1      22.350  19.340  24.900  1.00  0.00            
ATOM    108  C32 BCD     1      23.580  18.940  22.740  1.00  0.00            
ATOM    109  O27 BCD     1      23.610  20.390  22.460  1.00  0.00            
ATOM    110  C33 BCD     1      22.400  18.250  22.100  1.00  0.00            
ATOM    111  C34 BCD     1      22.330  16.820  22.490  1.00  0.00            
ATOM    112  C35 BCD     1      22.480  16.630  23.970  1.00  0.00            
ATOM    113  O28 BCD     1      23.610  17.390  24.390  1.00  0.00            
ATOM    114  C36 BCD     1      22.750  15.190  24.440  1.00  0.00            
ATOM    115  O29 BCD     1      23.920  14.660  23.800  1.00  0.00            
ATOM    116  O30 BCD     1      22.330  18.390  20.750  1.00  0.00            
ATOM    117  H51 BCD     1      24.480  19.210  24.580  1.00  0.00            
ATOM    118  H52 BCD     1      24.430  18.410  22.320  1.00  0.00            
ATOM    119  H53 BCD     1      23.290  20.430  21.560  1.00  0.00            
ATOM    120  H54 BCD     1      21.540  18.760  22.550  1.00  0.00            
ATOM    121  H55 BCD     1      21.580  17.860  20.450  1.00  0.00            
ATOM    122  H56 BCD     1      23.100  16.270  21.940  1.00  0.00            
ATOM    123  H57 BCD     1      21.580  17.060  24.420  1.00  0.00            
ATOM    124  H58 BCD     1      22.870  15.130  25.530  1.00  0.00            
ATOM    125  H59 BCD     1      21.890  14.560  24.190  1.00  0.00            
ATOM    126  H60 BCD     1      24.210  13.960  24.390  1.00  0.00            
ATOM    127  C37 BCD     1      21.420  22.190  27.640  1.00  0.00            
ATOM    128  O31 BCD     1      20.040  22.350  27.200  1.00  0.00            
ATOM    129  C38 BCD     1      22.440  22.560  26.630  1.00  0.00            
ATOM    130  O32 BCD     1      22.320  23.940  26.230  1.00  0.00            
ATOM    131  C39 BCD     1      22.430  21.590  25.450  1.00  0.00            
ATOM    132  O33 BCD     1      23.490  21.950  24.530  1.00  0.00            
ATOM    133  C40 BCD     1      22.590  20.170  25.980  1.00  0.00            
ATOM    134  C41 BCD     1      21.600  19.810  27.040  1.00  0.00            
ATOM    135  O34 BCD     1      21.740  20.800  28.050  1.00  0.00            
ATOM    136  C42 BCD     1      21.870  18.450  27.610  1.00  0.00            
ATOM    137  O35 BCD     1      23.040  18.430  28.480  1.00  0.00            
ATOM    138  H61 BCD     1      21.650  22.760  28.550  1.00  0.00            
ATOM    139  H62 BCD     1      23.410  22.370  27.110  1.00  0.00            
ATOM    140  H63 BCD     1      23.190  24.260  25.980  1.00  0.00            
ATOM    141  H64 BCD     1      21.450  21.660  24.970  1.00  0.00            
ATOM    142  H65 BCD     1      23.670  21.270  23.880  1.00  0.00            
ATOM    143  H66 BCD     1      23.640  20.140  26.300  1.00  0.00            
ATOM    144  H67 BCD     1      20.590  19.850  26.610  1.00  0.00            
ATOM    145  H68 BCD     1      20.940  18.100  28.070  1.00  0.00            
ATOM    146  H69 BCD     1      22.060  17.770  26.770  1.00  0.00            
ATOM    147  H70 BCD     1      23.160  19.350  28.700  1.00  0.00            
ATOM    148  C1  DX5     2      20.220  25.940  21.680  1.00  0.00            
ATOM    149  N1  DX5     2      19.720  24.850  22.500  1.00  0.00            
ATOM    150  C2  DX5     2      20.680  24.460  23.540  1.00  0.00            
ATOM    151  C3  DX5     2      18.350  25.070  22.990  1.00  0.00            
ATOM    152  C4  DX5     2      17.700  23.730  23.400  1.00  0.00            
ATOM    153  C5  DX5     2      17.400  22.870  22.160  1.00  0.00            
ATOM    154  N2  DX5     2      16.550  21.680  22.570  1.00  0.00            
ATOM    155  C6  DX5     2      17.140  20.850  23.660  1.00  0.00            
ATOM    156  C7  DX5     2      16.600  20.970  25.000  1.00  0.00            
ATOM    157  C8  DX5     2      16.990  20.010  25.950  1.00  0.00            
ATOM    158  C9  DX5     2      17.940  19.060  25.590  1.00  0.00            
ATOM    159  C10 DX5     2      18.540  18.980  24.350  1.00  0.00            
ATOM    160  C11 DX5     2      18.080  19.880  23.380  1.00  0.00            
ATOM    161  S1  DX5     2      18.620  19.760  21.730  1.00  0.00            
ATOM    162  C12 DX5     2      17.000  19.840  20.940  1.00  0.00            
ATOM    163  C13 DX5     2      16.670  19.120  19.820  1.00  0.00            
ATOM    164  C14 DX5     2      15.480  19.320  19.180  1.00  0.00            
ATOM    165  C15 DX5     2      14.650  20.460  19.550  1.00  0.00            
ATOM    166  Cl1 DX5     2      13.290  20.890  18.520  1.00  0.00            
ATOM    167  C16 DX5     2      14.940  21.150  20.730  1.00  0.00            
ATOM    168  C17 DX5     2      16.120  20.830  21.410  1.00  0.00            
ATOM    169  H1  DX5     2      19.660  26.100  20.750  1.00  0.00            
ATOM    170  H2  DX5     2      20.180  26.860  22.270  1.00  0.00            
ATOM    171  H3  DX5     2      21.280  25.730  21.460  1.00  0.00            
ATOM    172  H4  DX5     2      20.510  23.450  23.920  1.00  0.00            
ATOM    173  H5  DX5     2      21.710  24.410  23.160  1.00  0.00            
ATOM    174  H6  DX5     2      20.740  25.210  24.340  1.00  0.00            
ATOM    175  H7  DX5     2      17.700  25.460  22.200  1.00  0.00            
ATOM    176  H8  DX5     2      18.400  25.840  23.770  1.00  0.00            
ATOM    177  H9  DX5     2      16.760  23.910  23.930  1.00  0.00            
ATOM    178  H10 DX5     2      18.380  23.170  24.060  1.00  0.00            
ATOM    179  H11 DX5     2      18.270  22.350  21.750  1.00  0.00            
ATOM    180  H12 DX5     2      16.830  23.400  21.400  1.00  0.00            
ATOM    181  H13 DX5     2      15.690  22.110  22.940  1.00  0.00            
ATOM    182  H14 DX5     2      15.800  21.690  25.140  1.00  0.00            
ATOM    183  H15 DX5     2      16.500  19.950  26.920  1.00  0.00            
ATOM    184  H16 DX5     2      18.180  18.400  26.410  1.00  0.00            
ATOM    185  H17 DX5     2      19.280  18.210  24.140  1.00  0.00            
ATOM    186  H18 DX5     2      17.400  18.430  19.420  1.00  0.00            
ATOM    187  H19 DX5     2      15.300  18.850  18.220  1.00  0.00            
ATOM    188  H20 DX5     2      14.350  21.950  21.160  1.00  0.00            
TER
ENDMDL
MODEL        1
ATOM      1  C1  BCD     1      11.300  16.680  31.680  1.00  0.00            
ATOM      2  O1  BCD     1      10.880  17.490  30.570  1.00  0.00            
ATOM      3  C2  BCD     1      12.520  17.330  32.260  1.00  0.00            
ATOM      4  O2  BCD     1      12.260  18.690  32.520  1.00  0.00            
ATOM      5  C3  BCD     1      13.710  17.260  31.290  1.00  0.00            
ATOM      6  O3  BCD     1      14.990  17.780  31.760  1.00  0.00            
ATOM      7  C4  BCD     1      13.970  15.890  30.720  1.00  0.00            
ATOM      8  C5  BCD     1      12.590  15.240  30.270  1.00  0.00            
ATOM      9  O4  BCD     1      11.700  15.360  31.350  1.00  0.00            
ATOM     10  C6  BCD     1      12.680  13.820  29.780  1.00  0.00            
ATOM     11  O5  BCD     1      13.680  13.010  30.480  1.00  0.00            
ATOM     12  H1  BCD     1      10.510  16.570  32.430  1.00  0.00            
ATOM     13  H2  BCD     1      12.840  16.820  33.180  1.00  0.00            
ATOM     14  H3  BCD     1      12.910  18.940  33.180  1.00  0.00            
ATOM     15  H4  BCD     1      13.400  17.840  30.410  1.00  0.00            
ATOM     16  H5  BCD     1      15.720  17.550  31.180  1.00  0.00            
ATOM     17  H6  BCD     1      14.320  15.290  31.570  1.00  0.00            
ATOM     18  H7  BCD     1      12.180  15.830  29.440  1.00  0.00            
ATOM     19  H8  BCD     1      11.710  13.300  29.840  1.00  0.00            
ATOM     20  H9  BCD     1      12.930  13.940  28.720  1.00  0.00            
ATOM     21  H10 BCD     1      13.310  13.020  31.370  1.00  0.00            
ATOM     22  C7  BCD     1       7.460  19.260  29.090  1.00  0.00            
ATOM     23  O6  BCD     1       8.170  19.620  27.900  1.00  0.00            
ATOM     24  C8  BCD     1       8.050  20.040  30.260  1.00  0.00            
ATOM     25  O7  BCD     1       8.040  21.450  30.050  1.00  0.00            
ATOM     26  C9  BCD     1       9.450  19.540  30.510  1.00  0.00            
ATOM     27  O8  BCD     1      10.180  20.110  31.620  1.00  0.00            
ATOM     28  C10 BCD     1       9.480  18.030  30.610  1.00  0.00            
ATOM     29  C11 BCD     1       8.780  17.350  29.410  1.00  0.00            
ATOM     30  O9  BCD     1       7.470  17.830  29.260  1.00  0.00            
ATOM     31  C12 BCD     1       8.670  15.860  29.640  1.00  0.00            
ATOM     32  O10 BCD     1       8.160  15.520  30.910  1.00  0.00            
ATOM     33  H11 BCD     1       6.420  19.620  29.030  1.00  0.00            
ATOM     34  H12 BCD     1       7.430  19.830  31.140  1.00  0.00            
ATOM     35  H13 BCD     1       8.560  21.890  30.720  1.00  0.00            
ATOM     36  H14 BCD     1      10.020  19.770  29.600  1.00  0.00            
ATOM     37  H15 BCD     1      10.960  19.570  31.790  1.00  0.00            
ATOM     38  H16 BCD     1       8.930  17.780  31.530  1.00  0.00            
ATOM     39  H17 BCD     1       9.400  17.500  28.520  1.00  0.00            
ATOM     40  H18 BCD     1       8.050  15.370  28.880  1.00  0.00            
ATOM     41  H19 BCD     1       9.620  15.360  29.420  1.00  0.00            
ATOM     42  H20 BCD     1       8.430  14.600  31.030  1.00  0.00            
ATOM     43  C13 BCD     1       7.640  20.190  23.820  1.00  0.00            
ATOM     44  O11 BCD     1       8.960  19.870  23.460  1.00  0.00            
ATOM     45  C14 BCD     1       7.660  21.370  24.740  1.00  0.00            
ATOM     46  O12 BCD     1       8.390  22.450  24.200  1.00  0.00            
ATOM     47  C15 BCD     1       8.140  21.080  26.150  1.00  0.00            
ATOM     48  O13 BCD     1       8.180  22.290  26.910  1.00  0.00            
ATOM     49  C16 BCD     1       7.430  19.870  26.750  1.00  0.00            
ATOM     50  C17 BCD     1       7.500  18.680  25.790  1.00  0.00            
ATOM     51  O14 BCD     1       7.030  19.080  24.480  1.00  0.00            
ATOM     52  C18 BCD     1       6.750  17.490  26.200  1.00  0.00            
ATOM     53  O15 BCD     1       5.390  17.800  26.520  1.00  0.00            
ATOM     54  H21 BCD     1       7.060  20.430  22.930  1.00  0.00            
ATOM     55  H22 BCD     1       6.630  21.730  24.880  1.00  0.00            
ATOM     56  H23 BCD     1       8.090  23.130  24.810  1.00  0.00            
ATOM     57  H24 BCD     1       9.180  20.740  26.020  1.00  0.00            
ATOM     58  H25 BCD     1       8.740  22.190  27.680  1.00  0.00            
ATOM     59  H26 BCD     1       6.370  20.080  26.950  1.00  0.00            
ATOM     60  H27 BCD     1       8.520  18.300  25.700  1.00  0.00            
ATOM     61  H28 BCD     1       6.760  16.690  25.450  1.00  0.00            
ATOM     62  H29 BCD     1       7.250  17.040  27.060  1.00  0.00            
ATOM     63  H30 BCD     1       4.960  17.100  27.000  1.00  0.00            
ATOM     64  C19 BCD     1      11.190  18.770  20.170  1.00  0.00            
ATOM     65  O16 BCD     1      12.300  18.400  20.940  1.00  0.00            
ATOM     66  C20 BCD     1      10.990  20.340  20.310  1.00  0.00            
ATOM     67  O17 BCD     1      12.230  20.920  19.890  1.00  0.00            
ATOM     68  C21 BCD     1      10.490  20.720  21.710  1.00  0.00            
ATOM     69  O18 BCD     1      10.000  22.030  21.880  1.00  0.00            
ATOM     70  C22 BCD     1       9.320  19.700  22.100  1.00  0.00            
ATOM     71  C23 BCD     1       9.780  18.220  22.000  1.00  0.00            
ATOM     72  O19 BCD     1      10.050  18.010  20.640  1.00  0.00            
ATOM     73  C24 BCD     1       8.750  17.270  22.480  1.00  0.00            
ATOM     74  O20 BCD     1       7.440  17.470  21.950  1.00  0.00            
ATOM     75  H31 BCD     1      11.320  18.510  19.110  1.00  0.00            
ATOM     76  H32 BCD     1      10.190  20.670  19.640  1.00  0.00            
ATOM     77  H33 BCD     1      12.020  21.850  19.830  1.00  0.00            
ATOM     78  H34 BCD     1      11.390  20.540  22.300  1.00  0.00            
ATOM     79  H35 BCD     1       9.810  22.140  22.820  1.00  0.00            
ATOM     80  H36 BCD     1       8.420  19.810  21.480  1.00  0.00            
ATOM     81  H37 BCD     1      10.650  18.130  22.670  1.00  0.00            
ATOM     82  H38 BCD     1       9.100  16.260  22.220  1.00  0.00            
ATOM     83  H39 BCD     1       8.720  17.470  23.560  1.00  0.00            
ATOM     84  H40 BCD     1       7.410  17.520  20.990  1.00  0.00            
ATOM     85  C25 BCD     1      15.820  16.450  20.560  1.00  0.00            
ATOM     86  O21 BCD     1      15.970  16.500  21.970  1.00  0.00            
ATOM     87  C26 BCD     1      15.850  17.800  19.970  1.00  0.00            
ATOM     88  O22 BCD     1      17.110  18.440  20.310  1.00  0.00            
ATOM     89  C27 BCD     1      14.670  18.540  20.520  1.00  0.00            
ATOM     90  O23 BCD     1      14.680  19.790  19.850  1.00  0.00            
ATOM     91  C28 BCD     1      13.380  17.820  20.210  1.00  0.00            
ATOM     92  C29 BCD     1      13.440  16.330  20.630  1.00  0.00            
ATOM     93  O24 BCD     1      14.650  15.700  20.170  1.00  0.00            
ATOM     94  C30 BCD     1      12.210  15.620  19.940  1.00  0.00            
ATOM     95  O25 BCD     1      12.410  14.170  19.950  1.00  0.00            
ATOM     96  H41 BCD     1      16.600  15.800  20.150  1.00  0.00            
ATOM     97  H42 BCD     1      15.820  17.690  18.880  1.00  0.00            
ATOM     98  H43 BCD     1      17.090  19.170  19.680  1.00  0.00            
ATOM     99  H44 BCD     1      14.800  18.620  21.610  1.00  0.00            
ATOM    100  H45 BCD     1      13.820  20.200  19.920  1.00  0.00            
ATOM    101  H46 BCD     1      13.230  17.870  19.120  1.00  0.00            
ATOM    102  H47 BCD     1      13.450  16.230  21.720  1.00  0.00            
ATOM    103  H48 BCD     1      11.310  15.920  20.490  1.00  0.00            
ATOM    104  H49 BCD     1      12.130  16.020  18.920  1.00  0.00            
ATOM    105  H50 BCD     1      13.330  14.070  19.690  1.00  0.00            
ATOM    106  C31 BCD     1      18.250  16.030  25.220  1.00  0.00            
ATOM    107  O26 BCD     1      16.980  16.040  25.920  1.00  0.00            
ATOM    108  C32 BCD     1      18.440  17.340  24.600  1.00  0.00            
ATOM    109  O27 BCD     1      18.580  18.340  25.650  1.00  0.00            
ATOM    110  C33 BCD     1      17.320  17.550  23.630  1.00  0.00            
ATOM    111  C34 BCD     1      17.270  16.450  22.570  1.00  0.00            
ATOM    112  C35 BCD     1      17.380  15.050  23.190  1.00  0.00            
ATOM    113  O28 BCD     1      18.310  15.010  24.240  1.00  0.00            
ATOM    114  C36 BCD     1      17.720  14.030  22.140  1.00  0.00            
ATOM    115  O29 BCD     1      19.030  14.110  21.610  1.00  0.00            
ATOM    116  O30 BCD     1      17.300  18.880  23.080  1.00  0.00            
ATOM    117  H51 BCD     1      19.080  15.880  25.920  1.00  0.00            
ATOM    118  H52 BCD     1      19.350  17.360  23.990  1.00  0.00            
ATOM    119  H53 BCD     1      18.700  19.200  25.250  1.00  0.00            
ATOM    120  H54 BCD     1      16.370  17.500  24.170  1.00  0.00            
ATOM    121  H55 BCD     1      16.970  18.720  22.190  1.00  0.00            
ATOM    122  H56 BCD     1      18.060  16.630  21.830  1.00  0.00            
ATOM    123  H57 BCD     1      16.460  14.710  23.670  1.00  0.00            
ATOM    124  H58 BCD     1      17.680  13.040  22.620  1.00  0.00            
ATOM    125  H59 BCD     1      16.880  14.090  21.440  1.00  0.00            
ATOM    126  H60 BCD     1      19.030  13.650  20.760  1.00  0.00            
ATOM    127  C37 BCD     1      15.970  14.980  29.710  1.00  0.00            
ATOM    128  O31 BCD     1      14.860  15.870  29.610  1.00  0.00            
ATOM    129  C38 BCD     1      17.280  15.810  29.650  1.00  0.00            
ATOM    130  O32 BCD     1      17.240  16.790  30.680  1.00  0.00            
ATOM    131  C39 BCD     1      17.310  16.490  28.270  1.00  0.00            
ATOM    132  O33 BCD     1      18.530  17.210  28.060  1.00  0.00            
ATOM    133  C40 BCD     1      17.080  15.400  27.180  1.00  0.00            
ATOM    134  C41 BCD     1      15.820  14.610  27.370  1.00  0.00            
ATOM    135  O34 BCD     1      15.900  14.070  28.620  1.00  0.00            
ATOM    136  C42 BCD     1      15.680  13.510  26.330  1.00  0.00            
ATOM    137  O35 BCD     1      16.550  12.460  26.420  1.00  0.00            
ATOM    138  H61 BCD     1      15.870  14.400  30.630  1.00  0.00            
ATOM    139  H62 BCD     1      18.140  15.120  29.700  1.00  0.00            
ATOM    140  H63 BCD     1      18.110  16.710  31.090  1.00  0.00            
ATOM    141  H64 BCD     1      16.420  17.110  28.150  1.00  0.00            
ATOM    142  H65 BCD     1      18.450  17.870  27.360  1.00  0.00            
ATOM    143  H66 BCD     1      17.900  14.680  27.180  1.00  0.00            
ATOM    144  H67 BCD     1      15.000  15.330  27.240  1.00  0.00            
ATOM    145  H68 BCD     1      14.670  13.170  26.570  1.00  0.00            
ATOM    146  H69 BCD     1      15.730  14.010  25.360  1.00  0.00            
ATOM    147  H70 BCD     1      16.270  11.970  27.200  1.00  0.00            
ATOM    148  C1  DX5     2      17.160  21.960  29.720  1.00  0.00            
ATOM    149  N1  DX5     2      16.230  21.420  28.780  1.00  0.00            
ATOM    150  C2  DX5     2      16.800  20.190  28.150  1.00  0.00            
ATOM    151  C3  DX5     2      14.970  21.020  29.450  1.00  0.00            
ATOM    152  C4  DX5     2      13.870  20.490  28.510  1.00  0.00            
ATOM    153  C5  DX5     2      13.670  21.350  27.250  1.00  0.00            
ATOM    154  N2  DX5     2      12.370  21.230  26.470  1.00  0.00            
ATOM    155  C6  DX5     2      12.200  19.910  25.960  1.00  0.00            
ATOM    156  C7  DX5     2      11.280  19.040  26.640  1.00  0.00            
ATOM    157  C8  DX5     2      11.150  17.740  26.110  1.00  0.00            
ATOM    158  C9  DX5     2      12.010  17.300  25.090  1.00  0.00            
ATOM    159  C10 DX5     2      12.860  18.210  24.460  1.00  0.00            
ATOM    160  C11 DX5     2      12.910  19.540  24.800  1.00  0.00            
ATOM    161  S1  DX5     2      14.010  20.710  23.910  1.00  0.00            
ATOM    162  C12 DX5     2      13.080  22.130  24.180  1.00  0.00            
ATOM    163  C13 DX5     2      13.210  23.200  23.160  1.00  0.00            
ATOM    164  C14 DX5     2      12.430  24.380  23.370  1.00  0.00            
ATOM    165  C15 DX5     2      11.730  24.540  24.610  1.00  0.00            
ATOM    166  Cl1 DX5     2      10.900  26.030  25.030  1.00  0.00            
ATOM    167  C16 DX5     2      11.650  23.500  25.600  1.00  0.00            
ATOM    168  C17 DX5     2      12.330  22.300  25.360  1.00  0.00            
ATOM    169  H1  DX5     2      18.040  22.210  29.110  1.00  0.00            
ATOM    170  H2  DX5     2      16.780  22.850  30.220  1.00  0.00            
ATOM    171  H3  DX5     2      17.430  21.250  30.520  1.00  0.00            
ATOM    172  H4  DX5     2      17.760  20.380  27.660  1.00  0.00            
ATOM    173  H5  DX5     2      16.910  19.350  28.850  1.00  0.00            
ATOM    174  H6  DX5     2      16.200  19.750  27.340  1.00  0.00            
ATOM    175  H7  DX5     2      14.490  21.910  29.890  1.00  0.00            
ATOM    176  H8  DX5     2      15.160  20.300  30.250  1.00  0.00            
ATOM    177  H9  DX5     2      13.030  20.500  29.220  1.00  0.00            
ATOM    178  H10 DX5     2      14.180  19.480  28.220  1.00  0.00            
ATOM    179  H11 DX5     2      14.400  21.130  26.480  1.00  0.00            
ATOM    180  H12 DX5     2      13.720  22.390  27.590  1.00  0.00            
ATOM    181  H13 DX5     2      11.630  21.360  27.180  1.00  0.00            
ATOM    182  H14 DX5     2      10.700  19.340  27.500  1.00  0.00            
ATOM    183  H15 DX5     2      10.430  17.060  26.550  1.00  0.00            
ATOM    184  H16 DX5     2      11.920  16.310  24.650  1.00  0.00            
ATOM    185  H17 DX5     2      13.530  17.800  23.710  1.00  0.00            
ATOM    186  H18 DX5     2      13.870  23.130  22.300  1.00  0.00            
ATOM    187  H19 DX5     2      12.440  25.180  22.640  1.00  0.00            
ATOM    188  H20 DX5     2      11.240  23.760  26.570  1.00  0.00            
TER
ENDMDL
MODEL        1
ATOM      1  C1  BCD     1      17.450  22.450  31.520  1.00  0.00            
ATOM      2  O1  BCD     1      17.050  21.690  30.420  1.00  0.00            
ATOM      3  C2  BCD     1      18.110  23.760  31.020  1.00  0.00            
ATOM      4  O2  BCD     1      17.110  24.470  30.280  1.00  0.00            
ATOM      5  C3  BCD     1      19.380  23.490  30.190  1.00  0.00            
ATOM      6  O3  BCD     1      20.150  24.660  29.880  1.00  0.00            
ATOM      7  C4  BCD     1      20.310  22.410  30.810  1.00  0.00            
ATOM      8  C5  BCD     1      19.530  21.310  31.440  1.00  0.00            
ATOM      9  O4  BCD     1      18.430  21.770  32.210  1.00  0.00            
ATOM     10  C6  BCD     1      20.440  20.520  32.340  1.00  0.00            
ATOM     11  O5  BCD     1      21.220  21.220  33.260  1.00  0.00            
ATOM     12  H1  BCD     1      16.570  22.750  32.110  1.00  0.00            
ATOM     13  H2  BCD     1      18.320  24.360  31.920  1.00  0.00            
ATOM     14  H3  BCD     1      17.570  25.240  29.930  1.00  0.00            
ATOM     15  H4  BCD     1      18.920  23.020  29.310  1.00  0.00            
ATOM     16  H5  BCD     1      20.950  24.350  29.450  1.00  0.00            
ATOM     17  H6  BCD     1      21.040  22.860  31.510  1.00  0.00            
ATOM     18  H7  BCD     1      19.180  20.630  30.640  1.00  0.00            
ATOM     19  H8  BCD     1      19.790  19.740  32.770  1.00  0.00            
ATOM     20  H9  BCD     1      21.130  19.980  31.670  1.00  0.00            
ATOM     21  H10 BCD     1      21.890  20.610  33.570  1.00  0.00            
ATOM     22  C7  BCD     1      13.620  19.750  29.140  1.00  0.00            
ATOM     23  O6  BCD     1      14.430  19.160  28.090  1.00  0.00            
ATOM     24  C8  BCD     1      13.550  21.290  29.140  1.00  0.00            
ATOM     25  O7  BCD     1      12.880  21.720  27.970  1.00  0.00            
ATOM     26  C9  BCD     1      14.920  21.870  29.240  1.00  0.00            
ATOM     27  O8  BCD     1      14.850  23.340  29.370  1.00  0.00            
ATOM     28  C10 BCD     1      15.640  21.270  30.440  1.00  0.00            
ATOM     29  C11 BCD     1      15.600  19.800  30.540  1.00  0.00            
ATOM     30  O9  BCD     1      14.240  19.350  30.370  1.00  0.00            
ATOM     31  C12 BCD     1      16.190  19.060  31.650  1.00  0.00            
ATOM     32  O10 BCD     1      15.530  19.260  32.900  1.00  0.00            
ATOM     33  H11 BCD     1      12.650  19.250  29.050  1.00  0.00            
ATOM     34  H12 BCD     1      12.960  21.590  30.010  1.00  0.00            
ATOM     35  H13 BCD     1      12.810  22.680  28.080  1.00  0.00            
ATOM     36  H14 BCD     1      15.530  21.590  28.370  1.00  0.00            
ATOM     37  H15 BCD     1      15.630  23.670  29.830  1.00  0.00            
ATOM     38  H16 BCD     1      15.110  21.510  31.380  1.00  0.00            
ATOM     39  H17 BCD     1      16.170  19.420  29.680  1.00  0.00            
ATOM     40  H18 BCD     1      16.100  17.990  31.430  1.00  0.00            
ATOM     41  H19 BCD     1      17.260  19.280  31.810  1.00  0.00            
ATOM     42  H20 BCD     1      15.030  18.460  33.050  1.00  0.00            
ATOM     43  C13 BCD     1      13.830  16.400  24.930  1.00  0.00            
ATOM     44  O11 BCD     1      14.850  16.790  23.950  1.00  0.00            
ATOM     45  C14 BCD     1      12.750  17.460  25.170  1.00  0.00            
ATOM     46  O12 BCD     1      12.150  17.900  23.950  1.00  0.00            
ATOM     47  C15 BCD     1      13.250  18.690  25.980  1.00  0.00            
ATOM     48  O13 BCD     1      12.100  19.510  26.330  1.00  0.00            
ATOM     49  C16 BCD     1      13.900  18.140  27.260  1.00  0.00            
ATOM     50  C17 BCD     1      15.100  17.240  26.800  1.00  0.00            
ATOM     51  O14 BCD     1      14.460  16.150  26.190  1.00  0.00            
ATOM     52  C18 BCD     1      15.970  16.810  28.010  1.00  0.00            
ATOM     53  O15 BCD     1      15.210  16.110  28.990  1.00  0.00            
ATOM     54  H21 BCD     1      13.320  15.460  24.690  1.00  0.00            
ATOM     55  H22 BCD     1      11.920  17.130  25.810  1.00  0.00            
ATOM     56  H23 BCD     1      11.470  18.540  24.200  1.00  0.00            
ATOM     57  H24 BCD     1      14.050  19.320  25.570  1.00  0.00            
ATOM     58  H25 BCD     1      12.390  20.180  26.950  1.00  0.00            
ATOM     59  H26 BCD     1      13.250  17.480  27.860  1.00  0.00            
ATOM     60  H27 BCD     1      15.810  17.720  26.110  1.00  0.00            
ATOM     61  H28 BCD     1      16.730  16.130  27.580  1.00  0.00            
ATOM     62  H29 BCD     1      16.450  17.730  28.360  1.00  0.00            
ATOM     63  H30 BCD     1      15.800  15.550  29.490  1.00  0.00            
ATOM     64  C19 BCD     1      16.450  15.310  20.400  1.00  0.00            
ATOM     65  O16 BCD     1      17.010  16.660  20.260  1.00  0.00            
ATOM     66  C20 BCD     1      14.950  15.450  20.410  1.00  0.00            
ATOM     67  O17 BCD     1      14.530  15.980  19.160  1.00  0.00            
ATOM     68  C21 BCD     1      14.470  16.260  21.610  1.00  0.00            
ATOM     69  O18 BCD     1      13.090  16.090  21.770  1.00  0.00            
ATOM     70  C22 BCD     1      15.120  15.790  22.910  1.00  0.00            
ATOM     71  C23 BCD     1      16.630  15.590  22.800  1.00  0.00            
ATOM     72  O19 BCD     1      16.840  14.780  21.670  1.00  0.00            
ATOM     73  C24 BCD     1      17.220  14.790  23.980  1.00  0.00            
ATOM     74  O20 BCD     1      18.540  14.990  24.310  1.00  0.00            
ATOM     75  H31 BCD     1      16.820  14.650  19.610  1.00  0.00            
ATOM     76  H32 BCD     1      14.510  14.460  20.550  1.00  0.00            
ATOM     77  H33 BCD     1      13.670  15.580  19.010  1.00  0.00            
ATOM     78  H34 BCD     1      14.710  17.320  21.510  1.00  0.00            
ATOM     79  H35 BCD     1      12.810  16.850  22.290  1.00  0.00            
ATOM     80  H36 BCD     1      14.650  14.830  23.140  1.00  0.00            
ATOM     81  H37 BCD     1      17.140  16.560  22.650  1.00  0.00            
ATOM     82  H38 BCD     1      16.770  15.020  24.960  1.00  0.00            
ATOM     83  H39 BCD     1      17.080  13.710  23.860  1.00  0.00            
ATOM     84  H40 BCD     1      18.990  14.340  23.770  1.00  0.00            
ATOM     85  C25 BCD     1      20.970  17.830  20.490  1.00  0.00            
ATOM     86  O21 BCD     1      20.770  17.860  21.960  1.00  0.00            
ATOM     87  C26 BCD     1      20.070  18.770  19.730  1.00  0.00            
ATOM     88  O22 BCD     1      20.320  20.100  20.220  1.00  0.00            
ATOM     89  C27 BCD     1      18.590  18.350  19.790  1.00  0.00            
ATOM     90  O23 BCD     1      17.880  19.080  18.710  1.00  0.00            
ATOM     91  C28 BCD     1      18.300  16.820  19.660  1.00  0.00            
ATOM     92  C29 BCD     1      19.400  15.950  20.300  1.00  0.00            
ATOM     93  O24 BCD     1      20.700  16.460  20.030  1.00  0.00            
ATOM     94  C30 BCD     1      19.530  14.530  19.740  1.00  0.00            
ATOM     95  O25 BCD     1      20.570  13.800  20.400  1.00  0.00            
ATOM     96  H41 BCD     1      21.980  18.170  20.220  1.00  0.00            
ATOM     97  H42 BCD     1      20.320  18.610  18.670  1.00  0.00            
ATOM     98  H43 BCD     1      19.700  20.660  19.740  1.00  0.00            
ATOM     99  H44 BCD     1      18.260  18.610  20.810  1.00  0.00            
ATOM    100  H45 BCD     1      16.950  18.850  18.770  1.00  0.00            
ATOM    101  H46 BCD     1      18.220  16.630  18.580  1.00  0.00            
ATOM    102  H47 BCD     1      19.190  15.990  21.380  1.00  0.00            
ATOM    103  H48 BCD     1      18.620  13.970  19.980  1.00  0.00            
ATOM    104  H49 BCD     1      19.610  14.610  18.650  1.00  0.00            
ATOM    105  H50 BCD     1      21.220  14.390  20.780  1.00  0.00            
ATOM    106  C31 BCD     1      23.360  19.070  25.090  1.00  0.00            
ATOM    107  O26 BCD     1      22.430  19.820  25.990  1.00  0.00            
ATOM    108  C32 BCD     1      23.460  19.730  23.710  1.00  0.00            
ATOM    109  O27 BCD     1      23.830  21.070  23.830  1.00  0.00            
ATOM    110  C33 BCD     1      22.280  19.520  22.810  1.00  0.00            
ATOM    111  C34 BCD     1      21.930  18.050  22.770  1.00  0.00            
ATOM    112  C35 BCD     1      21.810  17.370  24.200  1.00  0.00            
ATOM    113  O28 BCD     1      22.960  17.750  24.950  1.00  0.00            
ATOM    114  C36 BCD     1      21.830  15.830  24.050  1.00  0.00            
ATOM    115  O29 BCD     1      23.080  15.330  23.580  1.00  0.00            
ATOM    116  O30 BCD     1      22.680  20.120  21.570  1.00  0.00            
ATOM    117  H51 BCD     1      24.390  19.060  25.470  1.00  0.00            
ATOM    118  H52 BCD     1      24.230  19.180  23.160  1.00  0.00            
ATOM    119  H53 BCD     1      23.760  21.490  22.960  1.00  0.00            
ATOM    120  H54 BCD     1      21.420  20.010  23.300  1.00  0.00            
ATOM    121  H55 BCD     1      22.000  20.160  20.890  1.00  0.00            
ATOM    122  H56 BCD     1      22.760  17.510  22.290  1.00  0.00            
ATOM    123  H57 BCD     1      20.930  17.750  24.730  1.00  0.00            
ATOM    124  H58 BCD     1      21.720  15.380  25.040  1.00  0.00            
ATOM    125  H59 BCD     1      21.040  15.430  23.400  1.00  0.00            
ATOM    126  H60 BCD     1      23.770  15.510  24.220  1.00  0.00            
ATOM    127  C37 BCD     1      22.400  21.580  29.790  1.00  0.00            
ATOM    128  O31 BCD     1      20.970  21.890  29.710  1.00  0.00            
ATOM    129  C38 BCD     1      23.160  22.380  28.690  1.00  0.00            
ATOM    130  O32 BCD     1      22.900  23.720  28.930  1.00  0.00            
ATOM    131  C39 BCD     1      22.760  21.860  27.310  1.00  0.00            
ATOM    132  O33 BCD     1      23.350  22.450  26.170  1.00  0.00            
ATOM    133  C40 BCD     1      22.950  20.350  27.260  1.00  0.00            
ATOM    134  C41 BCD     1      22.310  19.590  28.380  1.00  0.00            
ATOM    135  O34 BCD     1      22.660  20.240  29.670  1.00  0.00            
ATOM    136  C42 BCD     1      22.790  18.130  28.540  1.00  0.00            
ATOM    137  O35 BCD     1      24.180  18.060  28.620  1.00  0.00            
ATOM    138  H61 BCD     1      22.820  22.010  30.700  1.00  0.00            
ATOM    139  H62 BCD     1      24.240  22.180  28.790  1.00  0.00            
ATOM    140  H63 BCD     1      23.740  24.130  29.150  1.00  0.00            
ATOM    141  H64 BCD     1      21.680  22.070  27.250  1.00  0.00            
ATOM    142  H65 BCD     1      23.330  21.830  25.430  1.00  0.00            
ATOM    143  H66 BCD     1      24.040  20.210  27.260  1.00  0.00            
ATOM    144  H67 BCD     1      21.270  19.610  28.050  1.00  0.00            
ATOM    145  H68 BCD     1      22.260  17.790  29.440  1.00  0.00            
ATOM    146  H69 BCD     1      22.350  17.620  27.670  1.00  0.00            
ATOM    147  H70 BCD     1      24.320  17.120  28.810  1.00  0.00            
ATOM    148  C1  DX5     2      20.340  22.660  21.970  1.00  0.00            
ATOM    149  N1  DX5     2      21.250  23.200  22.990  1.00  0.00            
ATOM    150  C2  DX5     2      22.200  24.140  22.300  1.00  0.00            
ATOM    151  C3  DX5     2      20.530  23.750  24.180  1.00  0.00            
ATOM    152  C4  DX5     2      19.700  22.810  24.980  1.00  0.00            
ATOM    153  C5  DX5     2      18.230  22.560  24.380  1.00  0.00            
ATOM    154  N2  DX5     2      17.260  21.830  25.270  1.00  0.00            
ATOM    155  C6  DX5     2      17.810  20.520  25.730  1.00  0.00            
ATOM    156  C7  DX5     2      18.280  20.360  27.020  1.00  0.00            
ATOM    157  C8  DX5     2      18.730  19.100  27.490  1.00  0.00            
ATOM    158  C9  DX5     2      18.770  18.060  26.560  1.00  0.00            
ATOM    159  C10 DX5     2      18.330  18.200  25.170  1.00  0.00            
ATOM    160  C11 DX5     2      17.800  19.390  24.810  1.00  0.00            
ATOM    161  S1  DX5     2      17.000  19.530  23.260  1.00  0.00            
ATOM    162  C12 DX5     2      15.660  20.630  23.690  1.00  0.00            
ATOM    163  C13 DX5     2      14.400  20.490  23.080  1.00  0.00            
ATOM    164  C14 DX5     2      13.400  21.200  23.650  1.00  0.00            
ATOM    165  C15 DX5     2      13.590  22.180  24.660  1.00  0.00            
ATOM    166  Cl1 DX5     2      12.300  23.170  25.230  1.00  0.00            
ATOM    167  C16 DX5     2      14.880  22.400  25.160  1.00  0.00            
ATOM    168  C17 DX5     2      15.910  21.550  24.710  1.00  0.00            
ATOM    169  H1  DX5     2      19.760  23.480  21.530  1.00  0.00            
ATOM    170  H2  DX5     2      20.940  22.190  21.180  1.00  0.00            
ATOM    171  H3  DX5     2      19.670  21.850  22.300  1.00  0.00            
ATOM    172  H4  DX5     2      21.790  25.080  21.910  1.00  0.00            
ATOM    173  H5  DX5     2      23.050  24.390  22.950  1.00  0.00            
ATOM    174  H6  DX5     2      22.570  23.750  21.340  1.00  0.00            
ATOM    175  H7  DX5     2      20.000  24.670  23.890  1.00  0.00            
ATOM    176  H8  DX5     2      21.320  24.170  24.830  1.00  0.00            
ATOM    177  H9  DX5     2      19.680  23.180  26.010  1.00  0.00            
ATOM    178  H10 DX5     2      20.170  21.820  24.930  1.00  0.00            
ATOM    179  H11 DX5     2      18.290  22.130  23.380  1.00  0.00            
ATOM    180  H12 DX5     2      17.730  23.510  24.160  1.00  0.00            
ATOM    181  H13 DX5     2      17.280  22.360  26.150  1.00  0.00            
ATOM    182  H14 DX5     2      18.370  21.260  27.630  1.00  0.00            
ATOM    183  H15 DX5     2      18.990  18.950  28.540  1.00  0.00            
ATOM    184  H16 DX5     2      19.080  17.090  26.940  1.00  0.00            
ATOM    185  H17 DX5     2      18.370  17.400  24.440  1.00  0.00            
ATOM    186  H18 DX5     2      14.210  19.810  22.260  1.00  0.00            
ATOM    187  H19 DX5     2      12.360  21.090  23.340  1.00  0.00            
ATOM    188  H20 DX5     2      15.090  23.190  25.870  1.00  0.00            
TER
ENDMDL
MODEL        1
ATOM      1  C1  BCD     1      18.330  26.690  25.540  1.00  0.00            
ATOM      2  O1  BCD     1      17.870  26.240  24.310  1.00  0.00            
ATOM      3  C2  BCD     1      19.810  26.660  25.430  1.00  0.00            
ATOM      4  O2  BCD     1      20.300  27.420  24.240  1.00  0.00            
ATOM      5  C3  BCD     1      20.270  25.230  25.370  1.00  0.00            
ATOM      6  O3  BCD     1      21.690  25.240  25.210  1.00  0.00            
ATOM      7  C4  BCD     1      19.770  24.430  26.530  1.00  0.00            
ATOM      8  C5  BCD     1      18.240  24.510  26.600  1.00  0.00            
ATOM      9  O4  BCD     1      17.830  25.900  26.600  1.00  0.00            
ATOM     10  C6  BCD     1      17.720  23.840  27.810  1.00  0.00            
ATOM     11  O5  BCD     1      18.310  24.360  28.900  1.00  0.00            
ATOM     12  H1  BCD     1      18.060  27.740  25.710  1.00  0.00            
ATOM     13  H2  BCD     1      20.200  27.150  26.330  1.00  0.00            
ATOM     14  H3  BCD     1      21.170  27.040  24.100  1.00  0.00            
ATOM     15  H4  BCD     1      20.090  24.820  24.370  1.00  0.00            
ATOM     16  H5  BCD     1      22.140  24.670  25.840  1.00  0.00            
ATOM     17  H6  BCD     1      20.200  24.780  27.480  1.00  0.00            
ATOM     18  H7  BCD     1      17.790  24.010  25.730  1.00  0.00            
ATOM     19  H8  BCD     1      16.640  24.020  27.760  1.00  0.00            
ATOM     20  H9  BCD     1      17.840  22.750  27.720  1.00  0.00            
ATOM     21  H10 BCD     1      17.970  24.020  29.730  1.00  0.00            
ATOM     22  C7  BCD     1      15.010  26.720  21.570  1.00  0.00            
ATOM     23  O6  BCD     1      15.420  25.510  20.890  1.00  0.00            
ATOM     24  C8  BCD     1      16.040  27.800  21.530  1.00  0.00            
ATOM     25  O7  BCD     1      16.340  28.060  20.190  1.00  0.00            
ATOM     26  C9  BCD     1      17.280  27.440  22.410  1.00  0.00            
ATOM     27  O8  BCD     1      18.410  28.390  22.670  1.00  0.00            
ATOM     28  C10 BCD     1      16.850  26.980  23.770  1.00  0.00            
ATOM     29  C11 BCD     1      15.650  25.950  23.750  1.00  0.00            
ATOM     30  O9  BCD     1      14.610  26.480  22.900  1.00  0.00            
ATOM     31  C12 BCD     1      14.880  25.670  25.000  1.00  0.00            
ATOM     32  O10 BCD     1      14.390  26.860  25.660  1.00  0.00            
ATOM     33  H11 BCD     1      14.070  26.990  21.060  1.00  0.00            
ATOM     34  H12 BCD     1      15.400  28.590  21.940  1.00  0.00            
ATOM     35  H13 BCD     1      16.780  28.910  20.100  1.00  0.00            
ATOM     36  H14 BCD     1      17.670  26.580  21.860  1.00  0.00            
ATOM     37  H15 BCD     1      19.110  27.950  23.160  1.00  0.00            
ATOM     38  H16 BCD     1      16.610  27.810  24.440  1.00  0.00            
ATOM     39  H17 BCD     1      16.030  25.000  23.380  1.00  0.00            
ATOM     40  H18 BCD     1      14.060  24.960  24.800  1.00  0.00            
ATOM     41  H19 BCD     1      15.570  25.150  25.670  1.00  0.00            
ATOM     42  H20 BCD     1      13.640  27.100  25.100  1.00  0.00            
ATOM     43  C13 BCD     1      14.210  22.790  18.060  1.00  0.00            
ATOM     44  O11 BCD     1      15.490  22.030  18.250  1.00  0.00            
ATOM     45  C14 BCD     1      14.610  24.110  17.560  1.00  0.00            
ATOM     46  O12 BCD     1      15.410  23.990  16.450  1.00  0.00            
ATOM     47  C15 BCD     1      15.370  24.860  18.610  1.00  0.00            
ATOM     48  O13 BCD     1      15.580  26.220  18.240  1.00  0.00            
ATOM     49  C16 BCD     1      14.560  24.900  19.930  1.00  0.00            
ATOM     50  C17 BCD     1      14.120  23.500  20.370  1.00  0.00            
ATOM     51  O14 BCD     1      13.440  22.850  19.280  1.00  0.00            
ATOM     52  C18 BCD     1      13.270  23.510  21.660  1.00  0.00            
ATOM     53  O15 BCD     1      12.010  24.090  21.560  1.00  0.00            
ATOM     54  H21 BCD     1      13.570  22.250  17.350  1.00  0.00            
ATOM     55  H22 BCD     1      13.650  24.630  17.430  1.00  0.00            
ATOM     56  H23 BCD     1      15.530  24.910  16.190  1.00  0.00            
ATOM     57  H24 BCD     1      16.320  24.370  18.840  1.00  0.00            
ATOM     58  H25 BCD     1      15.850  26.740  19.000  1.00  0.00            
ATOM     59  H26 BCD     1      13.670  25.500  19.700  1.00  0.00            
ATOM     60  H27 BCD     1      15.010  22.880  20.500  1.00  0.00            
ATOM     61  H28 BCD     1      13.140  22.450  21.920  1.00  0.00            
ATOM     62  H29 BCD     1      13.810  24.030  22.460  1.00  0.00            
ATOM     63  H30 BCD     1      11.640  24.130  22.450  1.00  0.00            
ATOM     64  C19 BCD     1      17.270  18.630  17.040  1.00  0.00            
ATOM     65  O16 BCD     1      17.930  18.510  18.330  1.00  0.00            
ATOM     66  C20 BCD     1      17.710  19.820  16.220  1.00  0.00            
ATOM     67  O17 BCD     1      19.160  19.880  16.190  1.00  0.00            
ATOM     68  C21 BCD     1      17.190  21.070  16.890  1.00  0.00            
ATOM     69  O18 BCD     1      17.430  22.240  16.030  1.00  0.00            
ATOM     70  C22 BCD     1      15.760  21.010  17.290  1.00  0.00            
ATOM     71  C23 BCD     1      15.320  19.730  17.960  1.00  0.00            
ATOM     72  O19 BCD     1      15.910  18.600  17.210  1.00  0.00            
ATOM     73  C24 BCD     1      13.870  19.420  17.980  1.00  0.00            
ATOM     74  O20 BCD     1      13.280  19.280  16.700  1.00  0.00            
ATOM     75  H31 BCD     1      17.600  17.740  16.490  1.00  0.00            
ATOM     76  H32 BCD     1      17.210  19.720  15.240  1.00  0.00            
ATOM     77  H33 BCD     1      19.340  20.650  15.650  1.00  0.00            
ATOM     78  H34 BCD     1      17.830  21.130  17.790  1.00  0.00            
ATOM     79  H35 BCD     1      16.680  22.800  16.250  1.00  0.00            
ATOM     80  H36 BCD     1      15.200  21.120  16.350  1.00  0.00            
ATOM     81  H37 BCD     1      15.650  19.750  19.000  1.00  0.00            
ATOM     82  H38 BCD     1      13.590  18.570  18.610  1.00  0.00            
ATOM     83  H39 BCD     1      13.440  20.300  18.490  1.00  0.00            
ATOM     84  H40 BCD     1      13.640  18.420  16.450  1.00  0.00            
ATOM     85  C25 BCD     1      20.270  15.890  20.570  1.00  0.00            
ATOM     86  O21 BCD     1      20.490  16.970  21.470  1.00  0.00            
ATOM     87  C26 BCD     1      20.820  16.200  19.210  1.00  0.00            
ATOM     88  O22 BCD     1      22.210  16.420  19.290  1.00  0.00            
ATOM     89  C27 BCD     1      20.030  17.360  18.530  1.00  0.00            
ATOM     90  O23 BCD     1      20.450  17.630  17.160  1.00  0.00            
ATOM     91  C28 BCD     1      18.530  17.190  18.570  1.00  0.00            
ATOM     92  C29 BCD     1      18.110  16.870  20.020  1.00  0.00            
ATOM     93  O24 BCD     1      18.850  15.730  20.510  1.00  0.00            
ATOM     94  C30 BCD     1      16.600  16.570  20.090  1.00  0.00            
ATOM     95  O25 BCD     1      16.300  15.810  21.260  1.00  0.00            
ATOM     96  H41 BCD     1      20.790  15.020  20.990  1.00  0.00            
ATOM     97  H42 BCD     1      20.740  15.330  18.540  1.00  0.00            
ATOM     98  H43 BCD     1      22.520  16.170  18.420  1.00  0.00            
ATOM     99  H44 BCD     1      20.210  18.230  19.170  1.00  0.00            
ATOM    100  H45 BCD     1      19.960  18.390  16.840  1.00  0.00            
ATOM    101  H46 BCD     1      18.170  16.430  17.870  1.00  0.00            
ATOM    102  H47 BCD     1      18.260  17.760  20.650  1.00  0.00            
ATOM    103  H48 BCD     1      16.010  17.490  20.200  1.00  0.00            
ATOM    104  H49 BCD     1      16.180  16.140  19.170  1.00  0.00            
ATOM    105  H50 BCD     1      16.950  15.120  21.110  1.00  0.00            
ATOM    106  C31 BCD     1      22.390  18.170  24.870  1.00  0.00            
ATOM    107  O26 BCD     1      21.750  19.450  24.990  1.00  0.00            
ATOM    108  C32 BCD     1      23.220  18.100  23.650  1.00  0.00            
ATOM    109  O27 BCD     1      24.120  19.260  23.620  1.00  0.00            
ATOM    110  C33 BCD     1      22.380  18.010  22.430  1.00  0.00            
ATOM    111  C34 BCD     1      21.410  16.850  22.550  1.00  0.00            
ATOM    112  C35 BCD     1      20.590  16.960  23.820  1.00  0.00            
ATOM    113  O28 BCD     1      21.490  17.080  24.920  1.00  0.00            
ATOM    114  C36 BCD     1      19.660  15.770  23.990  1.00  0.00            
ATOM    115  O29 BCD     1      20.310  14.530  24.310  1.00  0.00            
ATOM    116  O30 BCD     1      23.200  18.100  21.150  1.00  0.00            
ATOM    117  H51 BCD     1      23.050  18.010  25.730  1.00  0.00            
ATOM    118  H52 BCD     1      23.790  17.160  23.580  1.00  0.00            
ATOM    119  H53 BCD     1      24.600  19.310  22.790  1.00  0.00            
ATOM    120  H54 BCD     1      21.790  18.940  22.400  1.00  0.00            
ATOM    121  H55 BCD     1      22.680  17.730  20.430  1.00  0.00            
ATOM    122  H56 BCD     1      21.970  15.910  22.510  1.00  0.00            
ATOM    123  H57 BCD     1      20.060  17.920  23.800  1.00  0.00            
ATOM    124  H58 BCD     1      18.990  16.010  24.830  1.00  0.00            
ATOM    125  H59 BCD     1      19.140  15.640  23.030  1.00  0.00            
ATOM    126  H60 BCD     1      20.800  14.600  25.140  1.00  0.00            
ATOM    127  C37 BCD     1      20.770  22.480  27.430  1.00  0.00            
ATOM    128  O31 BCD     1      20.110  23.080  26.360  1.00  0.00            
ATOM    129  C38 BCD     1      22.270  22.390  27.110  1.00  0.00            
ATOM    130  O32 BCD     1      22.850  23.680  26.930  1.00  0.00            
ATOM    131  C39 BCD     1      22.430  21.530  25.850  1.00  0.00            
ATOM    132  O33 BCD     1      23.810  21.460  25.330  1.00  0.00            
ATOM    133  C40 BCD     1      21.900  20.150  26.230  1.00  0.00            
ATOM    134  C41 BCD     1      20.460  20.190  26.830  1.00  0.00            
ATOM    135  O34 BCD     1      20.320  21.190  27.790  1.00  0.00            
ATOM    136  C42 BCD     1      19.930  18.810  27.350  1.00  0.00            
ATOM    137  O35 BCD     1      20.630  18.370  28.450  1.00  0.00            
ATOM    138  H61 BCD     1      20.540  23.030  28.350  1.00  0.00            
ATOM    139  H62 BCD     1      22.720  21.910  27.990  1.00  0.00            
ATOM    140  H63 BCD     1      23.210  24.020  27.750  1.00  0.00            
ATOM    141  H64 BCD     1      21.840  21.980  25.050  1.00  0.00            
ATOM    142  H65 BCD     1      24.000  20.650  24.840  1.00  0.00            
ATOM    143  H66 BCD     1      22.650  19.670  26.880  1.00  0.00            
ATOM    144  H67 BCD     1      19.820  20.540  26.010  1.00  0.00            
ATOM    145  H68 BCD     1      18.890  19.010  27.670  1.00  0.00            
ATOM    146  H69 BCD     1      19.860  18.130  26.500  1.00  0.00            
ATOM    147  H70 BCD     1      20.090  17.650  28.760  1.00  0.00            
ATOM    148  C1  DX5     2      24.450  21.000  16.530  1.00  0.00            
ATOM    149  N1  DX5     2      23.540  21.140  17.610  1.00  0.00            
ATOM    150  C2  DX5     2      22.510  20.070  17.470  1.00  0.00            
ATOM    151  C3  DX5     2      24.250  21.430  18.930  1.00  0.00            
ATOM    152  C4  DX5     2      23.350  21.660  20.130  1.00  0.00            
ATOM    153  C5  DX5     2      22.420  22.870  19.860  1.00  0.00            
ATOM    154  N2  DX5     2      21.460  23.290  20.870  1.00  0.00            
ATOM    155  C6  DX5     2      20.340  22.290  21.280  1.00  0.00            
ATOM    156  C7  DX5     2      20.520  21.500  22.420  1.00  0.00            
ATOM    157  C8  DX5     2      19.530  20.520  22.800  1.00  0.00            
ATOM    158  C9  DX5     2      18.300  20.640  22.200  1.00  0.00            
ATOM    159  C10 DX5     2      18.050  21.480  21.080  1.00  0.00            
ATOM    160  C11 DX5     2      19.110  22.220  20.590  1.00  0.00            
ATOM    161  S1  DX5     2      18.730  23.380  19.260  1.00  0.00            
ATOM    162  C12 DX5     2      19.620  24.810  19.830  1.00  0.00            
ATOM    163  C13 DX5     2      19.100  26.060  19.570  1.00  0.00            
ATOM    164  C14 DX5     2      19.840  27.210  19.950  1.00  0.00            
ATOM    165  C15 DX5     2      21.040  27.040  20.580  1.00  0.00            
ATOM    166  Cl1 DX5     2      22.150  28.400  20.780  1.00  0.00            
ATOM    167  C16 DX5     2      21.600  25.760  20.820  1.00  0.00            
ATOM    168  C17 DX5     2      20.900  24.600  20.520  1.00  0.00            
ATOM    169  H1  DX5     2      23.910  20.960  15.570  1.00  0.00            
ATOM    170  H2  DX5     2      25.030  21.930  16.460  1.00  0.00            
ATOM    171  H3  DX5     2      25.160  20.170  16.660  1.00  0.00            
ATOM    172  H4  DX5     2      22.280  19.830  16.420  1.00  0.00            
ATOM    173  H5  DX5     2      22.860  19.150  17.950  1.00  0.00            
ATOM    174  H6  DX5     2      21.580  20.190  18.040  1.00  0.00            
ATOM    175  H7  DX5     2      24.930  22.250  18.650  1.00  0.00            
ATOM    176  H8  DX5     2      24.920  20.570  19.100  1.00  0.00            
ATOM    177  H9  DX5     2      23.880  21.650  21.080  1.00  0.00            
ATOM    178  H10 DX5     2      22.760  20.740  20.230  1.00  0.00            
ATOM    179  H11 DX5     2      21.780  22.760  18.990  1.00  0.00            
ATOM    180  H12 DX5     2      23.050  23.730  19.660  1.00  0.00            
ATOM    181  H13 DX5     2      21.990  23.380  21.750  1.00  0.00            
ATOM    182  H14 DX5     2      21.450  21.590  22.980  1.00  0.00            
ATOM    183  H15 DX5     2      19.720  19.960  23.720  1.00  0.00            
ATOM    184  H16 DX5     2      17.450  20.060  22.540  1.00  0.00            
ATOM    185  H17 DX5     2      17.020  21.560  20.730  1.00  0.00            
ATOM    186  H18 DX5     2      18.170  26.260  19.050  1.00  0.00            
ATOM    187  H19 DX5     2      19.560  28.190  19.590  1.00  0.00            
ATOM    188  H20 DX5     2      22.630  25.590  21.110  1.00  0.00            
TER
ENDMDL
MODEL        1
ATOM      1  C1  BCD     1      17.870  24.790  26.430  1.00  0.00            
ATOM      2  O1  BCD     1      17.800  24.320  25.160  1.00  0.00            
ATOM      3  C2  BCD     1      19.010  25.770  26.680  1.00  0.00            
ATOM      4  O2  BCD     1      18.940  26.920  25.660  1.00  0.00            
ATOM      5  C3  BCD     1      20.420  25.050  26.640  1.00  0.00            
ATOM      6  O3  BCD     1      21.430  26.020  27.050  1.00  0.00            
ATOM      7  C4  BCD     1      20.390  23.800  27.520  1.00  0.00            
ATOM      8  C5  BCD     1      19.200  22.940  27.210  1.00  0.00            
ATOM      9  O4  BCD     1      17.990  23.640  27.290  1.00  0.00            
ATOM     10  C6  BCD     1      18.930  21.660  28.080  1.00  0.00            
ATOM     11  O5  BCD     1      18.750  21.950  29.470  1.00  0.00            
ATOM     12  H1  BCD     1      16.900  25.220  26.690  1.00  0.00            
ATOM     13  H2  BCD     1      18.880  26.230  27.660  1.00  0.00            
ATOM     14  H3  BCD     1      19.640  27.560  25.820  1.00  0.00            
ATOM     15  H4  BCD     1      20.560  24.750  25.590  1.00  0.00            
ATOM     16  H5  BCD     1      22.250  25.550  26.870  1.00  0.00            
ATOM     17  H6  BCD     1      20.230  24.080  28.570  1.00  0.00            
ATOM     18  H7  BCD     1      19.240  22.570  26.180  1.00  0.00            
ATOM     19  H8  BCD     1      18.070  21.050  27.770  1.00  0.00            
ATOM     20  H9  BCD     1      19.740  20.960  27.840  1.00  0.00            
ATOM     21  H10 BCD     1      18.690  21.070  29.850  1.00  0.00            
ATOM     22  C7  BCD     1      14.990  23.880  22.110  1.00  0.00            
ATOM     23  O6  BCD     1      15.790  23.260  21.110  1.00  0.00            
ATOM     24  C8  BCD     1      15.520  25.290  22.390  1.00  0.00            
ATOM     25  O7  BCD     1      15.600  26.060  21.120  1.00  0.00            
ATOM     26  C9  BCD     1      16.870  25.250  23.200  1.00  0.00            
ATOM     27  O8  BCD     1      17.260  26.600  23.460  1.00  0.00            
ATOM     28  C10 BCD     1      16.580  24.370  24.440  1.00  0.00            
ATOM     29  C11 BCD     1      16.180  22.970  24.040  1.00  0.00            
ATOM     30  O9  BCD     1      14.940  23.100  23.360  1.00  0.00            
ATOM     31  C12 BCD     1      16.090  21.940  25.170  1.00  0.00            
ATOM     32  O10 BCD     1      15.190  22.430  26.200  1.00  0.00            
ATOM     33  H11 BCD     1      13.960  24.010  21.760  1.00  0.00            
ATOM     34  H12 BCD     1      14.810  25.710  23.130  1.00  0.00            
ATOM     35  H13 BCD     1      15.930  26.920  21.390  1.00  0.00            
ATOM     36  H14 BCD     1      17.580  24.630  22.640  1.00  0.00            
ATOM     37  H15 BCD     1      17.790  26.570  24.260  1.00  0.00            
ATOM     38  H16 BCD     1      15.740  24.800  24.990  1.00  0.00            
ATOM     39  H17 BCD     1      16.860  22.570  23.270  1.00  0.00            
ATOM     40  H18 BCD     1      15.780  21.020  24.660  1.00  0.00            
ATOM     41  H19 BCD     1      17.120  21.890  25.570  1.00  0.00            
ATOM     42  H20 BCD     1      14.300  22.280  25.870  1.00  0.00            
ATOM     43  C13 BCD     1      15.640  21.470  17.440  1.00  0.00            
ATOM     44  O11 BCD     1      16.930  21.060  17.930  1.00  0.00            
ATOM     45  C14 BCD     1      15.490  23.010  17.390  1.00  0.00            
ATOM     46  O12 BCD     1      16.380  23.480  16.350  1.00  0.00            
ATOM     47  C15 BCD     1      15.920  23.650  18.730  1.00  0.00            
ATOM     48  O13 BCD     1      15.700  25.080  18.750  1.00  0.00            
ATOM     49  C16 BCD     1      15.100  23.030  19.860  1.00  0.00            
ATOM     50  C17 BCD     1      14.890  21.560  19.730  1.00  0.00            
ATOM     51  O14 BCD     1      14.580  21.130  18.370  1.00  0.00            
ATOM     52  C18 BCD     1      13.860  21.060  20.720  1.00  0.00            
ATOM     53  O15 BCD     1      12.570  21.500  20.290  1.00  0.00            
ATOM     54  H21 BCD     1      15.380  21.060  16.460  1.00  0.00            
ATOM     55  H22 BCD     1      14.480  23.300  17.080  1.00  0.00            
ATOM     56  H23 BCD     1      15.950  23.140  15.570  1.00  0.00            
ATOM     57  H24 BCD     1      16.980  23.420  18.920  1.00  0.00            
ATOM     58  H25 BCD     1      15.640  25.380  19.660  1.00  0.00            
ATOM     59  H26 BCD     1      14.120  23.520  19.960  1.00  0.00            
ATOM     60  H27 BCD     1      15.840  21.140  20.070  1.00  0.00            
ATOM     61  H28 BCD     1      13.870  19.960  20.720  1.00  0.00            
ATOM     62  H29 BCD     1      14.190  21.350  21.730  1.00  0.00            
ATOM     63  H30 BCD     1      11.900  21.310  20.940  1.00  0.00            
ATOM     64  C19 BCD     1      19.370  17.860  17.890  1.00  0.00            
ATOM     65  O16 BCD     1      19.690  18.130  19.240  1.00  0.00            
ATOM     66  C20 BCD     1      19.870  19.010  16.990  1.00  0.00            
ATOM     67  O17 BCD     1      21.240  19.210  16.980  1.00  0.00            
ATOM     68  C21 BCD     1      19.060  20.290  17.260  1.00  0.00            
ATOM     69  O18 BCD     1      19.190  21.240  16.190  1.00  0.00            
ATOM     70  C22 BCD     1      17.560  19.960  17.320  1.00  0.00            
ATOM     71  C23 BCD     1      17.200  18.730  18.140  1.00  0.00            
ATOM     72  O19 BCD     1      18.020  17.660  17.700  1.00  0.00            
ATOM     73  C24 BCD     1      15.660  18.330  18.090  1.00  0.00            
ATOM     74  O20 BCD     1      15.170  18.240  16.690  1.00  0.00            
ATOM     75  H31 BCD     1      19.830  16.930  17.530  1.00  0.00            
ATOM     76  H32 BCD     1      19.650  18.780  15.940  1.00  0.00            
ATOM     77  H33 BCD     1      21.320  19.950  16.380  1.00  0.00            
ATOM     78  H34 BCD     1      19.490  20.600  18.220  1.00  0.00            
ATOM     79  H35 BCD     1      18.560  21.940  16.400  1.00  0.00            
ATOM     80  H36 BCD     1      17.230  19.840  16.280  1.00  0.00            
ATOM     81  H37 BCD     1      17.380  18.960  19.200  1.00  0.00            
ATOM     82  H38 BCD     1      15.580  17.310  18.490  1.00  0.00            
ATOM     83  H39 BCD     1      15.070  19.020  18.710  1.00  0.00            
ATOM     84  H40 BCD     1      14.280  18.580  16.560  1.00  0.00            
ATOM     85  C25 BCD     1      21.780  16.390  22.330  1.00  0.00            
ATOM     86  O21 BCD     1      22.080  17.660  22.950  1.00  0.00            
ATOM     87  C26 BCD     1      22.370  16.210  20.920  1.00  0.00            
ATOM     88  O22 BCD     1      23.780  16.370  20.960  1.00  0.00            
ATOM     89  C27 BCD     1      21.690  17.260  19.970  1.00  0.00            
ATOM     90  O23 BCD     1      22.240  17.180  18.640  1.00  0.00            
ATOM     91  C28 BCD     1      20.220  17.060  19.990  1.00  0.00            
ATOM     92  C29 BCD     1      19.700  17.160  21.410  1.00  0.00            
ATOM     93  O24 BCD     1      20.410  16.190  22.230  1.00  0.00            
ATOM     94  C30 BCD     1      18.160  16.790  21.350  1.00  0.00            
ATOM     95  O25 BCD     1      17.540  17.500  22.360  1.00  0.00            
ATOM     96  H41 BCD     1      22.150  15.640  23.050  1.00  0.00            
ATOM     97  H42 BCD     1      22.230  15.190  20.540  1.00  0.00            
ATOM     98  H43 BCD     1      24.100  16.280  20.060  1.00  0.00            
ATOM     99  H44 BCD     1      21.860  18.270  20.350  1.00  0.00            
ATOM    100  H45 BCD     1      21.970  17.940  18.120  1.00  0.00            
ATOM    101  H46 BCD     1      20.070  16.120  19.450  1.00  0.00            
ATOM    102  H47 BCD     1      19.830  18.150  21.880  1.00  0.00            
ATOM    103  H48 BCD     1      17.730  17.040  20.370  1.00  0.00            
ATOM    104  H49 BCD     1      18.020  15.720  21.540  1.00  0.00            
ATOM    105  H50 BCD     1      16.600  17.370  22.510  1.00  0.00            
ATOM    106  C31 BCD     1      24.820  19.220  25.550  1.00  0.00            
ATOM    107  O26 BCD     1      23.860  20.240  25.920  1.00  0.00            
ATOM    108  C32 BCD     1      25.170  19.250  24.080  1.00  0.00            
ATOM    109  O27 BCD     1      25.730  20.530  23.780  1.00  0.00            
ATOM    110  C33 BCD     1      24.060  18.960  23.160  1.00  0.00            
ATOM    111  C34 BCD     1      23.320  17.690  23.640  1.00  0.00            
ATOM    112  C35 BCD     1      22.990  17.700  25.070  1.00  0.00            
ATOM    113  O28 BCD     1      24.150  17.990  25.840  1.00  0.00            
ATOM    114  C36 BCD     1      22.600  16.330  25.600  1.00  0.00            
ATOM    115  O29 BCD     1      23.690  15.400  25.510  1.00  0.00            
ATOM    116  O30 BCD     1      24.550  18.860  21.900  1.00  0.00            
ATOM    117  H51 BCD     1      25.770  19.200  26.090  1.00  0.00            
ATOM    118  H52 BCD     1      25.940  18.500  23.890  1.00  0.00            
ATOM    119  H53 BCD     1      25.850  20.460  22.830  1.00  0.00            
ATOM    120  H54 BCD     1      23.280  19.730  23.140  1.00  0.00            
ATOM    121  H55 BCD     1      24.280  18.030  21.500  1.00  0.00            
ATOM    122  H56 BCD     1      23.910  16.810  23.360  1.00  0.00            
ATOM    123  H57 BCD     1      22.180  18.410  25.270  1.00  0.00            
ATOM    124  H58 BCD     1      22.230  16.390  26.640  1.00  0.00            
ATOM    125  H59 BCD     1      21.670  16.030  25.090  1.00  0.00            
ATOM    126  H60 BCD     1      24.450  15.960  25.670  1.00  0.00            
ATOM    127  C37 BCD     1      22.590  23.030  28.230  1.00  0.00            
ATOM    128  O31 BCD     1      21.520  23.030  27.270  1.00  0.00            
ATOM    129  C38 BCD     1      23.910  23.440  27.570  1.00  0.00            
ATOM    130  O32 BCD     1      23.830  24.820  27.090  1.00  0.00            
ATOM    131  C39 BCD     1      24.310  22.440  26.520  1.00  0.00            
ATOM    132  O33 BCD     1      25.580  22.560  25.900  1.00  0.00            
ATOM    133  C40 BCD     1      24.170  20.980  27.040  1.00  0.00            
ATOM    134  C41 BCD     1      22.930  20.710  27.960  1.00  0.00            
ATOM    135  O34 BCD     1      22.730  21.750  28.890  1.00  0.00            
ATOM    136  C42 BCD     1      23.050  19.390  28.740  1.00  0.00            
ATOM    137  O35 BCD     1      24.100  19.370  29.660  1.00  0.00            
ATOM    138  H61 BCD     1      22.290  23.650  29.070  1.00  0.00            
ATOM    139  H62 BCD     1      24.690  23.330  28.330  1.00  0.00            
ATOM    140  H63 BCD     1      24.490  25.300  27.600  1.00  0.00            
ATOM    141  H64 BCD     1      23.610  22.560  25.680  1.00  0.00            
ATOM    142  H65 BCD     1      25.720  21.880  25.240  1.00  0.00            
ATOM    143  H66 BCD     1      25.160  20.710  27.420  1.00  0.00            
ATOM    144  H67 BCD     1      22.090  20.720  27.250  1.00  0.00            
ATOM    145  H68 BCD     1      22.110  19.280  29.300  1.00  0.00            
ATOM    146  H69 BCD     1      23.150  18.630  27.960  1.00  0.00            
ATOM    147  H70 BCD     1      23.990  20.090  30.290  1.00  0.00            
ATOM    148  C1  DX5     2      26.010  22.780  19.280  1.00  0.00            
ATOM    149  N1  DX5     2      24.680  22.490  19.900  1.00  0.00            
ATOM    150  C2  DX5     2      24.110  21.290  19.190  1.00  0.00            
ATOM    151  C3  DX5     2      24.780  22.490  21.350  1.00  0.00            
ATOM    152  C4  DX5     2      23.380  22.490  22.010  1.00  0.00            
ATOM    153  C5  DX5     2      22.520  23.610  21.510  1.00  0.00            
ATOM    154  N2  DX5     2      21.330  23.860  22.380  1.00  0.00            
ATOM    155  C6  DX5     2      20.530  22.700  22.810  1.00  0.00            
ATOM    156  C7  DX5     2      20.790  22.040  24.040  1.00  0.00            
ATOM    157  C8  DX5     2      20.120  20.810  24.270  1.00  0.00            
ATOM    158  C9  DX5     2      19.300  20.250  23.290  1.00  0.00            
ATOM    159  C10 DX5     2      18.940  20.940  22.140  1.00  0.00            
ATOM    160  C11 DX5     2      19.550  22.180  21.850  1.00  0.00            
ATOM    161  S1  DX5     2      19.300  22.960  20.250  1.00  0.00            
ATOM    162  C12 DX5     2      19.580  24.610  20.800  1.00  0.00            
ATOM    163  C13 DX5     2      18.830  25.610  20.190  1.00  0.00            
ATOM    164  C14 DX5     2      18.890  26.950  20.670  1.00  0.00            
ATOM    165  C15 DX5     2      19.730  27.300  21.750  1.00  0.00            
ATOM    166  Cl1 DX5     2      19.740  29.050  22.250  1.00  0.00            
ATOM    167  C16 DX5     2      20.520  26.270  22.340  1.00  0.00            
ATOM    168  C17 DX5     2      20.500  24.950  21.800  1.00  0.00            
ATOM    169  H1  DX5     2      26.040  23.040  18.220  1.00  0.00            
ATOM    170  H2  DX5     2      26.350  23.710  19.750  1.00  0.00            
ATOM    171  H3  DX5     2      26.630  21.890  19.460  1.00  0.00            
ATOM    172  H4  DX5     2      23.250  20.860  19.720  1.00  0.00            
ATOM    173  H5  DX5     2      23.780  21.600  18.200  1.00  0.00            
ATOM    174  H6  DX5     2      24.890  20.520  19.100  1.00  0.00            
ATOM    175  H7  DX5     2      25.370  23.340  21.720  1.00  0.00            
ATOM    176  H8  DX5     2      25.130  21.490  21.640  1.00  0.00            
ATOM    177  H9  DX5     2      23.580  22.620  23.070  1.00  0.00            
ATOM    178  H10 DX5     2      22.900  21.520  21.830  1.00  0.00            
ATOM    179  H11 DX5     2      22.140  23.330  20.520  1.00  0.00            
ATOM    180  H12 DX5     2      23.110  24.530  21.450  1.00  0.00            
ATOM    181  H13 DX5     2      21.610  24.210  23.310  1.00  0.00            
ATOM    182  H14 DX5     2      21.710  22.290  24.550  1.00  0.00            
ATOM    183  H15 DX5     2      20.540  20.150  25.020  1.00  0.00            
ATOM    184  H16 DX5     2      18.850  19.280  23.430  1.00  0.00            
ATOM    185  H17 DX5     2      18.290  20.420  21.440  1.00  0.00            
ATOM    186  H18 DX5     2      18.220  25.400  19.310  1.00  0.00            
ATOM    187  H19 DX5     2      18.170  27.680  20.310  1.00  0.00            
ATOM    188  H20 DX5     2      21.180  26.550  23.160  1.00  0.00            
TER
ENDMDL
MODEL        1
ATOM      1  C1  BCD     1      18.110  23.130  29.200  1.00  0.00            
ATOM      2  O1  BCD     1      17.190  22.050  28.900  1.00  0.00            
ATOM      3  C2  BCD     1      18.940  23.370  27.940  1.00  0.00            
ATOM      4  O2  BCD     1      18.040  23.780  26.870  1.00  0.00            
ATOM      5  C3  BCD     1      19.750  22.130  27.560  1.00  0.00            
ATOM      6  O3  BCD     1      20.530  22.290  26.320  1.00  0.00            
ATOM      7  C4  BCD     1      20.580  21.570  28.730  1.00  0.00            
ATOM      8  C5  BCD     1      19.770  21.620  30.120  1.00  0.00            
ATOM      9  O4  BCD     1      19.000  22.770  30.170  1.00  0.00            
ATOM     10  C6  BCD     1      20.600  21.630  31.310  1.00  0.00            
ATOM     11  O5  BCD     1      21.420  22.830  31.430  1.00  0.00            
ATOM     12  H1  BCD     1      17.510  24.010  29.460  1.00  0.00            
ATOM     13  H2  BCD     1      19.620  24.170  28.240  1.00  0.00            
ATOM     14  H3  BCD     1      18.030  24.740  26.820  1.00  0.00            
ATOM     15  H4  BCD     1      18.930  21.450  27.320  1.00  0.00            
ATOM     16  H5  BCD     1      20.000  22.460  25.540  1.00  0.00            
ATOM     17  H6  BCD     1      21.330  22.350  28.890  1.00  0.00            
ATOM     18  H7  BCD     1      19.060  20.780  30.150  1.00  0.00            
ATOM     19  H8  BCD     1      19.930  21.700  32.180  1.00  0.00            
ATOM     20  H9  BCD     1      21.250  20.750  31.400  1.00  0.00            
ATOM     21  H10 BCD     1      21.600  23.320  30.620  1.00  0.00            
ATOM     22  C7  BCD     1      13.130  21.430  29.750  1.00  0.00            
ATOM     23  O6  BCD     1      13.120  20.020  29.580  1.00  0.00            
ATOM     24  C8  BCD     1      13.520  22.100  28.380  1.00  0.00            
ATOM     25  O7  BCD     1      12.770  21.530  27.260  1.00  0.00            
ATOM     26  C9  BCD     1      14.970  21.890  28.090  1.00  0.00            
ATOM     27  O8  BCD     1      15.310  22.450  26.790  1.00  0.00            
ATOM     28  C10 BCD     1      15.820  22.350  29.240  1.00  0.00            
ATOM     29  C11 BCD     1      15.350  21.450  30.470  1.00  0.00            
ATOM     30  O9  BCD     1      14.050  21.800  30.750  1.00  0.00            
ATOM     31  C12 BCD     1      16.190  21.600  31.730  1.00  0.00            
ATOM     32  O10 BCD     1      16.080  22.920  32.220  1.00  0.00            
ATOM     33  H11 BCD     1      12.150  21.830  30.020  1.00  0.00            
ATOM     34  H12 BCD     1      13.200  23.140  28.560  1.00  0.00            
ATOM     35  H13 BCD     1      13.400  21.870  26.610  1.00  0.00            
ATOM     36  H14 BCD     1      15.200  20.830  27.940  1.00  0.00            
ATOM     37  H15 BCD     1      16.270  22.420  26.680  1.00  0.00            
ATOM     38  H16 BCD     1      15.750  23.430  29.410  1.00  0.00            
ATOM     39  H17 BCD     1      15.430  20.400  30.180  1.00  0.00            
ATOM     40  H18 BCD     1      15.850  20.850  32.450  1.00  0.00            
ATOM     41  H19 BCD     1      17.270  21.460  31.560  1.00  0.00            
ATOM     42  H20 BCD     1      15.310  22.960  32.800  1.00  0.00            
ATOM     43  C13 BCD     1      10.800  16.740  30.230  1.00  0.00            
ATOM     44  O11 BCD     1      11.870  15.990  29.610  1.00  0.00            
ATOM     45  C14 BCD     1      10.240  17.860  29.270  1.00  0.00            
ATOM     46  O12 BCD     1       9.840  17.170  28.110  1.00  0.00            
ATOM     47  C15 BCD     1      11.280  18.940  28.860  1.00  0.00            
ATOM     48  O13 BCD     1      10.690  20.040  28.090  1.00  0.00            
ATOM     49  C16 BCD     1      11.930  19.450  30.110  1.00  0.00            
ATOM     50  C17 BCD     1      12.440  18.350  31.070  1.00  0.00            
ATOM     51  O14 BCD     1      11.390  17.460  31.340  1.00  0.00            
ATOM     52  C18 BCD     1      13.000  18.750  32.420  1.00  0.00            
ATOM     53  O15 BCD     1      12.050  19.520  33.220  1.00  0.00            
ATOM     54  H21 BCD     1      10.000  16.120  30.660  1.00  0.00            
ATOM     55  H22 BCD     1       9.450  18.340  29.860  1.00  0.00            
ATOM     56  H23 BCD     1       9.290  17.800  27.650  1.00  0.00            
ATOM     57  H24 BCD     1      12.050  18.350  28.340  1.00  0.00            
ATOM     58  H25 BCD     1      11.460  20.490  27.720  1.00  0.00            
ATOM     59  H26 BCD     1      11.230  20.140  30.600  1.00  0.00            
ATOM     60  H27 BCD     1      13.310  17.780  30.700  1.00  0.00            
ATOM     61  H28 BCD     1      13.300  17.810  32.900  1.00  0.00            
ATOM     62  H29 BCD     1      13.940  19.300  32.270  1.00  0.00            
ATOM     63  H30 BCD     1      12.470  19.760  34.060  1.00  0.00            
ATOM     64  C19 BCD     1      13.370  12.270  28.860  1.00  0.00            
ATOM     65  O16 BCD     1      14.540  12.810  28.100  1.00  0.00            
ATOM     66  C20 BCD     1      11.950  12.460  28.310  1.00  0.00            
ATOM     67  O17 BCD     1      11.750  11.890  27.020  1.00  0.00            
ATOM     68  C21 BCD     1      11.590  13.970  28.300  1.00  0.00            
ATOM     69  O18 BCD     1      10.220  14.300  27.960  1.00  0.00            
ATOM     70  C22 BCD     1      11.860  14.600  29.710  1.00  0.00            
ATOM     71  C23 BCD     1      13.270  14.170  30.190  1.00  0.00            
ATOM     72  O19 BCD     1      13.390  12.780  30.210  1.00  0.00            
ATOM     73  C24 BCD     1      13.430  14.660  31.630  1.00  0.00            
ATOM     74  O20 BCD     1      14.740  14.660  32.110  1.00  0.00            
ATOM     75  H31 BCD     1      13.570  11.200  28.990  1.00  0.00            
ATOM     76  H32 BCD     1      11.360  11.960  29.080  1.00  0.00            
ATOM     77  H33 BCD     1      11.070  12.390  26.570  1.00  0.00            
ATOM     78  H34 BCD     1      12.220  14.440  27.540  1.00  0.00            
ATOM     79  H35 BCD     1      10.100  15.250  28.010  1.00  0.00            
ATOM     80  H36 BCD     1      11.120  14.300  30.460  1.00  0.00            
ATOM     81  H37 BCD     1      14.040  14.590  29.530  1.00  0.00            
ATOM     82  H38 BCD     1      13.110  15.710  31.710  1.00  0.00            
ATOM     83  H39 BCD     1      12.770  14.080  32.280  1.00  0.00            
ATOM     84  H40 BCD     1      14.580  15.020  32.990  1.00  0.00            
ATOM     85  C25 BCD     1      18.290  11.600  26.880  1.00  0.00            
ATOM     86  O21 BCD     1      18.910  12.830  27.060  1.00  0.00            
ATOM     87  C26 BCD     1      17.210  11.730  25.800  1.00  0.00            
ATOM     88  O22 BCD     1      17.810  12.250  24.630  1.00  0.00            
ATOM     89  C27 BCD     1      16.080  12.570  26.270  1.00  0.00            
ATOM     90  O23 BCD     1      14.990  12.650  25.270  1.00  0.00            
ATOM     91  C28 BCD     1      15.590  12.030  27.600  1.00  0.00            
ATOM     92  C29 BCD     1      16.810  11.980  28.620  1.00  0.00            
ATOM     93  O24 BCD     1      17.810  11.210  28.120  1.00  0.00            
ATOM     94  C30 BCD     1      16.490  11.380  29.970  1.00  0.00            
ATOM     95  O25 BCD     1      17.590  11.460  30.890  1.00  0.00            
ATOM     96  H41 BCD     1      19.100  10.910  26.630  1.00  0.00            
ATOM     97  H42 BCD     1      16.910  10.710  25.540  1.00  0.00            
ATOM     98  H43 BCD     1      17.440  11.840  23.840  1.00  0.00            
ATOM     99  H44 BCD     1      16.530  13.560  26.430  1.00  0.00            
ATOM    100  H45 BCD     1      15.400  13.110  24.530  1.00  0.00            
ATOM    101  H46 BCD     1      15.160  11.030  27.460  1.00  0.00            
ATOM    102  H47 BCD     1      17.190  13.000  28.740  1.00  0.00            
ATOM    103  H48 BCD     1      15.610  11.920  30.360  1.00  0.00            
ATOM    104  H49 BCD     1      16.150  10.350  29.790  1.00  0.00            
ATOM    105  H50 BCD     1      17.580  12.340  31.290  1.00  0.00            
ATOM    106  C31 BCD     1      22.540  14.970  27.060  1.00  0.00            
ATOM    107  O26 BCD     1      21.880  16.170  27.370  1.00  0.00            
ATOM    108  C32 BCD     1      22.070  14.440  25.730  1.00  0.00            
ATOM    109  O27 BCD     1      22.290  15.510  24.780  1.00  0.00            
ATOM    110  C33 BCD     1      20.560  14.020  25.770  1.00  0.00            
ATOM    111  C34 BCD     1      20.310  12.990  26.830  1.00  0.00            
ATOM    112  C35 BCD     1      20.840  13.700  28.110  1.00  0.00            
ATOM    113  O28 BCD     1      22.200  13.950  28.000  1.00  0.00            
ATOM    114  C36 BCD     1      20.600  12.790  29.240  1.00  0.00            
ATOM    115  O29 BCD     1      21.360  11.610  29.110  1.00  0.00            
ATOM    116  O30 BCD     1      20.100  13.630  24.520  1.00  0.00            
ATOM    117  H51 BCD     1      23.600  15.190  27.200  1.00  0.00            
ATOM    118  H52 BCD     1      22.660  13.550  25.500  1.00  0.00            
ATOM    119  H53 BCD     1      22.000  15.200  23.920  1.00  0.00            
ATOM    120  H54 BCD     1      19.950  14.910  25.980  1.00  0.00            
ATOM    121  H55 BCD     1      19.340  13.040  24.620  1.00  0.00            
ATOM    122  H56 BCD     1      20.840  12.090  26.490  1.00  0.00            
ATOM    123  H57 BCD     1      20.290  14.650  28.200  1.00  0.00            
ATOM    124  H58 BCD     1      20.870  13.340  30.160  1.00  0.00            
ATOM    125  H59 BCD     1      19.540  12.590  29.450  1.00  0.00            
ATOM    126  H60 BCD     1      20.670  10.960  29.300  1.00  0.00            
ATOM    127  C37 BCD     1      22.310  19.960  28.770  1.00  0.00            
ATOM    128  O31 BCD     1      20.930  20.230  28.510  1.00  0.00            
ATOM    129  C38 BCD     1      23.060  19.690  27.470  1.00  0.00            
ATOM    130  O32 BCD     1      22.900  20.720  26.510  1.00  0.00            
ATOM    131  C39 BCD     1      22.680  18.360  26.910  1.00  0.00            
ATOM    132  O33 BCD     1      23.380  17.950  25.740  1.00  0.00            
ATOM    133  C40 BCD     1      22.630  17.310  27.930  1.00  0.00            
ATOM    134  C41 BCD     1      21.910  17.730  29.210  1.00  0.00            
ATOM    135  O34 BCD     1      22.520  18.940  29.710  1.00  0.00            
ATOM    136  C42 BCD     1      22.060  16.730  30.310  1.00  0.00            
ATOM    137  O35 BCD     1      21.140  17.060  31.320  1.00  0.00            
ATOM    138  H61 BCD     1      22.770  20.870  29.140  1.00  0.00            
ATOM    139  H62 BCD     1      24.070  19.510  27.860  1.00  0.00            
ATOM    140  H63 BCD     1      21.980  21.000  26.580  1.00  0.00            
ATOM    141  H64 BCD     1      21.620  18.490  26.680  1.00  0.00            
ATOM    142  H65 BCD     1      23.130  17.080  25.420  1.00  0.00            
ATOM    143  H66 BCD     1      23.680  17.100  28.160  1.00  0.00            
ATOM    144  H67 BCD     1      20.850  17.810  28.910  1.00  0.00            
ATOM    145  H68 BCD     1      21.780  15.720  29.980  1.00  0.00            
ATOM    146  H69 BCD     1      23.050  16.740  30.790  1.00  0.00            
ATOM    147  H70 BCD     1      21.090  18.010  31.390  1.00  0.00            
ATOM    148  C1  DX5     2      20.430  19.590  24.220  1.00  0.00            
ATOM    149  N1  DX5     2      19.480  18.510  23.900  1.00  0.00            
ATOM    150  C2  DX5     2      19.970  17.960  22.660  1.00  0.00            
ATOM    151  C3  DX5     2      19.420  17.500  25.060  1.00  0.00            
ATOM    152  C4  DX5     2      18.170  16.610  24.910  1.00  0.00            
ATOM    153  C5  DX5     2      16.800  17.300  24.790  1.00  0.00            
ATOM    154  N2  DX5     2      16.200  18.150  25.860  1.00  0.00            
ATOM    155  C6  DX5     2      16.580  17.720  27.180  1.00  0.00            
ATOM    156  C7  DX5     2      17.500  18.410  27.930  1.00  0.00            
ATOM    157  C8  DX5     2      18.020  17.900  29.110  1.00  0.00            
ATOM    158  C9  DX5     2      17.580  16.640  29.550  1.00  0.00            
ATOM    159  C10 DX5     2      16.660  15.950  28.810  1.00  0.00            
ATOM    160  C11 DX5     2      16.100  16.490  27.680  1.00  0.00            
ATOM    161  S1  DX5     2      14.650  15.820  26.920  1.00  0.00            
ATOM    162  C12 DX5     2      13.960  17.220  26.040  1.00  0.00            
ATOM    163  C13 DX5     2      12.580  17.240  25.680  1.00  0.00            
ATOM    164  C14 DX5     2      12.010  18.360  25.040  1.00  0.00            
ATOM    165  C15 DX5     2      12.770  19.520  24.830  1.00  0.00            
ATOM    166  Cl1 DX5     2      11.990  20.930  24.130  1.00  0.00            
ATOM    167  C16 DX5     2      14.150  19.460  25.050  1.00  0.00            
ATOM    168  C17 DX5     2      14.760  18.340  25.630  1.00  0.00            
ATOM    169  H1  DX5     2      20.120  20.160  25.110  1.00  0.00            
ATOM    170  H2  DX5     2      21.450  19.220  24.400  1.00  0.00            
ATOM    171  H3  DX5     2      20.610  20.250  23.360  1.00  0.00            
ATOM    172  H4  DX5     2      20.990  17.570  22.800  1.00  0.00            
ATOM    173  H5  DX5     2      19.290  17.150  22.400  1.00  0.00            
ATOM    174  H6  DX5     2      19.920  18.770  21.930  1.00  0.00            
ATOM    175  H7  DX5     2      19.470  18.020  26.020  1.00  0.00            
ATOM    176  H8  DX5     2      20.290  16.830  25.080  1.00  0.00            
ATOM    177  H9  DX5     2      18.010  16.000  25.800  1.00  0.00            
ATOM    178  H10 DX5     2      18.390  15.960  24.060  1.00  0.00            
ATOM    179  H11 DX5     2      16.120  16.490  24.530  1.00  0.00            
ATOM    180  H12 DX5     2      16.800  17.980  23.930  1.00  0.00            
ATOM    181  H13 DX5     2      16.610  19.090  25.720  1.00  0.00            
ATOM    182  H14 DX5     2      18.000  19.300  27.570  1.00  0.00            
ATOM    183  H15 DX5     2      18.720  18.550  29.620  1.00  0.00            
ATOM    184  H16 DX5     2      18.070  16.170  30.390  1.00  0.00            
ATOM    185  H17 DX5     2      16.320  15.000  29.210  1.00  0.00            
ATOM    186  H18 DX5     2      11.890  16.470  26.010  1.00  0.00            
ATOM    187  H19 DX5     2      10.980  18.340  24.720  1.00  0.00            
ATOM    188  H20 DX5     2      14.720  20.360  24.860  1.00  0.00            
TER
ENDMDL
MODEL        1
ATOM      1  C1  BCD     1      17.050  29.380  26.490  1.00  0.00            
ATOM      2  O1  BCD     1      17.060  28.000  26.190  1.00  0.00            
ATOM      3  C2  BCD     1      17.910  30.080  25.500  1.00  0.00            
ATOM      4  O2  BCD     1      17.350  29.930  24.180  1.00  0.00            
ATOM      5  C3  BCD     1      19.330  29.520  25.490  1.00  0.00            
ATOM      6  O3  BCD     1      20.240  30.190  24.520  1.00  0.00            
ATOM      7  C4  BCD     1      19.830  29.620  26.940  1.00  0.00            
ATOM      8  C5  BCD     1      18.870  28.950  27.930  1.00  0.00            
ATOM      9  O4  BCD     1      17.540  29.510  27.810  1.00  0.00            
ATOM     10  C6  BCD     1      19.190  29.200  29.350  1.00  0.00            
ATOM     11  O5  BCD     1      19.210  30.610  29.670  1.00  0.00            
ATOM     12  H1  BCD     1      16.040  29.790  26.550  1.00  0.00            
ATOM     13  H2  BCD     1      18.000  31.140  25.770  1.00  0.00            
ATOM     14  H3  BCD     1      17.670  30.550  23.520  1.00  0.00            
ATOM     15  H4  BCD     1      19.300  28.440  25.280  1.00  0.00            
ATOM     16  H5  BCD     1      21.160  30.040  24.750  1.00  0.00            
ATOM     17  H6  BCD     1      20.080  30.670  27.140  1.00  0.00            
ATOM     18  H7  BCD     1      18.820  27.870  27.720  1.00  0.00            
ATOM     19  H8  BCD     1      18.360  28.810  29.940  1.00  0.00            
ATOM     20  H9  BCD     1      20.130  28.690  29.610  1.00  0.00            
ATOM     21  H10 BCD     1      19.210  30.700  30.630  1.00  0.00            
ATOM     22  C7  BCD     1      14.580  24.760  25.860  1.00  0.00            
ATOM     23  O6  BCD     1      15.520  23.840  25.390  1.00  0.00            
ATOM     24  C8  BCD     1      14.450  25.890  24.850  1.00  0.00            
ATOM     25  O7  BCD     1      14.160  25.360  23.520  1.00  0.00            
ATOM     26  C9  BCD     1      15.540  26.890  24.810  1.00  0.00            
ATOM     27  O8  BCD     1      15.270  27.960  23.930  1.00  0.00            
ATOM     28  C10 BCD     1      15.800  27.330  26.270  1.00  0.00            
ATOM     29  C11 BCD     1      15.940  26.140  27.200  1.00  0.00            
ATOM     30  O9  BCD     1      14.840  25.250  27.120  1.00  0.00            
ATOM     31  C12 BCD     1      16.120  26.390  28.640  1.00  0.00            
ATOM     32  O10 BCD     1      14.980  26.870  29.330  1.00  0.00            
ATOM     33  H11 BCD     1      13.610  24.250  25.900  1.00  0.00            
ATOM     34  H12 BCD     1      13.590  26.460  25.240  1.00  0.00            
ATOM     35  H13 BCD     1      14.280  26.160  22.990  1.00  0.00            
ATOM     36  H14 BCD     1      16.400  26.310  24.450  1.00  0.00            
ATOM     37  H15 BCD     1      15.940  28.640  24.000  1.00  0.00            
ATOM     38  H16 BCD     1      15.010  28.040  26.550  1.00  0.00            
ATOM     39  H17 BCD     1      16.840  25.640  26.830  1.00  0.00            
ATOM     40  H18 BCD     1      16.300  25.450  29.180  1.00  0.00            
ATOM     41  H19 BCD     1      16.980  27.050  28.830  1.00  0.00            
ATOM     42  H20 BCD     1      14.920  27.830  29.310  1.00  0.00            
ATOM     43  C13 BCD     1      15.960  19.760  25.000  1.00  0.00            
ATOM     44  O11 BCD     1      17.350  19.790  24.540  1.00  0.00            
ATOM     45  C14 BCD     1      14.960  20.490  24.070  1.00  0.00            
ATOM     46  O12 BCD     1      15.060  20.010  22.720  1.00  0.00            
ATOM     47  C15 BCD     1      15.050  22.000  24.070  1.00  0.00            
ATOM     48  O13 BCD     1      14.050  22.660  23.400  1.00  0.00            
ATOM     49  C16 BCD     1      15.080  22.490  25.500  1.00  0.00            
ATOM     50  C17 BCD     1      16.200  21.770  26.300  1.00  0.00            
ATOM     51  O14 BCD     1      15.960  20.390  26.290  1.00  0.00            
ATOM     52  C18 BCD     1      16.410  22.280  27.770  1.00  0.00            
ATOM     53  O15 BCD     1      15.280  22.000  28.560  1.00  0.00            
ATOM     54  H21 BCD     1      15.550  18.750  25.100  1.00  0.00            
ATOM     55  H22 BCD     1      13.950  20.230  24.410  1.00  0.00            
ATOM     56  H23 BCD     1      14.480  20.490  22.120  1.00  0.00            
ATOM     57  H24 BCD     1      15.990  22.230  23.560  1.00  0.00            
ATOM     58  H25 BCD     1      14.370  23.560  23.450  1.00  0.00            
ATOM     59  H26 BCD     1      14.140  22.370  26.050  1.00  0.00            
ATOM     60  H27 BCD     1      17.190  21.960  25.840  1.00  0.00            
ATOM     61  H28 BCD     1      17.290  21.770  28.180  1.00  0.00            
ATOM     62  H29 BCD     1      16.730  23.330  27.800  1.00  0.00            
ATOM     63  H30 BCD     1      15.300  22.570  29.340  1.00  0.00            
ATOM     64  C19 BCD     1      20.510  17.270  23.750  1.00  0.00            
ATOM     65  O16 BCD     1      21.240  18.420  23.780  1.00  0.00            
ATOM     66  C20 BCD     1      19.400  17.280  22.730  1.00  0.00            
ATOM     67  O17 BCD     1      19.990  17.300  21.400  1.00  0.00            
ATOM     68  C21 BCD     1      18.500  18.480  22.920  1.00  0.00            
ATOM     69  O18 BCD     1      17.490  18.470  21.920  1.00  0.00            
ATOM     70  C22 BCD     1      17.940  18.480  24.370  1.00  0.00            
ATOM     71  C23 BCD     1      19.030  18.170  25.390  1.00  0.00            
ATOM     72  O19 BCD     1      19.820  17.090  24.950  1.00  0.00            
ATOM     73  C24 BCD     1      18.440  18.000  26.770  1.00  0.00            
ATOM     74  O20 BCD     1      17.410  17.050  26.770  1.00  0.00            
ATOM     75  H31 BCD     1      21.120  16.370  23.660  1.00  0.00            
ATOM     76  H32 BCD     1      18.730  16.410  22.760  1.00  0.00            
ATOM     77  H33 BCD     1      19.300  17.620  20.810  1.00  0.00            
ATOM     78  H34 BCD     1      19.080  19.390  22.730  1.00  0.00            
ATOM     79  H35 BCD     1      16.750  18.990  22.250  1.00  0.00            
ATOM     80  H36 BCD     1      17.190  17.690  24.440  1.00  0.00            
ATOM     81  H37 BCD     1      19.680  19.050  25.550  1.00  0.00            
ATOM     82  H38 BCD     1      19.190  17.680  27.510  1.00  0.00            
ATOM     83  H39 BCD     1      18.010  18.890  27.270  1.00  0.00            
ATOM     84  H40 BCD     1      17.580  16.400  27.460  1.00  0.00            
ATOM     85  C25 BCD     1      24.670  20.580  23.550  1.00  0.00            
ATOM     86  O21 BCD     1      23.870  21.570  24.300  1.00  0.00            
ATOM     87  C26 BCD     1      24.060  20.250  22.250  1.00  0.00            
ATOM     88  O22 BCD     1      24.040  21.460  21.410  1.00  0.00            
ATOM     89  C27 BCD     1      22.690  19.630  22.410  1.00  0.00            
ATOM     90  O23 BCD     1      22.160  19.170  21.090  1.00  0.00            
ATOM     91  C28 BCD     1      22.590  18.480  23.340  1.00  0.00            
ATOM     92  C29 BCD     1      23.400  18.750  24.590  1.00  0.00            
ATOM     93  O24 BCD     1      24.720  19.380  24.410  1.00  0.00            
ATOM     94  C30 BCD     1      23.740  17.490  25.350  1.00  0.00            
ATOM     95  O25 BCD     1      24.590  17.630  26.450  1.00  0.00            
ATOM     96  H41 BCD     1      25.720  20.810  23.370  1.00  0.00            
ATOM     97  H42 BCD     1      24.720  19.550  21.720  1.00  0.00            
ATOM     98  H43 BCD     1      23.500  21.250  20.640  1.00  0.00            
ATOM     99  H44 BCD     1      21.970  20.350  22.810  1.00  0.00            
ATOM    100  H45 BCD     1      21.340  18.690  21.250  1.00  0.00            
ATOM    101  H46 BCD     1      22.980  17.600  22.830  1.00  0.00            
ATOM    102  H47 BCD     1      22.800  19.450  25.180  1.00  0.00            
ATOM    103  H48 BCD     1      22.800  17.060  25.710  1.00  0.00            
ATOM    104  H49 BCD     1      24.160  16.760  24.640  1.00  0.00            
ATOM    105  H50 BCD     1      25.490  17.480  26.160  1.00  0.00            
ATOM    106  C31 BCD     1      25.140  25.040  26.150  1.00  0.00            
ATOM    107  O26 BCD     1      23.870  25.710  26.080  1.00  0.00            
ATOM    108  C32 BCD     1      25.700  24.800  24.740  1.00  0.00            
ATOM    109  O27 BCD     1      25.890  25.990  23.920  1.00  0.00            
ATOM    110  C33 BCD     1      24.880  23.770  24.110  1.00  0.00            
ATOM    111  C34 BCD     1      24.720  22.540  25.000  1.00  0.00            
ATOM    112  C35 BCD     1      24.110  22.910  26.330  1.00  0.00            
ATOM    113  O28 BCD     1      25.000  23.810  26.950  1.00  0.00            
ATOM    114  C36 BCD     1      23.890  21.720  27.250  1.00  0.00            
ATOM    115  O29 BCD     1      25.040  21.130  27.910  1.00  0.00            
ATOM    116  O30 BCD     1      25.440  23.380  22.780  1.00  0.00            
ATOM    117  H51 BCD     1      25.860  25.600  26.750  1.00  0.00            
ATOM    118  H52 BCD     1      26.710  24.390  24.890  1.00  0.00            
ATOM    119  H53 BCD     1      26.300  25.750  23.090  1.00  0.00            
ATOM    120  H54 BCD     1      23.880  24.210  24.010  1.00  0.00            
ATOM    121  H55 BCD     1      24.790  22.750  22.460  1.00  0.00            
ATOM    122  H56 BCD     1      25.780  22.330  25.190  1.00  0.00            
ATOM    123  H57 BCD     1      23.140  23.340  26.070  1.00  0.00            
ATOM    124  H58 BCD     1      23.180  22.060  28.020  1.00  0.00            
ATOM    125  H59 BCD     1      23.380  20.930  26.680  1.00  0.00            
ATOM    126  H60 BCD     1      24.990  20.240  28.270  1.00  0.00            
ATOM    127  C37 BCD     1      22.090  29.150  27.630  1.00  0.00            
ATOM    128  O31 BCD     1      20.890  28.760  27.000  1.00  0.00            
ATOM    129  C38 BCD     1      23.150  29.360  26.590  1.00  0.00            
ATOM    130  O32 BCD     1      22.790  30.420  25.670  1.00  0.00            
ATOM    131  C39 BCD     1      23.560  28.090  25.800  1.00  0.00            
ATOM    132  O33 BCD     1      24.700  28.300  24.920  1.00  0.00            
ATOM    133  C40 BCD     1      23.860  26.920  26.780  1.00  0.00            
ATOM    134  C41 BCD     1      22.830  26.890  27.890  1.00  0.00            
ATOM    135  O34 BCD     1      22.540  28.140  28.550  1.00  0.00            
ATOM    136  C42 BCD     1      23.080  25.890  29.010  1.00  0.00            
ATOM    137  O35 BCD     1      24.270  26.060  29.740  1.00  0.00            
ATOM    138  H61 BCD     1      21.900  30.110  28.130  1.00  0.00            
ATOM    139  H62 BCD     1      24.040  29.720  27.140  1.00  0.00            
ATOM    140  H63 BCD     1      23.620  30.810  25.380  1.00  0.00            
ATOM    141  H64 BCD     1      22.620  27.770  25.320  1.00  0.00            
ATOM    142  H65 BCD     1      24.940  27.460  24.530  1.00  0.00            
ATOM    143  H66 BCD     1      24.830  27.140  27.250  1.00  0.00            
ATOM    144  H67 BCD     1      21.810  26.600  27.590  1.00  0.00            
ATOM    145  H68 BCD     1      22.210  25.860  29.670  1.00  0.00            
ATOM    146  H69 BCD     1      23.150  24.910  28.530  1.00  0.00            
ATOM    147  H70 BCD     1      24.090  25.770  30.640  1.00  0.00            
ATOM    148  C1  DX5     2      22.140  28.000  21.150  1.00  0.00            
ATOM    149  N1  DX5     2      22.470  26.620  20.910  1.00  0.00            
ATOM    150  C2  DX5     2      23.590  26.470  19.970  1.00  0.00            
ATOM    151  C3  DX5     2      22.730  25.770  22.100  1.00  0.00            
ATOM    152  C4  DX5     2      21.540  25.780  23.110  1.00  0.00            
ATOM    153  C5  DX5     2      20.260  25.190  22.430  1.00  0.00            
ATOM    154  N2  DX5     2      19.020  24.840  23.270  1.00  0.00            
ATOM    155  C6  DX5     2      19.290  24.080  24.570  1.00  0.00            
ATOM    156  C7  DX5     2      19.230  24.820  25.730  1.00  0.00            
ATOM    157  C8  DX5     2      19.680  24.250  26.860  1.00  0.00            
ATOM    158  C9  DX5     2      20.150  22.910  26.810  1.00  0.00            
ATOM    159  C10 DX5     2      20.120  22.150  25.610  1.00  0.00            
ATOM    160  C11 DX5     2      19.560  22.720  24.500  1.00  0.00            
ATOM    161  S1  DX5     2      19.450  21.830  22.920  1.00  0.00            
ATOM    162  C12 DX5     2      18.250  22.810  22.060  1.00  0.00            
ATOM    163  C13 DX5     2      17.430  22.160  21.110  1.00  0.00            
ATOM    164  C14 DX5     2      16.400  22.880  20.410  1.00  0.00            
ATOM    165  C15 DX5     2      16.250  24.200  20.760  1.00  0.00            
ATOM    166  Cl1 DX5     2      14.970  25.190  20.020  1.00  0.00            
ATOM    167  C16 DX5     2      17.020  24.880  21.710  1.00  0.00            
ATOM    168  C17 DX5     2      18.040  24.160  22.390  1.00  0.00            
ATOM    169  H1  DX5     2      21.250  28.170  21.770  1.00  0.00            
ATOM    170  H2  DX5     2      23.000  28.530  21.590  1.00  0.00            
ATOM    171  H3  DX5     2      21.840  28.550  20.250  1.00  0.00            
ATOM    172  H4  DX5     2      23.440  27.140  19.110  1.00  0.00            
ATOM    173  H5  DX5     2      24.540  26.690  20.460  1.00  0.00            
ATOM    174  H6  DX5     2      23.590  25.480  19.490  1.00  0.00            
ATOM    175  H7  DX5     2      23.660  26.140  22.550  1.00  0.00            
ATOM    176  H8  DX5     2      22.930  24.710  21.860  1.00  0.00            
ATOM    177  H9  DX5     2      21.320  26.760  23.560  1.00  0.00            
ATOM    178  H10 DX5     2      21.740  25.110  23.950  1.00  0.00            
ATOM    179  H11 DX5     2      20.560  24.270  21.950  1.00  0.00            
ATOM    180  H12 DX5     2      19.910  25.820  21.610  1.00  0.00            
ATOM    181  H13 DX5     2      18.660  25.750  23.590  1.00  0.00            
ATOM    182  H14 DX5     2      18.860  25.850  25.790  1.00  0.00            
ATOM    183  H15 DX5     2      19.810  24.840  27.770  1.00  0.00            
ATOM    184  H16 DX5     2      20.710  22.530  27.660  1.00  0.00            
ATOM    185  H17 DX5     2      20.490  21.130  25.570  1.00  0.00            
ATOM    186  H18 DX5     2      17.530  21.090  20.960  1.00  0.00            
ATOM    187  H19 DX5     2      15.700  22.370  19.750  1.00  0.00            
ATOM    188  H20 DX5     2      16.770  25.920  21.910  1.00  0.00            
TER
ENDMDL
MODEL        1
ATOM      1  C1  BCD     1      17.370  10.190  21.620  1.00  0.00            
ATOM      2  O1  BCD     1      16.220  10.960  21.840  1.00  0.00            
ATOM      3  C2  BCD     1      18.170  10.740  20.460  1.00  0.00            
ATOM      4  O2  BCD     1      18.720  12.060  20.720  1.00  0.00            
ATOM      5  C3  BCD     1      17.310  10.710  19.200  1.00  0.00            
ATOM      6  O3  BCD     1      18.020  11.110  18.030  1.00  0.00            
ATOM      7  C4  BCD     1      16.660   9.420  18.860  1.00  0.00            
ATOM      8  C5  BCD     1      16.150   8.710  20.130  1.00  0.00            
ATOM      9  O4  BCD     1      17.040   8.860  21.230  1.00  0.00            
ATOM     10  C6  BCD     1      15.930   7.210  19.950  1.00  0.00            
ATOM     11  O5  BCD     1      17.150   6.450  20.070  1.00  0.00            
ATOM     12  H1  BCD     1      17.910  10.080  22.570  1.00  0.00            
ATOM     13  H2  BCD     1      19.030  10.110  20.210  1.00  0.00            
ATOM     14  H3  BCD     1      19.100  12.140  21.600  1.00  0.00            
ATOM     15  H4  BCD     1      16.450  11.370  19.390  1.00  0.00            
ATOM     16  H5  BCD     1      17.520  10.950  17.230  1.00  0.00            
ATOM     17  H6  BCD     1      17.370   8.720  18.400  1.00  0.00            
ATOM     18  H7  BCD     1      15.190   9.160  20.390  1.00  0.00            
ATOM     19  H8  BCD     1      15.250   6.940  20.760  1.00  0.00            
ATOM     20  H9  BCD     1      15.340   7.040  19.040  1.00  0.00            
ATOM     21  H10 BCD     1      16.840   5.610  20.420  1.00  0.00            
ATOM     22  C7  BCD     1      14.030  12.650  24.950  1.00  0.00            
ATOM     23  O6  BCD     1      12.850  12.610  24.150  1.00  0.00            
ATOM     24  C8  BCD     1      14.990  13.650  24.230  1.00  0.00            
ATOM     25  O7  BCD     1      14.420  14.960  24.120  1.00  0.00            
ATOM     26  C9  BCD     1      15.530  12.970  22.880  1.00  0.00            
ATOM     27  O8  BCD     1      16.610  13.830  22.290  1.00  0.00            
ATOM     28  C10 BCD     1      16.000  11.490  23.140  1.00  0.00            
ATOM     29  C11 BCD     1      14.920  10.720  23.850  1.00  0.00            
ATOM     30  O9  BCD     1      14.590  11.390  25.120  1.00  0.00            
ATOM     31  C12 BCD     1      15.290   9.250  24.130  1.00  0.00            
ATOM     32  O10 BCD     1      14.180   8.560  24.740  1.00  0.00            
ATOM     33  H11 BCD     1      13.810  13.090  25.920  1.00  0.00            
ATOM     34  H12 BCD     1      15.910  13.670  24.830  1.00  0.00            
ATOM     35  H13 BCD     1      13.480  14.960  24.320  1.00  0.00            
ATOM     36  H14 BCD     1      14.670  12.890  22.200  1.00  0.00            
ATOM     37  H15 BCD     1      16.690  13.640  21.350  1.00  0.00            
ATOM     38  H16 BCD     1      16.930  11.520  23.730  1.00  0.00            
ATOM     39  H17 BCD     1      14.050  10.660  23.190  1.00  0.00            
ATOM     40  H18 BCD     1      15.620   8.770  23.200  1.00  0.00            
ATOM     41  H19 BCD     1      16.090   9.140  24.870  1.00  0.00            
ATOM     42  H20 BCD     1      14.040   9.020  25.570  1.00  0.00            
ATOM     43  C13 BCD     1       8.730  12.990  25.070  1.00  0.00            
ATOM     44  O11 BCD     1       8.420  13.390  23.710  1.00  0.00            
ATOM     45  C14 BCD     1       9.680  14.010  25.680  1.00  0.00            
ATOM     46  O12 BCD     1       9.170  15.370  25.640  1.00  0.00            
ATOM     47  C15 BCD     1      11.000  13.940  24.890  1.00  0.00            
ATOM     48  O13 BCD     1      11.990  15.040  25.190  1.00  0.00            
ATOM     49  C16 BCD     1      11.650  12.590  24.930  1.00  0.00            
ATOM     50  C17 BCD     1      10.680  11.630  24.390  1.00  0.00            
ATOM     51  O14 BCD     1       9.390  11.750  24.980  1.00  0.00            
ATOM     52  C18 BCD     1      11.200  10.190  24.460  1.00  0.00            
ATOM     53  O15 BCD     1      11.480   9.910  25.860  1.00  0.00            
ATOM     54  H21 BCD     1       7.830  12.920  25.690  1.00  0.00            
ATOM     55  H22 BCD     1       9.830  13.760  26.740  1.00  0.00            
ATOM     56  H23 BCD     1       9.190  15.620  24.710  1.00  0.00            
ATOM     57  H24 BCD     1      10.780  14.180  23.840  1.00  0.00            
ATOM     58  H25 BCD     1      11.950  15.120  26.140  1.00  0.00            
ATOM     59  H26 BCD     1      11.920  12.320  25.960  1.00  0.00            
ATOM     60  H27 BCD     1      10.760  11.910  23.330  1.00  0.00            
ATOM     61  H28 BCD     1      10.390   9.520  24.160  1.00  0.00            
ATOM     62  H29 BCD     1      12.080   9.990  23.830  1.00  0.00            
ATOM     63  H30 BCD     1      10.630   9.650  26.210  1.00  0.00            
ATOM     64  C19 BCD     1       5.680  14.910  21.090  1.00  0.00            
ATOM     65  O16 BCD     1       6.530  14.220  20.130  1.00  0.00            
ATOM     66  C20 BCD     1       6.520  15.960  21.710  1.00  0.00            
ATOM     67  O17 BCD     1       7.000  16.740  20.640  1.00  0.00            
ATOM     68  C21 BCD     1       7.740  15.310  22.440  1.00  0.00            
ATOM     69  O18 BCD     1       8.630  16.270  23.050  1.00  0.00            
ATOM     70  C22 BCD     1       7.220  14.160  23.400  1.00  0.00            
ATOM     71  C23 BCD     1       6.240  13.230  22.770  1.00  0.00            
ATOM     72  O19 BCD     1       5.240  13.910  22.060  1.00  0.00            
ATOM     73  C24 BCD     1       5.540  12.370  23.810  1.00  0.00            
ATOM     74  O20 BCD     1       4.760  13.200  24.640  1.00  0.00            
ATOM     75  H31 BCD     1       4.800  15.270  20.540  1.00  0.00            
ATOM     76  H32 BCD     1       5.950  16.580  22.410  1.00  0.00            
ATOM     77  H33 BCD     1       6.350  17.440  20.680  1.00  0.00            
ATOM     78  H34 BCD     1       8.300  14.640  21.780  1.00  0.00            
ATOM     79  H35 BCD     1       8.900  16.890  22.370  1.00  0.00            
ATOM     80  H36 BCD     1       6.930  14.680  24.330  1.00  0.00            
ATOM     81  H37 BCD     1       6.760  12.550  22.090  1.00  0.00            
ATOM     82  H38 BCD     1       4.960  11.560  23.340  1.00  0.00            
ATOM     83  H39 BCD     1       6.230  11.770  24.420  1.00  0.00            
ATOM     84  H40 BCD     1       3.810  13.030  24.580  1.00  0.00            
ATOM     85  C25 BCD     1       6.850  13.160  16.130  1.00  0.00            
ATOM     86  O21 BCD     1       8.220  12.940  16.300  1.00  0.00            
ATOM     87  C26 BCD     1       6.570  14.600  16.410  1.00  0.00            
ATOM     88  O22 BCD     1       7.160  15.500  15.530  1.00  0.00            
ATOM     89  C27 BCD     1       6.830  14.970  17.860  1.00  0.00            
ATOM     90  O23 BCD     1       6.550  16.310  18.080  1.00  0.00            
ATOM     91  C28 BCD     1       6.070  14.040  18.800  1.00  0.00            
ATOM     92  C29 BCD     1       6.330  12.570  18.430  1.00  0.00            
ATOM     93  O24 BCD     1       6.050  12.390  17.050  1.00  0.00            
ATOM     94  C30 BCD     1       5.420  11.660  19.240  1.00  0.00            
ATOM     95  O25 BCD     1       4.070  12.160  19.330  1.00  0.00            
ATOM     96  H41 BCD     1       6.550  12.980  15.090  1.00  0.00            
ATOM     97  H42 BCD     1       5.490  14.670  16.200  1.00  0.00            
ATOM     98  H43 BCD     1       8.070  15.650  15.800  1.00  0.00            
ATOM     99  H44 BCD     1       7.890  14.800  18.090  1.00  0.00            
ATOM    100  H45 BCD     1       6.890  16.500  18.950  1.00  0.00            
ATOM    101  H46 BCD     1       5.010  14.270  18.670  1.00  0.00            
ATOM    102  H47 BCD     1       7.400  12.380  18.500  1.00  0.00            
ATOM    103  H48 BCD     1       5.280  10.610  18.960  1.00  0.00            
ATOM    104  H49 BCD     1       5.800  11.650  20.270  1.00  0.00            
ATOM    105  H50 BCD     1       3.430  11.490  19.590  1.00  0.00            
ATOM    106  C31 BCD     1      11.200  10.810  14.570  1.00  0.00            
ATOM    107  O26 BCD     1      12.130  10.880  15.750  1.00  0.00            
ATOM    108  C32 BCD     1      10.960  12.260  13.960  1.00  0.00            
ATOM    109  O27 BCD     1      12.230  12.860  13.490  1.00  0.00            
ATOM    110  C33 BCD     1      10.120  13.130  14.890  1.00  0.00            
ATOM    111  C34 BCD     1       8.890  12.280  15.270  1.00  0.00            
ATOM    112  C35 BCD     1       9.210  10.850  15.810  1.00  0.00            
ATOM    113  O28 BCD     1      10.010  10.140  14.870  1.00  0.00            
ATOM    114  C36 BCD     1       7.950  10.000  16.120  1.00  0.00            
ATOM    115  O29 BCD     1       6.970  10.090  15.130  1.00  0.00            
ATOM    116  O30 BCD     1       9.810  14.440  14.360  1.00  0.00            
ATOM    117  H51 BCD     1      11.670  10.240  13.760  1.00  0.00            
ATOM    118  H52 BCD     1      10.320  12.100  13.080  1.00  0.00            
ATOM    119  H53 BCD     1      12.080  13.750  13.180  1.00  0.00            
ATOM    120  H54 BCD     1      10.740  13.260  15.780  1.00  0.00            
ATOM    121  H55 BCD     1       9.950  15.070  15.070  1.00  0.00            
ATOM    122  H56 BCD     1       8.220  12.150  14.410  1.00  0.00            
ATOM    123  H57 BCD     1       9.760  10.940  16.750  1.00  0.00            
ATOM    124  H58 BCD     1       8.320   8.970  16.020  1.00  0.00            
ATOM    125  H59 BCD     1       7.520  10.240  17.100  1.00  0.00            
ATOM    126  H60 BCD     1       6.180   9.880  15.640  1.00  0.00            
ATOM    127  C37 BCD     1      15.560   8.890  16.760  1.00  0.00            
ATOM    128  O31 BCD     1      15.640   9.750  17.940  1.00  0.00            
ATOM    129  C38 BCD     1      15.620   9.730  15.490  1.00  0.00            
ATOM    130  O32 BCD     1      16.850  10.490  15.500  1.00  0.00            
ATOM    131  C39 BCD     1      14.390  10.640  15.330  1.00  0.00            
ATOM    132  O33 BCD     1      14.400  11.030  13.940  1.00  0.00            
ATOM    133  C40 BCD     1      13.130   9.890  15.640  1.00  0.00            
ATOM    134  C41 BCD     1      13.110   9.040  16.940  1.00  0.00            
ATOM    135  O34 BCD     1      14.300   8.200  16.970  1.00  0.00            
ATOM    136  C42 BCD     1      11.860   8.140  16.990  1.00  0.00            
ATOM    137  O35 BCD     1      11.800   7.540  18.390  1.00  0.00            
ATOM    138  H61 BCD     1      16.340   8.120  16.850  1.00  0.00            
ATOM    139  H62 BCD     1      15.640   9.010  14.660  1.00  0.00            
ATOM    140  H63 BCD     1      16.940  10.690  14.560  1.00  0.00            
ATOM    141  H64 BCD     1      14.440  11.480  16.030  1.00  0.00            
ATOM    142  H65 BCD     1      13.660  11.580  13.660  1.00  0.00            
ATOM    143  H66 BCD     1      12.900   9.200  14.810  1.00  0.00            
ATOM    144  H67 BCD     1      13.210   9.740  17.780  1.00  0.00            
ATOM    145  H68 BCD     1      11.020   8.830  16.870  1.00  0.00            
ATOM    146  H69 BCD     1      11.850   7.320  16.260  1.00  0.00            
ATOM    147  H70 BCD     1      12.430   6.830  18.270  1.00  0.00            
ATOM    148  C1  DX5     2      13.900  18.450  20.440  1.00  0.00            
ATOM    149  N1  DX5     2      14.520  17.410  21.210  1.00  0.00            
ATOM    150  C2  DX5     2      15.980  17.270  21.210  1.00  0.00            
ATOM    151  C3  DX5     2      13.840  16.130  20.940  1.00  0.00            
ATOM    152  C4  DX5     2      12.360  16.000  21.260  1.00  0.00            
ATOM    153  C5  DX5     2      11.880  14.570  21.220  1.00  0.00            
ATOM    154  N2  DX5     2      11.630  13.980  19.800  1.00  0.00            
ATOM    155  C6  DX5     2      11.160  12.620  19.920  1.00  0.00            
ATOM    156  C7  DX5     2       9.810  12.400  20.110  1.00  0.00            
ATOM    157  C8  DX5     2       9.310  11.130  20.470  1.00  0.00            
ATOM    158  C9  DX5     2      10.230  10.090  20.560  1.00  0.00            
ATOM    159  C10 DX5     2      11.600  10.300  20.250  1.00  0.00            
ATOM    160  C11 DX5     2      12.070  11.580  19.940  1.00  0.00            
ATOM    161  S1  DX5     2      13.780  11.880  19.880  1.00  0.00            
ATOM    162  C12 DX5     2      13.830  13.290  18.760  1.00  0.00            
ATOM    163  C13 DX5     2      14.820  13.420  17.730  1.00  0.00            
ATOM    164  C14 DX5     2      14.810  14.490  16.810  1.00  0.00            
ATOM    165  C15 DX5     2      13.780  15.430  16.930  1.00  0.00            
ATOM    166  Cl1 DX5     2      13.500  16.690  15.710  1.00  0.00            
ATOM    167  C16 DX5     2      12.780  15.280  17.950  1.00  0.00            
ATOM    168  C17 DX5     2      12.760  14.190  18.800  1.00  0.00            
ATOM    169  H1  DX5     2      14.220  19.460  20.700  1.00  0.00            
ATOM    170  H2  DX5     2      14.050  18.260  19.370  1.00  0.00            
ATOM    171  H3  DX5     2      12.820  18.530  20.630  1.00  0.00            
ATOM    172  H4  DX5     2      16.420  16.980  20.250  1.00  0.00            
ATOM    173  H5  DX5     2      16.510  18.210  21.430  1.00  0.00            
ATOM    174  H6  DX5     2      16.270  16.580  22.010  1.00  0.00            
ATOM    175  H7  DX5     2      14.380  15.410  21.580  1.00  0.00            
ATOM    176  H8  DX5     2      14.040  15.980  19.870  1.00  0.00            
ATOM    177  H9  DX5     2      11.760  16.690  20.660  1.00  0.00            
ATOM    178  H10 DX5     2      12.230  16.190  22.330  1.00  0.00            
ATOM    179  H11 DX5     2      10.930  14.600  21.760  1.00  0.00            
ATOM    180  H12 DX5     2      12.590  13.940  21.770  1.00  0.00            
ATOM    181  H13 DX5     2      10.950  14.610  19.340  1.00  0.00            
ATOM    182  H14 DX5     2       9.130  13.240  20.170  1.00  0.00            
ATOM    183  H15 DX5     2       8.300  10.980  20.840  1.00  0.00            
ATOM    184  H16 DX5     2       9.850   9.110  20.830  1.00  0.00            
ATOM    185  H17 DX5     2      12.340   9.510  20.330  1.00  0.00            
ATOM    186  H18 DX5     2      15.570  12.640  17.640  1.00  0.00            
ATOM    187  H19 DX5     2      15.560  14.600  16.030  1.00  0.00            
ATOM    188  H20 DX5     2      12.050  16.090  17.940  1.00  0.00            
TER
ENDMDL
MODEL        1
ATOM      1  C1  BCD     1      16.810  16.230  19.460  1.00  0.00            
ATOM      2  O1  BCD     1      18.160  16.610  19.020  1.00  0.00            
ATOM      3  C2  BCD     1      16.150  17.490  20.060  1.00  0.00            
ATOM      4  O2  BCD     1      16.190  18.620  19.210  1.00  0.00            
ATOM      5  C3  BCD     1      16.610  17.870  21.420  1.00  0.00            
ATOM      6  O3  BCD     1      15.780  18.910  21.970  1.00  0.00            
ATOM      7  C4  BCD     1      16.630  16.650  22.330  1.00  0.00            
ATOM      8  C5  BCD     1      17.400  15.460  21.730  1.00  0.00            
ATOM      9  O4  BCD     1      16.850  15.170  20.390  1.00  0.00            
ATOM     10  C6  BCD     1      17.310  14.200  22.560  1.00  0.00            
ATOM     11  O5  BCD     1      18.170  13.190  22.000  1.00  0.00            
ATOM     12  H1  BCD     1      16.160  16.000  18.610  1.00  0.00            
ATOM     13  H2  BCD     1      15.110  17.190  20.240  1.00  0.00            
ATOM     14  H3  BCD     1      15.890  19.320  19.790  1.00  0.00            
ATOM     15  H4  BCD     1      17.620  18.290  21.350  1.00  0.00            
ATOM     16  H5  BCD     1      15.880  18.990  22.920  1.00  0.00            
ATOM     17  H6  BCD     1      15.580  16.410  22.560  1.00  0.00            
ATOM     18  H7  BCD     1      18.400  15.870  21.570  1.00  0.00            
ATOM     19  H8  BCD     1      17.500  14.460  23.610  1.00  0.00            
ATOM     20  H9  BCD     1      16.260  13.890  22.480  1.00  0.00            
ATOM     21  H10 BCD     1      17.790  12.320  22.120  1.00  0.00            
ATOM     22  C7  BCD     1      20.540  16.510  15.640  1.00  0.00            
ATOM     23  O6  BCD     1      21.560  17.210  16.360  1.00  0.00            
ATOM     24  C8  BCD     1      19.340  17.420  15.610  1.00  0.00            
ATOM     25  O7  BCD     1      19.500  18.720  14.950  1.00  0.00            
ATOM     26  C9  BCD     1      18.770  17.650  16.990  1.00  0.00            
ATOM     27  O8  BCD     1      17.500  18.380  16.780  1.00  0.00            
ATOM     28  C10 BCD     1      18.520  16.330  17.710  1.00  0.00            
ATOM     29  C11 BCD     1      19.820  15.440  17.610  1.00  0.00            
ATOM     30  O9  BCD     1      20.270  15.280  16.290  1.00  0.00            
ATOM     31  C12 BCD     1      19.510  14.010  18.030  1.00  0.00            
ATOM     32  O10 BCD     1      18.540  13.470  17.130  1.00  0.00            
ATOM     33  H11 BCD     1      20.740  16.240  14.600  1.00  0.00            
ATOM     34  H12 BCD     1      18.610  16.890  14.980  1.00  0.00            
ATOM     35  H13 BCD     1      18.680  19.210  15.000  1.00  0.00            
ATOM     36  H14 BCD     1      19.450  18.290  17.560  1.00  0.00            
ATOM     37  H15 BCD     1      17.050  18.570  17.610  1.00  0.00            
ATOM     38  H16 BCD     1      17.700  15.770  17.230  1.00  0.00            
ATOM     39  H17 BCD     1      20.660  15.750  18.250  1.00  0.00            
ATOM     40  H18 BCD     1      20.430  13.420  17.980  1.00  0.00            
ATOM     41  H19 BCD     1      19.150  14.130  19.060  1.00  0.00            
ATOM     42  H20 BCD     1      18.860  13.440  16.220  1.00  0.00            
ATOM     43  C13 BCD     1      25.330  18.740  16.160  1.00  0.00            
ATOM     44  O11 BCD     1      24.830  19.320  17.350  1.00  0.00            
ATOM     45  C14 BCD     1      24.390  19.200  15.090  1.00  0.00            
ATOM     46  O12 BCD     1      24.440  20.630  14.900  1.00  0.00            
ATOM     47  C15 BCD     1      22.920  18.850  15.410  1.00  0.00            
ATOM     48  O13 BCD     1      22.170  19.460  14.340  1.00  0.00            
ATOM     49  C16 BCD     1      22.830  17.380  15.660  1.00  0.00            
ATOM     50  C17 BCD     1      23.970  16.880  16.590  1.00  0.00            
ATOM     51  O14 BCD     1      25.290  17.360  16.250  1.00  0.00            
ATOM     52  C18 BCD     1      23.880  15.340  16.580  1.00  0.00            
ATOM     53  O15 BCD     1      24.260  14.810  15.290  1.00  0.00            
ATOM     54  H21 BCD     1      26.350  19.060  15.900  1.00  0.00            
ATOM     55  H22 BCD     1      24.770  18.610  14.240  1.00  0.00            
ATOM     56  H23 BCD     1      23.620  20.680  14.400  1.00  0.00            
ATOM     57  H24 BCD     1      22.620  19.300  16.370  1.00  0.00            
ATOM     58  H25 BCD     1      21.250  19.340  14.600  1.00  0.00            
ATOM     59  H26 BCD     1      22.840  16.830  14.710  1.00  0.00            
ATOM     60  H27 BCD     1      23.680  17.230  17.590  1.00  0.00            
ATOM     61  H28 BCD     1      24.570  15.070  17.400  1.00  0.00            
ATOM     62  H29 BCD     1      22.890  15.010  16.920  1.00  0.00            
ATOM     63  H30 BCD     1      23.920  13.920  15.210  1.00  0.00            
ATOM     64  C19 BCD     1      26.230  21.940  20.070  1.00  0.00            
ATOM     65  O16 BCD     1      25.510  21.250  21.120  1.00  0.00            
ATOM     66  C20 BCD     1      25.250  22.520  19.050  1.00  0.00            
ATOM     67  O17 BCD     1      24.260  23.310  19.770  1.00  0.00            
ATOM     68  C21 BCD     1      24.590  21.360  18.350  1.00  0.00            
ATOM     69  O18 BCD     1      23.740  21.750  17.260  1.00  0.00            
ATOM     70  C22 BCD     1      25.560  20.390  17.750  1.00  0.00            
ATOM     71  C23 BCD     1      26.660  19.980  18.710  1.00  0.00            
ATOM     72  O19 BCD     1      27.160  21.130  19.430  1.00  0.00            
ATOM     73  C24 BCD     1      27.870  19.290  18.130  1.00  0.00            
ATOM     74  O20 BCD     1      28.490  20.030  17.080  1.00  0.00            
ATOM     75  H31 BCD     1      26.680  22.850  20.470  1.00  0.00            
ATOM     76  H32 BCD     1      25.820  23.070  18.280  1.00  0.00            
ATOM     77  H33 BCD     1      23.590  23.640  19.170  1.00  0.00            
ATOM     78  H34 BCD     1      24.040  20.880  19.170  1.00  0.00            
ATOM     79  H35 BCD     1      24.010  21.260  16.480  1.00  0.00            
ATOM     80  H36 BCD     1      26.040  20.970  16.950  1.00  0.00            
ATOM     81  H37 BCD     1      26.260  19.450  19.590  1.00  0.00            
ATOM     82  H38 BCD     1      28.620  19.340  18.930  1.00  0.00            
ATOM     83  H39 BCD     1      27.640  18.240  17.920  1.00  0.00            
ATOM     84  H40 BCD     1      28.630  20.930  17.380  1.00  0.00            
ATOM     85  C25 BCD     1      24.930  21.040  25.210  1.00  0.00            
ATOM     86  O21 BCD     1      23.670  20.340  25.040  1.00  0.00            
ATOM     87  C26 BCD     1      24.990  22.410  24.620  1.00  0.00            
ATOM     88  O22 BCD     1      24.040  23.320  25.120  1.00  0.00            
ATOM     89  C27 BCD     1      24.840  22.410  23.100  1.00  0.00            
ATOM     90  O23 BCD     1      24.910  23.710  22.480  1.00  0.00            
ATOM     91  C28 BCD     1      25.830  21.390  22.490  1.00  0.00            
ATOM     92  C29 BCD     1      25.730  20.030  23.130  1.00  0.00            
ATOM     93  O24 BCD     1      25.850  20.270  24.480  1.00  0.00            
ATOM     94  C30 BCD     1      26.770  19.060  22.590  1.00  0.00            
ATOM     95  O25 BCD     1      28.070  19.280  23.020  1.00  0.00            
ATOM     96  H41 BCD     1      25.340  21.030  26.230  1.00  0.00            
ATOM     97  H42 BCD     1      26.020  22.710  24.830  1.00  0.00            
ATOM     98  H43 BCD     1      24.190  24.160  24.680  1.00  0.00            
ATOM     99  H44 BCD     1      23.880  21.960  22.800  1.00  0.00            
ATOM    100  H45 BCD     1      24.800  23.580  21.540  1.00  0.00            
ATOM    101  H46 BCD     1      26.880  21.700  22.570  1.00  0.00            
ATOM    102  H47 BCD     1      24.750  19.590  22.910  1.00  0.00            
ATOM    103  H48 BCD     1      26.490  18.080  23.010  1.00  0.00            
ATOM    104  H49 BCD     1      26.740  19.160  21.500  1.00  0.00            
ATOM    105  H50 BCD     1      28.740  19.030  22.380  1.00  0.00            
ATOM    106  C31 BCD     1      20.900  18.500  27.550  1.00  0.00            
ATOM    107  O26 BCD     1      20.170  18.250  26.380  1.00  0.00            
ATOM    108  C32 BCD     1      21.050  20.050  27.650  1.00  0.00            
ATOM    109  O27 BCD     1      19.820  20.700  27.920  1.00  0.00            
ATOM    110  C33 BCD     1      21.820  20.640  26.440  1.00  0.00            
ATOM    111  C34 BCD     1      23.160  19.890  26.330  1.00  0.00            
ATOM    112  C35 BCD     1      22.960  18.360  26.210  1.00  0.00            
ATOM    113  O28 BCD     1      22.180  17.900  27.350  1.00  0.00            
ATOM    114  C36 BCD     1      24.250  17.540  26.090  1.00  0.00            
ATOM    115  O29 BCD     1      25.040  17.650  27.210  1.00  0.00            
ATOM    116  O30 BCD     1      22.280  22.010  26.630  1.00  0.00            
ATOM    117  H51 BCD     1      20.480  17.990  28.420  1.00  0.00            
ATOM    118  H52 BCD     1      21.720  20.160  28.520  1.00  0.00            
ATOM    119  H53 BCD     1      19.580  20.620  28.840  1.00  0.00            
ATOM    120  H54 BCD     1      21.310  20.510  25.470  1.00  0.00            
ATOM    121  H55 BCD     1      23.030  22.200  26.060  1.00  0.00            
ATOM    122  H56 BCD     1      23.800  20.110  27.200  1.00  0.00            
ATOM    123  H57 BCD     1      22.370  18.250  25.290  1.00  0.00            
ATOM    124  H58 BCD     1      24.080  16.480  25.870  1.00  0.00            
ATOM    125  H59 BCD     1      24.820  17.890  25.220  1.00  0.00            
ATOM    126  H60 BCD     1      25.930  17.340  27.010  1.00  0.00            
ATOM    127  C37 BCD     1      16.640  16.980  24.870  1.00  0.00            
ATOM    128  O31 BCD     1      17.300  17.090  23.560  1.00  0.00            
ATOM    129  C38 BCD     1      16.510  18.300  25.580  1.00  0.00            
ATOM    130  O32 BCD     1      15.660  19.060  24.740  1.00  0.00            
ATOM    131  C39 BCD     1      17.880  18.860  25.820  1.00  0.00            
ATOM    132  O33 BCD     1      17.670  20.070  26.600  1.00  0.00            
ATOM    133  C40 BCD     1      18.810  17.840  26.480  1.00  0.00            
ATOM    134  C41 BCD     1      18.730  16.380  25.860  1.00  0.00            
ATOM    135  O34 BCD     1      17.370  15.990  25.660  1.00  0.00            
ATOM    136  C42 BCD     1      19.290  15.280  26.820  1.00  0.00            
ATOM    137  O35 BCD     1      19.330  14.040  26.100  1.00  0.00            
ATOM    138  H61 BCD     1      15.650  16.550  24.710  1.00  0.00            
ATOM    139  H62 BCD     1      16.060  18.050  26.560  1.00  0.00            
ATOM    140  H63 BCD     1      15.140  19.520  25.400  1.00  0.00            
ATOM    141  H64 BCD     1      18.300  19.150  24.850  1.00  0.00            
ATOM    142  H65 BCD     1      18.490  20.310  27.060  1.00  0.00            
ATOM    143  H66 BCD     1      18.470  17.860  27.530  1.00  0.00            
ATOM    144  H67 BCD     1      19.340  16.470  24.950  1.00  0.00            
ATOM    145  H68 BCD     1      20.340  15.540  27.020  1.00  0.00            
ATOM    146  H69 BCD     1      18.630  15.260  27.690  1.00  0.00            
ATOM    147  H70 BCD     1      19.930  13.450  26.570  1.00  0.00            
ATOM    148  C1  DX5     2      15.550  22.400  20.890  1.00  0.00            
ATOM    149  N1  DX5     2      15.710  21.770  19.580  1.00  0.00            
ATOM    150  C2  DX5     2      14.440  21.640  18.890  1.00  0.00            
ATOM    151  C3  DX5     2      16.730  22.360  18.740  1.00  0.00            
ATOM    152  C4  DX5     2      18.160  22.250  19.350  1.00  0.00            
ATOM    153  C5  DX5     2      18.630  20.880  19.620  1.00  0.00            
ATOM    154  N2  DX5     2      20.070  20.900  20.090  1.00  0.00            
ATOM    155  C6  DX5     2      20.550  19.470  20.430  1.00  0.00            
ATOM    156  C7  DX5     2      21.360  18.750  19.580  1.00  0.00            
ATOM    157  C8  DX5     2      21.940  17.500  20.020  1.00  0.00            
ATOM    158  C9  DX5     2      21.660  16.970  21.350  1.00  0.00            
ATOM    159  C10 DX5     2      20.740  17.740  22.110  1.00  0.00            
ATOM    160  C11 DX5     2      20.370  19.040  21.720  1.00  0.00            
ATOM    161  S1  DX5     2      19.530  20.130  22.860  1.00  0.00            
ATOM    162  C12 DX5     2      20.230  21.710  22.420  1.00  0.00            
ATOM    163  C13 DX5     2      20.460  22.650  23.390  1.00  0.00            
ATOM    164  C14 DX5     2      21.080  23.880  22.990  1.00  0.00            
ATOM    165  C15 DX5     2      21.320  24.150  21.650  1.00  0.00            
ATOM    166  Cl1 DX5     2      22.040  25.670  21.280  1.00  0.00            
ATOM    167  C16 DX5     2      21.070  23.180  20.670  1.00  0.00            
ATOM    168  C17 DX5     2      20.440  21.990  21.070  1.00  0.00            
ATOM    169  H1  DX5     2      16.320  22.060  21.600  1.00  0.00            
ATOM    170  H2  DX5     2      15.660  23.480  20.750  1.00  0.00            
ATOM    171  H3  DX5     2      14.570  22.310  21.380  1.00  0.00            
ATOM    172  H4  DX5     2      14.120  22.590  18.440  1.00  0.00            
ATOM    173  H5  DX5     2      14.580  20.920  18.070  1.00  0.00            
ATOM    174  H6  DX5     2      13.650  21.270  19.550  1.00  0.00            
ATOM    175  H7  DX5     2      16.490  23.360  18.380  1.00  0.00            
ATOM    176  H8  DX5     2      16.680  21.660  17.900  1.00  0.00            
ATOM    177  H9  DX5     2      18.240  22.740  20.330  1.00  0.00            
ATOM    178  H10 DX5     2      18.880  22.830  18.760  1.00  0.00            
ATOM    179  H11 DX5     2      18.600  20.330  18.680  1.00  0.00            
ATOM    180  H12 DX5     2      17.960  20.380  20.320  1.00  0.00            
ATOM    181  H13 DX5     2      20.620  21.120  19.240  1.00  0.00            
ATOM    182  H14 DX5     2      21.620  19.040  18.560  1.00  0.00            
ATOM    183  H15 DX5     2      22.560  16.930  19.330  1.00  0.00            
ATOM    184  H16 DX5     2      22.030  16.020  21.720  1.00  0.00            
ATOM    185  H17 DX5     2      20.470  17.470  23.130  1.00  0.00            
ATOM    186  H18 DX5     2      20.290  22.380  24.430  1.00  0.00            
ATOM    187  H19 DX5     2      21.330  24.610  23.760  1.00  0.00            
ATOM    188  H20 DX5     2      21.300  23.340  19.620  1.00  0.00            
TER
ENDMDL
MODEL        1
ATOM      1  C1  BCD     1      11.310  25.840  24.900  1.00  0.00            
ATOM      2  O1  BCD     1      12.020  24.780  24.360  1.00  0.00            
ATOM      3  C2  BCD     1      11.040  26.910  23.830  1.00  0.00            
ATOM      4  O2  BCD     1      10.420  26.270  22.730  1.00  0.00            
ATOM      5  C3  BCD     1      12.410  27.570  23.540  1.00  0.00            
ATOM      6  O3  BCD     1      12.290  28.690  22.720  1.00  0.00            
ATOM      7  C4  BCD     1      13.230  27.980  24.720  1.00  0.00            
ATOM      8  C5  BCD     1      13.320  26.780  25.680  1.00  0.00            
ATOM      9  O4  BCD     1      12.010  26.440  25.970  1.00  0.00            
ATOM     10  C6  BCD     1      13.990  27.260  26.990  1.00  0.00            
ATOM     11  O5  BCD     1      13.430  28.440  27.580  1.00  0.00            
ATOM     12  H1  BCD     1      10.440  25.370  25.390  1.00  0.00            
ATOM     13  H2  BCD     1      10.390  27.660  24.300  1.00  0.00            
ATOM     14  H3  BCD     1       9.790  26.860  22.310  1.00  0.00            
ATOM     15  H4  BCD     1      13.020  26.790  23.070  1.00  0.00            
ATOM     16  H5  BCD     1      13.130  29.150  22.650  1.00  0.00            
ATOM     17  H6  BCD     1      12.790  28.830  25.260  1.00  0.00            
ATOM     18  H7  BCD     1      13.820  25.920  25.220  1.00  0.00            
ATOM     19  H8  BCD     1      13.810  26.500  27.770  1.00  0.00            
ATOM     20  H9  BCD     1      15.050  27.450  26.780  1.00  0.00            
ATOM     21  H10 BCD     1      14.050  28.740  28.250  1.00  0.00            
ATOM     22  C7  BCD     1      11.850  20.730  23.480  1.00  0.00            
ATOM     23  O6  BCD     1      13.210  20.480  23.600  1.00  0.00            
ATOM     24  C8  BCD     1      11.490  21.710  22.290  1.00  0.00            
ATOM     25  O7  BCD     1      11.970  21.270  21.000  1.00  0.00            
ATOM     26  C9  BCD     1      11.900  23.130  22.700  1.00  0.00            
ATOM     27  O8  BCD     1      11.610  24.010  21.530  1.00  0.00            
ATOM     28  C10 BCD     1      11.290  23.590  24.010  1.00  0.00            
ATOM     29  C11 BCD     1      11.530  22.580  25.130  1.00  0.00            
ATOM     30  O9  BCD     1      11.160  21.260  24.670  1.00  0.00            
ATOM     31  C12 BCD     1      10.790  22.950  26.380  1.00  0.00            
ATOM     32  O10 BCD     1       9.400  23.200  26.170  1.00  0.00            
ATOM     33  H11 BCD     1      11.370  19.770  23.230  1.00  0.00            
ATOM     34  H12 BCD     1      10.390  21.650  22.240  1.00  0.00            
ATOM     35  H13 BCD     1      11.590  21.790  20.290  1.00  0.00            
ATOM     36  H14 BCD     1      12.990  23.130  22.800  1.00  0.00            
ATOM     37  H15 BCD     1      11.660  24.870  21.950  1.00  0.00            
ATOM     38  H16 BCD     1      10.220  23.810  23.920  1.00  0.00            
ATOM     39  H17 BCD     1      12.600  22.580  25.380  1.00  0.00            
ATOM     40  H18 BCD     1      10.770  22.060  27.010  1.00  0.00            
ATOM     41  H19 BCD     1      11.230  23.790  26.920  1.00  0.00            
ATOM     42  H20 BCD     1       8.970  23.200  27.030  1.00  0.00            
ATOM     43  C13 BCD     1      15.770  17.350  24.220  1.00  0.00            
ATOM     44  O11 BCD     1      16.890  18.210  23.970  1.00  0.00            
ATOM     45  C14 BCD     1      15.110  17.360  22.850  1.00  0.00            
ATOM     46  O12 BCD     1      16.040  17.120  21.820  1.00  0.00            
ATOM     47  C15 BCD     1      14.460  18.710  22.670  1.00  0.00            
ATOM     48  O13 BCD     1      13.580  18.660  21.500  1.00  0.00            
ATOM     49  C16 BCD     1      13.560  19.130  23.870  1.00  0.00            
ATOM     50  C17 BCD     1      14.440  19.010  25.180  1.00  0.00            
ATOM     51  O14 BCD     1      14.910  17.690  25.280  1.00  0.00            
ATOM     52  C18 BCD     1      13.650  19.410  26.420  1.00  0.00            
ATOM     53  O15 BCD     1      12.410  18.670  26.580  1.00  0.00            
ATOM     54  H21 BCD     1      16.280  16.410  24.440  1.00  0.00            
ATOM     55  H22 BCD     1      14.380  16.540  22.810  1.00  0.00            
ATOM     56  H23 BCD     1      15.490  17.070  21.030  1.00  0.00            
ATOM     57  H24 BCD     1      15.290  19.430  22.600  1.00  0.00            
ATOM     58  H25 BCD     1      13.080  19.480  21.590  1.00  0.00            
ATOM     59  H26 BCD     1      12.730  18.420  23.960  1.00  0.00            
ATOM     60  H27 BCD     1      15.260  19.740  25.230  1.00  0.00            
ATOM     61  H28 BCD     1      14.190  19.230  27.360  1.00  0.00            
ATOM     62  H29 BCD     1      13.500  20.500  26.330  1.00  0.00            
ATOM     63  H30 BCD     1      12.540  17.770  26.890  1.00  0.00            
ATOM     64  C19 BCD     1      20.770  19.110  24.460  1.00  0.00            
ATOM     65  O16 BCD     1      20.550  20.480  24.030  1.00  0.00            
ATOM     66  C20 BCD     1      20.440  18.160  23.260  1.00  0.00            
ATOM     67  O17 BCD     1      21.250  18.570  22.110  1.00  0.00            
ATOM     68  C21 BCD     1      18.980  18.090  22.900  1.00  0.00            
ATOM     69  O18 BCD     1      18.630  17.090  21.830  1.00  0.00            
ATOM     70  C22 BCD     1      18.190  17.740  24.140  1.00  0.00            
ATOM     71  C23 BCD     1      18.630  18.550  25.380  1.00  0.00            
ATOM     72  O19 BCD     1      20.040  18.580  25.640  1.00  0.00            
ATOM     73  C24 BCD     1      17.950  18.180  26.740  1.00  0.00            
ATOM     74  O20 BCD     1      18.440  16.870  27.150  1.00  0.00            
ATOM     75  H31 BCD     1      21.810  18.980  24.760  1.00  0.00            
ATOM     76  H32 BCD     1      20.680  17.150  23.630  1.00  0.00            
ATOM     77  H33 BCD     1      22.000  17.970  22.040  1.00  0.00            
ATOM     78  H34 BCD     1      18.760  19.140  22.650  1.00  0.00            
ATOM     79  H35 BCD     1      17.680  17.150  21.810  1.00  0.00            
ATOM     80  H36 BCD     1      18.160  16.650  24.270  1.00  0.00            
ATOM     81  H37 BCD     1      18.290  19.580  25.200  1.00  0.00            
ATOM     82  H38 BCD     1      18.290  18.920  27.470  1.00  0.00            
ATOM     83  H39 BCD     1      16.850  18.250  26.650  1.00  0.00            
ATOM     84  H40 BCD     1      18.090  16.660  28.030  1.00  0.00            
ATOM     85  C25 BCD     1      22.650  24.040  23.470  1.00  0.00            
ATOM     86  O21 BCD     1      21.390  24.770  23.770  1.00  0.00            
ATOM     87  C26 BCD     1      22.400  23.180  22.180  1.00  0.00            
ATOM     88  O22 BCD     1      22.010  24.100  21.090  1.00  0.00            
ATOM     89  C27 BCD     1      21.290  22.170  22.560  1.00  0.00            
ATOM     90  O23 BCD     1      20.920  21.370  21.450  1.00  0.00            
ATOM     91  C28 BCD     1      21.720  21.270  23.760  1.00  0.00            
ATOM     92  C29 BCD     1      22.000  22.210  24.920  1.00  0.00            
ATOM     93  O24 BCD     1      23.010  23.140  24.560  1.00  0.00            
ATOM     94  C30 BCD     1      22.310  21.500  26.230  1.00  0.00            
ATOM     95  O25 BCD     1      22.240  22.350  27.340  1.00  0.00            
ATOM     96  H41 BCD     1      23.560  24.600  23.260  1.00  0.00            
ATOM     97  H42 BCD     1      23.340  22.680  21.900  1.00  0.00            
ATOM     98  H43 BCD     1      21.880  23.430  20.410  1.00  0.00            
ATOM     99  H44 BCD     1      20.380  22.750  22.760  1.00  0.00            
ATOM    100  H45 BCD     1      21.120  20.470  21.700  1.00  0.00            
ATOM    101  H46 BCD     1      22.630  20.690  23.590  1.00  0.00            
ATOM    102  H47 BCD     1      21.050  22.730  25.100  1.00  0.00            
ATOM    103  H48 BCD     1      21.520  20.740  26.370  1.00  0.00            
ATOM    104  H49 BCD     1      23.320  21.080  26.330  1.00  0.00            
ATOM    105  H50 BCD     1      23.140  22.670  27.460  1.00  0.00            
ATOM    106  C31 BCD     1      20.160  28.460  24.480  1.00  0.00            
ATOM    107  O26 BCD     1      18.820  28.180  24.120  1.00  0.00            
ATOM    108  C32 BCD     1      21.060  28.350  23.280  1.00  0.00            
ATOM    109  O27 BCD     1      20.570  29.140  22.210  1.00  0.00            
ATOM    110  C33 BCD     1      21.180  26.890  22.930  1.00  0.00            
ATOM    111  C34 BCD     1      21.690  26.120  24.140  1.00  0.00            
ATOM    112  C35 BCD     1      20.840  26.360  25.350  1.00  0.00            
ATOM    113  O28 BCD     1      20.720  27.740  25.590  1.00  0.00            
ATOM    114  C36 BCD     1      21.500  25.770  26.610  1.00  0.00            
ATOM    115  O29 BCD     1      22.410  26.620  27.250  1.00  0.00            
ATOM    116  O30 BCD     1      22.110  26.700  21.760  1.00  0.00            
ATOM    117  H51 BCD     1      20.200  29.520  24.760  1.00  0.00            
ATOM    118  H52 BCD     1      22.120  28.620  23.390  1.00  0.00            
ATOM    119  H53 BCD     1      21.170  29.010  21.470  1.00  0.00            
ATOM    120  H54 BCD     1      20.180  26.560  22.630  1.00  0.00            
ATOM    121  H55 BCD     1      21.940  25.770  21.560  1.00  0.00            
ATOM    122  H56 BCD     1      22.750  26.290  24.380  1.00  0.00            
ATOM    123  H57 BCD     1      19.840  25.910  25.240  1.00  0.00            
ATOM    124  H58 BCD     1      20.610  25.680  27.250  1.00  0.00            
ATOM    125  H59 BCD     1      21.970  24.810  26.390  1.00  0.00            
ATOM    126  H60 BCD     1      23.140  26.010  27.420  1.00  0.00            
ATOM    127  C37 BCD     1      14.990  29.610  24.340  1.00  0.00            
ATOM    128  O31 BCD     1      14.550  28.250  24.220  1.00  0.00            
ATOM    129  C38 BCD     1      15.790  29.980  23.120  1.00  0.00            
ATOM    130  O32 BCD     1      14.970  29.730  21.970  1.00  0.00            
ATOM    131  C39 BCD     1      17.120  29.270  23.030  1.00  0.00            
ATOM    132  O33 BCD     1      18.000  29.870  22.030  1.00  0.00            
ATOM    133  C40 BCD     1      17.880  29.250  24.340  1.00  0.00            
ATOM    134  C41 BCD     1      16.940  28.980  25.500  1.00  0.00            
ATOM    135  O34 BCD     1      15.730  29.760  25.450  1.00  0.00            
ATOM    136  C42 BCD     1      17.550  29.230  26.880  1.00  0.00            
ATOM    137  O35 BCD     1      17.890  30.610  27.110  1.00  0.00            
ATOM    138  H61 BCD     1      14.120  30.260  24.470  1.00  0.00            
ATOM    139  H62 BCD     1      15.970  31.060  23.200  1.00  0.00            
ATOM    140  H63 BCD     1      15.090  30.490  21.400  1.00  0.00            
ATOM    141  H64 BCD     1      16.970  28.210  22.790  1.00  0.00            
ATOM    142  H65 BCD     1      18.890  29.510  22.150  1.00  0.00            
ATOM    143  H66 BCD     1      18.360  30.230  24.470  1.00  0.00            
ATOM    144  H67 BCD     1      16.660  27.920  25.450  1.00  0.00            
ATOM    145  H68 BCD     1      16.830  28.880  27.640  1.00  0.00            
ATOM    146  H69 BCD     1      18.440  28.610  27.040  1.00  0.00            
ATOM    147  H70 BCD     1      17.120  31.180  27.090  1.00  0.00            
ATOM    148  C1  DX5     2      16.890  28.440  18.750  1.00  0.00            
ATOM    149  N1  DX5     2      17.990  27.460  18.480  1.00  0.00            
ATOM    150  C2  DX5     2      18.950  28.020  17.550  1.00  0.00            
ATOM    151  C3  DX5     2      18.630  26.890  19.690  1.00  0.00            
ATOM    152  C4  DX5     2      17.730  26.170  20.720  1.00  0.00            
ATOM    153  C5  DX5     2      17.110  24.810  20.170  1.00  0.00            
ATOM    154  N2  DX5     2      16.000  24.220  21.050  1.00  0.00            
ATOM    155  C6  DX5     2      16.370  24.030  22.510  1.00  0.00            
ATOM    156  C7  DX5     2      16.000  25.000  23.470  1.00  0.00            
ATOM    157  C8  DX5     2      16.460  24.930  24.810  1.00  0.00            
ATOM    158  C9  DX5     2      17.240  23.780  25.140  1.00  0.00            
ATOM    159  C10 DX5     2      17.440  22.770  24.220  1.00  0.00            
ATOM    160  C11 DX5     2      17.060  22.880  22.900  1.00  0.00            
ATOM    161  S1  DX5     2      17.420  21.570  21.760  1.00  0.00            
ATOM    162  C12 DX5     2      16.140  21.690  20.570  1.00  0.00            
ATOM    163  C13 DX5     2      15.800  20.560  19.850  1.00  0.00            
ATOM    164  C14 DX5     2      14.780  20.640  18.870  1.00  0.00            
ATOM    165  C15 DX5     2      14.140  21.880  18.660  1.00  0.00            
ATOM    166  Cl1 DX5     2      13.000  22.080  17.380  1.00  0.00            
ATOM    167  C16 DX5     2      14.500  23.020  19.420  1.00  0.00            
ATOM    168  C17 DX5     2      15.540  22.960  20.330  1.00  0.00            
ATOM    169  H1  DX5     2      16.420  28.730  17.800  1.00  0.00            
ATOM    170  H2  DX5     2      16.100  28.040  19.400  1.00  0.00            
ATOM    171  H3  DX5     2      17.180  29.320  19.340  1.00  0.00            
ATOM    172  H4  DX5     2      18.510  28.160  16.550  1.00  0.00            
ATOM    173  H5  DX5     2      19.200  29.050  17.820  1.00  0.00            
ATOM    174  H6  DX5     2      19.900  27.530  17.330  1.00  0.00            
ATOM    175  H7  DX5     2      19.090  27.700  20.260  1.00  0.00            
ATOM    176  H8  DX5     2      19.390  26.140  19.430  1.00  0.00            
ATOM    177  H9  DX5     2      16.960  26.880  21.070  1.00  0.00            
ATOM    178  H10 DX5     2      18.410  25.890  21.530  1.00  0.00            
ATOM    179  H11 DX5     2      17.860  24.020  20.090  1.00  0.00            
ATOM    180  H12 DX5     2      16.820  24.990  19.130  1.00  0.00            
ATOM    181  H13 DX5     2      15.240  24.910  21.090  1.00  0.00            
ATOM    182  H14 DX5     2      15.390  25.850  23.180  1.00  0.00            
ATOM    183  H15 DX5     2      16.340  25.790  25.460  1.00  0.00            
ATOM    184  H16 DX5     2      17.610  23.600  26.150  1.00  0.00            
ATOM    185  H17 DX5     2      18.080  21.920  24.440  1.00  0.00            
ATOM    186  H18 DX5     2      16.260  19.640  20.210  1.00  0.00            
ATOM    187  H19 DX5     2      14.520  19.760  18.280  1.00  0.00            
ATOM    188  H20 DX5     2      13.920  23.900  19.150  1.00  0.00            
TER
ENDMDL
MODEL        1
ATOM      1  C1  BCD     1       9.300  20.910  35.810  1.00  0.00            
ATOM      2  O1  BCD     1       8.060  20.920  35.250  1.00  0.00            
ATOM      3  C2  BCD     1       9.990  22.230  35.580  1.00  0.00            
ATOM      4  O2  BCD     1       9.290  23.450  35.940  1.00  0.00            
ATOM      5  C3  BCD     1      10.620  22.430  34.190  1.00  0.00            
ATOM      6  O3  BCD     1      11.510  23.630  34.170  1.00  0.00            
ATOM      7  C4  BCD     1      11.330  21.120  33.700  1.00  0.00            
ATOM      8  C5  BCD     1      10.570  19.860  34.030  1.00  0.00            
ATOM      9  O4  BCD     1      10.160  19.910  35.390  1.00  0.00            
ATOM     10  C6  BCD     1      11.420  18.580  33.800  1.00  0.00            
ATOM     11  O5  BCD     1      12.550  18.650  34.630  1.00  0.00            
ATOM     12  H1  BCD     1       9.170  20.730  36.880  1.00  0.00            
ATOM     13  H2  BCD     1      10.860  22.160  36.250  1.00  0.00            
ATOM     14  H3  BCD     1       9.880  24.130  35.600  1.00  0.00            
ATOM     15  H4  BCD     1       9.810  22.610  33.470  1.00  0.00            
ATOM     16  H5  BCD     1      11.360  24.140  33.370  1.00  0.00            
ATOM     17  H6  BCD     1      12.350  21.160  34.120  1.00  0.00            
ATOM     18  H7  BCD     1       9.740  19.740  33.310  1.00  0.00            
ATOM     19  H8  BCD     1      10.760  17.740  34.070  1.00  0.00            
ATOM     20  H9  BCD     1      11.690  18.430  32.750  1.00  0.00            
ATOM     21  H10 BCD     1      13.100  17.940  34.280  1.00  0.00            
ATOM     22  C7  BCD     1       4.250  19.700  35.610  1.00  0.00            
ATOM     23  O6  BCD     1       4.340  19.230  34.250  1.00  0.00            
ATOM     24  C8  BCD     1       4.400  21.230  35.720  1.00  0.00            
ATOM     25  O7  BCD     1       3.460  21.800  34.880  1.00  0.00            
ATOM     26  C9  BCD     1       5.820  21.510  35.290  1.00  0.00            
ATOM     27  O8  BCD     1       6.160  22.930  35.300  1.00  0.00            
ATOM     28  C10 BCD     1       6.890  20.760  36.020  1.00  0.00            
ATOM     29  C11 BCD     1       6.560  19.250  36.110  1.00  0.00            
ATOM     30  O9  BCD     1       5.170  19.040  36.410  1.00  0.00            
ATOM     31  C12 BCD     1       7.450  18.570  37.200  1.00  0.00            
ATOM     32  O10 BCD     1       7.030  19.220  38.520  1.00  0.00            
ATOM     33  H11 BCD     1       3.260  19.350  35.910  1.00  0.00            
ATOM     34  H12 BCD     1       4.300  21.550  36.760  1.00  0.00            
ATOM     35  H13 BCD     1       3.820  22.680  34.810  1.00  0.00            
ATOM     36  H14 BCD     1       5.900  21.070  34.280  1.00  0.00            
ATOM     37  H15 BCD     1       7.050  23.020  34.950  1.00  0.00            
ATOM     38  H16 BCD     1       7.070  21.190  37.010  1.00  0.00            
ATOM     39  H17 BCD     1       6.750  18.810  35.130  1.00  0.00            
ATOM     40  H18 BCD     1       7.210  17.500  37.200  1.00  0.00            
ATOM     41  H19 BCD     1       8.490  18.700  36.890  1.00  0.00            
ATOM     42  H20 BCD     1       7.830  19.360  39.040  1.00  0.00            
ATOM     43  C13 BCD     1       2.780  17.060  31.240  1.00  0.00            
ATOM     44  O11 BCD     1       4.140  16.930  30.830  1.00  0.00            
ATOM     45  C14 BCD     1       2.300  18.510  31.230  1.00  0.00            
ATOM     46  O12 BCD     1       2.420  18.990  29.890  1.00  0.00            
ATOM     47  C15 BCD     1       3.080  19.340  32.240  1.00  0.00            
ATOM     48  O13 BCD     1       2.390  20.630  32.420  1.00  0.00            
ATOM     49  C16 BCD     1       3.170  18.640  33.600  1.00  0.00            
ATOM     50  C17 BCD     1       3.310  17.090  33.600  1.00  0.00            
ATOM     51  O14 BCD     1       2.590  16.460  32.570  1.00  0.00            
ATOM     52  C18 BCD     1       3.050  16.500  34.940  1.00  0.00            
ATOM     53  O15 BCD     1       1.720  16.790  35.410  1.00  0.00            
ATOM     54  H21 BCD     1       2.030  16.450  30.720  1.00  0.00            
ATOM     55  H22 BCD     1       1.250  18.510  31.520  1.00  0.00            
ATOM     56  H23 BCD     1       1.720  18.510  29.430  1.00  0.00            
ATOM     57  H24 BCD     1       4.120  19.460  31.930  1.00  0.00            
ATOM     58  H25 BCD     1       2.880  21.100  33.100  1.00  0.00            
ATOM     59  H26 BCD     1       2.270  18.870  34.180  1.00  0.00            
ATOM     60  H27 BCD     1       4.370  16.850  33.430  1.00  0.00            
ATOM     61  H28 BCD     1       3.360  15.460  35.130  1.00  0.00            
ATOM     62  H29 BCD     1       3.660  17.050  35.660  1.00  0.00            
ATOM     63  H30 BCD     1       1.570  16.250  36.200  1.00  0.00            
ATOM     64  C19 BCD     1       6.390  14.500  28.340  1.00  0.00            
ATOM     65  O16 BCD     1       7.690  14.920  28.630  1.00  0.00            
ATOM     66  C20 BCD     1       5.530  15.620  27.720  1.00  0.00            
ATOM     67  O17 BCD     1       6.230  16.230  26.610  1.00  0.00            
ATOM     68  C21 BCD     1       4.990  16.630  28.690  1.00  0.00            
ATOM     69  O18 BCD     1       4.100  17.550  28.030  1.00  0.00            
ATOM     70  C22 BCD     1       4.340  15.890  29.860  1.00  0.00            
ATOM     71  C23 BCD     1       5.350  14.930  30.490  1.00  0.00            
ATOM     72  O19 BCD     1       5.800  13.950  29.510  1.00  0.00            
ATOM     73  C24 BCD     1       4.700  14.140  31.610  1.00  0.00            
ATOM     74  O20 BCD     1       5.540  13.040  31.950  1.00  0.00            
ATOM     75  H31 BCD     1       6.540  13.660  27.660  1.00  0.00            
ATOM     76  H32 BCD     1       4.660  15.080  27.320  1.00  0.00            
ATOM     77  H33 BCD     1       5.740  17.060  26.550  1.00  0.00            
ATOM     78  H34 BCD     1       5.850  17.170  29.090  1.00  0.00            
ATOM     79  H35 BCD     1       3.720  18.050  28.760  1.00  0.00            
ATOM     80  H36 BCD     1       3.370  15.470  29.590  1.00  0.00            
ATOM     81  H37 BCD     1       6.160  15.550  30.880  1.00  0.00            
ATOM     82  H38 BCD     1       4.610  14.860  32.440  1.00  0.00            
ATOM     83  H39 BCD     1       3.760  13.700  31.270  1.00  0.00            
ATOM     84  H40 BCD     1       5.450  12.430  31.220  1.00  0.00            
ATOM     85  C25 BCD     1      11.470  14.080  27.460  1.00  0.00            
ATOM     86  O21 BCD     1      11.840  15.440  27.880  1.00  0.00            
ATOM     87  C26 BCD     1      10.490  14.230  26.280  1.00  0.00            
ATOM     88  O22 BCD     1      11.050  14.990  25.170  1.00  0.00            
ATOM     89  C27 BCD     1       9.130  14.770  26.740  1.00  0.00            
ATOM     90  O23 BCD     1       8.050  14.610  25.820  1.00  0.00            
ATOM     91  C28 BCD     1       8.690  14.070  28.050  1.00  0.00            
ATOM     92  C29 BCD     1       9.760  13.890  29.170  1.00  0.00            
ATOM     93  O24 BCD     1      10.910  13.310  28.580  1.00  0.00            
ATOM     94  C30 BCD     1       9.310  13.030  30.300  1.00  0.00            
ATOM     95  O25 BCD     1      10.090  13.230  31.450  1.00  0.00            
ATOM     96  H41 BCD     1      12.420  13.700  27.070  1.00  0.00            
ATOM     97  H42 BCD     1      10.280  13.210  25.930  1.00  0.00            
ATOM     98  H43 BCD     1      11.610  14.340  24.730  1.00  0.00            
ATOM     99  H44 BCD     1       9.180  15.830  27.020  1.00  0.00            
ATOM    100  H45 BCD     1       7.390  15.230  26.150  1.00  0.00            
ATOM    101  H46 BCD     1       8.350  13.060  27.790  1.00  0.00            
ATOM    102  H47 BCD     1       9.960  14.870  29.630  1.00  0.00            
ATOM    103  H48 BCD     1       8.260  13.100  30.610  1.00  0.00            
ATOM    104  H49 BCD     1       9.350  11.970  30.030  1.00  0.00            
ATOM    105  H50 BCD     1       9.610  12.690  32.090  1.00  0.00            
ATOM    106  C31 BCD     1      14.980  17.700  29.280  1.00  0.00            
ATOM    107  O26 BCD     1      13.910  18.550  29.800  1.00  0.00            
ATOM    108  C32 BCD     1      14.800  17.720  27.730  1.00  0.00            
ATOM    109  O27 BCD     1      14.940  19.090  27.240  1.00  0.00            
ATOM    110  C33 BCD     1      13.400  17.100  27.430  1.00  0.00            
ATOM    111  C34 BCD     1      13.300  15.710  28.010  1.00  0.00            
ATOM    112  C35 BCD     1      13.680  15.680  29.520  1.00  0.00            
ATOM    113  O28 BCD     1      14.890  16.400  29.740  1.00  0.00            
ATOM    114  C36 BCD     1      13.930  14.280  29.960  1.00  0.00            
ATOM    115  O29 BCD     1      14.030  14.150  31.350  1.00  0.00            
ATOM    116  O30 BCD     1      13.120  17.050  26.020  1.00  0.00            
ATOM    117  H51 BCD     1      15.960  18.050  29.640  1.00  0.00            
ATOM    118  H52 BCD     1      15.590  17.140  27.260  1.00  0.00            
ATOM    119  H53 BCD     1      14.230  19.640  27.570  1.00  0.00            
ATOM    120  H54 BCD     1      12.660  17.760  27.890  1.00  0.00            
ATOM    121  H55 BCD     1      12.780  16.170  25.800  1.00  0.00            
ATOM    122  H56 BCD     1      13.950  15.060  27.410  1.00  0.00            
ATOM    123  H57 BCD     1      12.890  16.200  30.090  1.00  0.00            
ATOM    124  H58 BCD     1      13.010  13.720  29.740  1.00  0.00            
ATOM    125  H59 BCD     1      14.860  13.870  29.540  1.00  0.00            
ATOM    126  H60 BCD     1      13.800  13.240  31.520  1.00  0.00            
ATOM    127  C37 BCD     1      12.570  21.820  31.780  1.00  0.00            
ATOM    128  O31 BCD     1      11.430  21.160  32.350  1.00  0.00            
ATOM    129  C38 BCD     1      12.430  21.900  30.230  1.00  0.00            
ATOM    130  O32 BCD     1      11.170  22.470  29.890  1.00  0.00            
ATOM    131  C39 BCD     1      12.760  20.530  29.560  1.00  0.00            
ATOM    132  O33 BCD     1      12.810  20.590  28.110  1.00  0.00            
ATOM    133  C40 BCD     1      14.050  19.930  30.130  1.00  0.00            
ATOM    134  C41 BCD     1      14.060  19.940  31.680  1.00  0.00            
ATOM    135  O34 BCD     1      13.840  21.260  32.160  1.00  0.00            
ATOM    136  C42 BCD     1      15.430  19.470  32.290  1.00  0.00            
ATOM    137  O35 BCD     1      16.460  20.360  31.810  1.00  0.00            
ATOM    138  H61 BCD     1      12.520  22.850  32.170  1.00  0.00            
ATOM    139  H62 BCD     1      13.180  22.620  29.870  1.00  0.00            
ATOM    140  H63 BCD     1      11.230  22.960  29.070  1.00  0.00            
ATOM    141  H64 BCD     1      11.950  19.850  29.860  1.00  0.00            
ATOM    142  H65 BCD     1      11.930  20.680  27.730  1.00  0.00            
ATOM    143  H66 BCD     1      14.940  20.400  29.700  1.00  0.00            
ATOM    144  H67 BCD     1      13.230  19.380  32.140  1.00  0.00            
ATOM    145  H68 BCD     1      15.320  19.500  33.380  1.00  0.00            
ATOM    146  H69 BCD     1      15.680  18.450  31.980  1.00  0.00            
ATOM    147  H70 BCD     1      16.170  21.280  31.840  1.00  0.00            
ATOM    148  C1  DX5     2       6.750  24.750  32.220  1.00  0.00            
ATOM    149  N1  DX5     2       5.930  23.520  32.080  1.00  0.00            
ATOM    150  C2  DX5     2       4.520  23.760  32.080  1.00  0.00            
ATOM    151  C3  DX5     2       6.380  22.570  31.050  1.00  0.00            
ATOM    152  C4  DX5     2       7.900  22.030  31.200  1.00  0.00            
ATOM    153  C5  DX5     2       8.550  21.130  30.110  1.00  0.00            
ATOM    154  N2  DX5     2       7.930  19.810  29.710  1.00  0.00            
ATOM    155  C6  DX5     2       7.970  18.740  30.770  1.00  0.00            
ATOM    156  C7  DX5     2       7.020  18.850  31.750  1.00  0.00            
ATOM    157  C8  DX5     2       7.020  17.830  32.760  1.00  0.00            
ATOM    158  C9  DX5     2       7.990  16.800  32.770  1.00  0.00            
ATOM    159  C10 DX5     2       8.990  16.790  31.780  1.00  0.00            
ATOM    160  C11 DX5     2       9.060  17.840  30.840  1.00  0.00            
ATOM    161  S1  DX5     2      10.390  18.040  29.700  1.00  0.00            
ATOM    162  C12 DX5     2       9.570  18.640  28.260  1.00  0.00            
ATOM    163  C13 DX5     2       9.950  18.210  27.000  1.00  0.00            
ATOM    164  C14 DX5     2       9.310  18.770  25.850  1.00  0.00            
ATOM    165  C15 DX5     2       8.170  19.570  25.980  1.00  0.00            
ATOM    166  Cl1 DX5     2       7.520  20.320  24.520  1.00  0.00            
ATOM    167  C16 DX5     2       7.640  19.890  27.240  1.00  0.00            
ATOM    168  C17 DX5     2       8.390  19.440  28.410  1.00  0.00            
ATOM    169  H1  DX5     2       7.790  24.450  32.400  1.00  0.00            
ATOM    170  H2  DX5     2       6.750  25.440  31.360  1.00  0.00            
ATOM    171  H3  DX5     2       6.420  25.330  33.090  1.00  0.00            
ATOM    172  H4  DX5     2       3.910  22.860  31.940  1.00  0.00            
ATOM    173  H5  DX5     2       4.190  24.370  32.930  1.00  0.00            
ATOM    174  H6  DX5     2       4.380  24.530  31.320  1.00  0.00            
ATOM    175  H7  DX5     2       6.230  23.030  30.070  1.00  0.00            
ATOM    176  H8  DX5     2       5.660  21.740  31.020  1.00  0.00            
ATOM    177  H9  DX5     2       7.880  21.560  32.190  1.00  0.00            
ATOM    178  H10 DX5     2       8.480  22.970  31.230  1.00  0.00            
ATOM    179  H11 DX5     2       9.590  20.930  30.380  1.00  0.00            
ATOM    180  H12 DX5     2       8.600  21.640  29.150  1.00  0.00            
ATOM    181  H13 DX5     2       6.910  19.960  29.640  1.00  0.00            
ATOM    182  H14 DX5     2       6.210  19.570  31.740  1.00  0.00            
ATOM    183  H15 DX5     2       6.250  17.830  33.520  1.00  0.00            
ATOM    184  H16 DX5     2       8.020  15.970  33.470  1.00  0.00            
ATOM    185  H17 DX5     2       9.690  15.960  31.780  1.00  0.00            
ATOM    186  H18 DX5     2      10.790  17.550  26.830  1.00  0.00            
ATOM    187  H19 DX5     2       9.640  18.610  24.830  1.00  0.00            
ATOM    188  H20 DX5     2       6.730  20.480  27.370  1.00  0.00            
TER
ENDMDL
MODEL        1
ATOM      1  C1  BCD     1      21.890  14.830  23.360  1.00  0.00            
ATOM      2  O1  BCD     1      22.300  15.460  22.110  1.00  0.00            
ATOM      3  C2  BCD     1      20.870  15.770  24.010  1.00  0.00            
ATOM      4  O2  BCD     1      19.720  15.990  23.130  1.00  0.00            
ATOM      5  C3  BCD     1      21.650  17.100  24.420  1.00  0.00            
ATOM      6  O3  BCD     1      20.740  18.050  25.030  1.00  0.00            
ATOM      7  C4  BCD     1      22.720  16.680  25.410  1.00  0.00            
ATOM      8  C5  BCD     1      23.700  15.710  24.760  1.00  0.00            
ATOM      9  O4  BCD     1      23.070  14.580  24.200  1.00  0.00            
ATOM     10  C6  BCD     1      24.820  15.300  25.730  1.00  0.00            
ATOM     11  O5  BCD     1      25.510  14.170  25.140  1.00  0.00            
ATOM     12  H1  BCD     1      21.370  13.920  23.040  1.00  0.00            
ATOM     13  H2  BCD     1      20.460  15.410  24.960  1.00  0.00            
ATOM     14  H3  BCD     1      19.080  16.570  23.550  1.00  0.00            
ATOM     15  H4  BCD     1      22.170  17.570  23.570  1.00  0.00            
ATOM     16  H5  BCD     1      21.270  18.720  25.460  1.00  0.00            
ATOM     17  H6  BCD     1      22.260  16.240  26.310  1.00  0.00            
ATOM     18  H7  BCD     1      24.210  16.220  23.940  1.00  0.00            
ATOM     19  H8  BCD     1      25.540  16.110  25.910  1.00  0.00            
ATOM     20  H9  BCD     1      24.300  15.000  26.650  1.00  0.00            
ATOM     21  H10 BCD     1      24.790  13.570  24.960  1.00  0.00            
ATOM     22  C7  BCD     1      22.920  15.110  18.080  1.00  0.00            
ATOM     23  O6  BCD     1      23.670  16.260  17.960  1.00  0.00            
ATOM     24  C8  BCD     1      21.560  15.530  18.650  1.00  0.00            
ATOM     25  O7  BCD     1      20.910  16.550  17.780  1.00  0.00            
ATOM     26  C9  BCD     1      21.580  15.950  20.090  1.00  0.00            
ATOM     27  O8  BCD     1      20.230  16.320  20.470  1.00  0.00            
ATOM     28  C10 BCD     1      22.210  14.820  20.860  1.00  0.00            
ATOM     29  C11 BCD     1      23.640  14.550  20.340  1.00  0.00            
ATOM     30  O9  BCD     1      23.530  14.170  18.970  1.00  0.00            
ATOM     31  C12 BCD     1      24.360  13.470  21.150  1.00  0.00            
ATOM     32  O10 BCD     1      23.550  12.310  21.440  1.00  0.00            
ATOM     33  H11 BCD     1      22.800  14.680  17.080  1.00  0.00            
ATOM     34  H12 BCD     1      20.890  14.660  18.620  1.00  0.00            
ATOM     35  H13 BCD     1      20.010  16.250  17.680  1.00  0.00            
ATOM     36  H14 BCD     1      22.190  16.860  20.020  1.00  0.00            
ATOM     37  H15 BCD     1      20.070  16.310  21.420  1.00  0.00            
ATOM     38  H16 BCD     1      21.570  13.940  21.010  1.00  0.00            
ATOM     39  H17 BCD     1      24.240  15.470  20.360  1.00  0.00            
ATOM     40  H18 BCD     1      25.200  13.120  20.540  1.00  0.00            
ATOM     41  H19 BCD     1      24.700  13.870  22.110  1.00  0.00            
ATOM     42  H20 BCD     1      22.850  12.240  20.780  1.00  0.00            
ATOM     43  C13 BCD     1      26.230  18.620  15.780  1.00  0.00            
ATOM     44  O11 BCD     1      26.360  19.480  16.830  1.00  0.00            
ATOM     45  C14 BCD     1      24.810  18.520  15.180  1.00  0.00            
ATOM     46  O12 BCD     1      24.400  19.740  14.730  1.00  0.00            
ATOM     47  C15 BCD     1      23.860  17.890  16.260  1.00  0.00            
ATOM     48  O13 BCD     1      22.600  17.760  15.540  1.00  0.00            
ATOM     49  C16 BCD     1      24.400  16.640  16.840  1.00  0.00            
ATOM     50  C17 BCD     1      25.960  16.760  17.160  1.00  0.00            
ATOM     51  O14 BCD     1      26.700  17.310  16.050  1.00  0.00            
ATOM     52  C18 BCD     1      26.530  15.410  17.630  1.00  0.00            
ATOM     53  O15 BCD     1      26.220  14.440  16.630  1.00  0.00            
ATOM     54  H21 BCD     1      26.950  19.050  15.070  1.00  0.00            
ATOM     55  H22 BCD     1      24.860  17.810  14.340  1.00  0.00            
ATOM     56  H23 BCD     1      24.620  19.830  13.800  1.00  0.00            
ATOM     57  H24 BCD     1      23.680  18.670  17.010  1.00  0.00            
ATOM     58  H25 BCD     1      21.960  17.520  16.210  1.00  0.00            
ATOM     59  H26 BCD     1      24.250  15.850  16.090  1.00  0.00            
ATOM     60  H27 BCD     1      26.130  17.440  18.010  1.00  0.00            
ATOM     61  H28 BCD     1      27.620  15.530  17.720  1.00  0.00            
ATOM     62  H29 BCD     1      26.230  15.150  18.660  1.00  0.00            
ATOM     63  H30 BCD     1      26.130  13.570  17.020  1.00  0.00            
ATOM     64  C19 BCD     1      29.530  21.890  18.380  1.00  0.00            
ATOM     65  O16 BCD     1      29.240  21.410  19.750  1.00  0.00            
ATOM     66  C20 BCD     1      28.370  22.530  17.700  1.00  0.00            
ATOM     67  O17 BCD     1      28.040  23.800  18.280  1.00  0.00            
ATOM     68  C21 BCD     1      27.200  21.580  17.630  1.00  0.00            
ATOM     69  O18 BCD     1      26.070  22.320  17.040  1.00  0.00            
ATOM     70  C22 BCD     1      27.510  20.360  16.830  1.00  0.00            
ATOM     71  C23 BCD     1      28.780  19.700  17.400  1.00  0.00            
ATOM     72  O19 BCD     1      29.800  20.770  17.550  1.00  0.00            
ATOM     73  C24 BCD     1      29.390  18.580  16.590  1.00  0.00            
ATOM     74  O20 BCD     1      29.590  19.010  15.180  1.00  0.00            
ATOM     75  H31 BCD     1      30.380  22.580  18.360  1.00  0.00            
ATOM     76  H32 BCD     1      28.650  22.620  16.640  1.00  0.00            
ATOM     77  H33 BCD     1      27.200  24.080  17.900  1.00  0.00            
ATOM     78  H34 BCD     1      26.990  21.210  18.650  1.00  0.00            
ATOM     79  H35 BCD     1      25.210  21.900  17.120  1.00  0.00            
ATOM     80  H36 BCD     1      27.660  20.700  15.800  1.00  0.00            
ATOM     81  H37 BCD     1      28.600  19.310  18.410  1.00  0.00            
ATOM     82  H38 BCD     1      30.430  18.470  16.900  1.00  0.00            
ATOM     83  H39 BCD     1      28.850  17.630  16.760  1.00  0.00            
ATOM     84  H40 BCD     1      30.320  19.620  15.280  1.00  0.00            
ATOM     85  C25 BCD     1      30.780  22.170  23.580  1.00  0.00            
ATOM     86  O21 BCD     1      29.500  22.040  24.250  1.00  0.00            
ATOM     87  C26 BCD     1      30.690  23.370  22.630  1.00  0.00            
ATOM     88  O22 BCD     1      30.240  24.570  23.290  1.00  0.00            
ATOM     89  C27 BCD     1      29.760  23.030  21.430  1.00  0.00            
ATOM     90  O23 BCD     1      29.770  24.100  20.390  1.00  0.00            
ATOM     91  C28 BCD     1      30.150  21.690  20.810  1.00  0.00            
ATOM     92  C29 BCD     1      30.200  20.540  21.810  1.00  0.00            
ATOM     93  O24 BCD     1      31.060  20.900  22.900  1.00  0.00            
ATOM     94  C30 BCD     1      30.780  19.320  21.040  1.00  0.00            
ATOM     95  O25 BCD     1      30.950  18.070  21.800  1.00  0.00            
ATOM     96  H41 BCD     1      31.560  22.350  24.330  1.00  0.00            
ATOM     97  H42 BCD     1      31.750  23.480  22.360  1.00  0.00            
ATOM     98  H43 BCD     1      30.570  25.260  22.710  1.00  0.00            
ATOM     99  H44 BCD     1      28.750  22.930  21.850  1.00  0.00            
ATOM    100  H45 BCD     1      29.070  23.770  19.810  1.00  0.00            
ATOM    101  H46 BCD     1      31.130  21.780  20.320  1.00  0.00            
ATOM    102  H47 BCD     1      29.230  20.350  22.280  1.00  0.00            
ATOM    103  H48 BCD     1      30.050  19.100  20.250  1.00  0.00            
ATOM    104  H49 BCD     1      31.710  19.610  20.530  1.00  0.00            
ATOM    105  H50 BCD     1      31.520  18.260  22.550  1.00  0.00            
ATOM    106  C31 BCD     1      27.510  21.490  27.600  1.00  0.00            
ATOM    107  O26 BCD     1      26.680  20.710  26.700  1.00  0.00            
ATOM    108  C32 BCD     1      27.620  22.970  27.160  1.00  0.00            
ATOM    109  O27 BCD     1      26.310  23.550  27.280  1.00  0.00            
ATOM    110  C33 BCD     1      28.110  22.960  25.720  1.00  0.00            
ATOM    111  C34 BCD     1      29.440  22.250  25.640  1.00  0.00            
ATOM    112  C35 BCD     1      29.500  20.950  26.400  1.00  0.00            
ATOM    113  O28 BCD     1      28.820  20.970  27.670  1.00  0.00            
ATOM    114  C36 BCD     1      30.890  20.550  26.530  1.00  0.00            
ATOM    115  O29 BCD     1      31.600  21.450  27.390  1.00  0.00            
ATOM    116  O30 BCD     1      28.230  24.340  25.180  1.00  0.00            
ATOM    117  H51 BCD     1      27.110  21.420  28.620  1.00  0.00            
ATOM    118  H52 BCD     1      28.370  23.470  27.780  1.00  0.00            
ATOM    119  H53 BCD     1      26.400  24.430  27.650  1.00  0.00            
ATOM    120  H54 BCD     1      27.240  22.510  25.230  1.00  0.00            
ATOM    121  H55 BCD     1      28.790  24.430  24.410  1.00  0.00            
ATOM    122  H56 BCD     1      30.310  22.820  25.980  1.00  0.00            
ATOM    123  H57 BCD     1      28.900  20.250  25.810  1.00  0.00            
ATOM    124  H58 BCD     1      30.900  19.560  27.010  1.00  0.00            
ATOM    125  H59 BCD     1      31.410  20.520  25.570  1.00  0.00            
ATOM    126  H60 BCD     1      31.150  21.640  28.210  1.00  0.00            
ATOM    127  C37 BCD     1      23.280  18.370  27.100  1.00  0.00            
ATOM    128  O31 BCD     1      23.440  17.830  25.760  1.00  0.00            
ATOM    129  C38 BCD     1      23.080  19.910  26.990  1.00  0.00            
ATOM    130  O32 BCD     1      21.830  20.130  26.270  1.00  0.00            
ATOM    131  C39 BCD     1      24.290  20.590  26.360  1.00  0.00            
ATOM    132  O33 BCD     1      24.110  21.980  26.400  1.00  0.00            
ATOM    133  C40 BCD     1      25.460  20.130  27.230  1.00  0.00            
ATOM    134  C41 BCD     1      25.700  18.600  27.430  1.00  0.00            
ATOM    135  O34 BCD     1      24.420  18.110  27.900  1.00  0.00            
ATOM    136  C42 BCD     1      26.820  18.300  28.460  1.00  0.00            
ATOM    137  O35 BCD     1      26.650  19.100  29.660  1.00  0.00            
ATOM    138  H61 BCD     1      22.360  17.920  27.490  1.00  0.00            
ATOM    139  H62 BCD     1      22.930  20.180  28.040  1.00  0.00            
ATOM    140  H63 BCD     1      21.570  21.050  26.350  1.00  0.00            
ATOM    141  H64 BCD     1      24.430  20.180  25.350  1.00  0.00            
ATOM    142  H65 BCD     1      24.730  22.410  26.990  1.00  0.00            
ATOM    143  H66 BCD     1      25.230  20.470  28.240  1.00  0.00            
ATOM    144  H67 BCD     1      26.070  18.130  26.520  1.00  0.00            
ATOM    145  H68 BCD     1      26.740  17.220  28.690  1.00  0.00            
ATOM    146  H69 BCD     1      27.860  18.420  28.130  1.00  0.00            
ATOM    147  H70 BCD     1      25.750  18.970  29.990  1.00  0.00            
ATOM    148  C1  DX5     2      18.450  21.130  23.310  1.00  0.00            
ATOM    149  N1  DX5     2      19.420  21.780  22.450  1.00  0.00            
ATOM    150  C2  DX5     2      19.390  23.210  22.690  1.00  0.00            
ATOM    151  C3  DX5     2      20.670  21.210  22.890  1.00  0.00            
ATOM    152  C4  DX5     2      21.720  21.550  21.860  1.00  0.00            
ATOM    153  C5  DX5     2      22.950  20.660  22.050  1.00  0.00            
ATOM    154  N2  DX5     2      24.080  20.850  21.060  1.00  0.00            
ATOM    155  C6  DX5     2      25.130  19.850  21.400  1.00  0.00            
ATOM    156  C7  DX5     2      25.180  18.660  20.720  1.00  0.00            
ATOM    157  C8  DX5     2      26.100  17.690  21.100  1.00  0.00            
ATOM    158  C9  DX5     2      27.060  18.060  22.080  1.00  0.00            
ATOM    159  C10 DX5     2      26.950  19.260  22.800  1.00  0.00            
ATOM    160  C11 DX5     2      25.940  20.150  22.460  1.00  0.00            
ATOM    161  S1  DX5     2      25.860  21.740  23.270  1.00  0.00            
ATOM    162  C12 DX5     2      25.600  22.680  21.780  1.00  0.00            
ATOM    163  C13 DX5     2      26.050  24.020  21.700  1.00  0.00            
ATOM    164  C14 DX5     2      25.800  24.750  20.570  1.00  0.00            
ATOM    165  C15 DX5     2      24.950  24.210  19.610  1.00  0.00            
ATOM    166  Cl1 DX5     2      24.440  25.150  18.260  1.00  0.00            
ATOM    167  C16 DX5     2      24.350  22.920  19.750  1.00  0.00            
ATOM    168  C17 DX5     2      24.700  22.190  20.870  1.00  0.00            
ATOM    169  H1  DX5     2      18.600  20.040  23.340  1.00  0.00            
ATOM    170  H2  DX5     2      18.560  21.550  24.320  1.00  0.00            
ATOM    171  H3  DX5     2      17.420  21.320  22.970  1.00  0.00            
ATOM    172  H4  DX5     2      18.370  23.610  22.610  1.00  0.00            
ATOM    173  H5  DX5     2      19.660  23.490  23.720  1.00  0.00            
ATOM    174  H6  DX5     2      20.070  23.800  22.060  1.00  0.00            
ATOM    175  H7  DX5     2      20.720  20.140  23.100  1.00  0.00            
ATOM    176  H8  DX5     2      21.020  21.670  23.820  1.00  0.00            
ATOM    177  H9  DX5     2      22.060  22.590  21.890  1.00  0.00            
ATOM    178  H10 DX5     2      21.330  21.450  20.830  1.00  0.00            
ATOM    179  H11 DX5     2      22.640  19.610  22.010  1.00  0.00            
ATOM    180  H12 DX5     2      23.320  20.770  23.070  1.00  0.00            
ATOM    181  H13 DX5     2      23.820  20.620  20.090  1.00  0.00            
ATOM    182  H14 DX5     2      24.460  18.570  19.910  1.00  0.00            
ATOM    183  H15 DX5     2      26.180  16.790  20.490  1.00  0.00            
ATOM    184  H16 DX5     2      27.890  17.400  22.320  1.00  0.00            
ATOM    185  H17 DX5     2      27.740  19.500  23.500  1.00  0.00            
ATOM    186  H18 DX5     2      26.680  24.410  22.500  1.00  0.00            
ATOM    187  H19 DX5     2      26.210  25.750  20.420  1.00  0.00            
ATOM    188  H20 DX5     2      23.710  22.530  18.960  1.00  0.00            
TER
ENDMDL
MODEL        1
ATOM      1  C1  BCD     1      19.270  20.560  26.730  1.00  0.00            
ATOM      2  O1  BCD     1      18.200  20.700  25.810  1.00  0.00            
ATOM      3  C2  BCD     1      19.750  21.860  27.280  1.00  0.00            
ATOM      4  O2  BCD     1      18.840  22.530  28.110  1.00  0.00            
ATOM      5  C3  BCD     1      20.170  22.680  26.050  1.00  0.00            
ATOM      6  O3  BCD     1      20.670  23.980  26.360  1.00  0.00            
ATOM      7  C4  BCD     1      21.280  21.930  25.350  1.00  0.00            
ATOM      8  C5  BCD     1      20.800  20.570  24.980  1.00  0.00            
ATOM      9  O4  BCD     1      20.340  19.890  26.150  1.00  0.00            
ATOM     10  C6  BCD     1      21.910  19.790  24.370  1.00  0.00            
ATOM     11  O5  BCD     1      21.420  18.620  23.760  1.00  0.00            
ATOM     12  H1  BCD     1      18.860  19.980  27.560  1.00  0.00            
ATOM     13  H2  BCD     1      20.640  21.640  27.890  1.00  0.00            
ATOM     14  H3  BCD     1      19.150  23.420  28.330  1.00  0.00            
ATOM     15  H4  BCD     1      19.330  22.770  25.340  1.00  0.00            
ATOM     16  H5  BCD     1      21.050  24.410  25.590  1.00  0.00            
ATOM     17  H6  BCD     1      22.180  21.780  25.960  1.00  0.00            
ATOM     18  H7  BCD     1      20.000  20.750  24.250  1.00  0.00            
ATOM     19  H8  BCD     1      22.440  20.320  23.570  1.00  0.00            
ATOM     20  H9  BCD     1      22.640  19.670  25.180  1.00  0.00            
ATOM     21  H10 BCD     1      20.970  18.880  22.950  1.00  0.00            
ATOM     22  C7  BCD     1      14.290  18.970  25.550  1.00  0.00            
ATOM     23  O6  BCD     1      13.730  19.900  24.600  1.00  0.00            
ATOM     24  C8  BCD     1      14.710  19.680  26.850  1.00  0.00            
ATOM     25  O7  BCD     1      13.590  20.520  27.370  1.00  0.00            
ATOM     26  C9  BCD     1      15.930  20.570  26.710  1.00  0.00            
ATOM     27  O8  BCD     1      16.420  21.010  27.950  1.00  0.00            
ATOM     28  C10 BCD     1      17.090  19.840  25.990  1.00  0.00            
ATOM     29  C11 BCD     1      16.610  19.300  24.650  1.00  0.00            
ATOM     30  O9  BCD     1      15.480  18.410  25.010  1.00  0.00            
ATOM     31  C12 BCD     1      17.540  18.360  24.050  1.00  0.00            
ATOM     32  O10 BCD     1      17.180  17.820  22.810  1.00  0.00            
ATOM     33  H11 BCD     1      13.560  18.190  25.760  1.00  0.00            
ATOM     34  H12 BCD     1      14.820  18.880  27.590  1.00  0.00            
ATOM     35  H13 BCD     1      14.010  21.000  28.090  1.00  0.00            
ATOM     36  H14 BCD     1      15.730  21.410  26.040  1.00  0.00            
ATOM     37  H15 BCD     1      17.210  21.550  27.840  1.00  0.00            
ATOM     38  H16 BCD     1      17.250  18.940  26.600  1.00  0.00            
ATOM     39  H17 BCD     1      16.330  20.110  23.960  1.00  0.00            
ATOM     40  H18 BCD     1      18.530  18.810  23.880  1.00  0.00            
ATOM     41  H19 BCD     1      17.940  17.630  24.760  1.00  0.00            
ATOM     42  H20 BCD     1      17.870  17.170  22.620  1.00  0.00            
ATOM     43  C13 BCD     1      10.480  20.500  22.230  1.00  0.00            
ATOM     44  O11 BCD     1      11.060  21.590  21.480  1.00  0.00            
ATOM     45  C14 BCD     1      10.270  20.860  23.740  1.00  0.00            
ATOM     46  O12 BCD     1       9.610  22.170  23.860  1.00  0.00            
ATOM     47  C15 BCD     1      11.640  20.870  24.470  1.00  0.00            
ATOM     48  O13 BCD     1      11.460  20.790  25.890  1.00  0.00            
ATOM     49  C16 BCD     1      12.460  19.660  24.040  1.00  0.00            
ATOM     50  C17 BCD     1      12.520  19.300  22.590  1.00  0.00            
ATOM     51  O14 BCD     1      11.240  19.320  22.010  1.00  0.00            
ATOM     52  C18 BCD     1      13.140  17.990  22.300  1.00  0.00            
ATOM     53  O15 BCD     1      12.530  16.860  22.910  1.00  0.00            
ATOM     54  H21 BCD     1       9.430  20.290  21.980  1.00  0.00            
ATOM     55  H22 BCD     1       9.700  20.040  24.190  1.00  0.00            
ATOM     56  H23 BCD     1       8.850  22.280  23.280  1.00  0.00            
ATOM     57  H24 BCD     1      12.180  21.780  24.220  1.00  0.00            
ATOM     58  H25 BCD     1      12.310  20.750  26.330  1.00  0.00            
ATOM     59  H26 BCD     1      12.030  18.820  24.600  1.00  0.00            
ATOM     60  H27 BCD     1      13.050  20.110  22.060  1.00  0.00            
ATOM     61  H28 BCD     1      13.130  17.870  21.210  1.00  0.00            
ATOM     62  H29 BCD     1      14.170  17.990  22.670  1.00  0.00            
ATOM     63  H30 BCD     1      11.640  16.920  22.570  1.00  0.00            
ATOM     64  C19 BCD     1      11.560  23.310  17.880  1.00  0.00            
ATOM     65  O16 BCD     1      12.840  23.470  18.480  1.00  0.00            
ATOM     66  C20 BCD     1      10.530  24.040  18.800  1.00  0.00            
ATOM     67  O17 BCD     1      10.900  25.470  18.860  1.00  0.00            
ATOM     68  C21 BCD     1      10.650  23.450  20.170  1.00  0.00            
ATOM     69  O18 BCD     1       9.670  23.990  21.090  1.00  0.00            
ATOM     70  C22 BCD     1      10.530  21.930  20.190  1.00  0.00            
ATOM     71  C23 BCD     1      11.280  21.210  19.020  1.00  0.00            
ATOM     72  O19 BCD     1      11.290  21.900  17.820  1.00  0.00            
ATOM     73  C24 BCD     1      10.640  19.860  18.800  1.00  0.00            
ATOM     74  O20 BCD     1       9.240  20.020  18.600  1.00  0.00            
ATOM     75  H31 BCD     1      11.440  23.870  16.950  1.00  0.00            
ATOM     76  H32 BCD     1       9.500  23.940  18.420  1.00  0.00            
ATOM     77  H33 BCD     1      10.870  25.750  17.940  1.00  0.00            
ATOM     78  H34 BCD     1      11.630  23.840  20.480  1.00  0.00            
ATOM     79  H35 BCD     1       8.990  23.350  21.310  1.00  0.00            
ATOM     80  H36 BCD     1       9.460  21.700  20.150  1.00  0.00            
ATOM     81  H37 BCD     1      12.330  21.080  19.300  1.00  0.00            
ATOM     82  H38 BCD     1      11.070  19.560  17.830  1.00  0.00            
ATOM     83  H39 BCD     1      10.880  19.110  19.560  1.00  0.00            
ATOM     84  H40 BCD     1       9.150  20.540  17.790  1.00  0.00            
ATOM     85  C25 BCD     1      16.510  24.650  16.730  1.00  0.00            
ATOM     86  O21 BCD     1      17.450  24.300  17.770  1.00  0.00            
ATOM     87  C26 BCD     1      15.520  25.770  17.150  1.00  0.00            
ATOM     88  O22 BCD     1      16.340  26.840  17.690  1.00  0.00            
ATOM     89  C27 BCD     1      14.460  25.200  18.130  1.00  0.00            
ATOM     90  O23 BCD     1      13.510  26.220  18.280  1.00  0.00            
ATOM     91  C28 BCD     1      13.820  23.930  17.520  1.00  0.00            
ATOM     92  C29 BCD     1      14.870  22.880  17.270  1.00  0.00            
ATOM     93  O24 BCD     1      15.760  23.480  16.370  1.00  0.00            
ATOM     94  C30 BCD     1      14.340  21.550  16.690  1.00  0.00            
ATOM     95  O25 BCD     1      15.410  20.690  16.450  1.00  0.00            
ATOM     96  H41 BCD     1      17.120  24.860  15.840  1.00  0.00            
ATOM     97  H42 BCD     1      14.980  26.110  16.260  1.00  0.00            
ATOM     98  H43 BCD     1      15.700  27.450  18.070  1.00  0.00            
ATOM     99  H44 BCD     1      14.930  24.910  19.080  1.00  0.00            
ATOM    100  H45 BCD     1      12.790  25.750  18.710  1.00  0.00            
ATOM    101  H46 BCD     1      13.300  24.160  16.580  1.00  0.00            
ATOM    102  H47 BCD     1      15.360  22.630  18.220  1.00  0.00            
ATOM    103  H48 BCD     1      13.530  21.110  17.290  1.00  0.00            
ATOM    104  H49 BCD     1      13.780  21.680  15.750  1.00  0.00            
ATOM    105  H50 BCD     1      15.130  19.810  16.160  1.00  0.00            
ATOM    106  C31 BCD     1      21.430  24.120  18.850  1.00  0.00            
ATOM    107  O26 BCD     1      21.050  23.870  20.220  1.00  0.00            
ATOM    108  C32 BCD     1      20.900  25.430  18.420  1.00  0.00            
ATOM    109  O27 BCD     1      21.490  26.490  19.140  1.00  0.00            
ATOM    110  C33 BCD     1      19.410  25.600  18.280  1.00  0.00            
ATOM    111  C34 BCD     1      18.850  24.390  17.550  1.00  0.00            
ATOM    112  C35 BCD     1      19.450  23.040  17.890  1.00  0.00            
ATOM    113  O28 BCD     1      20.870  23.140  17.960  1.00  0.00            
ATOM    114  C36 BCD     1      19.080  21.960  16.910  1.00  0.00            
ATOM    115  O29 BCD     1      18.400  20.870  17.500  1.00  0.00            
ATOM    116  O30 BCD     1      19.010  26.840  17.580  1.00  0.00            
ATOM    117  H51 BCD     1      22.520  24.040  18.760  1.00  0.00            
ATOM    118  H52 BCD     1      21.260  25.570  17.390  1.00  0.00            
ATOM    119  H53 BCD     1      21.090  27.320  18.870  1.00  0.00            
ATOM    120  H54 BCD     1      19.020  25.570  19.310  1.00  0.00            
ATOM    121  H55 BCD     1      18.050  26.910  17.630  1.00  0.00            
ATOM    122  H56 BCD     1      19.040  24.510  16.470  1.00  0.00            
ATOM    123  H57 BCD     1      19.140  22.600  18.850  1.00  0.00            
ATOM    124  H58 BCD     1      18.430  22.500  16.210  1.00  0.00            
ATOM    125  H59 BCD     1      19.900  21.690  16.230  1.00  0.00            
ATOM    126  H60 BCD     1      17.480  21.160  17.580  1.00  0.00            
ATOM    127  C37 BCD     1      22.780  23.110  23.830  1.00  0.00            
ATOM    128  O31 BCD     1      21.430  22.600  24.120  1.00  0.00            
ATOM    129  C38 BCD     1      22.760  24.580  23.430  1.00  0.00            
ATOM    130  O32 BCD     1      22.330  25.280  24.560  1.00  0.00            
ATOM    131  C39 BCD     1      21.920  24.880  22.220  1.00  0.00            
ATOM    132  O33 BCD     1      22.090  26.210  21.740  1.00  0.00            
ATOM    133  C40 BCD     1      22.200  23.860  21.140  1.00  0.00            
ATOM    134  C41 BCD     1      22.310  22.390  21.640  1.00  0.00            
ATOM    135  O34 BCD     1      23.250  22.480  22.730  1.00  0.00            
ATOM    136  C42 BCD     1      22.850  21.450  20.610  1.00  0.00            
ATOM    137  O35 BCD     1      24.050  21.860  20.000  1.00  0.00            
ATOM    138  H61 BCD     1      23.490  22.900  24.640  1.00  0.00            
ATOM    139  H62 BCD     1      23.820  24.810  23.230  1.00  0.00            
ATOM    140  H63 BCD     1      22.060  26.150  24.260  1.00  0.00            
ATOM    141  H64 BCD     1      20.870  24.750  22.510  1.00  0.00            
ATOM    142  H65 BCD     1      21.920  26.250  20.790  1.00  0.00            
ATOM    143  H66 BCD     1      23.110  24.190  20.620  1.00  0.00            
ATOM    144  H67 BCD     1      21.340  21.970  21.950  1.00  0.00            
ATOM    145  H68 BCD     1      23.030  20.570  21.240  1.00  0.00            
ATOM    146  H69 BCD     1      22.090  21.190  19.860  1.00  0.00            
ATOM    147  H70 BCD     1      24.720  21.730  20.680  1.00  0.00            
ATOM    148  C1  DX5     2      16.880  25.700  26.770  1.00  0.00            
ATOM    149  N1  DX5     2      15.710  24.800  26.790  1.00  0.00            
ATOM    150  C2  DX5     2      15.450  24.320  28.150  1.00  0.00            
ATOM    151  C3  DX5     2      14.530  25.460  26.220  1.00  0.00            
ATOM    152  C4  DX5     2      14.650  25.860  24.740  1.00  0.00            
ATOM    153  C5  DX5     2      15.100  24.560  23.920  1.00  0.00            
ATOM    154  N2  DX5     2      15.270  24.620  22.410  1.00  0.00            
ATOM    155  C6  DX5     2      15.720  23.290  21.900  1.00  0.00            
ATOM    156  C7  DX5     2      14.770  22.470  21.170  1.00  0.00            
ATOM    157  C8  DX5     2      15.200  21.260  20.650  1.00  0.00            
ATOM    158  C9  DX5     2      16.540  20.790  20.860  1.00  0.00            
ATOM    159  C10 DX5     2      17.520  21.700  21.380  1.00  0.00            
ATOM    160  C11 DX5     2      17.070  22.920  21.860  1.00  0.00            
ATOM    161  S1  DX5     2      18.270  24.090  22.480  1.00  0.00            
ATOM    162  C12 DX5     2      17.510  25.620  21.960  1.00  0.00            
ATOM    163  C13 DX5     2      18.330  26.690  21.500  1.00  0.00            
ATOM    164  C14 DX5     2      17.690  27.810  20.970  1.00  0.00            
ATOM    165  C15 DX5     2      16.280  27.960  20.870  1.00  0.00            
ATOM    166  Cl1 DX5     2      15.700  29.370  20.080  1.00  0.00            
ATOM    167  C16 DX5     2      15.530  26.900  21.380  1.00  0.00            
ATOM    168  C17 DX5     2      16.120  25.730  22.000  1.00  0.00            
ATOM    169  H1  DX5     2      17.350  25.910  25.810  1.00  0.00            
ATOM    170  H2  DX5     2      16.620  26.650  27.260  1.00  0.00            
ATOM    171  H3  DX5     2      17.630  25.280  27.450  1.00  0.00            
ATOM    172  H4  DX5     2      16.260  23.670  28.510  1.00  0.00            
ATOM    173  H5  DX5     2      15.210  25.180  28.780  1.00  0.00            
ATOM    174  H6  DX5     2      14.620  23.600  28.210  1.00  0.00            
ATOM    175  H7  DX5     2      14.180  26.290  26.840  1.00  0.00            
ATOM    176  H8  DX5     2      13.690  24.780  26.360  1.00  0.00            
ATOM    177  H9  DX5     2      15.380  26.660  24.560  1.00  0.00            
ATOM    178  H10 DX5     2      13.680  26.130  24.310  1.00  0.00            
ATOM    179  H11 DX5     2      14.360  23.770  24.100  1.00  0.00            
ATOM    180  H12 DX5     2      16.040  24.350  24.420  1.00  0.00            
ATOM    181  H13 DX5     2      14.320  24.660  22.020  1.00  0.00            
ATOM    182  H14 DX5     2      13.730  22.760  21.160  1.00  0.00            
ATOM    183  H15 DX5     2      14.550  20.650  20.040  1.00  0.00            
ATOM    184  H16 DX5     2      16.700  19.790  20.450  1.00  0.00            
ATOM    185  H17 DX5     2      18.560  21.420  21.500  1.00  0.00            
ATOM    186  H18 DX5     2      19.400  26.540  21.570  1.00  0.00            
ATOM    187  H19 DX5     2      18.300  28.620  20.590  1.00  0.00            
ATOM    188  H20 DX5     2      14.440  26.930  21.270  1.00  0.00            
TER
ENDMDL
MODEL        1
ATOM      1  C1  BCD     1       7.850  17.400  35.730  1.00  0.00            
ATOM      2  O1  BCD     1       6.620  17.320  35.050  1.00  0.00            
ATOM      3  C2  BCD     1       8.470  18.830  35.680  1.00  0.00            
ATOM      4  O2  BCD     1       7.580  19.820  36.270  1.00  0.00            
ATOM      5  C3  BCD     1       9.130  19.140  34.310  1.00  0.00            
ATOM      6  O3  BCD     1       9.860  20.340  34.380  1.00  0.00            
ATOM      7  C4  BCD     1       9.940  18.000  33.840  1.00  0.00            
ATOM      8  C5  BCD     1       9.140  16.610  33.930  1.00  0.00            
ATOM      9  O4  BCD     1       8.790  16.410  35.310  1.00  0.00            
ATOM     10  C6  BCD     1       9.870  15.350  33.470  1.00  0.00            
ATOM     11  O5  BCD     1      11.190  15.230  34.060  1.00  0.00            
ATOM     12  H1  BCD     1       7.650  17.200  36.790  1.00  0.00            
ATOM     13  H2  BCD     1       9.370  18.650  36.280  1.00  0.00            
ATOM     14  H3  BCD     1       7.990  20.680  36.410  1.00  0.00            
ATOM     15  H4  BCD     1       8.340  19.210  33.560  1.00  0.00            
ATOM     16  H5  BCD     1      10.540  20.130  35.020  1.00  0.00            
ATOM     17  H6  BCD     1      10.890  17.940  34.390  1.00  0.00            
ATOM     18  H7  BCD     1       8.210  16.600  33.330  1.00  0.00            
ATOM     19  H8  BCD     1       9.310  14.420  33.620  1.00  0.00            
ATOM     20  H9  BCD     1       9.860  15.430  32.370  1.00  0.00            
ATOM     21  H10 BCD     1      11.590  14.540  33.520  1.00  0.00            
ATOM     22  C7  BCD     1       3.050  15.360  35.700  1.00  0.00            
ATOM     23  O6  BCD     1       3.440  14.680  34.440  1.00  0.00            
ATOM     24  C8  BCD     1       2.970  16.800  35.530  1.00  0.00            
ATOM     25  O7  BCD     1       1.830  17.010  34.670  1.00  0.00            
ATOM     26  C9  BCD     1       4.220  17.410  35.000  1.00  0.00            
ATOM     27  O8  BCD     1       4.080  18.820  34.900  1.00  0.00            
ATOM     28  C10 BCD     1       5.470  16.940  35.720  1.00  0.00            
ATOM     29  C11 BCD     1       5.470  15.460  36.140  1.00  0.00            
ATOM     30  O9  BCD     1       4.140  15.100  36.600  1.00  0.00            
ATOM     31  C12 BCD     1       6.420  15.030  37.220  1.00  0.00            
ATOM     32  O10 BCD     1       6.350  16.030  38.300  1.00  0.00            
ATOM     33  H11 BCD     1       2.130  14.930  36.090  1.00  0.00            
ATOM     34  H12 BCD     1       2.790  17.150  36.550  1.00  0.00            
ATOM     35  H13 BCD     1       1.610  17.940  34.750  1.00  0.00            
ATOM     36  H14 BCD     1       4.330  17.090  33.950  1.00  0.00            
ATOM     37  H15 BCD     1       4.660  19.040  34.170  1.00  0.00            
ATOM     38  H16 BCD     1       5.410  17.440  36.700  1.00  0.00            
ATOM     39  H17 BCD     1       5.670  14.770  35.300  1.00  0.00            
ATOM     40  H18 BCD     1       6.160  14.010  37.520  1.00  0.00            
ATOM     41  H19 BCD     1       7.460  15.020  36.870  1.00  0.00            
ATOM     42  H20 BCD     1       6.130  15.550  39.100  1.00  0.00            
ATOM     43  C13 BCD     1       2.620  11.820  31.820  1.00  0.00            
ATOM     44  O11 BCD     1       3.760  12.240  31.040  1.00  0.00            
ATOM     45  C14 BCD     1       1.560  12.910  31.870  1.00  0.00            
ATOM     46  O12 BCD     1       1.260  13.360  30.540  1.00  0.00            
ATOM     47  C15 BCD     1       2.180  14.050  32.660  1.00  0.00            
ATOM     48  O13 BCD     1       1.280  15.220  32.850  1.00  0.00            
ATOM     49  C16 BCD     1       2.620  13.600  34.040  1.00  0.00            
ATOM     50  C17 BCD     1       3.490  12.400  33.950  1.00  0.00            
ATOM     51  O14 BCD     1       2.980  11.390  33.090  1.00  0.00            
ATOM     52  C18 BCD     1       3.700  11.830  35.340  1.00  0.00            
ATOM     53  O15 BCD     1       2.520  11.760  36.170  1.00  0.00            
ATOM     54  H21 BCD     1       2.170  10.970  31.280  1.00  0.00            
ATOM     55  H22 BCD     1       0.710  12.500  32.420  1.00  0.00            
ATOM     56  H23 BCD     1       0.430  13.820  30.440  1.00  0.00            
ATOM     57  H24 BCD     1       3.000  14.360  32.000  1.00  0.00            
ATOM     58  H25 BCD     1       1.510  15.810  33.570  1.00  0.00            
ATOM     59  H26 BCD     1       1.720  13.460  34.670  1.00  0.00            
ATOM     60  H27 BCD     1       4.480  12.640  33.560  1.00  0.00            
ATOM     61  H28 BCD     1       3.980  10.770  35.310  1.00  0.00            
ATOM     62  H29 BCD     1       4.460  12.380  35.890  1.00  0.00            
ATOM     63  H30 BCD     1       1.820  11.310  35.700  1.00  0.00            
ATOM     64  C19 BCD     1       5.240  11.230  27.230  1.00  0.00            
ATOM     65  O16 BCD     1       6.620  11.470  27.670  1.00  0.00            
ATOM     66  C20 BCD     1       4.450  12.500  27.350  1.00  0.00            
ATOM     67  O17 BCD     1       4.900  13.490  26.440  1.00  0.00            
ATOM     68  C21 BCD     1       4.300  13.030  28.830  1.00  0.00            
ATOM     69  O18 BCD     1       3.460  14.150  28.730  1.00  0.00            
ATOM     70  C22 BCD     1       3.780  11.870  29.710  1.00  0.00            
ATOM     71  C23 BCD     1       4.630  10.640  29.540  1.00  0.00            
ATOM     72  O19 BCD     1       4.720  10.270  28.130  1.00  0.00            
ATOM     73  C24 BCD     1       4.040   9.330  30.180  1.00  0.00            
ATOM     74  O20 BCD     1       5.110   8.360  30.140  1.00  0.00            
ATOM     75  H31 BCD     1       5.260  10.800  26.220  1.00  0.00            
ATOM     76  H32 BCD     1       3.420  12.230  27.110  1.00  0.00            
ATOM     77  H33 BCD     1       4.430  14.290  26.670  1.00  0.00            
ATOM     78  H34 BCD     1       5.260  13.360  29.270  1.00  0.00            
ATOM     79  H35 BCD     1       2.690  13.930  29.260  1.00  0.00            
ATOM     80  H36 BCD     1       2.770  11.600  29.370  1.00  0.00            
ATOM     81  H37 BCD     1       5.570  10.780  30.090  1.00  0.00            
ATOM     82  H38 BCD     1       3.680   9.530  31.200  1.00  0.00            
ATOM     83  H39 BCD     1       3.160   8.980  29.630  1.00  0.00            
ATOM     84  H40 BCD     1       5.560   8.580  29.320  1.00  0.00            
ATOM     85  C25 BCD     1      10.410  11.400  26.230  1.00  0.00            
ATOM     86  O21 BCD     1      10.640  12.470  27.170  1.00  0.00            
ATOM     87  C26 BCD     1       9.330  11.760  25.180  1.00  0.00            
ATOM     88  O22 BCD     1       9.840  12.820  24.450  1.00  0.00            
ATOM     89  C27 BCD     1       8.050  12.130  25.990  1.00  0.00            
ATOM     90  O23 BCD     1       7.030  12.530  25.090  1.00  0.00            
ATOM     91  C28 BCD     1       7.600  10.930  26.810  1.00  0.00            
ATOM     92  C29 BCD     1       8.780  10.400  27.630  1.00  0.00            
ATOM     93  O24 BCD     1      10.030  10.230  26.930  1.00  0.00            
ATOM     94  C30 BCD     1       8.460   9.150  28.380  1.00  0.00            
ATOM     95  O25 BCD     1       9.340   9.070  29.550  1.00  0.00            
ATOM     96  H41 BCD     1      11.250  11.230  25.540  1.00  0.00            
ATOM     97  H42 BCD     1       9.150  10.990  24.420  1.00  0.00            
ATOM     98  H43 BCD     1       9.270  12.930  23.690  1.00  0.00            
ATOM     99  H44 BCD     1       8.230  12.940  26.700  1.00  0.00            
ATOM    100  H45 BCD     1       6.270  12.830  25.610  1.00  0.00            
ATOM    101  H46 BCD     1       7.240  10.170  26.100  1.00  0.00            
ATOM    102  H47 BCD     1       8.910  11.170  28.400  1.00  0.00            
ATOM    103  H48 BCD     1       7.420   9.210  28.720  1.00  0.00            
ATOM    104  H49 BCD     1       8.630   8.290  27.710  1.00  0.00            
ATOM    105  H50 BCD     1      10.180   8.690  29.270  1.00  0.00            
ATOM    106  C31 BCD     1      13.220  15.140  28.770  1.00  0.00            
ATOM    107  O26 BCD     1      12.130  15.730  29.450  1.00  0.00            
ATOM    108  C32 BCD     1      13.070  15.240  27.280  1.00  0.00            
ATOM    109  O27 BCD     1      13.010  16.630  26.750  1.00  0.00            
ATOM    110  C33 BCD     1      11.910  14.330  26.720  1.00  0.00            
ATOM    111  C34 BCD     1      11.940  12.960  27.370  1.00  0.00            
ATOM    112  C35 BCD     1      12.220  12.970  28.870  1.00  0.00            
ATOM    113  O28 BCD     1      13.390  13.800  29.080  1.00  0.00            
ATOM    114  C36 BCD     1      12.400  11.520  29.410  1.00  0.00            
ATOM    115  O29 BCD     1      12.510  11.430  30.810  1.00  0.00            
ATOM    116  O30 BCD     1      12.010  14.220  25.270  1.00  0.00            
ATOM    117  H51 BCD     1      14.170  15.550  29.120  1.00  0.00            
ATOM    118  H52 BCD     1      14.020  14.850  26.910  1.00  0.00            
ATOM    119  H53 BCD     1      12.480  17.220  27.290  1.00  0.00            
ATOM    120  H54 BCD     1      10.920  14.750  26.960  1.00  0.00            
ATOM    121  H55 BCD     1      11.290  13.700  24.910  1.00  0.00            
ATOM    122  H56 BCD     1      12.760  12.350  26.980  1.00  0.00            
ATOM    123  H57 BCD     1      11.370  13.290  29.490  1.00  0.00            
ATOM    124  H58 BCD     1      11.540  10.920  29.090  1.00  0.00            
ATOM    125  H59 BCD     1      13.220  11.050  28.850  1.00  0.00            
ATOM    126  H60 BCD     1      11.960  10.760  31.220  1.00  0.00            
ATOM    127  C37 BCD     1      11.330  18.960  31.990  1.00  0.00            
ATOM    128  O31 BCD     1      10.160  18.290  32.480  1.00  0.00            
ATOM    129  C38 BCD     1      11.180  19.200  30.480  1.00  0.00            
ATOM    130  O32 BCD     1      10.170  20.210  30.140  1.00  0.00            
ATOM    131  C39 BCD     1      11.130  17.960  29.600  1.00  0.00            
ATOM    132  O33 BCD     1      11.260  18.260  28.260  1.00  0.00            
ATOM    133  C40 BCD     1      12.290  17.070  29.980  1.00  0.00            
ATOM    134  C41 BCD     1      12.680  16.920  31.450  1.00  0.00            
ATOM    135  O34 BCD     1      12.550  18.090  32.240  1.00  0.00            
ATOM    136  C42 BCD     1      14.140  16.490  31.700  1.00  0.00            
ATOM    137  O35 BCD     1      15.080  17.070  30.740  1.00  0.00            
ATOM    138  H61 BCD     1      11.510  19.880  32.560  1.00  0.00            
ATOM    139  H62 BCD     1      12.110  19.700  30.190  1.00  0.00            
ATOM    140  H63 BCD     1      10.690  20.790  29.580  1.00  0.00            
ATOM    141  H64 BCD     1      10.200  17.410  29.800  1.00  0.00            
ATOM    142  H65 BCD     1      10.380  18.470  27.920  1.00  0.00            
ATOM    143  H66 BCD     1      13.090  17.560  29.400  1.00  0.00            
ATOM    144  H67 BCD     1      12.080  16.110  31.880  1.00  0.00            
ATOM    145  H68 BCD     1      14.530  16.600  32.720  1.00  0.00            
ATOM    146  H69 BCD     1      14.200  15.400  31.520  1.00  0.00            
ATOM    147  H70 BCD     1      14.920  18.010  30.860  1.00  0.00            
ATOM    148  C1  DX5     2       5.410  20.670  32.910  1.00  0.00            
ATOM    149  N1  DX5     2       4.800  19.510  32.170  1.00  0.00            
ATOM    150  C2  DX5     2       3.340  19.690  32.140  1.00  0.00            
ATOM    151  C3  DX5     2       5.430  19.400  30.800  1.00  0.00            
ATOM    152  C4  DX5     2       6.870  18.890  30.690  1.00  0.00            
ATOM    153  C5  DX5     2       7.030  18.210  29.310  1.00  0.00            
ATOM    154  N2  DX5     2       6.250  16.880  29.130  1.00  0.00            
ATOM    155  C6  DX5     2       6.720  15.780  30.000  1.00  0.00            
ATOM    156  C7  DX5     2       5.990  15.460  31.130  1.00  0.00            
ATOM    157  C8  DX5     2       6.240  14.320  31.910  1.00  0.00            
ATOM    158  C9  DX5     2       7.340  13.500  31.500  1.00  0.00            
ATOM    159  C10 DX5     2       8.090  13.720  30.340  1.00  0.00            
ATOM    160  C11 DX5     2       7.750  14.880  29.580  1.00  0.00            
ATOM    161  S1  DX5     2       8.710  15.170  28.160  1.00  0.00            
ATOM    162  C12 DX5     2       7.360  15.790  27.160  1.00  0.00            
ATOM    163  C13 DX5     2       7.500  15.580  25.760  1.00  0.00            
ATOM    164  C14 DX5     2       6.460  15.940  24.930  1.00  0.00            
ATOM    165  C15 DX5     2       5.380  16.730  25.440  1.00  0.00            
ATOM    166  Cl1 DX5     2       4.350  17.490  24.290  1.00  0.00            
ATOM    167  C16 DX5     2       5.280  17.010  26.810  1.00  0.00            
ATOM    168  C17 DX5     2       6.250  16.510  27.670  1.00  0.00            
ATOM    169  H1  DX5     2       6.470  20.440  33.130  1.00  0.00            
ATOM    170  H2  DX5     2       5.450  21.560  32.280  1.00  0.00            
ATOM    171  H3  DX5     2       4.980  20.910  33.890  1.00  0.00            
ATOM    172  H4  DX5     2       2.820  18.820  31.710  1.00  0.00            
ATOM    173  H5  DX5     2       2.900  19.950  33.110  1.00  0.00            
ATOM    174  H6  DX5     2       3.190  20.550  31.470  1.00  0.00            
ATOM    175  H7  DX5     2       5.450  20.340  30.240  1.00  0.00            
ATOM    176  H8  DX5     2       4.830  18.620  30.310  1.00  0.00            
ATOM    177  H9  DX5     2       7.110  18.070  31.390  1.00  0.00            
ATOM    178  H10 DX5     2       7.570  19.730  30.700  1.00  0.00            
ATOM    179  H11 DX5     2       8.100  18.000  29.230  1.00  0.00            
ATOM    180  H12 DX5     2       6.730  18.920  28.530  1.00  0.00            
ATOM    181  H13 DX5     2       5.260  16.960  29.420  1.00  0.00            
ATOM    182  H14 DX5     2       5.140  16.040  31.480  1.00  0.00            
ATOM    183  H15 DX5     2       5.680  14.080  32.810  1.00  0.00            
ATOM    184  H16 DX5     2       7.480  12.550  32.020  1.00  0.00            
ATOM    185  H17 DX5     2       8.750  12.960  29.950  1.00  0.00            
ATOM    186  H18 DX5     2       8.290  15.030  25.260  1.00  0.00            
ATOM    187  H19 DX5     2       6.500  15.820  23.850  1.00  0.00            
ATOM    188  H20 DX5     2       4.410  17.580  27.110  1.00  0.00            
TER
ENDMDL
MODEL        1
ATOM      1  C1  BCD     1      21.480  24.460  36.300  1.00  0.00            
ATOM      2  O1  BCD     1      20.380  24.390  35.350  1.00  0.00            
ATOM      3  C2  BCD     1      22.590  25.370  35.740  1.00  0.00            
ATOM      4  O2  BCD     1      21.970  26.660  35.620  1.00  0.00            
ATOM      5  C3  BCD     1      23.090  24.940  34.380  1.00  0.00            
ATOM      6  O3  BCD     1      24.210  25.670  33.900  1.00  0.00            
ATOM      7  C4  BCD     1      23.410  23.470  34.330  1.00  0.00            
ATOM      8  C5  BCD     1      22.450  22.530  35.140  1.00  0.00            
ATOM      9  O4  BCD     1      22.070  23.150  36.420  1.00  0.00            
ATOM     10  C6  BCD     1      23.000  21.170  35.440  1.00  0.00            
ATOM     11  O5  BCD     1      24.220  21.140  36.170  1.00  0.00            
ATOM     12  H1  BCD     1      21.270  24.750  37.330  1.00  0.00            
ATOM     13  H2  BCD     1      23.400  25.450  36.480  1.00  0.00            
ATOM     14  H3  BCD     1      22.740  27.240  35.540  1.00  0.00            
ATOM     15  H4  BCD     1      22.280  25.100  33.650  1.00  0.00            
ATOM     16  H5  BCD     1      24.200  25.690  32.940  1.00  0.00            
ATOM     17  H6  BCD     1      24.350  23.330  34.870  1.00  0.00            
ATOM     18  H7  BCD     1      21.590  22.370  34.470  1.00  0.00            
ATOM     19  H8  BCD     1      22.320  20.520  36.010  1.00  0.00            
ATOM     20  H9  BCD     1      23.090  20.600  34.500  1.00  0.00            
ATOM     21  H10 BCD     1      24.950  20.770  35.650  1.00  0.00            
ATOM     22  C7  BCD     1      16.340  25.330  35.960  1.00  0.00            
ATOM     23  O6  BCD     1      15.820  24.900  34.700  1.00  0.00            
ATOM     24  C8  BCD     1      17.350  26.450  35.770  1.00  0.00            
ATOM     25  O7  BCD     1      16.760  27.470  34.960  1.00  0.00            
ATOM     26  C9  BCD     1      18.600  25.960  35.050  1.00  0.00            
ATOM     27  O8  BCD     1      19.460  27.090  34.850  1.00  0.00            
ATOM     28  C10 BCD     1      19.230  24.910  35.980  1.00  0.00            
ATOM     29  C11 BCD     1      18.190  23.780  36.140  1.00  0.00            
ATOM     30  O9  BCD     1      16.930  24.260  36.690  1.00  0.00            
ATOM     31  C12 BCD     1      18.680  22.650  37.110  1.00  0.00            
ATOM     32  O10 BCD     1      19.140  23.170  38.340  1.00  0.00            
ATOM     33  H11 BCD     1      15.500  25.700  36.550  1.00  0.00            
ATOM     34  H12 BCD     1      17.670  26.840  36.750  1.00  0.00            
ATOM     35  H13 BCD     1      17.570  27.820  34.590  1.00  0.00            
ATOM     36  H14 BCD     1      18.230  25.530  34.110  1.00  0.00            
ATOM     37  H15 BCD     1      20.350  26.730  34.850  1.00  0.00            
ATOM     38  H16 BCD     1      19.470  25.370  36.950  1.00  0.00            
ATOM     39  H17 BCD     1      17.980  23.370  35.150  1.00  0.00            
ATOM     40  H18 BCD     1      17.880  21.900  37.200  1.00  0.00            
ATOM     41  H19 BCD     1      19.490  22.090  36.630  1.00  0.00            
ATOM     42  H20 BCD     1      19.450  22.460  38.900  1.00  0.00            
ATOM     43  C13 BCD     1      12.460  23.980  32.650  1.00  0.00            
ATOM     44  O11 BCD     1      13.200  23.660  31.520  1.00  0.00            
ATOM     45  C14 BCD     1      12.620  25.510  32.960  1.00  0.00            
ATOM     46  O12 BCD     1      12.400  26.290  31.790  1.00  0.00            
ATOM     47  C15 BCD     1      14.090  25.780  33.390  1.00  0.00            
ATOM     48  O13 BCD     1      14.300  27.210  33.680  1.00  0.00            
ATOM     49  C16 BCD     1      14.380  24.850  34.580  1.00  0.00            
ATOM     50  C17 BCD     1      14.140  23.390  34.240  1.00  0.00            
ATOM     51  O14 BCD     1      12.800  23.230  33.800  1.00  0.00            
ATOM     52  C18 BCD     1      14.500  22.310  35.210  1.00  0.00            
ATOM     53  O15 BCD     1      14.500  20.970  34.670  1.00  0.00            
ATOM     54  H21 BCD     1      11.420  23.820  32.340  1.00  0.00            
ATOM     55  H22 BCD     1      11.900  25.720  33.770  1.00  0.00            
ATOM     56  H23 BCD     1      12.560  27.160  32.170  1.00  0.00            
ATOM     57  H24 BCD     1      14.680  25.550  32.490  1.00  0.00            
ATOM     58  H25 BCD     1      15.180  27.280  34.060  1.00  0.00            
ATOM     59  H26 BCD     1      13.900  25.220  35.490  1.00  0.00            
ATOM     60  H27 BCD     1      14.830  23.180  33.410  1.00  0.00            
ATOM     61  H28 BCD     1      15.490  22.530  35.640  1.00  0.00            
ATOM     62  H29 BCD     1      13.830  22.280  36.080  1.00  0.00            
ATOM     63  H30 BCD     1      14.520  20.370  35.420  1.00  0.00            
ATOM     64  C19 BCD     1      13.270  21.850  27.800  1.00  0.00            
ATOM     65  O16 BCD     1      14.640  22.290  27.640  1.00  0.00            
ATOM     66  C20 BCD     1      12.270  23.030  27.960  1.00  0.00            
ATOM     67  O17 BCD     1      12.340  23.780  26.800  1.00  0.00            
ATOM     68  C21 BCD     1      12.580  23.750  29.250  1.00  0.00            
ATOM     69  O18 BCD     1      11.770  24.890  29.530  1.00  0.00            
ATOM     70  C22 BCD     1      12.620  22.860  30.440  1.00  0.00            
ATOM     71  C23 BCD     1      13.490  21.550  30.130  1.00  0.00            
ATOM     72  O19 BCD     1      13.110  21.010  28.890  1.00  0.00            
ATOM     73  C24 BCD     1      13.190  20.580  31.220  1.00  0.00            
ATOM     74  O20 BCD     1      13.880  19.400  31.020  1.00  0.00            
ATOM     75  H31 BCD     1      12.950  21.260  26.930  1.00  0.00            
ATOM     76  H32 BCD     1      11.250  22.620  27.980  1.00  0.00            
ATOM     77  H33 BCD     1      11.960  24.660  26.920  1.00  0.00            
ATOM     78  H34 BCD     1      13.580  24.170  29.080  1.00  0.00            
ATOM     79  H35 BCD     1      12.210  25.340  30.250  1.00  0.00            
ATOM     80  H36 BCD     1      11.580  22.610  30.690  1.00  0.00            
ATOM     81  H37 BCD     1      14.550  21.820  30.240  1.00  0.00            
ATOM     82  H38 BCD     1      13.490  21.060  32.170  1.00  0.00            
ATOM     83  H39 BCD     1      12.140  20.290  31.320  1.00  0.00            
ATOM     84  H40 BCD     1      13.440  18.740  30.480  1.00  0.00            
ATOM     85  C25 BCD     1      18.120  20.570  26.150  1.00  0.00            
ATOM     86  O21 BCD     1      18.880  20.990  27.300  1.00  0.00            
ATOM     87  C26 BCD     1      17.630  21.790  25.460  1.00  0.00            
ATOM     88  O22 BCD     1      18.570  22.680  24.990  1.00  0.00            
ATOM     89  C27 BCD     1      16.500  22.520  26.290  1.00  0.00            
ATOM     90  O23 BCD     1      15.900  23.620  25.540  1.00  0.00            
ATOM     91  C28 BCD     1      15.480  21.520  26.730  1.00  0.00            
ATOM     92  C29 BCD     1      16.140  20.290  27.360  1.00  0.00            
ATOM     93  O24 BCD     1      17.090  19.730  26.420  1.00  0.00            
ATOM     94  C30 BCD     1      15.250  19.110  27.690  1.00  0.00            
ATOM     95  O25 BCD     1      14.330  18.770  26.670  1.00  0.00            
ATOM     96  H41 BCD     1      18.770  19.960  25.500  1.00  0.00            
ATOM     97  H42 BCD     1      17.020  21.440  24.610  1.00  0.00            
ATOM     98  H43 BCD     1      18.150  23.520  24.790  1.00  0.00            
ATOM     99  H44 BCD     1      16.920  22.890  27.230  1.00  0.00            
ATOM    100  H45 BCD     1      15.530  24.290  26.120  1.00  0.00            
ATOM    101  H46 BCD     1      14.910  21.250  25.830  1.00  0.00            
ATOM    102  H47 BCD     1      16.670  20.510  28.300  1.00  0.00            
ATOM    103  H48 BCD     1      15.830  18.230  28.030  1.00  0.00            
ATOM    104  H49 BCD     1      14.650  19.310  28.580  1.00  0.00            
ATOM    105  H50 BCD     1      13.970  17.940  26.980  1.00  0.00            
ATOM    106  C31 BCD     1      22.810  20.290  28.330  1.00  0.00            
ATOM    107  O26 BCD     1      22.750  21.440  29.230  1.00  0.00            
ATOM    108  C32 BCD     1      22.570  20.770  26.880  1.00  0.00            
ATOM    109  O27 BCD     1      23.630  21.790  26.660  1.00  0.00            
ATOM    110  C33 BCD     1      21.140  21.340  26.680  1.00  0.00            
ATOM    111  C34 BCD     1      20.150  20.430  27.240  1.00  0.00            
ATOM    112  C35 BCD     1      20.480  19.940  28.660  1.00  0.00            
ATOM    113  O28 BCD     1      21.780  19.370  28.660  1.00  0.00            
ATOM    114  C36 BCD     1      19.540  18.800  28.940  1.00  0.00            
ATOM    115  O29 BCD     1      19.650  17.760  27.990  1.00  0.00            
ATOM    116  O30 BCD     1      20.880  21.480  25.230  1.00  0.00            
ATOM    117  H51 BCD     1      23.710  19.670  28.390  1.00  0.00            
ATOM    118  H52 BCD     1      22.720  19.880  26.260  1.00  0.00            
ATOM    119  H53 BCD     1      23.350  22.280  25.880  1.00  0.00            
ATOM    120  H54 BCD     1      21.030  22.280  27.240  1.00  0.00            
ATOM    121  H55 BCD     1      20.040  21.910  25.090  1.00  0.00            
ATOM    122  H56 BCD     1      20.160  19.540  26.600  1.00  0.00            
ATOM    123  H57 BCD     1      20.300  20.760  29.370  1.00  0.00            
ATOM    124  H58 BCD     1      19.890  18.400  29.900  1.00  0.00            
ATOM    125  H59 BCD     1      18.540  19.220  29.040  1.00  0.00            
ATOM    126  H60 BCD     1      18.890  17.170  28.010  1.00  0.00            
ATOM    127  C37 BCD     1      24.780  22.860  32.370  1.00  0.00            
ATOM    128  O31 BCD     1      23.510  23.100  32.940  1.00  0.00            
ATOM    129  C38 BCD     1      24.990  23.660  31.140  1.00  0.00            
ATOM    130  O32 BCD     1      25.020  25.060  31.310  1.00  0.00            
ATOM    131  C39 BCD     1      24.060  23.220  30.030  1.00  0.00            
ATOM    132  O33 BCD     1      24.380  23.790  28.760  1.00  0.00            
ATOM    133  C40 BCD     1      23.940  21.710  29.930  1.00  0.00            
ATOM    134  C41 BCD     1      24.040  20.970  31.270  1.00  0.00            
ATOM    135  O34 BCD     1      25.030  21.490  32.050  1.00  0.00            
ATOM    136  C42 BCD     1      24.410  19.530  31.130  1.00  0.00            
ATOM    137  O35 BCD     1      25.490  19.250  30.130  1.00  0.00            
ATOM    138  H61 BCD     1      25.520  23.230  33.100  1.00  0.00            
ATOM    139  H62 BCD     1      26.000  23.390  30.810  1.00  0.00            
ATOM    140  H63 BCD     1      25.060  25.590  30.510  1.00  0.00            
ATOM    141  H64 BCD     1      23.050  23.480  30.390  1.00  0.00            
ATOM    142  H65 BCD     1      24.520  23.070  28.140  1.00  0.00            
ATOM    143  H66 BCD     1      24.780  21.310  29.340  1.00  0.00            
ATOM    144  H67 BCD     1      23.070  20.960  31.800  1.00  0.00            
ATOM    145  H68 BCD     1      24.650  19.130  32.120  1.00  0.00            
ATOM    146  H69 BCD     1      23.510  18.960  30.840  1.00  0.00            
ATOM    147  H70 BCD     1      26.290  19.640  30.480  1.00  0.00            
ATOM    148  C1  DX5     2      22.460  27.470  26.980  1.00  0.00            
ATOM    149  N1  DX5     2      21.330  26.590  26.510  1.00  0.00            
ATOM    150  C2  DX5     2      21.300  26.600  25.010  1.00  0.00            
ATOM    151  C3  DX5     2      21.310  25.210  27.040  1.00  0.00            
ATOM    152  C4  DX5     2      20.740  25.050  28.480  1.00  0.00            
ATOM    153  C5  DX5     2      19.460  25.810  28.730  1.00  0.00            
ATOM    154  N2  DX5     2      19.050  25.810  30.260  1.00  0.00            
ATOM    155  C6  DX5     2      18.930  24.430  30.800  1.00  0.00            
ATOM    156  C7  DX5     2      20.030  23.940  31.430  1.00  0.00            
ATOM    157  C8  DX5     2      20.030  22.640  31.990  1.00  0.00            
ATOM    158  C9  DX5     2      18.960  21.750  31.700  1.00  0.00            
ATOM    159  C10 DX5     2      17.810  22.310  31.060  1.00  0.00            
ATOM    160  C11 DX5     2      17.790  23.610  30.560  1.00  0.00            
ATOM    161  S1  DX5     2      16.390  24.290  29.680  1.00  0.00            
ATOM    162  C12 DX5     2      16.610  25.980  30.280  1.00  0.00            
ATOM    163  C13 DX5     2      15.410  26.690  30.290  1.00  0.00            
ATOM    164  C14 DX5     2      15.490  28.040  30.650  1.00  0.00            
ATOM    165  C15 DX5     2      16.670  28.640  31.060  1.00  0.00            
ATOM    166  Cl1 DX5     2      16.680  30.250  31.840  1.00  0.00            
ATOM    167  C16 DX5     2      17.850  27.940  30.880  1.00  0.00            
ATOM    168  C17 DX5     2      17.830  26.620  30.510  1.00  0.00            
ATOM    169  H1  DX5     2      22.290  28.450  26.520  1.00  0.00            
ATOM    170  H2  DX5     2      22.540  27.670  28.060  1.00  0.00            
ATOM    171  H3  DX5     2      23.460  27.190  26.640  1.00  0.00            
ATOM    172  H4  DX5     2      21.480  27.580  24.550  1.00  0.00            
ATOM    173  H5  DX5     2      22.100  25.970  24.590  1.00  0.00            
ATOM    174  H6  DX5     2      20.390  26.210  24.560  1.00  0.00            
ATOM    175  H7  DX5     2      22.390  25.050  27.120  1.00  0.00            
ATOM    176  H8  DX5     2      20.830  24.540  26.320  1.00  0.00            
ATOM    177  H9  DX5     2      21.530  25.540  29.050  1.00  0.00            
ATOM    178  H10 DX5     2      20.830  24.020  28.830  1.00  0.00            
ATOM    179  H11 DX5     2      18.620  25.350  28.200  1.00  0.00            
ATOM    180  H12 DX5     2      19.570  26.840  28.380  1.00  0.00            
ATOM    181  H13 DX5     2      19.770  26.270  30.830  1.00  0.00            
ATOM    182  H14 DX5     2      20.870  24.610  31.550  1.00  0.00            
ATOM    183  H15 DX5     2      20.900  22.220  32.490  1.00  0.00            
ATOM    184  H16 DX5     2      19.010  20.730  32.080  1.00  0.00            
ATOM    185  H17 DX5     2      16.900  21.730  30.890  1.00  0.00            
ATOM    186  H18 DX5     2      14.490  26.260  29.880  1.00  0.00            
ATOM    187  H19 DX5     2      14.580  28.640  30.690  1.00  0.00            
ATOM    188  H20 DX5     2      18.750  28.490  31.150  1.00  0.00            
TER
ENDMDL
MODEL        1
ATOM      1  C1  BCD     1      17.190  29.300  26.510  1.00  0.00            
ATOM      2  O1  BCD     1      17.690  28.310  25.550  1.00  0.00            
ATOM      3  C2  BCD     1      16.060  29.990  25.900  1.00  0.00            
ATOM      4  O2  BCD     1      15.070  28.990  25.710  1.00  0.00            
ATOM      5  C3  BCD     1      16.460  30.700  24.570  1.00  0.00            
ATOM      6  O3  BCD     1      15.230  31.170  24.010  1.00  0.00            
ATOM      7  C4  BCD     1      17.560  31.730  24.810  1.00  0.00            
ATOM      8  C5  BCD     1      18.710  31.090  25.650  1.00  0.00            
ATOM      9  O4  BCD     1      18.200  30.320  26.760  1.00  0.00            
ATOM     10  C6  BCD     1      19.770  32.070  26.160  1.00  0.00            
ATOM     11  O5  BCD     1      19.260  33.010  27.000  1.00  0.00            
ATOM     12  H1  BCD     1      16.970  28.830  27.480  1.00  0.00            
ATOM     13  H2  BCD     1      15.670  30.760  26.580  1.00  0.00            
ATOM     14  H3  BCD     1      14.820  28.570  26.540  1.00  0.00            
ATOM     15  H4  BCD     1      16.840  29.890  23.940  1.00  0.00            
ATOM     16  H5  BCD     1      15.550  31.910  23.490  1.00  0.00            
ATOM     17  H6  BCD     1      17.160  32.590  25.360  1.00  0.00            
ATOM     18  H7  BCD     1      19.190  30.280  25.080  1.00  0.00            
ATOM     19  H8  BCD     1      20.520  31.560  26.770  1.00  0.00            
ATOM     20  H9  BCD     1      20.170  32.630  25.300  1.00  0.00            
ATOM     21  H10 BCD     1      18.830  32.600  27.750  1.00  0.00            
ATOM     22  C7  BCD     1      18.680  24.230  25.670  1.00  0.00            
ATOM     23  O6  BCD     1      19.410  24.280  24.380  1.00  0.00            
ATOM     24  C8  BCD     1      17.240  24.720  25.430  1.00  0.00            
ATOM     25  O7  BCD     1      16.720  23.820  24.430  1.00  0.00            
ATOM     26  C9  BCD     1      17.080  26.160  25.160  1.00  0.00            
ATOM     27  O8  BCD     1      15.700  26.530  25.080  1.00  0.00            
ATOM     28  C10 BCD     1      17.770  27.040  26.150  1.00  0.00            
ATOM     29  C11 BCD     1      19.220  26.560  26.330  1.00  0.00            
ATOM     30  O9  BCD     1      19.270  25.130  26.620  1.00  0.00            
ATOM     31  C12 BCD     1      19.990  27.310  27.410  1.00  0.00            
ATOM     32  O10 BCD     1      19.430  27.010  28.710  1.00  0.00            
ATOM     33  H11 BCD     1      18.670  23.320  26.270  1.00  0.00            
ATOM     34  H12 BCD     1      16.710  24.620  26.380  1.00  0.00            
ATOM     35  H13 BCD     1      15.790  24.060  24.420  1.00  0.00            
ATOM     36  H14 BCD     1      17.600  26.400  24.230  1.00  0.00            
ATOM     37  H15 BCD     1      15.540  27.460  25.230  1.00  0.00            
ATOM     38  H16 BCD     1      17.130  26.950  27.040  1.00  0.00            
ATOM     39  H17 BCD     1      19.700  26.740  25.360  1.00  0.00            
ATOM     40  H18 BCD     1      21.070  27.080  27.370  1.00  0.00            
ATOM     41  H19 BCD     1      19.840  28.380  27.200  1.00  0.00            
ATOM     42  H20 BCD     1      19.480  26.050  28.750  1.00  0.00            
ATOM     43  C13 BCD     1      22.060  21.850  22.540  1.00  0.00            
ATOM     44  O11 BCD     1      22.110  22.780  21.410  1.00  0.00            
ATOM     45  C14 BCD     1      20.620  21.300  22.650  1.00  0.00            
ATOM     46  O12 BCD     1      20.260  20.780  21.310  1.00  0.00            
ATOM     47  C15 BCD     1      19.580  22.340  23.080  1.00  0.00            
ATOM     48  O13 BCD     1      18.310  21.790  23.370  1.00  0.00            
ATOM     49  C16 BCD     1      20.190  23.150  24.250  1.00  0.00            
ATOM     50  C17 BCD     1      21.690  23.610  24.060  1.00  0.00            
ATOM     51  O14 BCD     1      22.460  22.500  23.740  1.00  0.00            
ATOM     52  C18 BCD     1      22.300  24.280  25.230  1.00  0.00            
ATOM     53  O15 BCD     1      22.230  23.520  26.450  1.00  0.00            
ATOM     54  H21 BCD     1      22.690  20.970  22.430  1.00  0.00            
ATOM     55  H22 BCD     1      20.570  20.560  23.460  1.00  0.00            
ATOM     56  H23 BCD     1      19.550  20.140  21.410  1.00  0.00            
ATOM     57  H24 BCD     1      19.580  22.970  22.190  1.00  0.00            
ATOM     58  H25 BCD     1      17.720  22.450  23.760  1.00  0.00            
ATOM     59  H26 BCD     1      20.300  22.490  25.130  1.00  0.00            
ATOM     60  H27 BCD     1      21.740  24.340  23.240  1.00  0.00            
ATOM     61  H28 BCD     1      23.280  24.540  24.810  1.00  0.00            
ATOM     62  H29 BCD     1      21.770  25.240  25.390  1.00  0.00            
ATOM     63  H30 BCD     1      22.190  22.580  26.250  1.00  0.00            
ATOM     64  C19 BCD     1      24.280  24.360  18.380  1.00  0.00            
ATOM     65  O16 BCD     1      23.430  25.480  18.420  1.00  0.00            
ATOM     66  C20 BCD     1      23.510  23.040  18.160  1.00  0.00            
ATOM     67  O17 BCD     1      22.980  23.160  16.860  1.00  0.00            
ATOM     68  C21 BCD     1      22.450  22.820  19.190  1.00  0.00            
ATOM     69  O18 BCD     1      21.840  21.500  18.890  1.00  0.00            
ATOM     70  C22 BCD     1      23.170  22.760  20.460  1.00  0.00            
ATOM     71  C23 BCD     1      24.050  23.940  20.790  1.00  0.00            
ATOM     72  O19 BCD     1      24.890  24.240  19.710  1.00  0.00            
ATOM     73  C24 BCD     1      24.950  23.900  22.040  1.00  0.00            
ATOM     74  O20 BCD     1      25.860  22.820  22.210  1.00  0.00            
ATOM     75  H31 BCD     1      25.140  24.440  17.720  1.00  0.00            
ATOM     76  H32 BCD     1      24.290  22.260  18.150  1.00  0.00            
ATOM     77  H33 BCD     1      22.460  23.970  16.850  1.00  0.00            
ATOM     78  H34 BCD     1      21.760  23.680  19.210  1.00  0.00            
ATOM     79  H35 BCD     1      21.120  21.380  19.510  1.00  0.00            
ATOM     80  H36 BCD     1      23.750  21.850  20.640  1.00  0.00            
ATOM     81  H37 BCD     1      23.380  24.810  20.840  1.00  0.00            
ATOM     82  H38 BCD     1      25.500  24.850  22.040  1.00  0.00            
ATOM     83  H39 BCD     1      24.200  23.840  22.830  1.00  0.00            
ATOM     84  H40 BCD     1      26.350  22.950  23.030  1.00  0.00            
ATOM     85  C25 BCD     1      22.660  29.000  16.290  1.00  0.00            
ATOM     86  O21 BCD     1      22.110  29.670  17.460  1.00  0.00            
ATOM     87  C26 BCD     1      21.800  27.750  15.890  1.00  0.00            
ATOM     88  O22 BCD     1      20.510  28.350  15.880  1.00  0.00            
ATOM     89  C27 BCD     1      21.910  26.650  16.920  1.00  0.00            
ATOM     90  O23 BCD     1      21.280  25.460  16.350  1.00  0.00            
ATOM     91  C28 BCD     1      23.390  26.400  17.230  1.00  0.00            
ATOM     92  C29 BCD     1      24.060  27.670  17.620  1.00  0.00            
ATOM     93  O24 BCD     1      23.960  28.610  16.530  1.00  0.00            
ATOM     94  C30 BCD     1      25.480  27.480  18.000  1.00  0.00            
ATOM     95  O25 BCD     1      26.290  26.860  16.950  1.00  0.00            
ATOM     96  H41 BCD     1      22.660  29.710  15.460  1.00  0.00            
ATOM     97  H42 BCD     1      21.990  27.470  14.840  1.00  0.00            
ATOM     98  H43 BCD     1      19.880  27.760  15.460  1.00  0.00            
ATOM     99  H44 BCD     1      21.440  26.920  17.870  1.00  0.00            
ATOM    100  H45 BCD     1      20.400  25.640  16.010  1.00  0.00            
ATOM    101  H46 BCD     1      23.800  25.960  16.310  1.00  0.00            
ATOM    102  H47 BCD     1      23.660  28.070  18.560  1.00  0.00            
ATOM    103  H48 BCD     1      25.940  28.420  18.310  1.00  0.00            
ATOM    104  H49 BCD     1      25.450  26.730  18.800  1.00  0.00            
ATOM    105  H50 BCD     1      25.950  27.260  16.140  1.00  0.00            
ATOM    106  C31 BCD     1      20.880  33.310  18.840  1.00  0.00            
ATOM    107  O26 BCD     1      20.220  32.660  19.910  1.00  0.00            
ATOM    108  C32 BCD     1      20.240  32.910  17.490  1.00  0.00            
ATOM    109  O27 BCD     1      18.810  33.140  17.460  1.00  0.00            
ATOM    110  C33 BCD     1      20.510  31.370  17.280  1.00  0.00            
ATOM    111  C34 BCD     1      22.040  31.040  17.450  1.00  0.00            
ATOM    112  C35 BCD     1      22.620  31.650  18.720  1.00  0.00            
ATOM    113  O28 BCD     1      22.270  33.040  18.880  1.00  0.00            
ATOM    114  C36 BCD     1      24.120  31.410  18.740  1.00  0.00            
ATOM    115  O29 BCD     1      24.750  32.160  17.720  1.00  0.00            
ATOM    116  O30 BCD     1      20.060  30.910  15.990  1.00  0.00            
ATOM    117  H51 BCD     1      20.770  34.390  18.990  1.00  0.00            
ATOM    118  H52 BCD     1      20.840  33.410  16.720  1.00  0.00            
ATOM    119  H53 BCD     1      18.480  32.740  16.650  1.00  0.00            
ATOM    120  H54 BCD     1      19.910  30.800  18.010  1.00  0.00            
ATOM    121  H55 BCD     1      20.090  29.960  15.840  1.00  0.00            
ATOM    122  H56 BCD     1      22.640  31.420  16.610  1.00  0.00            
ATOM    123  H57 BCD     1      22.020  31.080  19.440  1.00  0.00            
ATOM    124  H58 BCD     1      24.460  31.680  19.750  1.00  0.00            
ATOM    125  H59 BCD     1      24.380  30.360  18.580  1.00  0.00            
ATOM    126  H60 BCD     1      25.000  31.480  17.090  1.00  0.00            
ATOM    127  C37 BCD     1      17.800  33.370  23.200  1.00  0.00            
ATOM    128  O31 BCD     1      18.070  32.050  23.580  1.00  0.00            
ATOM    129  C38 BCD     1      17.110  33.440  21.920  1.00  0.00            
ATOM    130  O32 BCD     1      15.880  32.730  22.020  1.00  0.00            
ATOM    131  C39 BCD     1      17.990  32.920  20.800  1.00  0.00            
ATOM    132  O33 BCD     1      17.260  32.980  19.630  1.00  0.00            
ATOM    133  C40 BCD     1      19.360  33.520  20.690  1.00  0.00            
ATOM    134  C41 BCD     1      19.980  33.640  22.090  1.00  0.00            
ATOM    135  O34 BCD     1      19.030  34.140  23.060  1.00  0.00            
ATOM    136  C42 BCD     1      21.190  34.500  22.160  1.00  0.00            
ATOM    137  O35 BCD     1      20.890  35.820  21.810  1.00  0.00            
ATOM    138  H61 BCD     1      17.100  33.810  23.920  1.00  0.00            
ATOM    139  H62 BCD     1      16.980  34.510  21.730  1.00  0.00            
ATOM    140  H63 BCD     1      15.380  32.730  21.200  1.00  0.00            
ATOM    141  H64 BCD     1      18.340  31.890  20.960  1.00  0.00            
ATOM    142  H65 BCD     1      17.840  33.170  18.890  1.00  0.00            
ATOM    143  H66 BCD     1      19.270  34.510  20.220  1.00  0.00            
ATOM    144  H67 BCD     1      20.380  32.660  22.390  1.00  0.00            
ATOM    145  H68 BCD     1      21.740  34.370  23.110  1.00  0.00            
ATOM    146  H69 BCD     1      21.780  33.950  21.420  1.00  0.00            
ATOM    147  H70 BCD     1      21.670  36.380  21.810  1.00  0.00            
ATOM    148  C1  DX5     2      14.900  30.880  18.270  1.00  0.00            
ATOM    149  N1  DX5     2      15.800  30.010  17.570  1.00  0.00            
ATOM    150  C2  DX5     2      15.580  29.940  16.140  1.00  0.00            
ATOM    151  C3  DX5     2      17.200  30.220  17.910  1.00  0.00            
ATOM    152  C4  DX5     2      17.580  29.750  19.340  1.00  0.00            
ATOM    153  C5  DX5     2      17.490  28.240  19.560  1.00  0.00            
ATOM    154  N2  DX5     2      17.850  27.700  20.850  1.00  0.00            
ATOM    155  C6  DX5     2      19.200  28.070  21.320  1.00  0.00            
ATOM    156  C7  DX5     2      19.300  29.160  22.190  1.00  0.00            
ATOM    157  C8  DX5     2      20.570  29.440  22.660  1.00  0.00            
ATOM    158  C9  DX5     2      21.750  28.730  22.290  1.00  0.00            
ATOM    159  C10 DX5     2      21.530  27.560  21.550  1.00  0.00            
ATOM    160  C11 DX5     2      20.290  27.240  20.950  1.00  0.00            
ATOM    161  S1  DX5     2      20.170  25.710  20.060  1.00  0.00            
ATOM    162  C12 DX5     2      18.490  25.310  20.490  1.00  0.00            
ATOM    163  C13 DX5     2      18.140  23.960  20.450  1.00  0.00            
ATOM    164  C14 DX5     2      16.880  23.530  20.830  1.00  0.00            
ATOM    165  C15 DX5     2      15.910  24.480  21.130  1.00  0.00            
ATOM    166  Cl1 DX5     2      14.260  23.860  21.380  1.00  0.00            
ATOM    167  C16 DX5     2      16.180  25.820  21.190  1.00  0.00            
ATOM    168  C17 DX5     2      17.490  26.280  20.870  1.00  0.00            
ATOM    169  H1  DX5     2      13.880  30.530  18.090  1.00  0.00            
ATOM    170  H2  DX5     2      14.930  30.820  19.360  1.00  0.00            
ATOM    171  H3  DX5     2      14.920  31.950  18.030  1.00  0.00            
ATOM    172  H4  DX5     2      16.480  29.490  15.710  1.00  0.00            
ATOM    173  H5  DX5     2      14.800  29.240  15.820  1.00  0.00            
ATOM    174  H6  DX5     2      15.240  30.910  15.750  1.00  0.00            
ATOM    175  H7  DX5     2      17.490  31.280  17.850  1.00  0.00            
ATOM    176  H8  DX5     2      17.820  29.740  17.140  1.00  0.00            
ATOM    177  H9  DX5     2      16.890  30.270  20.020  1.00  0.00            
ATOM    178  H10 DX5     2      18.610  30.120  19.490  1.00  0.00            
ATOM    179  H11 DX5     2      18.060  27.770  18.750  1.00  0.00            
ATOM    180  H12 DX5     2      16.470  27.880  19.420  1.00  0.00            
ATOM    181  H13 DX5     2      17.220  28.190  21.500  1.00  0.00            
ATOM    182  H14 DX5     2      18.430  29.710  22.530  1.00  0.00            
ATOM    183  H15 DX5     2      20.630  30.260  23.370  1.00  0.00            
ATOM    184  H16 DX5     2      22.710  28.990  22.730  1.00  0.00            
ATOM    185  H17 DX5     2      22.350  26.860  21.410  1.00  0.00            
ATOM    186  H18 DX5     2      18.780  23.200  20.010  1.00  0.00            
ATOM    187  H19 DX5     2      16.590  22.490  20.750  1.00  0.00            
ATOM    188  H20 DX5     2      15.320  26.480  21.320  1.00  0.00            
TER
ENDMDL
MODEL        1
ATOM      1  C1  BCD     1      18.760  21.680  23.210  1.00  0.00            
ATOM      2  O1  BCD     1      19.690  22.240  22.240  1.00  0.00            
ATOM      3  C2  BCD     1      18.010  22.750  23.970  1.00  0.00            
ATOM      4  O2  BCD     1      17.420  23.550  23.000  1.00  0.00            
ATOM      5  C3  BCD     1      18.800  23.490  24.980  1.00  0.00            
ATOM      6  O3  BCD     1      17.980  24.440  25.700  1.00  0.00            
ATOM      7  C4  BCD     1      19.390  22.400  25.930  1.00  0.00            
ATOM      8  C5  BCD     1      20.220  21.480  25.040  1.00  0.00            
ATOM      9  O4  BCD     1      19.360  20.800  24.130  1.00  0.00            
ATOM     10  C6  BCD     1      21.050  20.510  25.850  1.00  0.00            
ATOM     11  O5  BCD     1      21.680  19.570  24.970  1.00  0.00            
ATOM     12  H1  BCD     1      18.070  21.030  22.660  1.00  0.00            
ATOM     13  H2  BCD     1      17.260  22.250  24.600  1.00  0.00            
ATOM     14  H3  BCD     1      16.850  24.220  23.400  1.00  0.00            
ATOM     15  H4  BCD     1      19.650  23.960  24.470  1.00  0.00            
ATOM     16  H5  BCD     1      18.330  24.570  26.590  1.00  0.00            
ATOM     17  H6  BCD     1      18.550  21.930  26.460  1.00  0.00            
ATOM     18  H7  BCD     1      20.890  22.140  24.470  1.00  0.00            
ATOM     19  H8  BCD     1      21.790  21.110  26.400  1.00  0.00            
ATOM     20  H9  BCD     1      20.480  19.970  26.620  1.00  0.00            
ATOM     21  H10 BCD     1      21.000  19.190  24.400  1.00  0.00            
ATOM     22  C7  BCD     1      21.150  21.940  18.480  1.00  0.00            
ATOM     23  O6  BCD     1      21.990  23.180  18.710  1.00  0.00            
ATOM     24  C8  BCD     1      19.600  22.160  18.570  1.00  0.00            
ATOM     25  O7  BCD     1      19.200  23.090  17.560  1.00  0.00            
ATOM     26  C9  BCD     1      19.200  22.590  19.960  1.00  0.00            
ATOM     27  O8  BCD     1      17.790  22.710  20.200  1.00  0.00            
ATOM     28  C10 BCD     1      19.730  21.610  20.980  1.00  0.00            
ATOM     29  C11 BCD     1      21.250  21.360  20.790  1.00  0.00            
ATOM     30  O9  BCD     1      21.550  20.990  19.430  1.00  0.00            
ATOM     31  C12 BCD     1      21.730  20.260  21.680  1.00  0.00            
ATOM     32  O10 BCD     1      23.180  20.150  21.570  1.00  0.00            
ATOM     33  H11 BCD     1      21.450  21.460  17.550  1.00  0.00            
ATOM     34  H12 BCD     1      19.150  21.180  18.340  1.00  0.00            
ATOM     35  H13 BCD     1      18.250  23.200  17.580  1.00  0.00            
ATOM     36  H14 BCD     1      19.720  23.530  20.210  1.00  0.00            
ATOM     37  H15 BCD     1      17.580  22.940  21.110  1.00  0.00            
ATOM     38  H16 BCD     1      19.260  20.620  20.960  1.00  0.00            
ATOM     39  H17 BCD     1      21.870  22.230  21.000  1.00  0.00            
ATOM     40  H18 BCD     1      21.370  20.610  22.650  1.00  0.00            
ATOM     41  H19 BCD     1      21.250  19.310  21.420  1.00  0.00            
ATOM     42  H20 BCD     1      23.440  20.160  20.640  1.00  0.00            
ATOM     43  C13 BCD     1      24.830  25.550  17.540  1.00  0.00            
ATOM     44  O11 BCD     1      25.050  25.830  18.920  1.00  0.00            
ATOM     45  C14 BCD     1      23.430  26.030  17.080  1.00  0.00            
ATOM     46  O12 BCD     1      23.290  27.400  17.300  1.00  0.00            
ATOM     47  C15 BCD     1      22.430  25.170  17.790  1.00  0.00            
ATOM     48  O13 BCD     1      21.090  25.460  17.210  1.00  0.00            
ATOM     49  C16 BCD     1      22.710  23.650  17.630  1.00  0.00            
ATOM     50  C17 BCD     1      24.160  23.300  17.920  1.00  0.00            
ATOM     51  O14 BCD     1      24.960  24.160  17.250  1.00  0.00            
ATOM     52  C18 BCD     1      24.490  21.850  17.520  1.00  0.00            
ATOM     53  O15 BCD     1      24.200  21.660  16.140  1.00  0.00            
ATOM     54  H21 BCD     1      25.580  26.000  16.880  1.00  0.00            
ATOM     55  H22 BCD     1      23.330  25.850  16.000  1.00  0.00            
ATOM     56  H23 BCD     1      22.640  27.810  16.720  1.00  0.00            
ATOM     57  H24 BCD     1      22.450  25.290  18.880  1.00  0.00            
ATOM     58  H25 BCD     1      20.380  24.880  17.500  1.00  0.00            
ATOM     59  H26 BCD     1      22.240  23.350  16.680  1.00  0.00            
ATOM     60  H27 BCD     1      24.330  23.380  19.000  1.00  0.00            
ATOM     61  H28 BCD     1      25.550  21.640  17.700  1.00  0.00            
ATOM     62  H29 BCD     1      23.900  21.240  18.220  1.00  0.00            
ATOM     63  H30 BCD     1      23.610  20.910  16.060  1.00  0.00            
ATOM     64  C19 BCD     1      27.700  27.600  21.480  1.00  0.00            
ATOM     65  O16 BCD     1      26.880  27.420  22.610  1.00  0.00            
ATOM     66  C20 BCD     1      27.040  28.470  20.450  1.00  0.00            
ATOM     67  O17 BCD     1      26.870  29.760  21.020  1.00  0.00            
ATOM     68  C21 BCD     1      25.840  27.800  19.860  1.00  0.00            
ATOM     69  O18 BCD     1      25.180  28.670  18.840  1.00  0.00            
ATOM     70  C22 BCD     1      26.240  26.460  19.250  1.00  0.00            
ATOM     71  C23 BCD     1      27.010  25.640  20.260  1.00  0.00            
ATOM     72  O19 BCD     1      28.050  26.380  20.840  1.00  0.00            
ATOM     73  C24 BCD     1      27.540  24.260  19.850  1.00  0.00            
ATOM     74  O20 BCD     1      28.280  24.350  18.630  1.00  0.00            
ATOM     75  H31 BCD     1      28.610  28.120  21.800  1.00  0.00            
ATOM     76  H32 BCD     1      27.760  28.670  19.650  1.00  0.00            
ATOM     77  H33 BCD     1      26.490  30.280  20.310  1.00  0.00            
ATOM     78  H34 BCD     1      25.120  27.640  20.670  1.00  0.00            
ATOM     79  H35 BCD     1      24.550  28.120  18.370  1.00  0.00            
ATOM     80  H36 BCD     1      26.950  26.700  18.450  1.00  0.00            
ATOM     81  H37 BCD     1      26.300  25.350  21.040  1.00  0.00            
ATOM     82  H38 BCD     1      28.200  23.900  20.640  1.00  0.00            
ATOM     83  H39 BCD     1      26.720  23.540  19.730  1.00  0.00            
ATOM     84  H40 BCD     1      28.730  23.530  18.390  1.00  0.00            
ATOM     85  C25 BCD     1      27.630  27.070  26.730  1.00  0.00            
ATOM     86  O21 BCD     1      26.270  26.780  27.020  1.00  0.00            
ATOM     87  C26 BCD     1      27.790  28.480  26.150  1.00  0.00            
ATOM     88  O22 BCD     1      27.090  29.370  27.030  1.00  0.00            
ATOM     89  C27 BCD     1      27.220  28.460  24.680  1.00  0.00            
ATOM     90  O23 BCD     1      27.500  29.680  23.940  1.00  0.00            
ATOM     91  C28 BCD     1      27.650  27.300  23.830  1.00  0.00            
ATOM     92  C29 BCD     1      27.360  26.000  24.580  1.00  0.00            
ATOM     93  O24 BCD     1      28.140  26.140  25.780  1.00  0.00            
ATOM     94  C30 BCD     1      27.720  24.760  23.870  1.00  0.00            
ATOM     95  O25 BCD     1      27.190  23.520  24.380  1.00  0.00            
ATOM     96  H41 BCD     1      28.340  26.950  27.560  1.00  0.00            
ATOM     97  H42 BCD     1      28.880  28.610  26.250  1.00  0.00            
ATOM     98  H43 BCD     1      26.470  28.850  27.550  1.00  0.00            
ATOM     99  H44 BCD     1      26.130  28.320  24.760  1.00  0.00            
ATOM    100  H45 BCD     1      26.860  29.640  23.220  1.00  0.00            
ATOM    101  H46 BCD     1      28.730  27.360  23.650  1.00  0.00            
ATOM    102  H47 BCD     1      26.290  25.930  24.830  1.00  0.00            
ATOM    103  H48 BCD     1      27.270  24.820  22.860  1.00  0.00            
ATOM    104  H49 BCD     1      28.820  24.710  23.810  1.00  0.00            
ATOM    105  H50 BCD     1      27.710  22.800  24.010  1.00  0.00            
ATOM    106  C31 BCD     1      24.140  25.120  30.180  1.00  0.00            
ATOM    107  O26 BCD     1      23.160  24.950  29.190  1.00  0.00            
ATOM    108  C32 BCD     1      24.360  26.610  30.310  1.00  0.00            
ATOM    109  O27 BCD     1      23.200  27.350  30.700  1.00  0.00            
ATOM    110  C33 BCD     1      24.860  27.160  28.960  1.00  0.00            
ATOM    111  C34 BCD     1      26.070  26.380  28.450  1.00  0.00            
ATOM    112  C35 BCD     1      25.930  24.870  28.520  1.00  0.00            
ATOM    113  O28 BCD     1      25.380  24.470  29.810  1.00  0.00            
ATOM    114  C36 BCD     1      27.270  24.180  28.430  1.00  0.00            
ATOM    115  O29 BCD     1      28.200  24.670  29.330  1.00  0.00            
ATOM    116  O30 BCD     1      25.160  28.610  28.990  1.00  0.00            
ATOM    117  H51 BCD     1      23.750  24.770  31.150  1.00  0.00            
ATOM    118  H52 BCD     1      25.200  26.740  31.000  1.00  0.00            
ATOM    119  H53 BCD     1      23.540  28.100  31.190  1.00  0.00            
ATOM    120  H54 BCD     1      24.060  27.000  28.230  1.00  0.00            
ATOM    121  H55 BCD     1      24.360  29.110  29.180  1.00  0.00            
ATOM    122  H56 BCD     1      26.920  26.680  29.070  1.00  0.00            
ATOM    123  H57 BCD     1      25.240  24.510  27.740  1.00  0.00            
ATOM    124  H58 BCD     1      26.990  23.130  28.610  1.00  0.00            
ATOM    125  H59 BCD     1      27.670  24.320  27.420  1.00  0.00            
ATOM    126  H60 BCD     1      29.060  24.640  28.880  1.00  0.00            
ATOM    127  C37 BCD     1      20.050  22.700  28.200  1.00  0.00            
ATOM    128  O31 BCD     1      20.170  23.090  26.820  1.00  0.00            
ATOM    129  C38 BCD     1      19.650  23.850  29.110  1.00  0.00            
ATOM    130  O32 BCD     1      18.500  24.610  28.600  1.00  0.00            
ATOM    131  C39 BCD     1      20.850  24.810  29.070  1.00  0.00            
ATOM    132  O33 BCD     1      20.750  25.900  29.960  1.00  0.00            
ATOM    133  C40 BCD     1      22.090  24.080  29.500  1.00  0.00            
ATOM    134  C41 BCD     1      22.390  22.830  28.710  1.00  0.00            
ATOM    135  O34 BCD     1      21.190  22.080  28.710  1.00  0.00            
ATOM    136  C42 BCD     1      23.550  22.010  29.190  1.00  0.00            
ATOM    137  O35 BCD     1      23.640  21.920  30.640  1.00  0.00            
ATOM    138  H61 BCD     1      19.210  22.010  28.280  1.00  0.00            
ATOM    139  H62 BCD     1      19.420  23.510  30.120  1.00  0.00            
ATOM    140  H63 BCD     1      18.620  25.440  29.060  1.00  0.00            
ATOM    141  H64 BCD     1      21.010  25.170  28.040  1.00  0.00            
ATOM    142  H65 BCD     1      21.670  26.160  30.020  1.00  0.00            
ATOM    143  H66 BCD     1      21.960  23.850  30.570  1.00  0.00            
ATOM    144  H67 BCD     1      22.810  23.100  27.730  1.00  0.00            
ATOM    145  H68 BCD     1      23.420  20.980  28.820  1.00  0.00            
ATOM    146  H69 BCD     1      24.470  22.460  28.790  1.00  0.00            
ATOM    147  H70 BCD     1      22.880  21.500  31.060  1.00  0.00            
ATOM    148  C1  DX5     2      18.630  26.680  19.630  1.00  0.00            
ATOM    149  N1  DX5     2      18.530  27.000  21.090  1.00  0.00            
ATOM    150  C2  DX5     2      17.170  27.360  21.560  1.00  0.00            
ATOM    151  C3  DX5     2      19.040  25.840  21.850  1.00  0.00            
ATOM    152  C4  DX5     2      20.560  25.640  21.810  1.00  0.00            
ATOM    153  C5  DX5     2      21.150  26.790  22.610  1.00  0.00            
ATOM    154  N2  DX5     2      22.690  26.910  22.630  1.00  0.00            
ATOM    155  C6  DX5     2      23.290  25.610  23.080  1.00  0.00            
ATOM    156  C7  DX5     2      23.720  24.770  22.020  1.00  0.00            
ATOM    157  C8  DX5     2      23.950  23.410  22.330  1.00  0.00            
ATOM    158  C9  DX5     2      23.880  22.920  23.630  1.00  0.00            
ATOM    159  C10 DX5     2      23.530  23.870  24.670  1.00  0.00            
ATOM    160  C11 DX5     2      23.220  25.210  24.380  1.00  0.00            
ATOM    161  S1  DX5     2      22.600  26.270  25.610  1.00  0.00            
ATOM    162  C12 DX5     2      23.150  27.830  24.900  1.00  0.00            
ATOM    163  C13 DX5     2      23.490  28.890  25.800  1.00  0.00            
ATOM    164  C14 DX5     2      23.970  30.070  25.270  1.00  0.00            
ATOM    165  C15 DX5     2      24.040  30.240  23.890  1.00  0.00            
ATOM    166  Cl1 DX5     2      24.670  31.750  23.240  1.00  0.00            
ATOM    167  C16 DX5     2      23.650  29.200  22.990  1.00  0.00            
ATOM    168  C17 DX5     2      23.250  27.980  23.490  1.00  0.00            
ATOM    169  H1  DX5     2      18.090  27.460  19.090  1.00  0.00            
ATOM    170  H2  DX5     2      19.630  26.550  19.200  1.00  0.00            
ATOM    171  H3  DX5     2      18.110  25.750  19.370  1.00  0.00            
ATOM    172  H4  DX5     2      16.700  28.110  20.910  1.00  0.00            
ATOM    173  H5  DX5     2      16.480  26.530  21.350  1.00  0.00            
ATOM    174  H6  DX5     2      17.070  27.700  22.590  1.00  0.00            
ATOM    175  H7  DX5     2      18.570  24.930  21.460  1.00  0.00            
ATOM    176  H8  DX5     2      18.700  25.840  22.890  1.00  0.00            
ATOM    177  H9  DX5     2      20.940  25.630  20.780  1.00  0.00            
ATOM    178  H10 DX5     2      20.800  24.730  22.370  1.00  0.00            
ATOM    179  H11 DX5     2      20.940  26.790  23.680  1.00  0.00            
ATOM    180  H12 DX5     2      20.620  27.670  22.250  1.00  0.00            
ATOM    181  H13 DX5     2      22.970  27.120  21.660  1.00  0.00            
ATOM    182  H14 DX5     2      23.530  25.110  21.010  1.00  0.00            
ATOM    183  H15 DX5     2      24.040  22.720  21.500  1.00  0.00            
ATOM    184  H16 DX5     2      24.210  21.940  23.960  1.00  0.00            
ATOM    185  H17 DX5     2      23.350  23.510  25.680  1.00  0.00            
ATOM    186  H18 DX5     2      23.550  28.700  26.870  1.00  0.00            
ATOM    187  H19 DX5     2      24.360  30.780  25.990  1.00  0.00            
ATOM    188  H20 DX5     2      23.660  29.330  21.920  1.00  0.00            
TER
ENDMDL
MODEL        1
ATOM      1  C1  BCD     1      18.080  24.180  28.040  1.00  0.00            
ATOM      2  O1  BCD     1      18.950  23.660  26.910  1.00  0.00            
ATOM      3  C2  BCD     1      16.670  23.950  27.760  1.00  0.00            
ATOM      4  O2  BCD     1      16.400  22.500  27.770  1.00  0.00            
ATOM      5  C3  BCD     1      16.160  24.700  26.540  1.00  0.00            
ATOM      6  O3  BCD     1      14.690  24.650  26.280  1.00  0.00            
ATOM      7  C4  BCD     1      16.480  26.180  26.760  1.00  0.00            
ATOM      8  C5  BCD     1      18.030  26.380  27.120  1.00  0.00            
ATOM      9  O4  BCD     1      18.240  25.580  28.260  1.00  0.00            
ATOM     10  C6  BCD     1      18.380  27.850  27.460  1.00  0.00            
ATOM     11  O5  BCD     1      17.430  28.560  28.330  1.00  0.00            
ATOM     12  H1  BCD     1      18.420  23.710  28.970  1.00  0.00            
ATOM     13  H2  BCD     1      16.120  24.410  28.590  1.00  0.00            
ATOM     14  H3  BCD     1      15.440  22.450  27.650  1.00  0.00            
ATOM     15  H4  BCD     1      16.640  24.350  25.620  1.00  0.00            
ATOM     16  H5  BCD     1      14.670  24.910  25.360  1.00  0.00            
ATOM     17  H6  BCD     1      15.760  26.520  27.520  1.00  0.00            
ATOM     18  H7  BCD     1      18.710  25.950  26.380  1.00  0.00            
ATOM     19  H8  BCD     1      19.350  27.760  27.960  1.00  0.00            
ATOM     20  H9  BCD     1      18.660  28.510  26.630  1.00  0.00            
ATOM     21  H10 BCD     1      17.760  29.430  28.570  1.00  0.00            
ATOM     22  C7  BCD     1      22.650  21.780  26.220  1.00  0.00            
ATOM     23  O6  BCD     1      22.450  21.570  24.880  1.00  0.00            
ATOM     24  C8  BCD     1      21.620  21.000  27.060  1.00  0.00            
ATOM     25  O7  BCD     1      21.560  19.570  26.750  1.00  0.00            
ATOM     26  C9  BCD     1      20.210  21.610  27.060  1.00  0.00            
ATOM     27  O8  BCD     1      19.410  21.080  28.080  1.00  0.00            
ATOM     28  C10 BCD     1      20.290  23.160  27.220  1.00  0.00            
ATOM     29  C11 BCD     1      21.200  23.690  26.210  1.00  0.00            
ATOM     30  O9  BCD     1      22.490  23.150  26.490  1.00  0.00            
ATOM     31  C12 BCD     1      21.330  25.240  26.220  1.00  0.00            
ATOM     32  O10 BCD     1      21.490  25.730  27.510  1.00  0.00            
ATOM     33  H11 BCD     1      23.680  21.560  26.510  1.00  0.00            
ATOM     34  H12 BCD     1      21.940  21.070  28.110  1.00  0.00            
ATOM     35  H13 BCD     1      20.980  19.340  27.480  1.00  0.00            
ATOM     36  H14 BCD     1      19.760  21.370  26.090  1.00  0.00            
ATOM     37  H15 BCD     1      18.480  21.250  27.920  1.00  0.00            
ATOM     38  H16 BCD     1      20.480  23.500  28.250  1.00  0.00            
ATOM     39  H17 BCD     1      20.790  23.410  25.240  1.00  0.00            
ATOM     40  H18 BCD     1      22.230  25.490  25.660  1.00  0.00            
ATOM     41  H19 BCD     1      20.530  25.730  25.660  1.00  0.00            
ATOM     42  H20 BCD     1      20.630  25.580  27.910  1.00  0.00            
ATOM     43  C13 BCD     1      24.640  20.640  21.610  1.00  0.00            
ATOM     44  O11 BCD     1      23.530  21.410  20.980  1.00  0.00            
ATOM     45  C14 BCD     1      24.140  19.470  22.520  1.00  0.00            
ATOM     46  O12 BCD     1      23.820  18.410  21.640  1.00  0.00            
ATOM     47  C15 BCD     1      22.910  19.950  23.360  1.00  0.00            
ATOM     48  O13 BCD     1      22.470  18.840  24.160  1.00  0.00            
ATOM     49  C16 BCD     1      23.560  21.050  24.210  1.00  0.00            
ATOM     50  C17 BCD     1      24.320  22.080  23.400  1.00  0.00            
ATOM     51  O14 BCD     1      25.280  21.570  22.530  1.00  0.00            
ATOM     52  C18 BCD     1      24.810  23.320  24.160  1.00  0.00            
ATOM     53  O15 BCD     1      25.720  22.910  25.170  1.00  0.00            
ATOM     54  H21 BCD     1      25.320  20.230  20.850  1.00  0.00            
ATOM     55  H22 BCD     1      24.880  19.110  23.250  1.00  0.00            
ATOM     56  H23 BCD     1      23.680  17.620  22.160  1.00  0.00            
ATOM     57  H24 BCD     1      22.250  20.340  22.580  1.00  0.00            
ATOM     58  H25 BCD     1      22.280  19.280  24.990  1.00  0.00            
ATOM     59  H26 BCD     1      24.230  20.600  24.950  1.00  0.00            
ATOM     60  H27 BCD     1      23.480  22.530  22.850  1.00  0.00            
ATOM     61  H28 BCD     1      25.270  24.050  23.490  1.00  0.00            
ATOM     62  H29 BCD     1      23.950  23.880  24.570  1.00  0.00            
ATOM     63  H30 BCD     1      26.530  22.860  24.650  1.00  0.00            
ATOM     64  C19 BCD     1      22.890  22.750  17.080  1.00  0.00            
ATOM     65  O16 BCD     1      21.850  23.590  17.590  1.00  0.00            
ATOM     66  C20 BCD     1      22.370  21.360  17.370  1.00  0.00            
ATOM     67  O17 BCD     1      21.110  21.080  16.770  1.00  0.00            
ATOM     68  C21 BCD     1      22.270  21.220  18.920  1.00  0.00            
ATOM     69  O18 BCD     1      21.850  19.850  19.260  1.00  0.00            
ATOM     70  C22 BCD     1      23.640  21.510  19.530  1.00  0.00            
ATOM     71  C23 BCD     1      24.120  22.900  19.140  1.00  0.00            
ATOM     72  O19 BCD     1      24.200  22.900  17.670  1.00  0.00            
ATOM     73  C24 BCD     1      25.590  23.180  19.620  1.00  0.00            
ATOM     74  O20 BCD     1      26.570  22.150  19.200  1.00  0.00            
ATOM     75  H31 BCD     1      22.970  22.790  15.980  1.00  0.00            
ATOM     76  H32 BCD     1      23.100  20.610  17.050  1.00  0.00            
ATOM     77  H33 BCD     1      20.870  20.200  17.070  1.00  0.00            
ATOM     78  H34 BCD     1      21.620  21.910  19.480  1.00  0.00            
ATOM     79  H35 BCD     1      22.460  19.540  19.940  1.00  0.00            
ATOM     80  H36 BCD     1      24.400  20.770  19.260  1.00  0.00            
ATOM     81  H37 BCD     1      23.470  23.730  19.480  1.00  0.00            
ATOM     82  H38 BCD     1      25.920  24.140  19.210  1.00  0.00            
ATOM     83  H39 BCD     1      25.580  23.310  20.710  1.00  0.00            
ATOM     84  H40 BCD     1      27.370  22.280  19.730  1.00  0.00            
ATOM     85  C25 BCD     1      19.590  26.890  16.660  1.00  0.00            
ATOM     86  O21 BCD     1      19.140  26.970  17.990  1.00  0.00            
ATOM     87  C26 BCD     1      19.130  25.600  16.170  1.00  0.00            
ATOM     88  O22 BCD     1      17.670  25.470  16.160  1.00  0.00            
ATOM     89  C27 BCD     1      19.770  24.430  16.910  1.00  0.00            
ATOM     90  O23 BCD     1      19.310  23.240  16.350  1.00  0.00            
ATOM     91  C28 BCD     1      21.290  24.560  16.740  1.00  0.00            
ATOM     92  C29 BCD     1      21.800  25.980  17.070  1.00  0.00            
ATOM     93  O24 BCD     1      20.980  27.000  16.360  1.00  0.00            
ATOM     94  C30 BCD     1      23.240  26.200  16.660  1.00  0.00            
ATOM     95  O25 BCD     1      23.450  26.130  15.260  1.00  0.00            
ATOM     96  H41 BCD     1      19.040  27.680  16.150  1.00  0.00            
ATOM     97  H42 BCD     1      19.410  25.560  15.110  1.00  0.00            
ATOM     98  H43 BCD     1      17.550  24.550  15.910  1.00  0.00            
ATOM     99  H44 BCD     1      19.590  24.520  17.990  1.00  0.00            
ATOM    100  H45 BCD     1      19.960  22.560  16.560  1.00  0.00            
ATOM    101  H46 BCD     1      21.590  24.310  15.720  1.00  0.00            
ATOM    102  H47 BCD     1      21.660  26.210  18.140  1.00  0.00            
ATOM    103  H48 BCD     1      23.580  27.210  16.910  1.00  0.00            
ATOM    104  H49 BCD     1      23.880  25.490  17.210  1.00  0.00            
ATOM    105  H50 BCD     1      24.330  26.380  14.970  1.00  0.00            
ATOM    106  C31 BCD     1      17.160  29.570  20.520  1.00  0.00            
ATOM    107  O26 BCD     1      16.950  28.550  21.520  1.00  0.00            
ATOM    108  C32 BCD     1      16.500  29.180  19.180  1.00  0.00            
ATOM    109  O27 BCD     1      15.170  28.890  19.370  1.00  0.00            
ATOM    110  C33 BCD     1      17.240  27.970  18.540  1.00  0.00            
ATOM    111  C34 BCD     1      18.680  28.220  18.400  1.00  0.00            
ATOM    112  C35 BCD     1      19.250  28.540  19.800  1.00  0.00            
ATOM    113  O28 BCD     1      18.570  29.660  20.250  1.00  0.00            
ATOM    114  C36 BCD     1      20.700  28.800  19.820  1.00  0.00            
ATOM    115  O29 BCD     1      21.090  29.940  18.950  1.00  0.00            
ATOM    116  O30 BCD     1      16.620  27.580  17.270  1.00  0.00            
ATOM    117  H51 BCD     1      16.710  30.510  20.850  1.00  0.00            
ATOM    118  H52 BCD     1      16.600  29.910  18.370  1.00  0.00            
ATOM    119  H53 BCD     1      14.550  29.390  18.820  1.00  0.00            
ATOM    120  H54 BCD     1      17.120  27.150  19.260  1.00  0.00            
ATOM    121  H55 BCD     1      17.040  26.750  17.050  1.00  0.00            
ATOM    122  H56 BCD     1      19.000  29.010  17.720  1.00  0.00            
ATOM    123  H57 BCD     1      19.010  27.700  20.470  1.00  0.00            
ATOM    124  H58 BCD     1      20.950  28.980  20.870  1.00  0.00            
ATOM    125  H59 BCD     1      21.270  27.900  19.540  1.00  0.00            
ATOM    126  H60 BCD     1      20.690  30.670  19.420  1.00  0.00            
ATOM    127  C37 BCD     1      15.590  28.180  25.470  1.00  0.00            
ATOM    128  O31 BCD     1      16.340  26.970  25.510  1.00  0.00            
ATOM    129  C38 BCD     1      14.530  28.060  24.350  1.00  0.00            
ATOM    130  O32 BCD     1      13.530  27.040  24.640  1.00  0.00            
ATOM    131  C39 BCD     1      15.180  27.830  22.940  1.00  0.00            
ATOM    132  O33 BCD     1      14.240  27.850  21.890  1.00  0.00            
ATOM    133  C40 BCD     1      16.210  28.980  22.670  1.00  0.00            
ATOM    134  C41 BCD     1      17.200  29.180  23.850  1.00  0.00            
ATOM    135  O34 BCD     1      16.430  29.260  25.110  1.00  0.00            
ATOM    136  C42 BCD     1      18.060  30.420  23.800  1.00  0.00            
ATOM    137  O35 BCD     1      17.130  31.540  23.700  1.00  0.00            
ATOM    138  H61 BCD     1      15.160  28.330  26.470  1.00  0.00            
ATOM    139  H62 BCD     1      14.090  29.060  24.220  1.00  0.00            
ATOM    140  H63 BCD     1      13.410  26.940  25.580  1.00  0.00            
ATOM    141  H64 BCD     1      15.780  26.910  22.940  1.00  0.00            
ATOM    142  H65 BCD     1      14.550  28.280  21.090  1.00  0.00            
ATOM    143  H66 BCD     1      15.620  29.900  22.590  1.00  0.00            
ATOM    144  H67 BCD     1      17.880  28.310  23.870  1.00  0.00            
ATOM    145  H68 BCD     1      18.720  30.360  24.670  1.00  0.00            
ATOM    146  H69 BCD     1      18.750  30.360  22.950  1.00  0.00            
ATOM    147  H70 BCD     1      17.530  32.320  24.100  1.00  0.00            
ATOM    148  C1  DX5     2      14.430  25.360  19.540  1.00  0.00            
ATOM    149  N1  DX5     2      15.240  24.130  19.210  1.00  0.00            
ATOM    150  C2  DX5     2      14.890  23.770  17.820  1.00  0.00            
ATOM    151  C3  DX5     2      16.740  24.310  19.210  1.00  0.00            
ATOM    152  C4  DX5     2      17.350  24.540  20.550  1.00  0.00            
ATOM    153  C5  DX5     2      17.330  23.250  21.370  1.00  0.00            
ATOM    154  N2  DX5     2      17.630  23.410  22.830  1.00  0.00            
ATOM    155  C6  DX5     2      18.810  24.210  22.960  1.00  0.00            
ATOM    156  C7  DX5     2      18.720  25.560  23.330  1.00  0.00            
ATOM    157  C8  DX5     2      19.800  26.480  23.220  1.00  0.00            
ATOM    158  C9  DX5     2      21.020  25.960  22.930  1.00  0.00            
ATOM    159  C10 DX5     2      21.170  24.620  22.560  1.00  0.00            
ATOM    160  C11 DX5     2      20.060  23.690  22.640  1.00  0.00            
ATOM    161  S1  DX5     2      20.290  21.930  22.340  1.00  0.00            
ATOM    162  C12 DX5     2      18.900  21.280  23.370  1.00  0.00            
ATOM    163  C13 DX5     2      19.000  19.990  23.970  1.00  0.00            
ATOM    164  C14 DX5     2      18.020  19.600  24.810  1.00  0.00            
ATOM    165  C15 DX5     2      16.800  20.360  25.010  1.00  0.00            
ATOM    166  Cl1 DX5     2      15.530  19.760  25.990  1.00  0.00            
ATOM    167  C16 DX5     2      16.710  21.600  24.380  1.00  0.00            
ATOM    168  C17 DX5     2      17.750  22.050  23.530  1.00  0.00            
ATOM    169  H1  DX5     2      14.530  25.630  20.600  1.00  0.00            
ATOM    170  H2  DX5     2      14.750  26.210  18.930  1.00  0.00            
ATOM    171  H3  DX5     2      13.380  25.350  19.210  1.00  0.00            
ATOM    172  H4  DX5     2      15.330  22.800  17.550  1.00  0.00            
ATOM    173  H5  DX5     2      13.830  23.460  17.810  1.00  0.00            
ATOM    174  H6  DX5     2      15.060  24.530  17.050  1.00  0.00            
ATOM    175  H7  DX5     2      17.000  25.130  18.520  1.00  0.00            
ATOM    176  H8  DX5     2      17.180  23.440  18.710  1.00  0.00            
ATOM    177  H9  DX5     2      16.850  25.350  21.100  1.00  0.00            
ATOM    178  H10 DX5     2      18.410  24.820  20.490  1.00  0.00            
ATOM    179  H11 DX5     2      18.110  22.600  20.960  1.00  0.00            
ATOM    180  H12 DX5     2      16.340  22.810  21.360  1.00  0.00            
ATOM    181  H13 DX5     2      16.820  23.870  23.270  1.00  0.00            
ATOM    182  H14 DX5     2      17.710  25.860  23.600  1.00  0.00            
ATOM    183  H15 DX5     2      19.640  27.530  23.440  1.00  0.00            
ATOM    184  H16 DX5     2      21.910  26.590  22.890  1.00  0.00            
ATOM    185  H17 DX5     2      22.160  24.200  22.380  1.00  0.00            
ATOM    186  H18 DX5     2      19.860  19.360  23.760  1.00  0.00            
ATOM    187  H19 DX5     2      18.170  18.680  25.360  1.00  0.00            
ATOM    188  H20 DX5     2      15.780  22.160  24.440  1.00  0.00            
TER
ENDMDL
MODEL        1
ATOM      1  C1  BCD     1      19.040  25.930  24.090  1.00  0.00            
ATOM      2  O1  BCD     1      20.160  26.240  23.180  1.00  0.00            
ATOM      3  C2  BCD     1      18.260  27.160  24.330  1.00  0.00            
ATOM      4  O2  BCD     1      17.740  27.640  23.000  1.00  0.00            
ATOM      5  C3  BCD     1      19.060  28.250  25.130  1.00  0.00            
ATOM      6  O3  BCD     1      18.180  29.360  25.540  1.00  0.00            
ATOM      7  C4  BCD     1      19.740  27.690  26.420  1.00  0.00            
ATOM      8  C5  BCD     1      20.370  26.290  26.200  1.00  0.00            
ATOM      9  O4  BCD     1      19.530  25.470  25.380  1.00  0.00            
ATOM     10  C6  BCD     1      20.750  25.610  27.520  1.00  0.00            
ATOM     11  O5  BCD     1      21.620  24.460  27.360  1.00  0.00            
ATOM     12  H1  BCD     1      18.410  25.180  23.600  1.00  0.00            
ATOM     13  H2  BCD     1      17.470  26.890  25.040  1.00  0.00            
ATOM     14  H3  BCD     1      16.830  27.820  23.230  1.00  0.00            
ATOM     15  H4  BCD     1      19.910  28.680  24.590  1.00  0.00            
ATOM     16  H5  BCD     1      18.730  30.010  25.980  1.00  0.00            
ATOM     17  H6  BCD     1      18.890  27.670  27.110  1.00  0.00            
ATOM     18  H7  BCD     1      21.290  26.430  25.630  1.00  0.00            
ATOM     19  H8  BCD     1      21.270  26.370  28.120  1.00  0.00            
ATOM     20  H9  BCD     1      19.870  25.310  28.120  1.00  0.00            
ATOM     21  H10 BCD     1      22.470  24.780  27.040  1.00  0.00            
ATOM     22  C7  BCD     1      22.210  24.850  19.920  1.00  0.00            
ATOM     23  O6  BCD     1      23.120  25.930  20.010  1.00  0.00            
ATOM     24  C8  BCD     1      20.790  25.360  19.630  1.00  0.00            
ATOM     25  O7  BCD     1      20.810  26.110  18.380  1.00  0.00            
ATOM     26  C9  BCD     1      20.180  26.100  20.820  1.00  0.00            
ATOM     27  O8  BCD     1      18.790  26.480  20.720  1.00  0.00            
ATOM     28  C10 BCD     1      20.400  25.310  22.120  1.00  0.00            
ATOM     29  C11 BCD     1      21.800  24.810  22.300  1.00  0.00            
ATOM     30  O9  BCD     1      22.160  24.180  21.110  1.00  0.00            
ATOM     31  C12 BCD     1      21.980  23.780  23.430  1.00  0.00            
ATOM     32  O10 BCD     1      23.320  23.530  23.800  1.00  0.00            
ATOM     33  H11 BCD     1      22.580  24.130  19.180  1.00  0.00            
ATOM     34  H12 BCD     1      20.070  24.540  19.560  1.00  0.00            
ATOM     35  H13 BCD     1      21.570  26.690  18.300  1.00  0.00            
ATOM     36  H14 BCD     1      20.780  27.020  20.910  1.00  0.00            
ATOM     37  H15 BCD     1      18.490  26.880  21.540  1.00  0.00            
ATOM     38  H16 BCD     1      19.710  24.460  22.120  1.00  0.00            
ATOM     39  H17 BCD     1      22.510  25.620  22.520  1.00  0.00            
ATOM     40  H18 BCD     1      21.460  24.150  24.320  1.00  0.00            
ATOM     41  H19 BCD     1      21.500  22.820  23.190  1.00  0.00            
ATOM     42  H20 BCD     1      23.290  22.980  24.590  1.00  0.00            
ATOM     43  C13 BCD     1      26.480  27.100  17.950  1.00  0.00            
ATOM     44  O11 BCD     1      26.810  27.920  19.030  1.00  0.00            
ATOM     45  C14 BCD     1      25.150  27.560  17.380  1.00  0.00            
ATOM     46  O12 BCD     1      25.080  28.890  16.810  1.00  0.00            
ATOM     47  C15 BCD     1      24.000  27.380  18.370  1.00  0.00            
ATOM     48  O13 BCD     1      22.750  27.830  17.820  1.00  0.00            
ATOM     49  C16 BCD     1      24.020  25.990  18.940  1.00  0.00            
ATOM     50  C17 BCD     1      25.480  25.420  19.340  1.00  0.00            
ATOM     51  O14 BCD     1      26.370  25.720  18.240  1.00  0.00            
ATOM     52  C18 BCD     1      25.430  23.920  19.500  1.00  0.00            
ATOM     53  O15 BCD     1      25.620  23.230  18.260  1.00  0.00            
ATOM     54  H21 BCD     1      27.190  27.340  17.150  1.00  0.00            
ATOM     55  H22 BCD     1      24.950  26.840  16.580  1.00  0.00            
ATOM     56  H23 BCD     1      24.970  28.780  15.860  1.00  0.00            
ATOM     57  H24 BCD     1      24.250  28.110  19.150  1.00  0.00            
ATOM     58  H25 BCD     1      22.830  28.470  17.110  1.00  0.00            
ATOM     59  H26 BCD     1      23.710  25.390  18.070  1.00  0.00            
ATOM     60  H27 BCD     1      25.770  25.890  20.290  1.00  0.00            
ATOM     61  H28 BCD     1      26.270  23.590  20.120  1.00  0.00            
ATOM     62  H29 BCD     1      24.490  23.610  19.980  1.00  0.00            
ATOM     63  H30 BCD     1      25.060  22.450  18.280  1.00  0.00            
ATOM     64  C19 BCD     1      29.930  29.920  20.930  1.00  0.00            
ATOM     65  O16 BCD     1      28.960  30.090  22.020  1.00  0.00            
ATOM     66  C20 BCD     1      29.330  30.540  19.720  1.00  0.00            
ATOM     67  O17 BCD     1      29.160  31.860  20.070  1.00  0.00            
ATOM     68  C21 BCD     1      27.990  29.920  19.370  1.00  0.00            
ATOM     69  O18 BCD     1      27.340  30.560  18.270  1.00  0.00            
ATOM     70  C22 BCD     1      28.140  28.410  19.200  1.00  0.00            
ATOM     71  C23 BCD     1      28.930  27.750  20.360  1.00  0.00            
ATOM     72  O19 BCD     1      30.080  28.510  20.690  1.00  0.00            
ATOM     73  C24 BCD     1      29.300  26.300  20.010  1.00  0.00            
ATOM     74  O20 BCD     1      30.010  26.160  18.790  1.00  0.00            
ATOM     75  H31 BCD     1      30.920  30.290  21.220  1.00  0.00            
ATOM     76  H32 BCD     1      29.980  30.400  18.840  1.00  0.00            
ATOM     77  H33 BCD     1      29.100  32.310  19.220  1.00  0.00            
ATOM     78  H34 BCD     1      27.370  29.990  20.270  1.00  0.00            
ATOM     79  H35 BCD     1      26.390  30.510  18.450  1.00  0.00            
ATOM     80  H36 BCD     1      28.700  28.310  18.270  1.00  0.00            
ATOM     81  H37 BCD     1      28.170  27.690  21.150  1.00  0.00            
ATOM     82  H38 BCD     1      29.910  25.900  20.840  1.00  0.00            
ATOM     83  H39 BCD     1      28.470  25.580  20.040  1.00  0.00            
ATOM     84  H40 BCD     1      30.310  25.250  18.720  1.00  0.00            
ATOM     85  C25 BCD     1      29.470  31.350  26.030  1.00  0.00            
ATOM     86  O21 BCD     1      28.120  31.570  26.430  1.00  0.00            
ATOM     87  C26 BCD     1      29.870  32.250  24.910  1.00  0.00            
ATOM     88  O22 BCD     1      29.620  33.590  25.340  1.00  0.00            
ATOM     89  C27 BCD     1      29.240  31.850  23.540  1.00  0.00            
ATOM     90  O23 BCD     1      29.660  32.770  22.530  1.00  0.00            
ATOM     91  C28 BCD     1      29.520  30.370  23.240  1.00  0.00            
ATOM     92  C29 BCD     1      29.040  29.470  24.420  1.00  0.00            
ATOM     93  O24 BCD     1      29.660  29.900  25.630  1.00  0.00            
ATOM     94  C30 BCD     1      29.350  28.010  24.160  1.00  0.00            
ATOM     95  O25 BCD     1      28.860  27.090  25.120  1.00  0.00            
ATOM     96  H41 BCD     1      30.160  31.430  26.880  1.00  0.00            
ATOM     97  H42 BCD     1      30.960  32.170  24.890  1.00  0.00            
ATOM     98  H43 BCD     1      28.700  33.660  25.600  1.00  0.00            
ATOM     99  H44 BCD     1      28.160  32.040  23.580  1.00  0.00            
ATOM    100  H45 BCD     1      29.430  32.550  21.620  1.00  0.00            
ATOM    101  H46 BCD     1      30.620  30.360  23.180  1.00  0.00            
ATOM    102  H47 BCD     1      27.950  29.570  24.420  1.00  0.00            
ATOM    103  H48 BCD     1      28.860  27.870  23.190  1.00  0.00            
ATOM    104  H49 BCD     1      30.420  27.860  23.990  1.00  0.00            
ATOM    105  H50 BCD     1      28.580  26.360  24.560  1.00  0.00            
ATOM    106  C31 BCD     1      25.340  31.420  29.280  1.00  0.00            
ATOM    107  O26 BCD     1      24.460  30.780  28.330  1.00  0.00            
ATOM    108  C32 BCD     1      25.730  32.850  28.860  1.00  0.00            
ATOM    109  O27 BCD     1      24.540  33.610  28.820  1.00  0.00            
ATOM    110  C33 BCD     1      26.550  32.810  27.580  1.00  0.00            
ATOM    111  C34 BCD     1      27.700  31.840  27.770  1.00  0.00            
ATOM    112  C35 BCD     1      27.380  30.470  28.370  1.00  0.00            
ATOM    113  O28 BCD     1      26.490  30.640  29.460  1.00  0.00            
ATOM    114  C36 BCD     1      28.510  29.620  28.730  1.00  0.00            
ATOM    115  O29 BCD     1      29.230  30.100  29.890  1.00  0.00            
ATOM    116  O30 BCD     1      27.070  34.090  27.150  1.00  0.00            
ATOM    117  H51 BCD     1      24.910  31.510  30.280  1.00  0.00            
ATOM    118  H52 BCD     1      26.370  33.220  29.670  1.00  0.00            
ATOM    119  H53 BCD     1      24.650  34.380  29.380  1.00  0.00            
ATOM    120  H54 BCD     1      25.880  32.330  26.850  1.00  0.00            
ATOM    121  H55 BCD     1      26.320  34.690  27.140  1.00  0.00            
ATOM    122  H56 BCD     1      28.550  32.280  28.310  1.00  0.00            
ATOM    123  H57 BCD     1      26.800  29.860  27.670  1.00  0.00            
ATOM    124  H58 BCD     1      28.110  28.610  28.830  1.00  0.00            
ATOM    125  H59 BCD     1      29.310  29.660  27.980  1.00  0.00            
ATOM    126  H60 BCD     1      29.790  29.430  30.280  1.00  0.00            
ATOM    127  C37 BCD     1      20.460  29.330  27.980  1.00  0.00            
ATOM    128  O31 BCD     1      20.750  28.590  26.760  1.00  0.00            
ATOM    129  C38 BCD     1      20.630  30.870  27.890  1.00  0.00            
ATOM    130  O32 BCD     1      19.720  31.470  27.010  1.00  0.00            
ATOM    131  C39 BCD     1      22.110  31.270  27.650  1.00  0.00            
ATOM    132  O33 BCD     1      22.210  32.740  27.610  1.00  0.00            
ATOM    133  C40 BCD     1      23.040  30.630  28.680  1.00  0.00            
ATOM    134  C41 BCD     1      22.700  29.150  28.930  1.00  0.00            
ATOM    135  O34 BCD     1      21.270  28.820  28.990  1.00  0.00            
ATOM    136  C42 BCD     1      23.410  28.540  30.100  1.00  0.00            
ATOM    137  O35 BCD     1      23.130  29.370  31.290  1.00  0.00            
ATOM    138  H61 BCD     1      19.450  29.030  28.290  1.00  0.00            
ATOM    139  H62 BCD     1      20.370  31.240  28.890  1.00  0.00            
ATOM    140  H63 BCD     1      19.870  32.420  27.080  1.00  0.00            
ATOM    141  H64 BCD     1      22.370  30.850  26.670  1.00  0.00            
ATOM    142  H65 BCD     1      23.070  33.090  27.860  1.00  0.00            
ATOM    143  H66 BCD     1      22.790  31.170  29.600  1.00  0.00            
ATOM    144  H67 BCD     1      23.130  28.690  28.030  1.00  0.00            
ATOM    145  H68 BCD     1      23.020  27.520  30.100  1.00  0.00            
ATOM    146  H69 BCD     1      24.500  28.430  29.950  1.00  0.00            
ATOM    147  H70 BCD     1      22.180  29.420  31.400  1.00  0.00            
ATOM    148  C1  DX5     2      19.890  30.080  19.640  1.00  0.00            
ATOM    149  N1  DX5     2      20.050  30.860  20.890  1.00  0.00            
ATOM    150  C2  DX5     2      18.770  31.400  21.280  1.00  0.00            
ATOM    151  C3  DX5     2      20.590  30.050  22.010  1.00  0.00            
ATOM    152  C4  DX5     2      22.060  29.630  21.790  1.00  0.00            
ATOM    153  C5  DX5     2      22.900  30.840  21.770  1.00  0.00            
ATOM    154  N2  DX5     2      24.350  30.570  21.770  1.00  0.00            
ATOM    155  C6  DX5     2      24.780  29.490  22.710  1.00  0.00            
ATOM    156  C7  DX5     2      25.330  28.280  22.230  1.00  0.00            
ATOM    157  C8  DX5     2      25.990  27.330  23.060  1.00  0.00            
ATOM    158  C9  DX5     2      25.860  27.540  24.460  1.00  0.00            
ATOM    159  C10 DX5     2      25.230  28.690  25.000  1.00  0.00            
ATOM    160  C11 DX5     2      24.790  29.710  24.130  1.00  0.00            
ATOM    161  S1  DX5     2      24.370  31.370  24.780  1.00  0.00            
ATOM    162  C12 DX5     2      25.110  32.330  23.420  1.00  0.00            
ATOM    163  C13 DX5     2      25.750  33.500  23.750  1.00  0.00            
ATOM    164  C14 DX5     2      26.480  34.190  22.810  1.00  0.00            
ATOM    165  C15 DX5     2      26.460  33.710  21.500  1.00  0.00            
ATOM    166  Cl1 DX5     2      27.450  34.540  20.310  1.00  0.00            
ATOM    167  C16 DX5     2      25.780  32.570  21.140  1.00  0.00            
ATOM    168  C17 DX5     2      25.090  31.840  22.130  1.00  0.00            
ATOM    169  H1  DX5     2      19.450  30.800  18.940  1.00  0.00            
ATOM    170  H2  DX5     2      20.890  29.840  19.250  1.00  0.00            
ATOM    171  H3  DX5     2      19.290  29.170  19.540  1.00  0.00            
ATOM    172  H4  DX5     2      18.330  32.030  20.500  1.00  0.00            
ATOM    173  H5  DX5     2      18.090  30.600  21.620  1.00  0.00            
ATOM    174  H6  DX5     2      18.940  32.120  22.090  1.00  0.00            
ATOM    175  H7  DX5     2      19.970  29.150  22.140  1.00  0.00            
ATOM    176  H8  DX5     2      20.620  30.600  22.960  1.00  0.00            
ATOM    177  H9  DX5     2      22.160  29.180  20.790  1.00  0.00            
ATOM    178  H10 DX5     2      22.410  28.940  22.570  1.00  0.00            
ATOM    179  H11 DX5     2      22.700  31.310  22.730  1.00  0.00            
ATOM    180  H12 DX5     2      22.740  31.470  20.890  1.00  0.00            
ATOM    181  H13 DX5     2      24.700  30.290  20.830  1.00  0.00            
ATOM    182  H14 DX5     2      25.380  28.200  21.150  1.00  0.00            
ATOM    183  H15 DX5     2      26.580  26.480  22.730  1.00  0.00            
ATOM    184  H16 DX5     2      26.330  26.820  25.130  1.00  0.00            
ATOM    185  H17 DX5     2      25.190  28.760  26.080  1.00  0.00            
ATOM    186  H18 DX5     2      25.670  33.860  24.770  1.00  0.00            
ATOM    187  H19 DX5     2      27.150  35.010  23.060  1.00  0.00            
ATOM    188  H20 DX5     2      26.010  32.240  20.130  1.00  0.00            
TER
ENDMDL
MODEL        1
ATOM      1  C1  BCD     1       7.780   8.460  14.290  1.00  0.00            
ATOM      2  O1  BCD     1       9.100   8.470  14.840  1.00  0.00            
ATOM      3  C2  BCD     1       7.600   9.730  13.510  1.00  0.00            
ATOM      4  O2  BCD     1       8.530   9.800  12.410  1.00  0.00            
ATOM      5  C3  BCD     1       7.580  10.960  14.460  1.00  0.00            
ATOM      6  O3  BCD     1       7.190  12.100  13.750  1.00  0.00            
ATOM      7  C4  BCD     1       6.520  10.740  15.540  1.00  0.00            
ATOM      8  C5  BCD     1       6.710   9.440  16.240  1.00  0.00            
ATOM      9  O4  BCD     1       6.760   8.370  15.250  1.00  0.00            
ATOM     10  C6  BCD     1       5.650   9.200  17.310  1.00  0.00            
ATOM     11  O5  BCD     1       6.040   8.120  18.120  1.00  0.00            
ATOM     12  H1  BCD     1       7.700   7.570  13.660  1.00  0.00            
ATOM     13  H2  BCD     1       6.620   9.710  13.010  1.00  0.00            
ATOM     14  H3  BCD     1       9.260   9.260  12.720  1.00  0.00            
ATOM     15  H4  BCD     1       8.590  10.990  14.890  1.00  0.00            
ATOM     16  H5  BCD     1       7.340  12.830  14.350  1.00  0.00            
ATOM     17  H6  BCD     1       5.480  10.850  15.200  1.00  0.00            
ATOM     18  H7  BCD     1       7.660   9.250  16.760  1.00  0.00            
ATOM     19  H8  BCD     1       5.380  10.080  17.910  1.00  0.00            
ATOM     20  H9  BCD     1       4.710   9.030  16.760  1.00  0.00            
ATOM     21  H10 BCD     1       5.730   7.310  17.710  1.00  0.00            
ATOM     22  C7  BCD     1      12.630   6.390  15.370  1.00  0.00            
ATOM     23  O6  BCD     1      13.120   7.420  16.190  1.00  0.00            
ATOM     24  C8  BCD     1      12.350   6.860  13.890  1.00  0.00            
ATOM     25  O7  BCD     1      13.420   7.390  13.120  1.00  0.00            
ATOM     26  C9  BCD     1      11.230   7.870  13.980  1.00  0.00            
ATOM     27  O8  BCD     1      10.830   8.350  12.640  1.00  0.00            
ATOM     28  C10 BCD     1       9.970   7.370  14.630  1.00  0.00            
ATOM     29  C11 BCD     1      10.250   6.730  15.980  1.00  0.00            
ATOM     30  O9  BCD     1      11.420   5.850  15.960  1.00  0.00            
ATOM     31  C12 BCD     1       9.060   6.150  16.690  1.00  0.00            
ATOM     32  O10 BCD     1       8.630   5.090  15.850  1.00  0.00            
ATOM     33  H11 BCD     1      13.270   5.500  15.450  1.00  0.00            
ATOM     34  H12 BCD     1      12.000   5.950  13.390  1.00  0.00            
ATOM     35  H13 BCD     1      13.620   8.230  13.540  1.00  0.00            
ATOM     36  H14 BCD     1      11.450   8.700  14.670  1.00  0.00            
ATOM     37  H15 BCD     1      11.460   9.000  12.310  1.00  0.00            
ATOM     38  H16 BCD     1       9.490   6.580  14.040  1.00  0.00            
ATOM     39  H17 BCD     1      10.450   7.580  16.640  1.00  0.00            
ATOM     40  H18 BCD     1       9.370   5.910  17.710  1.00  0.00            
ATOM     41  H19 BCD     1       8.310   6.940  16.850  1.00  0.00            
ATOM     42  H20 BCD     1       7.690   5.250  15.870  1.00  0.00            
ATOM     43  C13 BCD     1      16.730   9.240  17.130  1.00  0.00            
ATOM     44  O11 BCD     1      16.140   9.930  18.220  1.00  0.00            
ATOM     45  C14 BCD     1      16.110   9.720  15.820  1.00  0.00            
ATOM     46  O12 BCD     1      16.270  11.160  15.720  1.00  0.00            
ATOM     47  C15 BCD     1      14.630   9.330  15.740  1.00  0.00            
ATOM     48  O13 BCD     1      14.030   9.510  14.450  1.00  0.00            
ATOM     49  C16 BCD     1      14.530   7.790  15.990  1.00  0.00            
ATOM     50  C17 BCD     1      15.180   7.450  17.350  1.00  0.00            
ATOM     51  O14 BCD     1      16.570   7.830  17.360  1.00  0.00            
ATOM     52  C18 BCD     1      14.970   5.960  17.710  1.00  0.00            
ATOM     53  O15 BCD     1      15.310   5.090  16.620  1.00  0.00            
ATOM     54  H21 BCD     1      17.820   9.380  17.170  1.00  0.00            
ATOM     55  H22 BCD     1      16.550   9.140  15.000  1.00  0.00            
ATOM     56  H23 BCD     1      16.100  11.400  14.800  1.00  0.00            
ATOM     57  H24 BCD     1      14.200   9.770  16.650  1.00  0.00            
ATOM     58  H25 BCD     1      14.340  10.310  14.020  1.00  0.00            
ATOM     59  H26 BCD     1      14.980   7.260  15.130  1.00  0.00            
ATOM     60  H27 BCD     1      14.710   8.020  18.160  1.00  0.00            
ATOM     61  H28 BCD     1      15.570   5.690  18.590  1.00  0.00            
ATOM     62  H29 BCD     1      13.950   5.660  18.010  1.00  0.00            
ATOM     63  H30 BCD     1      16.230   5.140  16.360  1.00  0.00            
ATOM     64  C19 BCD     1      16.850  12.360  21.400  1.00  0.00            
ATOM     65  O16 BCD     1      15.530  12.770  21.170  1.00  0.00            
ATOM     66  C20 BCD     1      17.710  12.710  20.200  1.00  0.00            
ATOM     67  O17 BCD     1      17.710  14.140  20.050  1.00  0.00            
ATOM     68  C21 BCD     1      17.070  11.970  18.950  1.00  0.00            
ATOM     69  O18 BCD     1      17.970  12.090  17.790  1.00  0.00            
ATOM     70  C22 BCD     1      16.900  10.420  19.240  1.00  0.00            
ATOM     71  C23 BCD     1      16.250  10.180  20.580  1.00  0.00            
ATOM     72  O19 BCD     1      16.860  10.980  21.560  1.00  0.00            
ATOM     73  C24 BCD     1      16.430   8.720  20.970  1.00  0.00            
ATOM     74  O20 BCD     1      17.760   8.310  21.030  1.00  0.00            
ATOM     75  H31 BCD     1      17.310  12.870  22.250  1.00  0.00            
ATOM     76  H32 BCD     1      18.700  12.320  20.500  1.00  0.00            
ATOM     77  H33 BCD     1      18.330  14.390  19.360  1.00  0.00            
ATOM     78  H34 BCD     1      16.090  12.390  18.670  1.00  0.00            
ATOM     79  H35 BCD     1      17.440  11.710  17.080  1.00  0.00            
ATOM     80  H36 BCD     1      17.920  10.000  19.200  1.00  0.00            
ATOM     81  H37 BCD     1      15.170  10.370  20.710  1.00  0.00            
ATOM     82  H38 BCD     1      16.010   8.700  21.990  1.00  0.00            
ATOM     83  H39 BCD     1      15.750   8.200  20.290  1.00  0.00            
ATOM     84  H40 BCD     1      18.220   8.840  21.680  1.00  0.00            
ATOM     85  C25 BCD     1      12.640  15.120  22.750  1.00  0.00            
ATOM     86  O21 BCD     1      11.580  14.740  21.910  1.00  0.00            
ATOM     87  C26 BCD     1      13.700  15.840  21.960  1.00  0.00            
ATOM     88  O22 BCD     1      13.000  16.870  21.050  1.00  0.00            
ATOM     89  C27 BCD     1      14.580  14.840  21.170  1.00  0.00            
ATOM     90  O23 BCD     1      15.710  15.590  20.620  1.00  0.00            
ATOM     91  C28 BCD     1      15.000  13.700  22.030  1.00  0.00            
ATOM     92  C29 BCD     1      13.750  13.130  22.690  1.00  0.00            
ATOM     93  O24 BCD     1      13.210  14.090  23.550  1.00  0.00            
ATOM     94  C30 BCD     1      14.110  11.960  23.510  1.00  0.00            
ATOM     95  O25 BCD     1      15.260  12.230  24.380  1.00  0.00            
ATOM     96  H41 BCD     1      12.190  15.800  23.480  1.00  0.00            
ATOM     97  H42 BCD     1      14.300  16.440  22.650  1.00  0.00            
ATOM     98  H43 BCD     1      13.790  17.360  20.800  1.00  0.00            
ATOM     99  H44 BCD     1      13.960  14.470  20.350  1.00  0.00            
ATOM    100  H45 BCD     1      16.240  14.920  20.180  1.00  0.00            
ATOM    101  H46 BCD     1      15.760  14.040  22.750  1.00  0.00            
ATOM    102  H47 BCD     1      13.050  12.810  21.910  1.00  0.00            
ATOM    103  H48 BCD     1      13.200  11.720  24.080  1.00  0.00            
ATOM    104  H49 BCD     1      14.300  11.080  22.870  1.00  0.00            
ATOM    105  H50 BCD     1      14.810  12.730  25.070  1.00  0.00            
ATOM    106  C31 BCD     1       7.520  14.610  21.360  1.00  0.00            
ATOM    107  O26 BCD     1       7.840  14.140  20.070  1.00  0.00            
ATOM    108  C32 BCD     1       8.100  16.010  21.630  1.00  0.00            
ATOM    109  O27 BCD     1       7.560  16.930  20.620  1.00  0.00            
ATOM    110  C33 BCD     1       9.650  15.980  21.370  1.00  0.00            
ATOM    111  C34 BCD     1      10.220  14.930  22.300  1.00  0.00            
ATOM    112  C35 BCD     1       9.490  13.520  22.230  1.00  0.00            
ATOM    113  O28 BCD     1       8.060  13.680  22.260  1.00  0.00            
ATOM    114  C36 BCD     1       9.900  12.530  23.300  1.00  0.00            
ATOM    115  O29 BCD     1       9.530  13.050  24.600  1.00  0.00            
ATOM    116  O30 BCD     1      10.330  17.250  21.560  1.00  0.00            
ATOM    117  H51 BCD     1       6.440  14.560  21.560  1.00  0.00            
ATOM    118  H52 BCD     1       7.930  16.230  22.690  1.00  0.00            
ATOM    119  H53 BCD     1       7.900  17.830  20.650  1.00  0.00            
ATOM    120  H54 BCD     1       9.900  15.620  20.370  1.00  0.00            
ATOM    121  H55 BCD     1      11.220  16.920  21.690  1.00  0.00            
ATOM    122  H56 BCD     1      10.130  15.370  23.300  1.00  0.00            
ATOM    123  H57 BCD     1       9.750  13.070  21.270  1.00  0.00            
ATOM    124  H58 BCD     1       9.410  11.590  23.010  1.00  0.00            
ATOM    125  H59 BCD     1      10.990  12.380  23.380  1.00  0.00            
ATOM    126  H60 BCD     1       8.590  12.850  24.600  1.00  0.00            
ATOM    127  C37 BCD     1       5.880  12.700  16.780  1.00  0.00            
ATOM    128  O31 BCD     1       6.870  11.750  16.510  1.00  0.00            
ATOM    129  C38 BCD     1       6.460  14.110  16.690  1.00  0.00            
ATOM    130  O32 BCD     1       7.080  14.330  15.410  1.00  0.00            
ATOM    131  C39 BCD     1       7.500  14.190  17.750  1.00  0.00            
ATOM    132  O33 BCD     1       8.060  15.460  17.580  1.00  0.00            
ATOM    133  C40 BCD     1       6.740  14.030  19.070  1.00  0.00            
ATOM    134  C41 BCD     1       6.040  12.660  19.200  1.00  0.00            
ATOM    135  O34 BCD     1       5.250  12.530  18.040  1.00  0.00            
ATOM    136  C42 BCD     1       5.170  12.540  20.450  1.00  0.00            
ATOM    137  O35 BCD     1       4.110  13.520  20.430  1.00  0.00            
ATOM    138  H61 BCD     1       5.120  12.630  15.990  1.00  0.00            
ATOM    139  H62 BCD     1       5.680  14.830  16.980  1.00  0.00            
ATOM    140  H63 BCD     1       7.560  15.150  15.540  1.00  0.00            
ATOM    141  H64 BCD     1       8.240  13.390  17.660  1.00  0.00            
ATOM    142  H65 BCD     1       8.210  15.800  18.470  1.00  0.00            
ATOM    143  H66 BCD     1       6.000  14.820  19.250  1.00  0.00            
ATOM    144  H67 BCD     1       6.690  11.780  19.300  1.00  0.00            
ATOM    145  H68 BCD     1       4.740  11.530  20.510  1.00  0.00            
ATOM    146  H69 BCD     1       5.750  12.620  21.380  1.00  0.00            
ATOM    147  H70 BCD     1       3.650  13.570  19.590  1.00  0.00            
ATOM    148  C1  DX5     2      17.160  16.250  15.550  1.00  0.00            
ATOM    149  N1  DX5     2      15.950  16.150  16.370  1.00  0.00            
ATOM    150  C2  DX5     2      16.080  17.080  17.510  1.00  0.00            
ATOM    151  C3  DX5     2      15.790  14.740  16.810  1.00  0.00            
ATOM    152  C4  DX5     2      14.360  14.370  17.350  1.00  0.00            
ATOM    153  C5  DX5     2      13.280  14.380  16.250  1.00  0.00            
ATOM    154  N2  DX5     2      11.870  14.070  16.750  1.00  0.00            
ATOM    155  C6  DX5     2      11.800  12.740  17.390  1.00  0.00            
ATOM    156  C7  DX5     2      11.850  12.700  18.810  1.00  0.00            
ATOM    157  C8  DX5     2      11.860  11.470  19.460  1.00  0.00            
ATOM    158  C9  DX5     2      11.810  10.290  18.720  1.00  0.00            
ATOM    159  C10 DX5     2      11.660  10.300  17.310  1.00  0.00            
ATOM    160  C11 DX5     2      11.650  11.570  16.640  1.00  0.00            
ATOM    161  S1  DX5     2      11.510  11.600  14.860  1.00  0.00            
ATOM    162  C12 DX5     2      10.800  13.320  14.590  1.00  0.00            
ATOM    163  C13 DX5     2      10.090  13.630  13.430  1.00  0.00            
ATOM    164  C14 DX5     2       9.520  14.910  13.250  1.00  0.00            
ATOM    165  C15 DX5     2       9.660  15.900  14.280  1.00  0.00            
ATOM    166  Cl1 DX5     2       8.920  17.450  13.960  1.00  0.00            
ATOM    167  C16 DX5     2      10.410  15.640  15.460  1.00  0.00            
ATOM    168  C17 DX5     2      10.970  14.330  15.600  1.00  0.00            
ATOM    169  H1  DX5     2      16.960  15.930  14.510  1.00  0.00            
ATOM    170  H2  DX5     2      17.480  17.290  15.460  1.00  0.00            
ATOM    171  H3  DX5     2      17.970  15.580  15.880  1.00  0.00            
ATOM    172  H4  DX5     2      16.190  18.090  17.080  1.00  0.00            
ATOM    173  H5  DX5     2      15.320  17.040  18.300  1.00  0.00            
ATOM    174  H6  DX5     2      17.110  16.990  17.860  1.00  0.00            
ATOM    175  H7  DX5     2      16.540  14.350  17.510  1.00  0.00            
ATOM    176  H8  DX5     2      16.000  14.110  15.940  1.00  0.00            
ATOM    177  H9  DX5     2      14.140  15.110  18.130  1.00  0.00            
ATOM    178  H10 DX5     2      14.360  13.360  17.780  1.00  0.00            
ATOM    179  H11 DX5     2      13.590  13.720  15.430  1.00  0.00            
ATOM    180  H12 DX5     2      13.270  15.430  15.940  1.00  0.00            
ATOM    181  H13 DX5     2      11.590  14.690  17.520  1.00  0.00            
ATOM    182  H14 DX5     2      11.800  13.570  19.470  1.00  0.00            
ATOM    183  H15 DX5     2      11.930  11.400  20.540  1.00  0.00            
ATOM    184  H16 DX5     2      11.900   9.340  19.230  1.00  0.00            
ATOM    185  H17 DX5     2      11.530   9.400  16.710  1.00  0.00            
ATOM    186  H18 DX5     2      10.030  12.820  12.700  1.00  0.00            
ATOM    187  H19 DX5     2       9.110  15.050  12.250  1.00  0.00            
ATOM    188  H20 DX5     2      10.420  16.450  16.180  1.00  0.00            
TER
ENDMDL
MODEL        1
ATOM      1  C1  BCD     1      16.140  22.640  28.370  1.00  0.00            
ATOM      2  O1  BCD     1      16.890  22.520  29.580  1.00  0.00            
ATOM      3  C2  BCD     1      16.210  21.250  27.660  1.00  0.00            
ATOM      4  O2  BCD     1      15.690  20.220  28.500  1.00  0.00            
ATOM      5  C3  BCD     1      17.650  20.990  27.160  1.00  0.00            
ATOM      6  O3  BCD     1      17.910  19.630  26.660  1.00  0.00            
ATOM      7  C4  BCD     1      18.120  21.990  26.150  1.00  0.00            
ATOM      8  C5  BCD     1      17.970  23.400  26.810  1.00  0.00            
ATOM      9  O4  BCD     1      16.650  23.650  27.440  1.00  0.00            
ATOM     10  C6  BCD     1      18.340  24.470  25.810  1.00  0.00            
ATOM     11  O5  BCD     1      17.590  24.370  24.670  1.00  0.00            
ATOM     12  H1  BCD     1      15.110  22.970  28.540  1.00  0.00            
ATOM     13  H2  BCD     1      15.540  21.310  26.790  1.00  0.00            
ATOM     14  H3  BCD     1      15.320  19.540  27.940  1.00  0.00            
ATOM     15  H4  BCD     1      18.300  21.130  28.040  1.00  0.00            
ATOM     16  H5  BCD     1      18.740  19.680  26.180  1.00  0.00            
ATOM     17  H6  BCD     1      17.470  22.000  25.270  1.00  0.00            
ATOM     18  H7  BCD     1      18.690  23.450  27.640  1.00  0.00            
ATOM     19  H8  BCD     1      18.270  25.480  26.220  1.00  0.00            
ATOM     20  H9  BCD     1      19.410  24.320  25.660  1.00  0.00            
ATOM     21  H10 BCD     1      16.730  24.790  24.790  1.00  0.00            
ATOM     22  C7  BCD     1      17.090  24.290  33.290  1.00  0.00            
ATOM     23  O6  BCD     1      18.510  24.380  33.200  1.00  0.00            
ATOM     24  C8  BCD     1      16.680  22.830  33.270  1.00  0.00            
ATOM     25  O7  BCD     1      17.280  22.140  34.320  1.00  0.00            
ATOM     26  C9  BCD     1      16.990  22.200  31.940  1.00  0.00            
ATOM     27  O8  BCD     1      16.660  20.750  31.930  1.00  0.00            
ATOM     28  C10 BCD     1      16.350  22.970  30.780  1.00  0.00            
ATOM     29  C11 BCD     1      16.630  24.470  30.930  1.00  0.00            
ATOM     30  O9  BCD     1      16.380  24.920  32.290  1.00  0.00            
ATOM     31  C12 BCD     1      15.890  25.390  29.990  1.00  0.00            
ATOM     32  O10 BCD     1      14.410  25.110  30.000  1.00  0.00            
ATOM     33  H11 BCD     1      16.680  24.930  34.080  1.00  0.00            
ATOM     34  H12 BCD     1      15.600  22.670  33.360  1.00  0.00            
ATOM     35  H13 BCD     1      16.670  21.980  35.040  1.00  0.00            
ATOM     36  H14 BCD     1      18.070  22.270  31.730  1.00  0.00            
ATOM     37  H15 BCD     1      17.140  20.450  31.150  1.00  0.00            
ATOM     38  H16 BCD     1      15.270  22.800  30.840  1.00  0.00            
ATOM     39  H17 BCD     1      17.700  24.640  30.750  1.00  0.00            
ATOM     40  H18 BCD     1      16.040  26.400  30.380  1.00  0.00            
ATOM     41  H19 BCD     1      16.330  25.400  28.990  1.00  0.00            
ATOM     42  H20 BCD     1      13.990  25.720  29.380  1.00  0.00            
ATOM     43  C13 BCD     1      21.580  26.530  34.820  1.00  0.00            
ATOM     44  O11 BCD     1      22.500  26.340  33.750  1.00  0.00            
ATOM     45  C14 BCD     1      21.210  25.240  35.530  1.00  0.00            
ATOM     46  O12 BCD     1      22.400  24.510  35.840  1.00  0.00            
ATOM     47  C15 BCD     1      20.410  24.440  34.600  1.00  0.00            
ATOM     48  O13 BCD     1      20.090  23.150  35.070  1.00  0.00            
ATOM     49  C16 BCD     1      19.150  25.220  34.140  1.00  0.00            
ATOM     50  C17 BCD     1      19.610  26.520  33.520  1.00  0.00            
ATOM     51  O14 BCD     1      20.500  27.210  34.380  1.00  0.00            
ATOM     52  C18 BCD     1      18.510  27.480  33.070  1.00  0.00            
ATOM     53  O15 BCD     1      17.630  27.870  34.080  1.00  0.00            
ATOM     54  H21 BCD     1      22.110  27.150  35.560  1.00  0.00            
ATOM     55  H22 BCD     1      20.680  25.420  36.470  1.00  0.00            
ATOM     56  H23 BCD     1      22.100  23.630  36.110  1.00  0.00            
ATOM     57  H24 BCD     1      20.970  24.340  33.670  1.00  0.00            
ATOM     58  H25 BCD     1      19.570  22.690  34.410  1.00  0.00            
ATOM     59  H26 BCD     1      18.510  25.440  35.000  1.00  0.00            
ATOM     60  H27 BCD     1      20.170  26.230  32.620  1.00  0.00            
ATOM     61  H28 BCD     1      19.120  28.310  32.690  1.00  0.00            
ATOM     62  H29 BCD     1      17.950  27.070  32.220  1.00  0.00            
ATOM     63  H30 BCD     1      16.890  28.270  33.620  1.00  0.00            
ATOM     64  C19 BCD     1      26.160  27.640  32.340  1.00  0.00            
ATOM     65  O16 BCD     1      26.200  26.610  31.320  1.00  0.00            
ATOM     66  C20 BCD     1      26.120  27.080  33.760  1.00  0.00            
ATOM     67  O17 BCD     1      27.300  26.200  33.940  1.00  0.00            
ATOM     68  C21 BCD     1      24.790  26.260  33.960  1.00  0.00            
ATOM     69  O18 BCD     1      24.730  25.610  35.160  1.00  0.00            
ATOM     70  C22 BCD     1      23.590  27.160  33.730  1.00  0.00            
ATOM     71  C23 BCD     1      23.690  27.890  32.350  1.00  0.00            
ATOM     72  O19 BCD     1      25.020  28.520  32.330  1.00  0.00            
ATOM     73  C24 BCD     1      22.570  28.890  32.210  1.00  0.00            
ATOM     74  O20 BCD     1      22.890  29.860  31.230  1.00  0.00            
ATOM     75  H31 BCD     1      27.050  28.270  32.240  1.00  0.00            
ATOM     76  H32 BCD     1      26.180  27.890  34.500  1.00  0.00            
ATOM     77  H33 BCD     1      27.140  25.530  33.260  1.00  0.00            
ATOM     78  H34 BCD     1      24.840  25.450  33.220  1.00  0.00            
ATOM     79  H35 BCD     1      24.000  24.990  35.210  1.00  0.00            
ATOM     80  H36 BCD     1      23.590  27.930  34.520  1.00  0.00            
ATOM     81  H37 BCD     1      23.500  27.250  31.490  1.00  0.00            
ATOM     82  H38 BCD     1      21.670  28.320  31.940  1.00  0.00            
ATOM     83  H39 BCD     1      22.580  29.330  33.220  1.00  0.00            
ATOM     84  H40 BCD     1      23.700  30.290  31.520  1.00  0.00            
ATOM     85  C25 BCD     1      27.700  25.770  27.480  1.00  0.00            
ATOM     86  O21 BCD     1      26.620  24.940  27.220  1.00  0.00            
ATOM     87  C26 BCD     1      28.430  25.280  28.680  1.00  0.00            
ATOM     88  O22 BCD     1      28.890  23.980  28.460  1.00  0.00            
ATOM     89  C27 BCD     1      27.550  25.300  29.890  1.00  0.00            
ATOM     90  O23 BCD     1      28.270  24.760  31.080  1.00  0.00            
ATOM     91  C28 BCD     1      27.100  26.720  30.240  1.00  0.00            
ATOM     92  C29 BCD     1      26.500  27.290  28.980  1.00  0.00            
ATOM     93  O24 BCD     1      27.270  27.110  27.770  1.00  0.00            
ATOM     94  C30 BCD     1      26.070  28.780  29.200  1.00  0.00            
ATOM     95  O25 BCD     1      27.170  29.680  29.550  1.00  0.00            
ATOM     96  H41 BCD     1      28.460  25.850  26.700  1.00  0.00            
ATOM     97  H42 BCD     1      29.280  25.950  28.860  1.00  0.00            
ATOM     98  H43 BCD     1      28.150  23.420  28.220  1.00  0.00            
ATOM     99  H44 BCD     1      26.740  24.580  29.690  1.00  0.00            
ATOM    100  H45 BCD     1      29.150  24.510  30.780  1.00  0.00            
ATOM    101  H46 BCD     1      28.020  27.290  30.390  1.00  0.00            
ATOM    102  H47 BCD     1      25.540  26.810  28.750  1.00  0.00            
ATOM    103  H48 BCD     1      25.480  29.140  28.350  1.00  0.00            
ATOM    104  H49 BCD     1      25.370  28.800  30.050  1.00  0.00            
ATOM    105  H50 BCD     1      27.520  30.180  28.810  1.00  0.00            
ATOM    106  C31 BCD     1      24.920  22.590  24.350  1.00  0.00            
ATOM    107  O26 BCD     1      23.720  22.560  25.060  1.00  0.00            
ATOM    108  C32 BCD     1      26.080  21.980  25.140  1.00  0.00            
ATOM    109  O27 BCD     1      25.790  20.600  25.510  1.00  0.00            
ATOM    110  C33 BCD     1      26.260  22.720  26.440  1.00  0.00            
ATOM    111  C34 BCD     1      26.660  24.200  26.030  1.00  0.00            
ATOM    112  C35 BCD     1      25.670  24.780  25.050  1.00  0.00            
ATOM    113  O28 BCD     1      25.360  23.880  23.970  1.00  0.00            
ATOM    114  C36 BCD     1      26.160  26.080  24.410  1.00  0.00            
ATOM    115  O29 BCD     1      27.370  25.830  23.720  1.00  0.00            
ATOM    116  O30 BCD     1      27.210  22.080  27.300  1.00  0.00            
ATOM    117  H51 BCD     1      24.880  21.990  23.430  1.00  0.00            
ATOM    118  H52 BCD     1      26.960  22.010  24.480  1.00  0.00            
ATOM    119  H53 BCD     1      26.100  20.080  24.760  1.00  0.00            
ATOM    120  H54 BCD     1      25.340  22.790  27.030  1.00  0.00            
ATOM    121  H55 BCD     1      27.250  21.200  26.910  1.00  0.00            
ATOM    122  H56 BCD     1      27.660  24.230  25.570  1.00  0.00            
ATOM    123  H57 BCD     1      24.800  25.050  25.670  1.00  0.00            
ATOM    124  H58 BCD     1      25.400  26.410  23.690  1.00  0.00            
ATOM    125  H59 BCD     1      26.270  26.790  25.250  1.00  0.00            
ATOM    126  H60 BCD     1      27.170  25.780  22.780  1.00  0.00            
ATOM    127  C37 BCD     1      19.760  21.630  24.420  1.00  0.00            
ATOM    128  O31 BCD     1      19.440  21.770  25.790  1.00  0.00            
ATOM    129  C38 BCD     1      20.770  20.480  24.240  1.00  0.00            
ATOM    130  O32 BCD     1      20.280  19.310  25.000  1.00  0.00            
ATOM    131  C39 BCD     1      22.170  20.850  24.790  1.00  0.00            
ATOM    132  O33 BCD     1      23.050  19.780  24.470  1.00  0.00            
ATOM    133  C40 BCD     1      22.610  22.210  24.290  1.00  0.00            
ATOM    134  C41 BCD     1      21.530  23.260  24.440  1.00  0.00            
ATOM    135  O34 BCD     1      20.220  22.860  23.900  1.00  0.00            
ATOM    136  C42 BCD     1      21.930  24.590  23.760  1.00  0.00            
ATOM    137  O35 BCD     1      21.950  24.330  22.300  1.00  0.00            
ATOM    138  H61 BCD     1      18.870  21.540  23.790  1.00  0.00            
ATOM    139  H62 BCD     1      20.840  20.240  23.170  1.00  0.00            
ATOM    140  H63 BCD     1      20.900  18.620  24.720  1.00  0.00            
ATOM    141  H64 BCD     1      22.050  20.950  25.880  1.00  0.00            
ATOM    142  H65 BCD     1      23.850  19.980  24.960  1.00  0.00            
ATOM    143  H66 BCD     1      22.750  22.060  23.210  1.00  0.00            
ATOM    144  H67 BCD     1      21.470  23.440  25.530  1.00  0.00            
ATOM    145  H68 BCD     1      21.130  25.280  24.070  1.00  0.00            
ATOM    146  H69 BCD     1      22.950  24.820  24.080  1.00  0.00            
ATOM    147  H70 BCD     1      21.030  24.190  22.030  1.00  0.00            
ATOM    148  C1  DX5     2      24.350  20.710  35.540  1.00  0.00            
ATOM    149  N1  DX5     2      24.010  20.620  34.150  1.00  0.00            
ATOM    150  C2  DX5     2      23.850  19.240  33.850  1.00  0.00            
ATOM    151  C3  DX5     2      22.690  21.240  33.900  1.00  0.00            
ATOM    152  C4  DX5     2      22.290  21.320  32.410  1.00  0.00            
ATOM    153  C5  DX5     2      23.510  21.550  31.540  1.00  0.00            
ATOM    154  N2  DX5     2      23.270  21.750  30.020  1.00  0.00            
ATOM    155  C6  DX5     2      22.590  22.990  29.620  1.00  0.00            
ATOM    156  C7  DX5     2      23.390  24.170  29.320  1.00  0.00            
ATOM    157  C8  DX5     2      22.750  25.390  29.040  1.00  0.00            
ATOM    158  C9  DX5     2      21.290  25.450  29.120  1.00  0.00            
ATOM    159  C10 DX5     2      20.500  24.310  29.420  1.00  0.00            
ATOM    160  C11 DX5     2      21.180  23.100  29.610  1.00  0.00            
ATOM    161  S1  DX5     2      20.160  21.700  29.980  1.00  0.00            
ATOM    162  C12 DX5     2      21.270  20.360  29.410  1.00  0.00            
ATOM    163  C13 DX5     2      20.630  19.290  28.820  1.00  0.00            
ATOM    164  C14 DX5     2      21.390  18.300  28.110  1.00  0.00            
ATOM    165  C15 DX5     2      22.770  18.560  27.890  1.00  0.00            
ATOM    166  Cl1 DX5     2      23.590  17.550  26.760  1.00  0.00            
ATOM    167  C16 DX5     2      23.430  19.680  28.480  1.00  0.00            
ATOM    168  C17 DX5     2      22.640  20.600  29.270  1.00  0.00            
ATOM    169  H1  DX5     2      24.490  21.760  35.800  1.00  0.00            
ATOM    170  H2  DX5     2      23.620  20.270  36.240  1.00  0.00            
ATOM    171  H3  DX5     2      25.310  20.220  35.760  1.00  0.00            
ATOM    172  H4  DX5     2      24.800  18.780  33.550  1.00  0.00            
ATOM    173  H5  DX5     2      23.350  18.790  34.710  1.00  0.00            
ATOM    174  H6  DX5     2      23.230  19.070  32.970  1.00  0.00            
ATOM    175  H7  DX5     2      22.610  22.270  34.280  1.00  0.00            
ATOM    176  H8  DX5     2      21.960  20.550  34.340  1.00  0.00            
ATOM    177  H9  DX5     2      21.590  22.140  32.180  1.00  0.00            
ATOM    178  H10 DX5     2      21.780  20.410  32.060  1.00  0.00            
ATOM    179  H11 DX5     2      24.240  20.760  31.700  1.00  0.00            
ATOM    180  H12 DX5     2      24.000  22.430  31.960  1.00  0.00            
ATOM    181  H13 DX5     2      24.200  21.720  29.580  1.00  0.00            
ATOM    182  H14 DX5     2      24.480  24.170  29.240  1.00  0.00            
ATOM    183  H15 DX5     2      23.380  26.240  28.790  1.00  0.00            
ATOM    184  H16 DX5     2      20.770  26.370  28.870  1.00  0.00            
ATOM    185  H17 DX5     2      19.430  24.410  29.310  1.00  0.00            
ATOM    186  H18 DX5     2      19.560  19.180  28.920  1.00  0.00            
ATOM    187  H19 DX5     2      20.860  17.420  27.750  1.00  0.00            
ATOM    188  H20 DX5     2      24.510  19.770  28.390  1.00  0.00            
TER
ENDMDL
MODEL        1
ATOM      1  C1  BCD     1      11.670  21.000  27.990  1.00  0.00            
ATOM      2  O1  BCD     1      12.960  20.700  27.500  1.00  0.00            
ATOM      3  C2  BCD     1      11.670  22.420  28.410  1.00  0.00            
ATOM      4  O2  BCD     1      11.780  23.340  27.320  1.00  0.00            
ATOM      5  C3  BCD     1      12.570  22.690  29.670  1.00  0.00            
ATOM      6  O3  BCD     1      12.190  24.000  30.280  1.00  0.00            
ATOM      7  C4  BCD     1      12.360  21.590  30.680  1.00  0.00            
ATOM      8  C5  BCD     1      12.220  20.110  30.130  1.00  0.00            
ATOM      9  O4  BCD     1      11.320  20.260  29.060  1.00  0.00            
ATOM     10  C6  BCD     1      11.630  19.080  31.160  1.00  0.00            
ATOM     11  O5  BCD     1      10.330  19.360  31.530  1.00  0.00            
ATOM     12  H1  BCD     1      10.860  20.760  27.290  1.00  0.00            
ATOM     13  H2  BCD     1      10.660  22.510  28.830  1.00  0.00            
ATOM     14  H3  BCD     1      12.210  22.950  26.560  1.00  0.00            
ATOM     15  H4  BCD     1      13.610  22.730  29.320  1.00  0.00            
ATOM     16  H5  BCD     1      12.660  24.210  31.090  1.00  0.00            
ATOM     17  H6  BCD     1      11.490  21.790  31.330  1.00  0.00            
ATOM     18  H7  BCD     1      13.230  19.820  29.810  1.00  0.00            
ATOM     19  H8  BCD     1      11.830  18.080  30.750  1.00  0.00            
ATOM     20  H9  BCD     1      12.190  19.090  32.100  1.00  0.00            
ATOM     21  H10 BCD     1      10.330  19.870  32.340  1.00  0.00            
ATOM     22  C7  BCD     1      14.280  18.830  24.070  1.00  0.00            
ATOM     23  O6  BCD     1      15.610  18.840  24.570  1.00  0.00            
ATOM     24  C8  BCD     1      13.790  20.210  23.790  1.00  0.00            
ATOM     25  O7  BCD     1      14.710  20.910  23.040  1.00  0.00            
ATOM     26  C9  BCD     1      13.600  20.930  25.140  1.00  0.00            
ATOM     27  O8  BCD     1      12.890  22.110  24.960  1.00  0.00            
ATOM     28  C10 BCD     1      12.930  20.060  26.220  1.00  0.00            
ATOM     29  C11 BCD     1      13.440  18.700  26.370  1.00  0.00            
ATOM     30  O9  BCD     1      13.460  18.200  25.020  1.00  0.00            
ATOM     31  C12 BCD     1      12.580  17.760  27.210  1.00  0.00            
ATOM     32  O10 BCD     1      13.320  16.530  27.120  1.00  0.00            
ATOM     33  H11 BCD     1      14.160  18.270  23.130  1.00  0.00            
ATOM     34  H12 BCD     1      12.820  20.240  23.280  1.00  0.00            
ATOM     35  H13 BCD     1      14.340  20.940  22.160  1.00  0.00            
ATOM     36  H14 BCD     1      14.550  21.090  25.670  1.00  0.00            
ATOM     37  H15 BCD     1      13.430  22.760  24.510  1.00  0.00            
ATOM     38  H16 BCD     1      11.890  19.920  25.880  1.00  0.00            
ATOM     39  H17 BCD     1      14.430  18.720  26.860  1.00  0.00            
ATOM     40  H18 BCD     1      12.480  18.080  28.250  1.00  0.00            
ATOM     41  H19 BCD     1      11.550  17.740  26.840  1.00  0.00            
ATOM     42  H20 BCD     1      13.480  16.540  26.170  1.00  0.00            
ATOM     43  C13 BCD     1      19.290  17.300  23.750  1.00  0.00            
ATOM     44  O11 BCD     1      20.020  17.900  24.840  1.00  0.00            
ATOM     45  C14 BCD     1      18.750  18.390  22.750  1.00  0.00            
ATOM     46  O12 BCD     1      19.760  19.280  22.310  1.00  0.00            
ATOM     47  C15 BCD     1      17.550  19.150  23.280  1.00  0.00            
ATOM     48  O13 BCD     1      17.020  19.950  22.220  1.00  0.00            
ATOM     49  C16 BCD     1      16.550  18.060  23.820  1.00  0.00            
ATOM     50  C17 BCD     1      17.180  17.050  24.790  1.00  0.00            
ATOM     51  O14 BCD     1      18.200  16.510  24.130  1.00  0.00            
ATOM     52  C18 BCD     1      16.220  16.040  25.390  1.00  0.00            
ATOM     53  O15 BCD     1      15.640  15.190  24.310  1.00  0.00            
ATOM     54  H21 BCD     1      20.040  16.690  23.230  1.00  0.00            
ATOM     55  H22 BCD     1      18.340  17.830  21.900  1.00  0.00            
ATOM     56  H23 BCD     1      19.530  19.640  21.460  1.00  0.00            
ATOM     57  H24 BCD     1      17.930  19.810  24.070  1.00  0.00            
ATOM     58  H25 BCD     1      16.370  20.490  22.690  1.00  0.00            
ATOM     59  H26 BCD     1      16.110  17.410  23.060  1.00  0.00            
ATOM     60  H27 BCD     1      17.530  17.620  25.670  1.00  0.00            
ATOM     61  H28 BCD     1      16.730  15.390  26.110  1.00  0.00            
ATOM     62  H29 BCD     1      15.370  16.490  25.920  1.00  0.00            
ATOM     63  H30 BCD     1      16.160  14.390  24.220  1.00  0.00            
ATOM     64  C19 BCD     1      23.400  17.890  26.990  1.00  0.00            
ATOM     65  O16 BCD     1      22.600  18.700  27.860  1.00  0.00            
ATOM     66  C20 BCD     1      23.550  18.620  25.670  1.00  0.00            
ATOM     67  O17 BCD     1      24.290  19.810  25.850  1.00  0.00            
ATOM     68  C21 BCD     1      22.120  18.870  25.080  1.00  0.00            
ATOM     69  O18 BCD     1      22.070  19.530  23.850  1.00  0.00            
ATOM     70  C22 BCD     1      21.480  17.510  24.880  1.00  0.00            
ATOM     71  C23 BCD     1      21.600  16.570  26.040  1.00  0.00            
ATOM     72  O19 BCD     1      22.830  16.660  26.780  1.00  0.00            
ATOM     73  C24 BCD     1      21.280  15.110  25.800  1.00  0.00            
ATOM     74  O20 BCD     1      22.320  14.520  24.970  1.00  0.00            
ATOM     75  H31 BCD     1      24.390  17.670  27.400  1.00  0.00            
ATOM     76  H32 BCD     1      24.190  18.070  24.970  1.00  0.00            
ATOM     77  H33 BCD     1      24.490  20.230  25.010  1.00  0.00            
ATOM     78  H34 BCD     1      21.530  19.430  25.820  1.00  0.00            
ATOM     79  H35 BCD     1      21.160  19.570  23.540  1.00  0.00            
ATOM     80  H36 BCD     1      21.830  17.010  23.960  1.00  0.00            
ATOM     81  H37 BCD     1      20.810  16.860  26.750  1.00  0.00            
ATOM     82  H38 BCD     1      21.290  14.600  26.770  1.00  0.00            
ATOM     83  H39 BCD     1      20.290  15.220  25.350  1.00  0.00            
ATOM     84  H40 BCD     1      23.130  15.020  25.090  1.00  0.00            
ATOM     85  C25 BCD     1      22.640  20.180  31.740  1.00  0.00            
ATOM     86  O21 BCD     1      21.260  20.450  31.850  1.00  0.00            
ATOM     87  C26 BCD     1      23.420  20.970  30.660  1.00  0.00            
ATOM     88  O22 BCD     1      23.320  22.330  31.010  1.00  0.00            
ATOM     89  C27 BCD     1      23.070  20.590  29.260  1.00  0.00            
ATOM     90  O23 BCD     1      24.010  21.170  28.350  1.00  0.00            
ATOM     91  C28 BCD     1      23.150  19.080  29.080  1.00  0.00            
ATOM     92  C29 BCD     1      22.360  18.370  30.160  1.00  0.00            
ATOM     93  O24 BCD     1      22.790  18.820  31.480  1.00  0.00            
ATOM     94  C30 BCD     1      22.380  16.880  30.010  1.00  0.00            
ATOM     95  O25 BCD     1      23.740  16.360  30.000  1.00  0.00            
ATOM     96  H41 BCD     1      23.030  20.150  32.760  1.00  0.00            
ATOM     97  H42 BCD     1      24.470  20.690  30.800  1.00  0.00            
ATOM     98  H43 BCD     1      22.430  22.520  31.320  1.00  0.00            
ATOM     99  H44 BCD     1      22.020  20.830  29.020  1.00  0.00            
ATOM    100  H45 BCD     1      23.930  20.650  27.550  1.00  0.00            
ATOM    101  H46 BCD     1      24.210  18.790  29.130  1.00  0.00            
ATOM    102  H47 BCD     1      21.290  18.610  30.090  1.00  0.00            
ATOM    103  H48 BCD     1      21.830  16.470  30.870  1.00  0.00            
ATOM    104  H49 BCD     1      21.750  16.660  29.140  1.00  0.00            
ATOM    105  H50 BCD     1      23.950  16.280  30.930  1.00  0.00            
ATOM    106  C31 BCD     1      18.500  22.490  34.160  1.00  0.00            
ATOM    107  O26 BCD     1      17.540  21.820  33.270  1.00  0.00            
ATOM    108  C32 BCD     1      19.340  23.320  33.310  1.00  0.00            
ATOM    109  O27 BCD     1      18.540  24.400  32.730  1.00  0.00            
ATOM    110  C33 BCD     1      20.070  22.540  32.150  1.00  0.00            
ATOM    111  C34 BCD     1      20.850  21.410  32.870  1.00  0.00            
ATOM    112  C35 BCD     1      20.000  20.650  33.960  1.00  0.00            
ATOM    113  O28 BCD     1      19.300  21.600  34.790  1.00  0.00            
ATOM    114  C36 BCD     1      20.700  19.600  34.810  1.00  0.00            
ATOM    115  O29 BCD     1      21.590  20.190  35.730  1.00  0.00            
ATOM    116  O30 BCD     1      20.940  23.460  31.390  1.00  0.00            
ATOM    117  H51 BCD     1      17.990  23.070  34.940  1.00  0.00            
ATOM    118  H52 BCD     1      20.140  23.730  33.940  1.00  0.00            
ATOM    119  H53 BCD     1      19.220  25.050  32.530  1.00  0.00            
ATOM    120  H54 BCD     1      19.330  22.150  31.430  1.00  0.00            
ATOM    121  H55 BCD     1      20.390  24.190  31.070  1.00  0.00            
ATOM    122  H56 BCD     1      21.780  21.720  33.360  1.00  0.00            
ATOM    123  H57 BCD     1      19.290  20.130  33.300  1.00  0.00            
ATOM    124  H58 BCD     1      19.890  19.100  35.370  1.00  0.00            
ATOM    125  H59 BCD     1      21.200  18.790  34.270  1.00  0.00            
ATOM    126  H60 BCD     1      21.080  20.410  36.510  1.00  0.00            
ATOM    127  C37 BCD     1      13.430  21.740  32.910  1.00  0.00            
ATOM    128  O31 BCD     1      13.540  21.570  31.480  1.00  0.00            
ATOM    129  C38 BCD     1      13.990  23.080  33.460  1.00  0.00            
ATOM    130  O32 BCD     1      13.440  24.240  32.760  1.00  0.00            
ATOM    131  C39 BCD     1      15.530  23.050  33.160  1.00  0.00            
ATOM    132  O33 BCD     1      16.120  24.260  33.710  1.00  0.00            
ATOM    133  C40 BCD     1      16.240  21.820  33.830  1.00  0.00            
ATOM    134  C41 BCD     1      15.520  20.520  33.390  1.00  0.00            
ATOM    135  O34 BCD     1      14.110  20.700  33.550  1.00  0.00            
ATOM    136  C42 BCD     1      15.970  19.390  34.310  1.00  0.00            
ATOM    137  O35 BCD     1      15.380  19.440  35.610  1.00  0.00            
ATOM    138  H61 BCD     1      12.380  21.630  33.190  1.00  0.00            
ATOM    139  H62 BCD     1      13.850  23.200  34.550  1.00  0.00            
ATOM    140  H63 BCD     1      14.200  24.820  32.770  1.00  0.00            
ATOM    141  H64 BCD     1      15.650  22.960  32.070  1.00  0.00            
ATOM    142  H65 BCD     1      17.000  24.380  33.340  1.00  0.00            
ATOM    143  H66 BCD     1      16.170  22.080  34.890  1.00  0.00            
ATOM    144  H67 BCD     1      15.820  20.340  32.350  1.00  0.00            
ATOM    145  H68 BCD     1      15.620  18.460  33.830  1.00  0.00            
ATOM    146  H69 BCD     1      17.060  19.410  34.380  1.00  0.00            
ATOM    147  H70 BCD     1      16.090  19.300  36.240  1.00  0.00            
ATOM    148  C1  DX5     2      14.250  25.350  25.470  1.00  0.00            
ATOM    149  N1  DX5     2      14.820  24.430  24.450  1.00  0.00            
ATOM    150  C2  DX5     2      13.890  24.480  23.310  1.00  0.00            
ATOM    151  C3  DX5     2      16.270  24.670  24.110  1.00  0.00            
ATOM    152  C4  DX5     2      17.090  23.390  23.890  1.00  0.00            
ATOM    153  C5  DX5     2      16.860  22.510  25.170  1.00  0.00            
ATOM    154  N2  DX5     2      17.970  22.510  26.220  1.00  0.00            
ATOM    155  C6  DX5     2      17.810  21.380  27.170  1.00  0.00            
ATOM    156  C7  DX5     2      18.570  20.220  26.970  1.00  0.00            
ATOM    157  C8  DX5     2      18.620  19.250  27.960  1.00  0.00            
ATOM    158  C9  DX5     2      18.000  19.450  29.170  1.00  0.00            
ATOM    159  C10 DX5     2      17.370  20.650  29.490  1.00  0.00            
ATOM    160  C11 DX5     2      17.230  21.590  28.460  1.00  0.00            
ATOM    161  S1  DX5     2      16.290  23.090  28.840  1.00  0.00            
ATOM    162  C12 DX5     2      17.340  24.260  27.970  1.00  0.00            
ATOM    163  C13 DX5     2      17.480  25.570  28.480  1.00  0.00            
ATOM    164  C14 DX5     2      18.420  26.440  27.890  1.00  0.00            
ATOM    165  C15 DX5     2      19.180  26.010  26.830  1.00  0.00            
ATOM    166  Cl1 DX5     2      20.160  27.090  25.940  1.00  0.00            
ATOM    167  C16 DX5     2      19.030  24.750  26.240  1.00  0.00            
ATOM    168  C17 DX5     2      18.110  23.860  26.850  1.00  0.00            
ATOM    169  H1  DX5     2      14.210  26.380  25.090  1.00  0.00            
ATOM    170  H2  DX5     2      13.280  25.010  25.840  1.00  0.00            
ATOM    171  H3  DX5     2      14.970  25.360  26.310  1.00  0.00            
ATOM    172  H4  DX5     2      14.120  23.640  22.650  1.00  0.00            
ATOM    173  H5  DX5     2      12.840  24.290  23.570  1.00  0.00            
ATOM    174  H6  DX5     2      13.990  25.420  22.760  1.00  0.00            
ATOM    175  H7  DX5     2      16.770  25.280  24.880  1.00  0.00            
ATOM    176  H8  DX5     2      16.380  25.410  23.300  1.00  0.00            
ATOM    177  H9  DX5     2      18.180  23.520  23.810  1.00  0.00            
ATOM    178  H10 DX5     2      16.680  22.930  22.980  1.00  0.00            
ATOM    179  H11 DX5     2      16.820  21.480  24.810  1.00  0.00            
ATOM    180  H12 DX5     2      15.870  22.710  25.580  1.00  0.00            
ATOM    181  H13 DX5     2      18.810  22.340  25.650  1.00  0.00            
ATOM    182  H14 DX5     2      18.880  20.050  25.940  1.00  0.00            
ATOM    183  H15 DX5     2      19.070  18.270  27.830  1.00  0.00            
ATOM    184  H16 DX5     2      18.110  18.690  29.940  1.00  0.00            
ATOM    185  H17 DX5     2      16.920  20.880  30.450  1.00  0.00            
ATOM    186  H18 DX5     2      16.860  25.900  29.310  1.00  0.00            
ATOM    187  H19 DX5     2      18.340  27.500  28.090  1.00  0.00            
ATOM    188  H20 DX5     2      19.620  24.510  25.360  1.00  0.00            
TER
ENDMDL
MODEL        1
ATOM      1  C1  BCD     1       7.650  11.550  14.000  1.00  0.00            
ATOM      2  O1  BCD     1       8.880  10.880  14.180  1.00  0.00            
ATOM      3  C2  BCD     1       7.690  13.020  14.250  1.00  0.00            
ATOM      4  O2  BCD     1       8.800  13.580  13.550  1.00  0.00            
ATOM      5  C3  BCD     1       7.910  13.350  15.740  1.00  0.00            
ATOM      6  O3  BCD     1       7.710  14.800  16.120  1.00  0.00            
ATOM      7  C4  BCD     1       7.060  12.520  16.620  1.00  0.00            
ATOM      8  C5  BCD     1       6.950  11.040  16.340  1.00  0.00            
ATOM      9  O4  BCD     1       6.740  10.890  14.890  1.00  0.00            
ATOM     10  C6  BCD     1       5.780  10.460  17.060  1.00  0.00            
ATOM     11  O5  BCD     1       5.830   9.040  16.970  1.00  0.00            
ATOM     12  H1  BCD     1       7.250  11.390  12.990  1.00  0.00            
ATOM     13  H2  BCD     1       6.710  13.460  14.010  1.00  0.00            
ATOM     14  H3  BCD     1       9.430  12.900  13.280  1.00  0.00            
ATOM     15  H4  BCD     1       8.920  13.040  16.050  1.00  0.00            
ATOM     16  H5  BCD     1       8.000  14.950  17.020  1.00  0.00            
ATOM     17  H6  BCD     1       6.050  12.930  16.520  1.00  0.00            
ATOM     18  H7  BCD     1       7.870  10.560  16.690  1.00  0.00            
ATOM     19  H8  BCD     1       5.750  10.750  18.120  1.00  0.00            
ATOM     20  H9  BCD     1       4.810  10.750  16.630  1.00  0.00            
ATOM     21  H10 BCD     1       5.960   8.790  16.050  1.00  0.00            
ATOM     22  C7  BCD     1      11.500   8.210  12.750  1.00  0.00            
ATOM     23  O6  BCD     1      11.950   8.180  14.100  1.00  0.00            
ATOM     24  C8  BCD     1      11.670   9.510  12.030  1.00  0.00            
ATOM     25  O7  BCD     1      13.020   9.780  11.860  1.00  0.00            
ATOM     26  C9  BCD     1      10.940  10.590  12.800  1.00  0.00            
ATOM     27  O8  BCD     1      10.950  11.860  12.180  1.00  0.00            
ATOM     28  C10 BCD     1       9.360  10.160  13.030  1.00  0.00            
ATOM     29  C11 BCD     1       9.280   8.670  13.380  1.00  0.00            
ATOM     30  O9  BCD     1      10.150   7.810  12.660  1.00  0.00            
ATOM     31  C12 BCD     1       7.890   8.170  13.120  1.00  0.00            
ATOM     32  O10 BCD     1       7.490   8.330  11.790  1.00  0.00            
ATOM     33  H11 BCD     1      12.020   7.410  12.210  1.00  0.00            
ATOM     34  H12 BCD     1      11.310   9.500  10.990  1.00  0.00            
ATOM     35  H13 BCD     1      13.400   9.690  12.740  1.00  0.00            
ATOM     36  H14 BCD     1      11.440  10.570  13.780  1.00  0.00            
ATOM     37  H15 BCD     1      11.820  12.060  11.830  1.00  0.00            
ATOM     38  H16 BCD     1       8.760  10.290  12.110  1.00  0.00            
ATOM     39  H17 BCD     1       9.460   8.530  14.460  1.00  0.00            
ATOM     40  H18 BCD     1       7.860   7.080  13.270  1.00  0.00            
ATOM     41  H19 BCD     1       7.280   8.730  13.840  1.00  0.00            
ATOM     42  H20 BCD     1       8.030   7.770  11.240  1.00  0.00            
ATOM     43  C13 BCD     1      14.690   6.470  16.600  1.00  0.00            
ATOM     44  O11 BCD     1      13.920   6.620  17.770  1.00  0.00            
ATOM     45  C14 BCD     1      15.090   7.810  16.040  1.00  0.00            
ATOM     46  O12 BCD     1      15.660   8.760  16.880  1.00  0.00            
ATOM     47  C15 BCD     1      13.910   8.430  15.240  1.00  0.00            
ATOM     48  O13 BCD     1      14.420   9.510  14.370  1.00  0.00            
ATOM     49  C16 BCD     1      13.170   7.480  14.330  1.00  0.00            
ATOM     50  C17 BCD     1      12.870   6.200  15.030  1.00  0.00            
ATOM     51  O14 BCD     1      14.060   5.720  15.680  1.00  0.00            
ATOM     52  C18 BCD     1      12.250   5.190  14.140  1.00  0.00            
ATOM     53  O15 BCD     1      12.960   4.890  12.920  1.00  0.00            
ATOM     54  H21 BCD     1      15.610   5.970  16.930  1.00  0.00            
ATOM     55  H22 BCD     1      15.880   7.480  15.360  1.00  0.00            
ATOM     56  H23 BCD     1      15.140   9.550  16.680  1.00  0.00            
ATOM     57  H24 BCD     1      13.150   8.850  15.910  1.00  0.00            
ATOM     58  H25 BCD     1      15.300   9.280  14.030  1.00  0.00            
ATOM     59  H26 BCD     1      13.760   7.300  13.430  1.00  0.00            
ATOM     60  H27 BCD     1      12.150   6.400  15.830  1.00  0.00            
ATOM     61  H28 BCD     1      12.280   4.250  14.710  1.00  0.00            
ATOM     62  H29 BCD     1      11.220   5.470  13.880  1.00  0.00            
ATOM     63  H30 BCD     1      12.840   3.970  12.700  1.00  0.00            
ATOM     64  C19 BCD     1      14.140   5.960  21.930  1.00  0.00            
ATOM     65  O16 BCD     1      13.370   7.100  22.240  1.00  0.00            
ATOM     66  C20 BCD     1      15.460   6.380  21.250  1.00  0.00            
ATOM     67  O17 BCD     1      16.200   7.340  22.080  1.00  0.00            
ATOM     68  C21 BCD     1      15.160   7.000  19.910  1.00  0.00            
ATOM     69  O18 BCD     1      16.420   7.430  19.340  1.00  0.00            
ATOM     70  C22 BCD     1      14.390   6.010  19.010  1.00  0.00            
ATOM     71  C23 BCD     1      13.090   5.590  19.810  1.00  0.00            
ATOM     72  O19 BCD     1      13.470   5.060  21.040  1.00  0.00            
ATOM     73  C24 BCD     1      12.460   4.560  19.000  1.00  0.00            
ATOM     74  O20 BCD     1      13.100   3.360  18.760  1.00  0.00            
ATOM     75  H31 BCD     1      14.300   5.390  22.850  1.00  0.00            
ATOM     76  H32 BCD     1      16.110   5.500  21.200  1.00  0.00            
ATOM     77  H33 BCD     1      16.850   7.780  21.530  1.00  0.00            
ATOM     78  H34 BCD     1      14.490   7.850  20.130  1.00  0.00            
ATOM     79  H35 BCD     1      16.330   8.070  18.620  1.00  0.00            
ATOM     80  H36 BCD     1      15.020   5.150  18.720  1.00  0.00            
ATOM     81  H37 BCD     1      12.380   6.420  19.880  1.00  0.00            
ATOM     82  H38 BCD     1      11.480   4.280  19.410  1.00  0.00            
ATOM     83  H39 BCD     1      12.150   5.010  18.040  1.00  0.00            
ATOM     84  H40 BCD     1      12.790   3.000  17.920  1.00  0.00            
ATOM     85  C25 BCD     1      11.480   8.900  25.350  1.00  0.00            
ATOM     86  O21 BCD     1      10.840   9.700  24.360  1.00  0.00            
ATOM     87  C26 BCD     1      12.930   9.180  25.320  1.00  0.00            
ATOM     88  O22 BCD     1      13.110  10.640  25.470  1.00  0.00            
ATOM     89  C27 BCD     1      13.450   8.740  23.970  1.00  0.00            
ATOM     90  O23 BCD     1      14.930   8.980  23.920  1.00  0.00            
ATOM     91  C28 BCD     1      13.100   7.240  23.640  1.00  0.00            
ATOM     92  C29 BCD     1      11.630   6.900  23.870  1.00  0.00            
ATOM     93  O24 BCD     1      11.230   7.550  25.130  1.00  0.00            
ATOM     94  C30 BCD     1      11.320   5.460  23.880  1.00  0.00            
ATOM     95  O25 BCD     1      12.050   4.680  24.800  1.00  0.00            
ATOM     96  H41 BCD     1      11.160   9.190  26.360  1.00  0.00            
ATOM     97  H42 BCD     1      13.360   8.630  26.170  1.00  0.00            
ATOM     98  H43 BCD     1      14.040  10.790  25.650  1.00  0.00            
ATOM     99  H44 BCD     1      13.000   9.410  23.230  1.00  0.00            
ATOM    100  H45 BCD     1      15.330   8.480  23.200  1.00  0.00            
ATOM    101  H46 BCD     1      13.810   6.620  24.200  1.00  0.00            
ATOM    102  H47 BCD     1      11.050   7.320  23.040  1.00  0.00            
ATOM    103  H48 BCD     1      10.250   5.520  24.120  1.00  0.00            
ATOM    104  H49 BCD     1      11.410   5.110  22.840  1.00  0.00            
ATOM    105  H50 BCD     1      11.410   4.170  25.290  1.00  0.00            
ATOM    106  C31 BCD     1       7.450  11.820  23.780  1.00  0.00            
ATOM    107  O26 BCD     1       7.810  12.010  22.410  1.00  0.00            
ATOM    108  C32 BCD     1       8.460  12.440  24.700  1.00  0.00            
ATOM    109  O27 BCD     1       8.520  13.830  24.470  1.00  0.00            
ATOM    110  C33 BCD     1       9.830  11.700  24.600  1.00  0.00            
ATOM    111  C34 BCD     1       9.590  10.210  24.740  1.00  0.00            
ATOM    112  C35 BCD     1       8.490   9.660  23.860  1.00  0.00            
ATOM    113  O28 BCD     1       7.280  10.490  24.000  1.00  0.00            
ATOM    114  C36 BCD     1       8.070   8.260  24.270  1.00  0.00            
ATOM    115  O29 BCD     1       7.730   8.140  25.650  1.00  0.00            
ATOM    116  O30 BCD     1      10.870  12.150  25.530  1.00  0.00            
ATOM    117  H51 BCD     1       6.490  12.290  24.010  1.00  0.00            
ATOM    118  H52 BCD     1       7.990  12.250  25.680  1.00  0.00            
ATOM    119  H53 BCD     1       8.800  14.240  25.300  1.00  0.00            
ATOM    120  H54 BCD     1      10.230  11.810  23.580  1.00  0.00            
ATOM    121  H55 BCD     1      11.610  11.540  25.520  1.00  0.00            
ATOM    122  H56 BCD     1       9.390  10.000  25.800  1.00  0.00            
ATOM    123  H57 BCD     1       8.860   9.600  22.840  1.00  0.00            
ATOM    124  H58 BCD     1       7.240   7.880  23.670  1.00  0.00            
ATOM    125  H59 BCD     1       8.910   7.560  24.130  1.00  0.00            
ATOM    126  H60 BCD     1       6.880   8.580  25.710  1.00  0.00            
ATOM    127  C37 BCD     1       6.760  13.670  18.740  1.00  0.00            
ATOM    128  O31 BCD     1       7.500  12.680  18.060  1.00  0.00            
ATOM    129  C38 BCD     1       7.640  14.510  19.730  1.00  0.00            
ATOM    130  O32 BCD     1       8.640  15.170  18.940  1.00  0.00            
ATOM    131  C39 BCD     1       8.160  13.720  20.880  1.00  0.00            
ATOM    132  O33 BCD     1       8.910  14.540  21.770  1.00  0.00            
ATOM    133  C40 BCD     1       7.070  12.920  21.580  1.00  0.00            
ATOM    134  C41 BCD     1       6.210  12.180  20.550  1.00  0.00            
ATOM    135  O34 BCD     1       5.730  13.040  19.470  1.00  0.00            
ATOM    136  C42 BCD     1       5.060  11.320  21.100  1.00  0.00            
ATOM    137  O35 BCD     1       4.320  12.100  22.040  1.00  0.00            
ATOM    138  H61 BCD     1       6.220  14.400  18.120  1.00  0.00            
ATOM    139  H62 BCD     1       6.890  15.250  20.070  1.00  0.00            
ATOM    140  H63 BCD     1       9.310  15.540  19.530  1.00  0.00            
ATOM    141  H64 BCD     1       8.820  12.970  20.420  1.00  0.00            
ATOM    142  H65 BCD     1       8.820  14.220  22.680  1.00  0.00            
ATOM    143  H66 BCD     1       6.420  13.610  22.130  1.00  0.00            
ATOM    144  H67 BCD     1       6.880  11.490  20.020  1.00  0.00            
ATOM    145  H68 BCD     1       4.530  10.860  20.260  1.00  0.00            
ATOM    146  H69 BCD     1       5.510  10.460  21.610  1.00  0.00            
ATOM    147  H70 BCD     1       4.010  11.660  22.840  1.00  0.00            
ATOM    148  C1  DX5     2      17.290  12.670  21.050  1.00  0.00            
ATOM    149  N1  DX5     2      15.910  12.340  21.470  1.00  0.00            
ATOM    150  C2  DX5     2      15.690  12.640  22.880  1.00  0.00            
ATOM    151  C3  DX5     2      15.520  10.980  21.130  1.00  0.00            
ATOM    152  C4  DX5     2      14.000  10.900  21.040  1.00  0.00            
ATOM    153  C5  DX5     2      13.490  11.560  19.800  1.00  0.00            
ATOM    154  N2  DX5     2      11.950  11.910  19.670  1.00  0.00            
ATOM    155  C6  DX5     2      11.170  10.660  19.540  1.00  0.00            
ATOM    156  C7  DX5     2      10.840   9.890  20.640  1.00  0.00            
ATOM    157  C8  DX5     2      10.180   8.620  20.540  1.00  0.00            
ATOM    158  C9  DX5     2       9.740   8.210  19.270  1.00  0.00            
ATOM    159  C10 DX5     2      10.040   9.030  18.150  1.00  0.00            
ATOM    160  C11 DX5     2      10.790  10.230  18.270  1.00  0.00            
ATOM    161  S1  DX5     2      11.120  11.120  16.780  1.00  0.00            
ATOM    162  C12 DX5     2      11.480  12.740  17.340  1.00  0.00            
ATOM    163  C13 DX5     2      11.500  13.810  16.390  1.00  0.00            
ATOM    164  C14 DX5     2      11.980  15.050  16.720  1.00  0.00            
ATOM    165  C15 DX5     2      12.430  15.240  18.040  1.00  0.00            
ATOM    166  Cl1 DX5     2      13.440  16.710  18.280  1.00  0.00            
ATOM    167  C16 DX5     2      12.380  14.250  18.980  1.00  0.00            
ATOM    168  C17 DX5     2      11.870  13.010  18.660  1.00  0.00            
ATOM    169  H1  DX5     2      17.470  13.730  20.830  1.00  0.00            
ATOM    170  H2  DX5     2      17.940  12.370  21.880  1.00  0.00            
ATOM    171  H3  DX5     2      17.640  12.060  20.220  1.00  0.00            
ATOM    172  H4  DX5     2      15.770  13.690  23.170  1.00  0.00            
ATOM    173  H5  DX5     2      14.660  12.490  23.210  1.00  0.00            
ATOM    174  H6  DX5     2      16.240  11.970  23.550  1.00  0.00            
ATOM    175  H7  DX5     2      15.950  10.270  21.840  1.00  0.00            
ATOM    176  H8  DX5     2      15.930  10.760  20.130  1.00  0.00            
ATOM    177  H9  DX5     2      13.520  11.440  21.870  1.00  0.00            
ATOM    178  H10 DX5     2      13.680   9.860  20.990  1.00  0.00            
ATOM    179  H11 DX5     2      13.610  10.920  18.920  1.00  0.00            
ATOM    180  H12 DX5     2      14.030  12.500  19.700  1.00  0.00            
ATOM    181  H13 DX5     2      11.690  12.290  20.590  1.00  0.00            
ATOM    182  H14 DX5     2      11.160  10.260  21.610  1.00  0.00            
ATOM    183  H15 DX5     2       9.950   8.060  21.440  1.00  0.00            
ATOM    184  H16 DX5     2       9.480   7.170  19.090  1.00  0.00            
ATOM    185  H17 DX5     2       9.920   8.660  17.140  1.00  0.00            
ATOM    186  H18 DX5     2      11.220  13.610  15.360  1.00  0.00            
ATOM    187  H19 DX5     2      12.110  15.760  15.910  1.00  0.00            
ATOM    188  H20 DX5     2      12.770  14.450  19.970  1.00  0.00            
TER
ENDMDL
MODEL        1
ATOM      1  C1  BCD     1      15.040  21.250  26.910  1.00  0.00            
ATOM      2  O1  BCD     1      15.770  21.370  28.160  1.00  0.00            
ATOM      3  C2  BCD     1      14.910  19.820  26.450  1.00  0.00            
ATOM      4  O2  BCD     1      14.130  19.120  27.440  1.00  0.00            
ATOM      5  C3  BCD     1      16.240  19.180  26.030  1.00  0.00            
ATOM      6  O3  BCD     1      16.120  17.860  25.370  1.00  0.00            
ATOM      7  C4  BCD     1      16.980  20.080  25.020  1.00  0.00            
ATOM      8  C5  BCD     1      17.100  21.490  25.500  1.00  0.00            
ATOM      9  O4  BCD     1      15.810  21.920  25.950  1.00  0.00            
ATOM     10  C6  BCD     1      17.610  22.480  24.440  1.00  0.00            
ATOM     11  O5  BCD     1      16.850  22.410  23.240  1.00  0.00            
ATOM     12  H1  BCD     1      14.050  21.710  26.920  1.00  0.00            
ATOM     13  H2  BCD     1      14.340  19.690  25.530  1.00  0.00            
ATOM     14  H3  BCD     1      14.120  18.200  27.150  1.00  0.00            
ATOM     15  H4  BCD     1      16.820  19.180  26.960  1.00  0.00            
ATOM     16  H5  BCD     1      16.980  17.440  25.230  1.00  0.00            
ATOM     17  H6  BCD     1      16.570  19.920  24.010  1.00  0.00            
ATOM     18  H7  BCD     1      17.770  21.570  26.360  1.00  0.00            
ATOM     19  H8  BCD     1      17.480  23.480  24.880  1.00  0.00            
ATOM     20  H9  BCD     1      18.690  22.340  24.350  1.00  0.00            
ATOM     21  H10 BCD     1      15.990  22.810  23.370  1.00  0.00            
ATOM     22  C7  BCD     1      15.560  22.480  32.080  1.00  0.00            
ATOM     23  O6  BCD     1      16.880  21.840  32.180  1.00  0.00            
ATOM     24  C8  BCD     1      14.450  21.520  31.660  1.00  0.00            
ATOM     25  O7  BCD     1      14.120  20.560  32.660  1.00  0.00            
ATOM     26  C9  BCD     1      14.720  20.910  30.290  1.00  0.00            
ATOM     27  O8  BCD     1      13.560  20.250  29.800  1.00  0.00            
ATOM     28  C10 BCD     1      15.090  21.980  29.240  1.00  0.00            
ATOM     29  C11 BCD     1      15.960  23.110  29.850  1.00  0.00            
ATOM     30  O9  BCD     1      15.660  23.470  31.140  1.00  0.00            
ATOM     31  C12 BCD     1      15.870  24.350  28.990  1.00  0.00            
ATOM     32  O10 BCD     1      14.510  24.930  28.930  1.00  0.00            
ATOM     33  H11 BCD     1      15.390  22.960  33.050  1.00  0.00            
ATOM     34  H12 BCD     1      13.510  22.080  31.600  1.00  0.00            
ATOM     35  H13 BCD     1      14.810  19.900  32.590  1.00  0.00            
ATOM     36  H14 BCD     1      15.550  20.210  30.440  1.00  0.00            
ATOM     37  H15 BCD     1      13.770  19.810  28.970  1.00  0.00            
ATOM     38  H16 BCD     1      14.140  22.430  28.900  1.00  0.00            
ATOM     39  H17 BCD     1      17.010  22.800  29.850  1.00  0.00            
ATOM     40  H18 BCD     1      16.570  25.080  29.410  1.00  0.00            
ATOM     41  H19 BCD     1      16.310  24.130  28.010  1.00  0.00            
ATOM     42  H20 BCD     1      14.570  25.740  28.420  1.00  0.00            
ATOM     43  C13 BCD     1      19.140  20.170  35.250  1.00  0.00            
ATOM     44  O11 BCD     1      20.250  20.180  34.370  1.00  0.00            
ATOM     45  C14 BCD     1      18.120  19.310  34.600  1.00  0.00            
ATOM     46  O12 BCD     1      18.630  17.960  34.430  1.00  0.00            
ATOM     47  C15 BCD     1      17.650  19.880  33.300  1.00  0.00            
ATOM     48  O13 BCD     1      16.630  19.050  32.780  1.00  0.00            
ATOM     49  C16 BCD     1      17.210  21.300  33.490  1.00  0.00            
ATOM     50  C17 BCD     1      18.370  22.170  34.140  1.00  0.00            
ATOM     51  O14 BCD     1      18.780  21.550  35.380  1.00  0.00            
ATOM     52  C18 BCD     1      18.070  23.660  34.390  1.00  0.00            
ATOM     53  O15 BCD     1      17.080  23.830  35.420  1.00  0.00            
ATOM     54  H21 BCD     1      19.420  19.770  36.230  1.00  0.00            
ATOM     55  H22 BCD     1      17.270  19.270  35.290  1.00  0.00            
ATOM     56  H23 BCD     1      17.990  17.530  35.010  1.00  0.00            
ATOM     57  H24 BCD     1      18.520  19.940  32.630  1.00  0.00            
ATOM     58  H25 BCD     1      17.030  18.180  32.720  1.00  0.00            
ATOM     59  H26 BCD     1      16.310  21.300  34.120  1.00  0.00            
ATOM     60  H27 BCD     1      19.130  22.270  33.350  1.00  0.00            
ATOM     61  H28 BCD     1      19.000  24.100  34.770  1.00  0.00            
ATOM     62  H29 BCD     1      17.740  24.100  33.450  1.00  0.00            
ATOM     63  H30 BCD     1      17.000  22.960  35.830  1.00  0.00            
ATOM     64  C19 BCD     1      24.310  19.790  34.200  1.00  0.00            
ATOM     65  O16 BCD     1      24.380  19.600  32.750  1.00  0.00            
ATOM     66  C20 BCD     1      23.550  18.670  34.850  1.00  0.00            
ATOM     67  O17 BCD     1      24.250  17.460  34.470  1.00  0.00            
ATOM     68  C21 BCD     1      22.060  18.720  34.430  1.00  0.00            
ATOM     69  O18 BCD     1      21.260  17.640  34.950  1.00  0.00            
ATOM     70  C22 BCD     1      21.480  20.080  34.860  1.00  0.00            
ATOM     71  C23 BCD     1      22.330  21.240  34.360  1.00  0.00            
ATOM     72  O19 BCD     1      23.710  21.030  34.630  1.00  0.00            
ATOM     73  C24 BCD     1      21.960  22.570  35.030  1.00  0.00            
ATOM     74  O20 BCD     1      22.680  23.670  34.480  1.00  0.00            
ATOM     75  H31 BCD     1      25.340  19.720  34.570  1.00  0.00            
ATOM     76  H32 BCD     1      23.580  18.840  35.930  1.00  0.00            
ATOM     77  H33 BCD     1      23.720  16.780  34.910  1.00  0.00            
ATOM     78  H34 BCD     1      22.020  18.720  33.330  1.00  0.00            
ATOM     79  H35 BCD     1      20.380  17.570  34.580  1.00  0.00            
ATOM     80  H36 BCD     1      21.510  20.020  35.950  1.00  0.00            
ATOM     81  H37 BCD     1      22.180  21.340  33.270  1.00  0.00            
ATOM     82  H38 BCD     1      20.880  22.670  34.870  1.00  0.00            
ATOM     83  H39 BCD     1      22.130  22.540  36.120  1.00  0.00            
ATOM     84  H40 BCD     1      23.610  23.430  34.600  1.00  0.00            
ATOM     85  C25 BCD     1      26.670  20.040  29.360  1.00  0.00            
ATOM     86  O21 BCD     1      25.510  19.800  28.590  1.00  0.00            
ATOM     87  C26 BCD     1      27.050  18.880  30.280  1.00  0.00            
ATOM     88  O22 BCD     1      27.410  17.770  29.490  1.00  0.00            
ATOM     89  C27 BCD     1      25.960  18.550  31.300  1.00  0.00            
ATOM     90  O23 BCD     1      26.330  17.470  32.200  1.00  0.00            
ATOM     91  C28 BCD     1      25.620  19.820  32.160  1.00  0.00            
ATOM     92  C29 BCD     1      25.540  21.070  31.300  1.00  0.00            
ATOM     93  O24 BCD     1      26.570  21.180  30.230  1.00  0.00            
ATOM     94  C30 BCD     1      25.380  22.350  32.120  1.00  0.00            
ATOM     95  O25 BCD     1      26.510  22.540  32.850  1.00  0.00            
ATOM     96  H41 BCD     1      27.590  20.180  28.770  1.00  0.00            
ATOM     97  H42 BCD     1      27.900  19.200  30.900  1.00  0.00            
ATOM     98  H43 BCD     1      27.710  17.120  30.140  1.00  0.00            
ATOM     99  H44 BCD     1      25.100  18.170  30.740  1.00  0.00            
ATOM    100  H45 BCD     1      25.610  17.270  32.810  1.00  0.00            
ATOM    101  H46 BCD     1      26.380  20.030  32.930  1.00  0.00            
ATOM    102  H47 BCD     1      24.550  21.000  30.820  1.00  0.00            
ATOM    103  H48 BCD     1      25.220  23.110  31.350  1.00  0.00            
ATOM    104  H49 BCD     1      24.470  22.250  32.730  1.00  0.00            
ATOM    105  H50 BCD     1      26.280  23.330  33.350  1.00  0.00            
ATOM    106  C31 BCD     1      24.220  19.000  24.660  1.00  0.00            
ATOM    107  O26 BCD     1      22.900  19.250  25.150  1.00  0.00            
ATOM    108  C32 BCD     1      24.810  17.860  25.490  1.00  0.00            
ATOM    109  O27 BCD     1      24.070  16.640  25.200  1.00  0.00            
ATOM    110  C33 BCD     1      24.880  18.130  26.980  1.00  0.00            
ATOM    111  C34 BCD     1      25.640  19.410  27.200  1.00  0.00            
ATOM    112  C35 BCD     1      25.130  20.520  26.280  1.00  0.00            
ATOM    113  O28 BCD     1      25.120  20.110  24.930  1.00  0.00            
ATOM    114  C36 BCD     1      26.040  21.720  26.450  1.00  0.00            
ATOM    115  O29 BCD     1      27.410  21.360  26.270  1.00  0.00            
ATOM    116  O30 BCD     1      25.460  17.080  27.710  1.00  0.00            
ATOM    117  H51 BCD     1      24.140  18.850  23.580  1.00  0.00            
ATOM    118  H52 BCD     1      25.820  17.640  25.090  1.00  0.00            
ATOM    119  H53 BCD     1      24.360  16.000  25.850  1.00  0.00            
ATOM    120  H54 BCD     1      23.870  18.350  27.360  1.00  0.00            
ATOM    121  H55 BCD     1      26.190  17.280  28.300  1.00  0.00            
ATOM    122  H56 BCD     1      26.680  19.120  26.970  1.00  0.00            
ATOM    123  H57 BCD     1      24.130  20.830  26.610  1.00  0.00            
ATOM    124  H58 BCD     1      25.690  22.560  25.830  1.00  0.00            
ATOM    125  H59 BCD     1      25.780  22.050  27.460  1.00  0.00            
ATOM    126  H60 BCD     1      27.560  21.200  25.340  1.00  0.00            
ATOM    127  C37 BCD     1      18.990  19.400  23.800  1.00  0.00            
ATOM    128  O31 BCD     1      18.310  19.600  25.100  1.00  0.00            
ATOM    129  C38 BCD     1      19.640  18.060  23.710  1.00  0.00            
ATOM    130  O32 BCD     1      18.610  17.060  23.970  1.00  0.00            
ATOM    131  C39 BCD     1      20.850  18.030  24.590  1.00  0.00            
ATOM    132  O33 BCD     1      21.470  16.730  24.580  1.00  0.00            
ATOM    133  C40 BCD     1      21.810  19.170  24.230  1.00  0.00            
ATOM    134  C41 BCD     1      21.080  20.550  24.390  1.00  0.00            
ATOM    135  O34 BCD     1      19.960  20.450  23.450  1.00  0.00            
ATOM    136  C42 BCD     1      21.920  21.710  23.930  1.00  0.00            
ATOM    137  O35 BCD     1      22.290  21.610  22.550  1.00  0.00            
ATOM    138  H61 BCD     1      18.210  19.430  23.030  1.00  0.00            
ATOM    139  H62 BCD     1      19.970  17.800  22.690  1.00  0.00            
ATOM    140  H63 BCD     1      18.220  16.960  23.100  1.00  0.00            
ATOM    141  H64 BCD     1      20.550  18.250  25.620  1.00  0.00            
ATOM    142  H65 BCD     1      22.360  16.740  24.940  1.00  0.00            
ATOM    143  H66 BCD     1      22.110  18.840  23.220  1.00  0.00            
ATOM    144  H67 BCD     1      20.750  20.770  25.410  1.00  0.00            
ATOM    145  H68 BCD     1      21.420  22.660  24.150  1.00  0.00            
ATOM    146  H69 BCD     1      22.880  21.770  24.480  1.00  0.00            
ATOM    147  H70 BCD     1      22.920  22.300  22.320  1.00  0.00            
ATOM    148  C1  DX5     2      18.410  13.400  30.890  1.00  0.00            
ATOM    149  N1  DX5     2      19.060  14.370  31.700  1.00  0.00            
ATOM    150  C2  DX5     2      18.710  14.030  33.060  1.00  0.00            
ATOM    151  C3  DX5     2      20.560  14.480  31.490  1.00  0.00            
ATOM    152  C4  DX5     2      21.170  15.830  31.990  1.00  0.00            
ATOM    153  C5  DX5     2      20.430  17.060  31.420  1.00  0.00            
ATOM    154  N2  DX5     2      20.710  17.450  29.950  1.00  0.00            
ATOM    155  C6  DX5     2      20.690  18.890  29.880  1.00  0.00            
ATOM    156  C7  DX5     2      21.850  19.630  30.060  1.00  0.00            
ATOM    157  C8  DX5     2      21.760  21.070  30.050  1.00  0.00            
ATOM    158  C9  DX5     2      20.490  21.640  29.750  1.00  0.00            
ATOM    159  C10 DX5     2      19.390  20.880  29.550  1.00  0.00            
ATOM    160  C11 DX5     2      19.430  19.500  29.660  1.00  0.00            
ATOM    161  S1  DX5     2      17.940  18.610  29.760  1.00  0.00            
ATOM    162  C12 DX5     2      18.550  17.130  28.810  1.00  0.00            
ATOM    163  C13 DX5     2      17.720  16.370  28.010  1.00  0.00            
ATOM    164  C14 DX5     2      18.110  15.330  27.220  1.00  0.00            
ATOM    165  C15 DX5     2      19.460  14.930  27.370  1.00  0.00            
ATOM    166  Cl1 DX5     2      20.050  13.360  26.640  1.00  0.00            
ATOM    167  C16 DX5     2      20.320  15.550  28.300  1.00  0.00            
ATOM    168  C17 DX5     2      19.870  16.730  28.950  1.00  0.00            
ATOM    169  H1  DX5     2      17.400  13.090  31.220  1.00  0.00            
ATOM    170  H2  DX5     2      18.160  13.760  29.880  1.00  0.00            
ATOM    171  H3  DX5     2      18.960  12.450  30.790  1.00  0.00            
ATOM    172  H4  DX5     2      19.240  13.140  33.440  1.00  0.00            
ATOM    173  H5  DX5     2      18.870  14.910  33.690  1.00  0.00            
ATOM    174  H6  DX5     2      17.640  13.810  33.200  1.00  0.00            
ATOM    175  H7  DX5     2      20.710  14.340  30.410  1.00  0.00            
ATOM    176  H8  DX5     2      21.020  13.640  32.020  1.00  0.00            
ATOM    177  H9  DX5     2      22.210  16.070  31.770  1.00  0.00            
ATOM    178  H10 DX5     2      21.010  15.880  33.080  1.00  0.00            
ATOM    179  H11 DX5     2      20.780  17.900  32.030  1.00  0.00            
ATOM    180  H12 DX5     2      19.340  17.010  31.510  1.00  0.00            
ATOM    181  H13 DX5     2      21.670  17.200  29.670  1.00  0.00            
ATOM    182  H14 DX5     2      22.830  19.210  30.260  1.00  0.00            
ATOM    183  H15 DX5     2      22.600  21.700  30.320  1.00  0.00            
ATOM    184  H16 DX5     2      20.300  22.710  29.670  1.00  0.00            
ATOM    185  H17 DX5     2      18.430  21.330  29.320  1.00  0.00            
ATOM    186  H18 DX5     2      16.680  16.670  27.860  1.00  0.00            
ATOM    187  H19 DX5     2      17.480  14.700  26.610  1.00  0.00            
ATOM    188  H20 DX5     2      21.330  15.170  28.360  1.00  0.00            
TER
ENDMDL
MODEL        1
ATOM      1  C1  BCD     1      27.170  28.360  24.810  1.00  0.00            
ATOM      2  O1  BCD     1      26.360  27.600  23.930  1.00  0.00            
ATOM      3  C2  BCD     1      28.300  29.070  24.020  1.00  0.00            
ATOM      4  O2  BCD     1      27.600  29.990  23.110  1.00  0.00            
ATOM      5  C3  BCD     1      29.150  28.060  23.280  1.00  0.00            
ATOM      6  O3  BCD     1      30.270  28.620  22.510  1.00  0.00            
ATOM      7  C4  BCD     1      29.630  26.990  24.230  1.00  0.00            
ATOM      8  C5  BCD     1      28.610  26.500  25.270  1.00  0.00            
ATOM      9  O4  BCD     1      27.840  27.590  25.770  1.00  0.00            
ATOM     10  C6  BCD     1      29.180  25.760  26.390  1.00  0.00            
ATOM     11  O5  BCD     1      30.140  26.490  27.090  1.00  0.00            
ATOM     12  H1  BCD     1      26.530  29.120  25.270  1.00  0.00            
ATOM     13  H2  BCD     1      29.030  29.630  24.620  1.00  0.00            
ATOM     14  H3  BCD     1      26.990  29.490  22.560  1.00  0.00            
ATOM     15  H4  BCD     1      28.440  27.530  22.640  1.00  0.00            
ATOM     16  H5  BCD     1      30.730  27.960  21.990  1.00  0.00            
ATOM     17  H6  BCD     1      30.460  27.410  24.810  1.00  0.00            
ATOM     18  H7  BCD     1      27.890  25.880  24.720  1.00  0.00            
ATOM     19  H8  BCD     1      28.370  25.590  27.110  1.00  0.00            
ATOM     20  H9  BCD     1      29.630  24.850  25.980  1.00  0.00            
ATOM     21  H10 BCD     1      29.620  27.040  27.680  1.00  0.00            
ATOM     22  C7  BCD     1      22.510  26.820  22.900  1.00  0.00            
ATOM     23  O6  BCD     1      23.000  25.510  22.500  1.00  0.00            
ATOM     24  C8  BCD     1      23.160  27.890  22.070  1.00  0.00            
ATOM     25  O7  BCD     1      22.830  27.670  20.670  1.00  0.00            
ATOM     26  C9  BCD     1      24.650  27.810  22.310  1.00  0.00            
ATOM     27  O8  BCD     1      25.400  28.810  21.610  1.00  0.00            
ATOM     28  C10 BCD     1      25.000  27.910  23.850  1.00  0.00            
ATOM     29  C11 BCD     1      24.190  26.970  24.670  1.00  0.00            
ATOM     30  O9  BCD     1      22.880  27.030  24.300  1.00  0.00            
ATOM     31  C12 BCD     1      24.320  27.310  26.160  1.00  0.00            
ATOM     32  O10 BCD     1      23.800  26.180  26.940  1.00  0.00            
ATOM     33  H11 BCD     1      21.420  26.860  22.780  1.00  0.00            
ATOM     34  H12 BCD     1      22.830  28.890  22.380  1.00  0.00            
ATOM     35  H13 BCD     1      22.390  28.460  20.350  1.00  0.00            
ATOM     36  H14 BCD     1      24.940  26.800  22.000  1.00  0.00            
ATOM     37  H15 BCD     1      25.080  29.700  21.760  1.00  0.00            
ATOM     38  H16 BCD     1      24.900  28.940  24.230  1.00  0.00            
ATOM     39  H17 BCD     1      24.640  25.980  24.500  1.00  0.00            
ATOM     40  H18 BCD     1      25.370  27.440  26.470  1.00  0.00            
ATOM     41  H19 BCD     1      23.700  28.170  26.450  1.00  0.00            
ATOM     42  H20 BCD     1      22.860  26.060  26.770  1.00  0.00            
ATOM     43  C13 BCD     1      21.280  21.800  21.510  1.00  0.00            
ATOM     44  O11 BCD     1      22.480  21.000  21.460  1.00  0.00            
ATOM     45  C14 BCD     1      21.320  22.820  20.330  1.00  0.00            
ATOM     46  O12 BCD     1      21.550  22.240  19.090  1.00  0.00            
ATOM     47  C15 BCD     1      22.260  24.050  20.690  1.00  0.00            
ATOM     48  O13 BCD     1      22.030  25.180  19.820  1.00  0.00            
ATOM     49  C16 BCD     1      22.030  24.520  22.150  1.00  0.00            
ATOM     50  C17 BCD     1      22.100  23.380  23.140  1.00  0.00            
ATOM     51  O14 BCD     1      21.200  22.400  22.740  1.00  0.00            
ATOM     52  C18 BCD     1      21.910  23.830  24.550  1.00  0.00            
ATOM     53  O15 BCD     1      20.680  24.560  24.730  1.00  0.00            
ATOM     54  H21 BCD     1      20.430  21.130  21.400  1.00  0.00            
ATOM     55  H22 BCD     1      20.320  23.280  20.360  1.00  0.00            
ATOM     56  H23 BCD     1      21.210  22.870  18.450  1.00  0.00            
ATOM     57  H24 BCD     1      23.300  23.700  20.580  1.00  0.00            
ATOM     58  H25 BCD     1      22.530  25.970  20.070  1.00  0.00            
ATOM     59  H26 BCD     1      21.050  25.020  22.150  1.00  0.00            
ATOM     60  H27 BCD     1      23.060  22.850  23.050  1.00  0.00            
ATOM     61  H28 BCD     1      21.890  23.030  25.310  1.00  0.00            
ATOM     62  H29 BCD     1      22.680  24.540  24.850  1.00  0.00            
ATOM     63  H30 BCD     1      20.930  25.230  25.370  1.00  0.00            
ATOM     64  C19 BCD     1      23.750  17.050  21.340  1.00  0.00            
ATOM     65  O16 BCD     1      25.070  17.630  21.230  1.00  0.00            
ATOM     66  C20 BCD     1      22.940  17.560  20.190  1.00  0.00            
ATOM     67  O17 BCD     1      23.400  17.000  18.920  1.00  0.00            
ATOM     68  C21 BCD     1      22.890  19.070  20.210  1.00  0.00            
ATOM     69  O18 BCD     1      22.150  19.580  19.040  1.00  0.00            
ATOM     70  C22 BCD     1      22.310  19.530  21.500  1.00  0.00            
ATOM     71  C23 BCD     1      23.030  18.930  22.760  1.00  0.00            
ATOM     72  O19 BCD     1      23.070  17.480  22.560  1.00  0.00            
ATOM     73  C24 BCD     1      22.310  19.140  24.060  1.00  0.00            
ATOM     74  O20 BCD     1      21.060  18.540  24.120  1.00  0.00            
ATOM     75  H31 BCD     1      23.780  15.960  21.430  1.00  0.00            
ATOM     76  H32 BCD     1      21.920  17.200  20.380  1.00  0.00            
ATOM     77  H33 BCD     1      24.350  17.110  18.950  1.00  0.00            
ATOM     78  H34 BCD     1      23.890  19.530  20.230  1.00  0.00            
ATOM     79  H35 BCD     1      22.080  20.540  19.050  1.00  0.00            
ATOM     80  H36 BCD     1      21.270  19.200  21.480  1.00  0.00            
ATOM     81  H37 BCD     1      24.030  19.360  22.750  1.00  0.00            
ATOM     82  H38 BCD     1      22.950  18.740  24.870  1.00  0.00            
ATOM     83  H39 BCD     1      22.150  20.200  24.290  1.00  0.00            
ATOM     84  H40 BCD     1      21.040  18.350  25.060  1.00  0.00            
ATOM     85  C25 BCD     1      29.090  17.090  20.950  1.00  0.00            
ATOM     86  O21 BCD     1      29.240  18.500  21.000  1.00  0.00            
ATOM     87  C26 BCD     1      28.300  16.580  19.760  1.00  0.00            
ATOM     88  O22 BCD     1      28.980  16.950  18.500  1.00  0.00            
ATOM     89  C27 BCD     1      26.920  17.210  19.870  1.00  0.00            
ATOM     90  O23 BCD     1      26.020  16.960  18.730  1.00  0.00            
ATOM     91  C28 BCD     1      26.220  16.780  21.140  1.00  0.00            
ATOM     92  C29 BCD     1      27.110  17.010  22.370  1.00  0.00            
ATOM     93  O24 BCD     1      28.460  16.600  22.170  1.00  0.00            
ATOM     94  C30 BCD     1      26.470  16.310  23.550  1.00  0.00            
ATOM     95  O25 BCD     1      26.480  14.820  23.390  1.00  0.00            
ATOM     96  H41 BCD     1      30.100  16.670  21.010  1.00  0.00            
ATOM     97  H42 BCD     1      28.070  15.510  19.730  1.00  0.00            
ATOM     98  H43 BCD     1      28.790  17.870  18.320  1.00  0.00            
ATOM     99  H44 BCD     1      27.060  18.290  20.030  1.00  0.00            
ATOM    100  H45 BCD     1      26.510  17.120  17.920  1.00  0.00            
ATOM    101  H46 BCD     1      25.940  15.720  21.060  1.00  0.00            
ATOM    102  H47 BCD     1      26.990  18.070  22.660  1.00  0.00            
ATOM    103  H48 BCD     1      26.890  16.560  24.530  1.00  0.00            
ATOM    104  H49 BCD     1      25.470  16.720  23.730  1.00  0.00            
ATOM    105  H50 BCD     1      27.260  14.570  23.900  1.00  0.00            
ATOM    106  C31 BCD     1      31.960  21.450  20.410  1.00  0.00            
ATOM    107  O26 BCD     1      31.200  22.020  21.400  1.00  0.00            
ATOM    108  C32 BCD     1      31.040  21.200  19.150  1.00  0.00            
ATOM    109  O27 BCD     1      30.650  22.490  18.530  1.00  0.00            
ATOM    110  C33 BCD     1      29.900  20.230  19.490  1.00  0.00            
ATOM    111  C34 BCD     1      30.420  19.020  20.350  1.00  0.00            
ATOM    112  C35 BCD     1      31.480  19.340  21.430  1.00  0.00            
ATOM    113  O28 BCD     1      32.450  20.220  20.880  1.00  0.00            
ATOM    114  C36 BCD     1      32.100  18.110  22.060  1.00  0.00            
ATOM    115  O29 BCD     1      32.680  17.300  21.120  1.00  0.00            
ATOM    116  O30 BCD     1      29.150  19.680  18.370  1.00  0.00            
ATOM    117  H51 BCD     1      32.850  22.030  20.130  1.00  0.00            
ATOM    118  H52 BCD     1      31.610  20.640  18.380  1.00  0.00            
ATOM    119  H53 BCD     1      31.280  23.190  18.740  1.00  0.00            
ATOM    120  H54 BCD     1      29.210  20.730  20.180  1.00  0.00            
ATOM    121  H55 BCD     1      29.150  20.290  17.620  1.00  0.00            
ATOM    122  H56 BCD     1      30.900  18.310  19.670  1.00  0.00            
ATOM    123  H57 BCD     1      30.920  19.800  22.260  1.00  0.00            
ATOM    124  H58 BCD     1      32.740  18.380  22.910  1.00  0.00            
ATOM    125  H59 BCD     1      31.240  17.600  22.530  1.00  0.00            
ATOM    126  H60 BCD     1      33.560  17.630  20.910  1.00  0.00            
ATOM    127  C37 BCD     1      31.520  25.670  23.440  1.00  0.00            
ATOM    128  O31 BCD     1      30.160  25.960  23.390  1.00  0.00            
ATOM    129  C38 BCD     1      32.150  25.540  22.080  1.00  0.00            
ATOM    130  O32 BCD     1      31.940  26.800  21.370  1.00  0.00            
ATOM    131  C39 BCD     1      31.700  24.320  21.300  1.00  0.00            
ATOM    132  O33 BCD     1      32.180  24.360  19.950  1.00  0.00            
ATOM    133  C40 BCD     1      31.880  23.040  22.110  1.00  0.00            
ATOM    134  C41 BCD     1      31.340  23.190  23.570  1.00  0.00            
ATOM    135  O34 BCD     1      31.780  24.440  24.140  1.00  0.00            
ATOM    136  C42 BCD     1      31.720  22.130  24.510  1.00  0.00            
ATOM    137  O35 BCD     1      33.150  22.000  24.590  1.00  0.00            
ATOM    138  H61 BCD     1      32.130  26.290  24.110  1.00  0.00            
ATOM    139  H62 BCD     1      33.200  25.340  22.330  1.00  0.00            
ATOM    140  H63 BCD     1      31.860  26.610  20.430  1.00  0.00            
ATOM    141  H64 BCD     1      30.610  24.470  21.230  1.00  0.00            
ATOM    142  H65 BCD     1      33.140  24.410  19.980  1.00  0.00            
ATOM    143  H66 BCD     1      32.970  22.920  22.160  1.00  0.00            
ATOM    144  H67 BCD     1      30.240  23.210  23.480  1.00  0.00            
ATOM    145  H68 BCD     1      31.250  22.290  25.490  1.00  0.00            
ATOM    146  H69 BCD     1      31.320  21.150  24.200  1.00  0.00            
ATOM    147  H70 BCD     1      33.450  22.880  24.830  1.00  0.00            
ATOM    148  C1  DX5     2      31.120  26.940  18.130  1.00  0.00            
ATOM    149  N1  DX5     2      30.060  26.680  19.100  1.00  0.00            
ATOM    150  C2  DX5     2      29.390  27.900  19.580  1.00  0.00            
ATOM    151  C3  DX5     2      29.170  25.670  18.580  1.00  0.00            
ATOM    152  C4  DX5     2      28.170  25.080  19.560  1.00  0.00            
ATOM    153  C5  DX5     2      27.330  24.020  18.850  1.00  0.00            
ATOM    154  N2  DX5     2      25.990  23.690  19.530  1.00  0.00            
ATOM    155  C6  DX5     2      26.060  23.050  20.870  1.00  0.00            
ATOM    156  C7  DX5     2      25.920  23.820  22.030  1.00  0.00            
ATOM    157  C8  DX5     2      25.790  23.160  23.270  1.00  0.00            
ATOM    158  C9  DX5     2      26.020  21.790  23.370  1.00  0.00            
ATOM    159  C10 DX5     2      26.190  21.020  22.170  1.00  0.00            
ATOM    160  C11 DX5     2      26.110  21.650  20.910  1.00  0.00            
ATOM    161  S1  DX5     2      26.190  20.620  19.360  1.00  0.00            
ATOM    162  C12 DX5     2      25.270  21.600  18.220  1.00  0.00            
ATOM    163  C13 DX5     2      24.830  20.940  17.070  1.00  0.00            
ATOM    164  C14 DX5     2      24.170  21.680  16.040  1.00  0.00            
ATOM    165  C15 DX5     2      23.950  23.040  16.260  1.00  0.00            
ATOM    166  Cl1 DX5     2      23.100  24.020  15.090  1.00  0.00            
ATOM    167  C16 DX5     2      24.450  23.710  17.450  1.00  0.00            
ATOM    168  C17 DX5     2      25.160  23.000  18.440  1.00  0.00            
ATOM    169  H1  DX5     2      31.980  27.500  18.520  1.00  0.00            
ATOM    170  H2  DX5     2      31.540  26.000  17.760  1.00  0.00            
ATOM    171  H3  DX5     2      30.700  27.500  17.280  1.00  0.00            
ATOM    172  H4  DX5     2      28.870  28.270  18.690  1.00  0.00            
ATOM    173  H5  DX5     2      28.700  27.640  20.400  1.00  0.00            
ATOM    174  H6  DX5     2      30.100  28.640  19.950  1.00  0.00            
ATOM    175  H7  DX5     2      29.840  24.840  18.320  1.00  0.00            
ATOM    176  H8  DX5     2      28.640  25.940  17.650  1.00  0.00            
ATOM    177  H9  DX5     2      27.590  25.870  20.040  1.00  0.00            
ATOM    178  H10 DX5     2      28.820  24.540  20.270  1.00  0.00            
ATOM    179  H11 DX5     2      27.930  23.140  18.640  1.00  0.00            
ATOM    180  H12 DX5     2      27.000  24.400  17.880  1.00  0.00            
ATOM    181  H13 DX5     2      25.490  24.580  19.670  1.00  0.00            
ATOM    182  H14 DX5     2      25.760  24.890  21.990  1.00  0.00            
ATOM    183  H15 DX5     2      25.570  23.620  24.230  1.00  0.00            
ATOM    184  H16 DX5     2      26.100  21.310  24.340  1.00  0.00            
ATOM    185  H17 DX5     2      26.300  19.940  22.250  1.00  0.00            
ATOM    186  H18 DX5     2      25.160  19.910  16.940  1.00  0.00            
ATOM    187  H19 DX5     2      23.730  21.130  15.210  1.00  0.00            
ATOM    188  H20 DX5     2      24.340  24.790  17.490  1.00  0.00            
TER
ENDMDL
MODEL        1
ATOM      1  C1  BCD     1      12.600  15.180  27.970  1.00  0.00            
ATOM      2  O1  BCD     1      11.300  14.960  28.440  1.00  0.00            
ATOM      3  C2  BCD     1      13.200  16.410  28.650  1.00  0.00            
ATOM      4  O2  BCD     1      13.380  16.200  30.050  1.00  0.00            
ATOM      5  C3  BCD     1      12.280  17.560  28.350  1.00  0.00            
ATOM      6  O3  BCD     1      12.720  18.790  28.890  1.00  0.00            
ATOM      7  C4  BCD     1      12.150  17.770  26.790  1.00  0.00            
ATOM      8  C5  BCD     1      11.930  16.430  26.090  1.00  0.00            
ATOM      9  O4  BCD     1      12.750  15.420  26.620  1.00  0.00            
ATOM     10  C6  BCD     1      12.190  16.550  24.590  1.00  0.00            
ATOM     11  O5  BCD     1      13.530  16.940  24.300  1.00  0.00            
ATOM     12  H1  BCD     1      13.130  14.250  28.210  1.00  0.00            
ATOM     13  H2  BCD     1      14.180  16.650  28.200  1.00  0.00            
ATOM     14  H3  BCD     1      14.190  15.680  30.090  1.00  0.00            
ATOM     15  H4  BCD     1      11.280  17.350  28.750  1.00  0.00            
ATOM     16  H5  BCD     1      13.120  18.600  29.740  1.00  0.00            
ATOM     17  H6  BCD     1      13.000  18.320  26.380  1.00  0.00            
ATOM     18  H7  BCD     1      10.930  16.030  26.270  1.00  0.00            
ATOM     19  H8  BCD     1      11.960  15.520  24.290  1.00  0.00            
ATOM     20  H9  BCD     1      11.450  17.170  24.070  1.00  0.00            
ATOM     21  H10 BCD     1      14.060  16.340  24.840  1.00  0.00            
ATOM     22  C7  BCD     1       8.520  11.910  28.520  1.00  0.00            
ATOM     23  O6  BCD     1       8.400  12.230  29.890  1.00  0.00            
ATOM     24  C8  BCD     1       9.930  11.420  28.190  1.00  0.00            
ATOM     25  O7  BCD     1      10.300  10.150  28.780  1.00  0.00            
ATOM     26  C9  BCD     1      10.980  12.420  28.500  1.00  0.00            
ATOM     27  O8  BCD     1      12.270  11.980  28.120  1.00  0.00            
ATOM     28  C10 BCD     1      10.580  13.820  27.750  1.00  0.00            
ATOM     29  C11 BCD     1       9.100  14.150  28.030  1.00  0.00            
ATOM     30  O9  BCD     1       8.210  13.030  27.800  1.00  0.00            
ATOM     31  C12 BCD     1       8.580  15.300  27.240  1.00  0.00            
ATOM     32  O10 BCD     1       8.740  15.120  25.860  1.00  0.00            
ATOM     33  H11 BCD     1       7.680  11.260  28.230  1.00  0.00            
ATOM     34  H12 BCD     1      10.010  11.260  27.100  1.00  0.00            
ATOM     35  H13 BCD     1      10.250  10.280  29.740  1.00  0.00            
ATOM     36  H14 BCD     1      11.050  12.600  29.580  1.00  0.00            
ATOM     37  H15 BCD     1      12.350  11.060  28.390  1.00  0.00            
ATOM     38  H16 BCD     1      10.770  13.830  26.670  1.00  0.00            
ATOM     39  H17 BCD     1       9.010  14.410  29.100  1.00  0.00            
ATOM     40  H18 BCD     1       7.520  15.480  27.470  1.00  0.00            
ATOM     41  H19 BCD     1       9.070  16.260  27.480  1.00  0.00            
ATOM     42  H20 BCD     1       8.720  15.970  25.420  1.00  0.00            
ATOM     43  C13 BCD     1       6.350  11.320  33.330  1.00  0.00            
ATOM     44  O11 BCD     1       6.350  12.720  33.630  1.00  0.00            
ATOM     45  C14 BCD     1       7.800  10.780  33.310  1.00  0.00            
ATOM     46  O12 BCD     1       8.450  10.920  34.580  1.00  0.00            
ATOM     47  C15 BCD     1       8.550  11.340  32.080  1.00  0.00            
ATOM     48  O13 BCD     1       9.750  10.530  31.860  1.00  0.00            
ATOM     49  C16 BCD     1       7.740  11.300  30.770  1.00  0.00            
ATOM     50  C17 BCD     1       6.330  11.740  31.000  1.00  0.00            
ATOM     51  O14 BCD     1       5.670  11.110  32.140  1.00  0.00            
ATOM     52  C18 BCD     1       5.420  11.590  29.790  1.00  0.00            
ATOM     53  O15 BCD     1       5.570  10.340  29.170  1.00  0.00            
ATOM     54  H21 BCD     1       5.720  10.860  34.090  1.00  0.00            
ATOM     55  H22 BCD     1       7.710   9.680  33.260  1.00  0.00            
ATOM     56  H23 BCD     1       8.060  11.700  34.970  1.00  0.00            
ATOM     57  H24 BCD     1       8.790  12.380  32.320  1.00  0.00            
ATOM     58  H25 BCD     1      10.560  10.970  32.140  1.00  0.00            
ATOM     59  H26 BCD     1       7.790  10.280  30.370  1.00  0.00            
ATOM     60  H27 BCD     1       6.450  12.820  31.170  1.00  0.00            
ATOM     61  H28 BCD     1       4.340  11.640  30.000  1.00  0.00            
ATOM     62  H29 BCD     1       5.800  12.360  29.100  1.00  0.00            
ATOM     63  H30 BCD     1       5.110  10.540  28.350  1.00  0.00            
ATOM     64  C19 BCD     1       4.830  15.710  35.540  1.00  0.00            
ATOM     65  O16 BCD     1       5.530  16.470  34.550  1.00  0.00            
ATOM     66  C20 BCD     1       5.890  14.990  36.310  1.00  0.00            
ATOM     67  O17 BCD     1       6.680  15.820  37.040  1.00  0.00            
ATOM     68  C21 BCD     1       6.630  14.010  35.380  1.00  0.00            
ATOM     69  O18 BCD     1       7.460  13.130  36.140  1.00  0.00            
ATOM     70  C22 BCD     1       5.530  13.220  34.600  1.00  0.00            
ATOM     71  C23 BCD     1       4.400  13.970  33.960  1.00  0.00            
ATOM     72  O19 BCD     1       3.910  14.900  34.910  1.00  0.00            
ATOM     73  C24 BCD     1       3.220  13.000  33.550  1.00  0.00            
ATOM     74  O20 BCD     1       2.120  13.780  33.140  1.00  0.00            
ATOM     75  H31 BCD     1       4.190  16.390  36.110  1.00  0.00            
ATOM     76  H32 BCD     1       5.330  14.310  36.960  1.00  0.00            
ATOM     77  H33 BCD     1       6.460  15.830  37.970  1.00  0.00            
ATOM     78  H34 BCD     1       7.220  14.540  34.630  1.00  0.00            
ATOM     79  H35 BCD     1       7.850  13.610  36.880  1.00  0.00            
ATOM     80  H36 BCD     1       5.000  12.420  35.120  1.00  0.00            
ATOM     81  H37 BCD     1       4.750  14.480  33.050  1.00  0.00            
ATOM     82  H38 BCD     1       3.570  12.390  32.710  1.00  0.00            
ATOM     83  H39 BCD     1       3.090  12.330  34.410  1.00  0.00            
ATOM     84  H40 BCD     1       2.150  14.490  33.790  1.00  0.00            
ATOM     85  C25 BCD     1       5.570  20.410  33.310  1.00  0.00            
ATOM     86  O21 BCD     1       6.090  20.150  32.000  1.00  0.00            
ATOM     87  C26 BCD     1       6.540  20.120  34.470  1.00  0.00            
ATOM     88  O22 BCD     1       7.760  20.790  34.230  1.00  0.00            
ATOM     89  C27 BCD     1       6.720  18.570  34.540  1.00  0.00            
ATOM     90  O23 BCD     1       7.580  18.180  35.660  1.00  0.00            
ATOM     91  C28 BCD     1       5.330  17.920  34.580  1.00  0.00            
ATOM     92  C29 BCD     1       4.460  18.270  33.390  1.00  0.00            
ATOM     93  O24 BCD     1       4.380  19.690  33.540  1.00  0.00            
ATOM     94  C30 BCD     1       3.030  17.600  33.330  1.00  0.00            
ATOM     95  O25 BCD     1       2.330  17.730  34.540  1.00  0.00            
ATOM     96  H41 BCD     1       5.290  21.470  33.350  1.00  0.00            
ATOM     97  H42 BCD     1       6.120  20.390  35.450  1.00  0.00            
ATOM     98  H43 BCD     1       8.250  20.600  35.030  1.00  0.00            
ATOM     99  H44 BCD     1       7.220  18.260  33.610  1.00  0.00            
ATOM    100  H45 BCD     1       7.430  17.240  35.800  1.00  0.00            
ATOM    101  H46 BCD     1       4.800  18.250  35.480  1.00  0.00            
ATOM    102  H47 BCD     1       4.980  18.040  32.450  1.00  0.00            
ATOM    103  H48 BCD     1       2.420  18.120  32.580  1.00  0.00            
ATOM    104  H49 BCD     1       3.150  16.550  33.030  1.00  0.00            
ATOM    105  H50 BCD     1       1.900  16.900  34.760  1.00  0.00            
ATOM    106  C31 BCD     1       7.030  22.070  28.620  1.00  0.00            
ATOM    107  O26 BCD     1       8.070  21.150  28.460  1.00  0.00            
ATOM    108  C32 BCD     1       7.360  22.870  29.870  1.00  0.00            
ATOM    109  O27 BCD     1       8.480  23.710  29.700  1.00  0.00            
ATOM    110  C33 BCD     1       7.400  21.900  31.020  1.00  0.00            
ATOM    111  C34 BCD     1       5.940  21.220  31.140  1.00  0.00            
ATOM    112  C35 BCD     1       5.520  20.700  29.770  1.00  0.00            
ATOM    113  O28 BCD     1       5.700  21.570  28.690  1.00  0.00            
ATOM    114  C36 BCD     1       4.060  20.300  29.800  1.00  0.00            
ATOM    115  O29 BCD     1       3.170  21.330  30.040  1.00  0.00            
ATOM    116  O30 BCD     1       7.810  22.620  32.270  1.00  0.00            
ATOM    117  H51 BCD     1       7.050  22.880  27.880  1.00  0.00            
ATOM    118  H52 BCD     1       6.430  23.450  30.000  1.00  0.00            
ATOM    119  H53 BCD     1       8.240  24.550  30.110  1.00  0.00            
ATOM    120  H54 BCD     1       8.080  21.060  30.850  1.00  0.00            
ATOM    121  H55 BCD     1       7.790  21.900  32.900  1.00  0.00            
ATOM    122  H56 BCD     1       5.150  21.920  31.470  1.00  0.00            
ATOM    123  H57 BCD     1       6.080  19.780  29.590  1.00  0.00            
ATOM    124  H58 BCD     1       3.900  19.800  28.830  1.00  0.00            
ATOM    125  H59 BCD     1       3.960  19.480  30.530  1.00  0.00            
ATOM    126  H60 BCD     1       2.330  20.870  30.160  1.00  0.00            
ATOM    127  C37 BCD     1      10.850  19.670  25.700  1.00  0.00            
ATOM    128  O31 BCD     1      10.910  18.520  26.530  1.00  0.00            
ATOM    129  C38 BCD     1      11.260  20.980  26.490  1.00  0.00            
ATOM    130  O32 BCD     1      12.570  20.920  27.030  1.00  0.00            
ATOM    131  C39 BCD     1      10.310  21.400  27.660  1.00  0.00            
ATOM    132  O33 BCD     1      10.620  22.650  28.180  1.00  0.00            
ATOM    133  C40 BCD     1       8.840  21.230  27.280  1.00  0.00            
ATOM    134  C41 BCD     1       8.530  20.080  26.310  1.00  0.00            
ATOM    135  O34 BCD     1       9.520  19.880  25.240  1.00  0.00            
ATOM    136  C42 BCD     1       7.150  20.250  25.740  1.00  0.00            
ATOM    137  O35 BCD     1       6.980  21.490  25.080  1.00  0.00            
ATOM    138  H61 BCD     1      11.520  19.540  24.840  1.00  0.00            
ATOM    139  H62 BCD     1      11.310  21.740  25.700  1.00  0.00            
ATOM    140  H63 BCD     1      12.590  20.260  27.740  1.00  0.00            
ATOM    141  H64 BCD     1      10.610  20.600  28.340  1.00  0.00            
ATOM    142  H65 BCD     1       9.940  22.950  28.800  1.00  0.00            
ATOM    143  H66 BCD     1       8.540  22.170  26.790  1.00  0.00            
ATOM    144  H67 BCD     1       8.640  19.190  26.940  1.00  0.00            
ATOM    145  H68 BCD     1       6.920  19.470  25.010  1.00  0.00            
ATOM    146  H69 BCD     1       6.350  20.040  26.460  1.00  0.00            
ATOM    147  H70 BCD     1       7.310  21.380  24.180  1.00  0.00            
ATOM    148  C1  DX5     2      11.870  12.160  33.500  1.00  0.00            
ATOM    149  N1  DX5     2      12.130  12.440  32.130  1.00  0.00            
ATOM    150  C2  DX5     2      13.440  11.900  31.680  1.00  0.00            
ATOM    151  C3  DX5     2      12.030  13.950  31.820  1.00  0.00            
ATOM    152  C4  DX5     2      10.680  14.640  31.900  1.00  0.00            
ATOM    153  C5  DX5     2      10.940  16.180  31.920  1.00  0.00            
ATOM    154  N2  DX5     2       9.750  16.960  32.500  1.00  0.00            
ATOM    155  C6  DX5     2       8.540  16.930  31.680  1.00  0.00            
ATOM    156  C7  DX5     2       7.550  16.000  31.980  1.00  0.00            
ATOM    157  C8  DX5     2       6.440  15.800  31.080  1.00  0.00            
ATOM    158  C9  DX5     2       6.400  16.540  29.850  1.00  0.00            
ATOM    159  C10 DX5     2       7.280  17.600  29.700  1.00  0.00            
ATOM    160  C11 DX5     2       8.320  17.860  30.630  1.00  0.00            
ATOM    161  S1  DX5     2       9.610  18.920  30.280  1.00  0.00            
ATOM    162  C12 DX5     2      10.170  19.280  31.940  1.00  0.00            
ATOM    163  C13 DX5     2      10.520  20.590  32.260  1.00  0.00            
ATOM    164  C14 DX5     2      10.990  20.810  33.570  1.00  0.00            
ATOM    165  C15 DX5     2      11.030  19.850  34.610  1.00  0.00            
ATOM    166  Cl1 DX5     2      11.750  20.170  36.160  1.00  0.00            
ATOM    167  C16 DX5     2      10.560  18.560  34.230  1.00  0.00            
ATOM    168  C17 DX5     2      10.170  18.310  32.920  1.00  0.00            
ATOM    169  H1  DX5     2      11.930  11.080  33.690  1.00  0.00            
ATOM    170  H2  DX5     2      12.600  12.710  34.100  1.00  0.00            
ATOM    171  H3  DX5     2      10.860  12.490  33.800  1.00  0.00            
ATOM    172  H4  DX5     2      14.250  12.420  32.200  1.00  0.00            
ATOM    173  H5  DX5     2      13.560  10.850  31.970  1.00  0.00            
ATOM    174  H6  DX5     2      13.680  12.020  30.620  1.00  0.00            
ATOM    175  H7  DX5     2      12.420  14.170  30.820  1.00  0.00            
ATOM    176  H8  DX5     2      12.760  14.390  32.520  1.00  0.00            
ATOM    177  H9  DX5     2      10.270  14.390  32.890  1.00  0.00            
ATOM    178  H10 DX5     2       9.960  14.260  31.170  1.00  0.00            
ATOM    179  H11 DX5     2      11.170  16.520  30.910  1.00  0.00            
ATOM    180  H12 DX5     2      11.730  16.450  32.620  1.00  0.00            
ATOM    181  H13 DX5     2       9.460  16.620  33.430  1.00  0.00            
ATOM    182  H14 DX5     2       7.600  15.330  32.830  1.00  0.00            
ATOM    183  H15 DX5     2       5.700  15.050  31.370  1.00  0.00            
ATOM    184  H16 DX5     2       5.610  16.340  29.130  1.00  0.00            
ATOM    185  H17 DX5     2       7.230  18.090  28.740  1.00  0.00            
ATOM    186  H18 DX5     2      10.500  21.340  31.460  1.00  0.00            
ATOM    187  H19 DX5     2      11.450  21.790  33.640  1.00  0.00            
ATOM    188  H20 DX5     2      10.540  17.820  35.030  1.00  0.00            
TER
ENDMDL
MODEL        1
ATOM      1  C1  BCD     1      12.650  16.680  26.030  1.00  0.00            
ATOM      2  O1  BCD     1      11.430  16.210  26.640  1.00  0.00            
ATOM      3  C2  BCD     1      13.370  17.560  26.980  1.00  0.00            
ATOM      4  O2  BCD     1      13.830  16.760  28.140  1.00  0.00            
ATOM      5  C3  BCD     1      12.600  18.740  27.550  1.00  0.00            
ATOM      6  O3  BCD     1      13.410  19.640  28.390  1.00  0.00            
ATOM      7  C4  BCD     1      12.010  19.570  26.370  1.00  0.00            
ATOM      8  C5  BCD     1      11.570  18.640  25.200  1.00  0.00            
ATOM      9  O4  BCD     1      12.510  17.550  24.950  1.00  0.00            
ATOM     10  C6  BCD     1      11.290  19.460  23.940  1.00  0.00            
ATOM     11  O5  BCD     1      12.440  20.020  23.340  1.00  0.00            
ATOM     12  H1  BCD     1      13.340  15.890  25.750  1.00  0.00            
ATOM     13  H2  BCD     1      14.270  17.900  26.450  1.00  0.00            
ATOM     14  H3  BCD     1      14.540  16.240  27.750  1.00  0.00            
ATOM     15  H4  BCD     1      11.800  18.260  28.120  1.00  0.00            
ATOM     16  H5  BCD     1      13.890  19.040  28.970  1.00  0.00            
ATOM     17  H6  BCD     1      12.820  20.190  25.970  1.00  0.00            
ATOM     18  H7  BCD     1      10.670  18.090  25.520  1.00  0.00            
ATOM     19  H8  BCD     1      10.950  18.780  23.140  1.00  0.00            
ATOM     20  H9  BCD     1      10.460  20.120  24.190  1.00  0.00            
ATOM     21  H10 BCD     1      13.040  19.370  22.970  1.00  0.00            
ATOM     22  C7  BCD     1       9.370  12.680  26.450  1.00  0.00            
ATOM     23  O6  BCD     1       9.540  12.630  27.880  1.00  0.00            
ATOM     24  C8  BCD     1      10.710  12.550  25.770  1.00  0.00            
ATOM     25  O7  BCD     1      11.400  11.340  26.170  1.00  0.00            
ATOM     26  C9  BCD     1      11.570  13.780  26.050  1.00  0.00            
ATOM     27  O8  BCD     1      12.770  13.840  25.280  1.00  0.00            
ATOM     28  C10 BCD     1      10.740  15.150  25.920  1.00  0.00            
ATOM     29  C11 BCD     1       9.350  15.030  26.580  1.00  0.00            
ATOM     30  O9  BCD     1       8.700  13.870  26.110  1.00  0.00            
ATOM     31  C12 BCD     1       8.520  16.320  26.540  1.00  0.00            
ATOM     32  O10 BCD     1       8.460  16.810  25.180  1.00  0.00            
ATOM     33  H11 BCD     1       8.680  11.890  26.130  1.00  0.00            
ATOM     34  H12 BCD     1      10.500  12.500  24.700  1.00  0.00            
ATOM     35  H13 BCD     1      11.360  11.300  27.120  1.00  0.00            
ATOM     36  H14 BCD     1      11.830  13.780  27.110  1.00  0.00            
ATOM     37  H15 BCD     1      13.400  13.150  25.500  1.00  0.00            
ATOM     38  H16 BCD     1      10.590  15.460  24.880  1.00  0.00            
ATOM     39  H17 BCD     1       9.520  14.910  27.660  1.00  0.00            
ATOM     40  H18 BCD     1       7.480  16.140  26.830  1.00  0.00            
ATOM     41  H19 BCD     1       8.980  17.080  27.190  1.00  0.00            
ATOM     42  H20 BCD     1       8.180  17.720  25.340  1.00  0.00            
ATOM     43  C13 BCD     1       7.690  10.800  31.180  1.00  0.00            
ATOM     44  O11 BCD     1       7.560  12.030  31.850  1.00  0.00            
ATOM     45  C14 BCD     1       9.120  10.360  30.900  1.00  0.00            
ATOM     46  O12 BCD     1       9.790  10.180  32.190  1.00  0.00            
ATOM     47  C15 BCD     1       9.820  11.340  29.880  1.00  0.00            
ATOM     48  O13 BCD     1      11.140  10.930  29.520  1.00  0.00            
ATOM     49  C16 BCD     1       8.930  11.500  28.600  1.00  0.00            
ATOM     50  C17 BCD     1       7.520  11.960  29.070  1.00  0.00            
ATOM     51  O14 BCD     1       7.050  10.930  29.910  1.00  0.00            
ATOM     52  C18 BCD     1       6.410  12.230  28.020  1.00  0.00            
ATOM     53  O15 BCD     1       6.270  11.230  26.990  1.00  0.00            
ATOM     54  H21 BCD     1       7.010  10.120  31.700  1.00  0.00            
ATOM     55  H22 BCD     1       9.010   9.430  30.340  1.00  0.00            
ATOM     56  H23 BCD     1       9.300  10.780  32.750  1.00  0.00            
ATOM     57  H24 BCD     1       9.830  12.310  30.380  1.00  0.00            
ATOM     58  H25 BCD     1      11.760  11.640  29.750  1.00  0.00            
ATOM     59  H26 BCD     1       8.920  10.590  27.980  1.00  0.00            
ATOM     60  H27 BCD     1       7.630  12.910  29.610  1.00  0.00            
ATOM     61  H28 BCD     1       5.490  12.450  28.570  1.00  0.00            
ATOM     62  H29 BCD     1       6.680  13.210  27.580  1.00  0.00            
ATOM     63  H30 BCD     1       5.450  11.370  26.490  1.00  0.00            
ATOM     64  C19 BCD     1       6.060  14.240  34.890  1.00  0.00            
ATOM     65  O16 BCD     1       6.560  15.370  34.210  1.00  0.00            
ATOM     66  C20 BCD     1       7.160  13.230  35.300  1.00  0.00            
ATOM     67  O17 BCD     1       8.190  13.950  36.050  1.00  0.00            
ATOM     68  C21 BCD     1       7.810  12.580  34.050  1.00  0.00            
ATOM     69  O18 BCD     1       8.650  11.460  34.420  1.00  0.00            
ATOM     70  C22 BCD     1       6.830  12.160  33.070  1.00  0.00            
ATOM     71  C23 BCD     1       5.750  13.150  32.790  1.00  0.00            
ATOM     72  O19 BCD     1       5.120  13.630  33.990  1.00  0.00            
ATOM     73  C24 BCD     1       4.660  12.570  31.890  1.00  0.00            
ATOM     74  O20 BCD     1       3.910  13.500  31.170  1.00  0.00            
ATOM     75  H31 BCD     1       5.550  14.590  35.800  1.00  0.00            
ATOM     76  H32 BCD     1       6.650  12.450  35.890  1.00  0.00            
ATOM     77  H33 BCD     1       8.860  13.380  36.430  1.00  0.00            
ATOM     78  H34 BCD     1       8.410  13.360  33.560  1.00  0.00            
ATOM     79  H35 BCD     1       9.290  11.690  35.110  1.00  0.00            
ATOM     80  H36 BCD     1       6.430  11.180  33.370  1.00  0.00            
ATOM     81  H37 BCD     1       6.170  13.980  32.210  1.00  0.00            
ATOM     82  H38 BCD     1       5.150  11.960  31.110  1.00  0.00            
ATOM     83  H39 BCD     1       3.910  11.920  32.360  1.00  0.00            
ATOM     84  H40 BCD     1       3.020  13.340  31.490  1.00  0.00            
ATOM     85  C25 BCD     1       6.360  19.550  34.260  1.00  0.00            
ATOM     86  O21 BCD     1       7.020  19.850  33.010  1.00  0.00            
ATOM     87  C26 BCD     1       7.300  18.920  35.330  1.00  0.00            
ATOM     88  O22 BCD     1       8.510  19.690  35.410  1.00  0.00            
ATOM     89  C27 BCD     1       7.520  17.460  35.060  1.00  0.00            
ATOM     90  O23 BCD     1       8.190  16.840  36.180  1.00  0.00            
ATOM     91  C28 BCD     1       6.200  16.670  34.690  1.00  0.00            
ATOM     92  C29 BCD     1       5.390  17.460  33.680  1.00  0.00            
ATOM     93  O24 BCD     1       5.150  18.810  34.030  1.00  0.00            
ATOM     94  C30 BCD     1       4.070  16.730  33.260  1.00  0.00            
ATOM     95  O25 BCD     1       3.160  16.590  34.350  1.00  0.00            
ATOM     96  H41 BCD     1       6.080  20.530  34.660  1.00  0.00            
ATOM     97  H42 BCD     1       6.800  18.950  36.310  1.00  0.00            
ATOM     98  H43 BCD     1       8.950  19.340  36.190  1.00  0.00            
ATOM     99  H44 BCD     1       8.180  17.440  34.180  1.00  0.00            
ATOM    100  H45 BCD     1       8.360  15.930  35.900  1.00  0.00            
ATOM    101  H46 BCD     1       5.690  16.630  35.660  1.00  0.00            
ATOM    102  H47 BCD     1       6.050  17.510  32.800  1.00  0.00            
ATOM    103  H48 BCD     1       3.580  17.290  32.460  1.00  0.00            
ATOM    104  H49 BCD     1       4.340  15.740  32.870  1.00  0.00            
ATOM    105  H50 BCD     1       2.450  15.980  34.140  1.00  0.00            
ATOM    106  C31 BCD     1       7.850  23.130  30.740  1.00  0.00            
ATOM    107  O26 BCD     1       8.880  22.400  30.040  1.00  0.00            
ATOM    108  C32 BCD     1       8.190  23.280  32.220  1.00  0.00            
ATOM    109  O27 BCD     1       9.490  23.730  32.300  1.00  0.00            
ATOM    110  C33 BCD     1       8.090  21.940  32.960  1.00  0.00            
ATOM    111  C34 BCD     1       6.840  21.230  32.540  1.00  0.00            
ATOM    112  C35 BCD     1       6.540  21.160  31.070  1.00  0.00            
ATOM    113  O28 BCD     1       6.540  22.500  30.640  1.00  0.00            
ATOM    114  C36 BCD     1       5.130  20.590  30.890  1.00  0.00            
ATOM    115  O29 BCD     1       4.050  21.260  31.710  1.00  0.00            
ATOM    116  O30 BCD     1       8.090  22.200  34.380  1.00  0.00            
ATOM    117  H51 BCD     1       7.780  24.120  30.280  1.00  0.00            
ATOM    118  H52 BCD     1       7.610  24.060  32.730  1.00  0.00            
ATOM    119  H53 BCD     1       9.610  24.310  31.540  1.00  0.00            
ATOM    120  H54 BCD     1       8.930  21.270  32.720  1.00  0.00            
ATOM    121  H55 BCD     1       8.410  21.380  34.770  1.00  0.00            
ATOM    122  H56 BCD     1       6.000  21.690  33.080  1.00  0.00            
ATOM    123  H57 BCD     1       7.300  20.560  30.560  1.00  0.00            
ATOM    124  H58 BCD     1       5.020  20.540  29.800  1.00  0.00            
ATOM    125  H59 BCD     1       5.160  19.550  31.220  1.00  0.00            
ATOM    126  H60 BCD     1       3.180  21.190  31.310  1.00  0.00            
ATOM    127  C37 BCD     1      10.740  21.660  26.450  1.00  0.00            
ATOM    128  O31 BCD     1      10.880  20.320  26.870  1.00  0.00            
ATOM    129  C38 BCD     1      11.440  22.670  27.460  1.00  0.00            
ATOM    130  O32 BCD     1      12.880  22.230  27.640  1.00  0.00            
ATOM    131  C39 BCD     1      10.840  22.730  28.790  1.00  0.00            
ATOM    132  O33 BCD     1      11.410  23.840  29.550  1.00  0.00            
ATOM    133  C40 BCD     1       9.310  22.890  28.740  1.00  0.00            
ATOM    134  C41 BCD     1       8.700  21.980  27.700  1.00  0.00            
ATOM    135  O34 BCD     1       9.410  22.150  26.390  1.00  0.00            
ATOM    136  C42 BCD     1       7.170  22.170  27.410  1.00  0.00            
ATOM    137  O35 BCD     1       7.020  23.480  26.840  1.00  0.00            
ATOM    138  H61 BCD     1      11.220  21.730  25.460  1.00  0.00            
ATOM    139  H62 BCD     1      11.470  23.680  27.040  1.00  0.00            
ATOM    140  H63 BCD     1      12.880  21.290  27.840  1.00  0.00            
ATOM    141  H64 BCD     1      11.100  21.780  29.260  1.00  0.00            
ATOM    142  H65 BCD     1      12.310  23.610  29.780  1.00  0.00            
ATOM    143  H66 BCD     1       8.950  23.910  28.560  1.00  0.00            
ATOM    144  H67 BCD     1       8.840  20.960  28.080  1.00  0.00            
ATOM    145  H68 BCD     1       6.980  21.500  26.570  1.00  0.00            
ATOM    146  H69 BCD     1       6.570  21.940  28.300  1.00  0.00            
ATOM    147  H70 BCD     1       7.410  23.480  25.970  1.00  0.00            
ATOM    148  C1  DX5     2      13.540  12.270  31.170  1.00  0.00            
ATOM    149  N1  DX5     2      13.080  13.040  29.980  1.00  0.00            
ATOM    150  C2  DX5     2      13.970  12.790  28.850  1.00  0.00            
ATOM    151  C3  DX5     2      12.870  14.450  30.250  1.00  0.00            
ATOM    152  C4  DX5     2      11.540  14.730  30.980  1.00  0.00            
ATOM    153  C5  DX5     2      11.560  16.180  31.490  1.00  0.00            
ATOM    154  N2  DX5     2      10.330  16.790  32.200  1.00  0.00            
ATOM    155  C6  DX5     2       9.150  16.950  31.310  1.00  0.00            
ATOM    156  C7  DX5     2       8.130  15.950  31.360  1.00  0.00            
ATOM    157  C8  DX5     2       7.080  16.040  30.450  1.00  0.00            
ATOM    158  C9  DX5     2       6.950  17.000  29.500  1.00  0.00            
ATOM    159  C10 DX5     2       7.920  18.040  29.460  1.00  0.00            
ATOM    160  C11 DX5     2       9.050  18.000  30.330  1.00  0.00            
ATOM    161  S1  DX5     2      10.260  19.290  30.250  1.00  0.00            
ATOM    162  C12 DX5     2      10.820  19.260  31.970  1.00  0.00            
ATOM    163  C13 DX5     2      11.260  20.480  32.550  1.00  0.00            
ATOM    164  C14 DX5     2      11.740  20.510  33.860  1.00  0.00            
ATOM    165  C15 DX5     2      11.710  19.340  34.590  1.00  0.00            
ATOM    166  Cl1 DX5     2      12.350  19.280  36.210  1.00  0.00
[truncated: 1,831,744 more chars]
