# Supplementary material for: Achieving Chemical Accuracy in Cyclodextrin Host–Guest Binding via Integrative Atomistic Modelling
Source: Adv Sci (Weinh). 2025 Dec 14;13(10):e19782. doi: 10.1002/advs.202519782 (PMC12915143; doi:10.1002/advs.202519782)
Supplement: Supplementary file 1 — Supporting Information [file ADVS-13-e19782-s003.zip › all_poses/BCD.EA1.pdb]

MODEL        1
ATOM      1  C1  BCD     1      23.120  20.210  23.640  1.00  0.00            
ATOM      2  O1  BCD     1      22.010  19.400  23.930  1.00  0.00            
ATOM      3  C2  BCD     1      23.610  19.720  22.270  1.00  0.00            
ATOM      4  O2  BCD     1      22.570  19.530  21.300  1.00  0.00            
ATOM      5  C3  BCD     1      24.300  18.370  22.440  1.00  0.00            
ATOM      6  O3  BCD     1      25.070  18.180  21.200  1.00  0.00            
ATOM      7  C4  BCD     1      25.270  18.380  23.680  1.00  0.00            
ATOM      8  C5  BCD     1      24.590  18.940  24.970  1.00  0.00            
ATOM      9  O4  BCD     1      24.090  20.240  24.650  1.00  0.00            
ATOM     10  C6  BCD     1      25.630  18.990  26.100  1.00  0.00            
ATOM     11  O5  BCD     1      26.720  19.900  25.700  1.00  0.00            
ATOM     12  H1  BCD     1      22.790  21.250  23.680  1.00  0.00            
ATOM     13  H2  BCD     1      24.350  20.440  21.910  1.00  0.00            
ATOM     14  H3  BCD     1      23.000  19.350  20.460  1.00  0.00            
ATOM     15  H4  BCD     1      23.520  17.610  22.590  1.00  0.00            
ATOM     16  H5  BCD     1      25.730  17.490  21.270  1.00  0.00            
ATOM     17  H6  BCD     1      26.220  18.870  23.430  1.00  0.00            
ATOM     18  H7  BCD     1      23.670  18.400  25.210  1.00  0.00            
ATOM     19  H8  BCD     1      25.250  19.370  27.050  1.00  0.00            
ATOM     20  H9  BCD     1      25.990  17.960  26.230  1.00  0.00            
ATOM     21  H10 BCD     1      26.440  20.530  25.030  1.00  0.00            
ATOM     22  C7  BCD     1      18.130  19.250  25.230  1.00  0.00            
ATOM     23  O6  BCD     1      18.170  17.790  25.250  1.00  0.00            
ATOM     24  C8  BCD     1      18.290  19.880  23.900  1.00  0.00            
ATOM     25  O7  BCD     1      17.290  19.330  23.060  1.00  0.00            
ATOM     26  C9  BCD     1      19.700  19.510  23.340  1.00  0.00            
ATOM     27  O8  BCD     1      19.910  20.210  22.120  1.00  0.00            
ATOM     28  C10 BCD     1      20.810  20.020  24.310  1.00  0.00            
ATOM     29  C11 BCD     1      20.480  19.640  25.800  1.00  0.00            
ATOM     30  O9  BCD     1      19.080  19.820  26.120  1.00  0.00            
ATOM     31  C12 BCD     1      21.420  20.400  26.780  1.00  0.00            
ATOM     32  O10 BCD     1      21.200  21.770  26.740  1.00  0.00            
ATOM     33  H11 BCD     1      17.180  19.670  25.570  1.00  0.00            
ATOM     34  H12 BCD     1      18.210  20.970  24.030  1.00  0.00            
ATOM     35  H13 BCD     1      17.460  18.410  23.280  1.00  0.00            
ATOM     36  H14 BCD     1      19.820  18.430  23.200  1.00  0.00            
ATOM     37  H15 BCD     1      20.820  20.050  21.850  1.00  0.00            
ATOM     38  H16 BCD     1      20.880  21.120  24.270  1.00  0.00            
ATOM     39  H17 BCD     1      20.750  18.580  25.820  1.00  0.00            
ATOM     40  H18 BCD     1      21.020  20.070  27.750  1.00  0.00            
ATOM     41  H19 BCD     1      22.430  19.980  26.640  1.00  0.00            
ATOM     42  H20 BCD     1      20.310  21.910  27.070  1.00  0.00            
ATOM     43  C13 BCD     1      15.760  14.920  26.920  1.00  0.00            
ATOM     44  O11 BCD     1      16.950  14.100  26.930  1.00  0.00            
ATOM     45  C14 BCD     1      15.390  15.230  25.500  1.00  0.00            
ATOM     46  O12 BCD     1      15.230  13.980  24.710  1.00  0.00            
ATOM     47  C15 BCD     1      16.580  15.970  24.830  1.00  0.00            
ATOM     48  O13 BCD     1      16.150  16.580  23.600  1.00  0.00            
ATOM     49  C16 BCD     1      16.930  17.230  25.720  1.00  0.00            
ATOM     50  C17 BCD     1      17.090  16.830  27.240  1.00  0.00            
ATOM     51  O14 BCD     1      16.010  16.070  27.620  1.00  0.00            
ATOM     52  C18 BCD     1      17.080  18.180  28.080  1.00  0.00            
ATOM     53  O15 BCD     1      15.910  18.960  27.770  1.00  0.00            
ATOM     54  H21 BCD     1      14.950  14.400  27.440  1.00  0.00            
ATOM     55  H22 BCD     1      14.520  15.890  25.390  1.00  0.00            
ATOM     56  H23 BCD     1      15.370  13.290  25.360  1.00  0.00            
ATOM     57  H24 BCD     1      17.460  15.310  24.790  1.00  0.00            
ATOM     58  H25 BCD     1      15.970  15.880  22.970  1.00  0.00            
ATOM     59  H26 BCD     1      16.080  17.900  25.510  1.00  0.00            
ATOM     60  H27 BCD     1      18.040  16.390  27.560  1.00  0.00            
ATOM     61  H28 BCD     1      17.060  17.890  29.140  1.00  0.00            
ATOM     62  H29 BCD     1      18.020  18.700  27.870  1.00  0.00            
ATOM     63  H30 BCD     1      15.170  18.500  28.180  1.00  0.00            
ATOM     64  C19 BCD     1      18.530  10.610  28.440  1.00  0.00            
ATOM     65  O16 BCD     1      19.590  10.570  27.420  1.00  0.00            
ATOM     66  C20 BCD     1      17.170  10.450  27.770  1.00  0.00            
ATOM     67  O17 BCD     1      17.100   9.220  27.030  1.00  0.00            
ATOM     68  C21 BCD     1      16.830  11.630  26.870  1.00  0.00            
ATOM     69  O18 BCD     1      15.560  11.590  26.250  1.00  0.00            
ATOM     70  C22 BCD     1      16.960  12.900  27.740  1.00  0.00            
ATOM     71  C23 BCD     1      18.280  13.010  28.580  1.00  0.00            
ATOM     72  O19 BCD     1      18.540  11.800  29.270  1.00  0.00            
ATOM     73  C24 BCD     1      18.270  14.150  29.580  1.00  0.00            
ATOM     74  O20 BCD     1      17.020  14.280  30.270  1.00  0.00            
ATOM     75  H31 BCD     1      18.750   9.830  29.170  1.00  0.00            
ATOM     76  H32 BCD     1      16.410  10.500  28.560  1.00  0.00            
ATOM     77  H33 BCD     1      17.770   9.230  26.340  1.00  0.00            
ATOM     78  H34 BCD     1      17.660  11.650  26.160  1.00  0.00            
ATOM     79  H35 BCD     1      15.480  10.750  25.790  1.00  0.00            
ATOM     80  H36 BCD     1      16.060  13.050  28.350  1.00  0.00            
ATOM     81  H37 BCD     1      19.100  13.290  27.910  1.00  0.00            
ATOM     82  H38 BCD     1      19.110  14.110  30.280  1.00  0.00            
ATOM     83  H39 BCD     1      18.450  15.060  29.000  1.00  0.00            
ATOM     84  H40 BCD     1      16.910  13.410  30.650  1.00  0.00            
ATOM     85  C25 BCD     1      22.980   8.530  26.150  1.00  0.00            
ATOM     86  O21 BCD     1      23.330   9.720  25.530  1.00  0.00            
ATOM     87  C26 BCD     1      21.700   8.010  25.560  1.00  0.00            
ATOM     88  O22 BCD     1      21.900   7.720  24.120  1.00  0.00            
ATOM     89  C27 BCD     1      20.530   9.030  25.780  1.00  0.00            
ATOM     90  O23 BCD     1      19.290   8.710  25.210  1.00  0.00            
ATOM     91  C28 BCD     1      20.330   9.330  27.270  1.00  0.00            
ATOM     92  C29 BCD     1      21.700   9.600  28.000  1.00  0.00            
ATOM     93  O24 BCD     1      22.660   8.600  27.620  1.00  0.00            
ATOM     94  C30 BCD     1      21.580   9.690  29.560  1.00  0.00            
ATOM     95  O25 BCD     1      21.120   8.430  30.110  1.00  0.00            
ATOM     96  H41 BCD     1      23.840   7.870  26.000  1.00  0.00            
ATOM     97  H42 BCD     1      21.330   7.140  26.120  1.00  0.00            
ATOM     98  H43 BCD     1      22.350   6.870  24.090  1.00  0.00            
ATOM     99  H44 BCD     1      20.870   9.970  25.320  1.00  0.00            
ATOM    100  H45 BCD     1      19.590   8.730  24.300  1.00  0.00            
ATOM    101  H46 BCD     1      19.900   8.430  27.730  1.00  0.00            
ATOM    102  H47 BCD     1      22.110  10.580  27.690  1.00  0.00            
ATOM    103  H48 BCD     1      22.530   9.940  30.040  1.00  0.00            
ATOM    104  H49 BCD     1      20.870  10.530  29.670  1.00  0.00            
ATOM    105  H50 BCD     1      21.840   7.800  30.050  1.00  0.00            
ATOM    106  C31 BCD     1      26.750  11.370  23.910  1.00  0.00            
ATOM    107  O26 BCD     1      26.120  12.650  24.050  1.00  0.00            
ATOM    108  C32 BCD     1      25.910  10.570  22.930  1.00  0.00            
ATOM    109  O27 BCD     1      25.700  11.300  21.710  1.00  0.00            
ATOM    110  C33 BCD     1      24.480  10.320  23.440  1.00  0.00            
ATOM    111  C34 BCD     1      24.580   9.810  24.900  1.00  0.00            
ATOM    112  C35 BCD     1      25.490  10.680  25.810  1.00  0.00            
ATOM    113  O28 BCD     1      26.760  10.760  25.200  1.00  0.00            
ATOM    114  C36 BCD     1      25.650  10.210  27.290  1.00  0.00            
ATOM    115  O29 BCD     1      25.870   8.780  27.390  1.00  0.00            
ATOM    116  O30 BCD     1      23.640   9.450  22.680  1.00  0.00            
ATOM    117  H51 BCD     1      27.770  11.470  23.530  1.00  0.00            
ATOM    118  H52 BCD     1      26.360   9.590  22.720  1.00  0.00            
ATOM    119  H53 BCD     1      25.060  10.730  21.270  1.00  0.00            
ATOM    120  H54 BCD     1      23.860  11.220  23.390  1.00  0.00            
ATOM    121  H55 BCD     1      23.020   8.940  23.210  1.00  0.00            
ATOM    122  H56 BCD     1      25.050   8.840  24.730  1.00  0.00            
ATOM    123  H57 BCD     1      24.980  11.650  25.880  1.00  0.00            
ATOM    124  H58 BCD     1      26.580  10.660  27.690  1.00  0.00            
ATOM    125  H59 BCD     1      24.750  10.490  27.850  1.00  0.00            
ATOM    126  H60 BCD     1      25.590   8.600  28.290  1.00  0.00            
ATOM    127  C37 BCD     1      27.040  16.650  23.950  1.00  0.00            
ATOM    128  O31 BCD     1      25.640  17.050  23.990  1.00  0.00            
ATOM    129  C38 BCD     1      27.480  15.840  22.660  1.00  0.00            
ATOM    130  O32 BCD     1      27.380  16.610  21.470  1.00  0.00            
ATOM    131  C39 BCD     1      26.670  14.530  22.620  1.00  0.00            
ATOM    132  O33 BCD     1      26.950  13.620  21.560  1.00  0.00            
ATOM    133  C40 BCD     1      26.940  13.820  23.970  1.00  0.00            
ATOM    134  C41 BCD     1      26.650  14.680  25.250  1.00  0.00            
ATOM    135  O34 BCD     1      27.360  15.930  25.110  1.00  0.00            
ATOM    136  C42 BCD     1      27.170  14.070  26.540  1.00  0.00            
ATOM    137  O35 BCD     1      28.600  13.830  26.560  1.00  0.00            
ATOM    138  H61 BCD     1      27.690  17.540  23.990  1.00  0.00            
ATOM    139  H62 BCD     1      28.540  15.590  22.770  1.00  0.00            
ATOM    140  H63 BCD     1      27.890  16.120  20.820  1.00  0.00            
ATOM    141  H64 BCD     1      25.590  14.730  22.620  1.00  0.00            
ATOM    142  H65 BCD     1      26.400  12.850  21.680  1.00  0.00            
ATOM    143  H66 BCD     1      27.980  13.470  24.010  1.00  0.00            
ATOM    144  H67 BCD     1      25.580  14.910  25.420  1.00  0.00            
ATOM    145  H68 BCD     1      26.960  14.830  27.310  1.00  0.00            
ATOM    146  H69 BCD     1      26.620  13.140  26.680  1.00  0.00            
ATOM    147  H70 BCD     1      29.020  14.690  26.660  1.00  0.00            
ATOM    148  C1  EA1     2      24.030  16.350  28.100  1.00  0.00            
ATOM    149  N1  EA1     2      22.750  15.660  27.750  1.00  0.00            
ATOM    150  C2  EA1     2      23.060  14.350  27.090  1.00  0.00            
ATOM    151  C3  EA1     2      21.710  13.630  26.680  1.00  0.00            
ATOM    152  C4  EA1     2      20.910  14.490  25.710  1.00  0.00            
ATOM    153  C5  EA1     2      20.760  15.960  26.210  1.00  0.00            
ATOM    154  C6  EA1     2      22.120  16.520  26.720  1.00  0.00            
ATOM    155  O1  EA1     2      21.680  14.480  24.460  1.00  0.00            
ATOM    156  C7  EA1     2      21.350  13.470  23.490  1.00  0.00            
ATOM    157  C8  EA1     2      19.840  13.320  23.220  1.00  0.00            
ATOM    158  C9  EA1     2      19.090  12.260  23.750  1.00  0.00            
ATOM    159  C10 EA1     2      17.780  12.020  23.410  1.00  0.00            
ATOM    160  C11 EA1     2      17.110  12.880  22.580  1.00  0.00            
ATOM    161  C12 EA1     2      17.750  14.000  22.120  1.00  0.00            
ATOM    162  C13 EA1     2      19.110  14.240  22.390  1.00  0.00            
ATOM    163  C14 EA1     2      22.140  13.640  22.170  1.00  0.00            
ATOM    164  C15 EA1     2      22.720  14.940  21.920  1.00  0.00            
ATOM    165  C16 EA1     2      23.580  15.100  20.800  1.00  0.00            
ATOM    166  C17 EA1     2      23.890  13.930  19.990  1.00  0.00            
ATOM    167  C18 EA1     2      23.300  12.680  20.250  1.00  0.00            
ATOM    168  C19 EA1     2      22.480  12.510  21.390  1.00  0.00            
ATOM    169  H1  EA1     2      24.520  15.850  28.940  1.00  0.00            
ATOM    170  H2  EA1     2      24.730  16.240  27.270  1.00  0.00            
ATOM    171  H3  EA1     2      23.830  17.390  28.340  1.00  0.00            
ATOM    172  H4  EA1     2      22.130  15.500  28.560  1.00  0.00            
ATOM    173  H5  EA1     2      23.680  13.790  27.790  1.00  0.00            
ATOM    174  H6  EA1     2      23.560  14.520  26.130  1.00  0.00            
ATOM    175  H7  EA1     2      21.240  13.490  27.670  1.00  0.00            
ATOM    176  H8  EA1     2      21.850  12.630  26.260  1.00  0.00            
ATOM    177  H9  EA1     2      19.920  14.070  25.470  1.00  0.00            
ATOM    178  H10 EA1     2      20.100  16.040  27.080  1.00  0.00            
ATOM    179  H11 EA1     2      20.290  16.520  25.390  1.00  0.00            
ATOM    180  H12 EA1     2      22.820  16.650  25.890  1.00  0.00            
ATOM    181  H13 EA1     2      21.980  17.500  27.170  1.00  0.00            
ATOM    182  H14 EA1     2      21.560  12.470  23.890  1.00  0.00            
ATOM    183  H15 EA1     2      19.590  11.590  24.450  1.00  0.00            
ATOM    184  H16 EA1     2      17.260  11.140  23.770  1.00  0.00            
ATOM    185  H17 EA1     2      16.080  12.700  22.270  1.00  0.00            
ATOM    186  H18 EA1     2      17.190  14.700  21.510  1.00  0.00            
ATOM    187  H19 EA1     2      19.660  15.080  21.990  1.00  0.00            
ATOM    188  H20 EA1     2      22.320  15.780  22.480  1.00  0.00            
ATOM    189  H21 EA1     2      23.930  16.090  20.520  1.00  0.00            
ATOM    190  H22 EA1     2      24.490  14.040  19.090  1.00  0.00            
ATOM    191  H23 EA1     2      23.510  11.900  19.520  1.00  0.00            
ATOM    192  H24 EA1     2      22.170  11.510  21.680  1.00  0.00            
TER
ENDMDL
MODEL        1
ATOM      1  C1  BCD     1      22.380  20.850  21.240  1.00  0.00            
ATOM      2  O1  BCD     1      21.540  20.400  22.280  1.00  0.00            
ATOM      3  C2  BCD     1      22.160  19.910  20.030  1.00  0.00            
ATOM      4  O2  BCD     1      20.840  19.820  19.510  1.00  0.00            
ATOM      5  C3  BCD     1      22.740  18.550  20.360  1.00  0.00            
ATOM      6  O3  BCD     1      22.670  17.670  19.160  1.00  0.00            
ATOM      7  C4  BCD     1      24.190  18.650  20.950  1.00  0.00            
ATOM      8  C5  BCD     1      24.300  19.650  22.070  1.00  0.00            
ATOM      9  O4  BCD     1      23.770  20.900  21.600  1.00  0.00            
ATOM     10  C6  BCD     1      25.700  19.940  22.580  1.00  0.00            
ATOM     11  O5  BCD     1      26.640  20.170  21.530  1.00  0.00            
ATOM     12  H1  BCD     1      22.090  21.870  20.980  1.00  0.00            
ATOM     13  H2  BCD     1      22.810  20.220  19.200  1.00  0.00            
ATOM     14  H3  BCD     1      20.930  19.380  18.660  1.00  0.00            
ATOM     15  H4  BCD     1      22.110  18.020  21.090  1.00  0.00            
ATOM     16  H5  BCD     1      21.730  17.660  18.960  1.00  0.00            
ATOM     17  H6  BCD     1      24.830  18.860  20.080  1.00  0.00            
ATOM     18  H7  BCD     1      23.740  19.220  22.910  1.00  0.00            
ATOM     19  H8  BCD     1      25.670  20.790  23.280  1.00  0.00            
ATOM     20  H9  BCD     1      26.000  19.000  23.070  1.00  0.00            
ATOM     21  H10 BCD     1      27.460  20.460  21.930  1.00  0.00            
ATOM     22  C7  BCD     1      18.350  21.640  24.550  1.00  0.00            
ATOM     23  O6  BCD     1      18.210  20.300  24.980  1.00  0.00            
ATOM     24  C8  BCD     1      18.110  21.680  23.000  1.00  0.00            
ATOM     25  O7  BCD     1      16.780  21.270  22.650  1.00  0.00            
ATOM     26  C9  BCD     1      19.170  20.990  22.240  1.00  0.00            
ATOM     27  O8  BCD     1      19.080  21.170  20.820  1.00  0.00            
ATOM     28  C10 BCD     1      20.570  21.370  22.760  1.00  0.00            
ATOM     29  C11 BCD     1      20.670  21.440  24.270  1.00  0.00            
ATOM     30  O9  BCD     1      19.640  22.130  24.870  1.00  0.00            
ATOM     31  C12 BCD     1      22.090  21.900  24.780  1.00  0.00            
ATOM     32  O10 BCD     1      22.390  23.230  24.560  1.00  0.00            
ATOM     33  H11 BCD     1      17.680  22.390  25.000  1.00  0.00            
ATOM     34  H12 BCD     1      18.250  22.720  22.690  1.00  0.00            
ATOM     35  H13 BCD     1      16.890  21.090  21.710  1.00  0.00            
ATOM     36  H14 BCD     1      19.050  19.930  22.460  1.00  0.00            
ATOM     37  H15 BCD     1      19.600  20.540  20.320  1.00  0.00            
ATOM     38  H16 BCD     1      20.730  22.380  22.370  1.00  0.00            
ATOM     39  H17 BCD     1      20.630  20.400  24.630  1.00  0.00            
ATOM     40  H18 BCD     1      22.120  21.790  25.870  1.00  0.00            
ATOM     41  H19 BCD     1      22.900  21.300  24.350  1.00  0.00            
ATOM     42  H20 BCD     1      21.750  23.760  25.040  1.00  0.00            
ATOM     43  C13 BCD     1      16.370  18.020  27.640  1.00  0.00            
ATOM     44  O11 BCD     1      16.990  16.900  27.000  1.00  0.00            
ATOM     45  C14 BCD     1      15.410  18.700  26.640  1.00  0.00            
ATOM     46  O12 BCD     1      14.610  17.680  26.010  1.00  0.00            
ATOM     47  C15 BCD     1      16.210  19.260  25.490  1.00  0.00            
ATOM     48  O13 BCD     1      15.400  20.140  24.640  1.00  0.00            
ATOM     49  C16 BCD     1      17.310  20.120  26.080  1.00  0.00            
ATOM     50  C17 BCD     1      18.130  19.520  27.150  1.00  0.00            
ATOM     51  O14 BCD     1      17.340  18.930  28.130  1.00  0.00            
ATOM     52  C18 BCD     1      19.160  20.440  27.770  1.00  0.00            
ATOM     53  O15 BCD     1      18.740  21.730  28.340  1.00  0.00            
ATOM     54  H21 BCD     1      15.890  17.710  28.580  1.00  0.00            
ATOM     55  H22 BCD     1      14.780  19.460  27.100  1.00  0.00            
ATOM     56  H23 BCD     1      14.190  18.090  25.240  1.00  0.00            
ATOM     57  H24 BCD     1      16.540  18.380  24.920  1.00  0.00            
ATOM     58  H25 BCD     1      15.960  20.480  23.950  1.00  0.00            
ATOM     59  H26 BCD     1      16.950  21.060  26.520  1.00  0.00            
ATOM     60  H27 BCD     1      18.760  18.740  26.700  1.00  0.00            
ATOM     61  H28 BCD     1      19.580  19.880  28.610  1.00  0.00            
ATOM     62  H29 BCD     1      20.010  20.470  27.070  1.00  0.00            
ATOM     63  H30 BCD     1      19.410  22.080  28.930  1.00  0.00            
ATOM     64  C19 BCD     1      17.750  12.870  27.800  1.00  0.00            
ATOM     65  O16 BCD     1      18.490  12.840  26.570  1.00  0.00            
ATOM     66  C20 BCD     1      16.390  13.300  27.400  1.00  0.00            
ATOM     67  O17 BCD     1      15.700  12.320  26.580  1.00  0.00            
ATOM     68  C21 BCD     1      16.250  14.720  26.830  1.00  0.00            
ATOM     69  O18 BCD     1      14.880  15.080  26.550  1.00  0.00            
ATOM     70  C22 BCD     1      16.870  15.710  27.740  1.00  0.00            
ATOM     71  C23 BCD     1      18.310  15.300  28.020  1.00  0.00            
ATOM     72  O19 BCD     1      18.330  13.920  28.550  1.00  0.00            
ATOM     73  C24 BCD     1      18.970  16.250  28.980  1.00  0.00            
ATOM     74  O20 BCD     1      18.260  16.410  30.210  1.00  0.00            
ATOM     75  H31 BCD     1      17.800  11.940  28.380  1.00  0.00            
ATOM     76  H32 BCD     1      15.800  13.370  28.320  1.00  0.00            
ATOM     77  H33 BCD     1      14.830  12.650  26.350  1.00  0.00            
ATOM     78  H34 BCD     1      16.900  14.720  25.940  1.00  0.00            
ATOM     79  H35 BCD     1      14.990  15.960  26.200  1.00  0.00            
ATOM     80  H36 BCD     1      16.340  15.750  28.710  1.00  0.00            
ATOM     81  H37 BCD     1      18.920  15.260  27.110  1.00  0.00            
ATOM     82  H38 BCD     1      20.020  15.960  29.100  1.00  0.00            
ATOM     83  H39 BCD     1      19.010  17.200  28.440  1.00  0.00            
ATOM     84  H40 BCD     1      18.620  17.260  30.470  1.00  0.00            
ATOM     85  C25 BCD     1      20.010  10.140  23.880  1.00  0.00            
ATOM     86  O21 BCD     1      21.030  11.110  23.580  1.00  0.00            
ATOM     87  C26 BCD     1      18.680  10.780  23.410  1.00  0.00            
ATOM     88  O22 BCD     1      18.880  11.400  22.070  1.00  0.00            
ATOM     89  C27 BCD     1      18.250  11.840  24.400  1.00  0.00            
ATOM     90  O23 BCD     1      16.870  12.200  24.180  1.00  0.00            
ATOM     91  C28 BCD     1      18.470  11.560  25.890  1.00  0.00            
ATOM     92  C29 BCD     1      19.840  10.910  26.120  1.00  0.00            
ATOM     93  O24 BCD     1      20.060   9.900  25.230  1.00  0.00            
ATOM     94  C30 BCD     1      20.070  10.380  27.520  1.00  0.00            
ATOM     95  O25 BCD     1      19.220   9.300  27.930  1.00  0.00            
ATOM     96  H41 BCD     1      20.250   9.210  23.360  1.00  0.00            
ATOM     97  H42 BCD     1      17.820  10.110  23.310  1.00  0.00            
ATOM     98  H43 BCD     1      19.680  10.950  21.790  1.00  0.00            
ATOM     99  H44 BCD     1      18.880  12.740  24.270  1.00  0.00            
ATOM    100  H45 BCD     1      16.580  12.410  25.080  1.00  0.00            
ATOM    101  H46 BCD     1      17.650  10.900  26.200  1.00  0.00            
ATOM    102  H47 BCD     1      20.570  11.710  25.960  1.00  0.00            
ATOM    103  H48 BCD     1      21.100  10.010  27.610  1.00  0.00            
ATOM    104  H49 BCD     1      19.920  11.250  28.180  1.00  0.00            
ATOM    105  H50 BCD     1      19.100   8.620  27.260  1.00  0.00            
ATOM    106  C31 BCD     1      24.470  11.710  21.370  1.00  0.00            
ATOM    107  O26 BCD     1      24.170  13.090  21.350  1.00  0.00            
ATOM    108  C32 BCD     1      23.370  10.870  20.770  1.00  0.00            
ATOM    109  O27 BCD     1      23.310  11.160  19.400  1.00  0.00            
ATOM    110  C33 BCD     1      22.060  11.090  21.390  1.00  0.00            
ATOM    111  C34 BCD     1      22.170  10.680  22.880  1.00  0.00            
ATOM    112  C35 BCD     1      23.470  11.230  23.570  1.00  0.00            
ATOM    113  O28 BCD     1      24.650  11.170  22.710  1.00  0.00            
ATOM    114  C36 BCD     1      23.780  10.820  24.990  1.00  0.00            
ATOM    115  O29 BCD     1      23.990   9.450  25.110  1.00  0.00            
ATOM    116  O30 BCD     1      21.070  10.330  20.730  1.00  0.00            
ATOM    117  H51 BCD     1      25.390  11.530  20.800  1.00  0.00            
ATOM    118  H52 BCD     1      23.520   9.790  20.900  1.00  0.00            
ATOM    119  H53 BCD     1      23.480  12.110  19.350  1.00  0.00            
ATOM    120  H54 BCD     1      21.830  12.160  21.300  1.00  0.00            
ATOM    121  H55 BCD     1      21.400   9.880  19.950  1.00  0.00            
ATOM    122  H56 BCD     1      22.160   9.590  22.900  1.00  0.00            
ATOM    123  H57 BCD     1      23.230  12.290  23.750  1.00  0.00            
ATOM    124  H58 BCD     1      24.640  11.400  25.350  1.00  0.00            
ATOM    125  H59 BCD     1      22.960  11.200  25.620  1.00  0.00            
ATOM    126  H60 BCD     1      23.130   9.030  25.150  1.00  0.00            
ATOM    127  C37 BCD     1      25.780  16.770  21.120  1.00  0.00            
ATOM    128  O31 BCD     1      24.470  17.350  21.460  1.00  0.00            
ATOM    129  C38 BCD     1      25.820  16.040  19.790  1.00  0.00            
ATOM    130  O32 BCD     1      25.370  16.920  18.740  1.00  0.00            
ATOM    131  C39 BCD     1      24.880  14.880  20.010  1.00  0.00            
ATOM    132  O33 BCD     1      24.600  14.160  18.780  1.00  0.00            
ATOM    133  C40 BCD     1      25.310  13.890  21.080  1.00  0.00            
ATOM    134  C41 BCD     1      25.550  14.730  22.290  1.00  0.00            
ATOM    135  O34 BCD     1      26.250  15.950  22.130  1.00  0.00            
ATOM    136  C42 BCD     1      26.320  14.130  23.420  1.00  0.00            
ATOM    137  O35 BCD     1      27.660  13.750  22.950  1.00  0.00            
ATOM    138  H61 BCD     1      26.500  17.600  21.040  1.00  0.00            
ATOM    139  H62 BCD     1      26.840  15.630  19.700  1.00  0.00            
ATOM    140  H63 BCD     1      24.420  17.030  18.800  1.00  0.00            
ATOM    141  H64 BCD     1      23.920  15.350  20.250  1.00  0.00            
ATOM    142  H65 BCD     1      24.870  14.640  17.990  1.00  0.00            
ATOM    143  H66 BCD     1      26.160  13.260  20.780  1.00  0.00            
ATOM    144  H67 BCD     1      24.560  14.970  22.700  1.00  0.00            
ATOM    145  H68 BCD     1      26.370  14.880  24.220  1.00  0.00            
ATOM    146  H69 BCD     1      25.750  13.230  23.720  1.00  0.00            
ATOM    147  H70 BCD     1      28.270  13.940  23.660  1.00  0.00            
ATOM    148  C1  EA1     2      24.140  17.050  24.670  1.00  0.00            
ATOM    149  N1  EA1     2      22.710  16.560  24.910  1.00  0.00            
ATOM    150  C2  EA1     2      22.630  15.150  24.420  1.00  0.00            
ATOM    151  C3  EA1     2      21.280  14.440  24.810  1.00  0.00            
ATOM    152  C4  EA1     2      20.130  15.320  24.220  1.00  0.00            
ATOM    153  C5  EA1     2      20.180  16.870  24.520  1.00  0.00            
ATOM    154  C6  EA1     2      21.610  17.380  24.230  1.00  0.00            
ATOM    155  O1  EA1     2      20.250  15.240  22.780  1.00  0.00            
ATOM    156  C7  EA1     2      19.110  14.780  22.020  1.00  0.00            
ATOM    157  C8  EA1     2      18.050  15.840  22.070  1.00  0.00            
ATOM    158  C9  EA1     2      16.800  15.540  22.620  1.00  0.00            
ATOM    159  C10 EA1     2      15.790  16.520  22.700  1.00  0.00            
ATOM    160  C11 EA1     2      16.040  17.820  22.160  1.00  0.00            
ATOM    161  C12 EA1     2      17.240  18.060  21.430  1.00  0.00            
ATOM    162  C13 EA1     2      18.260  17.060  21.430  1.00  0.00            
ATOM    163  C14 EA1     2      19.470  14.350  20.590  1.00  0.00            
ATOM    164  C15 EA1     2      20.850  14.250  20.260  1.00  0.00            
ATOM    165  C16 EA1     2      21.180  14.010  18.910  1.00  0.00            
ATOM    166  C17 EA1     2      20.240  13.830  17.950  1.00  0.00            
ATOM    167  C18 EA1     2      18.920  13.720  18.320  1.00  0.00            
ATOM    168  C19 EA1     2      18.550  13.990  19.600  1.00  0.00            
ATOM    169  H1  EA1     2      24.830  16.520  25.320  1.00  0.00            
ATOM    170  H2  EA1     2      24.430  16.780  23.660  1.00  0.00            
ATOM    171  H3  EA1     2      24.230  18.120  24.870  1.00  0.00            
ATOM    172  H4  EA1     2      22.450  16.520  25.910  1.00  0.00            
ATOM    173  H5  EA1     2      23.380  14.530  24.910  1.00  0.00            
ATOM    174  H6  EA1     2      22.750  15.150  23.340  1.00  0.00            
ATOM    175  H7  EA1     2      21.110  14.440  25.900  1.00  0.00            
ATOM    176  H8  EA1     2      21.180  13.470  24.310  1.00  0.00            
ATOM    177  H9  EA1     2      19.220  14.780  24.510  1.00  0.00            
ATOM    178  H10 EA1     2      19.930  17.040  25.580  1.00  0.00            
ATOM    179  H11 EA1     2      19.380  17.390  23.980  1.00  0.00            
ATOM    180  H12 EA1     2      21.870  17.380  23.170  1.00  0.00            
ATOM    181  H13 EA1     2      21.690  18.420  24.540  1.00  0.00            
ATOM    182  H14 EA1     2      18.700  13.910  22.530  1.00  0.00            
ATOM    183  H15 EA1     2      16.620  14.690  23.270  1.00  0.00            
ATOM    184  H16 EA1     2      14.890  16.320  23.270  1.00  0.00            
ATOM    185  H17 EA1     2      15.280  18.590  22.160  1.00  0.00            
ATOM    186  H18 EA1     2      17.490  19.070  21.110  1.00  0.00            
ATOM    187  H19 EA1     2      19.220  17.200  20.940  1.00  0.00            
ATOM    188  H20 EA1     2      21.580  14.610  20.970  1.00  0.00            
ATOM    189  H21 EA1     2      22.200  13.960  18.540  1.00  0.00            
ATOM    190  H22 EA1     2      20.510  13.560  16.930  1.00  0.00            
ATOM    191  H23 EA1     2      18.230  13.390  17.560  1.00  0.00            
ATOM    192  H24 EA1     2      17.490  14.070  19.840  1.00  0.00            
TER
ENDMDL
MODEL        1
ATOM      1  C1  BCD     1      20.900  17.940  22.820  1.00  0.00            
ATOM      2  O1  BCD     1      19.950  17.520  23.830  1.00  0.00            
ATOM      3  C2  BCD     1      21.050  16.930  21.650  1.00  0.00            
ATOM      4  O2  BCD     1      19.730  16.700  21.110  1.00  0.00            
ATOM      5  C3  BCD     1      21.660  15.570  22.220  1.00  0.00            
ATOM      6  O3  BCD     1      21.960  14.600  21.180  1.00  0.00            
ATOM      7  C4  BCD     1      22.910  15.800  22.910  1.00  0.00            
ATOM      8  C5  BCD     1      22.850  17.020  23.890  1.00  0.00            
ATOM      9  O4  BCD     1      22.150  18.140  23.390  1.00  0.00            
ATOM     10  C6  BCD     1      24.200  17.520  24.310  1.00  0.00            
ATOM     11  O5  BCD     1      24.970  17.820  23.140  1.00  0.00            
ATOM     12  H1  BCD     1      20.680  18.860  22.260  1.00  0.00            
ATOM     13  H2  BCD     1      21.620  17.400  20.840  1.00  0.00            
ATOM     14  H3  BCD     1      19.840  16.000  20.450  1.00  0.00            
ATOM     15  H4  BCD     1      20.960  15.090  22.920  1.00  0.00            
ATOM     16  H5  BCD     1      22.730  14.090  21.440  1.00  0.00            
ATOM     17  H6  BCD     1      23.650  16.010  22.120  1.00  0.00            
ATOM     18  H7  BCD     1      22.280  16.680  24.770  1.00  0.00            
ATOM     19  H8  BCD     1      24.090  18.410  24.950  1.00  0.00            
ATOM     20  H9  BCD     1      24.710  16.750  24.910  1.00  0.00            
ATOM     21  H10 BCD     1      25.870  18.050  23.400  1.00  0.00            
ATOM     22  C7  BCD     1      16.840  19.270  25.930  1.00  0.00            
ATOM     23  O6  BCD     1      16.690  18.020  26.640  1.00  0.00            
ATOM     24  C8  BCD     1      16.680  19.050  24.380  1.00  0.00            
ATOM     25  O7  BCD     1      15.320  18.760  24.090  1.00  0.00            
ATOM     26  C9  BCD     1      17.680  17.970  23.920  1.00  0.00            
ATOM     27  O8  BCD     1      17.460  17.510  22.590  1.00  0.00            
ATOM     28  C10 BCD     1      19.000  18.510  24.150  1.00  0.00            
ATOM     29  C11 BCD     1      19.250  18.790  25.660  1.00  0.00            
ATOM     30  O9  BCD     1      18.190  19.720  26.130  1.00  0.00            
ATOM     31  C12 BCD     1      20.570  19.430  25.980  1.00  0.00            
ATOM     32  O10 BCD     1      20.850  20.470  25.140  1.00  0.00            
ATOM     33  H11 BCD     1      16.010  19.920  26.230  1.00  0.00            
ATOM     34  H12 BCD     1      16.920  20.020  23.910  1.00  0.00            
ATOM     35  H13 BCD     1      15.330  18.490  23.170  1.00  0.00            
ATOM     36  H14 BCD     1      17.610  17.060  24.530  1.00  0.00            
ATOM     37  H15 BCD     1      18.320  17.330  22.200  1.00  0.00            
ATOM     38  H16 BCD     1      19.100  19.440  23.580  1.00  0.00            
ATOM     39  H17 BCD     1      19.190  17.920  26.320  1.00  0.00            
ATOM     40  H18 BCD     1      20.700  19.600  27.060  1.00  0.00            
ATOM     41  H19 BCD     1      21.250  18.600  25.750  1.00  0.00            
ATOM     42  H20 BCD     1      21.700  20.760  25.490  1.00  0.00            
ATOM     43  C13 BCD     1      14.900  16.240  29.860  1.00  0.00            
ATOM     44  O11 BCD     1      15.350  15.050  29.160  1.00  0.00            
ATOM     45  C14 BCD     1      13.900  16.940  28.920  1.00  0.00            
ATOM     46  O12 BCD     1      12.780  16.200  28.560  1.00  0.00            
ATOM     47  C15 BCD     1      14.550  17.340  27.550  1.00  0.00            
ATOM     48  O13 BCD     1      13.690  18.200  26.830  1.00  0.00            
ATOM     49  C16 BCD     1      15.890  18.070  27.810  1.00  0.00            
ATOM     50  C17 BCD     1      16.780  17.420  28.960  1.00  0.00            
ATOM     51  O14 BCD     1      16.010  17.020  30.110  1.00  0.00            
ATOM     52  C18 BCD     1      17.780  18.470  29.400  1.00  0.00            
ATOM     53  O15 BCD     1      17.210  19.640  29.940  1.00  0.00            
ATOM     54  H21 BCD     1      14.390  16.100  30.820  1.00  0.00            
ATOM     55  H22 BCD     1      13.640  17.870  29.440  1.00  0.00            
ATOM     56  H23 BCD     1      13.060  15.480  27.990  1.00  0.00            
ATOM     57  H24 BCD     1      14.810  16.460  26.950  1.00  0.00            
ATOM     58  H25 BCD     1      14.000  18.160  25.920  1.00  0.00            
ATOM     59  H26 BCD     1      15.650  19.120  28.040  1.00  0.00            
ATOM     60  H27 BCD     1      17.200  16.530  28.460  1.00  0.00            
ATOM     61  H28 BCD     1      18.360  17.930  30.160  1.00  0.00            
ATOM     62  H29 BCD     1      18.420  18.730  28.540  1.00  0.00            
ATOM     63  H30 BCD     1      17.150  19.400  30.870  1.00  0.00            
ATOM     64  C19 BCD     1      14.930  10.800  29.210  1.00  0.00            
ATOM     65  O16 BCD     1      16.170  10.590  28.680  1.00  0.00            
ATOM     66  C20 BCD     1      13.970  11.600  28.270  1.00  0.00            
ATOM     67  O17 BCD     1      13.860  11.100  26.960  1.00  0.00            
ATOM     68  C21 BCD     1      14.410  13.170  28.030  1.00  0.00            
ATOM     69  O18 BCD     1      13.390  13.890  27.300  1.00  0.00            
ATOM     70  C22 BCD     1      14.640  13.790  29.430  1.00  0.00            
ATOM     71  C23 BCD     1      15.550  12.920  30.290  1.00  0.00            
ATOM     72  O19 BCD     1      14.960  11.560  30.380  1.00  0.00            
ATOM     73  C24 BCD     1      15.800  13.480  31.710  1.00  0.00            
ATOM     74  O20 BCD     1      14.710  13.770  32.480  1.00  0.00            
ATOM     75  H31 BCD     1      14.460   9.830  29.390  1.00  0.00            
ATOM     76  H32 BCD     1      12.960  11.540  28.690  1.00  0.00            
ATOM     77  H33 BCD     1      13.080  11.490  26.570  1.00  0.00            
ATOM     78  H34 BCD     1      15.390  13.240  27.530  1.00  0.00            
ATOM     79  H35 BCD     1      13.560  13.880  26.350  1.00  0.00            
ATOM     80  H36 BCD     1      13.670  13.890  29.940  1.00  0.00            
ATOM     81  H37 BCD     1      16.530  12.790  29.820  1.00  0.00            
ATOM     82  H38 BCD     1      16.460  12.740  32.170  1.00  0.00            
ATOM     83  H39 BCD     1      16.410  14.380  31.570  1.00  0.00            
ATOM     84  H40 BCD     1      14.880  14.500  33.080  1.00  0.00            
ATOM     85  C25 BCD     1      18.730   7.580  27.450  1.00  0.00            
ATOM     86  O21 BCD     1      19.590   8.570  26.930  1.00  0.00            
ATOM     87  C26 BCD     1      17.490   7.750  26.640  1.00  0.00            
ATOM     88  O22 BCD     1      17.760   7.710  25.210  1.00  0.00            
ATOM     89  C27 BCD     1      16.840   9.080  26.930  1.00  0.00            
ATOM     90  O23 BCD     1      15.660   9.190  26.190  1.00  0.00            
ATOM     91  C28 BCD     1      16.560   9.260  28.390  1.00  0.00            
ATOM     92  C29 BCD     1      17.800   9.010  29.170  1.00  0.00            
ATOM     93  O24 BCD     1      18.390   7.740  28.840  1.00  0.00            
ATOM     94  C30 BCD     1      17.680   9.100  30.660  1.00  0.00            
ATOM     95  O25 BCD     1      17.120   7.850  31.130  1.00  0.00            
ATOM     96  H41 BCD     1      19.090   6.550  27.370  1.00  0.00            
ATOM     97  H42 BCD     1      16.790   6.960  26.920  1.00  0.00            
ATOM     98  H43 BCD     1      16.910   8.080  24.960  1.00  0.00            
ATOM     99  H44 BCD     1      17.530   9.860  26.580  1.00  0.00            
ATOM    100  H45 BCD     1      15.120   9.920  26.510  1.00  0.00            
ATOM    101  H46 BCD     1      15.820   8.490  28.650  1.00  0.00            
ATOM    102  H47 BCD     1      18.490   9.830  28.920  1.00  0.00            
ATOM    103  H48 BCD     1      18.690   9.220  31.080  1.00  0.00            
ATOM    104  H49 BCD     1      17.140  10.000  30.990  1.00  0.00            
ATOM    105  H50 BCD     1      17.540   7.130  30.640  1.00  0.00            
ATOM    106  C31 BCD     1      23.330   9.260  25.460  1.00  0.00            
ATOM    107  O26 BCD     1      23.000  10.530  24.920  1.00  0.00            
ATOM    108  C32 BCD     1      22.600   8.140  24.690  1.00  0.00            
ATOM    109  O27 BCD     1      22.750   8.390  23.290  1.00  0.00            
ATOM    110  C33 BCD     1      21.120   8.150  25.160  1.00  0.00            
ATOM    111  C34 BCD     1      20.900   8.160  26.660  1.00  0.00            
ATOM    112  C35 BCD     1      21.760   9.220  27.280  1.00  0.00            
ATOM    113  O28 BCD     1      23.090   9.100  26.870  1.00  0.00            
ATOM    114  C36 BCD     1      21.880   9.140  28.790  1.00  0.00            
ATOM    115  O29 BCD     1      22.700   7.970  29.120  1.00  0.00            
ATOM    116  O30 BCD     1      20.390   7.070  24.610  1.00  0.00            
ATOM    117  H51 BCD     1      24.380   8.970  25.300  1.00  0.00            
ATOM    118  H52 BCD     1      23.050   7.170  24.920  1.00  0.00            
ATOM    119  H53 BCD     1      21.970   8.220  22.750  1.00  0.00            
ATOM    120  H54 BCD     1      20.790   9.050  24.630  1.00  0.00            
ATOM    121  H55 BCD     1      19.450   7.270  24.630  1.00  0.00            
ATOM    122  H56 BCD     1      21.220   7.240  27.170  1.00  0.00            
ATOM    123  H57 BCD     1      21.380  10.190  26.950  1.00  0.00            
ATOM    124  H58 BCD     1      22.380  10.070  29.110  1.00  0.00            
ATOM    125  H59 BCD     1      20.880   9.130  29.240  1.00  0.00            
ATOM    126  H60 BCD     1      23.530   8.170  28.680  1.00  0.00            
ATOM    127  C37 BCD     1      24.500  14.040  23.730  1.00  0.00            
ATOM    128  O31 BCD     1      23.230  14.630  23.750  1.00  0.00            
ATOM    129  C38 BCD     1      24.520  12.940  22.690  1.00  0.00            
ATOM    130  O32 BCD     1      24.270  13.390  21.320  1.00  0.00            
ATOM    131  C39 BCD     1      23.540  11.900  23.140  1.00  0.00            
ATOM    132  O33 BCD     1      23.670  10.740  22.290  1.00  0.00            
ATOM    133  C40 BCD     1      24.000  11.400  24.490  1.00  0.00            
ATOM    134  C41 BCD     1      24.210  12.540  25.520  1.00  0.00            
ATOM    135  O34 BCD     1      24.950  13.610  24.960  1.00  0.00            
ATOM    136  C42 BCD     1      25.000  12.110  26.730  1.00  0.00            
ATOM    137  O35 BCD     1      26.330  11.730  26.330  1.00  0.00            
ATOM    138  H61 BCD     1      25.180  14.870  23.510  1.00  0.00            
ATOM    139  H62 BCD     1      25.560  12.580  22.710  1.00  0.00            
ATOM    140  H63 BCD     1      24.370  12.610  20.760  1.00  0.00            
ATOM    141  H64 BCD     1      22.530  12.310  23.280  1.00  0.00            
ATOM    142  H65 BCD     1      23.490   9.990  22.850  1.00  0.00            
ATOM    143  H66 BCD     1      24.940  10.890  24.270  1.00  0.00            
ATOM    144  H67 BCD     1      23.260  12.820  25.990  1.00  0.00            
ATOM    145  H68 BCD     1      24.990  12.900  27.490  1.00  0.00            
ATOM    146  H69 BCD     1      24.500  11.240  27.160  1.00  0.00            
ATOM    147  H70 BCD     1      26.830  12.480  25.980  1.00  0.00            
ATOM    148  C1  EA1     2      18.920  14.880  30.050  1.00  0.00            
ATOM    149  N1  EA1     2      19.490  14.100  28.850  1.00  0.00            
ATOM    150  C2  EA1     2      19.580  15.070  27.720  1.00  0.00            
ATOM    151  C3  EA1     2      20.090  14.470  26.400  1.00  0.00            
ATOM    152  C4  EA1     2      19.340  13.230  26.040  1.00  0.00            
ATOM    153  C5  EA1     2      19.300  12.200  27.230  1.00  0.00            
ATOM    154  C6  EA1     2      18.660  12.840  28.480  1.00  0.00            
ATOM    155  O1  EA1     2      17.950  13.640  25.870  1.00  0.00            
ATOM    156  C7  EA1     2      17.000  12.830  25.100  1.00  0.00            
ATOM    157  C8  EA1     2      15.600  13.490  24.800  1.00  0.00            
ATOM    158  C9  EA1     2      14.640  12.730  24.080  1.00  0.00            
ATOM    159  C10 EA1     2      13.390  13.310  23.760  1.00  0.00            
ATOM    160  C11 EA1     2      13.040  14.660  23.990  1.00  0.00            
ATOM    161  C12 EA1     2      14.090  15.440  24.600  1.00  0.00            
ATOM    162  C13 EA1     2      15.330  14.840  25.040  1.00  0.00            
ATOM    163  C14 EA1     2      17.650  12.470  23.730  1.00  0.00            
ATOM    164  C15 EA1     2      18.290  13.490  23.000  1.00  0.00            
ATOM    165  C16 EA1     2      18.840  13.140  21.730  1.00  0.00            
ATOM    166  C17 EA1     2      18.870  11.790  21.350  1.00  0.00            
ATOM    167  C18 EA1     2      18.250  10.790  22.100  1.00  0.00            
ATOM    168  C19 EA1     2      17.730  11.130  23.320  1.00  0.00            
ATOM    169  H1  EA1     2      19.180  14.370  30.970  1.00  0.00            
ATOM    170  H2  EA1     2      19.450  15.820  30.240  1.00  0.00            
ATOM    171  H3  EA1     2      17.860  15.050  29.870  1.00  0.00            
ATOM    172  H4  EA1     2      20.450  13.820  29.100  1.00  0.00            
ATOM    173  H5  EA1     2      20.130  15.990  27.940  1.00  0.00            
ATOM    174  H6  EA1     2      18.550  15.380  27.540  1.00  0.00            
ATOM    175  H7  EA1     2      21.140  14.200  26.560  1.00  0.00            
ATOM    176  H8  EA1     2      20.020  15.280  25.660  1.00  0.00            
ATOM    177  H9  EA1     2      19.880  12.830  25.180  1.00  0.00            
ATOM    178  H10 EA1     2      20.350  12.030  27.510  1.00  0.00            
ATOM    179  H11 EA1     2      18.900  11.220  26.950  1.00  0.00            
ATOM    180  H12 EA1     2      17.610  13.060  28.290  1.00  0.00            
ATOM    181  H13 EA1     2      18.680  12.210  29.370  1.00  0.00            
ATOM    182  H14 EA1     2      16.820  11.860  25.570  1.00  0.00            
ATOM    183  H15 EA1     2      14.720  11.690  23.780  1.00  0.00            
ATOM    184  H16 EA1     2      12.560  12.710  23.410  1.00  0.00            
ATOM    185  H17 EA1     2      12.080  15.070  23.700  1.00  0.00            
ATOM    186  H18 EA1     2      13.930  16.510  24.700  1.00  0.00            
ATOM    187  H19 EA1     2      16.060  15.480  25.530  1.00  0.00            
ATOM    188  H20 EA1     2      18.350  14.530  23.320  1.00  0.00            
ATOM    189  H21 EA1     2      19.360  13.840  21.090  1.00  0.00            
ATOM    190  H22 EA1     2      19.470  11.490  20.490  1.00  0.00            
ATOM    191  H23 EA1     2      18.370   9.730  21.940  1.00  0.00            
ATOM    192  H24 EA1     2      17.560  10.310  24.000  1.00  0.00            
TER
ENDMDL
MODEL        1
ATOM      1  C1  BCD     1      32.110  14.370  24.970  1.00  0.00            
ATOM      2  O1  BCD     1      30.720  14.750  25.020  1.00  0.00            
ATOM      3  C2  BCD     1      32.750  14.680  23.630  1.00  0.00            
ATOM      4  O2  BCD     1      32.670  16.070  23.320  1.00  0.00            
ATOM      5  C3  BCD     1      32.150  13.830  22.550  1.00  0.00            
ATOM      6  O3  BCD     1      32.750  13.950  21.210  1.00  0.00            
ATOM      7  C4  BCD     1      32.250  12.410  22.930  1.00  0.00            
ATOM      8  C5  BCD     1      31.720  12.030  24.370  1.00  0.00            
ATOM      9  O4  BCD     1      32.230  12.930  25.320  1.00  0.00            
ATOM     10  C6  BCD     1      32.110  10.590  24.810  1.00  0.00            
ATOM     11  O5  BCD     1      33.500  10.290  24.610  1.00  0.00            
ATOM     12  H1  BCD     1      32.600  14.900  25.800  1.00  0.00            
ATOM     13  H2  BCD     1      33.810  14.400  23.600  1.00  0.00            
ATOM     14  H3  BCD     1      33.280  16.230  22.590  1.00  0.00            
ATOM     15  H4  BCD     1      31.090  14.060  22.370  1.00  0.00            
ATOM     16  H5  BCD     1      33.590  13.480  21.250  1.00  0.00            
ATOM     17  H6  BCD     1      33.300  12.110  22.800  1.00  0.00            
ATOM     18  H7  BCD     1      30.630  12.150  24.360  1.00  0.00            
ATOM     19  H8  BCD     1      31.930  10.440  25.890  1.00  0.00            
ATOM     20  H9  BCD     1      31.520   9.910  24.190  1.00  0.00            
ATOM     21  H10 BCD     1      33.920  10.690  25.380  1.00  0.00            
ATOM     22  C7  BCD     1      28.380  17.810  26.670  1.00  0.00            
ATOM     23  O6  BCD     1      27.190  17.140  26.380  1.00  0.00            
ATOM     24  C8  BCD     1      29.080  18.140  25.310  1.00  0.00            
ATOM     25  O7  BCD     1      28.210  18.970  24.480  1.00  0.00            
ATOM     26  C9  BCD     1      29.540  16.800  24.630  1.00  0.00            
ATOM     27  O8  BCD     1      30.290  17.040  23.420  1.00  0.00            
ATOM     28  C10 BCD     1      30.420  15.990  25.600  1.00  0.00            
ATOM     29  C11 BCD     1      29.640  15.720  26.920  1.00  0.00            
ATOM     30  O9  BCD     1      29.200  16.930  27.470  1.00  0.00            
ATOM     31  C12 BCD     1      30.370  15.020  28.050  1.00  0.00            
ATOM     32  O10 BCD     1      31.350  15.840  28.640  1.00  0.00            
ATOM     33  H11 BCD     1      28.240  18.760  27.210  1.00  0.00            
ATOM     34  H12 BCD     1      29.940  18.800  25.500  1.00  0.00            
ATOM     35  H13 BCD     1      28.430  18.770  23.560  1.00  0.00            
ATOM     36  H14 BCD     1      28.620  16.250  24.400  1.00  0.00            
ATOM     37  H15 BCD     1      31.130  16.580  23.460  1.00  0.00            
ATOM     38  H16 BCD     1      31.350  16.530  25.820  1.00  0.00            
ATOM     39  H17 BCD     1      28.810  15.050  26.630  1.00  0.00            
ATOM     40  H18 BCD     1      29.640  14.620  28.770  1.00  0.00            
ATOM     41  H19 BCD     1      30.810  14.160  27.530  1.00  0.00            
ATOM     42  H20 BCD     1      31.080  16.740  28.450  1.00  0.00            
ATOM     43  C13 BCD     1      23.010  16.950  26.770  1.00  0.00            
ATOM     44  O11 BCD     1      23.030  15.690  26.000  1.00  0.00            
ATOM     45  C14 BCD     1      23.580  18.140  25.980  1.00  0.00            
ATOM     46  O12 BCD     1      22.890  18.170  24.660  1.00  0.00            
ATOM     47  C15 BCD     1      25.110  17.870  25.680  1.00  0.00            
ATOM     48  O13 BCD     1      25.640  19.020  24.950  1.00  0.00            
ATOM     49  C16 BCD     1      25.950  17.560  26.920  1.00  0.00            
ATOM     50  C17 BCD     1      25.240  16.390  27.650  1.00  0.00            
ATOM     51  O14 BCD     1      23.900  16.840  27.880  1.00  0.00            
ATOM     52  C18 BCD     1      25.890  16.070  29.020  1.00  0.00            
ATOM     53  O15 BCD     1      25.930  17.210  29.900  1.00  0.00            
ATOM     54  H21 BCD     1      22.030  17.190  27.190  1.00  0.00            
ATOM     55  H22 BCD     1      23.450  19.040  26.590  1.00  0.00            
ATOM     56  H23 BCD     1      23.430  18.690  24.070  1.00  0.00            
ATOM     57  H24 BCD     1      25.120  17.080  24.920  1.00  0.00            
ATOM     58  H25 BCD     1      26.560  18.810  24.810  1.00  0.00            
ATOM     59  H26 BCD     1      26.020  18.420  27.600  1.00  0.00            
ATOM     60  H27 BCD     1      25.150  15.450  27.090  1.00  0.00            
ATOM     61  H28 BCD     1      25.450  15.240  29.590  1.00  0.00            
ATOM     62  H29 BCD     1      26.870  15.620  28.810  1.00  0.00            
ATOM     63  H30 BCD     1      25.120  17.710  29.740  1.00  0.00            
ATOM     64  C19 BCD     1      20.510  12.730  24.620  1.00  0.00            
ATOM     65  O16 BCD     1      21.610  12.260  23.890  1.00  0.00            
ATOM     66  C20 BCD     1      20.220  14.100  24.140  1.00  0.00            
ATOM     67  O17 BCD     1      20.000  14.060  22.720  1.00  0.00            
ATOM     68  C21 BCD     1      21.330  15.130  24.520  1.00  0.00            
ATOM     69  O18 BCD     1      20.870  16.450  24.310  1.00  0.00            
ATOM     70  C22 BCD     1      21.810  14.990  25.950  1.00  0.00            
ATOM     71  C23 BCD     1      21.900  13.520  26.460  1.00  0.00            
ATOM     72  O19 BCD     1      20.770  12.790  26.040  1.00  0.00            
ATOM     73  C24 BCD     1      22.020  13.380  27.960  1.00  0.00            
ATOM     74  O20 BCD     1      20.940  14.020  28.660  1.00  0.00            
ATOM     75  H31 BCD     1      19.700  12.010  24.470  1.00  0.00            
ATOM     76  H32 BCD     1      19.290  14.460  24.590  1.00  0.00            
ATOM     77  H33 BCD     1      19.580  14.920  22.660  1.00  0.00            
ATOM     78  H34 BCD     1      22.200  14.920  23.900  1.00  0.00            
ATOM     79  H35 BCD     1      21.640  17.020  24.390  1.00  0.00            
ATOM     80  H36 BCD     1      21.140  15.550  26.610  1.00  0.00            
ATOM     81  H37 BCD     1      22.810  13.110  26.000  1.00  0.00            
ATOM     82  H38 BCD     1      22.010  12.330  28.270  1.00  0.00            
ATOM     83  H39 BCD     1      22.970  13.820  28.290  1.00  0.00            
ATOM     84  H40 BCD     1      20.690  13.440  29.390  1.00  0.00            
ATOM     85  C25 BCD     1      22.600   8.760  21.840  1.00  0.00            
ATOM     86  O21 BCD     1      23.860   9.200  21.490  1.00  0.00            
ATOM     87  C26 BCD     1      21.520   9.690  21.230  1.00  0.00            
ATOM     88  O22 BCD     1      21.570   9.810  19.780  1.00  0.00            
ATOM     89  C27 BCD     1      21.640  11.130  21.770  1.00  0.00            
ATOM     90  O23 BCD     1      20.660  11.940  21.200  1.00  0.00            
ATOM     91  C28 BCD     1      21.400  10.950  23.260  1.00  0.00            
ATOM     92  C29 BCD     1      22.400   9.980  23.950  1.00  0.00            
ATOM     93  O24 BCD     1      22.400   8.690  23.270  1.00  0.00            
ATOM     94  C30 BCD     1      21.990   9.800  25.390  1.00  0.00            
ATOM     95  O25 BCD     1      20.660   9.240  25.390  1.00  0.00            
ATOM     96  H41 BCD     1      22.450   7.740  21.470  1.00  0.00            
ATOM     97  H42 BCD     1      20.580   9.220  21.530  1.00  0.00            
ATOM     98  H43 BCD     1      22.390  10.140  19.410  1.00  0.00            
ATOM     99  H44 BCD     1      22.670  11.500  21.710  1.00  0.00            
ATOM    100  H45 BCD     1      20.630  12.790  21.650  1.00  0.00            
ATOM    101  H46 BCD     1      20.360  10.640  23.410  1.00  0.00            
ATOM    102  H47 BCD     1      23.410  10.400  23.970  1.00  0.00            
ATOM    103  H48 BCD     1      22.700   9.180  25.950  1.00  0.00            
ATOM    104  H49 BCD     1      21.970  10.660  26.060  1.00  0.00            
ATOM    105  H50 BCD     1      20.260   9.360  26.260  1.00  0.00            
ATOM    106  C31 BCD     1      27.550   8.060  19.850  1.00  0.00            
ATOM    107  O26 BCD     1      28.220   9.000  20.700  1.00  0.00            
ATOM    108  C32 BCD     1      26.460   8.640  18.910  1.00  0.00            
ATOM    109  O27 BCD     1      26.930   9.450  17.830  1.00  0.00            
ATOM    110  C33 BCD     1      25.370   9.390  19.670  1.00  0.00            
ATOM    111  C34 BCD     1      24.690   8.370  20.650  1.00  0.00            
ATOM    112  C35 BCD     1      25.780   7.660  21.550  1.00  0.00            
ATOM    113  O28 BCD     1      26.850   7.140  20.740  1.00  0.00            
ATOM    114  C36 BCD     1      25.160   6.540  22.390  1.00  0.00            
ATOM    115  O29 BCD     1      24.350   5.700  21.570  1.00  0.00            
ATOM    116  O30 BCD     1      24.400  10.090  18.940  1.00  0.00            
ATOM    117  H51 BCD     1      28.270   7.380  19.390  1.00  0.00            
ATOM    118  H52 BCD     1      25.940   7.790  18.460  1.00  0.00            
ATOM    119  H53 BCD     1      27.530  10.130  18.170  1.00  0.00            
ATOM    120  H54 BCD     1      25.900  10.110  20.310  1.00  0.00            
ATOM    121  H55 BCD     1      24.770  10.490  18.150  1.00  0.00            
ATOM    122  H56 BCD     1      24.070   7.630  20.120  1.00  0.00            
ATOM    123  H57 BCD     1      26.190   8.440  22.200  1.00  0.00            
ATOM    124  H58 BCD     1      26.010   6.030  22.860  1.00  0.00            
ATOM    125  H59 BCD     1      24.600   6.900  23.270  1.00  0.00            
ATOM    126  H60 BCD     1      23.600   5.340  22.050  1.00  0.00            
ATOM    127  C37 BCD     1      31.850  10.750  21.130  1.00  0.00            
ATOM    128  O31 BCD     1      31.400  11.630  22.130  1.00  0.00            
ATOM    129  C38 BCD     1      31.180  11.060  19.770  1.00  0.00            
ATOM    130  O32 BCD     1      31.310  12.380  19.370  1.00  0.00            
ATOM    131  C39 BCD     1      29.670  10.680  19.950  1.00  0.00            
ATOM    132  O33 BCD     1      28.930  10.970  18.740  1.00  0.00            
ATOM    133  C40 BCD     1      29.570   9.250  20.430  1.00  0.00            
ATOM    134  C41 BCD     1      30.330   9.020  21.740  1.00  0.00            
ATOM    135  O34 BCD     1      31.710   9.370  21.520  1.00  0.00            
ATOM    136  C42 BCD     1      30.190   7.630  22.200  1.00  0.00            
ATOM    137  O35 BCD     1      30.880   7.470  23.460  1.00  0.00            
ATOM    138  H61 BCD     1      32.930  10.870  20.980  1.00  0.00            
ATOM    139  H62 BCD     1      31.630  10.400  19.020  1.00  0.00            
ATOM    140  H63 BCD     1      31.590  13.010  20.030  1.00  0.00            
ATOM    141  H64 BCD     1      29.260  11.300  20.760  1.00  0.00            
ATOM    142  H65 BCD     1      29.270  11.750  18.290  1.00  0.00            
ATOM    143  H66 BCD     1      30.020   8.590  19.680  1.00  0.00            
ATOM    144  H67 BCD     1      29.860   9.580  22.560  1.00  0.00            
ATOM    145  H68 BCD     1      29.150   7.330  22.390  1.00  0.00            
ATOM    146  H69 BCD     1      30.620   6.880  21.530  1.00  0.00            
ATOM    147  H70 BCD     1      31.820   7.660  23.380  1.00  0.00            
ATOM    148  C1  EA1     2      28.960  11.790  26.520  1.00  0.00            
ATOM    149  N1  EA1     2      27.610  11.710  25.780  1.00  0.00            
ATOM    150  C2  EA1     2      27.800  11.150  24.340  1.00  0.00            
ATOM    151  C3  EA1     2      26.530  11.110  23.520  1.00  0.00            
ATOM    152  C4  EA1     2      25.990  12.540  23.400  1.00  0.00            
ATOM    153  C5  EA1     2      25.840  13.270  24.740  1.00  0.00            
ATOM    154  C6  EA1     2      27.070  13.130  25.660  1.00  0.00            
ATOM    155  O1  EA1     2      26.920  13.360  22.580  1.00  0.00            
ATOM    156  C7  EA1     2      26.510  13.600  21.230  1.00  0.00            
ATOM    157  C8  EA1     2      25.240  14.400  21.200  1.00  0.00            
ATOM    158  C9  EA1     2      24.060  13.870  20.690  1.00  0.00            
ATOM    159  C10 EA1     2      22.860  14.630  20.560  1.00  0.00            
ATOM    160  C11 EA1     2      22.860  15.950  20.990  1.00  0.00            
ATOM    161  C12 EA1     2      24.000  16.470  21.540  1.00  0.00            
ATOM    162  C13 EA1     2      25.210  15.790  21.570  1.00  0.00            
ATOM    163  C14 EA1     2      27.660  14.340  20.490  1.00  0.00            
ATOM    164  C15 EA1     2      28.720  14.880  21.170  1.00  0.00            
ATOM    165  C16 EA1     2      29.600  15.630  20.410  1.00  0.00            
ATOM    166  C17 EA1     2      29.710  15.500  19.010  1.00  0.00            
ATOM    167  C18 EA1     2      28.770  14.700  18.370  1.00  0.00            
ATOM    168  C19 EA1     2      27.700  14.240  19.070  1.00  0.00            
ATOM    169  H1  EA1     2      29.700  12.360  25.940  1.00  0.00            
ATOM    170  H2  EA1     2      28.790  12.250  27.490  1.00  0.00            
ATOM    171  H3  EA1     2      29.330  10.780  26.680  1.00  0.00            
ATOM    172  H4  EA1     2      26.990  11.100  26.310  1.00  0.00            
ATOM    173  H5  EA1     2      28.320  10.200  24.430  1.00  0.00            
ATOM    174  H6  EA1     2      28.510  11.850  23.910  1.00  0.00            
ATOM    175  H7  EA1     2      25.830  10.430  24.000  1.00  0.00            
ATOM    176  H8  EA1     2      26.760  10.800  22.490  1.00  0.00            
ATOM    177  H9  EA1     2      25.010  12.620  22.900  1.00  0.00            
ATOM    178  H10 EA1     2      24.930  13.130  25.340  1.00  0.00            
ATOM    179  H11 EA1     2      25.680  14.310  24.430  1.00  0.00            
ATOM    180  H12 EA1     2      27.900  13.750  25.320  1.00  0.00            
ATOM    181  H13 EA1     2      26.770  13.480  26.640  1.00  0.00            
ATOM    182  H14 EA1     2      26.270  12.620  20.800  1.00  0.00            
ATOM    183  H15 EA1     2      24.050  12.810  20.450  1.00  0.00            
ATOM    184  H16 EA1     2      21.940  14.120  20.270  1.00  0.00            
ATOM    185  H17 EA1     2      21.930  16.520  20.940  1.00  0.00            
ATOM    186  H18 EA1     2      23.930  17.490  21.900  1.00  0.00            
ATOM    187  H19 EA1     2      26.120  16.240  21.970  1.00  0.00            
ATOM    188  H20 EA1     2      28.800  14.850  22.260  1.00  0.00            
ATOM    189  H21 EA1     2      30.360  16.110  21.030  1.00  0.00            
ATOM    190  H22 EA1     2      30.490  16.000  18.460  1.00  0.00            
ATOM    191  H23 EA1     2      28.800  14.520  17.300  1.00  0.00            
ATOM    192  H24 EA1     2      26.900  13.630  18.640  1.00  0.00            
TER
ENDMDL
MODEL        1
ATOM      1  C1  BCD     1      19.440  23.930  27.700  1.00  0.00            
ATOM      2  O1  BCD     1      18.270  23.280  28.230  1.00  0.00            
ATOM      3  C2  BCD     1      20.020  23.290  26.420  1.00  0.00            
ATOM      4  O2  BCD     1      19.040  23.430  25.380  1.00  0.00            
ATOM      5  C3  BCD     1      20.420  21.880  26.680  1.00  0.00            
ATOM      6  O3  BCD     1      21.110  21.340  25.560  1.00  0.00            
ATOM      7  C4  BCD     1      21.260  21.750  27.930  1.00  0.00            
ATOM      8  C5  BCD     1      20.800  22.600  29.180  1.00  0.00            
ATOM      9  O4  BCD     1      20.480  23.910  28.720  1.00  0.00            
ATOM     10  C6  BCD     1      21.980  22.610  30.190  1.00  0.00            
ATOM     11  O5  BCD     1      23.220  22.960  29.600  1.00  0.00            
ATOM     12  H1  BCD     1      19.230  24.990  27.520  1.00  0.00            
ATOM     13  H2  BCD     1      20.890  23.950  26.250  1.00  0.00            
ATOM     14  H3  BCD     1      18.850  24.360  25.200  1.00  0.00            
ATOM     15  H4  BCD     1      19.530  21.250  26.810  1.00  0.00            
ATOM     16  H5  BCD     1      20.530  21.530  24.820  1.00  0.00            
ATOM     17  H6  BCD     1      22.300  21.960  27.660  1.00  0.00            
ATOM     18  H7  BCD     1      19.960  22.190  29.760  1.00  0.00            
ATOM     19  H8  BCD     1      21.850  23.260  31.070  1.00  0.00            
ATOM     20  H9  BCD     1      21.970  21.580  30.560  1.00  0.00            
ATOM     21  H10 BCD     1      23.200  23.920  29.670  1.00  0.00            
ATOM     22  C7  BCD     1      14.580  24.700  29.810  1.00  0.00            
ATOM     23  O6  BCD     1      13.930  23.400  29.720  1.00  0.00            
ATOM     24  C8  BCD     1      15.000  25.160  28.370  1.00  0.00            
ATOM     25  O7  BCD     1      13.870  25.140  27.460  1.00  0.00            
ATOM     26  C9  BCD     1      16.130  24.330  27.760  1.00  0.00            
ATOM     27  O8  BCD     1      16.540  24.860  26.510  1.00  0.00            
ATOM     28  C10 BCD     1      17.320  24.230  28.770  1.00  0.00            
ATOM     29  C11 BCD     1      16.860  23.850  30.180  1.00  0.00            
ATOM     30  O9  BCD     1      15.750  24.740  30.590  1.00  0.00            
ATOM     31  C12 BCD     1      18.020  24.030  31.160  1.00  0.00            
ATOM     32  O10 BCD     1      17.670  23.470  32.370  1.00  0.00            
ATOM     33  H11 BCD     1      13.900  25.420  30.280  1.00  0.00            
ATOM     34  H12 BCD     1      15.360  26.200  28.390  1.00  0.00            
ATOM     35  H13 BCD     1      13.700  26.040  27.170  1.00  0.00            
ATOM     36  H14 BCD     1      15.760  23.320  27.550  1.00  0.00            
ATOM     37  H15 BCD     1      15.910  24.480  25.880  1.00  0.00            
ATOM     38  H16 BCD     1      17.700  25.240  28.950  1.00  0.00            
ATOM     39  H17 BCD     1      16.480  22.820  30.260  1.00  0.00            
ATOM     40  H18 BCD     1      19.010  23.720  30.810  1.00  0.00            
ATOM     41  H19 BCD     1      18.130  25.110  31.320  1.00  0.00            
ATOM     42  H20 BCD     1      18.400  22.950  32.720  1.00  0.00            
ATOM     43  C13 BCD     1      10.740  20.940  30.300  1.00  0.00            
ATOM     44  O11 BCD     1      11.560  19.830  30.280  1.00  0.00            
ATOM     45  C14 BCD     1      10.680  21.700  29.010  1.00  0.00            
ATOM     46  O12 BCD     1      10.150  20.920  27.900  1.00  0.00            
ATOM     47  C15 BCD     1      12.000  22.410  28.610  1.00  0.00            
ATOM     48  O13 BCD     1      11.770  23.280  27.470  1.00  0.00            
ATOM     49  C16 BCD     1      12.530  23.170  29.860  1.00  0.00            
ATOM     50  C17 BCD     1      12.400  22.350  31.180  1.00  0.00            
ATOM     51  O14 BCD     1      11.090  21.850  31.390  1.00  0.00            
ATOM     52  C18 BCD     1      12.790  23.130  32.420  1.00  0.00            
ATOM     53  O15 BCD     1      11.840  24.170  32.650  1.00  0.00            
ATOM     54  H21 BCD     1       9.740  20.570  30.550  1.00  0.00            
ATOM     55  H22 BCD     1       9.950  22.490  29.220  1.00  0.00            
ATOM     56  H23 BCD     1      10.470  21.180  27.030  1.00  0.00            
ATOM     57  H24 BCD     1      12.680  21.620  28.290  1.00  0.00            
ATOM     58  H25 BCD     1      12.450  23.950  27.410  1.00  0.00            
ATOM     59  H26 BCD     1      12.030  24.150  29.890  1.00  0.00            
ATOM     60  H27 BCD     1      13.080  21.490  31.180  1.00  0.00            
ATOM     61  H28 BCD     1      12.880  22.390  33.220  1.00  0.00            
ATOM     62  H29 BCD     1      13.720  23.680  32.240  1.00  0.00            
ATOM     63  H30 BCD     1      11.030  23.650  32.660  1.00  0.00            
ATOM     64  C19 BCD     1      11.290  15.700  30.850  1.00  0.00            
ATOM     65  O16 BCD     1      12.620  15.450  30.480  1.00  0.00            
ATOM     66  C20 BCD     1      10.450  16.270  29.730  1.00  0.00            
ATOM     67  O17 BCD     1      10.420  15.500  28.560  1.00  0.00            
ATOM     68  C21 BCD     1      11.000  17.700  29.380  1.00  0.00            
ATOM     69  O18 BCD     1      10.370  18.250  28.170  1.00  0.00            
ATOM     70  C22 BCD     1      10.900  18.600  30.670  1.00  0.00            
ATOM     71  C23 BCD     1      11.830  17.900  31.740  1.00  0.00            
ATOM     72  O19 BCD     1      11.350  16.580  31.980  1.00  0.00            
ATOM     73  C24 BCD     1      11.700  18.680  33.000  1.00  0.00            
ATOM     74  O20 BCD     1      10.370  18.610  33.580  1.00  0.00            
ATOM     75  H31 BCD     1      10.820  14.740  31.090  1.00  0.00            
ATOM     76  H32 BCD     1       9.440  16.360  30.170  1.00  0.00            
ATOM     77  H33 BCD     1       9.930  16.020  27.930  1.00  0.00            
ATOM     78  H34 BCD     1      12.070  17.570  29.160  1.00  0.00            
ATOM     79  H35 BCD     1      10.400  19.210  28.100  1.00  0.00            
ATOM     80  H36 BCD     1       9.870  18.650  31.040  1.00  0.00            
ATOM     81  H37 BCD     1      12.860  17.850  31.360  1.00  0.00            
ATOM     82  H38 BCD     1      12.480  18.260  33.650  1.00  0.00            
ATOM     83  H39 BCD     1      12.050  19.720  32.890  1.00  0.00            
ATOM     84  H40 BCD     1      10.380  18.360  34.510  1.00  0.00            
ATOM     85  C25 BCD     1      15.560  12.680  30.090  1.00  0.00            
ATOM     86  O21 BCD     1      16.460  13.710  29.750  1.00  0.00            
ATOM     87  C26 BCD     1      14.460  12.560  28.950  1.00  0.00            
ATOM     88  O22 BCD     1      14.970  12.350  27.650  1.00  0.00            
ATOM     89  C27 BCD     1      13.550  13.860  29.070  1.00  0.00            
ATOM     90  O23 BCD     1      12.410  13.760  28.210  1.00  0.00            
ATOM     91  C28 BCD     1      13.100  14.130  30.490  1.00  0.00            
ATOM     92  C29 BCD     1      14.250  14.130  31.450  1.00  0.00            
ATOM     93  O24 BCD     1      14.920  12.890  31.290  1.00  0.00            
ATOM     94  C30 BCD     1      13.880  14.310  32.900  1.00  0.00            
ATOM     95  O25 BCD     1      12.930  13.340  33.330  1.00  0.00            
ATOM     96  H41 BCD     1      16.150  11.760  30.100  1.00  0.00            
ATOM     97  H42 BCD     1      13.870  11.710  29.340  1.00  0.00            
ATOM     98  H43 BCD     1      14.200  12.180  27.090  1.00  0.00            
ATOM     99  H44 BCD     1      14.260  14.650  28.810  1.00  0.00            
ATOM    100  H45 BCD     1      11.900  14.560  28.340  1.00  0.00            
ATOM    101  H46 BCD     1      12.350  13.420  30.860  1.00  0.00            
ATOM    102  H47 BCD     1      14.860  15.000  31.200  1.00  0.00            
ATOM    103  H48 BCD     1      14.820  14.170  33.450  1.00  0.00            
ATOM    104  H49 BCD     1      13.490  15.330  32.970  1.00  0.00            
ATOM    105  H50 BCD     1      12.860  13.360  34.280  1.00  0.00            
ATOM    106  C31 BCD     1      20.350  14.510  28.830  1.00  0.00            
ATOM    107  O26 BCD     1      20.130  15.940  28.890  1.00  0.00            
ATOM    108  C32 BCD     1      19.550  13.950  27.730  1.00  0.00            
ATOM    109  O27 BCD     1      19.830  14.580  26.520  1.00  0.00            
ATOM    110  C33 BCD     1      18.020  13.970  28.010  1.00  0.00            
ATOM    111  C34 BCD     1      17.780  13.360  29.350  1.00  0.00            
ATOM    112  C35 BCD     1      18.670  13.950  30.490  1.00  0.00            
ATOM    113  O28 BCD     1      20.060  13.990  30.090  1.00  0.00            
ATOM    114  C36 BCD     1      18.660  13.040  31.780  1.00  0.00            
ATOM    115  O29 BCD     1      19.040  11.700  31.340  1.00  0.00            
ATOM    116  O30 BCD     1      17.410  13.280  26.910  1.00  0.00            
ATOM    117  H51 BCD     1      21.410  14.420  28.580  1.00  0.00            
ATOM    118  H52 BCD     1      19.900  12.920  27.610  1.00  0.00            
ATOM    119  H53 BCD     1      19.420  14.010  25.870  1.00  0.00            
ATOM    120  H54 BCD     1      17.690  15.010  27.950  1.00  0.00            
ATOM    121  H55 BCD     1      16.540  13.020  27.240  1.00  0.00            
ATOM    122  H56 BCD     1      17.870  12.270  29.250  1.00  0.00            
ATOM    123  H57 BCD     1      18.430  15.000  30.680  1.00  0.00            
ATOM    124  H58 BCD     1      19.380  13.420  32.510  1.00  0.00            
ATOM    125  H59 BCD     1      17.670  13.170  32.240  1.00  0.00            
ATOM    126  H60 BCD     1      18.320  11.130  31.640  1.00  0.00            
ATOM    127  C37 BCD     1      22.290  19.590  28.530  1.00  0.00            
ATOM    128  O31 BCD     1      21.070  20.390  28.400  1.00  0.00            
ATOM    129  C38 BCD     1      22.450  18.500  27.470  1.00  0.00            
ATOM    130  O32 BCD     1      22.470  19.220  26.270  1.00  0.00            
ATOM    131  C39 BCD     1      21.470  17.370  27.500  1.00  0.00            
ATOM    132  O33 BCD     1      21.910  16.340  26.690  1.00  0.00            
ATOM    133  C40 BCD     1      21.320  16.860  28.940  1.00  0.00            
ATOM    134  C41 BCD     1      21.260  17.950  30.040  1.00  0.00            
ATOM    135  O34 BCD     1      22.230  19.000  29.820  1.00  0.00            
ATOM    136  C42 BCD     1      21.500  17.290  31.420  1.00  0.00            
ATOM    137  O35 BCD     1      22.640  16.640  31.620  1.00  0.00            
ATOM    138  H61 BCD     1      23.140  20.270  28.660  1.00  0.00            
ATOM    139  H62 BCD     1      23.450  18.050  27.560  1.00  0.00            
ATOM    140  H63 BCD     1      21.890  19.980  26.350  1.00  0.00            
ATOM    141  H64 BCD     1      20.460  17.660  27.180  1.00  0.00            
ATOM    142  H65 BCD     1      21.170  15.770  26.460  1.00  0.00            
ATOM    143  H66 BCD     1      22.230  16.280  29.170  1.00  0.00            
ATOM    144  H67 BCD     1      20.270  18.410  29.970  1.00  0.00            
ATOM    145  H68 BCD     1      21.480  18.120  32.150  1.00  0.00            
ATOM    146  H69 BCD     1      20.620  16.670  31.640  1.00  0.00            
ATOM    147  H70 BCD     1      22.560  15.780  32.040  1.00  0.00            
ATOM    148  C1  EA1     2      18.080  20.460  29.860  1.00  0.00            
ATOM    149  N1  EA1     2      16.750  19.740  30.090  1.00  0.00            
ATOM    150  C2  EA1     2      17.210  18.220  30.070  1.00  0.00            
ATOM    151  C3  EA1     2      16.070  17.250  29.890  1.00  0.00            
ATOM    152  C4  EA1     2      15.230  17.520  28.600  1.00  0.00            
ATOM    153  C5  EA1     2      14.730  18.990  28.600  1.00  0.00            
ATOM    154  C6  EA1     2      15.710  20.120  29.030  1.00  0.00            
ATOM    155  O1  EA1     2      16.170  17.380  27.600  1.00  0.00            
ATOM    156  C7  EA1     2      15.870  16.810  26.340  1.00  0.00            
ATOM    157  C8  EA1     2      14.640  17.440  25.700  1.00  0.00            
ATOM    158  C9  EA1     2      13.500  16.650  25.580  1.00  0.00            
ATOM    159  C10 EA1     2      12.350  17.230  25.030  1.00  0.00            
ATOM    160  C11 EA1     2      12.400  18.550  24.460  1.00  0.00            
ATOM    161  C12 EA1     2      13.550  19.350  24.600  1.00  0.00            
ATOM    162  C13 EA1     2      14.650  18.810  25.270  1.00  0.00            
ATOM    163  C14 EA1     2      17.100  17.070  25.440  1.00  0.00            
ATOM    164  C15 EA1     2      18.150  17.960  25.710  1.00  0.00            
ATOM    165  C16 EA1     2      19.270  18.020  24.860  1.00  0.00            
ATOM    166  C17 EA1     2      19.340  17.120  23.800  1.00  0.00            
ATOM    167  C18 EA1     2      18.310  16.210  23.490  1.00  0.00            
ATOM    168  C19 EA1     2      17.210  16.210  24.320  1.00  0.00            
ATOM    169  H1  EA1     2      18.670  20.230  30.740  1.00  0.00            
ATOM    170  H2  EA1     2      18.520  20.100  28.930  1.00  0.00            
ATOM    171  H3  EA1     2      17.920  21.540  29.750  1.00  0.00            
ATOM    172  H4  EA1     2      16.390  19.960  31.030  1.00  0.00            
ATOM    173  H5  EA1     2      17.910  18.050  30.880  1.00  0.00            
ATOM    174  H6  EA1     2      17.820  18.090  29.170  1.00  0.00            
ATOM    175  H7  EA1     2      15.390  17.280  30.750  1.00  0.00            
ATOM    176  H8  EA1     2      16.520  16.250  29.830  1.00  0.00            
ATOM    177  H9  EA1     2      14.490  16.730  28.420  1.00  0.00            
ATOM    178  H10 EA1     2      13.800  19.090  29.160  1.00  0.00            
ATOM    179  H11 EA1     2      14.410  19.290  27.590  1.00  0.00            
ATOM    180  H12 EA1     2      16.200  20.350  28.090  1.00  0.00            
ATOM    181  H13 EA1     2      15.250  21.060  29.370  1.00  0.00            
ATOM    182  H14 EA1     2      15.720  15.730  26.370  1.00  0.00            
ATOM    183  H15 EA1     2      13.420  15.640  25.980  1.00  0.00            
ATOM    184  H16 EA1     2      11.420  16.690  24.920  1.00  0.00            
ATOM    185  H17 EA1     2      11.570  19.010  23.930  1.00  0.00            
ATOM    186  H18 EA1     2      13.610  20.380  24.240  1.00  0.00            
ATOM    187  H19 EA1     2      15.520  19.440  25.420  1.00  0.00            
ATOM    188  H20 EA1     2      18.180  18.580  26.610  1.00  0.00            
ATOM    189  H21 EA1     2      20.040  18.770  24.990  1.00  0.00            
ATOM    190  H22 EA1     2      20.210  17.160  23.150  1.00  0.00            
ATOM    191  H23 EA1     2      18.340  15.520  22.650  1.00  0.00            
ATOM    192  H24 EA1     2      16.390  15.540  24.040  1.00  0.00            
TER
ENDMDL
MODEL        1
ATOM      1  C1  BCD     1      21.990  25.140  24.580  1.00  0.00            
ATOM      2  O1  BCD     1      21.030  24.210  25.050  1.00  0.00            
ATOM      3  C2  BCD     1      22.270  25.050  23.150  1.00  0.00            
ATOM      4  O2  BCD     1      20.980  24.990  22.530  1.00  0.00            
ATOM      5  C3  BCD     1      23.040  23.900  22.780  1.00  0.00            
ATOM      6  O3  BCD     1      23.440  24.060  21.380  1.00  0.00            
ATOM      7  C4  BCD     1      24.270  23.720  23.710  1.00  0.00            
ATOM      8  C5  BCD     1      23.960  23.960  25.170  1.00  0.00            
ATOM      9  O4  BCD     1      23.170  25.130  25.360  1.00  0.00            
ATOM     10  C6  BCD     1      25.210  24.050  26.060  1.00  0.00            
ATOM     11  O5  BCD     1      26.060  25.090  25.510  1.00  0.00            
ATOM     12  H1  BCD     1      21.560  26.090  24.910  1.00  0.00            
ATOM     13  H2  BCD     1      22.820  25.960  22.880  1.00  0.00            
ATOM     14  H3  BCD     1      21.210  24.870  21.610  1.00  0.00            
ATOM     15  H4  BCD     1      22.420  23.000  22.930  1.00  0.00            
ATOM     16  H5  BCD     1      24.140  23.420  21.250  1.00  0.00            
ATOM     17  H6  BCD     1      24.990  24.510  23.470  1.00  0.00            
ATOM     18  H7  BCD     1      23.330  23.170  25.590  1.00  0.00            
ATOM     19  H8  BCD     1      24.960  24.360  27.090  1.00  0.00            
ATOM     20  H9  BCD     1      25.710  23.080  26.130  1.00  0.00            
ATOM     21  H10 BCD     1      26.970  24.870  25.730  1.00  0.00            
ATOM     22  C7  BCD     1      17.430  23.410  26.730  1.00  0.00            
ATOM     23  O6  BCD     1      17.490  21.980  26.480  1.00  0.00            
ATOM     24  C8  BCD     1      17.410  24.110  25.360  1.00  0.00            
ATOM     25  O7  BCD     1      16.360  23.590  24.580  1.00  0.00            
ATOM     26  C9  BCD     1      18.760  24.270  24.740  1.00  0.00            
ATOM     27  O8  BCD     1      18.630  25.220  23.690  1.00  0.00            
ATOM     28  C10 BCD     1      19.870  24.600  25.710  1.00  0.00            
ATOM     29  C11 BCD     1      19.760  23.760  26.940  1.00  0.00            
ATOM     30  O9  BCD     1      18.480  23.950  27.500  1.00  0.00            
ATOM     31  C12 BCD     1      20.780  24.220  27.940  1.00  0.00            
ATOM     32  O10 BCD     1      20.570  25.500  28.520  1.00  0.00            
ATOM     33  H11 BCD     1      16.530  23.590  27.330  1.00  0.00            
ATOM     34  H12 BCD     1      17.080  25.110  25.650  1.00  0.00            
ATOM     35  H13 BCD     1      16.210  22.650  24.710  1.00  0.00            
ATOM     36  H14 BCD     1      19.020  23.270  24.370  1.00  0.00            
ATOM     37  H15 BCD     1      19.480  25.320  23.250  1.00  0.00            
ATOM     38  H16 BCD     1      19.890  25.670  25.960  1.00  0.00            
ATOM     39  H17 BCD     1      19.950  22.720  26.660  1.00  0.00            
ATOM     40  H18 BCD     1      20.930  23.480  28.730  1.00  0.00            
ATOM     41  H19 BCD     1      21.730  24.240  27.390  1.00  0.00            
ATOM     42  H20 BCD     1      21.290  25.760  29.100  1.00  0.00            
ATOM     43  C13 BCD     1      15.660  18.390  27.600  1.00  0.00            
ATOM     44  O11 BCD     1      16.680  17.550  27.090  1.00  0.00            
ATOM     45  C14 BCD     1      14.960  19.250  26.480  1.00  0.00            
ATOM     46  O12 BCD     1      14.380  18.350  25.560  1.00  0.00            
ATOM     47  C15 BCD     1      15.910  20.300  25.910  1.00  0.00            
ATOM     48  O13 BCD     1      15.270  21.130  24.940  1.00  0.00            
ATOM     49  C16 BCD     1      16.460  21.170  27.020  1.00  0.00            
ATOM     50  C17 BCD     1      17.170  20.330  28.070  1.00  0.00            
ATOM     51  O14 BCD     1      16.240  19.260  28.580  1.00  0.00            
ATOM     52  C18 BCD     1      17.760  21.080  29.170  1.00  0.00            
ATOM     53  O15 BCD     1      16.740  21.780  29.930  1.00  0.00            
ATOM     54  H21 BCD     1      14.950  17.800  28.170  1.00  0.00            
ATOM     55  H22 BCD     1      14.070  19.740  26.890  1.00  0.00            
ATOM     56  H23 BCD     1      13.630  17.970  26.010  1.00  0.00            
ATOM     57  H24 BCD     1      16.760  19.730  25.490  1.00  0.00            
ATOM     58  H25 BCD     1      14.570  20.660  24.460  1.00  0.00            
ATOM     59  H26 BCD     1      15.710  21.830  27.480  1.00  0.00            
ATOM     60  H27 BCD     1      17.930  19.690  27.600  1.00  0.00            
ATOM     61  H28 BCD     1      18.260  20.390  29.860  1.00  0.00            
ATOM     62  H29 BCD     1      18.670  21.640  28.910  1.00  0.00            
ATOM     63  H30 BCD     1      16.520  21.310  30.740  1.00  0.00            
ATOM     64  C19 BCD     1      17.910  13.710  26.690  1.00  0.00            
ATOM     65  O16 BCD     1      19.130  14.280  26.270  1.00  0.00            
ATOM     66  C20 BCD     1      16.820  14.090  25.740  1.00  0.00            
ATOM     67  O17 BCD     1      17.070  13.620  24.390  1.00  0.00            
ATOM     68  C21 BCD     1      16.550  15.620  25.750  1.00  0.00            
ATOM     69  O18 BCD     1      15.380  15.950  24.960  1.00  0.00            
ATOM     70  C22 BCD     1      16.410  16.180  27.150  1.00  0.00            
ATOM     71  C23 BCD     1      17.460  15.560  28.100  1.00  0.00            
ATOM     72  O19 BCD     1      17.520  14.180  27.990  1.00  0.00            
ATOM     73  C24 BCD     1      17.290  16.050  29.520  1.00  0.00            
ATOM     74  O20 BCD     1      15.940  15.660  30.000  1.00  0.00            
ATOM     75  H31 BCD     1      17.920  12.620  26.820  1.00  0.00            
ATOM     76  H32 BCD     1      15.930  13.620  26.170  1.00  0.00            
ATOM     77  H33 BCD     1      16.450  14.010  23.770  1.00  0.00            
ATOM     78  H34 BCD     1      17.450  16.090  25.330  1.00  0.00            
ATOM     79  H35 BCD     1      15.330  16.900  24.900  1.00  0.00            
ATOM     80  H36 BCD     1      15.450  16.010  27.650  1.00  0.00            
ATOM     81  H37 BCD     1      18.470  15.910  27.880  1.00  0.00            
ATOM     82  H38 BCD     1      17.990  15.530  30.190  1.00  0.00            
ATOM     83  H39 BCD     1      17.460  17.120  29.690  1.00  0.00            
ATOM     84  H40 BCD     1      16.030  15.010  30.700  1.00  0.00            
ATOM     85  C25 BCD     1      23.120  13.480  25.710  1.00  0.00            
ATOM     86  O21 BCD     1      23.340  14.750  25.080  1.00  0.00            
ATOM     87  C26 BCD     1      22.140  12.690  24.840  1.00  0.00            
ATOM     88  O22 BCD     1      22.640  12.610  23.490  1.00  0.00            
ATOM     89  C27 BCD     1      20.760  13.360  24.890  1.00  0.00            
ATOM     90  O23 BCD     1      19.780  12.800  24.010  1.00  0.00            
ATOM     91  C28 BCD     1      20.340  13.470  26.350  1.00  0.00            
ATOM     92  C29 BCD     1      21.330  14.180  27.200  1.00  0.00            
ATOM     93  O24 BCD     1      22.620  13.560  27.050  1.00  0.00            
ATOM     94  C30 BCD     1      21.030  14.190  28.750  1.00  0.00            
ATOM     95  O25 BCD     1      21.030  12.870  29.200  1.00  0.00            
ATOM     96  H41 BCD     1      24.020  12.870  25.850  1.00  0.00            
ATOM     97  H42 BCD     1      22.030  11.660  25.190  1.00  0.00            
ATOM     98  H43 BCD     1      21.900  12.200  23.060  1.00  0.00            
ATOM     99  H44 BCD     1      20.980  14.360  24.510  1.00  0.00            
ATOM    100  H45 BCD     1      18.890  13.130  24.150  1.00  0.00            
ATOM    101  H46 BCD     1      20.080  12.470  26.730  1.00  0.00            
ATOM    102  H47 BCD     1      21.280  15.220  26.830  1.00  0.00            
ATOM    103  H48 BCD     1      21.790  14.870  29.170  1.00  0.00            
ATOM    104  H49 BCD     1      20.080  14.710  28.940  1.00  0.00            
ATOM    105  H50 BCD     1      20.680  12.930  30.090  1.00  0.00            
ATOM    106  C31 BCD     1      26.210  16.970  23.070  1.00  0.00            
ATOM    107  O26 BCD     1      25.760  18.160  23.640  1.00  0.00            
ATOM    108  C32 BCD     1      25.120  16.350  22.170  1.00  0.00            
ATOM    109  O27 BCD     1      24.520  17.190  21.220  1.00  0.00            
ATOM    110  C33 BCD     1      24.020  15.720  22.980  1.00  0.00            
ATOM    111  C34 BCD     1      24.510  14.850  24.230  1.00  0.00            
ATOM    112  C35 BCD     1      25.540  15.710  24.980  1.00  0.00            
ATOM    113  O28 BCD     1      26.620  16.040  24.140  1.00  0.00            
ATOM    114  C36 BCD     1      26.190  15.010  26.180  1.00  0.00            
ATOM    115  O29 BCD     1      26.950  15.880  26.990  1.00  0.00            
ATOM    116  O30 BCD     1      23.390  14.830  22.070  1.00  0.00            
ATOM    117  H51 BCD     1      27.040  17.140  22.380  1.00  0.00            
ATOM    118  H52 BCD     1      25.590  15.510  21.630  1.00  0.00            
ATOM    119  H53 BCD     1      23.780  16.680  20.890  1.00  0.00            
ATOM    120  H54 BCD     1      23.360  16.560  23.240  1.00  0.00            
ATOM    121  H55 BCD     1      22.780  14.320  22.600  1.00  0.00            
ATOM    122  H56 BCD     1      24.950  13.930  23.830  1.00  0.00            
ATOM    123  H57 BCD     1      25.140  16.650  25.390  1.00  0.00            
ATOM    124  H58 BCD     1      25.340  14.550  26.700  1.00  0.00            
ATOM    125  H59 BCD     1      26.780  14.160  25.800  1.00  0.00            
ATOM    126  H60 BCD     1      27.600  15.370  27.470  1.00  0.00            
ATOM    127  C37 BCD     1      26.160  22.210  23.050  1.00  0.00            
ATOM    128  O31 BCD     1      24.780  22.320  23.570  1.00  0.00            
ATOM    129  C38 BCD     1      26.150  21.450  21.790  1.00  0.00            
ATOM    130  O32 BCD     1      25.310  22.080  20.840  1.00  0.00            
ATOM    131  C39 BCD     1      25.780  19.980  21.970  1.00  0.00            
ATOM    132  O33 BCD     1      25.980  19.270  20.690  1.00  0.00            
ATOM    133  C40 BCD     1      26.500  19.360  23.160  1.00  0.00            
ATOM    134  C41 BCD     1      26.510  20.320  24.410  1.00  0.00            
ATOM    135  O34 BCD     1      27.010  21.530  23.960  1.00  0.00            
ATOM    136  C42 BCD     1      27.380  19.740  25.570  1.00  0.00            
ATOM    137  O35 BCD     1      26.640  18.870  26.340  1.00  0.00            
ATOM    138  H61 BCD     1      26.590  23.190  22.820  1.00  0.00            
ATOM    139  H62 BCD     1      27.180  21.400  21.430  1.00  0.00            
ATOM    140  H63 BCD     1      25.280  21.490  20.080  1.00  0.00            
ATOM    141  H64 BCD     1      24.750  19.870  22.350  1.00  0.00            
ATOM    142  H65 BCD     1      25.380  18.520  20.720  1.00  0.00            
ATOM    143  H66 BCD     1      27.480  19.100  22.740  1.00  0.00            
ATOM    144  H67 BCD     1      25.530  20.430  24.900  1.00  0.00            
ATOM    145  H68 BCD     1      28.190  19.200  25.080  1.00  0.00            
ATOM    146  H69 BCD     1      27.870  20.500  26.190  1.00  0.00            
ATOM    147  H70 BCD     1      26.790  17.960  26.060  1.00  0.00            
ATOM    148  C1  EA1     2      23.390  17.260  28.110  1.00  0.00            
ATOM    149  N1  EA1     2      22.900  18.510  27.500  1.00  0.00            
ATOM    150  C2  EA1     2      21.380  18.590  27.630  1.00  0.00            
ATOM    151  C3  EA1     2      20.740  19.830  26.920  1.00  0.00            
ATOM    152  C4  EA1     2      21.430  20.150  25.560  1.00  0.00            
ATOM    153  C5  EA1     2      22.980  19.970  25.520  1.00  0.00            
ATOM    154  C6  EA1     2      23.340  18.610  26.040  1.00  0.00            
ATOM    155  O1  EA1     2      20.930  19.110  24.630  1.00  0.00            
ATOM    156  C7  EA1     2      19.730  19.420  23.900  1.00  0.00            
ATOM    157  C8  EA1     2      20.030  20.350  22.760  1.00  0.00            
ATOM    158  C9  EA1     2      19.280  21.450  22.380  1.00  0.00            
ATOM    159  C10 EA1     2      19.690  22.260  21.280  1.00  0.00            
ATOM    160  C11 EA1     2      20.830  21.940  20.510  1.00  0.00            
ATOM    161  C12 EA1     2      21.660  20.820  20.970  1.00  0.00            
ATOM    162  C13 EA1     2      21.150  19.980  21.990  1.00  0.00            
ATOM    163  C14 EA1     2      19.200  18.080  23.350  1.00  0.00            
ATOM    164  C15 EA1     2      20.050  16.930  23.280  1.00  0.00            
ATOM    165  C16 EA1     2      19.610  15.780  22.700  1.00  0.00            
ATOM    166  C17 EA1     2      18.310  15.780  22.210  1.00  0.00            
ATOM    167  C18 EA1     2      17.360  16.850  22.420  1.00  0.00            
ATOM    168  C19 EA1     2      17.880  18.060  22.930  1.00  0.00            
ATOM    169  H1  EA1     2      24.480  17.240  28.060  1.00  0.00            
ATOM    170  H2  EA1     2      23.150  17.240  29.180  1.00  0.00            
ATOM    171  H3  EA1     2      23.020  16.340  27.640  1.00  0.00            
ATOM    172  H4  EA1     2      23.350  19.310  27.980  1.00  0.00            
ATOM    173  H5  EA1     2      21.290  18.620  28.720  1.00  0.00            
ATOM    174  H6  EA1     2      20.950  17.660  27.270  1.00  0.00            
ATOM    175  H7  EA1     2      20.780  20.750  27.530  1.00  0.00            
ATOM    176  H8  EA1     2      19.650  19.730  26.850  1.00  0.00            
ATOM    177  H9  EA1     2      21.210  21.170  25.200  1.00  0.00            
ATOM    178  H10 EA1     2      23.460  20.710  26.180  1.00  0.00            
ATOM    179  H11 EA1     2      23.260  20.220  24.490  1.00  0.00            
ATOM    180  H12 EA1     2      22.840  17.870  25.410  1.00  0.00            
ATOM    181  H13 EA1     2      24.420  18.440  26.020  1.00  0.00            
ATOM    182  H14 EA1     2      18.940  19.750  24.590  1.00  0.00            
ATOM    183  H15 EA1     2      18.420  21.730  22.990  1.00  0.00            
ATOM    184  H16 EA1     2      19.100  23.140  21.090  1.00  0.00            
ATOM    185  H17 EA1     2      21.070  22.450  19.590  1.00  0.00            
ATOM    186  H18 EA1     2      22.500  20.510  20.360  1.00  0.00            
ATOM    187  H19 EA1     2      21.730  19.140  22.390  1.00  0.00            
ATOM    188  H20 EA1     2      21.070  16.910  23.650  1.00  0.00            
ATOM    189  H21 EA1     2      20.230  14.910  22.510  1.00  0.00            
ATOM    190  H22 EA1     2      17.980  14.930  21.620  1.00  0.00            
ATOM    191  H23 EA1     2      16.310  16.690  22.180  1.00  0.00            
ATOM    192  H24 EA1     2      17.230  18.920  22.940  1.00  0.00            
TER
ENDMDL
MODEL        1
ATOM      1  C1  BCD     1      28.460  13.410  28.860  1.00  0.00            
ATOM      2  O1  BCD     1      27.060  13.290  29.070  1.00  0.00            
ATOM      3  C2  BCD     1      28.900  14.880  28.580  1.00  0.00            
ATOM      4  O2  BCD     1      28.680  15.740  29.660  1.00  0.00            
ATOM      5  C3  BCD     1      28.370  15.420  27.250  1.00  0.00            
ATOM      6  O3  BCD     1      28.990  16.730  26.990  1.00  0.00            
ATOM      7  C4  BCD     1      28.590  14.400  26.160  1.00  0.00            
ATOM      8  C5  BCD     1      28.190  13.000  26.560  1.00  0.00            
ATOM      9  O4  BCD     1      28.860  12.680  27.770  1.00  0.00            
ATOM     10  C6  BCD     1      28.360  11.970  25.480  1.00  0.00            
ATOM     11  O5  BCD     1      27.920  10.690  25.940  1.00  0.00            
ATOM     12  H1  BCD     1      29.100  13.000  29.650  1.00  0.00            
ATOM     13  H2  BCD     1      29.990  14.750  28.500  1.00  0.00            
ATOM     14  H3  BCD     1      29.010  16.610  29.400  1.00  0.00            
ATOM     15  H4  BCD     1      27.280  15.530  27.340  1.00  0.00            
ATOM     16  H5  BCD     1      28.630  17.110  26.180  1.00  0.00            
ATOM     17  H6  BCD     1      29.640  14.410  25.840  1.00  0.00            
ATOM     18  H7  BCD     1      27.100  13.020  26.670  1.00  0.00            
ATOM     19  H8  BCD     1      27.820  12.140  24.540  1.00  0.00            
ATOM     20  H9  BCD     1      29.390  11.760  25.150  1.00  0.00            
ATOM     21  H10 BCD     1      28.630  10.370  26.500  1.00  0.00            
ATOM     22  C7  BCD     1      24.320  11.900  31.670  1.00  0.00            
ATOM     23  O6  BCD     1      23.310  12.280  30.780  1.00  0.00            
ATOM     24  C8  BCD     1      25.160  13.120  32.120  1.00  0.00            
ATOM     25  O7  BCD     1      24.250  14.120  32.590  1.00  0.00            
ATOM     26  C9  BCD     1      25.960  13.680  30.980  1.00  0.00            
ATOM     27  O8  BCD     1      26.860  14.660  31.510  1.00  0.00            
ATOM     28  C10 BCD     1      26.840  12.690  30.320  1.00  0.00            
ATOM     29  C11 BCD     1      26.160  11.350  30.020  1.00  0.00            
ATOM     30  O9  BCD     1      25.200  10.940  31.050  1.00  0.00            
ATOM     31  C12 BCD     1      26.980  10.130  29.630  1.00  0.00            
ATOM     32  O10 BCD     1      27.720   9.670  30.720  1.00  0.00            
ATOM     33  H11 BCD     1      23.970  11.360  32.560  1.00  0.00            
ATOM     34  H12 BCD     1      25.810  12.870  32.970  1.00  0.00            
ATOM     35  H13 BCD     1      24.740  14.810  33.050  1.00  0.00            
ATOM     36  H14 BCD     1      25.200  14.060  30.280  1.00  0.00            
ATOM     37  H15 BCD     1      27.410  15.000  30.800  1.00  0.00            
ATOM     38  H16 BCD     1      27.740  12.430  30.900  1.00  0.00            
ATOM     39  H17 BCD     1      25.540  11.660  29.160  1.00  0.00            
ATOM     40  H18 BCD     1      26.320   9.330  29.270  1.00  0.00            
ATOM     41  H19 BCD     1      27.630  10.460  28.810  1.00  0.00            
ATOM     42  H20 BCD     1      28.610   9.440  30.440  1.00  0.00            
ATOM     43  C13 BCD     1      19.250  12.090  30.290  1.00  0.00            
ATOM     44  O11 BCD     1      19.390  11.940  28.900  1.00  0.00            
ATOM     45  C14 BCD     1      19.770  13.420  30.700  1.00  0.00            
ATOM     46  O12 BCD     1      19.210  14.430  29.920  1.00  0.00            
ATOM     47  C15 BCD     1      21.330  13.470  30.640  1.00  0.00            
ATOM     48  O13 BCD     1      21.890  14.780  31.030  1.00  0.00            
ATOM     49  C16 BCD     1      21.980  12.250  31.320  1.00  0.00            
ATOM     50  C17 BCD     1      21.250  10.960  30.840  1.00  0.00            
ATOM     51  O14 BCD     1      19.810  11.030  31.030  1.00  0.00            
ATOM     52  C18 BCD     1      21.800   9.620  31.420  1.00  0.00            
ATOM     53  O15 BCD     1      21.060   8.630  30.870  1.00  0.00            
ATOM     54  H21 BCD     1      18.170  12.170  30.470  1.00  0.00            
ATOM     55  H22 BCD     1      19.520  13.570  31.760  1.00  0.00            
ATOM     56  H23 BCD     1      19.500  15.280  30.260  1.00  0.00            
ATOM     57  H24 BCD     1      21.600  13.470  29.570  1.00  0.00            
ATOM     58  H25 BCD     1      22.750  14.580  31.400  1.00  0.00            
ATOM     59  H26 BCD     1      21.890  12.320  32.410  1.00  0.00            
ATOM     60  H27 BCD     1      21.450  10.970  29.770  1.00  0.00            
ATOM     61  H28 BCD     1      22.850   9.440  31.150  1.00  0.00            
ATOM     62  H29 BCD     1      21.750   9.730  32.510  1.00  0.00            
ATOM     63  H30 BCD     1      20.180   8.900  31.160  1.00  0.00            
ATOM     64  C19 BCD     1      16.950  11.340  25.700  1.00  0.00            
ATOM     65  O16 BCD     1      18.020  12.060  25.060  1.00  0.00            
ATOM     66  C20 BCD     1      16.340  12.140  26.790  1.00  0.00            
ATOM     67  O17 BCD     1      15.680  13.240  26.280  1.00  0.00            
ATOM     68  C21 BCD     1      17.380  12.610  27.810  1.00  0.00            
ATOM     69  O18 BCD     1      16.880  13.470  28.860  1.00  0.00            
ATOM     70  C22 BCD     1      18.100  11.390  28.330  1.00  0.00            
ATOM     71  C23 BCD     1      18.590  10.450  27.260  1.00  0.00            
ATOM     72  O19 BCD     1      17.500  10.210  26.400  1.00  0.00            
ATOM     73  C24 BCD     1      19.200   9.220  27.930  1.00  0.00            
ATOM     74  O20 BCD     1      20.310   8.740  27.240  1.00  0.00            
ATOM     75  H31 BCD     1      16.240  10.960  24.950  1.00  0.00            
ATOM     76  H32 BCD     1      15.600  11.520  27.300  1.00  0.00            
ATOM     77  H33 BCD     1      15.330  13.780  27.000  1.00  0.00            
ATOM     78  H34 BCD     1      18.060  13.230  27.210  1.00  0.00            
ATOM     79  H35 BCD     1      17.690  13.930  29.090  1.00  0.00            
ATOM     80  H36 BCD     1      17.590  10.950  29.190  1.00  0.00            
ATOM     81  H37 BCD     1      19.450  10.860  26.720  1.00  0.00            
ATOM     82  H38 BCD     1      19.450   9.480  28.970  1.00  0.00            
ATOM     83  H39 BCD     1      18.460   8.420  28.080  1.00  0.00            
ATOM     84  H40 BCD     1      20.040   8.430  26.370  1.00  0.00            
ATOM     85  C25 BCD     1      19.270  13.780  21.480  1.00  0.00            
ATOM     86  O21 BCD     1      20.590  14.060  21.890  1.00  0.00            
ATOM     87  C26 BCD     1      18.220  14.570  22.230  1.00  0.00            
ATOM     88  O22 BCD     1      18.540  15.940  22.130  1.00  0.00            
ATOM     89  C27 BCD     1      18.080  14.040  23.690  1.00  0.00            
ATOM     90  O23 BCD     1      16.960  14.760  24.320  1.00  0.00            
ATOM     91  C28 BCD     1      17.900  12.510  23.690  1.00  0.00            
ATOM     92  C29 BCD     1      19.070  11.920  22.910  1.00  0.00            
ATOM     93  O24 BCD     1      18.970  12.360  21.610  1.00  0.00            
ATOM     94  C30 BCD     1      19.100  10.410  23.000  1.00  0.00            
ATOM     95  O25 BCD     1      17.840   9.830  22.590  1.00  0.00            
ATOM     96  H41 BCD     1      19.210  14.060  20.420  1.00  0.00            
ATOM     97  H42 BCD     1      17.280  14.350  21.710  1.00  0.00            
ATOM     98  H43 BCD     1      17.940  16.350  22.770  1.00  0.00            
ATOM     99  H44 BCD     1      19.050  14.200  24.180  1.00  0.00            
ATOM    100  H45 BCD     1      16.820  14.130  25.040  1.00  0.00            
ATOM    101  H46 BCD     1      17.020  12.100  23.180  1.00  0.00            
ATOM    102  H47 BCD     1      20.060  12.250  23.230  1.00  0.00            
ATOM    103  H48 BCD     1      19.890  10.030  22.330  1.00  0.00            
ATOM    104  H49 BCD     1      19.320  10.050  24.010  1.00  0.00            
ATOM    105  H50 BCD     1      17.720   8.960  22.980  1.00  0.00            
ATOM    106  C31 BCD     1      24.370  14.940  20.510  1.00  0.00            
ATOM    107  O26 BCD     1      24.870  15.130  21.870  1.00  0.00            
ATOM    108  C32 BCD     1      23.250  15.950  20.110  1.00  0.00            
ATOM    109  O27 BCD     1      23.670  17.310  20.450  1.00  0.00            
ATOM    110  C33 BCD     1      22.100  15.620  21.030  1.00  0.00            
ATOM    111  C34 BCD     1      21.560  14.220  20.870  1.00  0.00            
ATOM    112  C35 BCD     1      22.640  13.230  21.180  1.00  0.00            
ATOM    113  O28 BCD     1      23.860  13.570  20.470  1.00  0.00            
ATOM    114  C36 BCD     1      22.360  11.830  20.820  1.00  0.00            
ATOM    115  O29 BCD     1      22.010  11.740  19.370  1.00  0.00            
ATOM    116  O30 BCD     1      20.970  16.650  20.950  1.00  0.00            
ATOM    117  H51 BCD     1      25.170  14.990  19.770  1.00  0.00            
ATOM    118  H52 BCD     1      23.050  15.800  19.040  1.00  0.00            
ATOM    119  H53 BCD     1      22.890  17.860  20.560  1.00  0.00            
ATOM    120  H54 BCD     1      22.540  15.670  22.030  1.00  0.00            
ATOM    121  H55 BCD     1      20.290  16.440  21.590  1.00  0.00            
ATOM    122  H56 BCD     1      21.170  13.960  19.880  1.00  0.00            
ATOM    123  H57 BCD     1      22.850  13.260  22.260  1.00  0.00            
ATOM    124  H58 BCD     1      23.350  11.350  20.940  1.00  0.00            
ATOM    125  H59 BCD     1      21.540  11.340  21.360  1.00  0.00            
ATOM    126  H60 BCD     1      22.800  11.920  18.850  1.00  0.00            
ATOM    127  C37 BCD     1      28.440  15.220  23.890  1.00  0.00            
ATOM    128  O31 BCD     1      27.810  14.690  25.020  1.00  0.00            
ATOM    129  C38 BCD     1      27.780  16.570  23.500  1.00  0.00            
ATOM    130  O32 BCD     1      27.980  17.490  24.620  1.00  0.00            
ATOM    131  C39 BCD     1      26.360  16.510  23.020  1.00  0.00            
ATOM    132  O33 BCD     1      25.880  17.770  22.540  1.00  0.00            
ATOM    133  C40 BCD     1      26.200  15.390  22.000  1.00  0.00            
ATOM    134  C41 BCD     1      27.010  14.080  22.280  1.00  0.00            
ATOM    135  O34 BCD     1      28.370  14.380  22.750  1.00  0.00            
ATOM    136  C42 BCD     1      27.180  13.150  21.100  1.00  0.00            
ATOM    137  O35 BCD     1      27.850  13.850  20.030  1.00  0.00            
ATOM    138  H61 BCD     1      29.480  15.350  24.200  1.00  0.00            
ATOM    139  H62 BCD     1      28.370  17.030  22.700  1.00  0.00            
ATOM    140  H63 BCD     1      27.300  18.140  24.440  1.00  0.00            
ATOM    141  H64 BCD     1      25.820  16.280  23.950  1.00  0.00            
ATOM    142  H65 BCD     1      25.000  17.590  22.200  1.00  0.00            
ATOM    143  H66 BCD     1      26.610  15.860  21.100  1.00  0.00            
ATOM    144  H67 BCD     1      26.530  13.440  23.030  1.00  0.00            
ATOM    145  H68 BCD     1      27.830  12.290  21.330  1.00  0.00            
ATOM    146  H69 BCD     1      26.230  12.700  20.780  1.00  0.00            
ATOM    147  H70 BCD     1      28.760  13.790  20.340  1.00  0.00            
ATOM    148  C1  EA1     2      23.650   9.840  28.180  1.00  0.00            
ATOM    149  N1  EA1     2      23.280  10.440  26.870  1.00  0.00            
ATOM    150  C2  EA1     2      24.430  11.270  26.240  1.00  0.00            
ATOM    151  C3  EA1     2      24.150  12.110  24.980  1.00  0.00            
ATOM    152  C4  EA1     2      23.010  13.000  25.300  1.00  0.00            
ATOM    153  C5  EA1     2      21.770  12.200  25.940  1.00  0.00            
ATOM    154  C6  EA1     2      22.180  11.420  27.140  1.00  0.00            
ATOM    155  O1  EA1     2      23.500  13.910  26.290  1.00  0.00            
ATOM    156  C7  EA1     2      23.550  15.290  25.860  1.00  0.00            
ATOM    157  C8  EA1     2      22.150  15.910  25.740  1.00  0.00            
ATOM    158  C9  EA1     2      21.770  16.700  24.620  1.00  0.00            
ATOM    159  C10 EA1     2      20.450  17.260  24.600  1.00  0.00            
ATOM    160  C11 EA1     2      19.610  16.990  25.670  1.00  0.00            
ATOM    161  C12 EA1     2      19.930  16.260  26.790  1.00  0.00            
ATOM    162  C13 EA1     2      21.190  15.650  26.790  1.00  0.00            
ATOM    163  C14 EA1     2      24.350  16.030  26.890  1.00  0.00            
ATOM    164  C15 EA1     2      24.370  15.630  28.250  1.00  0.00            
ATOM    165  C16 EA1     2      24.950  16.520  29.230  1.00  0.00            
ATOM    166  C17 EA1     2      25.560  17.710  28.800  1.00  0.00            
ATOM    167  C18 EA1     2      25.400  18.100  27.470  1.00  0.00            
ATOM    168  C19 EA1     2      24.860  17.240  26.540  1.00  0.00            
ATOM    169  H1  EA1     2      22.750   9.380  28.590  1.00  0.00            
ATOM    170  H2  EA1     2      24.390   9.030  28.220  1.00  0.00            
ATOM    171  H3  EA1     2      23.960  10.660  28.820  1.00  0.00            
ATOM    172  H4  EA1     2      22.920   9.780  26.170  1.00  0.00            
ATOM    173  H5  EA1     2      25.280  10.590  26.080  1.00  0.00            
ATOM    174  H6  EA1     2      24.740  11.920  27.060  1.00  0.00            
ATOM    175  H7  EA1     2      23.950  11.510  24.080  1.00  0.00            
ATOM    176  H8  EA1     2      25.050  12.730  24.840  1.00  0.00            
ATOM    177  H9  EA1     2      22.630  13.580  24.450  1.00  0.00            
ATOM    178  H10 EA1     2      21.450  11.500  25.160  1.00  0.00            
ATOM    179  H11 EA1     2      20.910  12.850  26.130  1.00  0.00            
ATOM    180  H12 EA1     2      22.580  12.110  27.890  1.00  0.00            
ATOM    181  H13 EA1     2      21.350  10.920  27.630  1.00  0.00            
ATOM    182  H14 EA1     2      24.040  15.300  24.880  1.00  0.00            
ATOM    183  H15 EA1     2      22.520  16.900  23.870  1.00  0.00            
ATOM    184  H16 EA1     2      20.150  17.850  23.740  1.00  0.00            
ATOM    185  H17 EA1     2      18.550  17.170  25.530  1.00  0.00            
ATOM    186  H18 EA1     2      19.120  16.000  27.480  1.00  0.00            
ATOM    187  H19 EA1     2      21.490  15.020  27.610  1.00  0.00            
ATOM    188  H20 EA1     2      23.860  14.710  28.510  1.00  0.00            
ATOM    189  H21 EA1     2      24.930  16.230  30.280  1.00  0.00            
ATOM    190  H22 EA1     2      26.100  18.290  29.540  1.00  0.00            
ATOM    191  H23 EA1     2      25.800  19.020  27.060  1.00  0.00            
ATOM    192  H24 EA1     2      24.860  17.440  25.470  1.00  0.00            
TER
ENDMDL
MODEL        1
ATOM      1  C1  BCD     1      23.960  19.070  28.400  1.00  0.00            
ATOM      2  O1  BCD     1      23.190  17.980  28.820  1.00  0.00            
ATOM      3  C2  BCD     1      24.000  19.140  26.870  1.00  0.00            
ATOM      4  O2  BCD     1      22.760  19.460  26.330  1.00  0.00            
ATOM      5  C3  BCD     1      24.710  17.920  26.280  1.00  0.00            
ATOM      6  O3  BCD     1      24.840  18.070  24.860  1.00  0.00            
ATOM      7  C4  BCD     1      26.120  17.620  26.940  1.00  0.00            
ATOM      8  C5  BCD     1      26.080  17.710  28.430  1.00  0.00            
ATOM      9  O4  BCD     1      25.260  18.830  28.850  1.00  0.00            
ATOM     10  C6  BCD     1      27.410  17.830  29.090  1.00  0.00            
ATOM     11  O5  BCD     1      28.080  18.930  28.560  1.00  0.00            
ATOM     12  H1  BCD     1      23.610  20.000  28.860  1.00  0.00            
ATOM     13  H2  BCD     1      24.670  20.000  26.680  1.00  0.00            
ATOM     14  H3  BCD     1      22.850  19.960  25.510  1.00  0.00            
ATOM     15  H4  BCD     1      24.030  17.080  26.490  1.00  0.00            
ATOM     16  H5  BCD     1      24.100  18.580  24.530  1.00  0.00            
ATOM     17  H6  BCD     1      26.790  18.380  26.530  1.00  0.00            
ATOM     18  H7  BCD     1      25.560  16.800  28.750  1.00  0.00            
ATOM     19  H8  BCD     1      27.040  18.040  30.100  1.00  0.00            
ATOM     20  H9  BCD     1      28.100  16.980  29.060  1.00  0.00            
ATOM     21  H10 BCD     1      28.980  18.880  28.910  1.00  0.00            
ATOM     22  C7  BCD     1      19.760  16.810  30.680  1.00  0.00            
ATOM     23  O6  BCD     1      19.820  15.630  29.830  1.00  0.00            
ATOM     24  C8  BCD     1      19.630  18.040  29.810  1.00  0.00            
ATOM     25  O7  BCD     1      18.410  18.060  29.060  1.00  0.00            
ATOM     26  C9  BCD     1      20.820  18.120  28.890  1.00  0.00            
ATOM     27  O8  BCD     1      20.650  19.220  28.010  1.00  0.00            
ATOM     28  C10 BCD     1      22.070  18.330  29.700  1.00  0.00            
ATOM     29  C11 BCD     1      22.140  17.200  30.720  1.00  0.00            
ATOM     30  O9  BCD     1      20.940  17.060  31.470  1.00  0.00            
ATOM     31  C12 BCD     1      23.260  17.450  31.730  1.00  0.00            
ATOM     32  O10 BCD     1      23.020  18.610  32.560  1.00  0.00            
ATOM     33  H11 BCD     1      18.920  16.740  31.370  1.00  0.00            
ATOM     34  H12 BCD     1      19.700  18.930  30.450  1.00  0.00            
ATOM     35  H13 BCD     1      18.420  18.960  28.720  1.00  0.00            
ATOM     36  H14 BCD     1      20.970  17.200  28.320  1.00  0.00            
ATOM     37  H15 BCD     1      21.420  19.090  27.460  1.00  0.00            
ATOM     38  H16 BCD     1      22.140  19.340  30.130  1.00  0.00            
ATOM     39  H17 BCD     1      22.380  16.290  30.150  1.00  0.00            
ATOM     40  H18 BCD     1      23.290  16.480  32.250  1.00  0.00            
ATOM     41  H19 BCD     1      24.200  17.540  31.170  1.00  0.00            
ATOM     42  H20 BCD     1      22.350  18.510  33.240  1.00  0.00            
ATOM     43  C13 BCD     1      18.040  11.820  30.260  1.00  0.00            
ATOM     44  O11 BCD     1      18.860  11.350  29.090  1.00  0.00            
ATOM     45  C14 BCD     1      17.140  12.970  29.780  1.00  0.00            
ATOM     46  O12 BCD     1      16.200  12.490  28.850  1.00  0.00            
ATOM     47  C15 BCD     1      18.070  14.070  29.200  1.00  0.00            
ATOM     48  O13 BCD     1      17.270  15.190  28.670  1.00  0.00            
ATOM     49  C16 BCD     1      18.940  14.610  30.350  1.00  0.00            
ATOM     50  C17 BCD     1      19.760  13.460  30.980  1.00  0.00            
ATOM     51  O14 BCD     1      19.010  12.250  31.270  1.00  0.00            
ATOM     52  C18 BCD     1      20.180  13.860  32.410  1.00  0.00            
ATOM     53  O15 BCD     1      19.130  14.360  33.230  1.00  0.00            
ATOM     54  H21 BCD     1      17.500  10.980  30.690  1.00  0.00            
ATOM     55  H22 BCD     1      16.590  13.480  30.580  1.00  0.00            
ATOM     56  H23 BCD     1      16.720  12.290  28.070  1.00  0.00            
ATOM     57  H24 BCD     1      18.680  13.680  28.370  1.00  0.00            
ATOM     58  H25 BCD     1      17.830  15.970  28.590  1.00  0.00            
ATOM     59  H26 BCD     1      18.190  15.030  31.030  1.00  0.00            
ATOM     60  H27 BCD     1      20.670  13.370  30.370  1.00  0.00            
ATOM     61  H28 BCD     1      20.730  13.040  32.900  1.00  0.00            
ATOM     62  H29 BCD     1      20.930  14.660  32.330  1.00  0.00            
ATOM     63  H30 BCD     1      19.410  14.450  34.150  1.00  0.00            
ATOM     64  C19 BCD     1      19.180   8.290  26.370  1.00  0.00            
ATOM     65  O16 BCD     1      20.530   8.780  26.230  1.00  0.00            
ATOM     66  C20 BCD     1      18.190   9.370  26.030  1.00  0.00            
ATOM     67  O17 BCD     1      18.400   9.670  24.660  1.00  0.00            
ATOM     68  C21 BCD     1      18.420  10.660  26.830  1.00  0.00            
ATOM     69  O18 BCD     1      17.450  11.730  26.650  1.00  0.00            
ATOM     70  C22 BCD     1      18.380  10.280  28.330  1.00  0.00            
ATOM     71  C23 BCD     1      19.270   9.050  28.620  1.00  0.00            
ATOM     72  O19 BCD     1      18.980   7.950  27.690  1.00  0.00            
ATOM     73  C24 BCD     1      19.060   8.490  29.980  1.00  0.00            
ATOM     74  O20 BCD     1      17.650   8.140  30.210  1.00  0.00            
ATOM     75  H31 BCD     1      19.050   7.440  25.680  1.00  0.00            
ATOM     76  H32 BCD     1      17.190   8.940  26.190  1.00  0.00            
ATOM     77  H33 BCD     1      17.570  10.050  24.350  1.00  0.00            
ATOM     78  H34 BCD     1      19.350  11.170  26.540  1.00  0.00            
ATOM     79  H35 BCD     1      17.490  12.080  25.750  1.00  0.00            
ATOM     80  H36 BCD     1      17.360   9.990  28.630  1.00  0.00            
ATOM     81  H37 BCD     1      20.330   9.300  28.460  1.00  0.00            
ATOM     82  H38 BCD     1      19.770   7.690  30.220  1.00  0.00            
ATOM     83  H39 BCD     1      19.340   9.170  30.790  1.00  0.00            
ATOM     84  H40 BCD     1      17.440   8.100  31.140  1.00  0.00            
ATOM     85  C25 BCD     1      24.070   7.490  24.760  1.00  0.00            
ATOM     86  O21 BCD     1      24.630   8.810  24.970  1.00  0.00            
ATOM     87  C26 BCD     1      22.900   7.580  23.770  1.00  0.00            
ATOM     88  O22 BCD     1      23.330   8.170  22.570  1.00  0.00            
ATOM     89  C27 BCD     1      21.870   8.490  24.380  1.00  0.00            
ATOM     90  O23 BCD     1      20.790   8.660  23.550  1.00  0.00            
ATOM     91  C28 BCD     1      21.400   7.770  25.680  1.00  0.00            
ATOM     92  C29 BCD     1      22.630   7.530  26.620  1.00  0.00            
ATOM     93  O24 BCD     1      23.740   6.860  25.990  1.00  0.00            
ATOM     94  C30 BCD     1      22.350   6.660  27.850  1.00  0.00            
ATOM     95  O25 BCD     1      22.060   5.360  27.370  1.00  0.00            
ATOM     96  H41 BCD     1      24.860   6.830  24.370  1.00  0.00            
ATOM     97  H42 BCD     1      22.450   6.590  23.660  1.00  0.00            
ATOM     98  H43 BCD     1      22.890   7.720  21.840  1.00  0.00            
ATOM     99  H44 BCD     1      22.270   9.470  24.680  1.00  0.00            
ATOM    100  H45 BCD     1      20.170   9.300  23.930  1.00  0.00            
ATOM    101  H46 BCD     1      20.950   6.790  25.460  1.00  0.00            
ATOM    102  H47 BCD     1      23.020   8.450  27.080  1.00  0.00            
ATOM    103  H48 BCD     1      23.270   6.650  28.450  1.00  0.00            
ATOM    104  H49 BCD     1      21.560   7.060  28.500  1.00  0.00            
ATOM    105  H50 BCD     1      22.770   5.260  26.730  1.00  0.00            
ATOM    106  C31 BCD     1      28.020  11.080  24.780  1.00  0.00            
ATOM    107  O26 BCD     1      27.240  12.170  25.200  1.00  0.00            
ATOM    108  C32 BCD     1      27.540  10.580  23.380  1.00  0.00            
ATOM    109  O27 BCD     1      27.750  11.580  22.400  1.00  0.00            
ATOM    110  C33 BCD     1      26.090  10.020  23.510  1.00  0.00            
ATOM    111  C34 BCD     1      25.990   9.000  24.650  1.00  0.00            
ATOM    112  C35 BCD     1      26.650   9.430  25.960  1.00  0.00            
ATOM    113  O28 BCD     1      27.960  10.040  25.740  1.00  0.00            
ATOM    114  C36 BCD     1      26.720   8.240  26.940  1.00  0.00            
ATOM    115  O29 BCD     1      27.510   7.240  26.260  1.00  0.00            
ATOM    116  O30 BCD     1      25.630   9.460  22.270  1.00  0.00            
ATOM    117  H51 BCD     1      29.090  11.330  24.750  1.00  0.00            
ATOM    118  H52 BCD     1      28.210   9.730  23.200  1.00  0.00            
ATOM    119  H53 BCD     1      27.410  12.390  22.770  1.00  0.00            
ATOM    120  H54 BCD     1      25.460  10.880  23.770  1.00  0.00            
ATOM    121  H55 BCD     1      24.840   8.910  22.380  1.00  0.00            
ATOM    122  H56 BCD     1      26.480   8.080  24.310  1.00  0.00            
ATOM    123  H57 BCD     1      26.070  10.200  26.480  1.00  0.00            
ATOM    124  H58 BCD     1      27.090   8.510  27.940  1.00  0.00            
ATOM    125  H59 BCD     1      25.720   7.830  27.130  1.00  0.00            
ATOM    126  H60 BCD     1      27.280   6.320  26.420  1.00  0.00            
ATOM    127  C37 BCD     1      27.790  16.280  25.930  1.00  0.00            
ATOM    128  O31 BCD     1      26.530  16.340  26.580  1.00  0.00            
ATOM    129  C38 BCD     1      27.700  15.850  24.480  1.00  0.00            
ATOM    130  O32 BCD     1      27.090  16.970  23.810  1.00  0.00            
ATOM    131  C39 BCD     1      27.160  14.420  24.310  1.00  0.00            
ATOM    132  O33 BCD     1      27.160  14.000  22.990  1.00  0.00            
ATOM    133  C40 BCD     1      27.930  13.450  25.200  1.00  0.00            
ATOM    134  C41 BCD     1      28.050  13.950  26.630  1.00  0.00            
ATOM    135  O34 BCD     1      28.610  15.310  26.640  1.00  0.00            
ATOM    136  C42 BCD     1      28.830  13.030  27.510  1.00  0.00            
ATOM    137  O35 BCD     1      30.110  12.830  26.980  1.00  0.00            
ATOM    138  H61 BCD     1      28.260  17.270  25.920  1.00  0.00            
ATOM    139  H62 BCD     1      28.740  15.800  24.140  1.00  0.00            
ATOM    140  H63 BCD     1      26.270  17.150  24.280  1.00  0.00            
ATOM    141  H64 BCD     1      26.130  14.480  24.660  1.00  0.00            
ATOM    142  H65 BCD     1      26.730  14.650  22.430  1.00  0.00            
ATOM    143  H66 BCD     1      28.960  13.420  24.800  1.00  0.00            
ATOM    144  H67 BCD     1      27.080  14.030  27.140  1.00  0.00            
ATOM    145  H68 BCD     1      28.930  13.590  28.450  1.00  0.00            
ATOM    146  H69 BCD     1      28.360  12.060  27.690  1.00  0.00            
ATOM    147  H70 BCD     1      30.490  13.630  26.600  1.00  0.00            
ATOM    148  C1  EA1     2      26.190  11.230  29.240  1.00  0.00            
ATOM    149  N1  EA1     2      24.800  11.900  29.060  1.00  0.00            
ATOM    150  C2  EA1     2      23.890  11.120  28.260  1.00  0.00            
ATOM    151  C3  EA1     2      22.490  11.730  28.020  1.00  0.00            
ATOM    152  C4  EA1     2      22.460  13.250  27.640  1.00  0.00            
ATOM    153  C5  EA1     2      23.700  14.040  28.260  1.00  0.00            
ATOM    154  C6  EA1     2      25.020  13.280  28.420  1.00  0.00            
ATOM    155  O1  EA1     2      22.630  13.140  26.210  1.00  0.00            
ATOM    156  C7  EA1     2      21.410  13.310  25.410  1.00  0.00            
ATOM    157  C8  EA1     2      21.230  14.730  25.000  1.00  0.00            
ATOM    158  C9  EA1     2      19.990  15.420  25.100  1.00  0.00            
ATOM    159  C10 EA1     2      19.790  16.780  24.650  1.00  0.00            
ATOM    160  C11 EA1     2      20.890  17.340  24.040  1.00  0.00            
ATOM    161  C12 EA1     2      22.130  16.670  23.920  1.00  0.00            
ATOM    162  C13 EA1     2      22.260  15.380  24.390  1.00  0.00            
ATOM    163  C14 EA1     2      21.540  12.520  24.180  1.00  0.00            
ATOM    164  C15 EA1     2      22.810  12.200  23.600  1.00  0.00            
ATOM    165  C16 EA1     2      22.840  11.480  22.390  1.00  0.00            
ATOM    166  C17 EA1     2      21.620  11.110  21.790  1.00  0.00            
ATOM    167  C18 EA1     2      20.360  11.470  22.320  1.00  0.00            
ATOM    168  C19 EA1     2      20.340  12.190  23.490  1.00  0.00            
ATOM    169  H1  EA1     2      26.240  10.230  29.670  1.00  0.00            
ATOM    170  H2  EA1     2      26.510  11.110  28.200  1.00  0.00            
ATOM    171  H3  EA1     2      26.820  11.810  29.920  1.00  0.00            
ATOM    172  H4  EA1     2      24.410  12.160  29.980  1.00  0.00            
ATOM    173  H5  EA1     2      23.770  10.110  28.660  1.00  0.00            
ATOM    174  H6  EA1     2      24.290  11.120  27.240  1.00  0.00            
ATOM    175  H7  EA1     2      22.020  11.580  29.000  1.00  0.00            
ATOM    176  H8  EA1     2      21.830  11.150  27.370  1.00  0.00            
ATOM    177  H9  EA1     2      21.440  13.630  27.810  1.00  0.00            
ATOM    178  H10 EA1     2      23.330  14.480  29.190  1.00  0.00            
ATOM    179  H11 EA1     2      23.900  14.800  27.490  1.00  0.00            
ATOM    180  H12 EA1     2      25.500  13.150  27.450  1.00  0.00            
ATOM    181  H13 EA1     2      25.620  13.810  29.160  1.00  0.00            
ATOM    182  H14 EA1     2      20.490  12.950  25.880  1.00  0.00            
ATOM    183  H15 EA1     2      19.150  14.850  25.490  1.00  0.00            
ATOM    184  H16 EA1     2      18.820  17.270  24.570  1.00  0.00            
ATOM    185  H17 EA1     2      20.760  18.300  23.550  1.00  0.00            
ATOM    186  H18 EA1     2      23.000  17.080  23.430  1.00  0.00            
ATOM    187  H19 EA1     2      23.200  14.850  24.250  1.00  0.00            
ATOM    188  H20 EA1     2      23.730  12.580  24.050  1.00  0.00            
ATOM    189  H21 EA1     2      23.720  11.200  21.810  1.00  0.00            
ATOM    190  H22 EA1     2      21.650  10.500  20.890  1.00  0.00            
ATOM    191  H23 EA1     2      19.440  11.080  21.890  1.00  0.00            
ATOM    192  H24 EA1     2      19.430  12.490  24.000  1.00  0.00            
TER
ENDMDL
MODEL        1
ATOM      1  C1  BCD     1      20.970  19.500  26.110  1.00  0.00            
ATOM      2  O1  BCD     1      20.160  19.910  27.240  1.00  0.00            
ATOM      3  C2  BCD     1      20.560  18.180  25.580  1.00  0.00            
ATOM      4  O2  BCD     1      19.290  18.150  25.070  1.00  0.00            
ATOM      5  C3  BCD     1      20.810  16.990  26.480  1.00  0.00            
ATOM      6  O3  BCD     1      20.740  15.750  25.820  1.00  0.00            
ATOM      7  C4  BCD     1      22.190  17.090  27.120  1.00  0.00            
ATOM      8  C5  BCD     1      22.440  18.490  27.640  1.00  0.00            
ATOM      9  O4  BCD     1      22.270  19.510  26.630  1.00  0.00            
ATOM     10  C6  BCD     1      23.750  18.740  28.310  1.00  0.00            
ATOM     11  O5  BCD     1      24.830  18.760  27.340  1.00  0.00            
ATOM     12  H1  BCD     1      21.000  20.290  25.360  1.00  0.00            
ATOM     13  H2  BCD     1      21.300  18.090  24.760  1.00  0.00            
ATOM     14  H3  BCD     1      19.170  17.210  24.940  1.00  0.00            
ATOM     15  H4  BCD     1      20.120  17.050  27.340  1.00  0.00            
ATOM     16  H5  BCD     1      21.280  15.100  26.280  1.00  0.00            
ATOM     17  H6  BCD     1      22.940  16.810  26.380  1.00  0.00            
ATOM     18  H7  BCD     1      21.640  18.620  28.380  1.00  0.00            
ATOM     19  H8  BCD     1      23.650  19.690  28.840  1.00  0.00            
ATOM     20  H9  BCD     1      23.960  17.990  29.090  1.00  0.00            
ATOM     21  H10 BCD     1      24.630  19.460  26.710  1.00  0.00            
ATOM     22  C7  BCD     1      17.790  22.920  28.380  1.00  0.00            
ATOM     23  O6  BCD     1      17.200  22.080  29.350  1.00  0.00            
ATOM     24  C8  BCD     1      17.490  22.460  26.990  1.00  0.00            
ATOM     25  O7  BCD     1      16.060  22.270  26.890  1.00  0.00            
ATOM     26  C9  BCD     1      18.160  21.070  26.810  1.00  0.00            
ATOM     27  O8  BCD     1      17.910  20.510  25.520  1.00  0.00            
ATOM     28  C10 BCD     1      19.660  21.180  27.140  1.00  0.00            
ATOM     29  C11 BCD     1      19.990  21.850  28.490  1.00  0.00            
ATOM     30  O9  BCD     1      19.190  23.060  28.550  1.00  0.00            
ATOM     31  C12 BCD     1      21.490  22.210  28.670  1.00  0.00            
ATOM     32  O10 BCD     1      21.850  23.340  27.880  1.00  0.00            
ATOM     33  H11 BCD     1      17.370  23.920  28.520  1.00  0.00            
ATOM     34  H12 BCD     1      17.720  23.060  26.100  1.00  0.00            
ATOM     35  H13 BCD     1      15.760  22.250  25.970  1.00  0.00            
ATOM     36  H14 BCD     1      17.750  20.420  27.580  1.00  0.00            
ATOM     37  H15 BCD     1      18.300  19.630  25.560  1.00  0.00            
ATOM     38  H16 BCD     1      20.180  21.730  26.350  1.00  0.00            
ATOM     39  H17 BCD     1      19.740  21.220  29.350  1.00  0.00            
ATOM     40  H18 BCD     1      21.620  22.470  29.730  1.00  0.00            
ATOM     41  H19 BCD     1      22.110  21.320  28.540  1.00  0.00            
ATOM     42  H20 BCD     1      21.410  24.120  28.230  1.00  0.00            
ATOM     43  C13 BCD     1      14.950  21.940  32.770  1.00  0.00            
ATOM     44  O11 BCD     1      14.930  20.520  32.830  1.00  0.00            
ATOM     45  C14 BCD     1      14.160  22.390  31.620  1.00  0.00            
ATOM     46  O12 BCD     1      12.840  21.840  31.660  1.00  0.00            
ATOM     47  C15 BCD     1      14.910  22.000  30.290  1.00  0.00            
ATOM     48  O13 BCD     1      14.220  22.630  29.100  1.00  0.00            
ATOM     49  C16 BCD     1      16.350  22.530  30.290  1.00  0.00            
ATOM     50  C17 BCD     1      17.070  22.110  31.510  1.00  0.00            
ATOM     51  O14 BCD     1      16.300  22.420  32.710  1.00  0.00            
ATOM     52  C18 BCD     1      18.420  22.710  31.740  1.00  0.00            
ATOM     53  O15 BCD     1      18.380  24.140  31.830  1.00  0.00            
ATOM     54  H21 BCD     1      14.450  22.320  33.670  1.00  0.00            
ATOM     55  H22 BCD     1      14.030  23.480  31.650  1.00  0.00            
ATOM     56  H23 BCD     1      12.860  20.930  31.990  1.00  0.00            
ATOM     57  H24 BCD     1      14.910  20.900  30.300  1.00  0.00            
ATOM     58  H25 BCD     1      14.720  22.280  28.350  1.00  0.00            
ATOM     59  H26 BCD     1      16.350  23.630  30.330  1.00  0.00            
ATOM     60  H27 BCD     1      17.100  21.010  31.480  1.00  0.00            
ATOM     61  H28 BCD     1      18.850  22.250  32.640  1.00  0.00            
ATOM     62  H29 BCD     1      19.110  22.300  30.980  1.00  0.00            
ATOM     63  H30 BCD     1      17.590  24.410  32.310  1.00  0.00            
ATOM     64  C19 BCD     1      14.260  17.280  35.360  1.00  0.00            
ATOM     65  O16 BCD     1      14.850  16.450  34.410  1.00  0.00            
ATOM     66  C20 BCD     1      13.040  17.920  34.790  1.00  0.00            
ATOM     67  O17 BCD     1      12.030  17.040  34.360  1.00  0.00            
ATOM     68  C21 BCD     1      13.370  18.820  33.570  1.00  0.00            
ATOM     69  O18 BCD     1      12.220  19.560  33.030  1.00  0.00            
ATOM     70  C22 BCD     1      14.480  19.830  33.970  1.00  0.00            
ATOM     71  C23 BCD     1      15.640  19.200  34.680  1.00  0.00            
ATOM     72  O19 BCD     1      15.130  18.340  35.730  1.00  0.00            
ATOM     73  C24 BCD     1      16.570  20.340  35.280  1.00  0.00            
ATOM     74  O20 BCD     1      15.780  21.390  35.840  1.00  0.00            
ATOM     75  H31 BCD     1      13.970  16.690  36.230  1.00  0.00            
ATOM     76  H32 BCD     1      12.650  18.630  35.530  1.00  0.00            
ATOM     77  H33 BCD     1      12.450  16.370  33.810  1.00  0.00            
ATOM     78  H34 BCD     1      13.850  18.240  32.770  1.00  0.00            
ATOM     79  H35 BCD     1      11.490  18.950  32.930  1.00  0.00            
ATOM     80  H36 BCD     1      13.980  20.500  34.690  1.00  0.00            
ATOM     81  H37 BCD     1      16.200  18.500  34.050  1.00  0.00            
ATOM     82  H38 BCD     1      17.170  19.850  36.060  1.00  0.00            
ATOM     83  H39 BCD     1      17.280  20.640  34.500  1.00  0.00            
ATOM     84  H40 BCD     1      16.460  22.050  36.030  1.00  0.00            
ATOM     85  C25 BCD     1      15.570  12.530  33.460  1.00  0.00            
ATOM     86  O21 BCD     1      16.770  13.150  32.880  1.00  0.00            
ATOM     87  C26 BCD     1      14.340  13.170  32.750  1.00  0.00            
ATOM     88  O22 BCD     1      14.490  12.990  31.360  1.00  0.00            
ATOM     89  C27 BCD     1      14.240  14.640  33.070  1.00  0.00            
ATOM     90  O23 BCD     1      12.930  15.050  32.680  1.00  0.00            
ATOM     91  C28 BCD     1      14.510  15.040  34.480  1.00  0.00            
ATOM     92  C29 BCD     1      15.580  14.220  35.180  1.00  0.00            
ATOM     93  O24 BCD     1      15.430  12.840  34.880  1.00  0.00            
ATOM     94  C30 BCD     1      15.460  14.380  36.720  1.00  0.00            
ATOM     95  O25 BCD     1      14.160  14.020  37.130  1.00  0.00            
ATOM     96  H41 BCD     1      15.530  11.440  33.370  1.00  0.00            
ATOM     97  H42 BCD     1      13.430  12.670  33.110  1.00  0.00            
ATOM     98  H43 BCD     1      13.750  13.370  30.870  1.00  0.00            
ATOM     99  H44 BCD     1      14.930  15.170  32.410  1.00  0.00            
ATOM    100  H45 BCD     1      12.680  14.380  32.040  1.00  0.00            
ATOM    101  H46 BCD     1      13.560  14.850  35.000  1.00  0.00            
ATOM    102  H47 BCD     1      16.560  14.630  34.880  1.00  0.00            
ATOM    103  H48 BCD     1      16.210  13.740  37.200  1.00  0.00            
ATOM    104  H49 BCD     1      15.690  15.420  37.000  1.00  0.00            
ATOM    105  H50 BCD     1      14.070  13.070  37.020  1.00  0.00            
ATOM    106  C31 BCD     1      20.370  11.920  31.140  1.00  0.00            
ATOM    107  O26 BCD     1      20.760  13.210  30.620  1.00  0.00            
ATOM    108  C32 BCD     1      19.080  11.470  30.500  1.00  0.00            
ATOM    109  O27 BCD     1      19.070  11.630  29.080  1.00  0.00            
ATOM    110  C33 BCD     1      17.880  12.240  31.000  1.00  0.00            
ATOM    111  C34 BCD     1      17.790  12.210  32.500  1.00  0.00            
ATOM    112  C35 BCD     1      19.100  12.660  33.080  1.00  0.00            
ATOM    113  O28 BCD     1      20.200  11.960  32.590  1.00  0.00            
ATOM    114  C36 BCD     1      19.130  12.610  34.600  1.00  0.00            
ATOM    115  O29 BCD     1      19.240  11.270  35.160  1.00  0.00            
ATOM    116  O30 BCD     1      16.710  11.790  30.400  1.00  0.00            
ATOM    117  H51 BCD     1      21.200  11.250  30.900  1.00  0.00            
ATOM    118  H52 BCD     1      18.840  10.410  30.680  1.00  0.00            
ATOM    119  H53 BCD     1      18.120  11.610  28.930  1.00  0.00            
ATOM    120  H54 BCD     1      18.090  13.280  30.710  1.00  0.00            
ATOM    121  H55 BCD     1      16.020  12.380  30.710  1.00  0.00            
ATOM    122  H56 BCD     1      17.480  11.230  32.870  1.00  0.00            
ATOM    123  H57 BCD     1      19.250  13.710  32.760  1.00  0.00            
ATOM    124  H58 BCD     1      19.980  13.230  34.910  1.00  0.00            
ATOM    125  H59 BCD     1      18.280  13.150  35.020  1.00  0.00            
ATOM    126  H60 BCD     1      20.100  10.850  35.130  1.00  0.00            
ATOM    127  C37 BCD     1      23.330  15.220  28.270  1.00  0.00            
ATOM    128  O31 BCD     1      22.260  16.160  28.190  1.00  0.00            
ATOM    129  C38 BCD     1      23.020  13.820  27.680  1.00  0.00            
ATOM    130  O32 BCD     1      22.850  13.870  26.280  1.00  0.00            
ATOM    131  C39 BCD     1      21.780  13.250  28.420  1.00  0.00            
ATOM    132  O33 BCD     1      21.490  11.980  27.980  1.00  0.00            
ATOM    133  C40 BCD     1      22.050  13.250  29.900  1.00  0.00            
ATOM    134  C41 BCD     1      22.720  14.490  30.450  1.00  0.00            
ATOM    135  O34 BCD     1      23.700  14.980  29.600  1.00  0.00            
ATOM    136  C42 BCD     1      23.380  14.250  31.780  1.00  0.00            
ATOM    137  O35 BCD     1      24.410  13.310  31.750  1.00  0.00            
ATOM    138  H61 BCD     1      24.170  15.590  27.680  1.00  0.00            
ATOM    139  H62 BCD     1      23.870  13.150  27.880  1.00  0.00            
ATOM    140  H63 BCD     1      23.690  13.610  25.890  1.00  0.00            
ATOM    141  H64 BCD     1      20.940  13.940  28.260  1.00  0.00            
ATOM    142  H65 BCD     1      20.760  11.670  28.520  1.00  0.00            
ATOM    143  H66 BCD     1      22.740  12.420  30.070  1.00  0.00            
ATOM    144  H67 BCD     1      22.060  15.350  30.600  1.00  0.00            
ATOM    145  H68 BCD     1      23.740  15.210  32.170  1.00  0.00            
ATOM    146  H69 BCD     1      22.620  13.780  32.410  1.00  0.00            
ATOM    147  H70 BCD     1      24.400  12.730  32.510  1.00  0.00            
ATOM    148  C1  EA1     2      20.890  16.110  33.060  1.00  0.00            
ATOM    149  N1  EA1     2      19.920  17.240  32.590  1.00  0.00            
ATOM    150  C2  EA1     2      18.520  16.700  32.580  1.00  0.00            
ATOM    151  C3  EA1     2      17.460  17.690  31.980  1.00  0.00            
ATOM    152  C4  EA1     2      17.790  17.900  30.540  1.00  0.00            
ATOM    153  C5  EA1     2      19.240  18.380  30.380  1.00  0.00            
ATOM    154  C6  EA1     2      20.310  17.540  31.150  1.00  0.00            
ATOM    155  O1  EA1     2      17.730  16.640  29.790  1.00  0.00            
ATOM    156  C7  EA1     2      16.550  15.850  29.500  1.00  0.00            
ATOM    157  C8  EA1     2      15.450  16.810  28.990  1.00  0.00            
ATOM    158  C9  EA1     2      14.160  16.900  29.630  1.00  0.00            
ATOM    159  C10 EA1     2      13.260  17.860  29.110  1.00  0.00            
ATOM    160  C11 EA1     2      13.670  18.770  28.100  1.00  0.00            
ATOM    161  C12 EA1     2      14.920  18.670  27.510  1.00  0.00            
ATOM    162  C13 EA1     2      15.850  17.680  27.940  1.00  0.00            
ATOM    163  C14 EA1     2      16.720  14.810  28.400  1.00  0.00            
ATOM    164  C15 EA1     2      18.000  14.680  27.770  1.00  0.00            
ATOM    165  C16 EA1     2      18.230  13.590  26.880  1.00  0.00            
ATOM    166  C17 EA1     2      17.240  12.630  26.640  1.00  0.00            
ATOM    167  C18 EA1     2      16.000  12.790  27.220  1.00  0.00            
ATOM    168  C19 EA1     2      15.720  13.830  28.140  1.00  0.00            
ATOM    169  H1  EA1     2      20.740  15.220  32.450  1.00  0.00            
ATOM    170  H2  EA1     2      21.880  16.560  32.990  1.00  0.00            
ATOM    171  H3  EA1     2      20.650  15.850  34.090  1.00  0.00            
ATOM    172  H4  EA1     2      19.920  18.100  33.150  1.00  0.00            
ATOM    173  H5  EA1     2      18.170  16.400  33.570  1.00  0.00            
ATOM    174  H6  EA1     2      18.520  15.820  31.940  1.00  0.00            
ATOM    175  H7  EA1     2      17.560  18.700  32.390  1.00  0.00            
ATOM    176  H8  EA1     2      16.410  17.390  32.130  1.00  0.00            
ATOM    177  H9  EA1     2      17.100  18.660  30.170  1.00  0.00            
ATOM    178  H10 EA1     2      19.330  19.410  30.730  1.00  0.00            
ATOM    179  H11 EA1     2      19.540  18.450  29.330  1.00  0.00            
ATOM    180  H12 EA1     2      20.380  16.580  30.640  1.00  0.00            
ATOM    181  H13 EA1     2      21.300  17.990  31.250  1.00  0.00            
ATOM    182  H14 EA1     2      16.230  15.370  30.430  1.00  0.00            
ATOM    183  H15 EA1     2      13.910  16.160  30.390  1.00  0.00            
ATOM    184  H16 EA1     2      12.230  17.940  29.460  1.00  0.00            
ATOM    185  H17 EA1     2      12.960  19.470  27.680  1.00  0.00            
ATOM    186  H18 EA1     2      15.250  19.420  26.790  1.00  0.00            
ATOM    187  H19 EA1     2      16.820  17.730  27.460  1.00  0.00            
ATOM    188  H20 EA1     2      18.730  15.480  27.790  1.00  0.00            
ATOM    189  H21 EA1     2      19.160  13.490  26.340  1.00  0.00            
ATOM    190  H22 EA1     2      17.380  11.790  25.960  1.00  0.00            
ATOM    191  H23 EA1     2      15.280  11.990  27.050  1.00  0.00            
ATOM    192  H24 EA1     2      14.740  13.950  28.590  1.00  0.00            
TER
ENDMDL
MODEL        1
ATOM      1  C1  BCD     1      25.660  16.280  23.140  1.00  0.00            
ATOM      2  O1  BCD     1      24.880  15.740  24.190  1.00  0.00            
ATOM      3  C2  BCD     1      24.980  16.250  21.820  1.00  0.00            
ATOM      4  O2  BCD     1      23.880  17.210  21.930  1.00  0.00            
ATOM      5  C3  BCD     1      24.610  14.890  21.360  1.00  0.00            
ATOM      6  O3  BCD     1      24.080  14.980  19.950  1.00  0.00            
ATOM      7  C4  BCD     1      25.840  14.030  21.380  1.00  0.00            
ATOM      8  C5  BCD     1      26.600  14.040  22.760  1.00  0.00            
ATOM      9  O4  BCD     1      26.850  15.440  23.150  1.00  0.00            
ATOM     10  C6  BCD     1      27.910  13.320  22.660  1.00  0.00            
ATOM     11  O5  BCD     1      28.570  13.680  21.500  1.00  0.00            
ATOM     12  H1  BCD     1      25.950  17.330  23.290  1.00  0.00            
ATOM     13  H2  BCD     1      25.680  16.700  21.110  1.00  0.00            
ATOM     14  H3  BCD     1      23.610  17.280  21.010  1.00  0.00            
ATOM     15  H4  BCD     1      23.960  14.310  22.020  1.00  0.00            
ATOM     16  H5  BCD     1      23.230  15.440  19.940  1.00  0.00            
ATOM     17  H6  BCD     1      26.470  14.380  20.550  1.00  0.00            
ATOM     18  H7  BCD     1      26.010  13.580  23.570  1.00  0.00            
ATOM     19  H8  BCD     1      28.500  13.590  23.550  1.00  0.00            
ATOM     20  H9  BCD     1      27.670  12.250  22.630  1.00  0.00            
ATOM     21  H10 BCD     1      29.060  14.510  21.610  1.00  0.00            
ATOM     22  C7  BCD     1      23.370  16.680  27.900  1.00  0.00            
ATOM     23  O6  BCD     1      22.490  15.580  27.720  1.00  0.00            
ATOM     24  C8  BCD     1      23.190  17.780  26.780  1.00  0.00            
ATOM     25  O7  BCD     1      21.800  18.220  26.830  1.00  0.00            
ATOM     26  C9  BCD     1      23.490  17.130  25.430  1.00  0.00            
ATOM     27  O8  BCD     1      23.340  18.040  24.310  1.00  0.00            
ATOM     28  C10 BCD     1      24.880  16.500  25.400  1.00  0.00            
ATOM     29  C11 BCD     1      25.050  15.520  26.560  1.00  0.00            
ATOM     30  O9  BCD     1      24.720  16.190  27.740  1.00  0.00            
ATOM     31  C12 BCD     1      26.540  15.060  26.620  1.00  0.00            
ATOM     32  O10 BCD     1      26.650  14.060  27.580  1.00  0.00            
ATOM     33  H11 BCD     1      23.240  17.130  28.890  1.00  0.00            
ATOM     34  H12 BCD     1      23.890  18.600  26.980  1.00  0.00            
ATOM     35  H13 BCD     1      21.810  18.880  27.530  1.00  0.00            
ATOM     36  H14 BCD     1      22.720  16.370  25.230  1.00  0.00            
ATOM     37  H15 BCD     1      23.280  17.560  23.480  1.00  0.00            
ATOM     38  H16 BCD     1      25.680  17.250  25.330  1.00  0.00            
ATOM     39  H17 BCD     1      24.420  14.630  26.560  1.00  0.00            
ATOM     40  H18 BCD     1      26.840  14.630  25.660  1.00  0.00            
ATOM     41  H19 BCD     1      27.180  15.900  26.930  1.00  0.00            
ATOM     42  H20 BCD     1      26.680  14.440  28.460  1.00  0.00            
ATOM     43  C13 BCD     1      19.690  13.230  29.750  1.00  0.00            
ATOM     44  O11 BCD     1      19.590  12.120  28.690  1.00  0.00            
ATOM     45  C14 BCD     1      19.200  14.580  29.180  1.00  0.00            
ATOM     46  O12 BCD     1      17.870  14.380  28.630  1.00  0.00            
ATOM     47  C15 BCD     1      20.180  15.100  28.140  1.00  0.00            
ATOM     48  O13 BCD     1      19.740  16.420  27.650  1.00  0.00            
ATOM     49  C16 BCD     1      21.620  15.190  28.750  1.00  0.00            
ATOM     50  C17 BCD     1      22.070  13.800  29.280  1.00  0.00            
ATOM     51  O14 BCD     1      21.080  13.330  30.230  1.00  0.00            
ATOM     52  C18 BCD     1      23.410  13.760  29.990  1.00  0.00            
ATOM     53  O15 BCD     1      23.550  14.740  31.000  1.00  0.00            
ATOM     54  H21 BCD     1      18.950  12.990  30.520  1.00  0.00            
ATOM     55  H22 BCD     1      19.140  15.230  30.060  1.00  0.00            
ATOM     56  H23 BCD     1      17.830  15.040  27.930  1.00  0.00            
ATOM     57  H24 BCD     1      20.170  14.480  27.240  1.00  0.00            
ATOM     58  H25 BCD     1      20.530  16.900  27.400  1.00  0.00            
ATOM     59  H26 BCD     1      21.710  15.810  29.650  1.00  0.00            
ATOM     60  H27 BCD     1      22.230  13.160  28.400  1.00  0.00            
ATOM     61  H28 BCD     1      23.550  12.750  30.390  1.00  0.00            
ATOM     62  H29 BCD     1      24.180  13.840  29.210  1.00  0.00            
ATOM     63  H30 BCD     1      23.190  14.260  31.750  1.00  0.00            
ATOM     64  C19 BCD     1      18.020   8.470  27.630  1.00  0.00            
ATOM     65  O16 BCD     1      18.810   8.550  26.420  1.00  0.00            
ATOM     66  C20 BCD     1      16.950   9.600  27.820  1.00  0.00            
ATOM     67  O17 BCD     1      16.040   9.550  26.800  1.00  0.00            
ATOM     68  C21 BCD     1      17.660  10.930  27.810  1.00  0.00            
ATOM     69  O18 BCD     1      16.690  11.950  27.950  1.00  0.00            
ATOM     70  C22 BCD     1      18.800  10.920  28.900  1.00  0.00            
ATOM     71  C23 BCD     1      19.740   9.730  28.790  1.00  0.00            
ATOM     72  O19 BCD     1      18.950   8.560  28.700  1.00  0.00            
ATOM     73  C24 BCD     1      20.760   9.750  29.980  1.00  0.00            
ATOM     74  O20 BCD     1      20.120   9.950  31.260  1.00  0.00            
ATOM     75  H31 BCD     1      17.530   7.500  27.790  1.00  0.00            
ATOM     76  H32 BCD     1      16.470   9.480  28.800  1.00  0.00            
ATOM     77  H33 BCD     1      15.230   9.980  27.090  1.00  0.00            
ATOM     78  H34 BCD     1      18.030  11.010  26.770  1.00  0.00            
ATOM     79  H35 BCD     1      17.170  12.730  28.210  1.00  0.00            
ATOM     80  H36 BCD     1      18.260  10.900  29.860  1.00  0.00            
ATOM     81  H37 BCD     1      20.310   9.740  27.860  1.00  0.00            
ATOM     82  H38 BCD     1      21.390   8.850  29.990  1.00  0.00            
ATOM     83  H39 BCD     1      21.400  10.630  29.880  1.00  0.00            
ATOM     84  H40 BCD     1      19.190   9.720  31.150  1.00  0.00            
ATOM     85  C25 BCD     1      18.750   6.850  22.630  1.00  0.00            
ATOM     86  O21 BCD     1      19.930   7.650  22.380  1.00  0.00            
ATOM     87  C26 BCD     1      17.550   7.730  23.000  1.00  0.00            
ATOM     88  O22 BCD     1      17.270   8.450  21.810  1.00  0.00            
ATOM     89  C27 BCD     1      17.940   8.680  24.150  1.00  0.00            
ATOM     90  O23 BCD     1      17.040   9.700  24.440  1.00  0.00            
ATOM     91  C28 BCD     1      18.330   7.800  25.330  1.00  0.00            
ATOM     92  C29 BCD     1      19.420   6.720  24.950  1.00  0.00            
ATOM     93  O24 BCD     1      19.020   6.030  23.750  1.00  0.00            
ATOM     94  C30 BCD     1      19.580   5.690  26.030  1.00  0.00            
ATOM     95  O25 BCD     1      18.420   4.990  26.340  1.00  0.00            
ATOM     96  H41 BCD     1      18.550   6.140  21.820  1.00  0.00            
ATOM     97  H42 BCD     1      16.710   7.110  23.340  1.00  0.00            
ATOM     98  H43 BCD     1      16.560   9.020  22.110  1.00  0.00            
ATOM     99  H44 BCD     1      18.870   9.180  23.850  1.00  0.00            
ATOM    100  H45 BCD     1      16.570   9.440  25.230  1.00  0.00            
ATOM    101  H46 BCD     1      17.410   7.210  25.480  1.00  0.00            
ATOM    102  H47 BCD     1      20.390   7.210  24.790  1.00  0.00            
ATOM    103  H48 BCD     1      20.430   5.000  25.920  1.00  0.00            
ATOM    104  H49 BCD     1      19.760   6.270  26.950  1.00  0.00            
ATOM    105  H50 BCD     1      18.240   4.450  25.560  1.00  0.00            
ATOM    106  C31 BCD     1      22.900   7.870  19.410  1.00  0.00            
ATOM    107  O26 BCD     1      23.250   9.110  20.020  1.00  0.00            
ATOM    108  C32 BCD     1      21.470   7.910  18.900  1.00  0.00            
ATOM    109  O27 BCD     1      21.360   8.970  17.950  1.00  0.00            
ATOM    110  C33 BCD     1      20.600   8.180  20.160  1.00  0.00            
ATOM    111  C34 BCD     1      20.750   7.190  21.300  1.00  0.00            
ATOM    112  C35 BCD     1      22.210   6.930  21.590  1.00  0.00            
ATOM    113  O28 BCD     1      23.000   6.750  20.350  1.00  0.00            
ATOM    114  C36 BCD     1      22.320   5.760  22.550  1.00  0.00            
ATOM    115  O29 BCD     1      21.930   4.510  22.030  1.00  0.00            
ATOM    116  O30 BCD     1      19.280   8.270  19.710  1.00  0.00            
ATOM    117  H51 BCD     1      23.640   7.720  18.620  1.00  0.00            
ATOM    118  H52 BCD     1      21.300   6.910  18.470  1.00  0.00            
ATOM    119  H53 BCD     1      20.440   9.070  17.710  1.00  0.00            
ATOM    120  H54 BCD     1      21.010   9.170  20.400  1.00  0.00            
ATOM    121  H55 BCD     1      18.670   8.620  20.370  1.00  0.00            
ATOM    122  H56 BCD     1      20.370   6.200  21.020  1.00  0.00            
ATOM    123  H57 BCD     1      22.550   7.840  22.110  1.00  0.00            
ATOM    124  H58 BCD     1      23.390   5.620  22.790  1.00  0.00            
ATOM    125  H59 BCD     1      21.780   5.890  23.500  1.00  0.00            
ATOM    126  H60 BCD     1      21.810   4.010  22.840  1.00  0.00            
ATOM    127  C37 BCD     1      26.160  11.910  20.280  1.00  0.00            
ATOM    128  O31 BCD     1      25.370  12.730  21.110  1.00  0.00            
ATOM    129  C38 BCD     1      25.530  11.770  18.920  1.00  0.00            
ATOM    130  O32 BCD     1      25.280  13.070  18.270  1.00  0.00            
ATOM    131  C39 BCD     1      24.230  10.980  19.080  1.00  0.00            
ATOM    132  O33 BCD     1      23.630  10.650  17.760  1.00  0.00            
ATOM    133  C40 BCD     1      24.480   9.700  19.750  1.00  0.00            
ATOM    134  C41 BCD     1      25.230   9.840  21.080  1.00  0.00            
ATOM    135  O34 BCD     1      26.410  10.650  20.830  1.00  0.00            
ATOM    136  C42 BCD     1      25.760   8.500  21.620  1.00  0.00            
ATOM    137  O35 BCD     1      26.110   8.550  22.980  1.00  0.00            
ATOM    138  H61 BCD     1      27.170  12.320  20.130  1.00  0.00            
ATOM    139  H62 BCD     1      26.190  11.190  18.270  1.00  0.00            
ATOM    140  H63 BCD     1      24.670  13.580  18.810  1.00  0.00            
ATOM    141  H64 BCD     1      23.440  11.540  19.610  1.00  0.00            
ATOM    142  H65 BCD     1      22.990   9.970  17.990  1.00  0.00            
ATOM    143  H66 BCD     1      25.090   9.060  19.110  1.00  0.00            
ATOM    144  H67 BCD     1      24.590  10.380  21.800  1.00  0.00            
ATOM    145  H68 BCD     1      25.010   7.700  21.530  1.00  0.00            
ATOM    146  H69 BCD     1      26.670   8.250  21.060  1.00  0.00            
ATOM    147  H70 BCD     1      26.420   7.690  23.270  1.00  0.00            
ATOM    148  C1  EA1     2      23.900   8.380  25.080  1.00  0.00            
ATOM    149  N1  EA1     2      23.470   9.770  25.610  1.00  0.00            
ATOM    150  C2  EA1     2      21.960   9.880  25.550  1.00  0.00            
ATOM    151  C3  EA1     2      21.380  11.290  25.930  1.00  0.00            
ATOM    152  C4  EA1     2      22.090  12.360  25.050  1.00  0.00            
ATOM    153  C5  EA1     2      23.620  12.280  25.040  1.00  0.00            
ATOM    154  C6  EA1     2      24.050  10.880  24.670  1.00  0.00            
ATOM    155  O1  EA1     2      21.610  12.110  23.690  1.00  0.00            
ATOM    156  C7  EA1     2      20.220  12.450  23.440  1.00  0.00            
ATOM    157  C8  EA1     2      19.950  13.990  23.610  1.00  0.00            
ATOM    158  C9  EA1     2      19.090  14.450  24.600  1.00  0.00            
ATOM    159  C10 EA1     2      18.880  15.840  24.730  1.00  0.00            
ATOM    160  C11 EA1     2      19.600  16.770  23.930  1.00  0.00            
ATOM    161  C12 EA1     2      20.590  16.290  23.080  1.00  0.00            
ATOM    162  C13 EA1     2      20.700  14.860  22.900  1.00  0.00            
ATOM    163  C14 EA1     2      19.950  12.040  22.010  1.00  0.00            
ATOM    164  C15 EA1     2      20.950  12.010  21.040  1.00  0.00            
ATOM    165  C16 EA1     2      20.600  11.790  19.670  1.00  0.00            
ATOM    166  C17 EA1     2      19.270  11.530  19.390  1.00  0.00            
ATOM    167  C18 EA1     2      18.240  11.450  20.390  1.00  0.00            
ATOM    168  C19 EA1     2      18.620  11.730  21.680  1.00  0.00            
ATOM    169  H1  EA1     2      24.990   8.300  25.070  1.00  0.00            
ATOM    170  H2  EA1     2      23.380   7.590  25.620  1.00  0.00            
ATOM    171  H3  EA1     2      23.720   8.270  24.010  1.00  0.00            
ATOM    172  H4  EA1     2      23.860  10.010  26.530  1.00  0.00            
ATOM    173  H5  EA1     2      21.420   9.130  26.120  1.00  0.00            
ATOM    174  H6  EA1     2      21.690   9.820  24.490  1.00  0.00            
ATOM    175  H7  EA1     2      21.510  11.480  27.000  1.00  0.00            
ATOM    176  H8  EA1     2      20.300  11.240  25.690  1.00  0.00            
ATOM    177  H9  EA1     2      21.800  13.360  25.390  1.00  0.00            
ATOM    178  H10 EA1     2      23.880  12.520  26.080  1.00  0.00            
ATOM    179  H11 EA1     2      24.010  13.060  24.370  1.00  0.00            
ATOM    180  H12 EA1     2      23.880  10.650  23.620  1.00  0.00            
ATOM    181  H13 EA1     2      25.100  10.740  24.940  1.00  0.00            
ATOM    182  H14 EA1     2      19.540  11.860  24.070  1.00  0.00            
ATOM    183  H15 EA1     2      18.430  13.750  25.090  1.00  0.00            
ATOM    184  H16 EA1     2      18.090  16.240  25.360  1.00  0.00            
ATOM    185  H17 EA1     2      19.440  17.840  24.090  1.00  0.00            
ATOM    186  H18 EA1     2      21.110  16.980  22.420  1.00  0.00            
ATOM    187  H19 EA1     2      21.380  14.460  22.160  1.00  0.00            
ATOM    188  H20 EA1     2      21.960  12.280  21.310  1.00  0.00            
ATOM    189  H21 EA1     2      21.370  11.810  18.910  1.00  0.00            
ATOM    190  H22 EA1     2      19.000  11.380  18.350  1.00  0.00            
ATOM    191  H23 EA1     2      17.250  11.150  20.060  1.00  0.00            
ATOM    192  H24 EA1     2      17.910  11.750  22.510  1.00  0.00            
TER
ENDMDL
MODEL        1
ATOM      1  C1  BCD     1      27.880  15.870  23.410  1.00  0.00            
ATOM      2  O1  BCD     1      27.350  15.140  24.540  1.00  0.00            
ATOM      3  C2  BCD     1      27.000  15.660  22.170  1.00  0.00            
ATOM      4  O2  BCD     1      25.690  15.970  22.410  1.00  0.00            
ATOM      5  C3  BCD     1      27.100  14.200  21.760  1.00  0.00            
ATOM      6  O3  BCD     1      26.460  14.020  20.480  1.00  0.00            
ATOM      7  C4  BCD     1      28.530  13.810  21.530  1.00  0.00            
ATOM      8  C5  BCD     1      29.420  14.280  22.720  1.00  0.00            
ATOM      9  O4  BCD     1      29.240  15.600  23.070  1.00  0.00            
ATOM     10  C6  BCD     1      30.890  14.250  22.360  1.00  0.00            
ATOM     11  O5  BCD     1      31.210  15.010  21.200  1.00  0.00            
ATOM     12  H1  BCD     1      27.740  16.900  23.750  1.00  0.00            
ATOM     13  H2  BCD     1      27.410  16.180  21.290  1.00  0.00            
ATOM     14  H3  BCD     1      25.130  15.830  21.650  1.00  0.00            
ATOM     15  H4  BCD     1      26.720  13.580  22.580  1.00  0.00            
ATOM     16  H5  BCD     1      25.750  14.660  20.450  1.00  0.00            
ATOM     17  H6  BCD     1      28.810  14.220  20.550  1.00  0.00            
ATOM     18  H7  BCD     1      29.260  13.690  23.630  1.00  0.00            
ATOM     19  H8  BCD     1      31.520  14.430  23.230  1.00  0.00            
ATOM     20  H9  BCD     1      31.150  13.200  22.170  1.00  0.00            
ATOM     21  H10 BCD     1      30.580  15.720  21.060  1.00  0.00            
ATOM     22  C7  BCD     1      25.300  16.280  27.980  1.00  0.00            
ATOM     23  O6  BCD     1      24.290  15.260  27.770  1.00  0.00            
ATOM     24  C8  BCD     1      25.150  17.320  26.820  1.00  0.00            
ATOM     25  O7  BCD     1      23.810  17.800  26.860  1.00  0.00            
ATOM     26  C9  BCD     1      25.570  16.640  25.540  1.00  0.00            
ATOM     27  O8  BCD     1      25.660  17.680  24.490  1.00  0.00            
ATOM     28  C10 BCD     1      26.920  15.930  25.650  1.00  0.00            
ATOM     29  C11 BCD     1      26.910  15.020  26.900  1.00  0.00            
ATOM     30  O9  BCD     1      26.600  15.750  28.080  1.00  0.00            
ATOM     31  C12 BCD     1      28.220  14.410  27.150  1.00  0.00            
ATOM     32  O10 BCD     1      28.200  13.530  28.240  1.00  0.00            
ATOM     33  H11 BCD     1      25.160  16.820  28.930  1.00  0.00            
ATOM     34  H12 BCD     1      25.840  18.140  27.040  1.00  0.00            
ATOM     35  H13 BCD     1      23.690  18.740  26.750  1.00  0.00            
ATOM     36  H14 BCD     1      24.860  15.870  25.190  1.00  0.00            
ATOM     37  H15 BCD     1      25.650  17.120  23.700  1.00  0.00            
ATOM     38  H16 BCD     1      27.720  16.650  25.880  1.00  0.00            
ATOM     39  H17 BCD     1      26.220  14.190  26.740  1.00  0.00            
ATOM     40  H18 BCD     1      28.510  13.840  26.250  1.00  0.00            
ATOM     41  H19 BCD     1      28.980  15.170  27.340  1.00  0.00            
ATOM     42  H20 BCD     1      27.960  14.050  29.010  1.00  0.00            
ATOM     43  C13 BCD     1      21.390  12.980  29.460  1.00  0.00            
ATOM     44  O11 BCD     1      21.190  12.100  28.280  1.00  0.00            
ATOM     45  C14 BCD     1      20.990  14.450  29.250  1.00  0.00            
ATOM     46  O12 BCD     1      19.710  14.590  28.570  1.00  0.00            
ATOM     47  C15 BCD     1      22.020  15.150  28.320  1.00  0.00            
ATOM     48  O13 BCD     1      21.810  16.620  28.230  1.00  0.00            
ATOM     49  C16 BCD     1      23.460  14.840  28.820  1.00  0.00            
ATOM     50  C17 BCD     1      23.740  13.340  29.170  1.00  0.00            
ATOM     51  O14 BCD     1      22.700  12.820  29.960  1.00  0.00            
ATOM     52  C18 BCD     1      24.970  13.230  29.990  1.00  0.00            
ATOM     53  O15 BCD     1      25.010  13.900  31.250  1.00  0.00            
ATOM     54  H21 BCD     1      20.850  12.560  30.320  1.00  0.00            
ATOM     55  H22 BCD     1      21.000  14.980  30.210  1.00  0.00            
ATOM     56  H23 BCD     1      19.860  15.450  28.150  1.00  0.00            
ATOM     57  H24 BCD     1      22.000  14.750  27.290  1.00  0.00            
ATOM     58  H25 BCD     1      22.570  16.870  27.690  1.00  0.00            
ATOM     59  H26 BCD     1      23.640  15.390  29.750  1.00  0.00            
ATOM     60  H27 BCD     1      23.800  12.740  28.260  1.00  0.00            
ATOM     61  H28 BCD     1      25.150  12.160  30.170  1.00  0.00            
ATOM     62  H29 BCD     1      25.780  13.600  29.350  1.00  0.00            
ATOM     63  H30 BCD     1      25.730  13.600  31.820  1.00  0.00            
ATOM     64  C19 BCD     1      20.010   8.380  27.170  1.00  0.00            
ATOM     65  O16 BCD     1      20.790   8.580  25.970  1.00  0.00            
ATOM     66  C20 BCD     1      18.870   9.370  27.330  1.00  0.00            
ATOM     67  O17 BCD     1      18.030   9.280  26.220  1.00  0.00            
ATOM     68  C21 BCD     1      19.500  10.760  27.510  1.00  0.00            
ATOM     69  O18 BCD     1      18.500  11.700  27.840  1.00  0.00            
ATOM     70  C22 BCD     1      20.610  10.820  28.570  1.00  0.00            
ATOM     71  C23 BCD     1      21.640   9.710  28.380  1.00  0.00            
ATOM     72  O19 BCD     1      20.940   8.460  28.260  1.00  0.00            
ATOM     73  C24 BCD     1      22.580   9.460  29.560  1.00  0.00            
ATOM     74  O20 BCD     1      21.970   9.060  30.720  1.00  0.00            
ATOM     75  H31 BCD     1      19.520   7.400  27.100  1.00  0.00            
ATOM     76  H32 BCD     1      18.370   9.080  28.270  1.00  0.00            
ATOM     77  H33 BCD     1      17.160   9.590  26.520  1.00  0.00            
ATOM     78  H34 BCD     1      19.940  11.050  26.550  1.00  0.00            
ATOM     79  H35 BCD     1      18.950  12.520  28.060  1.00  0.00            
ATOM     80  H36 BCD     1      20.210  10.700  29.590  1.00  0.00            
ATOM     81  H37 BCD     1      22.190  10.030  27.490  1.00  0.00            
ATOM     82  H38 BCD     1      23.240   8.680  29.150  1.00  0.00            
ATOM     83  H39 BCD     1      23.100  10.410  29.710  1.00  0.00            
ATOM     84  H40 BCD     1      22.710   9.020  31.340  1.00  0.00            
ATOM     85  C25 BCD     1      21.220   6.920  22.310  1.00  0.00            
ATOM     86  O21 BCD     1      22.490   7.590  22.260  1.00  0.00            
ATOM     87  C26 BCD     1      20.120   7.950  22.330  1.00  0.00            
ATOM     88  O22 BCD     1      20.230   8.780  21.180  1.00  0.00            
ATOM     89  C27 BCD     1      20.220   8.790  23.640  1.00  0.00            
ATOM     90  O23 BCD     1      19.100   9.750  23.770  1.00  0.00            
ATOM     91  C28 BCD     1      20.300   7.890  24.870  1.00  0.00            
ATOM     92  C29 BCD     1      21.270   6.730  24.620  1.00  0.00            
ATOM     93  O24 BCD     1      20.930   6.090  23.420  1.00  0.00            
ATOM     94  C30 BCD     1      21.210   5.700  25.790  1.00  0.00            
ATOM     95  O25 BCD     1      20.000   5.110  25.930  1.00  0.00            
ATOM     96  H41 BCD     1      21.110   6.300  21.420  1.00  0.00            
ATOM     97  H42 BCD     1      19.140   7.450  22.300  1.00  0.00            
ATOM     98  H43 BCD     1      19.540   9.450  21.250  1.00  0.00            
ATOM     99  H44 BCD     1      21.150   9.360  23.520  1.00  0.00            
ATOM    100  H45 BCD     1      18.620   9.520  24.570  1.00  0.00            
ATOM    101  H46 BCD     1      19.280   7.550  25.050  1.00  0.00            
ATOM    102  H47 BCD     1      22.310   7.080  24.710  1.00  0.00            
ATOM    103  H48 BCD     1      21.940   4.910  25.560  1.00  0.00            
ATOM    104  H49 BCD     1      21.710   6.070  26.690  1.00  0.00            
ATOM    105  H50 BCD     1      19.870   5.040  26.880  1.00  0.00            
ATOM    106  C31 BCD     1      26.050   7.560  20.000  1.00  0.00            
ATOM    107  O26 BCD     1      26.520   8.810  20.490  1.00  0.00            
ATOM    108  C32 BCD     1      24.710   7.750  19.280  1.00  0.00            
ATOM    109  O27 BCD     1      24.960   8.550  18.180  1.00  0.00            
ATOM    110  C33 BCD     1      23.590   8.210  20.200  1.00  0.00            
ATOM    111  C34 BCD     1      23.450   7.170  21.320  1.00  0.00            
ATOM    112  C35 BCD     1      24.850   6.920  22.000  1.00  0.00            
ATOM    113  O28 BCD     1      25.880   6.670  21.060  1.00  0.00            
ATOM    114  C36 BCD     1      24.860   5.710  22.950  1.00  0.00            
ATOM    115  O29 BCD     1      25.450   4.540  22.440  1.00  0.00            
ATOM    116  O30 BCD     1      22.330   8.400  19.430  1.00  0.00            
ATOM    117  H51 BCD     1      26.800   7.100  19.350  1.00  0.00            
ATOM    118  H52 BCD     1      24.290   6.800  18.940  1.00  0.00            
ATOM    119  H53 BCD     1      24.130   8.830  17.800  1.00  0.00            
ATOM    120  H54 BCD     1      23.800   9.130  20.750  1.00  0.00            
ATOM    121  H55 BCD     1      21.640   8.690  20.030  1.00  0.00            
ATOM    122  H56 BCD     1      23.140   6.180  20.960  1.00  0.00            
ATOM    123  H57 BCD     1      25.090   7.850  22.530  1.00  0.00            
ATOM    124  H58 BCD     1      25.470   6.070  23.800  1.00  0.00            
ATOM    125  H59 BCD     1      23.900   5.450  23.410  1.00  0.00            
ATOM    126  H60 BCD     1      25.980   4.730  21.660  1.00  0.00            
ATOM    127  C37 BCD     1      29.390  11.810  20.520  1.00  0.00            
ATOM    128  O31 BCD     1      28.570  12.420  21.500  1.00  0.00            
ATOM    129  C38 BCD     1      28.660  11.600  19.140  1.00  0.00            
ATOM    130  O32 BCD     1      28.310  12.880  18.620  1.00  0.00            
ATOM    131  C39 BCD     1      27.460  10.650  19.260  1.00  0.00            
ATOM    132  O33 BCD     1      26.990  10.200  17.970  1.00  0.00            
ATOM    133  C40 BCD     1      27.760   9.410  20.060  1.00  0.00            
ATOM    134  C41 BCD     1      28.650   9.710  21.280  1.00  0.00            
ATOM    135  O34 BCD     1      29.760  10.520  21.020  1.00  0.00            
ATOM    136  C42 BCD     1      29.300   8.410  21.890  1.00  0.00            
ATOM    137  O35 BCD     1      29.990   8.490  23.140  1.00  0.00            
ATOM    138  H61 BCD     1      30.270  12.430  20.360  1.00  0.00            
ATOM    139  H62 BCD     1      29.380  11.080  18.490  1.00  0.00            
ATOM    140  H63 BCD     1      27.720  13.250  19.280  1.00  0.00            
ATOM    141  H64 BCD     1      26.730  11.210  19.860  1.00  0.00            
ATOM    142  H65 BCD     1      26.140   9.790  18.130  1.00  0.00            
ATOM    143  H66 BCD     1      28.290   8.690  19.410  1.00  0.00            
ATOM    144  H67 BCD     1      28.020  10.210  22.030  1.00  0.00            
ATOM    145  H68 BCD     1      28.480   7.700  22.070  1.00  0.00            
ATOM    146  H69 BCD     1      29.980   7.990  21.140  1.00  0.00            
ATOM    147  H70 BCD     1      29.910   7.630  23.560  1.00  0.00            
ATOM    148  C1  EA1     2      27.210   7.980  25.310  1.00  0.00            
ATOM    149  N1  EA1     2      26.540   9.270  25.760  1.00  0.00            
ATOM    150  C2  EA1     2      25.030   9.100  25.460  1.00  0.00            
ATOM    151  C3  EA1     2      24.140  10.350  25.720  1.00  0.00            
ATOM    152  C4  EA1     2      24.640  11.660  25.050  1.00  0.00            
ATOM    153  C5  EA1     2      26.200  11.720  25.230  1.00  0.00            
ATOM    154  C6  EA1     2      26.900  10.350  24.760  1.00  0.00            
ATOM    155  O1  EA1     2      24.390  11.610  23.640  1.00  0.00            
ATOM    156  C7  EA1     2      22.970  11.690  23.200  1.00  0.00            
ATOM    157  C8  EA1     2      22.360  13.010  23.740  1.00  0.00            
ATOM    158  C9  EA1     2      21.040  12.970  24.330  1.00  0.00            
ATOM    159  C10 EA1     2      20.490  14.130  24.880  1.00  0.00            
ATOM    160  C11 EA1     2      21.180  15.370  24.760  1.00  0.00            
ATOM    161  C12 EA1     2      22.460  15.450  24.150  1.00  0.00            
ATOM    162  C13 EA1     2      23.080  14.250  23.710  1.00  0.00            
ATOM    163  C14 EA1     2      22.800  11.700  21.710  1.00  0.00            
ATOM    164  C15 EA1     2      23.920  11.720  20.880  1.00  0.00            
ATOM    165  C16 EA1     2      23.770  11.840  19.470  1.00  0.00            
ATOM    166  C17 EA1     2      22.460  11.710  18.930  1.00  0.00            
ATOM    167  C18 EA1     2      21.390  11.590  19.770  1.00  0.00            
ATOM    168  C19 EA1     2      21.540  11.610  21.150  1.00  0.00            
ATOM    169  H1  EA1     2      28.270   7.900  25.550  1.00  0.00            
ATOM    170  H2  EA1     2      26.780   7.120  25.820  1.00  0.00            
ATOM    171  H3  EA1     2      27.070   7.880  24.230  1.00  0.00            
ATOM    172  H4  EA1     2      26.670   9.480  26.760  1.00  0.00            
ATOM    173  H5  EA1     2      24.630   8.210  25.950  1.00  0.00            
ATOM    174  H6  EA1     2      24.910   8.980  24.390  1.00  0.00            
ATOM    175  H7  EA1     2      24.090  10.630  26.780  1.00  0.00            
ATOM    176  H8  EA1     2      23.140  10.010  25.400  1.00  0.00            
ATOM    177  H9  EA1     2      24.210  12.550  25.520  1.00  0.00            
ATOM    178  H10 EA1     2      26.530  11.900  26.260  1.00  0.00            
ATOM    179  H11 EA1     2      26.590  12.470  24.520  1.00  0.00            
ATOM    180  H12 EA1     2      26.590  10.020  23.760  1.00  0.00            
ATOM    181  H13 EA1     2      27.990  10.420  24.730  1.00  0.00            
ATOM    182  H14 EA1     2      22.370  10.880  23.620  1.00  0.00            
ATOM    183  H15 EA1     2      20.530  12.010  24.370  1.00  0.00            
ATOM    184  H16 EA1     2      19.530  14.100  25.380  1.00  0.00            
ATOM    185  H17 EA1     2      20.700  16.260  25.160  1.00  0.00            
ATOM    186  H18 EA1     2      23.020  16.380  24.160  1.00  0.00            
ATOM    187  H19 EA1     2      24.080  14.200  23.280  1.00  0.00            
ATOM    188  H20 EA1     2      24.880  11.630  21.370  1.00  0.00            
ATOM    189  H21 EA1     2      24.620  11.900  18.790  1.00  0.00            
ATOM    190  H22 EA1     2      22.320  11.640  17.850  1.00  0.00            
ATOM    191  H23 EA1     2      20.370  11.430  19.420  1.00  0.00            
ATOM    192  H24 EA1     2      20.670  11.580  21.810  1.00  0.00            
TER
ENDMDL
MODEL        1
ATOM      1  C1  BCD     1      21.860  11.790  17.720  1.00  0.00            
ATOM      2  O1  BCD     1      20.570  11.690  18.420  1.00  0.00            
ATOM      3  C2  BCD     1      21.960  13.200  17.080  1.00  0.00            
ATOM      4  O2  BCD     1      21.860  14.290  17.960  1.00  0.00            
ATOM      5  C3  BCD     1      20.880  13.310  16.000  1.00  0.00            
ATOM      6  O3  BCD     1      20.950  14.570  15.280  1.00  0.00            
ATOM      7  C4  BCD     1      21.020  12.170  15.040  1.00  0.00            
ATOM      8  C5  BCD     1      21.070  10.830  15.720  1.00  0.00            
ATOM      9  O4  BCD     1      22.050  10.790  16.770  1.00  0.00            
ATOM     10  C6  BCD     1      21.350   9.680  14.760  1.00  0.00            
ATOM     11  O5  BCD     1      22.560   9.880  13.940  1.00  0.00            
ATOM     12  H1  BCD     1      22.590  11.700  18.530  1.00  0.00            
ATOM     13  H2  BCD     1      22.960  13.310  16.650  1.00  0.00            
ATOM     14  H3  BCD     1      22.220  15.050  17.500  1.00  0.00            
ATOM     15  H4  BCD     1      19.870  13.180  16.420  1.00  0.00            
ATOM     16  H5  BCD     1      20.700  14.520  14.350  1.00  0.00            
ATOM     17  H6  BCD     1      21.960  12.200  14.490  1.00  0.00            
ATOM     18  H7  BCD     1      20.030  10.750  16.070  1.00  0.00            
ATOM     19  H8  BCD     1      21.560   8.770  15.340  1.00  0.00            
ATOM     20  H9  BCD     1      20.470   9.510  14.130  1.00  0.00            
ATOM     21  H10 BCD     1      22.500   9.340  13.150  1.00  0.00            
ATOM     22  C7  BCD     1      19.430  10.710  22.200  1.00  0.00            
ATOM     23  O6  BCD     1      18.110  11.160  21.910  1.00  0.00            
ATOM     24  C8  BCD     1      20.330  11.970  22.100  1.00  0.00            
ATOM     25  O7  BCD     1      19.900  13.140  22.900  1.00  0.00            
ATOM     26  C9  BCD     1      20.390  12.360  20.650  1.00  0.00            
ATOM     27  O8  BCD     1      21.390  13.370  20.420  1.00  0.00            
ATOM     28  C10 BCD     1      20.670  11.180  19.710  1.00  0.00            
ATOM     29  C11 BCD     1      19.670  10.060  19.970  1.00  0.00            
ATOM     30  O9  BCD     1      19.930   9.690  21.320  1.00  0.00            
ATOM     31  C12 BCD     1      19.860   8.880  19.080  1.00  0.00            
ATOM     32  O10 BCD     1      18.740   8.010  19.180  1.00  0.00            
ATOM     33  H11 BCD     1      19.430  10.330  23.230  1.00  0.00            
ATOM     34  H12 BCD     1      21.280  11.600  22.520  1.00  0.00            
ATOM     35  H13 BCD     1      20.490  13.900  22.800  1.00  0.00            
ATOM     36  H14 BCD     1      19.440  12.860  20.410  1.00  0.00            
ATOM     37  H15 BCD     1      21.310  13.770  19.560  1.00  0.00            
ATOM     38  H16 BCD     1      21.660  10.870  20.040  1.00  0.00            
ATOM     39  H17 BCD     1      18.660  10.470  19.840  1.00  0.00            
ATOM     40  H18 BCD     1      19.900   9.140  18.010  1.00  0.00            
ATOM     41  H19 BCD     1      20.810   8.350  19.160  1.00  0.00            
ATOM     42  H20 BCD     1      18.890   7.550  20.010  1.00  0.00            
ATOM     43  C13 BCD     1      14.110  11.140  22.890  1.00  0.00            
ATOM     44  O11 BCD     1      13.760  11.500  21.540  1.00  0.00            
ATOM     45  C14 BCD     1      14.990  12.130  23.610  1.00  0.00            
ATOM     46  O12 BCD     1      14.360  13.420  23.770  1.00  0.00            
ATOM     47  C15 BCD     1      16.310  12.340  22.850  1.00  0.00            
ATOM     48  O13 BCD     1      17.190  13.200  23.560  1.00  0.00            
ATOM     49  C16 BCD     1      16.990  11.030  22.830  1.00  0.00            
ATOM     50  C17 BCD     1      16.110   9.940  22.230  1.00  0.00            
ATOM     51  O14 BCD     1      14.810   9.890  22.870  1.00  0.00            
ATOM     52  C18 BCD     1      16.730   8.530  22.390  1.00  0.00            
ATOM     53  O15 BCD     1      17.140   8.110  23.700  1.00  0.00            
ATOM     54  H21 BCD     1      13.150  11.020  23.410  1.00  0.00            
ATOM     55  H22 BCD     1      15.360  11.810  24.590  1.00  0.00            
ATOM     56  H23 BCD     1      13.980  13.680  22.930  1.00  0.00            
ATOM     57  H24 BCD     1      16.020  12.720  21.870  1.00  0.00            
ATOM     58  H25 BCD     1      18.080  13.260  23.190  1.00  0.00            
ATOM     59  H26 BCD     1      17.320  10.890  23.870  1.00  0.00            
ATOM     60  H27 BCD     1      16.010  10.170  21.160  1.00  0.00            
ATOM     61  H28 BCD     1      16.000   7.780  22.050  1.00  0.00            
ATOM     62  H29 BCD     1      17.540   8.470  21.650  1.00  0.00            
ATOM     63  H30 BCD     1      16.720   8.610  24.410  1.00  0.00            
ATOM     64  C19 BCD     1      10.420  12.830  19.490  1.00  0.00            
ATOM     65  O16 BCD     1      10.950  12.550  18.200  1.00  0.00            
ATOM     66  C20 BCD     1      11.310  13.960  20.160  1.00  0.00            
ATOM     67  O17 BCD     1      11.390  15.120  19.340  1.00  0.00            
ATOM     68  C21 BCD     1      12.680  13.380  20.510  1.00  0.00            
ATOM     69  O18 BCD     1      13.310  14.310  21.390  1.00  0.00            
ATOM     70  C22 BCD     1      12.500  12.120  21.370  1.00  0.00            
ATOM     71  C23 BCD     1      11.600  11.050  20.610  1.00  0.00            
ATOM     72  O19 BCD     1      10.380  11.680  20.310  1.00  0.00            
ATOM     73  C24 BCD     1      11.240   9.970  21.620  1.00  0.00            
ATOM     74  O20 BCD     1      10.490   8.960  21.140  1.00  0.00            
ATOM     75  H31 BCD     1       9.390  13.180  19.380  1.00  0.00            
ATOM     76  H32 BCD     1      10.880  14.410  21.060  1.00  0.00            
ATOM     77  H33 BCD     1      11.190  15.840  19.950  1.00  0.00            
ATOM     78  H34 BCD     1      13.370  13.200  19.670  1.00  0.00            
ATOM     79  H35 BCD     1      13.610  15.140  21.010  1.00  0.00            
ATOM     80  H36 BCD     1      12.030  12.450  22.300  1.00  0.00            
ATOM     81  H37 BCD     1      12.060  10.640  19.710  1.00  0.00            
ATOM     82  H38 BCD     1      12.200   9.650  22.060  1.00  0.00            
ATOM     83  H39 BCD     1      10.780  10.320  22.560  1.00  0.00            
ATOM     84  H40 BCD     1       9.600   9.160  21.430  1.00  0.00            
ATOM     85  C25 BCD     1      10.530  12.750  14.240  1.00  0.00            
ATOM     86  O21 BCD     1      12.000  12.820  14.260  1.00  0.00            
ATOM     87  C26 BCD     1       9.820  13.920  14.980  1.00  0.00            
ATOM     88  O22 BCD     1      10.200  15.200  14.320  1.00  0.00            
ATOM     89  C27 BCD     1      10.330  13.950  16.400  1.00  0.00            
ATOM     90  O23 BCD     1       9.540  14.950  17.230  1.00  0.00            
ATOM     91  C28 BCD     1      10.170  12.570  17.060  1.00  0.00            
ATOM     92  C29 BCD     1      10.620  11.390  16.230  1.00  0.00            
ATOM     93  O24 BCD     1      10.220  11.520  14.840  1.00  0.00            
ATOM     94  C30 BCD     1       9.930  10.110  16.710  1.00  0.00            
ATOM     95  O25 BCD     1       8.510  10.170  16.670  1.00  0.00            
ATOM     96  H41 BCD     1      10.230  12.730  13.190  1.00  0.00            
ATOM     97  H42 BCD     1       8.730  13.780  14.920  1.00  0.00            
ATOM     98  H43 BCD     1      11.110  15.030  14.050  1.00  0.00            
ATOM     99  H44 BCD     1      11.380  14.260  16.480  1.00  0.00            
ATOM    100  H45 BCD     1      10.210  15.220  17.870  1.00  0.00            
ATOM    101  H46 BCD     1       9.120  12.470  17.360  1.00  0.00            
ATOM    102  H47 BCD     1      11.710  11.350  16.260  1.00  0.00            
ATOM    103  H48 BCD     1      10.310   9.350  16.010  1.00  0.00            
ATOM    104  H49 BCD     1      10.280   9.950  17.740  1.00  0.00            
ATOM    105  H50 BCD     1       8.290   9.990  17.590  1.00  0.00            
ATOM    106  C31 BCD     1      15.190  13.280  11.470  1.00  0.00            
ATOM    107  O26 BCD     1      16.100  12.950  12.450  1.00  0.00            
ATOM    108  C32 BCD     1      14.330  14.480  11.880  1.00  0.00            
ATOM    109  O27 BCD     1      15.200  15.640  11.990  1.00  0.00            
ATOM    110  C33 BCD     1      13.640  14.270  13.170  1.00  0.00            
ATOM    111  C34 BCD     1      12.650  13.100  13.000  1.00  0.00            
ATOM    112  C35 BCD     1      13.450  11.840  12.600  1.00  0.00            
ATOM    113  O28 BCD     1      14.270  12.200  11.420  1.00  0.00            
ATOM    114  C36 BCD     1      12.620  10.660  12.270  1.00  0.00            
ATOM    115  O29 BCD     1      11.730  10.890  11.160  1.00  0.00            
ATOM    116  O30 BCD     1      12.880  15.450  13.620  1.00  0.00            
ATOM    117  H51 BCD     1      15.650  13.400  10.490  1.00  0.00            
ATOM    118  H52 BCD     1      13.600  14.590  11.070  1.00  0.00            
ATOM    119  H53 BCD     1      14.930  16.110  11.190  1.00  0.00            
ATOM    120  H54 BCD     1      14.410  14.120  13.940  1.00  0.00            
ATOM    121  H55 BCD     1      13.550  16.130  13.760  1.00  0.00            
ATOM    122  H56 BCD     1      11.880  13.380  12.270  1.00  0.00            
ATOM    123  H57 BCD     1      14.130  11.450  13.360  1.00  0.00            
ATOM    124  H58 BCD     1      13.270   9.780  12.160  1.00  0.00            
ATOM    125  H59 BCD     1      11.950  10.360  13.090  1.00  0.00            
ATOM    126  H60 BCD     1      12.170  10.970  10.310  1.00  0.00            
ATOM    127  C37 BCD     1      20.140  12.090  12.710  1.00  0.00            
ATOM    128  O31 BCD     1      19.910  12.250  14.170  1.00  0.00            
ATOM    129  C38 BCD     1      19.760  13.410  12.000  1.00  0.00            
ATOM    130  O32 BCD     1      20.670  14.490  12.430  1.00  0.00            
ATOM    131  C39 BCD     1      18.310  13.820  12.240  1.00  0.00            
ATOM    132  O33 BCD     1      17.960  14.960  11.530  1.00  0.00            
ATOM    133  C40 BCD     1      17.350  12.580  11.950  1.00  0.00            
ATOM    134  C41 BCD     1      17.810  11.340  12.610  1.00  0.00            
ATOM    135  O34 BCD     1      19.220  11.080  12.250  1.00  0.00            
ATOM    136  C42 BCD     1      16.950  10.130  12.320  1.00  0.00            
ATOM    137  O35 BCD     1      17.290   9.460  11.150  1.00  0.00            
ATOM    138  H61 BCD     1      21.110  11.670  12.410  1.00  0.00            
ATOM    139  H62 BCD     1      19.870  13.120  10.940  1.00  0.00            
ATOM    140  H63 BCD     1      21.530  14.100  12.230  1.00  0.00            
ATOM    141  H64 BCD     1      18.250  14.050  13.310  1.00  0.00            
ATOM    142  H65 BCD     1      17.280  15.390  12.060  1.00  0.00            
ATOM    143  H66 BCD     1      17.360  12.510  10.850  1.00  0.00            
ATOM    144  H67 BCD     1      17.730  11.630  13.660  1.00  0.00            
ATOM    145  H68 BCD     1      17.010   9.490  13.200  1.00  0.00            
ATOM    146  H69 BCD     1      15.880  10.370  12.300  1.00  0.00            
ATOM    147  H70 BCD     1      16.600   8.800  11.060  1.00  0.00            
ATOM    148  C1  EA1     2      14.730   8.550  18.840  1.00  0.00            
ATOM    149  N1  EA1     2      14.920   9.390  17.660  1.00  0.00            
ATOM    150  C2  EA1     2      16.400   9.880  17.520  1.00  0.00            
ATOM    151  C3  EA1     2      16.710  11.050  16.630  1.00  0.00            
ATOM    152  C4  EA1     2      15.660  12.180  16.680  1.00  0.00            
ATOM    153  C5  EA1     2      14.230  11.690  16.740  1.00  0.00            
ATOM    154  C6  EA1     2      13.950  10.600  17.830  1.00  0.00            
ATOM    155  O1  EA1     2      16.040  12.940  17.850  1.00  0.00            
ATOM    156  C7  EA1     2      17.000  14.030  17.730  1.00  0.00            
ATOM    157  C8  EA1     2      16.360  15.130  16.810  1.00  0.00            
ATOM    158  C9  EA1     2      17.000  15.550  15.620  1.00  0.00            
ATOM    159  C10 EA1     2      16.500  16.610  14.870  1.00  0.00            
ATOM    160  C11 EA1     2      15.310  17.170  15.260  1.00  0.00            
ATOM    161  C12 EA1     2      14.570  16.690  16.350  1.00  0.00            
ATOM    162  C13 EA1     2      15.070  15.640  17.130  1.00  0.00            
ATOM    163  C14 EA1     2      17.370  14.630  19.090  1.00  0.00            
ATOM    164  C15 EA1     2      18.680  15.020  19.360  1.00  0.00            
ATOM    165  C16 EA1     2      18.920  15.700  20.520  1.00  0.00            
ATOM    166  C17 EA1     2      17.930  16.030  21.470  1.00  0.00            
ATOM    167  C18 EA1     2      16.650  15.470  21.290  1.00  0.00            
ATOM    168  C19 EA1     2      16.360  14.830  20.070  1.00  0.00            
ATOM    169  H1  EA1     2      14.710   9.140  19.760  1.00  0.00            
ATOM    170  H2  EA1     2      13.720   8.130  18.810  1.00  0.00            
ATOM    171  H3  EA1     2      15.420   7.720  19.010  1.00  0.00            
ATOM    172  H4  EA1     2      14.690   8.820  16.830  1.00  0.00            
ATOM    173  H5  EA1     2      16.980   8.980  17.320  1.00  0.00            
ATOM    174  H6  EA1     2      16.660  10.200  18.530  1.00  0.00            
ATOM    175  H7  EA1     2      16.760  10.580  15.630  1.00  0.00            
ATOM    176  H8  EA1     2      17.710  11.460  16.810  1.00  0.00            
ATOM    177  H9  EA1     2      15.730  12.830  15.800  1.00  0.00            
ATOM    178  H10 EA1     2      13.800  11.260  15.830  1.00  0.00            
ATOM    179  H11 EA1     2      13.500  12.450  17.030  1.00  0.00            
ATOM    180  H12 EA1     2      14.120  11.100  18.780  1.00  0.00            
ATOM    181  H13 EA1     2      12.930  10.240  17.800  1.00  0.00            
ATOM    182  H14 EA1     2      17.950  13.650  17.320  1.00  0.00            
ATOM    183  H15 EA1     2      17.910  15.070  15.250  1.00  0.00            
ATOM    184  H16 EA1     2      17.070  17.050  14.060  1.00  0.00            
ATOM    185  H17 EA1     2      14.930  18.070  14.780  1.00  0.00            
ATOM    186  H18 EA1     2      13.600  17.120  16.570  1.00  0.00            
ATOM    187  H19 EA1     2      14.520  15.440  18.050  1.00  0.00            
ATOM    188  H20 EA1     2      19.440  14.900  18.600  1.00  0.00            
ATOM    189  H21 EA1     2      19.940  16.010  20.710  1.00  0.00            
ATOM    190  H22 EA1     2      18.070  16.700  22.310  1.00  0.00            
ATOM    191  H23 EA1     2      15.850  15.800  21.960  1.00  0.00            
ATOM    192  H24 EA1     2      15.380  14.510  19.760  1.00  0.00            
TER
ENDMDL
MODEL        1
ATOM      1  C1  BCD     1      26.360  11.740  18.650  1.00  0.00            
ATOM      2  O1  BCD     1      26.790  11.920  20.000  1.00  0.00            
ATOM      3  C2  BCD     1      27.010  10.360  18.140  1.00  0.00            
ATOM      4  O2  BCD     1      26.640   9.270  19.000  1.00  0.00            
ATOM      5  C3  BCD     1      28.540  10.480  18.130  1.00  0.00            
ATOM      6  O3  BCD     1      29.200   9.350  17.570  1.00  0.00            
ATOM      7  C4  BCD     1      28.960  11.760  17.320  1.00  0.00            
ATOM      8  C5  BCD     1      28.190  13.090  17.810  1.00  0.00            
ATOM      9  O4  BCD     1      26.830  12.810  17.770  1.00  0.00            
ATOM     10  C6  BCD     1      28.550  14.320  16.990  1.00  0.00            
ATOM     11  O5  BCD     1      28.050  15.470  17.580  1.00  0.00            
ATOM     12  H1  BCD     1      25.270  11.650  18.710  1.00  0.00            
ATOM     13  H2  BCD     1      26.700  10.200  17.100  1.00  0.00            
ATOM     14  H3  BCD     1      25.770   9.090  18.650  1.00  0.00            
ATOM     15  H4  BCD     1      28.880  10.380  19.170  1.00  0.00            
ATOM     16  H5  BCD     1      30.110   9.620  17.380  1.00  0.00            
ATOM     17  H6  BCD     1      28.750  11.580  16.260  1.00  0.00            
ATOM     18  H7  BCD     1      28.530  13.310  18.830  1.00  0.00            
ATOM     19  H8  BCD     1      29.630  14.470  17.060  1.00  0.00            
ATOM     20  H9  BCD     1      28.200  14.210  15.960  1.00  0.00            
ATOM     21  H10 BCD     1      27.140  15.430  17.280  1.00  0.00            
ATOM     22  C7  BCD     1      25.560  12.920  23.830  1.00  0.00            
ATOM     23  O6  BCD     1      26.860  13.220  24.370  1.00  0.00            
ATOM     24  C8  BCD     1      25.430  11.430  23.420  1.00  0.00            
ATOM     25  O7  BCD     1      25.810  10.530  24.540  1.00  0.00            
ATOM     26  C9  BCD     1      26.160  11.100  22.100  1.00  0.00            
ATOM     27  O8  BCD     1      26.040   9.730  21.670  1.00  0.00            
ATOM     28  C10 BCD     1      25.800  12.180  21.000  1.00  0.00            
ATOM     29  C11 BCD     1      25.930  13.600  21.550  1.00  0.00            
ATOM     30  O9  BCD     1      25.150  13.730  22.740  1.00  0.00            
ATOM     31  C12 BCD     1      25.540  14.670  20.650  1.00  0.00            
ATOM     32  O10 BCD     1      24.210  14.570  20.270  1.00  0.00            
ATOM     33  H11 BCD     1      24.830  13.200  24.600  1.00  0.00            
ATOM     34  H12 BCD     1      24.370  11.170  23.280  1.00  0.00            
ATOM     35  H13 BCD     1      25.390   9.690  24.320  1.00  0.00            
ATOM     36  H14 BCD     1      27.210  11.350  22.270  1.00  0.00            
ATOM     37  H15 BCD     1      26.350   9.650  20.760  1.00  0.00            
ATOM     38  H16 BCD     1      24.790  12.020  20.590  1.00  0.00            
ATOM     39  H17 BCD     1      26.990  13.820  21.740  1.00  0.00            
ATOM     40  H18 BCD     1      25.840  15.650  21.050  1.00  0.00            
ATOM     41  H19 BCD     1      26.200  14.560  19.780  1.00  0.00            
ATOM     42  H20 BCD     1      23.950  15.040  19.470  1.00  0.00            
ATOM     43  C13 BCD     1      28.720  14.510  27.830  1.00  0.00            
ATOM     44  O11 BCD     1      29.710  15.190  27.020  1.00  0.00            
ATOM     45  C14 BCD     1      28.750  13.000  27.550  1.00  0.00            
ATOM     46  O12 BCD     1      30.040  12.530  27.990  1.00  0.00            
ATOM     47  C15 BCD     1      28.420  12.660  26.130  1.00  0.00            
ATOM     48  O13 BCD     1      28.220  11.240  25.870  1.00  0.00            
ATOM     49  C16 BCD     1      27.090  13.380  25.790  1.00  0.00            
ATOM     50  C17 BCD     1      27.070  14.830  26.110  1.00  0.00            
ATOM     51  O14 BCD     1      27.440  15.070  27.520  1.00  0.00            
ATOM     52  C18 BCD     1      25.800  15.560  25.820  1.00  0.00            
ATOM     53  O15 BCD     1      25.910  17.000  26.010  1.00  0.00            
ATOM     54  H21 BCD     1      28.920  14.800  28.870  1.00  0.00            
ATOM     55  H22 BCD     1      27.930  12.600  28.150  1.00  0.00            
ATOM     56  H23 BCD     1      29.900  11.580  28.070  1.00  0.00            
ATOM     57  H24 BCD     1      29.160  13.130  25.470  1.00  0.00            
ATOM     58  H25 BCD     1      27.460  11.210  25.280  1.00  0.00            
ATOM     59  H26 BCD     1      26.280  12.910  26.360  1.00  0.00            
ATOM     60  H27 BCD     1      27.850  15.240  25.460  1.00  0.00            
ATOM     61  H28 BCD     1      25.410  15.400  24.810  1.00  0.00            
ATOM     62  H29 BCD     1      25.020  15.320  26.560  1.00  0.00            
ATOM     63  H30 BCD     1      26.560  17.070  26.710  1.00  0.00            
ATOM     64  C19 BCD     1      33.030  17.530  27.310  1.00  0.00            
ATOM     65  O16 BCD     1      33.400  16.910  26.080  1.00  0.00            
ATOM     66  C20 BCD     1      32.960  16.520  28.420  1.00  0.00            
ATOM     67  O17 BCD     1      34.230  16.010  28.640  1.00  0.00            
ATOM     68  C21 BCD     1      31.830  15.460  28.070  1.00  0.00            
ATOM     69  O18 BCD     1      31.550  14.380  29.050  1.00  0.00            
ATOM     70  C22 BCD     1      30.500  16.190  27.760  1.00  0.00            
ATOM     71  C23 BCD     1      30.750  17.240  26.640  1.00  0.00            
ATOM     72  O19 BCD     1      31.740  18.180  27.100  1.00  0.00            
ATOM     73  C24 BCD     1      29.450  17.980  26.370  1.00  0.00            
ATOM     74  O20 BCD     1      29.630  18.820  25.240  1.00  0.00            
ATOM     75  H31 BCD     1      33.780  18.290  27.540  1.00  0.00            
ATOM     76  H32 BCD     1      32.650  17.050  29.320  1.00  0.00            
ATOM     77  H33 BCD     1      34.190  15.290  29.290  1.00  0.00            
ATOM     78  H34 BCD     1      32.190  15.010  27.140  1.00  0.00            
ATOM     79  H35 BCD     1      31.110  13.660  28.590  1.00  0.00            
ATOM     80  H36 BCD     1      30.060  16.580  28.690  1.00  0.00            
ATOM     81  H37 BCD     1      31.070  16.700  25.740  1.00  0.00            
ATOM     82  H38 BCD     1      28.510  17.440  26.230  1.00  0.00            
ATOM     83  H39 BCD     1      29.110  18.540  27.250  1.00  0.00            
ATOM     84  H40 BCD     1      28.750  19.170  25.090  1.00  0.00            
ATOM     85  C25 BCD     1      36.020  16.880  22.970  1.00  0.00            
ATOM     86  O21 BCD     1      35.230  16.030  22.160  1.00  0.00            
ATOM     87  C26 BCD     1      36.510  16.210  24.270  1.00  0.00            
ATOM     88  O22 BCD     1      37.160  14.980  23.870  1.00  0.00            
ATOM     89  C27 BCD     1      35.250  15.960  25.130  1.00  0.00            
ATOM     90  O23 BCD     1      35.600  15.380  26.320  1.00  0.00            
ATOM     91  C28 BCD     1      34.590  17.300  25.430  1.00  0.00            
ATOM     92  C29 BCD     1      34.180  17.980  24.200  1.00  0.00            
ATOM     93  O24 BCD     1      35.320  18.100  23.300  1.00  0.00            
ATOM     94  C30 BCD     1      33.670  19.370  24.430  1.00  0.00            
ATOM     95  O25 BCD     1      32.910  19.900  23.320  1.00  0.00            
ATOM     96  H41 BCD     1      36.840  17.260  22.340  1.00  0.00            
ATOM     97  H42 BCD     1      37.310  16.850  24.650  1.00  0.00            
ATOM     98  H43 BCD     1      36.610  14.380  23.360  1.00  0.00            
ATOM     99  H44 BCD     1      34.580  15.380  24.490  1.00  0.00            
ATOM    100  H45 BCD     1      34.940  15.700  26.950  1.00  0.00            
ATOM    101  H46 BCD     1      35.340  17.790  26.070  1.00  0.00            
ATOM    102  H47 BCD     1      33.380  17.380  23.750  1.00  0.00            
ATOM    103  H48 BCD     1      33.030  19.340  25.320  1.00  0.00            
ATOM    104  H49 BCD     1      34.500  20.080  24.580  1.00  0.00            
ATOM    105  H50 BCD     1      33.430  19.960  22.510  1.00  0.00            
ATOM    106  C31 BCD     1      35.480  13.640  18.730  1.00  0.00            
ATOM    107  O26 BCD     1      34.070  13.730  18.470  1.00  0.00            
ATOM    108  C32 BCD     1      35.900  13.020  20.030  1.00  0.00            
ATOM    109  O27 BCD     1      35.570  11.600  20.000  1.00  0.00            
ATOM    110  C33 BCD     1      35.350  13.800  21.210  1.00  0.00            
ATOM    111  C34 BCD     1      35.830  15.190  21.110  1.00  0.00            
ATOM    112  C35 BCD     1      35.500  15.850  19.740  1.00  0.00            
ATOM    113  O28 BCD     1      36.030  14.980  18.700  1.00  0.00            
ATOM    114  C36 BCD     1      36.150  17.240  19.680  1.00  0.00            
ATOM    115  O29 BCD     1      37.580  17.200  19.540  1.00  0.00            
ATOM    116  O30 BCD     1      35.750  13.230  22.480  1.00  0.00            
ATOM    117  H51 BCD     1      35.960  13.150  17.870  1.00  0.00            
ATOM    118  H52 BCD     1      37.000  13.070  20.100  1.00  0.00            
ATOM    119  H53 BCD     1      35.600  11.350  20.920  1.00  0.00            
ATOM    120  H54 BCD     1      34.250  13.770  21.150  1.00  0.00            
ATOM    121  H55 BCD     1      35.330  12.370  22.560  1.00  0.00            
ATOM    122  H56 BCD     1      36.930  15.160  21.100  1.00  0.00            
ATOM    123  H57 BCD     1      34.410  15.940  19.750  1.00  0.00            
ATOM    124  H58 BCD     1      35.720  17.730  18.800  1.00  0.00            
ATOM    125  H59 BCD     1      35.940  17.880  20.540  1.00  0.00            
ATOM    126  H60 BCD     1      37.840  18.120  19.460  1.00  0.00            
ATOM    127  C37 BCD     1      31.200  11.850  16.310  1.00  0.00            
ATOM    128  O31 BCD     1      30.380  12.000  17.540  1.00  0.00            
ATOM    129  C38 BCD     1      32.360  10.960  16.540  1.00  0.00            
ATOM    130  O32 BCD     1      31.890   9.670  16.970  1.00  0.00            
ATOM    131  C39 BCD     1      33.180  11.560  17.670  1.00  0.00            
ATOM    132  O33 BCD     1      34.330  10.720  17.890  1.00  0.00            
ATOM    133  C40 BCD     1      33.550  12.990  17.310  1.00  0.00            
ATOM    134  C41 BCD     1      32.450  13.880  16.720  1.00  0.00            
ATOM    135  O34 BCD     1      31.580  13.170  15.790  1.00  0.00            
ATOM    136  C42 BCD     1      32.900  15.160  15.970  1.00  0.00            
ATOM    137  O35 BCD     1      33.520  14.760  14.760  1.00  0.00            
ATOM    138  H61 BCD     1      30.660  11.340  15.500  1.00  0.00            
ATOM    139  H62 BCD     1      33.060  10.950  15.690  1.00  0.00            
ATOM    140  H63 BCD     1      32.450   9.440  17.720  1.00  0.00            
ATOM    141  H64 BCD     1      32.630  11.630  18.620  1.00  0.00            
ATOM    142  H65 BCD     1      34.850  11.170  18.560  1.00  0.00            
ATOM    143  H66 BCD     1      34.270  12.990  16.470  1.00  0.00            
ATOM    144  H67 BCD     1      31.840  14.330  17.510  1.00  0.00            
ATOM    145  H68 BCD     1      32.000  15.780  15.870  1.00  0.00            
ATOM    146  H69 BCD     1      33.580  15.680  16.660  1.00  0.00            
ATOM    147  H70 BCD     1      33.910  15.530  14.340  1.00  0.00            
ATOM    148  C1  EA1     2      32.300  17.200  21.270  1.00  0.00            
ATOM    149  N1  EA1     2      31.020  16.370  21.450  1.00  0.00            
ATOM    150  C2  EA1     2      30.810  16.100  22.900  1.00  0.00            
ATOM    151  C3  EA1     2      29.820  14.960  23.320  1.00  0.00            
ATOM    152  C4  EA1     2      30.030  13.640  22.520  1.00  0.00            
ATOM    153  C5  EA1     2      30.270  13.990  21.010  1.00  0.00            
ATOM    154  C6  EA1     2      31.330  15.080  20.780  1.00  0.00            
ATOM    155  O1  EA1     2      31.300  13.110  23.010  1.00  0.00            
ATOM    156  C7  EA1     2      31.240  11.790  23.600  1.00  0.00            
ATOM    157  C8  EA1     2      31.170  10.790  22.490  1.00  0.00            
ATOM    158  C9  EA1     2      29.990  10.090  22.260  1.00  0.00            
ATOM    159  C10 EA1     2      29.890   9.220  21.160  1.00  0.00            
ATOM    160  C11 EA1     2      31.020   9.000  20.410  1.00  0.00            
ATOM    161  C12 EA1     2      32.250   9.630  20.580  1.00  0.00            
ATOM    162  C13 EA1     2      32.270  10.580  21.660  1.00  0.00            
ATOM    163  C14 EA1     2      32.380  11.630  24.640  1.00  0.00            
ATOM    164  C15 EA1     2      33.570  12.340  24.510  1.00  0.00            
ATOM    165  C16 EA1     2      34.640  12.260  25.440  1.00  0.00            
ATOM    166  C17 EA1     2      34.440  11.540  26.620  1.00  0.00            
ATOM    167  C18 EA1     2      33.200  10.760  26.790  1.00  0.00            
ATOM    168  C19 EA1     2      32.130  10.880  25.830  1.00  0.00            
ATOM    169  H1  EA1     2      32.540  17.080  20.220  1.00  0.00            
ATOM    170  H2  EA1     2      32.020  18.240  21.460  1.00  0.00            
ATOM    171  H3  EA1     2      33.050  16.730  21.900  1.00  0.00            
ATOM    172  H4  EA1     2      30.260  16.910  21.010  1.00  0.00            
ATOM    173  H5  EA1     2      30.570  17.070  23.350  1.00  0.00            
ATOM    174  H6  EA1     2      31.780  15.810  23.320  1.00  0.00            
ATOM    175  H7  EA1     2      28.780  15.270  23.170  1.00  0.00            
ATOM    176  H8  EA1     2      29.780  14.790  24.400  1.00  0.00            
ATOM    177  H9  EA1     2      29.140  13.010  22.640  1.00  0.00            
ATOM    178  H10 EA1     2      29.270  14.330  20.700  1.00  0.00            
ATOM    179  H11 EA1     2      30.430  13.110  20.380  1.00  0.00            
ATOM    180  H12 EA1     2      32.310  14.770  21.150  1.00  0.00            
ATOM    181  H13 EA1     2      31.350  15.310  19.720  1.00  0.00            
ATOM    182  H14 EA1     2      30.340  11.620  24.200  1.00  0.00            
ATOM    183  H15 EA1     2      29.180  10.130  22.970  1.00  0.00            
ATOM    184  H16 EA1     2      29.030   8.580  20.940  1.00  0.00            
ATOM    185  H17 EA1     2      30.910   8.290  19.590  1.00  0.00            
ATOM    186  H18 EA1     2      33.160   9.340  20.060  1.00  0.00            
ATOM    187  H19 EA1     2      33.190  11.100  21.900  1.00  0.00            
ATOM    188  H20 EA1     2      33.710  13.000  23.660  1.00  0.00            
ATOM    189  H21 EA1     2      35.530  12.860  25.240  1.00  0.00            
ATOM    190  H22 EA1     2      35.280  11.510  27.320  1.00  0.00            
ATOM    191  H23 EA1     2      33.070  10.200  27.710  1.00  0.00            
ATOM    192  H24 EA1     2      31.190  10.340  25.910  1.00  0.00            
TER
ENDMDL
MODEL        1
ATOM      1  C1  BCD     1       8.030  25.440  18.220  1.00  0.00            
ATOM      2  O1  BCD     1       8.150  24.470  19.220  1.00  0.00            
ATOM      3  C2  BCD     1       7.390  24.760  16.990  1.00  0.00            
ATOM      4  O2  BCD     1       6.180  24.020  17.210  1.00  0.00            
ATOM      5  C3  BCD     1       8.380  23.800  16.410  1.00  0.00            
ATOM      6  O3  BCD     1       7.930  23.130  15.210  1.00  0.00            
ATOM      7  C4  BCD     1       9.700  24.580  16.160  1.00  0.00            
ATOM      8  C5  BCD     1      10.240  25.280  17.410  1.00  0.00            
ATOM      9  O4  BCD     1       9.240  26.120  17.940  1.00  0.00            
ATOM     10  C6  BCD     1      11.430  26.210  17.230  1.00  0.00            
ATOM     11  O5  BCD     1      11.030  27.450  16.570  1.00  0.00            
ATOM     12  H1  BCD     1       7.360  26.160  18.680  1.00  0.00            
ATOM     13  H2  BCD     1       7.070  25.560  16.310  1.00  0.00            
ATOM     14  H3  BCD     1       6.080  23.400  16.480  1.00  0.00            
ATOM     15  H4  BCD     1       8.470  23.040  17.200  1.00  0.00            
ATOM     16  H5  BCD     1       8.640  23.280  14.590  1.00  0.00            
ATOM     17  H6  BCD     1       9.530  25.310  15.360  1.00  0.00            
ATOM     18  H7  BCD     1      10.380  24.460  18.130  1.00  0.00            
ATOM     19  H8  BCD     1      12.070  26.380  18.110  1.00  0.00            
ATOM     20  H9  BCD     1      12.240  25.770  16.640  1.00  0.00            
ATOM     21  H10 BCD     1      10.270  27.710  17.110  1.00  0.00            
ATOM     22  C7  BCD     1       7.050  23.610  23.210  1.00  0.00            
ATOM     23  O6  BCD     1       7.330  22.180  23.070  1.00  0.00            
ATOM     24  C8  BCD     1       5.890  23.980  22.270  1.00  0.00            
ATOM     25  O7  BCD     1       4.800  23.130  22.590  1.00  0.00            
ATOM     26  C9  BCD     1       6.340  23.940  20.770  1.00  0.00            
ATOM     27  O8  BCD     1       5.280  24.440  20.010  1.00  0.00            
ATOM     28  C10 BCD     1       7.580  24.800  20.570  1.00  0.00            
ATOM     29  C11 BCD     1       8.640  24.400  21.610  1.00  0.00            
ATOM     30  O9  BCD     1       8.140  24.470  22.940  1.00  0.00            
ATOM     31  C12 BCD     1       9.840  25.340  21.410  1.00  0.00            
ATOM     32  O10 BCD     1       9.550  26.680  21.200  1.00  0.00            
ATOM     33  H11 BCD     1       6.780  23.780  24.260  1.00  0.00            
ATOM     34  H12 BCD     1       5.610  25.020  22.450  1.00  0.00            
ATOM     35  H13 BCD     1       4.190  23.330  21.870  1.00  0.00            
ATOM     36  H14 BCD     1       6.660  22.920  20.560  1.00  0.00            
ATOM     37  H15 BCD     1       5.340  24.260  19.070  1.00  0.00            
ATOM     38  H16 BCD     1       7.260  25.850  20.630  1.00  0.00            
ATOM     39  H17 BCD     1       8.990  23.370  21.430  1.00  0.00            
ATOM     40  H18 BCD     1      10.550  25.240  22.240  1.00  0.00            
ATOM     41  H19 BCD     1      10.440  25.080  20.530  1.00  0.00            
ATOM     42  H20 BCD     1       8.670  26.940  21.470  1.00  0.00            
ATOM     43  C13 BCD     1       8.160  18.730  25.050  1.00  0.00            
ATOM     44  O11 BCD     1       8.710  18.270  23.790  1.00  0.00            
ATOM     45  C14 BCD     1       6.710  19.000  24.780  1.00  0.00            
ATOM     46  O12 BCD     1       5.990  17.860  24.340  1.00  0.00            
ATOM     47  C15 BCD     1       6.500  20.110  23.810  1.00  0.00            
ATOM     48  O13 BCD     1       5.170  20.350  23.680  1.00  0.00            
ATOM     49  C16 BCD     1       7.320  21.340  24.240  1.00  0.00            
ATOM     50  C17 BCD     1       8.720  21.050  24.560  1.00  0.00            
ATOM     51  O14 BCD     1       8.740  19.990  25.510  1.00  0.00            
ATOM     52  C18 BCD     1       9.390  22.280  25.200  1.00  0.00            
ATOM     53  O15 BCD     1      10.830  22.100  25.300  1.00  0.00            
ATOM     54  H21 BCD     1       8.320  18.010  25.860  1.00  0.00            
ATOM     55  H22 BCD     1       6.330  19.340  25.760  1.00  0.00            
ATOM     56  H23 BCD     1       5.150  18.240  24.070  1.00  0.00            
ATOM     57  H24 BCD     1       6.850  19.690  22.860  1.00  0.00            
ATOM     58  H25 BCD     1       5.130  20.970  22.950  1.00  0.00            
ATOM     59  H26 BCD     1       6.810  21.850  25.060  1.00  0.00            
ATOM     60  H27 BCD     1       9.280  20.850  23.640  1.00  0.00            
ATOM     61  H28 BCD     1       9.260  23.200  24.610  1.00  0.00            
ATOM     62  H29 BCD     1       8.920  22.470  26.170  1.00  0.00            
ATOM     63  H30 BCD     1      11.040  21.400  25.930  1.00  0.00            
ATOM     64  C19 BCD     1      10.510  14.970  21.960  1.00  0.00            
ATOM     65  O16 BCD     1      10.560  15.600  20.690  1.00  0.00            
ATOM     66  C20 BCD     1       9.030  14.770  22.360  1.00  0.00            
ATOM     67  O17 BCD     1       8.380  13.900  21.460  1.00  0.00            
ATOM     68  C21 BCD     1       8.380  16.130  22.630  1.00  0.00            
ATOM     69  O18 BCD     1       7.070  15.930  23.140  1.00  0.00            
ATOM     70  C22 BCD     1       9.180  16.890  23.660  1.00  0.00            
ATOM     71  C23 BCD     1      10.660  16.970  23.220  1.00  0.00            
ATOM     72  O19 BCD     1      11.250  15.720  22.910  1.00  0.00            
ATOM     73  C24 BCD     1      11.580  17.580  24.280  1.00  0.00            
ATOM     74  O20 BCD     1      12.670  18.070  23.560  1.00  0.00            
ATOM     75  H31 BCD     1      11.010  14.000  21.920  1.00  0.00            
ATOM     76  H32 BCD     1       9.020  14.240  23.320  1.00  0.00            
ATOM     77  H33 BCD     1       7.840  13.280  21.950  1.00  0.00            
ATOM     78  H34 BCD     1       8.320  16.680  21.680  1.00  0.00            
ATOM     79  H35 BCD     1       6.690  16.670  23.610  1.00  0.00            
ATOM     80  H36 BCD     1       9.160  16.350  24.610  1.00  0.00            
ATOM     81  H37 BCD     1      10.750  17.670  22.370  1.00  0.00            
ATOM     82  H38 BCD     1      11.060  18.440  24.720  1.00  0.00            
ATOM     83  H39 BCD     1      11.960  16.910  25.060  1.00  0.00            
ATOM     84  H40 BCD     1      13.170  17.350  23.180  1.00  0.00            
ATOM     85  C25 BCD     1      12.410  14.790  17.070  1.00  0.00            
ATOM     86  O21 BCD     1      12.110  16.120  16.610  1.00  0.00            
ATOM     87  C26 BCD     1      11.070  14.050  17.270  1.00  0.00            
ATOM     88  O22 BCD     1      10.310  14.140  16.040  1.00  0.00            
ATOM     89  C27 BCD     1      10.320  14.590  18.500  1.00  0.00            
ATOM     90  O23 BCD     1       9.220  13.730  18.780  1.00  0.00            
ATOM     91  C28 BCD     1      11.240  14.750  19.710  1.00  0.00            
ATOM     92  C29 BCD     1      12.650  15.290  19.420  1.00  0.00            
ATOM     93  O24 BCD     1      13.240  14.930  18.200  1.00  0.00            
ATOM     94  C30 BCD     1      13.560  14.860  20.590  1.00  0.00            
ATOM     95  O25 BCD     1      13.970  13.500  20.620  1.00  0.00            
ATOM     96  H41 BCD     1      12.960  14.240  16.300  1.00  0.00            
ATOM     97  H42 BCD     1      11.380  13.020  17.480  1.00  0.00            
ATOM     98  H43 BCD     1       9.400  13.870  16.200  1.00  0.00            
ATOM     99  H44 BCD     1      10.020  15.620  18.250  1.00  0.00            
ATOM    100  H45 BCD     1       8.990  13.800  19.710  1.00  0.00            
ATOM    101  H46 BCD     1      11.370  13.770  20.170  1.00  0.00            
ATOM    102  H47 BCD     1      12.680  16.390  19.400  1.00  0.00            
ATOM    103  H48 BCD     1      14.440  15.520  20.580  1.00  0.00            
ATOM    104  H49 BCD     1      13.030  15.060  21.530  1.00  0.00            
ATOM    105  H50 BCD     1      13.200  12.920  20.680  1.00  0.00            
ATOM    106  C31 BCD     1      13.390  19.040  14.080  1.00  0.00            
ATOM    107  O26 BCD     1      12.400  19.900  14.640  1.00  0.00            
ATOM    108  C32 BCD     1      12.810  17.830  13.420  1.00  0.00            
ATOM    109  O27 BCD     1      11.840  18.310  12.540  1.00  0.00            
ATOM    110  C33 BCD     1      12.130  16.910  14.500  1.00  0.00            
ATOM    111  C34 BCD     1      13.050  16.650  15.650  1.00  0.00            
ATOM    112  C35 BCD     1      13.720  17.940  16.190  1.00  0.00            
ATOM    113  O28 BCD     1      14.290  18.580  15.040  1.00  0.00            
ATOM    114  C36 BCD     1      14.910  17.580  17.160  1.00  0.00            
ATOM    115  O29 BCD     1      15.380  18.840  17.810  1.00  0.00            
ATOM    116  O30 BCD     1      11.570  15.690  13.910  1.00  0.00            
ATOM    117  H51 BCD     1      13.980  19.610  13.350  1.00  0.00            
ATOM    118  H52 BCD     1      13.560  17.180  12.950  1.00  0.00            
ATOM    119  H53 BCD     1      11.450  17.510  12.190  1.00  0.00            
ATOM    120  H54 BCD     1      11.260  17.490  14.830  1.00  0.00            
ATOM    121  H55 BCD     1      11.200  15.150  14.610  1.00  0.00            
ATOM    122  H56 BCD     1      13.790  15.930  15.280  1.00  0.00            
ATOM    123  H57 BCD     1      12.930  18.530  16.670  1.00  0.00            
ATOM    124  H58 BCD     1      14.620  16.760  17.830  1.00  0.00            
ATOM    125  H59 BCD     1      15.780  17.210  16.600  1.00  0.00            
ATOM    126  H60 BCD     1      15.780  19.320  17.080  1.00  0.00            
ATOM    127  C37 BCD     1      11.640  23.740  14.810  1.00  0.00            
ATOM    128  O31 BCD     1      10.660  23.590  15.830  1.00  0.00            
ATOM    129  C38 BCD     1      11.290  23.120  13.470  1.00  0.00            
ATOM    130  O32 BCD     1       9.980  23.410  13.030  1.00  0.00            
ATOM    131  C39 BCD     1      11.300  21.660  13.620  1.00  0.00            
ATOM    132  O33 BCD     1      11.150  20.930  12.340  1.00  0.00            
ATOM    133  C40 BCD     1      12.590  21.250  14.250  1.00  0.00            
ATOM    134  C41 BCD     1      13.080  22.030  15.440  1.00  0.00            
ATOM    135  O34 BCD     1      12.910  23.410  15.200  1.00  0.00            
ATOM    136  C42 BCD     1      14.470  21.810  15.750  1.00  0.00            
ATOM    137  O35 BCD     1      15.340  22.050  14.580  1.00  0.00            
ATOM    138  H61 BCD     1      11.790  24.820  14.680  1.00  0.00            
ATOM    139  H62 BCD     1      12.040  23.510  12.770  1.00  0.00            
ATOM    140  H63 BCD     1       9.910  22.800  12.280  1.00  0.00            
ATOM    141  H64 BCD     1      10.510  21.370  14.320  1.00  0.00            
ATOM    142  H65 BCD     1      11.340  19.990  12.430  1.00  0.00            
ATOM    143  H66 BCD     1      13.220  21.350  13.350  1.00  0.00            
ATOM    144  H67 BCD     1      12.490  21.680  16.290  1.00  0.00            
ATOM    145  H68 BCD     1      14.770  22.540  16.510  1.00  0.00            
ATOM    146  H69 BCD     1      14.690  20.780  16.050  1.00  0.00            
ATOM    147  H70 BCD     1      14.980  22.760  14.040  1.00  0.00            
ATOM    148  C1  EA1     2      12.000  21.420  22.750  1.00  0.00            
ATOM    149  N1  EA1     2      12.110  21.080  21.180  1.00  0.00            
ATOM    150  C2  EA1     2      11.430  22.150  20.360  1.00  0.00            
ATOM    151  C3  EA1     2      11.270  21.780  18.850  1.00  0.00            
ATOM    152  C4  EA1     2      10.770  20.340  18.550  1.00  0.00            
ATOM    153  C5  EA1     2      11.430  19.280  19.430  1.00  0.00            
ATOM    154  C6  EA1     2      11.360  19.790  20.870  1.00  0.00            
ATOM    155  O1  EA1     2       9.430  20.340  18.920  1.00  0.00            
ATOM    156  C7  EA1     2       8.580  19.150  18.590  1.00  0.00            
ATOM    157  C8  EA1     2       7.200  19.330  19.170  1.00  0.00            
ATOM    158  C9  EA1     2       6.560  20.470  18.780  1.00  0.00            
ATOM    159  C10 EA1     2       5.210  20.700  19.120  1.00  0.00            
ATOM    160  C11 EA1     2       4.530  19.760  19.870  1.00  0.00            
ATOM    161  C12 EA1     2       5.170  18.580  20.260  1.00  0.00            
ATOM    162  C13 EA1     2       6.540  18.380  19.930  1.00  0.00            
ATOM    163  C14 EA1     2       8.750  18.790  17.160  1.00  0.00            
ATOM    164  C15 EA1     2       8.900  19.700  16.090  1.00  0.00            
ATOM    165  C16 EA1     2       8.740  19.290  14.760  1.00  0.00            
ATOM    166  C17 EA1     2       8.450  17.960  14.460  1.00  0.00            
ATOM    167  C18 EA1     2       8.310  17.070  15.520  1.00  0.00            
ATOM    168  C19 EA1     2       8.480  17.430  16.850  1.00  0.00            
ATOM    169  H1  EA1     2      11.030  21.740  23.130  1.00  0.00            
ATOM    170  H2  EA1     2      12.320  20.600  23.410  1.00  0.00            
ATOM    171  H3  EA1     2      12.760  22.190  22.860  1.00  0.00            
ATOM    172  H4  EA1     2      13.080  21.140  20.850  1.00  0.00            
ATOM    173  H5  EA1     2      12.000  23.080  20.340  1.00  0.00            
ATOM    174  H6  EA1     2      10.420  22.280  20.740  1.00  0.00            
ATOM    175  H7  EA1     2      12.290  21.810  18.440  1.00  0.00            
ATOM    176  H8  EA1     2      10.780  22.540  18.230  1.00  0.00            
ATOM    177  H9  EA1     2      10.820  20.110  17.480  1.00  0.00            
ATOM    178  H10 EA1     2      12.420  19.190  18.960  1.00  0.00            
ATOM    179  H11 EA1     2      10.990  18.280  19.450  1.00  0.00            
ATOM    180  H12 EA1     2      10.330  19.940  21.220  1.00  0.00            
ATOM    181  H13 EA1     2      11.830  19.120  21.590  1.00  0.00            
ATOM    182  H14 EA1     2       9.010  18.260  19.080  1.00  0.00            
ATOM    183  H15 EA1     2       7.050  21.160  18.090  1.00  0.00            
ATOM    184  H16 EA1     2       4.660  21.540  18.720  1.00  0.00            
ATOM    185  H17 EA1     2       3.480  19.890  20.100  1.00  0.00            
ATOM    186  H18 EA1     2       4.530  17.810  20.670  1.00  0.00            
ATOM    187  H19 EA1     2       6.920  17.370  20.080  1.00  0.00            
ATOM    188  H20 EA1     2       9.060  20.760  16.240  1.00  0.00            
ATOM    189  H21 EA1     2       8.950  20.040  14.000  1.00  0.00            
ATOM    190  H22 EA1     2       8.290  17.600  13.450  1.00  0.00            
ATOM    191  H23 EA1     2       8.010  16.060  15.270  1.00  0.00            
ATOM    192  H24 EA1     2       8.150  16.670  17.550  1.00  0.00            
TER
ENDMDL
MODEL        1
ATOM      1  C1  BCD     1      25.990  12.230  27.960  1.00  0.00            
ATOM      2  O1  BCD     1      25.850  10.940  28.440  1.00  0.00            
ATOM      3  C2  BCD     1      24.680  12.690  27.350  1.00  0.00            
ATOM      4  O2  BCD     1      23.680  12.690  28.400  1.00  0.00            
ATOM      5  C3  BCD     1      24.180  11.840  26.190  1.00  0.00            
ATOM      6  O3  BCD     1      23.120  12.490  25.480  1.00  0.00            
ATOM      7  C4  BCD     1      25.390  11.610  25.250  1.00  0.00            
ATOM      8  C5  BCD     1      26.660  11.230  25.890  1.00  0.00            
ATOM      9  O4  BCD     1      26.920  12.170  26.950  1.00  0.00            
ATOM     10  C6  BCD     1      27.860  11.080  25.030  1.00  0.00            
ATOM     11  O5  BCD     1      28.060  12.140  24.060  1.00  0.00            
ATOM     12  H1  BCD     1      26.380  12.950  28.690  1.00  0.00            
ATOM     13  H2  BCD     1      24.920  13.690  26.980  1.00  0.00            
ATOM     14  H3  BCD     1      22.880  13.030  28.000  1.00  0.00            
ATOM     15  H4  BCD     1      23.860  10.850  26.530  1.00  0.00            
ATOM     16  H5  BCD     1      22.360  12.700  26.030  1.00  0.00            
ATOM     17  H6  BCD     1      25.450  12.590  24.740  1.00  0.00            
ATOM     18  H7  BCD     1      26.480  10.260  26.380  1.00  0.00            
ATOM     19  H8  BCD     1      28.740  10.810  25.630  1.00  0.00            
ATOM     20  H9  BCD     1      27.670  10.200  24.390  1.00  0.00            
ATOM     21  H10 BCD     1      27.970  13.000  24.490  1.00  0.00            
ATOM     22  C7  BCD     1      25.550   8.710  31.980  1.00  0.00            
ATOM     23  O6  BCD     1      24.320   8.080  31.440  1.00  0.00            
ATOM     24  C8  BCD     1      25.340  10.160  32.150  1.00  0.00            
ATOM     25  O7  BCD     1      24.350  10.320  33.080  1.00  0.00            
ATOM     26  C9  BCD     1      25.000  10.890  30.820  1.00  0.00            
ATOM     27  O8  BCD     1      24.700  12.280  30.930  1.00  0.00            
ATOM     28  C10 BCD     1      26.190  10.640  29.850  1.00  0.00            
ATOM     29  C11 BCD     1      26.640   9.210  29.830  1.00  0.00            
ATOM     30  O9  BCD     1      26.690   8.570  31.140  1.00  0.00            
ATOM     31  C12 BCD     1      27.980   9.060  29.120  1.00  0.00            
ATOM     32  O10 BCD     1      28.150   7.750  28.610  1.00  0.00            
ATOM     33  H11 BCD     1      25.700   8.190  32.930  1.00  0.00            
ATOM     34  H12 BCD     1      26.250  10.600  32.570  1.00  0.00            
ATOM     35  H13 BCD     1      24.520  11.200  33.430  1.00  0.00            
ATOM     36  H14 BCD     1      24.120  10.360  30.440  1.00  0.00            
ATOM     37  H15 BCD     1      24.660  12.550  30.010  1.00  0.00            
ATOM     38  H16 BCD     1      26.920  11.380  30.190  1.00  0.00            
ATOM     39  H17 BCD     1      25.870   8.690  29.250  1.00  0.00            
ATOM     40  H18 BCD     1      28.160   9.850  28.380  1.00  0.00            
ATOM     41  H19 BCD     1      28.860   9.170  29.770  1.00  0.00            
ATOM     42  H20 BCD     1      29.050   7.540  28.340  1.00  0.00            
ATOM     43  C13 BCD     1      21.570   5.150  32.860  1.00  0.00            
ATOM     44  O11 BCD     1      20.890   5.200  31.640  1.00  0.00            
ATOM     45  C14 BCD     1      21.480   6.580  33.390  1.00  0.00            
ATOM     46  O12 BCD     1      20.140   7.010  33.610  1.00  0.00            
ATOM     47  C15 BCD     1      22.180   7.600  32.540  1.00  0.00            
ATOM     48  O13 BCD     1      22.050   8.820  33.200  1.00  0.00            
ATOM     49  C16 BCD     1      23.680   7.160  32.330  1.00  0.00            
ATOM     50  C17 BCD     1      23.780   5.660  31.860  1.00  0.00            
ATOM     51  O14 BCD     1      22.990   4.790  32.650  1.00  0.00            
ATOM     52  C18 BCD     1      25.200   5.180  31.870  1.00  0.00            
ATOM     53  O15 BCD     1      25.640   5.190  33.180  1.00  0.00            
ATOM     54  H21 BCD     1      20.980   4.520  33.530  1.00  0.00            
ATOM     55  H22 BCD     1      21.980   6.730  34.360  1.00  0.00            
ATOM     56  H23 BCD     1      20.180   7.920  33.900  1.00  0.00            
ATOM     57  H24 BCD     1      21.680   7.520  31.560  1.00  0.00            
ATOM     58  H25 BCD     1      22.830   9.300  32.900  1.00  0.00            
ATOM     59  H26 BCD     1      24.080   7.290  33.350  1.00  0.00            
ATOM     60  H27 BCD     1      23.350   5.560  30.850  1.00  0.00            
ATOM     61  H28 BCD     1      25.270   4.180  31.410  1.00  0.00            
ATOM     62  H29 BCD     1      25.820   5.820  31.230  1.00  0.00            
ATOM     63  H30 BCD     1      24.970   4.700  33.660  1.00  0.00            
ATOM     64  C19 BCD     1      18.050   3.220  29.480  1.00  0.00            
ATOM     65  O16 BCD     1      18.320   4.140  28.350  1.00  0.00            
ATOM     66  C20 BCD     1      17.490   4.090  30.650  1.00  0.00            
ATOM     67  O17 BCD     1      16.360   4.860  30.260  1.00  0.00            
ATOM     68  C21 BCD     1      18.590   4.990  31.110  1.00  0.00            
ATOM     69  O18 BCD     1      18.200   5.680  32.290  1.00  0.00            
ATOM     70  C22 BCD     1      19.940   4.200  31.380  1.00  0.00            
ATOM     71  C23 BCD     1      20.380   3.300  30.240  1.00  0.00            
ATOM     72  O19 BCD     1      19.260   2.490  29.850  1.00  0.00            
ATOM     73  C24 BCD     1      21.650   2.510  30.510  1.00  0.00            
ATOM     74  O20 BCD     1      21.450   1.470  31.390  1.00  0.00            
ATOM     75  H31 BCD     1      17.330   2.440  29.210  1.00  0.00            
ATOM     76  H32 BCD     1      17.200   3.310  31.360  1.00  0.00            
ATOM     77  H33 BCD     1      16.270   5.450  31.010  1.00  0.00            
ATOM     78  H34 BCD     1      18.690   5.680  30.260  1.00  0.00            
ATOM     79  H35 BCD     1      18.970   6.080  32.700  1.00  0.00            
ATOM     80  H36 BCD     1      19.850   3.580  32.280  1.00  0.00            
ATOM     81  H37 BCD     1      20.590   3.980  29.400  1.00  0.00            
ATOM     82  H38 BCD     1      21.980   2.110  29.540  1.00  0.00            
ATOM     83  H39 BCD     1      22.490   3.120  30.870  1.00  0.00            
ATOM     84  H40 BCD     1      22.320   1.130  31.590  1.00  0.00            
ATOM     85  C25 BCD     1      17.810   4.780  24.340  1.00  0.00            
ATOM     86  O21 BCD     1      18.890   5.750  24.360  1.00  0.00            
ATOM     87  C26 BCD     1      16.730   5.210  25.270  1.00  0.00            
ATOM     88  O22 BCD     1      16.320   6.470  24.790  1.00  0.00            
ATOM     89  C27 BCD     1      17.160   5.250  26.680  1.00  0.00            
ATOM     90  O23 BCD     1      16.240   5.870  27.590  1.00  0.00            
ATOM     91  C28 BCD     1      17.630   3.890  27.120  1.00  0.00            
ATOM     92  C29 BCD     1      18.660   3.340  26.120  1.00  0.00            
ATOM     93  O24 BCD     1      18.300   3.480  24.760  1.00  0.00            
ATOM     94  C30 BCD     1      18.990   1.880  26.360  1.00  0.00            
ATOM     95  O25 BCD     1      17.850   1.050  26.160  1.00  0.00            
ATOM     96  H41 BCD     1      17.520   4.580  23.300  1.00  0.00            
ATOM     97  H42 BCD     1      15.880   4.530  25.120  1.00  0.00            
ATOM     98  H43 BCD     1      15.630   6.810  25.370  1.00  0.00            
ATOM     99  H44 BCD     1      18.050   5.900  26.600  1.00  0.00            
ATOM    100  H45 BCD     1      16.470   5.580  28.480  1.00  0.00            
ATOM    101  H46 BCD     1      16.730   3.280  27.240  1.00  0.00            
ATOM    102  H47 BCD     1      19.560   3.950  26.240  1.00  0.00            
ATOM    103  H48 BCD     1      19.650   1.700  25.500  1.00  0.00            
ATOM    104  H49 BCD     1      19.520   1.610  27.280  1.00  0.00            
ATOM    105  H50 BCD     1      17.510   0.770  27.020  1.00  0.00            
ATOM    106  C31 BCD     1      21.630   7.250  21.580  1.00  0.00            
ATOM    107  O26 BCD     1      22.360   8.140  22.540  1.00  0.00            
ATOM    108  C32 BCD     1      20.180   7.600  21.350  1.00  0.00            
ATOM    109  O27 BCD     1      20.130   8.910  20.880  1.00  0.00            
ATOM    110  C33 BCD     1      19.360   7.360  22.650  1.00  0.00            
ATOM    111  C34 BCD     1      19.570   5.920  23.130  1.00  0.00            
ATOM    112  C35 BCD     1      21.030   5.630  23.280  1.00  0.00            
ATOM    113  O28 BCD     1      21.730   5.970  22.030  1.00  0.00            
ATOM    114  C36 BCD     1      21.250   4.200  23.600  1.00  0.00            
ATOM    115  O29 BCD     1      22.430   3.730  23.020  1.00  0.00            
ATOM    116  O30 BCD     1      17.960   7.700  22.630  1.00  0.00            
ATOM    117  H51 BCD     1      22.120   7.390  20.620  1.00  0.00            
ATOM    118  H52 BCD     1      19.850   6.860  20.610  1.00  0.00            
ATOM    119  H53 BCD     1      19.200   9.140  20.850  1.00  0.00            
ATOM    120  H54 BCD     1      19.900   7.930  23.420  1.00  0.00            
ATOM    121  H55 BCD     1      17.570   7.270  23.390  1.00  0.00            
ATOM    122  H56 BCD     1      19.160   5.300  22.320  1.00  0.00            
ATOM    123  H57 BCD     1      21.430   6.240  24.110  1.00  0.00            
ATOM    124  H58 BCD     1      21.300   3.980  24.680  1.00  0.00            
ATOM    125  H59 BCD     1      20.370   3.650  23.240  1.00  0.00            
ATOM    126  H60 BCD     1      22.670   4.420  22.390  1.00  0.00            
ATOM    127  C37 BCD     1      25.400  10.720  23.000  1.00  0.00            
ATOM    128  O31 BCD     1      25.160  10.540  24.380  1.00  0.00            
ATOM    129  C38 BCD     1      24.150  11.250  22.260  1.00  0.00            
ATOM    130  O32 BCD     1      23.880  12.550  22.690  1.00  0.00            
ATOM    131  C39 BCD     1      23.000  10.370  22.500  1.00  0.00            
ATOM    132  O33 BCD     1      21.840  10.880  21.700  1.00  0.00            
ATOM    133  C40 BCD     1      23.370   8.990  22.060  1.00  0.00            
ATOM    134  C41 BCD     1      24.770   8.470  22.490  1.00  0.00            
ATOM    135  O34 BCD     1      25.790   9.480  22.460  1.00  0.00            
ATOM    136  C42 BCD     1      25.320   7.350  21.540  1.00  0.00            
ATOM    137  O35 BCD     1      26.460   6.880  22.230  1.00  0.00            
ATOM    138  H61 BCD     1      26.280  11.340  22.800  1.00  0.00            
ATOM    139  H62 BCD     1      24.340  11.200  21.180  1.00  0.00            
ATOM    140  H63 BCD     1      23.510  12.560  23.580  1.00  0.00            
ATOM    141  H64 BCD     1      22.730  10.290  23.560  1.00  0.00            
ATOM    142  H65 BCD     1      21.180  10.210  21.490  1.00  0.00            
ATOM    143  H66 BCD     1      23.350   8.950  20.960  1.00  0.00            
ATOM    144  H67 BCD     1      24.640   8.200  23.540  1.00  0.00            
ATOM    145  H68 BCD     1      24.560   6.560  21.490  1.00  0.00            
ATOM    146  H69 BCD     1      25.600   7.820  20.590  1.00  0.00            
ATOM    147  H70 BCD     1      26.870   7.720  22.460  1.00  0.00            
ATOM    148  C1  EA1     2      25.060   5.460  24.640  1.00  0.00            
ATOM    149  N1  EA1     2      24.680   5.700  26.110  1.00  0.00            
ATOM    150  C2  EA1     2      23.430   4.980  26.350  1.00  0.00            
ATOM    151  C3  EA1     2      22.680   5.370  27.650  1.00  0.00            
ATOM    152  C4  EA1     2      22.570   6.900  27.930  1.00  0.00            
ATOM    153  C5  EA1     2      23.970   7.520  27.660  1.00  0.00            
ATOM    154  C6  EA1     2      24.480   7.180  26.270  1.00  0.00            
ATOM    155  O1  EA1     2      21.640   7.490  26.950  1.00  0.00            
ATOM    156  C7  EA1     2      20.300   7.880  27.400  1.00  0.00            
ATOM    157  C8  EA1     2      20.300   8.740  28.650  1.00  0.00            
ATOM    158  C9  EA1     2      19.320   8.520  29.660  1.00  0.00            
ATOM    159  C10 EA1     2      19.350   9.280  30.830  1.00  0.00            
ATOM    160  C11 EA1     2      20.260  10.360  30.920  1.00  0.00            
ATOM    161  C12 EA1     2      21.230  10.650  29.930  1.00  0.00            
ATOM    162  C13 EA1     2      21.180   9.840  28.780  1.00  0.00            
ATOM    163  C14 EA1     2      19.650   8.750  26.360  1.00  0.00            
ATOM    164  C15 EA1     2      20.470   9.640  25.590  1.00  0.00            
ATOM    165  C16 EA1     2      19.940  10.430  24.580  1.00  0.00            
ATOM    166  C17 EA1     2      18.580  10.380  24.290  1.00  0.00            
ATOM    167  C18 EA1     2      17.770   9.580  25.110  1.00  0.00            
ATOM    168  C19 EA1     2      18.250   8.690  26.050  1.00  0.00            
ATOM    169  H1  EA1     2      24.250   5.840  24.010  1.00  0.00            
ATOM    170  H2  EA1     2      25.990   5.910  24.300  1.00  0.00            
ATOM    171  H3  EA1     2      25.250   4.410  24.460  1.00  0.00            
ATOM    172  H4  EA1     2      25.330   5.350  26.840  1.00  0.00            
ATOM    173  H5  EA1     2      23.650   3.910  26.360  1.00  0.00            
ATOM    174  H6  EA1     2      22.710   5.310  25.600  1.00  0.00            
ATOM    175  H7  EA1     2      23.160   4.930  28.530  1.00  0.00            
ATOM    176  H8  EA1     2      21.720   4.840  27.680  1.00  0.00            
ATOM    177  H9  EA1     2      22.240   7.110  28.960  1.00  0.00            
ATOM    178  H10 EA1     2      24.710   7.250  28.420  1.00  0.00            
ATOM    179  H11 EA1     2      23.770   8.590  27.790  1.00  0.00            
ATOM    180  H12 EA1     2      23.710   7.420  25.540  1.00  0.00            
ATOM    181  H13 EA1     2      25.440   7.710  26.180  1.00  0.00            
ATOM    182  H14 EA1     2      19.670   6.980  27.500  1.00  0.00            
ATOM    183  H15 EA1     2      18.610   7.720  29.530  1.00  0.00            
ATOM    184  H16 EA1     2      18.700   9.010  31.660  1.00  0.00            
ATOM    185  H17 EA1     2      20.330  11.030  31.770  1.00  0.00            
ATOM    186  H18 EA1     2      22.010  11.400  29.980  1.00  0.00            
ATOM    187  H19 EA1     2      21.900   9.980  27.970  1.00  0.00            
ATOM    188  H20 EA1     2      21.540   9.640  25.770  1.00  0.00            
ATOM    189  H21 EA1     2      20.610  11.090  24.040  1.00  0.00            
ATOM    190  H22 EA1     2      18.100  10.850  23.440  1.00  0.00            
ATOM    191  H23 EA1     2      16.710   9.520  24.910  1.00  0.00            
ATOM    192  H24 EA1     2      17.560   8.120  26.650  1.00  0.00            
TER
ENDMDL
MODEL        1
ATOM      1  C1  BCD     1      15.590  21.550  29.970  1.00  0.00            
ATOM      2  O1  BCD     1      15.010  20.770  31.010  1.00  0.00            
ATOM      3  C2  BCD     1      15.110  21.100  28.650  1.00  0.00            
ATOM      4  O2  BCD     1      13.680  21.250  28.360  1.00  0.00            
ATOM      5  C3  BCD     1      15.550  19.670  28.420  1.00  0.00            
ATOM      6  O3  BCD     1      15.460  19.230  27.040  1.00  0.00            
ATOM      7  C4  BCD     1      17.000  19.560  28.660  1.00  0.00            
ATOM      8  C5  BCD     1      17.480  20.170  29.950  1.00  0.00            
ATOM      9  O4  BCD     1      17.000  21.530  29.980  1.00  0.00            
ATOM     10  C6  BCD     1      18.940  20.260  30.020  1.00  0.00            
ATOM     11  O5  BCD     1      19.440  21.010  28.960  1.00  0.00            
ATOM     12  H1  BCD     1      15.300  22.590  30.170  1.00  0.00            
ATOM     13  H2  BCD     1      15.570  21.720  27.870  1.00  0.00            
ATOM     14  H3  BCD     1      13.520  20.730  27.580  1.00  0.00            
ATOM     15  H4  BCD     1      15.020  18.970  29.080  1.00  0.00            
ATOM     16  H5  BCD     1      15.820  18.340  26.980  1.00  0.00            
ATOM     17  H6  BCD     1      17.400  20.110  27.800  1.00  0.00            
ATOM     18  H7  BCD     1      17.190  19.560  30.810  1.00  0.00            
ATOM     19  H8  BCD     1      19.230  20.720  30.970  1.00  0.00            
ATOM     20  H9  BCD     1      19.470  19.290  30.070  1.00  0.00            
ATOM     21  H10 BCD     1      20.370  20.760  28.980  1.00  0.00            
ATOM     22  C7  BCD     1      12.490  20.300  33.990  1.00  0.00            
ATOM     23  O6  BCD     1      12.690  18.870  33.800  1.00  0.00            
ATOM     24  C8  BCD     1      11.820  21.000  32.840  1.00  0.00            
ATOM     25  O7  BCD     1      10.480  20.560  32.690  1.00  0.00            
ATOM     26  C9  BCD     1      12.680  20.820  31.550  1.00  0.00            
ATOM     27  O8  BCD     1      12.160  21.430  30.390  1.00  0.00            
ATOM     28  C10 BCD     1      14.140  21.310  31.920  1.00  0.00            
ATOM     29  C11 BCD     1      14.690  20.760  33.170  1.00  0.00            
ATOM     30  O9  BCD     1      13.760  20.840  34.260  1.00  0.00            
ATOM     31  C12 BCD     1      16.030  21.450  33.570  1.00  0.00            
ATOM     32  O10 BCD     1      15.900  22.820  33.720  1.00  0.00            
ATOM     33  H11 BCD     1      11.890  20.470  34.890  1.00  0.00            
ATOM     34  H12 BCD     1      11.740  22.070  33.090  1.00  0.00            
ATOM     35  H13 BCD     1      10.470  19.600  32.600  1.00  0.00            
ATOM     36  H14 BCD     1      12.710  19.730  31.390  1.00  0.00            
ATOM     37  H15 BCD     1      12.730  21.290  29.630  1.00  0.00            
ATOM     38  H16 BCD     1      14.320  22.390  31.920  1.00  0.00            
ATOM     39  H17 BCD     1      14.880  19.690  33.090  1.00  0.00            
ATOM     40  H18 BCD     1      16.280  20.980  34.530  1.00  0.00            
ATOM     41  H19 BCD     1      16.790  21.170  32.840  1.00  0.00            
ATOM     42  H20 BCD     1      16.780  23.120  33.460  1.00  0.00            
ATOM     43  C13 BCD     1      10.620  15.640  35.170  1.00  0.00            
ATOM     44  O11 BCD     1      11.590  14.700  34.710  1.00  0.00            
ATOM     45  C14 BCD     1       9.970  16.370  34.070  1.00  0.00            
ATOM     46  O12 BCD     1       9.290  15.440  33.200  1.00  0.00            
ATOM     47  C15 BCD     1      11.010  17.240  33.290  1.00  0.00            
ATOM     48  O13 BCD     1      10.370  17.890  32.240  1.00  0.00            
ATOM     49  C16 BCD     1      11.610  18.110  34.350  1.00  0.00            
ATOM     50  C17 BCD     1      12.190  17.490  35.600  1.00  0.00            
ATOM     51  O14 BCD     1      11.300  16.510  36.080  1.00  0.00            
ATOM     52  C18 BCD     1      12.740  18.360  36.690  1.00  0.00            
ATOM     53  O15 BCD     1      11.880  19.350  37.220  1.00  0.00            
ATOM     54  H21 BCD     1       9.860  15.130  35.770  1.00  0.00            
ATOM     55  H22 BCD     1       9.190  16.990  34.530  1.00  0.00            
ATOM     56  H23 BCD     1       9.670  14.560  33.310  1.00  0.00            
ATOM     57  H24 BCD     1      11.840  16.650  32.870  1.00  0.00            
ATOM     58  H25 BCD     1      10.290  17.270  31.510  1.00  0.00            
ATOM     59  H26 BCD     1      10.870  18.860  34.650  1.00  0.00            
ATOM     60  H27 BCD     1      13.040  16.890  35.250  1.00  0.00            
ATOM     61  H28 BCD     1      13.160  17.720  37.490  1.00  0.00            
ATOM     62  H29 BCD     1      13.630  18.920  36.380  1.00  0.00            
ATOM     63  H30 BCD     1      11.870  19.330  38.180  1.00  0.00            
ATOM     64  C19 BCD     1      12.920  10.940  35.510  1.00  0.00            
ATOM     65  O16 BCD     1      13.970  11.060  34.520  1.00  0.00            
ATOM     66  C20 BCD     1      11.480  11.100  35.030  1.00  0.00            
ATOM     67  O17 BCD     1      11.210  10.080  34.060  1.00  0.00            
ATOM     68  C21 BCD     1      11.230  12.500  34.450  1.00  0.00            
ATOM     69  O18 BCD     1       9.850  12.750  34.220  1.00  0.00            
ATOM     70  C22 BCD     1      11.570  13.500  35.480  1.00  0.00            
ATOM     71  C23 BCD     1      13.050  13.350  36.010  1.00  0.00            
ATOM     72  O19 BCD     1      13.210  11.950  36.410  1.00  0.00            
ATOM     73  C24 BCD     1      13.470  14.320  37.070  1.00  0.00            
ATOM     74  O20 BCD     1      12.680  14.060  38.280  1.00  0.00            
ATOM     75  H31 BCD     1      13.150   9.990  36.000  1.00  0.00            
ATOM     76  H32 BCD     1      10.870  10.940  35.920  1.00  0.00            
ATOM     77  H33 BCD     1      10.270   9.930  33.970  1.00  0.00            
ATOM     78  H34 BCD     1      11.860  12.640  33.570  1.00  0.00            
ATOM     79  H35 BCD     1       9.640  12.210  33.460  1.00  0.00            
ATOM     80  H36 BCD     1      10.840  13.500  36.300  1.00  0.00            
ATOM     81  H37 BCD     1      13.800  13.530  35.230  1.00  0.00            
ATOM     82  H38 BCD     1      14.520  14.130  37.310  1.00  0.00            
ATOM     83  H39 BCD     1      13.290  15.370  36.820  1.00  0.00            
ATOM     84  H40 BCD     1      12.390  13.150  38.230  1.00  0.00            
ATOM     85  C25 BCD     1      17.230   9.690  32.660  1.00  0.00            
ATOM     86  O21 BCD     1      17.270  11.010  31.970  1.00  0.00            
ATOM     87  C26 BCD     1      16.020   8.900  32.330  1.00  0.00            
ATOM     88  O22 BCD     1      15.890   8.780  30.940  1.00  0.00            
ATOM     89  C27 BCD     1      14.820   9.600  32.820  1.00  0.00            
ATOM     90  O23 BCD     1      13.550   8.980  32.540  1.00  0.00            
ATOM     91  C28 BCD     1      14.930  10.040  34.300  1.00  0.00            
ATOM     92  C29 BCD     1      16.290  10.670  34.610  1.00  0.00            
ATOM     93  O24 BCD     1      17.350   9.860  34.060  1.00  0.00            
ATOM     94  C30 BCD     1      16.530  10.870  36.100  1.00  0.00            
ATOM     95  O25 BCD     1      16.510   9.560  36.690  1.00  0.00            
ATOM     96  H41 BCD     1      18.070   9.030  32.380  1.00  0.00            
ATOM     97  H42 BCD     1      16.040   7.980  32.930  1.00  0.00            
ATOM     98  H43 BCD     1      15.520   7.920  30.720  1.00  0.00            
ATOM     99  H44 BCD     1      14.780  10.510  32.210  1.00  0.00            
ATOM    100  H45 BCD     1      12.860   9.520  32.920  1.00  0.00            
ATOM    101  H46 BCD     1      14.730   9.180  34.950  1.00  0.00            
ATOM    102  H47 BCD     1      16.390  11.690  34.230  1.00  0.00            
ATOM    103  H48 BCD     1      17.480  11.410  36.230  1.00  0.00            
ATOM    104  H49 BCD     1      15.730  11.510  36.480  1.00  0.00            
ATOM    105  H50 BCD     1      17.180   9.100  36.170  1.00  0.00            
ATOM    106  C31 BCD     1      19.850  13.080  29.400  1.00  0.00            
ATOM    107  O26 BCD     1      18.980  14.240  29.460  1.00  0.00            
ATOM    108  C32 BCD     1      19.210  11.820  28.820  1.00  0.00            
ATOM    109  O27 BCD     1      18.810  12.050  27.420  1.00  0.00            
ATOM    110  C33 BCD     1      18.010  11.260  29.660  1.00  0.00            
ATOM    111  C34 BCD     1      18.470  11.170  31.150  1.00  0.00            
ATOM    112  C35 BCD     1      19.180  12.460  31.640  1.00  0.00            
ATOM    113  O28 BCD     1      20.190  12.730  30.740  1.00  0.00            
ATOM    114  C36 BCD     1      19.680  12.420  33.010  1.00  0.00            
ATOM    115  O29 BCD     1      20.770  11.530  32.980  1.00  0.00            
ATOM    116  O30 BCD     1      17.500  10.060  29.220  1.00  0.00            
ATOM    117  H51 BCD     1      20.770  13.360  28.870  1.00  0.00            
ATOM    118  H52 BCD     1      20.020  11.080  28.760  1.00  0.00            
ATOM    119  H53 BCD     1      18.360  12.910  27.450  1.00  0.00            
ATOM    120  H54 BCD     1      17.140  11.920  29.560  1.00  0.00            
ATOM    121  H55 BCD     1      16.930   9.680  29.890  1.00  0.00            
ATOM    122  H56 BCD     1      19.140  10.300  31.130  1.00  0.00            
ATOM    123  H57 BCD     1      18.440  13.260  31.520  1.00  0.00            
ATOM    124  H58 BCD     1      19.980  13.440  33.290  1.00  0.00            
ATOM    125  H59 BCD     1      18.920  12.070  33.710  1.00  0.00            
ATOM    126  H60 BCD     1      21.260  11.670  33.800  1.00  0.00            
ATOM    127  C37 BCD     1      18.100  17.720  27.550  1.00  0.00            
ATOM    128  O31 BCD     1      17.330  18.100  28.630  1.00  0.00            
ATOM    129  C38 BCD     1      17.470  16.450  26.890  1.00  0.00            
ATOM    130  O32 BCD     1      16.140  16.710  26.420  1.00  0.00            
ATOM    131  C39 BCD     1      17.520  15.330  27.930  1.00  0.00            
ATOM    132  O33 BCD     1      16.940  14.160  27.320  1.00  0.00            
ATOM    133  C40 BCD     1      19.000  15.090  28.380  1.00  0.00            
ATOM    134  C41 BCD     1      19.650  16.350  28.930  1.00  0.00            
ATOM    135  O34 BCD     1      19.490  17.430  27.980  1.00  0.00            
ATOM    136  C42 BCD     1      21.100  16.160  29.350  1.00  0.00            
ATOM    137  O35 BCD     1      21.870  15.780  28.210  1.00  0.00            
ATOM    138  H61 BCD     1      18.220  18.470  26.750  1.00  0.00            
ATOM    139  H62 BCD     1      18.040  16.240  25.970  1.00  0.00            
ATOM    140  H63 BCD     1      15.930  15.990  25.820  1.00  0.00            
ATOM    141  H64 BCD     1      16.890  15.540  28.800  1.00  0.00            
ATOM    142  H65 BCD     1      16.020  14.410  27.310  1.00  0.00            
ATOM    143  H66 BCD     1      19.580  14.740  27.510  1.00  0.00            
ATOM    144  H67 BCD     1      19.080  16.610  29.830  1.00  0.00            
ATOM    145  H68 BCD     1      21.470  17.080  29.830  1.00  0.00            
ATOM    146  H69 BCD     1      21.170  15.390  30.130  1.00  0.00            
ATOM    147  H70 BCD     1      21.690  16.460  27.560  1.00  0.00            
ATOM    148  C1  EA1     2      15.790  17.930  34.820  1.00  0.00            
ATOM    149  N1  EA1     2      16.080  16.770  33.850  1.00  0.00            
ATOM    150  C2  EA1     2      16.090  17.380  32.480  1.00  0.00            
ATOM    151  C3  EA1     2      16.320  16.380  31.340  1.00  0.00            
ATOM    152  C4  EA1     2      15.280  15.180  31.370  1.00  0.00            
ATOM    153  C5  EA1     2      15.210  14.600  32.790  1.00  0.00            
ATOM    154  C6  EA1     2      15.020  15.700  33.920  1.00  0.00            
ATOM    155  O1  EA1     2      14.050  15.870  30.940  1.00  0.00            
ATOM    156  C7  EA1     2      12.880  15.150  30.480  1.00  0.00            
ATOM    157  C8  EA1     2      11.850  16.240  29.960  1.00  0.00            
ATOM    158  C9  EA1     2      10.490  15.860  29.950  1.00  0.00            
ATOM    159  C10 EA1     2       9.490  16.770  29.650  1.00  0.00            
ATOM    160  C11 EA1     2       9.820  18.060  29.280  1.00  0.00            
ATOM    161  C12 EA1     2      11.170  18.480  29.160  1.00  0.00            
ATOM    162  C13 EA1     2      12.210  17.600  29.580  1.00  0.00            
ATOM    163  C14 EA1     2      13.290  14.190  29.380  1.00  0.00            
ATOM    164  C15 EA1     2      13.340  14.610  28.030  1.00  0.00            
ATOM    165  C16 EA1     2      13.930  13.820  27.020  1.00  0.00            
ATOM    166  C17 EA1     2      14.280  12.540  27.280  1.00  0.00            
ATOM    167  C18 EA1     2      14.180  12.010  28.570  1.00  0.00            
ATOM    168  C19 EA1     2      13.610  12.810  29.610  1.00  0.00            
ATOM    169  H1  EA1     2      15.740  17.630  35.870  1.00  0.00            
ATOM    170  H2  EA1     2      16.590  18.660  34.760  1.00  0.00            
ATOM    171  H3  EA1     2      14.820  18.330  34.510  1.00  0.00            
ATOM    172  H4  EA1     2      17.000  16.370  34.090  1.00  0.00            
ATOM    173  H5  EA1     2      16.810  18.200  32.550  1.00  0.00            
ATOM    174  H6  EA1     2      15.090  17.790  32.370  1.00  0.00            
ATOM    175  H7  EA1     2      17.380  16.110  31.260  1.00  0.00            
ATOM    176  H8  EA1     2      16.250  16.920  30.390  1.00  0.00            
ATOM    177  H9  EA1     2      15.620  14.420  30.660  1.00  0.00            
ATOM    178  H10 EA1     2      16.160  14.100  33.010  1.00  0.00            
ATOM    179  H11 EA1     2      14.440  13.820  32.880  1.00  0.00            
ATOM    180  H12 EA1     2      14.070  16.220  33.800  1.00  0.00            
ATOM    181  H13 EA1     2      15.030  15.300  34.930  1.00  0.00            
ATOM    182  H14 EA1     2      12.400  14.570  31.280  1.00  0.00            
ATOM    183  H15 EA1     2      10.210  14.870  30.280  1.00  0.00            
ATOM    184  H16 EA1     2       8.520  16.280  29.730  1.00  0.00            
ATOM    185  H17 EA1     2       9.140  18.860  28.990  1.00  0.00            
ATOM    186  H18 EA1     2      11.450  19.460  28.800  1.00  0.00            
ATOM    187  H19 EA1     2      13.260  17.880  29.560  1.00  0.00            
ATOM    188  H20 EA1     2      13.000  15.590  27.720  1.00  0.00            
ATOM    189  H21 EA1     2      13.960  14.230  26.020  1.00  0.00            
ATOM    190  H22 EA1     2      14.700  11.950  26.470  1.00  0.00            
ATOM    191  H23 EA1     2      14.470  10.970  28.680  1.00  0.00            
ATOM    192  H24 EA1     2      13.500  12.540  30.660  1.00  0.00            
TER
ENDMDL
MODEL        1
ATOM      1  C1  BCD     1      16.980  20.680  34.180  1.00  0.00            
ATOM      2  O1  BCD     1      16.020  20.050  34.980  1.00  0.00            
ATOM      3  C2  BCD     1      16.500  20.780  32.760  1.00  0.00            
ATOM      4  O2  BCD     1      15.340  21.580  32.600  1.00  0.00            
ATOM      5  C3  BCD     1      16.270  19.360  32.200  1.00  0.00            
ATOM      6  O3  BCD     1      15.890  19.380  30.820  1.00  0.00            
ATOM      7  C4  BCD     1      17.540  18.520  32.320  1.00  0.00            
ATOM      8  C5  BCD     1      18.130  18.560  33.700  1.00  0.00            
ATOM      9  O4  BCD     1      18.180  19.920  34.140  1.00  0.00            
ATOM     10  C6  BCD     1      19.480  17.890  33.860  1.00  0.00            
ATOM     11  O5  BCD     1      20.470  18.630  33.170  1.00  0.00            
ATOM     12  H1  BCD     1      17.250  21.640  34.620  1.00  0.00            
ATOM     13  H2  BCD     1      17.320  21.210  32.170  1.00  0.00            
ATOM     14  H3  BCD     1      15.030  21.550  31.690  1.00  0.00            
ATOM     15  H4  BCD     1      15.460  18.860  32.730  1.00  0.00            
ATOM     16  H5  BCD     1      15.900  18.450  30.600  1.00  0.00            
ATOM     17  H6  BCD     1      18.310  18.730  31.580  1.00  0.00            
ATOM     18  H7  BCD     1      17.410  17.890  34.200  1.00  0.00            
ATOM     19  H8  BCD     1      19.700  17.770  34.930  1.00  0.00            
ATOM     20  H9  BCD     1      19.470  16.890  33.400  1.00  0.00            
ATOM     21  H10 BCD     1      20.270  19.570  33.260  1.00  0.00            
ATOM     22  C7  BCD     1      13.730  20.190  38.260  1.00  0.00            
ATOM     23  O6  BCD     1      13.020  19.070  37.720  1.00  0.00            
ATOM     24  C8  BCD     1      13.620  21.390  37.430  1.00  0.00            
ATOM     25  O7  BCD     1      12.290  21.920  37.510  1.00  0.00            
ATOM     26  C9  BCD     1      14.160  21.070  35.990  1.00  0.00            
ATOM     27  O8  BCD     1      14.110  22.240  35.130  1.00  0.00            
ATOM     28  C10 BCD     1      15.610  20.640  36.210  1.00  0.00            
ATOM     29  C11 BCD     1      15.860  19.610  37.300  1.00  0.00            
ATOM     30  O9  BCD     1      15.040  19.870  38.490  1.00  0.00            
ATOM     31  C12 BCD     1      17.370  19.480  37.620  1.00  0.00            
ATOM     32  O10 BCD     1      17.850  20.770  37.930  1.00  0.00            
ATOM     33  H11 BCD     1      13.370  20.510  39.240  1.00  0.00            
ATOM     34  H12 BCD     1      14.270  22.140  37.900  1.00  0.00            
ATOM     35  H13 BCD     1      11.780  21.260  37.030  1.00  0.00            
ATOM     36  H14 BCD     1      13.560  20.190  35.700  1.00  0.00            
ATOM     37  H15 BCD     1      14.490  21.950  34.290  1.00  0.00            
ATOM     38  H16 BCD     1      16.190  21.540  36.420  1.00  0.00            
ATOM     39  H17 BCD     1      15.470  18.610  37.050  1.00  0.00            
ATOM     40  H18 BCD     1      17.500  18.790  38.470  1.00  0.00            
ATOM     41  H19 BCD     1      17.800  19.010  36.730  1.00  0.00            
ATOM     42  H20 BCD     1      18.740  20.660  37.580  1.00  0.00            
ATOM     43  C13 BCD     1       9.300  17.370  38.320  1.00  0.00            
ATOM     44  O11 BCD     1       9.830  16.220  37.650  1.00  0.00            
ATOM     45  C14 BCD     1       9.300  18.580  37.380  1.00  0.00            
ATOM     46  O12 BCD     1       8.360  18.490  36.210  1.00  0.00            
ATOM     47  C15 BCD     1      10.720  18.930  36.880  1.00  0.00            
ATOM     48  O13 BCD     1      10.710  20.120  36.080  1.00  0.00            
ATOM     49  C16 BCD     1      11.680  19.010  38.090  1.00  0.00            
ATOM     50  C17 BCD     1      11.540  17.920  39.120  1.00  0.00            
ATOM     51  O14 BCD     1      10.110  17.700  39.410  1.00  0.00            
ATOM     52  C18 BCD     1      12.210  18.270  40.480  1.00  0.00            
ATOM     53  O15 BCD     1      11.460  19.440  41.080  1.00  0.00            
ATOM     54  H21 BCD     1       8.300  17.180  38.720  1.00  0.00            
ATOM     55  H22 BCD     1       9.030  19.370  38.090  1.00  0.00            
ATOM     56  H23 BCD     1       8.240  17.560  36.000  1.00  0.00            
ATOM     57  H24 BCD     1      11.070  18.070  36.290  1.00  0.00            
ATOM     58  H25 BCD     1       9.900  20.090  35.570  1.00  0.00            
ATOM     59  H26 BCD     1      11.340  19.890  38.640  1.00  0.00            
ATOM     60  H27 BCD     1      11.740  16.930  38.670  1.00  0.00            
ATOM     61  H28 BCD     1      12.100  17.400  41.130  1.00  0.00            
ATOM     62  H29 BCD     1      13.300  18.330  40.330  1.00  0.00            
ATOM     63  H30 BCD     1      12.070  20.050  41.500  1.00  0.00            
ATOM     64  C19 BCD     1       8.880  12.220  36.800  1.00  0.00            
ATOM     65  O16 BCD     1      10.300  11.920  36.460  1.00  0.00            
ATOM     66  C20 BCD     1       8.240  13.320  35.930  1.00  0.00            
ATOM     67  O17 BCD     1       8.000  13.030  34.590  1.00  0.00            
ATOM     68  C21 BCD     1       8.910  14.640  36.100  1.00  0.00            
ATOM     69  O18 BCD     1       8.160  15.680  35.410  1.00  0.00            
ATOM     70  C22 BCD     1       8.980  15.010  37.590  1.00  0.00            
ATOM     71  C23 BCD     1       9.580  13.860  38.370  1.00  0.00            
ATOM     72  O19 BCD     1       8.870  12.620  38.120  1.00  0.00            
ATOM     73  C24 BCD     1       9.500  14.040  39.860  1.00  0.00            
ATOM     74  O20 BCD     1       8.160  14.250  40.260  1.00  0.00            
ATOM     75  H31 BCD     1       8.270  11.320  36.660  1.00  0.00            
ATOM     76  H32 BCD     1       7.210  13.440  36.290  1.00  0.00            
ATOM     77  H33 BCD     1       7.050  13.020  34.440  1.00  0.00            
ATOM     78  H34 BCD     1       9.920  14.510  35.700  1.00  0.00            
ATOM     79  H35 BCD     1       8.110  15.490  34.470  1.00  0.00            
ATOM     80  H36 BCD     1       7.990  15.220  38.020  1.00  0.00            
ATOM     81  H37 BCD     1      10.630  13.730  38.110  1.00  0.00            
ATOM     82  H38 BCD     1       9.910  13.190  40.420  1.00  0.00            
ATOM     83  H39 BCD     1      10.110  14.930  40.060  1.00  0.00            
ATOM     84  H40 BCD     1       7.750  13.380  40.250  1.00  0.00            
ATOM     85  C25 BCD     1      12.340   9.160  34.220  1.00  0.00            
ATOM     86  O21 BCD     1      13.160  10.250  33.760  1.00  0.00            
ATOM     87  C26 BCD     1      10.890   9.270  33.910  1.00  0.00            
ATOM     88  O22 BCD     1      10.740   8.990  32.520  1.00  0.00            
ATOM     89  C27 BCD     1      10.290  10.580  34.360  1.00  0.00            
ATOM     90  O23 BCD     1       8.890  10.550  34.180  1.00  0.00            
ATOM     91  C28 BCD     1      10.610  10.600  35.930  1.00  0.00            
ATOM     92  C29 BCD     1      12.020  10.410  36.320  1.00  0.00            
ATOM     93  O24 BCD     1      12.500   9.240  35.650  1.00  0.00            
ATOM     94  C30 BCD     1      12.140  10.290  37.870  1.00  0.00            
ATOM     95  O25 BCD     1      11.560   9.110  38.320  1.00  0.00            
ATOM     96  H41 BCD     1      12.800   8.220  33.890  1.00  0.00            
ATOM     97  H42 BCD     1      10.360   8.440  34.410  1.00  0.00            
ATOM     98  H43 BCD     1      10.540   8.050  32.510  1.00  0.00            
ATOM     99  H44 BCD     1      10.820  11.470  34.010  1.00  0.00            
ATOM    100  H45 BCD     1       8.630  11.470  34.200  1.00  0.00            
ATOM    101  H46 BCD     1       9.990   9.830  36.420  1.00  0.00            
ATOM    102  H47 BCD     1      12.650  11.270  36.070  1.00  0.00            
ATOM    103  H48 BCD     1      13.170  10.400  38.240  1.00  0.00            
ATOM    104  H49 BCD     1      11.510  11.090  38.270  1.00  0.00            
ATOM    105  H50 BCD     1      11.910   8.820  39.170  1.00  0.00            
ATOM    106  C31 BCD     1      16.430  11.390  31.510  1.00  0.00            
ATOM    107  O26 BCD     1      16.240  12.790  31.880  1.00  0.00            
ATOM    108  C32 BCD     1      15.150  10.820  30.790  1.00  0.00            
ATOM    109  O27 BCD     1      14.910  11.550  29.540  1.00  0.00            
ATOM    110  C33 BCD     1      13.970  10.690  31.740  1.00  0.00            
ATOM    111  C34 BCD     1      14.290   9.960  32.940  1.00  0.00            
ATOM    112  C35 BCD     1      15.500  10.550  33.610  1.00  0.00            
ATOM    113  O28 BCD     1      16.600  10.580  32.700  1.00  0.00            
ATOM    114  C36 BCD     1      15.890   9.660  34.790  1.00  0.00            
ATOM    115  O29 BCD     1      16.330   8.370  34.390  1.00  0.00            
ATOM    116  O30 BCD     1      12.770  10.240  31.070  1.00  0.00            
ATOM    117  H51 BCD     1      17.340  11.260  30.920  1.00  0.00            
ATOM    118  H52 BCD     1      15.370   9.770  30.560  1.00  0.00            
ATOM    119  H53 BCD     1      14.010  11.360  29.270  1.00  0.00            
ATOM    120  H54 BCD     1      13.850  11.710  32.100  1.00  0.00            
ATOM    121  H55 BCD     1      12.150   9.960  31.740  1.00  0.00            
ATOM    122  H56 BCD     1      14.450   8.900  32.750  1.00  0.00            
ATOM    123  H57 BCD     1      15.400  11.610  33.900  1.00  0.00            
ATOM    124  H58 BCD     1      16.610  10.140  35.470  1.00  0.00            
ATOM    125  H59 BCD     1      15.050   9.610  35.490  1.00  0.00            
ATOM    126  H60 BCD     1      16.530   7.870  35.190  1.00  0.00            
ATOM    127  C37 BCD     1      17.850  16.450  31.070  1.00  0.00            
ATOM    128  O31 BCD     1      17.170  17.150  32.050  1.00  0.00            
ATOM    129  C38 BCD     1      16.890  15.950  30.030  1.00  0.00            
ATOM    130  O32 BCD     1      16.070  17.000  29.480  1.00  0.00            
ATOM    131  C39 BCD     1      16.130  14.780  30.480  1.00  0.00            
ATOM    132  O33 BCD     1      15.510  14.190  29.360  1.00  0.00            
ATOM    133  C40 BCD     1      17.040  13.700  31.170  1.00  0.00            
ATOM    134  C41 BCD     1      18.060  14.260  32.150  1.00  0.00            
ATOM    135  O34 BCD     1      18.650  15.350  31.570  1.00  0.00            
ATOM    136  C42 BCD     1      19.190  13.270  32.540  1.00  0.00            
ATOM    137  O35 BCD     1      19.940  12.910  31.350  1.00  0.00            
ATOM    138  H61 BCD     1      18.630  17.140  30.730  1.00  0.00            
ATOM    139  H62 BCD     1      17.500  15.590  29.190  1.00  0.00            
ATOM    140  H63 BCD     1      15.500  16.630  28.810  1.00  0.00            
ATOM    141  H64 BCD     1      15.450  15.190  31.230  1.00  0.00            
ATOM    142  H65 BCD     1      15.270  13.320  29.700  1.00  0.00            
ATOM    143  H66 BCD     1      17.600  13.170  30.390  1.00  0.00            
ATOM    144  H67 BCD     1      17.520  14.590  33.040  1.00  0.00            
ATOM    145  H68 BCD     1      19.870  13.750  33.250  1.00  0.00            
ATOM    146  H69 BCD     1      18.680  12.370  32.920  1.00  0.00            
ATOM    147  H70 BCD     1      19.710  13.520  30.650  1.00  0.00            
ATOM    148  C1  EA1     2      14.650  16.430  38.350  1.00  0.00            
ATOM    149  N1  EA1     2      14.600  15.510  37.150  1.00  0.00            
ATOM    150  C2  EA1     2      15.390  16.160  36.050  1.00  0.00            
ATOM    151  C3  EA1     2      15.400  15.420  34.720  1.00  0.00            
ATOM    152  C4  EA1     2      13.880  15.100  34.330  1.00  0.00            
ATOM    153  C5  EA1     2      13.070  14.370  35.430  1.00  0.00            
ATOM    154  C6  EA1     2      13.130  15.220  36.710  1.00  0.00            
ATOM    155  O1  EA1     2      13.250  16.350  33.930  1.00  0.00            
ATOM    156  C7  EA1     2      11.900  16.290  33.320  1.00  0.00            
ATOM    157  C8  EA1     2      11.460  17.760  33.110  1.00  0.00            
ATOM    158  C9  EA1     2      10.160  18.000  32.610  1.00  0.00            
ATOM    159  C10 EA1     2       9.800  19.360  32.340  1.00  0.00            
ATOM    160  C11 EA1     2      10.720  20.420  32.570  1.00  0.00            
ATOM    161  C12 EA1     2      11.940  20.160  33.170  1.00  0.00            
ATOM    162  C13 EA1     2      12.340  18.830  33.380  1.00  0.00            
ATOM    163  C14 EA1     2      11.860  15.360  32.080  1.00  0.00            
ATOM    164  C15 EA1     2      12.490  15.720  30.910  1.00  0.00            
ATOM    165  C16 EA1     2      12.640  14.850  29.820  1.00  0.00            
ATOM    166  C17 EA1     2      12.030  13.560  29.870  1.00  0.00            
ATOM    167  C18 EA1     2      11.240  13.260  31.000  1.00  0.00            
ATOM    168  C19 EA1     2      11.270  14.090  32.170  1.00  0.00            
ATOM    169  H1  EA1     2      14.090  17.360  38.350  1.00  0.00            
ATOM    170  H2  EA1     2      14.250  15.860  39.190  1.00  0.00            
ATOM    171  H3  EA1     2      15.720  16.550  38.540  1.00  0.00            
ATOM    172  H4  EA1     2      15.010  14.600  37.380  1.00  0.00            
ATOM    173  H5  EA1     2      16.390  16.500  36.300  1.00  0.00            
ATOM    174  H6  EA1     2      14.770  17.000  35.720  1.00  0.00            
ATOM    175  H7  EA1     2      16.000  14.500  34.760  1.00  0.00            
ATOM    176  H8  EA1     2      15.840  15.990  33.890  1.00  0.00            
ATOM    177  H9  EA1     2      13.880  14.440  33.450  1.00  0.00            
ATOM    178  H10 EA1     2      13.410  13.350  35.640  1.00  0.00            
ATOM    179  H11 EA1     2      12.010  14.160  35.260  1.00  0.00            
ATOM    180  H12 EA1     2      12.690  16.200  36.520  1.00  0.00            
ATOM    181  H13 EA1     2      12.540  14.800  37.540  1.00  0.00            
ATOM    182  H14 EA1     2      11.250  15.870  34.100  1.00  0.00            
ATOM    183  H15 EA1     2       9.530  17.130  32.460  1.00  0.00            
ATOM    184  H16 EA1     2       8.850  19.660  31.900  1.00  0.00            
ATOM    185  H17 EA1     2      10.380  21.450  32.580  1.00  0.00            
ATOM    186  H18 EA1     2      12.590  21.020  33.300  1.00  0.00            
ATOM    187  H19 EA1     2      13.360  18.690  33.750  1.00  0.00            
ATOM    188  H20 EA1     2      12.920  16.710  30.830  1.00  0.00            
ATOM    189  H21 EA1     2      13.300  15.170  29.010  1.00  0.00            
ATOM    190  H22 EA1     2      12.270  12.900  29.050  1.00  0.00            
ATOM    191  H23 EA1     2      10.720  12.310  31.030  1.00  0.00            
ATOM    192  H24 EA1     2      10.760  13.800  33.080  1.00  0.00            
TER
ENDMDL
MODEL        1
ATOM      1  C1  BCD     1      28.760  15.110  22.380  1.00  0.00            
ATOM      2  O1  BCD     1      27.380  14.860  22.540  1.00  0.00            
ATOM      3  C2  BCD     1      29.090  15.060  20.930  1.00  0.00            
ATOM      4  O2  BCD     1      28.360  16.000  20.120  1.00  0.00            
ATOM      5  C3  BCD     1      28.810  13.720  20.320  1.00  0.00            
ATOM      6  O3  BCD     1      29.400  13.660  19.050  1.00  0.00            
ATOM      7  C4  BCD     1      29.420  12.590  21.130  1.00  0.00            
ATOM      8  C5  BCD     1      29.180  12.840  22.610  1.00  0.00            
ATOM      9  O4  BCD     1      29.500  14.110  23.060  1.00  0.00            
ATOM     10  C6  BCD     1      30.010  11.890  23.400  1.00  0.00            
ATOM     11  O5  BCD     1      29.540  11.750  24.750  1.00  0.00            
ATOM     12  H1  BCD     1      29.140  16.080  22.700  1.00  0.00            
ATOM     13  H2  BCD     1      30.180  15.180  20.960  1.00  0.00            
ATOM     14  H3  BCD     1      28.340  15.710  19.200  1.00  0.00            
ATOM     15  H4  BCD     1      27.720  13.660  20.440  1.00  0.00            
ATOM     16  H5  BCD     1      29.390  12.750  18.740  1.00  0.00            
ATOM     17  H6  BCD     1      30.500  12.460  21.050  1.00  0.00            
ATOM     18  H7  BCD     1      28.110  12.710  22.810  1.00  0.00            
ATOM     19  H8  BCD     1      29.960  10.900  22.930  1.00  0.00            
ATOM     20  H9  BCD     1      31.030  12.300  23.350  1.00  0.00            
ATOM     21  H10 BCD     1      30.060  11.150  25.290  1.00  0.00            
ATOM     22  C7  BCD     1      24.130  16.100  24.670  1.00  0.00            
ATOM     23  O6  BCD     1      23.430  14.920  24.200  1.00  0.00            
ATOM     24  C8  BCD     1      24.490  16.930  23.420  1.00  0.00            
ATOM     25  O7  BCD     1      23.310  17.420  22.750  1.00  0.00            
ATOM     26  C9  BCD     1      25.430  16.130  22.540  1.00  0.00            
ATOM     27  O8  BCD     1      25.820  16.900  21.310  1.00  0.00            
ATOM     28  C10 BCD     1      26.630  15.730  23.410  1.00  0.00            
ATOM     29  C11 BCD     1      26.370  15.050  24.670  1.00  0.00            
ATOM     30  O9  BCD     1      25.400  15.830  25.320  1.00  0.00            
ATOM     31  C12 BCD     1      27.580  14.890  25.570  1.00  0.00            
ATOM     32  O10 BCD     1      27.400  14.220  26.880  1.00  0.00            
ATOM     33  H11 BCD     1      23.470  16.600  25.400  1.00  0.00            
ATOM     34  H12 BCD     1      24.970  17.840  23.830  1.00  0.00            
ATOM     35  H13 BCD     1      22.780  16.630  22.700  1.00  0.00            
ATOM     36  H14 BCD     1      24.970  15.170  22.250  1.00  0.00            
ATOM     37  H15 BCD     1      26.540  16.440  20.870  1.00  0.00            
ATOM     38  H16 BCD     1      27.140  16.670  23.660  1.00  0.00            
ATOM     39  H17 BCD     1      26.040  14.040  24.380  1.00  0.00            
ATOM     40  H18 BCD     1      28.270  14.190  25.080  1.00  0.00            
ATOM     41  H19 BCD     1      28.000  15.890  25.760  1.00  0.00            
ATOM     42  H20 BCD     1      28.310  14.050  27.150  1.00  0.00            
ATOM     43  C13 BCD     1      19.700  13.310  24.640  1.00  0.00            
ATOM     44  O11 BCD     1      20.150  11.990  24.380  1.00  0.00            
ATOM     45  C14 BCD     1      19.770  14.260  23.460  1.00  0.00            
ATOM     46  O12 BCD     1      19.070  13.780  22.310  1.00  0.00            
ATOM     47  C15 BCD     1      21.270  14.490  23.210  1.00  0.00            
ATOM     48  O13 BCD     1      21.480  15.490  22.210  1.00  0.00            
ATOM     49  C16 BCD     1      22.020  14.940  24.480  1.00  0.00            
ATOM     50  C17 BCD     1      21.680  14.010  25.680  1.00  0.00            
ATOM     51  O14 BCD     1      20.290  13.780  25.880  1.00  0.00            
ATOM     52  C18 BCD     1      22.290  14.540  27.010  1.00  0.00            
ATOM     53  O15 BCD     1      21.840  15.800  27.460  1.00  0.00            
ATOM     54  H21 BCD     1      18.660  13.260  24.970  1.00  0.00            
ATOM     55  H22 BCD     1      19.290  15.180  23.800  1.00  0.00            
ATOM     56  H23 BCD     1      19.290  14.300  21.530  1.00  0.00            
ATOM     57  H24 BCD     1      21.670  13.510  22.920  1.00  0.00            
ATOM     58  H25 BCD     1      20.950  15.310  21.440  1.00  0.00            
ATOM     59  H26 BCD     1      21.590  15.930  24.700  1.00  0.00            
ATOM     60  H27 BCD     1      22.140  13.040  25.470  1.00  0.00            
ATOM     61  H28 BCD     1      22.210  13.870  27.880  1.00  0.00            
ATOM     62  H29 BCD     1      23.370  14.640  26.910  1.00  0.00            
ATOM     63  H30 BCD     1      21.810  15.830  28.420  1.00  0.00            
ATOM     64  C19 BCD     1      18.720   8.220  24.520  1.00  0.00            
ATOM     65  O16 BCD     1      19.760   7.900  23.560  1.00  0.00            
ATOM     66  C20 BCD     1      17.800   9.240  23.860  1.00  0.00            
ATOM     67  O17 BCD     1      17.110   8.680  22.800  1.00  0.00            
ATOM     68  C21 BCD     1      18.590  10.470  23.580  1.00  0.00            
ATOM     69  O18 BCD     1      17.750  11.520  22.990  1.00  0.00            
ATOM     70  C22 BCD     1      19.310  10.950  24.900  1.00  0.00            
ATOM     71  C23 BCD     1      20.160   9.860  25.520  1.00  0.00            
ATOM     72  O19 BCD     1      19.290   8.780  25.750  1.00  0.00            
ATOM     73  C24 BCD     1      20.670  10.210  26.930  1.00  0.00            
ATOM     74  O20 BCD     1      19.650  10.650  27.800  1.00  0.00            
ATOM     75  H31 BCD     1      18.100   7.360  24.780  1.00  0.00            
ATOM     76  H32 BCD     1      16.990   9.540  24.530  1.00  0.00            
ATOM     77  H33 BCD     1      17.710   8.100  22.330  1.00  0.00            
ATOM     78  H34 BCD     1      19.350  10.260  22.820  1.00  0.00            
ATOM     79  H35 BCD     1      18.320  12.280  22.860  1.00  0.00            
ATOM     80  H36 BCD     1      18.510  11.360  25.530  1.00  0.00            
ATOM     81  H37 BCD     1      21.010   9.620  24.870  1.00  0.00            
ATOM     82  H38 BCD     1      21.160   9.360  27.420  1.00  0.00            
ATOM     83  H39 BCD     1      21.340  11.070  26.790  1.00  0.00            
ATOM     84  H40 BCD     1      19.930  10.730  28.720  1.00  0.00            
ATOM     85  C25 BCD     1      21.870   5.140  21.470  1.00  0.00            
ATOM     86  O21 BCD     1      22.730   6.090  21.000  1.00  0.00            
ATOM     87  C26 BCD     1      20.470   5.410  20.920  1.00  0.00            
ATOM     88  O22 BCD     1      20.580   5.710  19.550  1.00  0.00            
ATOM     89  C27 BCD     1      19.790   6.520  21.650  1.00  0.00            
ATOM     90  O23 BCD     1      18.370   6.610  21.380  1.00  0.00            
ATOM     91  C28 BCD     1      19.950   6.540  23.140  1.00  0.00            
ATOM     92  C29 BCD     1      21.380   6.300  23.590  1.00  0.00            
ATOM     93  O24 BCD     1      21.850   5.130  22.920  1.00  0.00            
ATOM     94  C30 BCD     1      21.530   6.160  25.110  1.00  0.00            
ATOM     95  O25 BCD     1      20.580   5.200  25.680  1.00  0.00            
ATOM     96  H41 BCD     1      22.200   4.190  21.040  1.00  0.00            
ATOM     97  H42 BCD     1      19.860   4.540  21.200  1.00  0.00            
ATOM     98  H43 BCD     1      19.690   5.850  19.210  1.00  0.00            
ATOM     99  H44 BCD     1      20.220   7.480  21.320  1.00  0.00            
ATOM    100  H45 BCD     1      18.140   6.690  20.440  1.00  0.00            
ATOM    101  H46 BCD     1      19.340   5.810  23.690  1.00  0.00            
ATOM    102  H47 BCD     1      21.980   7.130  23.200  1.00  0.00            
ATOM    103  H48 BCD     1      22.560   5.870  25.370  1.00  0.00            
ATOM    104  H49 BCD     1      21.450   7.120  25.620  1.00  0.00            
ATOM    105  H50 BCD     1      20.910   4.670  26.410  1.00  0.00            
ATOM    106  C31 BCD     1      26.450   6.230  19.280  1.00  0.00            
ATOM    107  O26 BCD     1      26.540   7.620  19.530  1.00  0.00            
ATOM    108  C32 BCD     1      25.340   6.060  18.320  1.00  0.00            
ATOM    109  O27 BCD     1      25.740   6.800  17.140  1.00  0.00            
ATOM    110  C33 BCD     1      24.010   6.480  19.000  1.00  0.00            
ATOM    111  C34 BCD     1      23.820   5.630  20.230  1.00  0.00            
ATOM    112  C35 BCD     1      25.030   5.480  21.090  1.00  0.00            
ATOM    113  O28 BCD     1      26.270   5.430  20.460  1.00  0.00            
ATOM    114  C36 BCD     1      24.990   4.430  22.150  1.00  0.00            
ATOM    115  O29 BCD     1      24.780   3.120  21.570  1.00  0.00            
ATOM    116  O30 BCD     1      22.820   6.480  18.220  1.00  0.00            
ATOM    117  H51 BCD     1      27.350   5.820  18.810  1.00  0.00            
ATOM    118  H52 BCD     1      25.190   4.990  18.160  1.00  0.00            
ATOM    119  H53 BCD     1      25.010   6.580  16.550  1.00  0.00            
ATOM    120  H54 BCD     1      24.110   7.510  19.360  1.00  0.00            
ATOM    121  H55 BCD     1      22.090   6.610  18.830  1.00  0.00            
ATOM    122  H56 BCD     1      23.510   4.660  19.820  1.00  0.00            
ATOM    123  H57 BCD     1      25.080   6.360  21.750  1.00  0.00            
ATOM    124  H58 BCD     1      25.880   4.510  22.790  1.00  0.00            
ATOM    125  H59 BCD     1      24.160   4.670  22.820  1.00  0.00            
ATOM    126  H60 BCD     1      25.570   2.920  21.060  1.00  0.00            
ATOM    127  C37 BCD     1      29.670  10.410  20.110  1.00  0.00            
ATOM    128  O31 BCD     1      28.760  11.390  20.660  1.00  0.00            
ATOM    129  C38 BCD     1      29.210  10.090  18.710  1.00  0.00            
ATOM    130  O32 BCD     1      29.270  11.200  17.730  1.00  0.00            
ATOM    131  C39 BCD     1      27.840   9.410  18.700  1.00  0.00            
ATOM    132  O33 BCD     1      27.470   8.950  17.340  1.00  0.00            
ATOM    133  C40 BCD     1      27.880   8.160  19.590  1.00  0.00            
ATOM    134  C41 BCD     1      28.360   8.550  21.010  1.00  0.00            
ATOM    135  O34 BCD     1      29.690   9.170  20.980  1.00  0.00            
ATOM    136  C42 BCD     1      28.350   7.450  22.030  1.00  0.00            
ATOM    137  O35 BCD     1      28.810   8.010  23.150  1.00  0.00            
ATOM    138  H61 BCD     1      30.720  10.750  20.070  1.00  0.00            
ATOM    139  H62 BCD     1      29.870   9.280  18.370  1.00  0.00            
ATOM    140  H63 BCD     1      28.820  10.870  16.940  1.00  0.00            
ATOM    141  H64 BCD     1      27.120  10.100  19.150  1.00  0.00            
ATOM    142  H65 BCD     1      26.770   8.300  17.470  1.00  0.00            
ATOM    143  H66 BCD     1      28.600   7.430  19.210  1.00  0.00            
ATOM    144  H67 BCD     1      27.670   9.350  21.300  1.00  0.00            
ATOM    145  H68 BCD     1      27.340   7.040  22.150  1.00  0.00            
ATOM    146  H69 BCD     1      29.030   6.640  21.720  1.00  0.00            
ATOM    147  H70 BCD     1      29.590   8.500  22.850  1.00  0.00            
ATOM    148  C1  EA1     2      26.550  11.530  25.640  1.00  0.00            
ATOM    149  N1  EA1     2      25.630  10.520  24.880  1.00  0.00            
ATOM    150  C2  EA1     2      26.200  10.250  23.490  1.00  0.00            
ATOM    151  C3  EA1     2      25.340   9.300  22.650  1.00  0.00            
ATOM    152  C4  EA1     2      23.970   9.870  22.400  1.00  0.00            
ATOM    153  C5  EA1     2      23.330  10.280  23.760  1.00  0.00            
ATOM    154  C6  EA1     2      24.230  11.150  24.650  1.00  0.00            
ATOM    155  O1  EA1     2      24.120  11.020  21.610  1.00  0.00            
ATOM    156  C7  EA1     2      23.940  10.930  20.160  1.00  0.00            
ATOM    157  C8  EA1     2      22.540  10.580  19.710  1.00  0.00            
ATOM    158  C9  EA1     2      22.350   9.740  18.580  1.00  0.00            
ATOM    159  C10 EA1     2      21.080   9.460  18.030  1.00  0.00            
ATOM    160  C11 EA1     2      19.970   9.870  18.770  1.00  0.00            
ATOM    161  C12 EA1     2      20.120  10.690  19.900  1.00  0.00            
ATOM    162  C13 EA1     2      21.390  11.090  20.350  1.00  0.00            
ATOM    163  C14 EA1     2      24.370  12.280  19.540  1.00  0.00            
ATOM    164  C15 EA1     2      23.730  13.510  19.940  1.00  0.00            
ATOM    165  C16 EA1     2      24.150  14.760  19.450  1.00  0.00            
ATOM    166  C17 EA1     2      25.180  14.800  18.530  1.00  0.00            
ATOM    167  C18 EA1     2      25.780  13.620  18.030  1.00  0.00            
ATOM    168  C19 EA1     2      25.420  12.360  18.570  1.00  0.00            
ATOM    169  H1  EA1     2      26.370  12.530  25.230  1.00  0.00            
ATOM    170  H2  EA1     2      26.210  11.580  26.680  1.00  0.00            
ATOM    171  H3  EA1     2      27.570  11.160  25.690  1.00  0.00            
ATOM    172  H4  EA1     2      25.660   9.640  25.410  1.00  0.00            
ATOM    173  H5  EA1     2      27.190   9.810  23.620  1.00  0.00            
ATOM    174  H6  EA1     2      26.270  11.240  23.030  1.00  0.00            
ATOM    175  H7  EA1     2      25.140   8.350  23.160  1.00  0.00            
ATOM    176  H8  EA1     2      25.770   9.210  21.640  1.00  0.00            
ATOM    177  H9  EA1     2      23.340   9.170  21.840  1.00  0.00            
ATOM    178  H10 EA1     2      22.820   9.440  24.250  1.00  0.00            
ATOM    179  H11 EA1     2      22.510  10.950  23.460  1.00  0.00            
ATOM    180  H12 EA1     2      24.400  12.130  24.210  1.00  0.00            
ATOM    181  H13 EA1     2      23.760  11.300  25.620  1.00  0.00            
ATOM    182  H14 EA1     2      24.600  10.140  19.770  1.00  0.00            
ATOM    183  H15 EA1     2      23.200   9.480  17.970  1.00  0.00            
ATOM    184  H16 EA1     2      20.890   8.720  17.260  1.00  0.00            
ATOM    185  H17 EA1     2      18.960   9.690  18.400  1.00  0.00            
ATOM    186  H18 EA1     2      19.230  11.120  20.350  1.00  0.00            
ATOM    187  H19 EA1     2      21.580  11.760  21.180  1.00  0.00            
ATOM    188  H20 EA1     2      22.970  13.470  20.720  1.00  0.00            
ATOM    189  H21 EA1     2      23.750  15.680  19.860  1.00  0.00            
ATOM    190  H22 EA1     2      25.620  15.750  18.230  1.00  0.00            
ATOM    191  H23 EA1     2      26.600  13.680  17.330  1.00  0.00            
ATOM    192  H24 EA1     2      25.970  11.490  18.220  1.00  0.00            
TER
ENDMDL
MODEL        1
ATOM      1  C1  BCD     1      21.080  13.240   9.670  1.00  0.00            
ATOM      2  O1  BCD     1      19.790  12.650   9.660  1.00  0.00            
ATOM      3  C2  BCD     1      21.660  13.030   8.270  1.00  0.00            
ATOM      4  O2  BCD     1      20.600  13.420   7.330  1.00  0.00            
ATOM      5  C3  BCD     1      21.930  11.580   7.940  1.00  0.00            
ATOM      6  O3  BCD     1      22.510  11.430   6.590  1.00  0.00            
ATOM      7  C4  BCD     1      22.690  10.900   9.070  1.00  0.00            
ATOM      8  C5  BCD     1      22.070  11.160  10.380  1.00  0.00            
ATOM      9  O4  BCD     1      21.890  12.590  10.610  1.00  0.00            
ATOM     10  C6  BCD     1      22.900  10.650  11.570  1.00  0.00            
ATOM     11  O5  BCD     1      24.100  11.300  11.950  1.00  0.00            
ATOM     12  H1  BCD     1      21.060  14.310   9.930  1.00  0.00            
ATOM     13  H2  BCD     1      22.540  13.680   8.180  1.00  0.00            
ATOM     14  H3  BCD     1      20.530  14.340   7.600  1.00  0.00            
ATOM     15  H4  BCD     1      20.950  11.090   8.000  1.00  0.00            
ATOM     16  H5  BCD     1      22.070  12.110   6.070  1.00  0.00            
ATOM     17  H6  BCD     1      23.710  11.300   9.100  1.00  0.00            
ATOM     18  H7  BCD     1      21.120  10.620  10.310  1.00  0.00            
ATOM     19  H8  BCD     1      22.280  10.770  12.460  1.00  0.00            
ATOM     20  H9  BCD     1      23.060   9.560  11.570  1.00  0.00            
ATOM     21  H10 BCD     1      23.810  12.210  12.100  1.00  0.00            
ATOM     22  C7  BCD     1      15.940  13.240  11.300  1.00  0.00            
ATOM     23  O6  BCD     1      15.720  11.850  11.540  1.00  0.00            
ATOM     24  C8  BCD     1      16.210  13.600   9.880  1.00  0.00            
ATOM     25  O7  BCD     1      15.110  13.250   9.070  1.00  0.00            
ATOM     26  C9  BCD     1      17.470  12.810   9.370  1.00  0.00            
ATOM     27  O8  BCD     1      17.750  13.160   8.030  1.00  0.00            
ATOM     28  C10 BCD     1      18.610  13.380  10.130  1.00  0.00            
ATOM     29  C11 BCD     1      18.380  13.170  11.670  1.00  0.00            
ATOM     30  O9  BCD     1      17.050  13.680  12.030  1.00  0.00            
ATOM     31  C12 BCD     1      19.440  13.850  12.480  1.00  0.00            
ATOM     32  O10 BCD     1      19.020  13.850  13.870  1.00  0.00            
ATOM     33  H11 BCD     1      15.100  13.780  11.750  1.00  0.00            
ATOM     34  H12 BCD     1      16.390  14.690   9.920  1.00  0.00            
ATOM     35  H13 BCD     1      15.320  13.300   8.140  1.00  0.00            
ATOM     36  H14 BCD     1      17.300  11.730   9.490  1.00  0.00            
ATOM     37  H15 BCD     1      18.700  13.020   7.900  1.00  0.00            
ATOM     38  H16 BCD     1      18.680  14.440   9.830  1.00  0.00            
ATOM     39  H17 BCD     1      18.450  12.110  11.930  1.00  0.00            
ATOM     40  H18 BCD     1      20.400  13.310  12.450  1.00  0.00            
ATOM     41  H19 BCD     1      19.690  14.860  12.130  1.00  0.00            
ATOM     42  H20 BCD     1      18.060  13.800  13.920  1.00  0.00            
ATOM     43  C13 BCD     1      12.910   9.080  12.940  1.00  0.00            
ATOM     44  O11 BCD     1      13.600   8.130  12.220  1.00  0.00            
ATOM     45  C14 BCD     1      12.410  10.160  12.040  1.00  0.00            
ATOM     46  O12 BCD     1      11.600   9.540  11.030  1.00  0.00            
ATOM     47  C15 BCD     1      13.520  10.850  11.320  1.00  0.00            
ATOM     48  O13 BCD     1      12.970  11.850  10.450  1.00  0.00            
ATOM     49  C16 BCD     1      14.570  11.420  12.310  1.00  0.00            
ATOM     50  C17 BCD     1      15.020  10.270  13.330  1.00  0.00            
ATOM     51  O14 BCD     1      13.810   9.710  13.840  1.00  0.00            
ATOM     52  C18 BCD     1      15.900  10.830  14.360  1.00  0.00            
ATOM     53  O15 BCD     1      16.550   9.790  15.030  1.00  0.00            
ATOM     54  H21 BCD     1      12.070   8.690  13.530  1.00  0.00            
ATOM     55  H22 BCD     1      11.800  10.880  12.590  1.00  0.00            
ATOM     56  H23 BCD     1      11.150  10.300  10.670  1.00  0.00            
ATOM     57  H24 BCD     1      13.980  10.100  10.670  1.00  0.00            
ATOM     58  H25 BCD     1      13.640  12.040   9.790  1.00  0.00            
ATOM     59  H26 BCD     1      14.100  12.290  12.780  1.00  0.00            
ATOM     60  H27 BCD     1      15.580   9.490  12.790  1.00  0.00            
ATOM     61  H28 BCD     1      16.710  11.390  13.880  1.00  0.00            
ATOM     62  H29 BCD     1      15.330  11.440  15.080  1.00  0.00            
ATOM     63  H30 BCD     1      17.220  10.160  15.610  1.00  0.00            
ATOM     64  C19 BCD     1      14.400   4.160  11.980  1.00  0.00            
ATOM     65  O16 BCD     1      15.590   4.450  11.180  1.00  0.00            
ATOM     66  C20 BCD     1      13.070   4.520  11.380  1.00  0.00            
ATOM     67  O17 BCD     1      12.820   3.830  10.130  1.00  0.00            
ATOM     68  C21 BCD     1      13.000   6.070  11.170  1.00  0.00            
ATOM     69  O18 BCD     1      11.770   6.490  10.620  1.00  0.00            
ATOM     70  C22 BCD     1      13.310   6.770  12.470  1.00  0.00            
ATOM     71  C23 BCD     1      14.560   6.230  13.140  1.00  0.00            
ATOM     72  O19 BCD     1      14.400   4.790  13.230  1.00  0.00            
ATOM     73  C24 BCD     1      14.780   6.710  14.550  1.00  0.00            
ATOM     74  O20 BCD     1      13.590   6.770  15.320  1.00  0.00            
ATOM     75  H31 BCD     1      14.360   3.080  12.200  1.00  0.00            
ATOM     76  H32 BCD     1      12.340   4.220  12.140  1.00  0.00            
ATOM     77  H33 BCD     1      13.450   4.070   9.440  1.00  0.00            
ATOM     78  H34 BCD     1      13.830   6.440  10.560  1.00  0.00            
ATOM     79  H35 BCD     1      11.770   7.450  10.730  1.00  0.00            
ATOM     80  H36 BCD     1      12.380   6.660  13.060  1.00  0.00            
ATOM     81  H37 BCD     1      15.360   6.560  12.470  1.00  0.00            
ATOM     82  H38 BCD     1      15.560   6.110  15.040  1.00  0.00            
ATOM     83  H39 BCD     1      15.190   7.730  14.510  1.00  0.00            
ATOM     84  H40 BCD     1      13.570   7.570  15.850  1.00  0.00            
ATOM     85  C25 BCD     1      17.580   2.310   8.250  1.00  0.00            
ATOM     86  O21 BCD     1      18.570   3.240   8.210  1.00  0.00            
ATOM     87  C26 BCD     1      16.280   3.000   7.750  1.00  0.00            
ATOM     88  O22 BCD     1      16.480   3.490   6.430  1.00  0.00            
ATOM     89  C27 BCD     1      15.960   4.080   8.780  1.00  0.00            
ATOM     90  O23 BCD     1      14.670   4.750   8.480  1.00  0.00            
ATOM     91  C28 BCD     1      15.830   3.390  10.200  1.00  0.00            
ATOM     92  C29 BCD     1      17.010   2.530  10.600  1.00  0.00            
ATOM     93  O24 BCD     1      17.450   1.650   9.540  1.00  0.00            
ATOM     94  C30 BCD     1      16.730   1.720  11.830  1.00  0.00            
ATOM     95  O25 BCD     1      15.510   1.040  11.740  1.00  0.00            
ATOM     96  H41 BCD     1      17.950   1.490   7.610  1.00  0.00            
ATOM     97  H42 BCD     1      15.470   2.250   7.750  1.00  0.00            
ATOM     98  H43 BCD     1      16.450   2.690   5.900  1.00  0.00            
ATOM     99  H44 BCD     1      16.800   4.780   8.750  1.00  0.00            
ATOM    100  H45 BCD     1      14.770   5.450   7.820  1.00  0.00            
ATOM    101  H46 BCD     1      15.040   2.640  10.060  1.00  0.00            
ATOM    102  H47 BCD     1      17.810   3.230  10.860  1.00  0.00            
ATOM    103  H48 BCD     1      17.550   0.990  11.890  1.00  0.00            
ATOM    104  H49 BCD     1      16.680   2.300  12.760  1.00  0.00            
ATOM    105  H50 BCD     1      15.630   0.470  10.980  1.00  0.00            
ATOM    106  C31 BCD     1      22.460   4.060   7.200  1.00  0.00            
ATOM    107  O26 BCD     1      22.220   5.390   7.730  1.00  0.00            
ATOM    108  C32 BCD     1      21.530   3.910   6.010  1.00  0.00            
ATOM    109  O27 BCD     1      21.770   5.030   5.070  1.00  0.00            
ATOM    110  C33 BCD     1      20.100   4.020   6.480  1.00  0.00            
ATOM    111  C34 BCD     1      19.800   2.960   7.610  1.00  0.00            
ATOM    112  C35 BCD     1      20.870   3.120   8.760  1.00  0.00            
ATOM    113  O28 BCD     1      22.200   3.090   8.220  1.00  0.00            
ATOM    114  C36 BCD     1      20.820   1.960   9.790  1.00  0.00            
ATOM    115  O29 BCD     1      21.250   0.730   9.210  1.00  0.00            
ATOM    116  O30 BCD     1      19.180   3.880   5.470  1.00  0.00            
ATOM    117  H51 BCD     1      23.500   3.940   6.890  1.00  0.00            
ATOM    118  H52 BCD     1      21.740   2.990   5.440  1.00  0.00            
ATOM    119  H53 BCD     1      21.140   5.000   4.360  1.00  0.00            
ATOM    120  H54 BCD     1      19.920   5.040   6.840  1.00  0.00            
ATOM    121  H55 BCD     1      18.290   4.010   5.830  1.00  0.00            
ATOM    122  H56 BCD     1      19.880   1.990   7.100  1.00  0.00            
ATOM    123  H57 BCD     1      20.820   4.050   9.340  1.00  0.00            
ATOM    124  H58 BCD     1      21.510   2.260  10.590  1.00  0.00            
ATOM    125  H59 BCD     1      19.790   1.870  10.180  1.00  0.00            
ATOM    126  H60 BCD     1      20.820  -0.050   9.580  1.00  0.00            
ATOM    127  C37 BCD     1      24.080   8.900   8.690  1.00  0.00            
ATOM    128  O31 BCD     1      22.840   9.490   8.880  1.00  0.00            
ATOM    129  C38 BCD     1      24.350   8.430   7.260  1.00  0.00            
ATOM    130  O32 BCD     1      24.200   9.480   6.270  1.00  0.00            
ATOM    131  C39 BCD     1      23.420   7.330   6.970  1.00  0.00            
ATOM    132  O33 BCD     1      23.750   6.740   5.680  1.00  0.00            
ATOM    133  C40 BCD     1      23.380   6.230   7.970  1.00  0.00            
ATOM    134  C41 BCD     1      23.290   6.760   9.400  1.00  0.00            
ATOM    135  O34 BCD     1      24.290   7.790   9.570  1.00  0.00            
ATOM    136  C42 BCD     1      23.560   5.650  10.400  1.00  0.00            
ATOM    137  O35 BCD     1      23.100   6.000  11.680  1.00  0.00            
ATOM    138  H61 BCD     1      24.830   9.660   8.960  1.00  0.00            
ATOM    139  H62 BCD     1      25.370   8.030   7.320  1.00  0.00            
ATOM    140  H63 BCD     1      23.570  10.130   6.590  1.00  0.00            
ATOM    141  H64 BCD     1      22.460   7.850   6.840  1.00  0.00            
ATOM    142  H65 BCD     1      23.010   6.150   5.510  1.00  0.00            
ATOM    143  H66 BCD     1      24.280   5.620   7.820  1.00  0.00            
ATOM    144  H67 BCD     1      22.270   7.130   9.530  1.00  0.00            
ATOM    145  H68 BCD     1      23.030   4.720  10.130  1.00  0.00            
ATOM    146  H69 BCD     1      24.640   5.550  10.560  1.00  0.00            
ATOM    147  H70 BCD     1      23.790   6.520  12.100  1.00  0.00            
ATOM    148  C1  EA1     2      20.800   7.060  13.300  1.00  0.00            
ATOM    149  N1  EA1     2      19.260   6.910  13.300  1.00  0.00            
ATOM    150  C2  EA1     2      18.940   6.060  12.180  1.00  0.00            
ATOM    151  C3  EA1     2      19.100   6.700  10.780  1.00  0.00            
ATOM    152  C4  EA1     2      18.150   7.960  10.710  1.00  0.00            
ATOM    153  C5  EA1     2      18.550   8.900  11.900  1.00  0.00            
ATOM    154  C6  EA1     2      18.430   8.160  13.250  1.00  0.00            
ATOM    155  O1  EA1     2      18.400   8.750   9.530  1.00  0.00            
ATOM    156  C7  EA1     2      18.200   8.130   8.270  1.00  0.00            
ATOM    157  C8  EA1     2      16.800   7.770   7.960  1.00  0.00            
ATOM    158  C9  EA1     2      15.710   8.320   8.640  1.00  0.00            
ATOM    159  C10 EA1     2      14.410   8.100   8.190  1.00  0.00            
ATOM    160  C11 EA1     2      14.160   7.350   7.080  1.00  0.00            
ATOM    161  C12 EA1     2      15.210   6.720   6.390  1.00  0.00            
ATOM    162  C13 EA1     2      16.550   6.880   6.850  1.00  0.00            
ATOM    163  C14 EA1     2      18.850   8.930   7.230  1.00  0.00            
ATOM    164  C15 EA1     2      18.340  10.180   6.810  1.00  0.00            
ATOM    165  C16 EA1     2      19.060  10.930   5.770  1.00  0.00            
ATOM    166  C17 EA1     2      20.140  10.350   5.180  1.00  0.00            
ATOM    167  C18 EA1     2      20.560   9.060   5.480  1.00  0.00            
ATOM    168  C19 EA1     2      19.980   8.440   6.560  1.00  0.00            
ATOM    169  H1  EA1     2      21.110   7.430  12.330  1.00  0.00            
ATOM    170  H2  EA1     2      21.060   7.750  14.110  1.00  0.00            
ATOM    171  H3  EA1     2      21.180   6.060  13.520  1.00  0.00            
ATOM    172  H4  EA1     2      19.000   6.380  14.150  1.00  0.00            
ATOM    173  H5  EA1     2      17.950   5.610  12.290  1.00  0.00            
ATOM    174  H6  EA1     2      19.600   5.190  12.190  1.00  0.00            
ATOM    175  H7  EA1     2      18.810   5.960  10.020  1.00  0.00            
ATOM    176  H8  EA1     2      20.160   6.880  10.580  1.00  0.00            
ATOM    177  H9  EA1     2      17.090   7.690  10.790  1.00  0.00            
ATOM    178  H10 EA1     2      17.920   9.800  11.900  1.00  0.00            
ATOM    179  H11 EA1     2      19.620   9.160  11.830  1.00  0.00            
ATOM    180  H12 EA1     2      18.790   8.770  14.080  1.00  0.00            
ATOM    181  H13 EA1     2      17.410   7.820  13.430  1.00  0.00            
ATOM    182  H14 EA1     2      18.740   7.180   8.300  1.00  0.00            
ATOM    183  H15 EA1     2      15.940   9.040   9.420  1.00  0.00            
ATOM    184  H16 EA1     2      13.490   8.420   8.680  1.00  0.00            
ATOM    185  H17 EA1     2      13.180   7.140   6.650  1.00  0.00            
ATOM    186  H18 EA1     2      15.010   6.210   5.450  1.00  0.00            
ATOM    187  H19 EA1     2      17.430   6.480   6.360  1.00  0.00            
ATOM    188  H20 EA1     2      17.430  10.600   7.250  1.00  0.00            
ATOM    189  H21 EA1     2      18.730  11.890   5.390  1.00  0.00            
ATOM    190  H22 EA1     2      20.690  10.910   4.430  1.00  0.00            
ATOM    191  H23 EA1     2      21.490   8.660   5.090  1.00  0.00            
ATOM    192  H24 EA1     2      20.450   7.540   6.940  1.00  0.00            
TER
ENDMDL
MODEL        1
ATOM      1  C1  BCD     1      29.320  13.350  32.540  1.00  0.00            
ATOM      2  O1  BCD     1      27.960  12.860  32.370  1.00  0.00            
ATOM      3  C2  BCD     1      29.280  14.880  32.410  1.00  0.00            
ATOM      4  O2  BCD     1      28.380  15.610  33.340  1.00  0.00            
ATOM      5  C3  BCD     1      28.950  15.190  30.980  1.00  0.00            
ATOM      6  O3  BCD     1      28.900  16.590  30.710  1.00  0.00            
ATOM      7  C4  BCD     1      29.700  14.470  29.870  1.00  0.00            
ATOM      8  C5  BCD     1      29.810  13.000  30.200  1.00  0.00            
ATOM      9  O4  BCD     1      30.210  12.790  31.520  1.00  0.00            
ATOM     10  C6  BCD     1      30.760  12.340  29.230  1.00  0.00            
ATOM     11  O5  BCD     1      32.120  12.800  29.330  1.00  0.00            
ATOM     12  H1  BCD     1      29.650  12.960  33.510  1.00  0.00            
ATOM     13  H2  BCD     1      30.300  15.250  32.590  1.00  0.00            
ATOM     14  H3  BCD     1      28.660  16.530  33.320  1.00  0.00            
ATOM     15  H4  BCD     1      27.930  14.850  30.770  1.00  0.00            
ATOM     16  H5  BCD     1      28.870  17.070  31.540  1.00  0.00            
ATOM     17  H6  BCD     1      30.680  14.970  29.840  1.00  0.00            
ATOM     18  H7  BCD     1      28.810  12.570  30.040  1.00  0.00            
ATOM     19  H8  BCD     1      30.720  11.270  29.440  1.00  0.00            
ATOM     20  H9  BCD     1      30.290  12.440  28.250  1.00  0.00            
ATOM     21  H10 BCD     1      32.210  13.420  30.050  1.00  0.00            
ATOM     22  C7  BCD     1      24.790  10.660  34.080  1.00  0.00            
ATOM     23  O6  BCD     1      23.880  10.700  32.930  1.00  0.00            
ATOM     24  C8  BCD     1      25.070  12.050  34.620  1.00  0.00            
ATOM     25  O7  BCD     1      23.870  12.770  34.820  1.00  0.00            
ATOM     26  C9  BCD     1      26.020  12.810  33.790  1.00  0.00            
ATOM     27  O8  BCD     1      26.520  14.000  34.520  1.00  0.00            
ATOM     28  C10 BCD     1      27.240  12.010  33.390  1.00  0.00            
ATOM     29  C11 BCD     1      26.850  10.740  32.670  1.00  0.00            
ATOM     30  O9  BCD     1      25.950  10.000  33.510  1.00  0.00            
ATOM     31  C12 BCD     1      27.960   9.890  32.170  1.00  0.00            
ATOM     32  O10 BCD     1      29.020   9.760  33.100  1.00  0.00            
ATOM     33  H11 BCD     1      24.490  10.000  34.900  1.00  0.00            
ATOM     34  H12 BCD     1      25.610  11.990  35.580  1.00  0.00            
ATOM     35  H13 BCD     1      23.750  13.130  35.710  1.00  0.00            
ATOM     36  H14 BCD     1      25.400  13.030  32.910  1.00  0.00            
ATOM     37  H15 BCD     1      27.020  14.600  33.960  1.00  0.00            
ATOM     38  H16 BCD     1      27.910  11.870  34.250  1.00  0.00            
ATOM     39  H17 BCD     1      26.300  11.050  31.780  1.00  0.00            
ATOM     40  H18 BCD     1      27.560   8.880  32.010  1.00  0.00            
ATOM     41  H19 BCD     1      28.370  10.260  31.220  1.00  0.00            
ATOM     42  H20 BCD     1      29.830   9.790  32.590  1.00  0.00            
ATOM     43  C13 BCD     1      20.120   9.540  31.590  1.00  0.00            
ATOM     44  O11 BCD     1      20.400  10.350  30.440  1.00  0.00            
ATOM     45  C14 BCD     1      20.200  10.450  32.830  1.00  0.00            
ATOM     46  O12 BCD     1      19.280  11.450  32.690  1.00  0.00            
ATOM     47  C15 BCD     1      21.550  11.040  33.080  1.00  0.00            
ATOM     48  O13 BCD     1      21.570  11.700  34.350  1.00  0.00            
ATOM     49  C16 BCD     1      22.640   9.980  33.120  1.00  0.00            
ATOM     50  C17 BCD     1      22.430   8.950  31.940  1.00  0.00            
ATOM     51  O14 BCD     1      21.070   8.510  31.850  1.00  0.00            
ATOM     52  C18 BCD     1      23.290   7.720  32.010  1.00  0.00            
ATOM     53  O15 BCD     1      23.310   7.070  30.740  1.00  0.00            
ATOM     54  H21 BCD     1      19.130   9.140  31.360  1.00  0.00            
ATOM     55  H22 BCD     1      19.940   9.830  33.700  1.00  0.00            
ATOM     56  H23 BCD     1      18.760  11.270  33.480  1.00  0.00            
ATOM     57  H24 BCD     1      21.790  11.780  32.300  1.00  0.00            
ATOM     58  H25 BCD     1      22.450  12.050  34.480  1.00  0.00            
ATOM     59  H26 BCD     1      22.750   9.480  34.090  1.00  0.00            
ATOM     60  H27 BCD     1      22.720   9.460  31.020  1.00  0.00            
ATOM     61  H28 BCD     1      24.310   8.030  32.270  1.00  0.00            
ATOM     62  H29 BCD     1      22.940   7.060  32.810  1.00  0.00            
ATOM     63  H30 BCD     1      22.490   6.590  30.570  1.00  0.00            
ATOM     64  C19 BCD     1      18.920  11.320  26.780  1.00  0.00            
ATOM     65  O16 BCD     1      20.150  11.830  26.450  1.00  0.00            
ATOM     66  C20 BCD     1      18.440  12.080  27.980  1.00  0.00            
ATOM     67  O17 BCD     1      18.200  13.490  27.600  1.00  0.00            
ATOM     68  C21 BCD     1      19.320  11.870  29.130  1.00  0.00            
ATOM     69  O18 BCD     1      18.770  12.620  30.230  1.00  0.00            
ATOM     70  C22 BCD     1      19.450  10.430  29.430  1.00  0.00            
ATOM     71  C23 BCD     1      20.020   9.750  28.160  1.00  0.00            
ATOM     72  O19 BCD     1      19.110   9.920  27.110  1.00  0.00            
ATOM     73  C24 BCD     1      20.300   8.260  28.430  1.00  0.00            
ATOM     74  O20 BCD     1      19.130   7.500  28.400  1.00  0.00            
ATOM     75  H31 BCD     1      18.250  11.370  25.920  1.00  0.00            
ATOM     76  H32 BCD     1      17.480  11.690  28.350  1.00  0.00            
ATOM     77  H33 BCD     1      18.110  14.040  28.380  1.00  0.00            
ATOM     78  H34 BCD     1      20.290  12.300  28.870  1.00  0.00            
ATOM     79  H35 BCD     1      19.140  12.290  31.050  1.00  0.00            
ATOM     80  H36 BCD     1      18.500   9.970  29.730  1.00  0.00            
ATOM     81  H37 BCD     1      20.940  10.340  28.060  1.00  0.00            
ATOM     82  H38 BCD     1      20.950   7.950  27.600  1.00  0.00            
ATOM     83  H39 BCD     1      20.840   8.100  29.370  1.00  0.00            
ATOM     84  H40 BCD     1      18.700   7.650  27.560  1.00  0.00            
ATOM     85  C25 BCD     1      21.890  12.780  22.870  1.00  0.00            
ATOM     86  O21 BCD     1      23.150  13.090  23.490  1.00  0.00            
ATOM     87  C26 BCD     1      20.850  13.800  23.400  1.00  0.00            
ATOM     88  O22 BCD     1      21.280  15.150  23.170  1.00  0.00            
ATOM     89  C27 BCD     1      20.570  13.510  24.830  1.00  0.00            
ATOM     90  O23 BCD     1      19.370  14.200  25.040  1.00  0.00            
ATOM     91  C28 BCD     1      20.350  12.010  25.090  1.00  0.00            
ATOM     92  C29 BCD     1      21.430  11.110  24.520  1.00  0.00            
ATOM     93  O24 BCD     1      21.510  11.380  23.180  1.00  0.00            
ATOM     94  C30 BCD     1      21.100   9.670  24.630  1.00  0.00            
ATOM     95  O25 BCD     1      22.160   8.930  24.100  1.00  0.00            
ATOM     96  H41 BCD     1      22.000  12.880  21.780  1.00  0.00            
ATOM     97  H42 BCD     1      19.940  13.670  22.800  1.00  0.00            
ATOM     98  H43 BCD     1      20.440  15.610  23.170  1.00  0.00            
ATOM     99  H44 BCD     1      21.460  13.830  25.390  1.00  0.00            
ATOM    100  H45 BCD     1      19.180  14.370  25.960  1.00  0.00            
ATOM    101  H46 BCD     1      19.440  11.690  24.570  1.00  0.00            
ATOM    102  H47 BCD     1      22.360  11.430  25.010  1.00  0.00            
ATOM    103  H48 BCD     1      20.860   9.350  25.650  1.00  0.00            
ATOM    104  H49 BCD     1      20.190   9.410  24.080  1.00  0.00            
ATOM    105  H50 BCD     1      22.240   8.920  23.140  1.00  0.00            
ATOM    106  C31 BCD     1      27.110  13.690  23.120  1.00  0.00            
ATOM    107  O26 BCD     1      27.230  13.610  24.550  1.00  0.00            
ATOM    108  C32 BCD     1      26.260  14.830  22.620  1.00  0.00            
ATOM    109  O27 BCD     1      26.900  16.040  23.070  1.00  0.00            
ATOM    110  C33 BCD     1      24.840  14.590  23.070  1.00  0.00            
ATOM    111  C34 BCD     1      24.330  13.230  22.690  1.00  0.00            
ATOM    112  C35 BCD     1      25.360  12.170  23.080  1.00  0.00            
ATOM    113  O28 BCD     1      26.670  12.470  22.580  1.00  0.00            
ATOM    114  C36 BCD     1      24.990  10.760  22.560  1.00  0.00            
ATOM    115  O29 BCD     1      24.720  10.740  21.160  1.00  0.00            
ATOM    116  O30 BCD     1      23.960  15.600  22.560  1.00  0.00            
ATOM    117  H51 BCD     1      28.120  13.790  22.710  1.00  0.00            
ATOM    118  H52 BCD     1      26.220  14.740  21.530  1.00  0.00            
ATOM    119  H53 BCD     1      26.700  16.060  24.010  1.00  0.00            
ATOM    120  H54 BCD     1      24.910  14.730  24.160  1.00  0.00            
ATOM    121  H55 BCD     1      23.100  15.470  22.970  1.00  0.00            
ATOM    122  H56 BCD     1      24.170  13.260  21.610  1.00  0.00            
ATOM    123  H57 BCD     1      25.420  12.080  24.170  1.00  0.00            
ATOM    124  H58 BCD     1      25.810  10.040  22.700  1.00  0.00            
ATOM    125  H59 BCD     1      24.130  10.390  23.140  1.00  0.00            
ATOM    126  H60 BCD     1      25.280  11.350  20.670  1.00  0.00            
ATOM    127  C37 BCD     1      29.630  15.250  27.590  1.00  0.00            
ATOM    128  O31 BCD     1      28.990  14.580  28.640  1.00  0.00            
ATOM    129  C38 BCD     1      28.610  16.190  26.970  1.00  0.00            
ATOM    130  O32 BCD     1      27.980  16.940  28.000  1.00  0.00            
ATOM    131  C39 BCD     1      27.580  15.370  26.170  1.00  0.00            
ATOM    132  O33 BCD     1      26.630  16.260  25.590  1.00  0.00            
ATOM    133  C40 BCD     1      28.230  14.420  25.130  1.00  0.00            
ATOM    134  C41 BCD     1      29.190  13.530  25.900  1.00  0.00            
ATOM    135  O34 BCD     1      30.170  14.340  26.640  1.00  0.00            
ATOM    136  C42 BCD     1      29.880  12.540  24.960  1.00  0.00            
ATOM    137  O35 BCD     1      30.710  13.240  24.080  1.00  0.00            
ATOM    138  H61 BCD     1      30.480  15.770  28.050  1.00  0.00            
ATOM    139  H62 BCD     1      29.180  16.810  26.260  1.00  0.00            
ATOM    140  H63 BCD     1      28.240  16.560  28.840  1.00  0.00            
ATOM    141  H64 BCD     1      27.050  14.670  26.820  1.00  0.00            
ATOM    142  H65 BCD     1      26.460  16.880  26.300  1.00  0.00            
ATOM    143  H66 BCD     1      28.820  14.950  24.370  1.00  0.00            
ATOM    144  H67 BCD     1      28.540  13.000  26.600  1.00  0.00            
ATOM    145  H68 BCD     1      30.480  11.790  25.510  1.00  0.00            
ATOM    146  H69 BCD     1      29.140  11.990  24.370  1.00  0.00            
ATOM    147  H70 BCD     1      31.330  13.660  24.680  1.00  0.00            
ATOM    148  C1  EA1     2      25.900   9.300  25.790  1.00  0.00            
ATOM    149  N1  EA1     2      25.670   9.710  27.270  1.00  0.00            
ATOM    150  C2  EA1     2      24.190  10.090  27.450  1.00  0.00            
ATOM    151  C3  EA1     2      23.960  10.560  28.870  1.00  0.00            
ATOM    152  C4  EA1     2      24.760  11.870  29.200  1.00  0.00            
ATOM    153  C5  EA1     2      26.250  11.630  28.850  1.00  0.00            
ATOM    154  C6  EA1     2      26.550  10.980  27.470  1.00  0.00            
ATOM    155  O1  EA1     2      24.280  12.960  28.350  1.00  0.00            
ATOM    156  C7  EA1     2      23.160  13.710  28.800  1.00  0.00            
ATOM    157  C8  EA1     2      23.590  14.490  30.040  1.00  0.00            
ATOM    158  C9  EA1     2      22.880  14.410  31.200  1.00  0.00            
ATOM    159  C10 EA1     2      23.300  15.080  32.410  1.00  0.00            
ATOM    160  C11 EA1     2      24.530  15.810  32.390  1.00  0.00            
ATOM    161  C12 EA1     2      25.210  15.860  31.190  1.00  0.00            
ATOM    162  C13 EA1     2      24.760  15.280  30.020  1.00  0.00            
ATOM    163  C14 EA1     2      22.790  14.730  27.720  1.00  0.00            
ATOM    164  C15 EA1     2      21.550  15.400  27.900  1.00  0.00            
ATOM    165  C16 EA1     2      21.190  16.480  27.070  1.00  0.00            
ATOM    166  C17 EA1     2      22.060  16.840  26.050  1.00  0.00            
ATOM    167  C18 EA1     2      23.290  16.200  25.860  1.00  0.00            
ATOM    168  C19 EA1     2      23.640  15.070  26.640  1.00  0.00            
ATOM    169  H1  EA1     2      25.970  10.210  25.180  1.00  0.00            
ATOM    170  H2  EA1     2      26.900   8.870  25.780  1.00  0.00            
ATOM    171  H3  EA1     2      25.170   8.590  25.400  1.00  0.00            
ATOM    172  H4  EA1     2      25.960   8.960  27.920  1.00  0.00            
ATOM    173  H5  EA1     2      23.640   9.210  27.140  1.00  0.00            
ATOM    174  H6  EA1     2      24.020  10.930  26.770  1.00  0.00            
ATOM    175  H7  EA1     2      24.290   9.750  29.530  1.00  0.00            
ATOM    176  H8  EA1     2      22.870  10.670  28.990  1.00  0.00            
ATOM    177  H9  EA1     2      24.650  12.000  30.280  1.00  0.00            
ATOM    178  H10 EA1     2      26.500  10.960  29.670  1.00  0.00            
ATOM    179  H11 EA1     2      26.830  12.540  29.040  1.00  0.00            
ATOM    180  H12 EA1     2      26.370  11.680  26.660  1.00  0.00            
ATOM    181  H13 EA1     2      27.590  10.640  27.470  1.00  0.00            
ATOM    182  H14 EA1     2      22.250  13.200  29.150  1.00  0.00            
ATOM    183  H15 EA1     2      21.970  13.810  31.170  1.00  0.00            
ATOM    184  H16 EA1     2      22.750  14.940  33.340  1.00  0.00            
ATOM    185  H17 EA1     2      24.920  16.300  33.280  1.00  0.00            
ATOM    186  H18 EA1     2      26.110  16.480  31.200  1.00  0.00            
ATOM    187  H19 EA1     2      25.320  15.490  29.110  1.00  0.00            
ATOM    188  H20 EA1     2      20.840  14.980  28.600  1.00  0.00            
ATOM    189  H21 EA1     2      20.240  17.000  27.080  1.00  0.00            
ATOM    190  H22 EA1     2      21.710  17.610  25.370  1.00  0.00            
ATOM    191  H23 EA1     2      24.010  16.550  25.130  1.00  0.00            
ATOM    192  H24 EA1     2      24.600  14.580  26.530  1.00  0.00            
TER
ENDMDL
MODEL        1
ATOM      1  C1  BCD     1      27.200  12.230  21.440  1.00  0.00            
ATOM      2  O1  BCD     1      26.010  12.700  21.950  1.00  0.00            
ATOM      3  C2  BCD     1      27.760  13.140  20.370  1.00  0.00            
ATOM      4  O2  BCD     1      28.040  14.400  20.940  1.00  0.00            
ATOM      5  C3  BCD     1      26.770  13.280  19.160  1.00  0.00            
ATOM      6  O3  BCD     1      27.250  14.100  18.110  1.00  0.00            
ATOM      7  C4  BCD     1      26.290  11.960  18.610  1.00  0.00            
ATOM      8  C5  BCD     1      26.060  10.880  19.750  1.00  0.00            
ATOM      9  O4  BCD     1      27.020  10.960  20.850  1.00  0.00            
ATOM     10  C6  BCD     1      26.270   9.470  19.090  1.00  0.00            
ATOM     11  O5  BCD     1      25.490   8.460  19.590  1.00  0.00            
ATOM     12  H1  BCD     1      27.960  12.080  22.210  1.00  0.00            
ATOM     13  H2  BCD     1      28.760  12.840  20.040  1.00  0.00            
ATOM     14  H3  BCD     1      28.530  14.840  20.240  1.00  0.00            
ATOM     15  H4  BCD     1      25.870  13.750  19.580  1.00  0.00            
ATOM     16  H5  BCD     1      26.550  14.110  17.450  1.00  0.00            
ATOM     17  H6  BCD     1      27.060  11.630  17.900  1.00  0.00            
ATOM     18  H7  BCD     1      25.050  10.860  20.170  1.00  0.00            
ATOM     19  H8  BCD     1      26.040   9.510  18.010  1.00  0.00            
ATOM     20  H9  BCD     1      27.280   9.060  19.060  1.00  0.00            
ATOM     21  H10 BCD     1      25.690   7.570  19.280  1.00  0.00            
ATOM     22  C7  BCD     1      24.100  13.260  25.590  1.00  0.00            
ATOM     23  O6  BCD     1      23.090  14.060  25.080  1.00  0.00            
ATOM     24  C8  BCD     1      25.560  13.890  25.430  1.00  0.00            
ATOM     25  O7  BCD     1      25.580  15.260  25.870  1.00  0.00            
ATOM     26  C9  BCD     1      25.950  13.850  24.000  1.00  0.00            
ATOM     27  O8  BCD     1      27.230  14.360  23.680  1.00  0.00            
ATOM     28  C10 BCD     1      25.770  12.440  23.330  1.00  0.00            
ATOM     29  C11 BCD     1      24.440  11.890  23.580  1.00  0.00            
ATOM     30  O9  BCD     1      24.030  12.030  24.980  1.00  0.00            
ATOM     31  C12 BCD     1      24.290  10.420  23.120  1.00  0.00            
ATOM     32  O10 BCD     1      22.970  10.110  22.790  1.00  0.00            
ATOM     33  H11 BCD     1      23.960  13.090  26.660  1.00  0.00            
ATOM     34  H12 BCD     1      26.220  13.240  26.030  1.00  0.00            
ATOM     35  H13 BCD     1      26.410  15.690  25.640  1.00  0.00            
ATOM     36  H14 BCD     1      25.170  14.490  23.560  1.00  0.00            
ATOM     37  H15 BCD     1      27.450  14.330  22.740  1.00  0.00            
ATOM     38  H16 BCD     1      26.580  11.770  23.640  1.00  0.00            
ATOM     39  H17 BCD     1      23.710  12.400  22.940  1.00  0.00            
ATOM     40  H18 BCD     1      24.960  10.270  22.270  1.00  0.00            
ATOM     41  H19 BCD     1      24.650   9.800  23.950  1.00  0.00            
ATOM     42  H20 BCD     1      23.030   9.450  22.090  1.00  0.00            
ATOM     43  C13 BCD     1      19.880  16.080  26.440  1.00  0.00            
ATOM     44  O11 BCD     1      19.470  15.970  25.040  1.00  0.00            
ATOM     45  C14 BCD     1      21.090  16.970  26.530  1.00  0.00            
ATOM     46  O12 BCD     1      20.940  18.280  25.950  1.00  0.00            
ATOM     47  C15 BCD     1      22.230  16.340  25.670  1.00  0.00            
ATOM     48  O13 BCD     1      23.450  17.080  26.000  1.00  0.00            
ATOM     49  C16 BCD     1      22.380  14.790  26.040  1.00  0.00            
ATOM     50  C17 BCD     1      21.050  13.980  26.280  1.00  0.00            
ATOM     51  O14 BCD     1      20.130  14.810  27.060  1.00  0.00            
ATOM     52  C18 BCD     1      21.040  12.620  26.990  1.00  0.00            
ATOM     53  O15 BCD     1      21.660  12.660  28.260  1.00  0.00            
ATOM     54  H21 BCD     1      19.030  16.570  26.930  1.00  0.00            
ATOM     55  H22 BCD     1      21.350  16.990  27.590  1.00  0.00            
ATOM     56  H23 BCD     1      20.290  18.180  25.240  1.00  0.00            
ATOM     57  H24 BCD     1      21.890  16.340  24.630  1.00  0.00            
ATOM     58  H25 BCD     1      24.170  16.480  25.800  1.00  0.00            
ATOM     59  H26 BCD     1      22.930  14.800  26.990  1.00  0.00            
ATOM     60  H27 BCD     1      20.510  13.830  25.330  1.00  0.00            
ATOM     61  H28 BCD     1      19.980  12.450  27.170  1.00  0.00            
ATOM     62  H29 BCD     1      21.450  11.840  26.330  1.00  0.00            
ATOM     63  H30 BCD     1      22.110  13.510  28.220  1.00  0.00            
ATOM     64  C19 BCD     1      15.890  15.790  22.870  1.00  0.00            
ATOM     65  O16 BCD     1      16.510  14.950  21.860  1.00  0.00            
ATOM     66  C20 BCD     1      16.650  17.100  22.860  1.00  0.00            
ATOM     67  O17 BCD     1      16.540  17.720  21.590  1.00  0.00            
ATOM     68  C21 BCD     1      18.120  17.030  23.420  1.00  0.00            
ATOM     69  O18 BCD     1      18.820  18.220  23.640  1.00  0.00            
ATOM     70  C22 BCD     1      18.080  16.300  24.700  1.00  0.00            
ATOM     71  C23 BCD     1      17.280  14.910  24.590  1.00  0.00            
ATOM     72  O19 BCD     1      15.970  15.140  24.170  1.00  0.00            
ATOM     73  C24 BCD     1      17.260  14.100  25.890  1.00  0.00            
ATOM     74  O20 BCD     1      16.740  14.850  27.000  1.00  0.00            
ATOM     75  H31 BCD     1      14.840  15.950  22.630  1.00  0.00            
ATOM     76  H32 BCD     1      16.090  17.710  23.580  1.00  0.00            
ATOM     77  H33 BCD     1      15.850  18.390  21.550  1.00  0.00            
ATOM     78  H34 BCD     1      18.700  16.510  22.640  1.00  0.00            
ATOM     79  H35 BCD     1      18.650  18.850  22.940  1.00  0.00            
ATOM     80  H36 BCD     1      17.670  16.990  25.450  1.00  0.00            
ATOM     81  H37 BCD     1      17.850  14.290  23.890  1.00  0.00            
ATOM     82  H38 BCD     1      16.780  13.120  25.790  1.00  0.00            
ATOM     83  H39 BCD     1      18.280  13.740  26.100  1.00  0.00            
ATOM     84  H40 BCD     1      17.150  14.490  27.790  1.00  0.00            
ATOM     85  C25 BCD     1      15.770  12.660  18.570  1.00  0.00            
ATOM     86  O21 BCD     1      17.170  12.780  18.390  1.00  0.00            
ATOM     87  C26 BCD     1      15.090  14.010  18.550  1.00  0.00            
ATOM     88  O22 BCD     1      15.240  14.640  17.320  1.00  0.00            
ATOM     89  C27 BCD     1      15.660  14.850  19.650  1.00  0.00            
ATOM     90  O23 BCD     1      14.990  16.120  19.800  1.00  0.00            
ATOM     91  C28 BCD     1      15.620  14.250  21.050  1.00  0.00            
ATOM     92  C29 BCD     1      16.060  12.770  20.950  1.00  0.00            
ATOM     93  O24 BCD     1      15.590  11.990  19.840  1.00  0.00            
ATOM     94  C30 BCD     1      15.550  11.980  22.120  1.00  0.00            
ATOM     95  O25 BCD     1      16.240  10.740  22.320  1.00  0.00            
ATOM     96  H41 BCD     1      15.450  11.960  17.790  1.00  0.00            
ATOM     97  H42 BCD     1      14.050  13.830  18.850  1.00  0.00            
ATOM     98  H43 BCD     1      16.160  14.890  17.200  1.00  0.00            
ATOM     99  H44 BCD     1      16.720  15.070  19.520  1.00  0.00            
ATOM    100  H45 BCD     1      15.540  16.660  20.380  1.00  0.00            
ATOM    101  H46 BCD     1      14.590  14.210  21.430  1.00  0.00            
ATOM    102  H47 BCD     1      17.130  12.750  21.160  1.00  0.00            
ATOM    103  H48 BCD     1      15.740  12.560  23.030  1.00  0.00            
ATOM    104  H49 BCD     1      14.480  11.790  21.970  1.00  0.00            
ATOM    105  H50 BCD     1      15.920  10.170  23.030  1.00  0.00            
ATOM    106  C31 BCD     1      19.880  12.850  15.390  1.00  0.00            
ATOM    107  O26 BCD     1      20.860  12.580  16.410  1.00  0.00            
ATOM    108  C32 BCD     1      19.190  14.180  15.560  1.00  0.00            
ATOM    109  O27 BCD     1      20.030  15.290  15.380  1.00  0.00            
ATOM    110  C33 BCD     1      18.530  14.180  16.940  1.00  0.00            
ATOM    111  C34 BCD     1      17.710  12.900  17.060  1.00  0.00            
ATOM    112  C35 BCD     1      18.450  11.580  16.750  1.00  0.00            
ATOM    113  O28 BCD     1      19.010  11.750  15.480  1.00  0.00            
ATOM    114  C36 BCD     1      17.450  10.450  16.680  1.00  0.00            
ATOM    115  O29 BCD     1      18.170   9.280  16.360  1.00  0.00            
ATOM    116  O30 BCD     1      17.900  15.400  17.240  1.00  0.00            
ATOM    117  H51 BCD     1      20.300  12.680  14.390  1.00  0.00            
ATOM    118  H52 BCD     1      18.380  14.180  14.820  1.00  0.00            
ATOM    119  H53 BCD     1      19.680  15.940  14.760  1.00  0.00            
ATOM    120  H54 BCD     1      19.330  14.080  17.700  1.00  0.00            
ATOM    121  H55 BCD     1      18.480  16.110  17.530  1.00  0.00            
ATOM    122  H56 BCD     1      16.950  13.090  16.300  1.00  0.00            
ATOM    123  H57 BCD     1      19.250  11.350  17.470  1.00  0.00            
ATOM    124  H58 BCD     1      16.960  10.300  17.650  1.00  0.00            
ATOM    125  H59 BCD     1      16.700  10.740  15.930  1.00  0.00            
ATOM    126  H60 BCD     1      18.380   9.330  15.420  1.00  0.00            
ATOM    127  C37 BCD     1      24.920  11.930  16.520  1.00  0.00            
ATOM    128  O31 BCD     1      25.010  12.060  18.000  1.00  0.00            
ATOM    129  C38 BCD     1      24.490  13.240  15.940  1.00  0.00            
ATOM    130  O32 BCD     1      25.220  14.430  16.380  1.00  0.00            
ATOM    131  C39 BCD     1      23.040  13.460  16.290  1.00  0.00            
ATOM    132  O33 BCD     1      22.660  14.710  15.670  1.00  0.00            
ATOM    133  C40 BCD     1      22.160  12.300  15.930  1.00  0.00            
ATOM    134  C41 BCD     1      22.700  11.040  16.570  1.00  0.00            
ATOM    135  O34 BCD     1      24.020  10.920  16.110  1.00  0.00            
ATOM    136  C42 BCD     1      21.920   9.820  16.200  1.00  0.00            
ATOM    137  O35 BCD     1      22.430   8.750  16.980  1.00  0.00            
ATOM    138  H61 BCD     1      25.880  11.650  16.090  1.00  0.00            
ATOM    139  H62 BCD     1      24.580  13.200  14.850  1.00  0.00            
ATOM    140  H63 BCD     1      24.730  15.240  16.210  1.00  0.00            
ATOM    141  H64 BCD     1      22.930  13.550  17.380  1.00  0.00            
ATOM    142  H65 BCD     1      21.730  14.890  15.860  1.00  0.00            
ATOM    143  H66 BCD     1      22.190  12.150  14.840  1.00  0.00            
ATOM    144  H67 BCD     1      22.580  11.210  17.640  1.00  0.00            
ATOM    145  H68 BCD     1      20.860  10.070  16.320  1.00  0.00            
ATOM    146  H69 BCD     1      22.040   9.500  15.150  1.00  0.00            
ATOM    147  H70 BCD     1      23.380   8.690  16.830  1.00  0.00            
ATOM    148  C1  EA1     2      18.850  10.760  20.380  1.00  0.00            
ATOM    149  N1  EA1     2      20.130  11.480  20.940  1.00  0.00            
ATOM    150  C2  EA1     2      19.790  12.650  21.860  1.00  0.00            
ATOM    151  C3  EA1     2      21.090  13.470  22.220  1.00  0.00            
ATOM    152  C4  EA1     2      21.990  13.860  21.090  1.00  0.00            
ATOM    153  C5  EA1     2      22.300  12.630  20.200  1.00  0.00            
ATOM    154  C6  EA1     2      21.000  11.870  19.740  1.00  0.00            
ATOM    155  O1  EA1     2      21.280  14.870  20.380  1.00  0.00            
ATOM    156  C7  EA1     2      22.000  15.790  19.550  1.00  0.00            
ATOM    157  C8  EA1     2      21.050  16.810  19.000  1.00  0.00            
ATOM    158  C9  EA1     2      19.870  17.230  19.720  1.00  0.00            
ATOM    159  C10 EA1     2      19.000  18.150  19.160  1.00  0.00            
ATOM    160  C11 EA1     2      19.260  18.580  17.840  1.00  0.00            
ATOM    161  C12 EA1     2      20.410  18.090  17.090  1.00  0.00            
ATOM    162  C13 EA1     2      21.380  17.240  17.710  1.00  0.00            
ATOM    163  C14 EA1     2      23.070  16.450  20.400  1.00  0.00            
ATOM    164  C15 EA1     2      22.720  17.220  21.470  1.00  0.00            
ATOM    165  C16 EA1     2      23.670  17.730  22.360  1.00  0.00            
ATOM    166  C17 EA1     2      24.940  17.230  22.300  1.00  0.00            
ATOM    167  C18 EA1     2      25.350  16.610  21.150  1.00  0.00            
ATOM    168  C19 EA1     2      24.440  16.170  20.200  1.00  0.00            
ATOM    169  H1  EA1     2      19.150   9.760  20.070  1.00  0.00            
ATOM    170  H2  EA1     2      17.980  10.760  21.040  1.00  0.00            
ATOM    171  H3  EA1     2      18.520  11.220  19.450  1.00  0.00            
ATOM    172  H4  EA1     2      20.580  10.740  21.510  1.00  0.00            
ATOM    173  H5  EA1     2      19.330  12.280  22.770  1.00  0.00            
ATOM    174  H6  EA1     2      19.080  13.330  21.400  1.00  0.00            
ATOM    175  H7  EA1     2      21.720  12.820  22.840  1.00  0.00            
ATOM    176  H8  EA1     2      20.860  14.390  22.770  1.00  0.00            
ATOM    177  H9  EA1     2      22.960  14.220  21.480  1.00  0.00            
ATOM    178  H10 EA1     2      22.900  11.910  20.750  1.00  0.00            
ATOM    179  H11 EA1     2      22.920  12.970  19.360  1.00  0.00            
ATOM    180  H12 EA1     2      20.300  12.450  19.140  1.00  0.00            
ATOM    181  H13 EA1     2      21.270  10.900  19.340  1.00  0.00            
ATOM    182  H14 EA1     2      22.410  15.200  18.720  1.00  0.00            
ATOM    183  H15 EA1     2      19.710  16.850  20.730  1.00  0.00            
ATOM    184  H16 EA1     2      18.130  18.560  19.660  1.00  0.00            
ATOM    185  H17 EA1     2      18.520  19.160  17.300  1.00  0.00            
ATOM    186  H18 EA1     2      20.550  18.270  16.030  1.00  0.00            
ATOM    187  H19 EA1     2      22.230  16.870  17.150  1.00  0.00            
ATOM    188  H20 EA1     2      21.710  17.570  21.630  1.00  0.00            
ATOM    189  H21 EA1     2      23.370  18.530  23.020  1.00  0.00            
ATOM    190  H22 EA1     2      25.760  17.540  22.950  1.00  0.00            
ATOM    191  H23 EA1     2      26.380  16.340  20.970  1.00  0.00            
ATOM    192  H24 EA1     2      24.730  15.510  19.390  1.00  0.00            
TER
ENDMDL
MODEL        1
ATOM      1  C1  BCD     1      25.700  12.240  33.750  1.00  0.00            
ATOM      2  O1  BCD     1      24.360  12.740  33.560  1.00  0.00            
ATOM      3  C2  BCD     1      26.430  12.150  32.460  1.00  0.00            
ATOM      4  O2  BCD     1      26.800  13.410  31.970  1.00  0.00            
ATOM      5  C3  BCD     1      25.730  11.260  31.370  1.00  0.00            
ATOM      6  O3  BCD     1      26.590  11.200  30.190  1.00  0.00            
ATOM      7  C4  BCD     1      25.420   9.830  31.960  1.00  0.00            
ATOM      8  C5  BCD     1      24.800   9.980  33.340  1.00  0.00            
ATOM      9  O4  BCD     1      25.520  10.950  34.180  1.00  0.00            
ATOM     10  C6  BCD     1      24.820   8.640  33.950  1.00  0.00            
ATOM     11  O5  BCD     1      24.050   8.610  35.200  1.00  0.00            
ATOM     12  H1  BCD     1      26.350  12.770  34.470  1.00  0.00            
ATOM     13  H2  BCD     1      27.340  11.590  32.720  1.00  0.00            
ATOM     14  H3  BCD     1      27.250  13.310  31.130  1.00  0.00            
ATOM     15  H4  BCD     1      24.720  11.580  31.080  1.00  0.00            
ATOM     16  H5  BCD     1      26.080  10.680  29.560  1.00  0.00            
ATOM     17  H6  BCD     1      26.350   9.290  32.200  1.00  0.00            
ATOM     18  H7  BCD     1      23.750  10.270  33.250  1.00  0.00            
ATOM     19  H8  BCD     1      24.430   7.930  33.200  1.00  0.00            
ATOM     20  H9  BCD     1      25.830   8.350  34.250  1.00  0.00            
ATOM     21  H10 BCD     1      24.120   7.720  35.560  1.00  0.00            
ATOM     22  C7  BCD     1      21.660  15.720  34.450  1.00  0.00            
ATOM     23  O6  BCD     1      20.840  15.170  33.400  1.00  0.00            
ATOM     24  C8  BCD     1      23.040  16.220  34.090  1.00  0.00            
ATOM     25  O7  BCD     1      23.010  17.370  33.190  1.00  0.00            
ATOM     26  C9  BCD     1      23.930  15.070  33.500  1.00  0.00            
ATOM     27  O8  BCD     1      25.230  15.430  33.220  1.00  0.00            
ATOM     28  C10 BCD     1      23.960  13.860  34.390  1.00  0.00            
ATOM     29  C11 BCD     1      22.520  13.510  34.750  1.00  0.00            
ATOM     30  O9  BCD     1      21.880  14.630  35.400  1.00  0.00            
ATOM     31  C12 BCD     1      22.490  12.410  35.830  1.00  0.00            
ATOM     32  O10 BCD     1      21.100  12.030  35.920  1.00  0.00            
ATOM     33  H11 BCD     1      21.140  16.490  35.030  1.00  0.00            
ATOM     34  H12 BCD     1      23.490  16.460  35.070  1.00  0.00            
ATOM     35  H13 BCD     1      22.880  16.910  32.360  1.00  0.00            
ATOM     36  H14 BCD     1      23.410  14.780  32.580  1.00  0.00            
ATOM     37  H15 BCD     1      25.620  14.770  32.630  1.00  0.00            
ATOM     38  H16 BCD     1      24.580  14.010  35.280  1.00  0.00            
ATOM     39  H17 BCD     1      21.890  13.220  33.900  1.00  0.00            
ATOM     40  H18 BCD     1      23.110  11.600  35.410  1.00  0.00            
ATOM     41  H19 BCD     1      22.860  12.800  36.790  1.00  0.00            
ATOM     42  H20 BCD     1      20.630  12.800  36.230  1.00  0.00            
ATOM     43  C13 BCD     1      17.580  16.290  31.270  1.00  0.00            
ATOM     44  O11 BCD     1      17.360  14.950  31.000  1.00  0.00            
ATOM     45  C14 BCD     1      18.890  16.670  30.580  1.00  0.00            
ATOM     46  O12 BCD     1      18.760  16.520  29.140  1.00  0.00            
ATOM     47  C15 BCD     1      20.050  15.900  31.330  1.00  0.00            
ATOM     48  O13 BCD     1      21.300  16.340  30.860  1.00  0.00            
ATOM     49  C16 BCD     1      20.010  16.230  32.810  1.00  0.00            
ATOM     50  C17 BCD     1      18.670  15.930  33.450  1.00  0.00            
ATOM     51  O14 BCD     1      17.710  16.640  32.690  1.00  0.00            
ATOM     52  C18 BCD     1      18.490  16.380  34.860  1.00  0.00            
ATOM     53  O15 BCD     1      18.660  17.750  34.880  1.00  0.00            
ATOM     54  H21 BCD     1      16.720  16.890  30.950  1.00  0.00            
ATOM     55  H22 BCD     1      18.930  17.750  30.760  1.00  0.00            
ATOM     56  H23 BCD     1      18.720  17.340  28.640  1.00  0.00            
ATOM     57  H24 BCD     1      19.890  14.820  31.210  1.00  0.00            
ATOM     58  H25 BCD     1      21.370  16.370  29.900  1.00  0.00            
ATOM     59  H26 BCD     1      20.390  17.230  33.060  1.00  0.00            
ATOM     60  H27 BCD     1      18.460  14.870  33.210  1.00  0.00            
ATOM     61  H28 BCD     1      17.470  16.190  35.230  1.00  0.00            
ATOM     62  H29 BCD     1      19.310  15.980  35.470  1.00  0.00            
ATOM     63  H30 BCD     1      18.490  18.190  34.050  1.00  0.00            
ATOM     64  C19 BCD     1      14.680  12.390  29.390  1.00  0.00            
ATOM     65  O16 BCD     1      15.660  11.380  29.140  1.00  0.00            
ATOM     66  C20 BCD     1      14.920  13.640  28.590  1.00  0.00            
ATOM     67  O17 BCD     1      15.050  13.210  27.270  1.00  0.00            
ATOM     68  C21 BCD     1      16.140  14.370  29.050  1.00  0.00            
ATOM     69  O18 BCD     1      16.330  15.660  28.420  1.00  0.00            
ATOM     70  C22 BCD     1      16.100  14.490  30.530  1.00  0.00            
ATOM     71  C23 BCD     1      15.720  13.190  31.290  1.00  0.00            
ATOM     72  O19 BCD     1      14.560  12.600  30.730  1.00  0.00            
ATOM     73  C24 BCD     1      15.480  13.540  32.760  1.00  0.00            
ATOM     74  O20 BCD     1      14.450  14.480  32.950  1.00  0.00            
ATOM     75  H31 BCD     1      13.720  11.950  29.080  1.00  0.00            
ATOM     76  H32 BCD     1      14.110  14.340  28.810  1.00  0.00            
ATOM     77  H33 BCD     1      15.510  12.370  27.270  1.00  0.00            
ATOM     78  H34 BCD     1      16.980  13.750  28.710  1.00  0.00            
ATOM     79  H35 BCD     1      17.200  16.010  28.650  1.00  0.00            
ATOM     80  H36 BCD     1      15.410  15.280  30.870  1.00  0.00            
ATOM     81  H37 BCD     1      16.650  12.620  31.130  1.00  0.00            
ATOM     82  H38 BCD     1      15.200  12.580  33.200  1.00  0.00            
ATOM     83  H39 BCD     1      16.420  14.010  33.090  1.00  0.00            
ATOM     84  H40 BCD     1      14.440  14.730  33.880  1.00  0.00            
ATOM     85  C25 BCD     1      16.190   7.170  29.050  1.00  0.00            
ATOM     86  O21 BCD     1      17.610   7.380  28.890  1.00  0.00            
ATOM     87  C26 BCD     1      15.500   7.760  27.860  1.00  0.00            
ATOM     88  O22 BCD     1      15.970   7.130  26.660  1.00  0.00            
ATOM     89  C27 BCD     1      15.570   9.300  27.800  1.00  0.00            
ATOM     90  O23 BCD     1      14.690   9.840  26.770  1.00  0.00            
ATOM     91  C28 BCD     1      15.290  10.020  29.140  1.00  0.00            
ATOM     92  C29 BCD     1      15.960   9.170  30.250  1.00  0.00            
ATOM     93  O24 BCD     1      15.750   7.770  30.180  1.00  0.00            
ATOM     94  C30 BCD     1      15.500   9.740  31.630  1.00  0.00            
ATOM     95  O25 BCD     1      14.080   9.880  31.760  1.00  0.00            
ATOM     96  H41 BCD     1      15.870   6.130  29.140  1.00  0.00            
ATOM     97  H42 BCD     1      14.430   7.520  27.940  1.00  0.00            
ATOM     98  H43 BCD     1      16.920   7.120  26.800  1.00  0.00            
ATOM     99  H44 BCD     1      16.610   9.600  27.560  1.00  0.00            
ATOM    100  H45 BCD     1      15.120   9.800  25.910  1.00  0.00            
ATOM    101  H46 BCD     1      14.210   9.840  29.170  1.00  0.00            
ATOM    102  H47 BCD     1      17.010   9.500  30.160  1.00  0.00            
ATOM    103  H48 BCD     1      15.930   8.990  32.310  1.00  0.00            
ATOM    104  H49 BCD     1      16.080  10.650  31.780  1.00  0.00            
ATOM    105  H50 BCD     1      13.750   9.110  31.290  1.00  0.00            
ATOM    106  C31 BCD     1      21.130   5.400  28.510  1.00  0.00            
ATOM    107  O26 BCD     1      21.700   6.590  29.170  1.00  0.00            
ATOM    108  C32 BCD     1      20.500   5.750  27.150  1.00  0.00            
ATOM    109  O27 BCD     1      21.520   6.190  26.280  1.00  0.00            
ATOM    110  C33 BCD     1      19.390   6.750  27.410  1.00  0.00            
ATOM    111  C34 BCD     1      18.400   6.290  28.500  1.00  0.00            
ATOM    112  C35 BCD     1      19.000   5.570  29.700  1.00  0.00            
ATOM    113  O28 BCD     1      20.130   4.750  29.390  1.00  0.00            
ATOM    114  C36 BCD     1      18.080   4.670  30.500  1.00  0.00            
ATOM    115  O29 BCD     1      17.170   3.980  29.720  1.00  0.00            
ATOM    116  O30 BCD     1      18.620   6.930  26.130  1.00  0.00            
ATOM    117  H51 BCD     1      21.880   4.600  28.470  1.00  0.00            
ATOM    118  H52 BCD     1      19.990   4.890  26.690  1.00  0.00            
ATOM    119  H53 BCD     1      21.090   6.330  25.430  1.00  0.00            
ATOM    120  H54 BCD     1      19.820   7.700  27.750  1.00  0.00            
ATOM    121  H55 BCD     1      18.430   6.080  25.730  1.00  0.00            
ATOM    122  H56 BCD     1      17.730   5.580  28.020  1.00  0.00            
ATOM    123  H57 BCD     1      19.240   6.340  30.450  1.00  0.00            
ATOM    124  H58 BCD     1      18.620   3.960  31.140  1.00  0.00            
ATOM    125  H59 BCD     1      17.600   5.440  31.130  1.00  0.00            
ATOM    126  H60 BCD     1      17.350   3.050  29.580  1.00  0.00            
ATOM    127  C37 BCD     1      25.230   8.210  30.250  1.00  0.00            
ATOM    128  O31 BCD     1      24.580   9.120  31.080  1.00  0.00            
ATOM    129  C38 BCD     1      24.940   8.430  28.740  1.00  0.00            
ATOM    130  O32 BCD     1      25.250   9.800  28.400  1.00  0.00            
ATOM    131  C39 BCD     1      23.460   8.120  28.570  1.00  0.00            
ATOM    132  O33 BCD     1      23.090   8.240  27.230  1.00  0.00            
ATOM    133  C40 BCD     1      23.100   6.670  29.130  1.00  0.00            
ATOM    134  C41 BCD     1      23.650   6.400  30.510  1.00  0.00            
ATOM    135  O34 BCD     1      24.970   6.880  30.600  1.00  0.00            
ATOM    136  C42 BCD     1      23.620   4.970  31.030  1.00  0.00            
ATOM    137  O35 BCD     1      24.100   4.880  32.390  1.00  0.00            
ATOM    138  H61 BCD     1      26.300   8.380  30.450  1.00  0.00            
ATOM    139  H62 BCD     1      25.610   7.740  28.220  1.00  0.00            
ATOM    140  H63 BCD     1      24.980   9.920  27.480  1.00  0.00            
ATOM    141  H64 BCD     1      22.920   8.890  29.120  1.00  0.00            
ATOM    142  H65 BCD     1      22.540   7.480  27.020  1.00  0.00            
ATOM    143  H66 BCD     1      23.520   5.950  28.420  1.00  0.00            
ATOM    144  H67 BCD     1      23.080   7.020  31.210  1.00  0.00            
ATOM    145  H68 BCD     1      22.570   4.690  30.900  1.00  0.00            
ATOM    146  H69 BCD     1      24.280   4.460  30.320  1.00  0.00            
ATOM    147  H70 BCD     1      24.750   5.550  32.620  1.00  0.00            
ATOM    148  C1  EA1     2      21.300   9.570  34.330  1.00  0.00            
ATOM    149  N1  EA1     2      20.400   9.830  33.170  1.00  0.00            
ATOM    150  C2  EA1     2      21.030   9.440  31.840  1.00  0.00            
ATOM    151  C3  EA1     2      20.110   9.710  30.640  1.00  0.00            
ATOM    152  C4  EA1     2      19.870  11.300  30.560  1.00  0.00            
ATOM    153  C5  EA1     2      19.410  11.860  31.940  1.00  0.00            
ATOM    154  C6  EA1     2      20.220  11.360  33.130  1.00  0.00            
ATOM    155  O1  EA1     2      21.090  11.980  30.170  1.00  0.00            
ATOM    156  C7  EA1     2      21.590  11.770  28.770  1.00  0.00            
ATOM    157  C8  EA1     2      20.510  11.920  27.700  1.00  0.00            
ATOM    158  C9  EA1     2      20.240  10.880  26.840  1.00  0.00            
ATOM    159  C10 EA1     2      19.100  10.920  26.040  1.00  0.00            
ATOM    160  C11 EA1     2      18.350  12.020  25.900  1.00  0.00            
ATOM    161  C12 EA1     2      18.580  13.110  26.700  1.00  0.00            
ATOM    162  C13 EA1     2      19.670  13.080  27.660  1.00  0.00            
ATOM    163  C14 EA1     2      22.700  12.760  28.580  1.00  0.00            
ATOM    164  C15 EA1     2      23.280  13.430  29.640  1.00  0.00            
ATOM    165  C16 EA1     2      24.310  14.360  29.460  1.00  0.00            
ATOM    166  C17 EA1     2      24.800  14.490  28.180  1.00  0.00            
ATOM    167  C18 EA1     2      24.270  13.800  27.090  1.00  0.00            
ATOM    168  C19 EA1     2      23.220  12.890  27.300  1.00  0.00            
ATOM    169  H1  EA1     2      20.780   9.830  35.250  1.00  0.00            
ATOM    170  H2  EA1     2      21.540   8.510  34.240  1.00  0.00            
ATOM    171  H3  EA1     2      22.190  10.210  34.390  1.00  0.00            
ATOM    172  H4  EA1     2      19.530   9.330  33.380  1.00  0.00            
ATOM    173  H5  EA1     2      21.430   8.430  31.970  1.00  0.00            
ATOM    174  H6  EA1     2      21.850  10.150  31.720  1.00  0.00            
ATOM    175  H7  EA1     2      19.120   9.280  30.830  1.00  0.00            
ATOM    176  H8  EA1     2      20.530   9.260  29.740  1.00  0.00            
ATOM    177  H9  EA1     2      19.060  11.450  29.840  1.00  0.00            
ATOM    178  H10 EA1     2      18.340  11.680  32.150  1.00  0.00            
ATOM    179  H11 EA1     2      19.530  12.950  31.900  1.00  0.00            
ATOM    180  H12 EA1     2      21.210  11.800  33.010  1.00  0.00            
ATOM    181  H13 EA1     2      19.810  11.700  34.080  1.00  0.00            
ATOM    182  H14 EA1     2      21.980  10.750  28.810  1.00  0.00            
ATOM    183  H15 EA1     2      20.850   9.980  26.760  1.00  0.00            
ATOM    184  H16 EA1     2      18.940  10.030  25.430  1.00  0.00            
ATOM    185  H17 EA1     2      17.480  12.050  25.250  1.00  0.00            
ATOM    186  H18 EA1     2      18.060  14.040  26.450  1.00  0.00            
ATOM    187  H19 EA1     2      19.860  14.030  28.140  1.00  0.00            
ATOM    188  H20 EA1     2      22.930  13.210  30.640  1.00  0.00            
ATOM    189  H21 EA1     2      24.600  14.870  30.370  1.00  0.00            
ATOM    190  H22 EA1     2      25.690  15.090  28.020  1.00  0.00            
ATOM    191  H23 EA1     2      24.630  13.970  26.080  1.00  0.00            
ATOM    192  H24 EA1     2      22.870  12.320  26.440  1.00  0.00            
TER
ENDMDL
MODEL        1
ATOM      1  C1  BCD     1      22.940  11.850  36.240  1.00  0.00            
ATOM      2  O1  BCD     1      22.070  12.160  35.150  1.00  0.00            
ATOM      3  C2  BCD     1      24.060  12.880  36.410  1.00  0.00            
ATOM      4  O2  BCD     1      23.570  14.150  36.760  1.00  0.00            
ATOM      5  C3  BCD     1      24.850  12.960  35.100  1.00  0.00            
ATOM      6  O3  BCD     1      25.970  13.920  35.200  1.00  0.00            
ATOM      7  C4  BCD     1      25.370  11.570  34.660  1.00  0.00            
ATOM      8  C5  BCD     1      24.390  10.390  34.960  1.00  0.00            
ATOM      9  O4  BCD     1      23.500  10.560  36.110  1.00  0.00            
ATOM     10  C6  BCD     1      25.130   9.050  35.110  1.00  0.00            
ATOM     11  O5  BCD     1      25.830   9.010  36.390  1.00  0.00            
ATOM     12  H1  BCD     1      22.360  11.740  37.160  1.00  0.00            
ATOM     13  H2  BCD     1      24.730  12.560  37.220  1.00  0.00            
ATOM     14  H3  BCD     1      22.650  14.230  36.490  1.00  0.00            
ATOM     15  H4  BCD     1      24.210  13.320  34.290  1.00  0.00            
ATOM     16  H5  BCD     1      26.440  13.830  34.370  1.00  0.00            
ATOM     17  H6  BCD     1      26.290  11.420  35.240  1.00  0.00            
ATOM     18  H7  BCD     1      23.780  10.250  34.060  1.00  0.00            
ATOM     19  H8  BCD     1      24.460   8.180  35.060  1.00  0.00            
ATOM     20  H9  BCD     1      25.830   8.900  34.280  1.00  0.00            
ATOM     21  H10 BCD     1      26.340   8.190  36.420  1.00  0.00            
ATOM     22  C7  BCD     1      18.160  12.650  34.310  1.00  0.00            
ATOM     23  O6  BCD     1      18.410  12.680  32.900  1.00  0.00            
ATOM     24  C8  BCD     1      18.860  13.790  35.070  1.00  0.00            
ATOM     25  O7  BCD     1      18.450  15.090  34.510  1.00  0.00            
ATOM     26  C9  BCD     1      20.350  13.650  35.090  1.00  0.00            
ATOM     27  O8  BCD     1      20.970  14.540  36.000  1.00  0.00            
ATOM     28  C10 BCD     1      20.730  12.230  35.470  1.00  0.00            
ATOM     29  C11 BCD     1      19.950  11.190  34.740  1.00  0.00            
ATOM     30  O9  BCD     1      18.560  11.450  34.920  1.00  0.00            
ATOM     31  C12 BCD     1      20.330   9.770  35.230  1.00  0.00            
ATOM     32  O10 BCD     1      20.230   9.520  36.590  1.00  0.00            
ATOM     33  H11 BCD     1      17.120  12.770  34.640  1.00  0.00            
ATOM     34  H12 BCD     1      18.640  13.670  36.140  1.00  0.00            
ATOM     35  H13 BCD     1      18.450  15.710  35.240  1.00  0.00            
ATOM     36  H14 BCD     1      20.770  13.760  34.080  1.00  0.00            
ATOM     37  H15 BCD     1      20.710  15.450  35.890  1.00  0.00            
ATOM     38  H16 BCD     1      20.520  12.130  36.540  1.00  0.00            
ATOM     39  H17 BCD     1      20.250  11.320  33.690  1.00  0.00            
ATOM     40  H18 BCD     1      19.670   9.010  34.790  1.00  0.00            
ATOM     41  H19 BCD     1      21.360   9.540  34.920  1.00  0.00            
ATOM     42  H20 BCD     1      19.340   9.280  36.840  1.00  0.00            
ATOM     43  C13 BCD     1      16.480  12.810  29.250  1.00  0.00            
ATOM     44  O11 BCD     1      17.780  12.750  28.620  1.00  0.00            
ATOM     45  C14 BCD     1      16.220  13.970  30.200  1.00  0.00            
ATOM     46  O12 BCD     1      16.090  15.230  29.480  1.00  0.00            
ATOM     47  C15 BCD     1      17.180  14.070  31.330  1.00  0.00            
ATOM     48  O13 BCD     1      16.900  15.150  32.170  1.00  0.00            
ATOM     49  C16 BCD     1      17.230  12.730  32.090  1.00  0.00            
ATOM     50  C17 BCD     1      17.320  11.580  31.130  1.00  0.00            
ATOM     51  O14 BCD     1      16.360  11.700  30.100  1.00  0.00            
ATOM     52  C18 BCD     1      17.250  10.190  31.820  1.00  0.00            
ATOM     53  O15 BCD     1      18.050   9.250  31.030  1.00  0.00            
ATOM     54  H21 BCD     1      15.610  12.640  28.600  1.00  0.00            
ATOM     55  H22 BCD     1      15.240  13.820  30.660  1.00  0.00            
ATOM     56  H23 BCD     1      15.820  15.940  30.060  1.00  0.00            
ATOM     57  H24 BCD     1      18.130  14.160  30.790  1.00  0.00            
ATOM     58  H25 BCD     1      17.540  15.210  32.880  1.00  0.00            
ATOM     59  H26 BCD     1      16.330  12.670  32.720  1.00  0.00            
ATOM     60  H27 BCD     1      18.290  11.700  30.630  1.00  0.00            
ATOM     61  H28 BCD     1      17.630  10.280  32.840  1.00  0.00            
ATOM     62  H29 BCD     1      16.200   9.880  31.790  1.00  0.00            
ATOM     63  H30 BCD     1      17.430   8.920  30.370  1.00  0.00            
ATOM     64  C19 BCD     1      19.180  13.340  24.780  1.00  0.00            
ATOM     65  O16 BCD     1      20.410  12.850  25.200  1.00  0.00            
ATOM     66  C20 BCD     1      18.840  14.610  25.600  1.00  0.00            
ATOM     67  O17 BCD     1      19.770  15.650  25.290  1.00  0.00            
ATOM     68  C21 BCD     1      18.690  14.250  27.060  1.00  0.00            
ATOM     69  O18 BCD     1      18.520  15.270  27.990  1.00  0.00            
ATOM     70  C22 BCD     1      17.640  13.130  27.260  1.00  0.00            
ATOM     71  C23 BCD     1      17.940  11.920  26.390  1.00  0.00            
ATOM     72  O19 BCD     1      18.130  12.320  25.040  1.00  0.00            
ATOM     73  C24 BCD     1      16.970  10.800  26.560  1.00  0.00            
ATOM     74  O20 BCD     1      15.620  11.050  26.030  1.00  0.00            
ATOM     75  H31 BCD     1      19.220  13.480  23.700  1.00  0.00            
ATOM     76  H32 BCD     1      17.810  14.880  25.310  1.00  0.00            
ATOM     77  H33 BCD     1      19.490  16.510  25.620  1.00  0.00            
ATOM     78  H34 BCD     1      19.710  13.880  27.240  1.00  0.00            
ATOM     79  H35 BCD     1      17.720  15.200  28.520  1.00  0.00            
ATOM     80  H36 BCD     1      16.670  13.580  27.010  1.00  0.00            
ATOM     81  H37 BCD     1      18.920  11.590  26.760  1.00  0.00            
ATOM     82  H38 BCD     1      17.470   9.910  26.170  1.00  0.00            
ATOM     83  H39 BCD     1      16.850  10.560  27.620  1.00  0.00            
ATOM     84  H40 BCD     1      15.810  11.560  25.240  1.00  0.00            
ATOM     85  C25 BCD     1      24.220  11.800  24.030  1.00  0.00            
ATOM     86  O21 BCD     1      24.650  11.710  25.360  1.00  0.00            
ATOM     87  C26 BCD     1      23.800  13.240  23.630  1.00  0.00            
ATOM     88  O22 BCD     1      24.860  14.220  23.880  1.00  0.00            
ATOM     89  C27 BCD     1      22.440  13.660  24.310  1.00  0.00            
ATOM     90  O23 BCD     1      21.800  14.820  23.680  1.00  0.00            
ATOM     91  C28 BCD     1      21.480  12.550  24.260  1.00  0.00            
ATOM     92  C29 BCD     1      22.000  11.170  24.580  1.00  0.00            
ATOM     93  O24 BCD     1      23.160  10.960  23.760  1.00  0.00            
ATOM     94  C30 BCD     1      21.020  10.080  24.360  1.00  0.00            
ATOM     95  O25 BCD     1      21.580   8.740  24.390  1.00  0.00            
ATOM     96  H41 BCD     1      25.070  11.550  23.390  1.00  0.00            
ATOM     97  H42 BCD     1      23.780  13.180  22.540  1.00  0.00            
ATOM     98  H43 BCD     1      24.490  15.100  23.770  1.00  0.00            
ATOM     99  H44 BCD     1      22.680  13.770  25.370  1.00  0.00            
ATOM    100  H45 BCD     1      21.280  15.320  24.320  1.00  0.00            
ATOM    101  H46 BCD     1      21.140  12.500  23.220  1.00  0.00            
ATOM    102  H47 BCD     1      22.140  11.110  25.670  1.00  0.00            
ATOM    103  H48 BCD     1      20.220  10.200  25.110  1.00  0.00            
ATOM    104  H49 BCD     1      20.580  10.360  23.390  1.00  0.00            
ATOM    105  H50 BCD     1      20.790   8.210  24.480  1.00  0.00            
ATOM    106  C31 BCD     1      27.470  10.400  27.920  1.00  0.00            
ATOM    107  O26 BCD     1      26.570  10.750  29.010  1.00  0.00            
ATOM    108  C32 BCD     1      27.920  11.540  27.020  1.00  0.00            
ATOM    109  O27 BCD     1      28.650  12.500  27.770  1.00  0.00            
ATOM    110  C33 BCD     1      26.660  12.140  26.320  1.00  0.00            
ATOM    111  C34 BCD     1      25.880  11.050  25.690  1.00  0.00            
ATOM    112  C35 BCD     1      25.740   9.750  26.440  1.00  0.00            
ATOM    113  O28 BCD     1      26.880   9.390  27.200  1.00  0.00            
ATOM    114  C36 BCD     1      25.370   8.570  25.510  1.00  0.00            
ATOM    115  O29 BCD     1      26.340   8.420  24.480  1.00  0.00            
ATOM    116  O30 BCD     1      26.920  13.190  25.310  1.00  0.00            
ATOM    117  H51 BCD     1      28.420  10.000  28.300  1.00  0.00            
ATOM    118  H52 BCD     1      28.530  11.060  26.250  1.00  0.00            
ATOM    119  H53 BCD     1      28.070  12.920  28.420  1.00  0.00            
ATOM    120  H54 BCD     1      26.050  12.590  27.110  1.00  0.00            
ATOM    121  H55 BCD     1      26.130  13.640  25.010  1.00  0.00            
ATOM    122  H56 BCD     1      26.390  10.830  24.740  1.00  0.00            
ATOM    123  H57 BCD     1      24.920   9.950  27.140  1.00  0.00            
ATOM    124  H58 BCD     1      25.310   7.650  26.090  1.00  0.00            
ATOM    125  H59 BCD     1      24.360   8.800  25.150  1.00  0.00            
ATOM    126  H60 BCD     1      25.960   7.830  23.830  1.00  0.00            
ATOM    127  C37 BCD     1      27.080  11.800  33.000  1.00  0.00            
ATOM    128  O31 BCD     1      25.730  11.620  33.290  1.00  0.00            
ATOM    129  C38 BCD     1      27.350  12.870  31.950  1.00  0.00            
ATOM    130  O32 BCD     1      26.890  14.090  32.530  1.00  0.00            
ATOM    131  C39 BCD     1      26.680  12.540  30.630  1.00  0.00            
ATOM    132  O33 BCD     1      26.810  13.570  29.590  1.00  0.00            
ATOM    133  C40 BCD     1      27.270  11.260  30.180  1.00  0.00            
ATOM    134  C41 BCD     1      27.070  10.170  31.300  1.00  0.00            
ATOM    135  O34 BCD     1      27.660  10.620  32.470  1.00  0.00            
ATOM    136  C42 BCD     1      27.780   8.870  30.850  1.00  0.00            
ATOM    137  O35 BCD     1      29.180   8.980  30.660  1.00  0.00            
ATOM    138  H61 BCD     1      27.550  12.040  33.960  1.00  0.00            
ATOM    139  H62 BCD     1      28.430  12.950  31.760  1.00  0.00            
ATOM    140  H63 BCD     1      27.160  14.890  32.060  1.00  0.00            
ATOM    141  H64 BCD     1      25.640  12.310  30.890  1.00  0.00            
ATOM    142  H65 BCD     1      26.550  14.420  29.960  1.00  0.00            
ATOM    143  H66 BCD     1      28.330  11.420  29.950  1.00  0.00            
ATOM    144  H67 BCD     1      25.990   9.980  31.430  1.00  0.00            
ATOM    145  H68 BCD     1      27.430   8.060  31.500  1.00  0.00            
ATOM    146  H69 BCD     1      27.390   8.630  29.850  1.00  0.00            
ATOM    147  H70 BCD     1      29.390   8.280  30.020  1.00  0.00            
ATOM    148  C1  EA1     2      24.190   8.490  29.370  1.00  0.00            
ATOM    149  N1  EA1     2      22.860   9.230  29.590  1.00  0.00            
ATOM    150  C2  EA1     2      22.490  10.130  28.500  1.00  0.00            
ATOM    151  C3  EA1     2      21.250  11.000  28.760  1.00  0.00            
ATOM    152  C4  EA1     2      21.330  11.830  30.040  1.00  0.00            
ATOM    153  C5  EA1     2      21.800  10.980  31.230  1.00  0.00            
ATOM    154  C6  EA1     2      23.090  10.220  30.790  1.00  0.00            
ATOM    155  O1  EA1     2      22.300  12.890  29.910  1.00  0.00            
ATOM    156  C7  EA1     2      21.730  14.160  29.660  1.00  0.00            
ATOM    157  C8  EA1     2      21.790  15.000  30.870  1.00  0.00            
ATOM    158  C9  EA1     2      20.620  15.660  31.330  1.00  0.00            
ATOM    159  C10 EA1     2      20.720  16.420  32.480  1.00  0.00            
ATOM    160  C11 EA1     2      21.950  16.430  33.220  1.00  0.00            
ATOM    161  C12 EA1     2      23.120  15.700  32.740  1.00  0.00            
ATOM    162  C13 EA1     2      23.020  15.030  31.610  1.00  0.00            
ATOM    163  C14 EA1     2      22.570  14.850  28.610  1.00  0.00            
ATOM    164  C15 EA1     2      21.970  15.920  27.820  1.00  0.00            
ATOM    165  C16 EA1     2      22.850  16.470  26.850  1.00  0.00            
ATOM    166  C17 EA1     2      24.190  16.050  26.650  1.00  0.00            
ATOM    167  C18 EA1     2      24.670  14.950  27.370  1.00  0.00            
ATOM    168  C19 EA1     2      23.820  14.340  28.220  1.00  0.00            
ATOM    169  H1  EA1     2      24.550   7.930  30.240  1.00  0.00            
ATOM    170  H2  EA1     2      24.010   7.920  28.460  1.00  0.00            
ATOM    171  H3  EA1     2      24.990   9.190  29.130  1.00  0.00            
ATOM    172  H4  EA1     2      22.090   8.580  29.800  1.00  0.00            
ATOM    173  H5  EA1     2      22.330   9.430  27.680  1.00  0.00            
ATOM    174  H6  EA1     2      23.360  10.760  28.290  1.00  0.00            
ATOM    175  H7  EA1     2      20.430  10.280  28.720  1.00  0.00            
ATOM    176  H8  EA1     2      21.010  11.730  27.970  1.00  0.00            
ATOM    177  H9  EA1     2      20.380  12.300  30.300  1.00  0.00            
ATOM    178  H10 EA1     2      21.070  10.210  31.480  1.00  0.00            
ATOM    179  H11 EA1     2      21.940  11.610  32.120  1.00  0.00            
ATOM    180  H12 EA1     2      23.850  10.960  30.530  1.00  0.00            
ATOM    181  H13 EA1     2      23.400   9.480  31.520  1.00  0.00            
ATOM    182  H14 EA1     2      20.690  14.150  29.290  1.00  0.00            
ATOM    183  H15 EA1     2      19.680  15.530  30.820  1.00  0.00            
ATOM    184  H16 EA1     2      19.840  16.860  32.950  1.00  0.00            
ATOM    185  H17 EA1     2      21.950  16.940  34.180  1.00  0.00            
ATOM    186  H18 EA1     2      24.030  15.590  33.330  1.00  0.00            
ATOM    187  H19 EA1     2      23.940  14.600  31.230  1.00  0.00            
ATOM    188  H20 EA1     2      20.980  16.300  28.040  1.00  0.00            
ATOM    189  H21 EA1     2      22.460  17.290  26.260  1.00  0.00            
ATOM    190  H22 EA1     2      24.870  16.560  25.970  1.00  0.00            
ATOM    191  H23 EA1     2      25.710  14.690  27.160  1.00  0.00            
ATOM    192  H24 EA1     2      24.300  13.510  28.730  1.00  0.00            
TER
ENDMDL
MODEL        1
ATOM      1  C1  BCD     1      12.090  13.960  31.180  1.00  0.00            
ATOM      2  O1  BCD     1      12.470  13.820  29.820  1.00  0.00            
ATOM      3  C2  BCD     1      13.300  13.840  32.150  1.00  0.00            
ATOM      4  O2  BCD     1      14.210  14.990  31.980  1.00  0.00            
ATOM      5  C3  BCD     1      14.020  12.550  31.950  1.00  0.00            
ATOM      6  O3  BCD     1      15.140  12.480  32.720  1.00  0.00            
ATOM      7  C4  BCD     1      13.110  11.350  32.220  1.00  0.00            
ATOM      8  C5  BCD     1      11.800  11.520  31.420  1.00  0.00            
ATOM      9  O4  BCD     1      11.240  12.860  31.600  1.00  0.00            
ATOM     10  C6  BCD     1      10.770  10.530  31.800  1.00  0.00            
ATOM     11  O5  BCD     1      10.670  10.480  33.270  1.00  0.00            
ATOM     12  H1  BCD     1      11.600  14.920  31.360  1.00  0.00            
ATOM     13  H2  BCD     1      12.930  13.760  33.180  1.00  0.00            
ATOM     14  H3  BCD     1      14.240  15.090  31.020  1.00  0.00            
ATOM     15  H4  BCD     1      14.330  12.490  30.900  1.00  0.00            
ATOM     16  H5  BCD     1      15.440  11.580  32.830  1.00  0.00            
ATOM     17  H6  BCD     1      12.860  11.380  33.290  1.00  0.00            
ATOM     18  H7  BCD     1      11.980  11.500  30.340  1.00  0.00            
ATOM     19  H8  BCD     1       9.870  10.970  31.360  1.00  0.00            
ATOM     20  H9  BCD     1      11.020   9.580  31.290  1.00  0.00            
ATOM     21  H10 BCD     1       9.820  10.080  33.460  1.00  0.00            
ATOM     22  C7  BCD     1      11.930  15.370  26.060  1.00  0.00            
ATOM     23  O6  BCD     1      12.810  14.330  25.470  1.00  0.00            
ATOM     24  C8  BCD     1      12.750  16.240  27.010  1.00  0.00            
ATOM     25  O7  BCD     1      13.940  16.790  26.340  1.00  0.00            
ATOM     26  C9  BCD     1      13.170  15.430  28.240  1.00  0.00            
ATOM     27  O8  BCD     1      13.810  16.250  29.270  1.00  0.00            
ATOM     28  C10 BCD     1      12.000  14.710  28.850  1.00  0.00            
ATOM     29  C11 BCD     1      11.140  13.970  27.860  1.00  0.00            
ATOM     30  O9  BCD     1      10.790  14.880  26.810  1.00  0.00            
ATOM     31  C12 BCD     1       9.790  13.530  28.360  1.00  0.00            
ATOM     32  O10 BCD     1       8.960  12.860  27.380  1.00  0.00            
ATOM     33  H11 BCD     1      11.440  15.940  25.260  1.00  0.00            
ATOM     34  H12 BCD     1      12.220  17.120  27.400  1.00  0.00            
ATOM     35  H13 BCD     1      13.700  17.520  25.770  1.00  0.00            
ATOM     36  H14 BCD     1      13.890  14.640  28.010  1.00  0.00            
ATOM     37  H15 BCD     1      14.460  16.860  28.920  1.00  0.00            
ATOM     38  H16 BCD     1      11.380  15.500  29.300  1.00  0.00            
ATOM     39  H17 BCD     1      11.670  13.120  27.410  1.00  0.00            
ATOM     40  H18 BCD     1       9.960  12.770  29.140  1.00  0.00            
ATOM     41  H19 BCD     1       9.290  14.350  28.880  1.00  0.00            
ATOM     42  H20 BCD     1       8.590  13.410  26.680  1.00  0.00            
ATOM     43  C13 BCD     1      14.730  13.320  21.920  1.00  0.00            
ATOM     44  O11 BCD     1      14.700  11.960  22.350  1.00  0.00            
ATOM     45  C14 BCD     1      15.520  14.230  22.880  1.00  0.00            
ATOM     46  O12 BCD     1      16.830  13.770  22.980  1.00  0.00            
ATOM     47  C15 BCD     1      14.930  14.240  24.300  1.00  0.00            
ATOM     48  O13 BCD     1      15.620  15.220  25.200  1.00  0.00            
ATOM     49  C16 BCD     1      13.490  14.660  24.260  1.00  0.00            
ATOM     50  C17 BCD     1      12.740  13.930  23.110  1.00  0.00            
ATOM     51  O14 BCD     1      13.490  13.960  21.860  1.00  0.00            
ATOM     52  C18 BCD     1      11.410  14.520  22.790  1.00  0.00            
ATOM     53  O15 BCD     1      11.450  15.910  22.420  1.00  0.00            
ATOM     54  H21 BCD     1      15.190  13.430  20.930  1.00  0.00            
ATOM     55  H22 BCD     1      15.540  15.210  22.390  1.00  0.00            
ATOM     56  H23 BCD     1      17.270  14.500  23.420  1.00  0.00            
ATOM     57  H24 BCD     1      14.970  13.230  24.720  1.00  0.00            
ATOM     58  H25 BCD     1      15.040  15.830  25.660  1.00  0.00            
ATOM     59  H26 BCD     1      13.430  15.730  24.040  1.00  0.00            
ATOM     60  H27 BCD     1      12.440  12.910  23.360  1.00  0.00            
ATOM     61  H28 BCD     1      11.070  13.950  21.910  1.00  0.00            
ATOM     62  H29 BCD     1      10.640  14.320  23.540  1.00  0.00            
ATOM     63  H30 BCD     1      12.130  16.100  21.770  1.00  0.00            
ATOM     64  C19 BCD     1      15.860   8.170  21.060  1.00  0.00            
ATOM     65  O16 BCD     1      15.980   7.710  22.380  1.00  0.00            
ATOM     66  C20 BCD     1      16.780   9.390  20.830  1.00  0.00            
ATOM     67  O17 BCD     1      18.110   8.770  21.090  1.00  0.00            
ATOM     68  C21 BCD     1      16.460  10.610  21.610  1.00  0.00            
ATOM     69  O18 BCD     1      17.450  11.640  21.260  1.00  0.00            
ATOM     70  C22 BCD     1      15.060  10.990  21.400  1.00  0.00            
ATOM     71  C23 BCD     1      14.130   9.750  21.580  1.00  0.00            
ATOM     72  O19 BCD     1      14.530   8.650  20.770  1.00  0.00            
ATOM     73  C24 BCD     1      12.720  10.100  21.200  1.00  0.00            
ATOM     74  O20 BCD     1      11.770   9.000  21.360  1.00  0.00            
ATOM     75  H31 BCD     1      16.070   7.380  20.330  1.00  0.00            
ATOM     76  H32 BCD     1      16.550   9.660  19.800  1.00  0.00            
ATOM     77  H33 BCD     1      18.670   9.550  21.140  1.00  0.00            
ATOM     78  H34 BCD     1      16.540  10.330  22.670  1.00  0.00            
ATOM     79  H35 BCD     1      17.370  12.320  21.940  1.00  0.00            
ATOM     80  H36 BCD     1      15.000  11.390  20.380  1.00  0.00            
ATOM     81  H37 BCD     1      14.220   9.450  22.630  1.00  0.00            
ATOM     82  H38 BCD     1      12.430  10.970  21.800  1.00  0.00            
ATOM     83  H39 BCD     1      12.820  10.440  20.160  1.00  0.00            
ATOM     84  H40 BCD     1      11.160   9.100  20.630  1.00  0.00            
ATOM     85  C25 BCD     1      16.060   4.550  24.770  1.00  0.00            
ATOM     86  O21 BCD     1      16.140   5.450  25.900  1.00  0.00            
ATOM     87  C26 BCD     1      17.300   4.710  23.880  1.00  0.00            
ATOM     88  O22 BCD     1      18.480   4.370  24.650  1.00  0.00            
ATOM     89  C27 BCD     1      17.270   6.160  23.390  1.00  0.00            
ATOM     90  O23 BCD     1      18.380   6.390  22.560  1.00  0.00            
ATOM     91  C28 BCD     1      16.030   6.360  22.610  1.00  0.00            
ATOM     92  C29 BCD     1      14.750   6.000  23.440  1.00  0.00            
ATOM     93  O24 BCD     1      14.910   4.730  24.080  1.00  0.00            
ATOM     94  C30 BCD     1      13.530   5.880  22.630  1.00  0.00            
ATOM     95  O25 BCD     1      13.530   4.940  21.570  1.00  0.00            
ATOM     96  H41 BCD     1      16.000   3.510  25.090  1.00  0.00            
ATOM     97  H42 BCD     1      17.220   3.950  23.100  1.00  0.00            
ATOM     98  H43 BCD     1      19.290   4.370  24.130  1.00  0.00            
ATOM     99  H44 BCD     1      17.290   6.780  24.300  1.00  0.00            
ATOM    100  H45 BCD     1      18.190   7.120  21.960  1.00  0.00            
ATOM    101  H46 BCD     1      16.010   5.750  21.690  1.00  0.00            
ATOM    102  H47 BCD     1      14.550   6.780  24.180  1.00  0.00            
ATOM    103  H48 BCD     1      12.700   5.740  23.330  1.00  0.00            
ATOM    104  H49 BCD     1      13.350   6.920  22.330  1.00  0.00            
ATOM    105  H50 BCD     1      12.870   5.170  20.920  1.00  0.00            
ATOM    106  C31 BCD     1      15.920   5.280  30.000  1.00  0.00            
ATOM    107  O26 BCD     1      15.480   6.640  30.070  1.00  0.00            
ATOM    108  C32 BCD     1      17.290   5.180  29.350  1.00  0.00            
ATOM    109  O27 BCD     1      18.280   5.910  30.200  1.00  0.00            
ATOM    110  C33 BCD     1      17.300   5.600  27.830  1.00  0.00            
ATOM    111  C34 BCD     1      16.220   4.770  27.110  1.00  0.00            
ATOM    112  C35 BCD     1      14.830   4.750  27.860  1.00  0.00            
ATOM    113  O28 BCD     1      14.980   4.440  29.240  1.00  0.00            
ATOM    114  C36 BCD     1      13.800   3.820  27.230  1.00  0.00            
ATOM    115  O29 BCD     1      14.180   2.490  27.340  1.00  0.00            
ATOM    116  O30 BCD     1      18.560   5.380  27.230  1.00  0.00            
ATOM    117  H51 BCD     1      16.060   4.820  30.980  1.00  0.00            
ATOM    118  H52 BCD     1      17.490   4.100  29.320  1.00  0.00            
ATOM    119  H53 BCD     1      19.030   5.940  29.590  1.00  0.00            
ATOM    120  H54 BCD     1      17.160   6.690  27.830  1.00  0.00            
ATOM    121  H55 BCD     1      18.330   5.190  26.310  1.00  0.00            
ATOM    122  H56 BCD     1      16.650   3.770  27.000  1.00  0.00            
ATOM    123  H57 BCD     1      14.470   5.790  27.900  1.00  0.00            
ATOM    124  H58 BCD     1      12.810   4.030  27.660  1.00  0.00            
ATOM    125  H59 BCD     1      13.720   4.110  26.180  1.00  0.00            
ATOM    126  H60 BCD     1      13.360   1.990  27.310  1.00  0.00            
ATOM    127  C37 BCD     1      13.750   9.220  32.730  1.00  0.00            
ATOM    128  O31 BCD     1      13.760  10.230  31.820  1.00  0.00            
ATOM    129  C38 BCD     1      15.220   8.800  33.090  1.00  0.00            
ATOM    130  O32 BCD     1      15.980   9.950  33.400  1.00  0.00            
ATOM    131  C39 BCD     1      15.830   8.060  31.870  1.00  0.00            
ATOM    132  O33 BCD     1      17.140   7.510  32.190  1.00  0.00            
ATOM    133  C40 BCD     1      14.920   6.950  31.310  1.00  0.00            
ATOM    134  C41 BCD     1      13.570   7.540  31.020  1.00  0.00            
ATOM    135  O34 BCD     1      13.090   8.050  32.210  1.00  0.00            
ATOM    136  C42 BCD     1      12.560   6.570  30.500  1.00  0.00            
ATOM    137  O35 BCD     1      11.250   7.160  30.220  1.00  0.00            
ATOM    138  H61 BCD     1      13.210   9.550  33.630  1.00  0.00            
ATOM    139  H62 BCD     1      15.190   8.210  34.020  1.00  0.00            
ATOM    140  H63 BCD     1      16.910   9.690  33.400  1.00  0.00            
ATOM    141  H64 BCD     1      15.890   8.790  31.050  1.00  0.00            
ATOM    142  H65 BCD     1      17.520   7.070  31.420  1.00  0.00            
ATOM    143  H66 BCD     1      14.860   6.070  31.960  1.00  0.00            
ATOM    144  H67 BCD     1      13.700   8.320  30.260  1.00  0.00            
ATOM    145  H68 BCD     1      13.000   6.080  29.620  1.00  0.00            
ATOM    146  H69 BCD     1      12.320   5.750  31.200  1.00  0.00            
ATOM    147  H70 BCD     1      10.710   6.530  29.740  1.00  0.00            
ATOM    148  C1  EA1     2      10.480  10.160  27.660  1.00  0.00            
ATOM    149  N1  EA1     2      11.640   9.590  26.860  1.00  0.00            
ATOM    150  C2  EA1     2      12.780   9.090  27.710  1.00  0.00            
ATOM    151  C3  EA1     2      13.900   8.640  26.750  1.00  0.00            
ATOM    152  C4  EA1     2      14.520   9.810  25.950  1.00  0.00            
ATOM    153  C5  EA1     2      13.310  10.480  25.250  1.00  0.00            
ATOM    154  C6  EA1     2      12.050  10.750  26.040  1.00  0.00            
ATOM    155  O1  EA1     2      14.980  10.790  26.950  1.00  0.00            
ATOM    156  C7  EA1     2      16.220  10.520  27.710  1.00  0.00            
ATOM    157  C8  EA1     2      17.340  10.160  26.770  1.00  0.00            
ATOM    158  C9  EA1     2      17.560  10.960  25.660  1.00  0.00            
ATOM    159  C10 EA1     2      18.470  10.660  24.710  1.00  0.00            
ATOM    160  C11 EA1     2      19.300   9.560  24.900  1.00  0.00            
ATOM    161  C12 EA1     2      19.130   8.720  26.050  1.00  0.00            
ATOM    162  C13 EA1     2      18.110   9.020  26.950  1.00  0.00            
ATOM    163  C14 EA1     2      16.580  11.720  28.630  1.00  0.00            
ATOM    164  C15 EA1     2      17.260  11.540  29.790  1.00  0.00            
ATOM    165  C16 EA1     2      17.830  12.540  30.570  1.00  0.00            
ATOM    166  C17 EA1     2      17.550  13.900  30.220  1.00  0.00            
ATOM    167  C18 EA1     2      16.850  14.120  29.060  1.00  0.00            
ATOM    168  C19 EA1     2      16.400  13.040  28.220  1.00  0.00            
ATOM    169  H1  EA1     2      10.210   9.480  28.470  1.00  0.00            
ATOM    170  H2  EA1     2      10.800  11.020  28.250  1.00  0.00            
ATOM    171  H3  EA1     2       9.590  10.380  27.060  1.00  0.00            
ATOM    172  H4  EA1     2      11.360   8.770  26.290  1.00  0.00            
ATOM    173  H5  EA1     2      12.350   8.290  28.320  1.00  0.00            
ATOM    174  H6  EA1     2      13.270   9.880  28.290  1.00  0.00            
ATOM    175  H7  EA1     2      13.630   7.770  26.130  1.00  0.00            
ATOM    176  H8  EA1     2      14.710   8.170  27.320  1.00  0.00            
ATOM    177  H9  EA1     2      15.260   9.520  25.200  1.00  0.00            
ATOM    178  H10 EA1     2      13.070   9.810  24.410  1.00  0.00            
ATOM    179  H11 EA1     2      13.530  11.450  24.790  1.00  0.00            
ATOM    180  H12 EA1     2      12.280  11.610  26.660  1.00  0.00            
ATOM    181  H13 EA1     2      11.290  11.010  25.290  1.00  0.00            
ATOM    182  H14 EA1     2      15.990   9.750  28.460  1.00  0.00            
ATOM    183  H15 EA1     2      16.920  11.830  25.540  1.00  0.00            
ATOM    184  H16 EA1     2      18.630  11.320  23.860  1.00  0.00            
ATOM    185  H17 EA1     2      20.100   9.270  24.230  1.00  0.00            
ATOM    186  H18 EA1     2      19.820   7.900  26.160  1.00  0.00            
ATOM    187  H19 EA1     2      17.960   8.420  27.850  1.00  0.00            
ATOM    188  H20 EA1     2      17.360  10.520  30.140  1.00  0.00            
ATOM    189  H21 EA1     2      18.410  12.380  31.480  1.00  0.00            
ATOM    190  H22 EA1     2      17.800  14.750  30.850  1.00  0.00            
ATOM    191  H23 EA1     2      16.720  15.150  28.730  1.00  0.00            
ATOM    192  H24 EA1     2      15.920  13.300  27.280  1.00  0.00            
TER
ENDMDL
MODEL        1
ATOM      1  C1  BCD     1      14.330   8.760  16.030  1.00  0.00            
ATOM      2  O1  BCD     1      13.590   9.740  16.780  1.00  0.00            
ATOM      3  C2  BCD     1      15.780   9.190  15.930  1.00  0.00            
ATOM      4  O2  BCD     1      16.280   9.520  17.260  1.00  0.00            
ATOM      5  C3  BCD     1      15.920  10.480  15.070  1.00  0.00            
ATOM      6  O3  BCD     1      17.270  10.880  15.020  1.00  0.00            
ATOM      7  C4  BCD     1      15.310  10.200  13.740  1.00  0.00            
ATOM      8  C5  BCD     1      13.880   9.620  13.800  1.00  0.00            
ATOM      9  O4  BCD     1      13.740   8.590  14.760  1.00  0.00            
ATOM     10  C6  BCD     1      13.340   9.200  12.450  1.00  0.00            
ATOM     11  O5  BCD     1      14.210   8.340  11.700  1.00  0.00            
ATOM     12  H1  BCD     1      14.300   7.800  16.560  1.00  0.00            
ATOM     13  H2  BCD     1      16.330   8.340  15.500  1.00  0.00            
ATOM     14  H3  BCD     1      17.230   9.630  17.180  1.00  0.00            
ATOM     15  H4  BCD     1      15.360  11.290  15.560  1.00  0.00            
ATOM     16  H5  BCD     1      17.270  11.710  14.530  1.00  0.00            
ATOM     17  H6  BCD     1      15.930   9.500  13.170  1.00  0.00            
ATOM     18  H7  BCD     1      13.250  10.420  14.200  1.00  0.00            
ATOM     19  H8  BCD     1      12.340   8.770  12.540  1.00  0.00            
ATOM     20  H9  BCD     1      13.220  10.050  11.760  1.00  0.00            
ATOM     21  H10 BCD     1      13.820   8.280  10.830  1.00  0.00            
ATOM     22  C7  BCD     1      10.980  10.110  19.880  1.00  0.00            
ATOM     23  O6  BCD     1      10.710  11.430  19.370  1.00  0.00            
ATOM     24  C8  BCD     1      12.460  10.000  20.270  1.00  0.00            
ATOM     25  O7  BCD     1      12.760  11.130  21.250  1.00  0.00            
ATOM     26  C9  BCD     1      13.380  10.090  19.090  1.00  0.00            
ATOM     27  O8  BCD     1      14.700   9.860  19.410  1.00  0.00            
ATOM     28  C10 BCD     1      12.880   9.210  17.900  1.00  0.00            
ATOM     29  C11 BCD     1      11.410   9.390  17.660  1.00  0.00            
ATOM     30  O9  BCD     1      10.720   9.120  18.880  1.00  0.00            
ATOM     31  C12 BCD     1      10.820   8.490  16.600  1.00  0.00            
ATOM     32  O10 BCD     1       9.480   8.990  16.360  1.00  0.00            
ATOM     33  H11 BCD     1      10.310   9.920  20.730  1.00  0.00            
ATOM     34  H12 BCD     1      12.640   9.050  20.780  1.00  0.00            
ATOM     35  H13 BCD     1      13.670  11.000  21.520  1.00  0.00            
ATOM     36  H14 BCD     1      13.370  11.150  18.780  1.00  0.00            
ATOM     37  H15 BCD     1      15.180   9.910  18.580  1.00  0.00            
ATOM     38  H16 BCD     1      13.200   8.180  18.080  1.00  0.00            
ATOM     39  H17 BCD     1      11.350  10.390  17.220  1.00  0.00            
ATOM     40  H18 BCD     1      11.410   8.630  15.680  1.00  0.00            
ATOM     41  H19 BCD     1      10.750   7.440  16.910  1.00  0.00            
ATOM     42  H20 BCD     1       8.940   8.500  16.990  1.00  0.00            
ATOM     43  C13 BCD     1       8.090  14.680  19.980  1.00  0.00            
ATOM     44  O11 BCD     1       8.420  15.250  18.660  1.00  0.00            
ATOM     45  C14 BCD     1       9.340  14.660  20.890  1.00  0.00            
ATOM     46  O12 BCD     1       9.910  16.000  21.160  1.00  0.00            
ATOM     47  C15 BCD     1      10.410  13.650  20.270  1.00  0.00            
ATOM     48  O13 BCD     1      11.540  13.520  21.140  1.00  0.00            
ATOM     49  C16 BCD     1       9.730  12.310  20.010  1.00  0.00            
ATOM     50  C17 BCD     1       8.440  12.420  19.160  1.00  0.00            
ATOM     51  O14 BCD     1       7.530  13.390  19.700  1.00  0.00            
ATOM     52  C18 BCD     1       7.570  11.170  19.130  1.00  0.00            
ATOM     53  O15 BCD     1       6.410  11.330  18.340  1.00  0.00            
ATOM     54  H21 BCD     1       7.280  15.280  20.390  1.00  0.00            
ATOM     55  H22 BCD     1       9.050  14.180  21.830  1.00  0.00            
ATOM     56  H23 BCD     1      10.680  15.830  21.700  1.00  0.00            
ATOM     57  H24 BCD     1      10.830  14.030  19.330  1.00  0.00            
ATOM     58  H25 BCD     1      12.010  12.700  20.990  1.00  0.00            
ATOM     59  H26 BCD     1       9.480  11.790  20.940  1.00  0.00            
ATOM     60  H27 BCD     1       8.720  12.740  18.150  1.00  0.00            
ATOM     61  H28 BCD     1       8.120  10.310  18.720  1.00  0.00            
ATOM     62  H29 BCD     1       7.280  10.880  20.150  1.00  0.00            
ATOM     63  H30 BCD     1       5.920  11.950  18.880  1.00  0.00            
ATOM     64  C19 BCD     1       7.520  18.300  16.280  1.00  0.00            
ATOM     65  O16 BCD     1       8.480  18.030  15.290  1.00  0.00            
ATOM     66  C20 BCD     1       8.060  18.630  17.610  1.00  0.00            
ATOM     67  O17 BCD     1       8.940  19.790  17.560  1.00  0.00            
ATOM     68  C21 BCD     1       8.660  17.490  18.330  1.00  0.00            
ATOM     69  O18 BCD     1       9.010  17.980  19.690  1.00  0.00            
ATOM     70  C22 BCD     1       7.640  16.370  18.320  1.00  0.00            
ATOM     71  C23 BCD     1       7.140  16.010  16.980  1.00  0.00            
ATOM     72  O19 BCD     1       6.670  17.200  16.420  1.00  0.00            
ATOM     73  C24 BCD     1       6.020  15.040  17.040  1.00  0.00            
ATOM     74  O20 BCD     1       6.010  14.150  15.860  1.00  0.00            
ATOM     75  H31 BCD     1       6.960  19.140  15.840  1.00  0.00            
ATOM     76  H32 BCD     1       7.130  18.920  18.120  1.00  0.00            
ATOM     77  H33 BCD     1       9.260  19.870  18.470  1.00  0.00            
ATOM     78  H34 BCD     1       9.510  17.160  17.730  1.00  0.00            
ATOM     79  H35 BCD     1       9.430  17.260  20.170  1.00  0.00            
ATOM     80  H36 BCD     1       6.800  16.670  18.960  1.00  0.00            
ATOM     81  H37 BCD     1       8.040  15.570  16.520  1.00  0.00            
ATOM     82  H38 BCD     1       6.070  14.380  17.910  1.00  0.00            
ATOM     83  H39 BCD     1       5.060  15.560  17.200  1.00  0.00            
ATOM     84  H40 BCD     1       5.350  13.470  16.010  1.00  0.00            
ATOM     85  C25 BCD     1      10.050  19.020  11.710  1.00  0.00            
ATOM     86  O21 BCD     1      10.840  17.890  11.850  1.00  0.00            
ATOM     87  C26 BCD     1      10.330  20.060  12.750  1.00  0.00            
ATOM     88  O22 BCD     1      11.590  20.570  12.600  1.00  0.00            
ATOM     89  C27 BCD     1      10.030  19.430  14.160  1.00  0.00            
ATOM     90  O23 BCD     1      10.230  20.380  15.230  1.00  0.00            
ATOM     91  C28 BCD     1       8.560  18.930  14.210  1.00  0.00            
ATOM     92  C29 BCD     1       8.260  18.160  12.930  1.00  0.00            
ATOM     93  O24 BCD     1       8.680  18.770  11.750  1.00  0.00            
ATOM     94  C30 BCD     1       6.760  17.910  12.850  1.00  0.00            
ATOM     95  O25 BCD     1       6.550  16.800  11.980  1.00  0.00            
ATOM     96  H41 BCD     1      10.310  19.450  10.740  1.00  0.00            
ATOM     97  H42 BCD     1       9.620  20.900  12.700  1.00  0.00            
ATOM     98  H43 BCD     1      12.190  19.830  12.650  1.00  0.00            
ATOM     99  H44 BCD     1      10.720  18.580  14.250  1.00  0.00            
ATOM    100  H45 BCD     1       9.820  20.120  16.060  1.00  0.00            
ATOM    101  H46 BCD     1       7.920  19.820  14.330  1.00  0.00            
ATOM    102  H47 BCD     1       8.730  17.170  12.930  1.00  0.00            
ATOM    103  H48 BCD     1       6.480  17.610  13.870  1.00  0.00            
ATOM    104  H49 BCD     1       6.220  18.830  12.600  1.00  0.00            
ATOM    105  H50 BCD     1       6.740  17.170  11.110  1.00  0.00            
ATOM    106  C31 BCD     1      13.470  15.490   9.580  1.00  0.00            
ATOM    107  O26 BCD     1      13.730  14.790  10.760  1.00  0.00            
ATOM    108  C32 BCD     1      13.780  16.970   9.670  1.00  0.00            
ATOM    109  O27 BCD     1      15.200  17.140   9.890  1.00  0.00            
ATOM    110  C33 BCD     1      13.050  17.480  10.950  1.00  0.00            
ATOM    111  C34 BCD     1      11.580  17.430  10.680  1.00  0.00            
ATOM    112  C35 BCD     1      11.220  15.940  10.320  1.00  0.00            
ATOM    113  O28 BCD     1      12.060  15.400   9.370  1.00  0.00            
ATOM    114  C36 BCD     1       9.780  15.820   9.950  1.00  0.00            
ATOM    115  O29 BCD     1       9.450  14.470   9.880  1.00  0.00            
ATOM    116  O30 BCD     1      13.480  18.890  11.240  1.00  0.00            
ATOM    117  H51 BCD     1      13.880  14.970   8.710  1.00  0.00            
ATOM    118  H52 BCD     1      13.370  17.510   8.810  1.00  0.00            
ATOM    119  H53 BCD     1      15.450  16.440  10.500  1.00  0.00            
ATOM    120  H54 BCD     1      13.300  16.960  11.890  1.00  0.00            
ATOM    121  H55 BCD     1      14.420  18.860  11.400  1.00  0.00            
ATOM    122  H56 BCD     1      11.330  18.070   9.820  1.00  0.00            
ATOM    123  H57 BCD     1      11.360  15.360  11.240  1.00  0.00            
ATOM    124  H58 BCD     1       9.230  16.260  10.790  1.00  0.00            
ATOM    125  H59 BCD     1       9.660  16.340   8.990  1.00  0.00            
ATOM    126  H60 BCD     1       8.510  14.440   9.670  1.00  0.00            
ATOM    127  C37 BCD     1      15.980  11.610  11.900  1.00  0.00            
ATOM    128  O31 BCD     1      15.250  11.500  13.070  1.00  0.00            
ATOM    129  C38 BCD     1      16.730  12.930  12.020  1.00  0.00            
ATOM    130  O32 BCD     1      17.430  13.030  13.240  1.00  0.00            
ATOM    131  C39 BCD     1      15.750  14.130  11.870  1.00  0.00            
ATOM    132  O33 BCD     1      16.350  15.470  11.820  1.00  0.00            
ATOM    133  C40 BCD     1      14.770  13.870  10.670  1.00  0.00            
ATOM    134  C41 BCD     1      14.230  12.430  10.570  1.00  0.00            
ATOM    135  O34 BCD     1      15.300  11.560  10.620  1.00  0.00            
ATOM    136  C42 BCD     1      13.630  12.200   9.250  1.00  0.00            
ATOM    137  O35 BCD     1      12.920  10.960   9.140  1.00  0.00            
ATOM    138  H61 BCD     1      16.780  10.870  11.910  1.00  0.00            
ATOM    139  H62 BCD     1      17.440  12.920  11.190  1.00  0.00            
ATOM    140  H63 BCD     1      17.870  13.880  13.270  1.00  0.00            
ATOM    141  H64 BCD     1      15.160  14.120  12.790  1.00  0.00            
ATOM    142  H65 BCD     1      16.920  15.570  12.590  1.00  0.00            
ATOM    143  H66 BCD     1      15.410  14.020   9.790  1.00  0.00            
ATOM    144  H67 BCD     1      13.570  12.170  11.400  1.00  0.00            
ATOM    145  H68 BCD     1      12.920  13.020   9.050  1.00  0.00            
ATOM    146  H69 BCD     1      14.340  12.320   8.430  1.00  0.00            
ATOM    147  H70 BCD     1      12.040  11.200   9.440  1.00  0.00            
ATOM    148  C1  EA1     2       7.610  13.740  13.150  1.00  0.00            
ATOM    149  N1  EA1     2       8.890  12.910  13.610  1.00  0.00            
ATOM    150  C2  EA1     2       9.000  13.100  15.130  1.00  0.00            
ATOM    151  C3  EA1     2      10.340  12.620  15.740  1.00  0.00            
ATOM    152  C4  EA1     2      11.620  13.140  15.030  1.00  0.00            
ATOM    153  C5  EA1     2      11.500  13.080  13.520  1.00  0.00            
ATOM    154  C6  EA1     2      10.150  13.580  12.990  1.00  0.00            
ATOM    155  O1  EA1     2      11.850  14.470  15.510  1.00  0.00            
ATOM    156  C7  EA1     2      13.270  14.890  15.490  1.00  0.00            
ATOM    157  C8  EA1     2      13.200  16.410  15.660  1.00  0.00            
ATOM    158  C9  EA1     2      13.900  17.170  14.710  1.00  0.00            
ATOM    159  C10 EA1     2      13.810  18.560  14.710  1.00  0.00            
ATOM    160  C11 EA1     2      12.940  19.280  15.590  1.00  0.00            
ATOM    161  C12 EA1     2      12.200  18.520  16.520  1.00  0.00            
ATOM    162  C13 EA1     2      12.340  17.120  16.550  1.00  0.00            
ATOM    163  C14 EA1     2      14.130  14.270  16.610  1.00  0.00            
ATOM    164  C15 EA1     2      15.510  13.900  16.390  1.00  0.00            
ATOM    165  C16 EA1     2      16.260  13.300  17.370  1.00  0.00            
ATOM    166  C17 EA1     2      15.650  13.010  18.620  1.00  0.00            
ATOM    167  C18 EA1     2      14.310  13.380  18.800  1.00  0.00            
ATOM    168  C19 EA1     2      13.540  13.930  17.790  1.00  0.00            
ATOM    169  H1  EA1     2       6.820  13.570  13.890  1.00  0.00            
ATOM    170  H2  EA1     2       7.760  14.820  13.150  1.00  0.00            
ATOM    171  H3  EA1     2       7.220  13.470  12.170  1.00  0.00            
ATOM    172  H4  EA1     2       8.810  11.910  13.360  1.00  0.00            
ATOM    173  H5  EA1     2       8.160  12.610  15.620  1.00  0.00            
ATOM    174  H6  EA1     2       8.930  14.150  15.430  1.00  0.00            
ATOM    175  H7  EA1     2      10.340  11.530  15.650  1.00  0.00            
ATOM    176  H8  EA1     2      10.380  12.790  16.820  1.00  0.00            
ATOM    177  H9  EA1     2      12.490  12.610  15.410  1.00  0.00            
ATOM    178  H10 EA1     2      11.550  12.020  13.250  1.00  0.00            
ATOM    179  H11 EA1     2      12.300  13.640  13.010  1.00  0.00            
ATOM    180  H12 EA1     2      10.170  14.650  13.230  1.00  0.00            
ATOM    181  H13 EA1     2      10.060  13.750  11.920  1.00  0.00            
ATOM    182  H14 EA1     2      13.680  14.660  14.510  1.00  0.00            
ATOM    183  H15 EA1     2      14.460  16.610  13.960  1.00  0.00            
ATOM    184  H16 EA1     2      14.510  19.060  14.050  1.00  0.00            
ATOM    185  H17 EA1     2      12.940  20.350  15.750  1.00  0.00            
ATOM    186  H18 EA1     2      11.590  19.030  17.260  1.00  0.00            
ATOM    187  H19 EA1     2      11.840  16.520  17.300  1.00  0.00            
ATOM    188  H20 EA1     2      15.880  14.110  15.390  1.00  0.00            
ATOM    189  H21 EA1     2      17.270  12.900  17.260  1.00  0.00            
ATOM    190  H22 EA1     2      16.230  12.550  19.420  1.00  0.00            
ATOM    191  H23 EA1     2      13.830  13.240  19.760  1.00  0.00            
ATOM    192  H24 EA1     2      12.490  14.110  17.990  1.00  0.00            
TER
ENDMDL
MODEL        1
ATOM      1  C1  BCD     1      12.560  20.830  27.840  1.00  0.00            
ATOM      2  O1  BCD     1      12.700  20.140  29.100  1.00  0.00            
ATOM      3  C2  BCD     1      13.520  20.220  26.770  1.00  0.00            
ATOM      4  O2  BCD     1      13.350  18.800  26.690  1.00  0.00            
ATOM      5  C3  BCD     1      14.940  20.600  27.050  1.00  0.00            
ATOM      6  O3  BCD     1      15.780  20.250  25.870  1.00  0.00            
ATOM      7  C4  BCD     1      15.090  22.090  27.400  1.00  0.00            
ATOM      8  C5  BCD     1      14.210  22.480  28.470  1.00  0.00            
ATOM      9  O4  BCD     1      12.900  22.140  28.180  1.00  0.00            
ATOM     10  C6  BCD     1      14.310  23.980  28.650  1.00  0.00            
ATOM     11  O5  BCD     1      13.490  24.360  29.820  1.00  0.00            
ATOM     12  H1  BCD     1      11.550  20.820  27.440  1.00  0.00            
ATOM     13  H2  BCD     1      13.250  20.650  25.800  1.00  0.00            
ATOM     14  H3  BCD     1      14.030  18.450  26.110  1.00  0.00            
ATOM     15  H4  BCD     1      15.230  19.960  27.890  1.00  0.00            
ATOM     16  H5  BCD     1      16.590  19.980  26.310  1.00  0.00            
ATOM     17  H6  BCD     1      14.950  22.700  26.500  1.00  0.00            
ATOM     18  H7  BCD     1      14.530  22.050  29.430  1.00  0.00            
ATOM     19  H8  BCD     1      15.290  24.400  28.910  1.00  0.00            
ATOM     20  H9  BCD     1      13.980  24.530  27.760  1.00  0.00            
ATOM     21  H10 BCD     1      12.550  24.340  29.590  1.00  0.00            
ATOM     22  C7  BCD     1      11.180  18.410  32.390  1.00  0.00            
ATOM     23  O6  BCD     1      12.310  18.720  33.150  1.00  0.00            
ATOM     24  C8  BCD     1      11.460  17.420  31.230  1.00  0.00            
ATOM     25  O7  BCD     1      12.150  16.290  31.740  1.00  0.00            
ATOM     26  C9  BCD     1      12.180  18.100  30.070  1.00  0.00            
ATOM     27  O8  BCD     1      12.340  17.280  28.940  1.00  0.00            
ATOM     28  C10 BCD     1      11.560  19.480  29.650  1.00  0.00            
ATOM     29  C11 BCD     1      11.170  20.360  30.850  1.00  0.00            
ATOM     30  O9  BCD     1      10.570  19.540  31.870  1.00  0.00            
ATOM     31  C12 BCD     1      10.130  21.320  30.400  1.00  0.00            
ATOM     32  O10 BCD     1      10.020  22.400  31.340  1.00  0.00            
ATOM     33  H11 BCD     1      10.410  17.920  32.990  1.00  0.00            
ATOM     34  H12 BCD     1      10.490  17.070  30.840  1.00  0.00            
ATOM     35  H13 BCD     1      12.070  15.570  31.110  1.00  0.00            
ATOM     36  H14 BCD     1      13.220  18.320  30.360  1.00  0.00            
ATOM     37  H15 BCD     1      12.980  17.660  28.320  1.00  0.00            
ATOM     38  H16 BCD     1      10.710  19.290  28.990  1.00  0.00            
ATOM     39  H17 BCD     1      12.040  20.840  31.310  1.00  0.00            
ATOM     40  H18 BCD     1      10.440  21.740  29.430  1.00  0.00            
ATOM     41  H19 BCD     1       9.160  20.810  30.330  1.00  0.00            
ATOM     42  H20 BCD     1       9.100  22.370  31.620  1.00  0.00            
ATOM     43  C13 BCD     1      13.530  18.450  37.120  1.00  0.00            
ATOM     44  O11 BCD     1      14.360  19.520  37.020  1.00  0.00            
ATOM     45  C14 BCD     1      13.990  17.200  36.190  1.00  0.00            
ATOM     46  O12 BCD     1      15.350  16.810  36.430  1.00  0.00            
ATOM     47  C15 BCD     1      13.870  17.610  34.690  1.00  0.00            
ATOM     48  O13 BCD     1      14.100  16.400  33.890  1.00  0.00            
ATOM     49  C16 BCD     1      12.420  18.160  34.470  1.00  0.00            
ATOM     50  C17 BCD     1      11.960  19.180  35.490  1.00  0.00            
ATOM     51  O14 BCD     1      12.190  18.760  36.800  1.00  0.00            
ATOM     52  C18 BCD     1      10.530  19.520  35.440  1.00  0.00            
ATOM     53  O15 BCD     1       9.830  18.320  35.430  1.00  0.00            
ATOM     54  H21 BCD     1      13.430  18.290  38.200  1.00  0.00            
ATOM     55  H22 BCD     1      13.440  16.270  36.370  1.00  0.00            
ATOM     56  H23 BCD     1      15.620  16.100  35.830  1.00  0.00            
ATOM     57  H24 BCD     1      14.500  18.480  34.460  1.00  0.00            
ATOM     58  H25 BCD     1      13.490  16.340  33.150  1.00  0.00            
ATOM     59  H26 BCD     1      11.780  17.280  34.600  1.00  0.00            
ATOM     60  H27 BCD     1      12.520  20.120  35.360  1.00  0.00            
ATOM     61  H28 BCD     1      10.250  20.160  36.300  1.00  0.00            
ATOM     62  H29 BCD     1      10.280  19.990  34.480  1.00  0.00            
ATOM     63  H30 BCD     1       9.770  17.990  36.330  1.00  0.00            
ATOM     64  C19 BCD     1      17.320  21.530  38.820  1.00  0.00            
ATOM     65  O16 BCD     1      17.930  21.740  37.540  1.00  0.00            
ATOM     66  C20 BCD     1      17.270  20.050  39.120  1.00  0.00            
ATOM     67  O17 BCD     1      18.500  19.490  39.240  1.00  0.00            
ATOM     68  C21 BCD     1      16.390  19.320  38.200  1.00  0.00            
ATOM     69  O18 BCD     1      16.330  17.910  38.600  1.00  0.00            
ATOM     70  C22 BCD     1      15.030  19.980  38.130  1.00  0.00            
ATOM     71  C23 BCD     1      15.050  21.510  37.960  1.00  0.00            
ATOM     72  O19 BCD     1      16.000  22.090  38.870  1.00  0.00            
ATOM     73  C24 BCD     1      13.680  22.120  38.200  1.00  0.00            
ATOM     74  O20 BCD     1      13.700  23.450  37.810  1.00  0.00            
ATOM     75  H31 BCD     1      17.900  22.070  39.580  1.00  0.00            
ATOM     76  H32 BCD     1      16.790  20.000  40.110  1.00  0.00            
ATOM     77  H33 BCD     1      18.280  18.560  39.320  1.00  0.00            
ATOM     78  H34 BCD     1      16.880  19.430  37.230  1.00  0.00            
ATOM     79  H35 BCD     1      15.840  17.440  37.920  1.00  0.00            
ATOM     80  H36 BCD     1      14.590  19.740  39.110  1.00  0.00            
ATOM     81  H37 BCD     1      15.410  21.750  36.950  1.00  0.00            
ATOM     82  H38 BCD     1      12.910  21.560  37.660  1.00  0.00            
ATOM     83  H39 BCD     1      13.460  22.050  39.280  1.00  0.00            
ATOM     84  H40 BCD     1      14.390  23.860  38.340  1.00  0.00            
ATOM     85  C25 BCD     1      21.360  23.050  35.690  1.00  0.00            
ATOM     86  O21 BCD     1      20.640  23.040  34.470  1.00  0.00            
ATOM     87  C26 BCD     1      21.480  21.660  36.250  1.00  0.00            
ATOM     88  O22 BCD     1      22.150  20.730  35.350  1.00  0.00            
ATOM     89  C27 BCD     1      20.150  21.110  36.620  1.00  0.00            
ATOM     90  O23 BCD     1      20.340  19.900  37.330  1.00  0.00            
ATOM     91  C28 BCD     1      19.290  22.140  37.460  1.00  0.00            
ATOM     92  C29 BCD     1      19.300  23.520  36.860  1.00  0.00            
ATOM     93  O24 BCD     1      20.660  23.910  36.580  1.00  0.00            
ATOM     94  C30 BCD     1      18.710  24.630  37.810  1.00  0.00            
ATOM     95  O25 BCD     1      19.180  24.520  39.220  1.00  0.00            
ATOM     96  H41 BCD     1      22.370  23.400  35.460  1.00  0.00            
ATOM     97  H42 BCD     1      22.020  21.740  37.200  1.00  0.00            
ATOM     98  H43 BCD     1      21.730  19.930  35.680  1.00  0.00            
ATOM     99  H44 BCD     1      19.540  20.910  35.730  1.00  0.00            
ATOM    100  H45 BCD     1      19.590  19.630  37.880  1.00  0.00            
ATOM    101  H46 BCD     1      19.680  22.350  38.460  1.00  0.00            
ATOM    102  H47 BCD     1      18.800  23.460  35.890  1.00  0.00            
ATOM    103  H48 BCD     1      18.920  25.610  37.360  1.00  0.00            
ATOM    104  H49 BCD     1      17.610  24.600  37.800  1.00  0.00            
ATOM    105  H50 BCD     1      19.280  25.420  39.530  1.00  0.00            
ATOM    106  C31 BCD     1      20.390  24.690  30.770  1.00  0.00            
ATOM    107  O26 BCD     1      19.400  23.840  30.240  1.00  0.00            
ATOM    108  C32 BCD     1      21.680  23.970  31.130  1.00  0.00            
ATOM    109  O27 BCD     1      22.200  23.260  30.040  1.00  0.00            
ATOM    110  C33 BCD     1      21.400  23.120  32.330  1.00  0.00            
ATOM    111  C34 BCD     1      20.940  24.000  33.460  1.00  0.00            
ATOM    112  C35 BCD     1      19.680  24.690  33.050  1.00  0.00            
ATOM    113  O28 BCD     1      19.910  25.430  31.890  1.00  0.00            
ATOM    114  C36 BCD     1      19.200  25.730  34.010  1.00  0.00            
ATOM    115  O29 BCD     1      20.140  26.620  34.310  1.00  0.00            
ATOM    116  O30 BCD     1      22.540  22.290  32.710  1.00  0.00            
ATOM    117  H51 BCD     1      20.470  25.510  30.040  1.00  0.00            
ATOM    118  H52 BCD     1      22.350  24.800  31.400  1.00  0.00            
ATOM    119  H53 BCD     1      22.900  22.730  30.440  1.00  0.00            
ATOM    120  H54 BCD     1      20.560  22.450  32.110  1.00  0.00            
ATOM    121  H55 BCD     1      22.210  21.750  33.430  1.00  0.00            
ATOM    122  H56 BCD     1      21.740  24.700  33.730  1.00  0.00            
ATOM    123  H57 BCD     1      18.850  23.980  32.920  1.00  0.00            
ATOM    124  H58 BCD     1      18.350  26.280  33.580  1.00  0.00            
ATOM    125  H59 BCD     1      18.820  25.230  34.910  1.00  0.00            
ATOM    126  H60 BCD     1      19.910  26.980  35.180  1.00  0.00            
ATOM    127  C37 BCD     1      17.310  22.920  26.900  1.00  0.00            
ATOM    128  O31 BCD     1      16.500  22.240  27.800  1.00  0.00            
ATOM    129  C38 BCD     1      18.650  22.220  26.950  1.00  0.00            
ATOM    130  O32 BCD     1      18.630  20.820  26.610  1.00  0.00            
ATOM    131  C39 BCD     1      19.290  22.400  28.320  1.00  0.00            
ATOM    132  O33 BCD     1      20.650  21.960  28.240  1.00  0.00            
ATOM    133  C40 BCD     1      19.310  23.830  28.830  1.00  0.00            
ATOM    134  C41 BCD     1      18.060  24.640  28.510  1.00  0.00            
ATOM    135  O34 BCD     1      17.600  24.340  27.250  1.00  0.00            
ATOM    136  C42 BCD     1      18.310  26.160  28.490  1.00  0.00            
ATOM    137  O35 BCD     1      19.400  26.620  27.730  1.00  0.00            
ATOM    138  H61 BCD     1      16.920  22.790  25.890  1.00  0.00            
ATOM    139  H62 BCD     1      19.370  22.650  26.250  1.00  0.00            
ATOM    140  H63 BCD     1      19.540  20.650  26.880  1.00  0.00            
ATOM    141  H64 BCD     1      18.740  21.820  29.080  1.00  0.00            
ATOM    142  H65 BCD     1      21.140  22.220  29.030  1.00  0.00            
ATOM    143  H66 BCD     1      20.250  24.250  28.440  1.00  0.00            
ATOM    144  H67 BCD     1      17.300  24.480  29.290  1.00  0.00            
ATOM    145  H68 BCD     1      17.360  26.600  28.170  1.00  0.00            
ATOM    146  H69 BCD     1      18.550  26.550  29.490  1.00  0.00            
ATOM    147  H70 BCD     1      19.270  27.570  27.620  1.00  0.00            
ATOM    148  C1  EA1     2      12.750  23.200  33.210  1.00  0.00            
ATOM    149  N1  EA1     2      14.240  23.210  33.480  1.00  0.00            
ATOM    150  C2  EA1     2      15.010  23.350  32.180  1.00  0.00            
ATOM    151  C3  EA1     2      16.550  23.190  32.230  1.00  0.00            
ATOM    152  C4  EA1     2      16.930  21.770  32.900  1.00  0.00            
ATOM    153  C5  EA1     2      16.160  21.510  34.180  1.00  0.00            
ATOM    154  C6  EA1     2      14.630  21.830  33.980  1.00  0.00            
ATOM    155  O1  EA1     2      16.630  20.730  31.980  1.00  0.00            
ATOM    156  C7  EA1     2      17.720  19.980  31.430  1.00  0.00            
ATOM    157  C8  EA1     2      18.570  19.190  32.500  1.00  0.00            
ATOM    158  C9  EA1     2      17.960  18.260  33.440  1.00  0.00            
ATOM    159  C10 EA1     2      18.670  17.640  34.490  1.00  0.00            
ATOM    160  C11 EA1     2      20.050  17.920  34.520  1.00  0.00            
ATOM    161  C12 EA1     2      20.650  18.670  33.530  1.00  0.00            
ATOM    162  C13 EA1     2      19.970  19.310  32.510  1.00  0.00            
ATOM    163  C14 EA1     2      17.190  19.040  30.350  1.00  0.00            
ATOM    164  C15 EA1     2      16.030  18.250  30.510  1.00  0.00            
ATOM    165  C16 EA1     2      15.680  17.240  29.670  1.00  0.00            
ATOM    166  C17 EA1     2      16.370  17.120  28.440  1.00  0.00            
ATOM    167  C18 EA1     2      17.440  17.970  28.170  1.00  0.00            
ATOM    168  C19 EA1     2      17.820  18.960  29.120  1.00  0.00            
ATOM    169  H1  EA1     2      12.240  23.190  34.170  1.00  0.00            
ATOM    170  H2  EA1     2      12.390  24.140  32.810  1.00  0.00            
ATOM    171  H3  EA1     2      12.380  22.320  32.670  1.00  0.00            
ATOM    172  H4  EA1     2      14.490  23.950  34.160  1.00  0.00            
ATOM    173  H5  EA1     2      14.700  24.230  31.620  1.00  0.00            
ATOM    174  H6  EA1     2      14.620  22.600  31.490  1.00  0.00            
ATOM    175  H7  EA1     2      16.900  24.090  32.730  1.00  0.00            
ATOM    176  H8  EA1     2      17.010  23.060  31.240  1.00  0.00            
ATOM    177  H9  EA1     2      18.000  21.880  33.150  1.00  0.00            
ATOM    178  H10 EA1     2      16.620  22.190  34.910  1.00  0.00            
ATOM    179  H11 EA1     2      16.320  20.510  34.580  1.00  0.00            
ATOM    180  H12 EA1     2      14.240  21.100  33.270  1.00  0.00            
ATOM    181  H13 EA1     2      14.120  21.680  34.940  1.00  0.00            
ATOM    182  H14 EA1     2      18.360  20.680  30.890  1.00  0.00            
ATOM    183  H15 EA1     2      16.910  17.990  33.420  1.00  0.00            
ATOM    184  H16 EA1     2      18.330  16.850  35.160  1.00  0.00            
ATOM    185  H17 EA1     2      20.590  17.330  35.250  1.00  0.00            
ATOM    186  H18 EA1     2      21.730  18.810  33.520  1.00  0.00            
ATOM    187  H19 EA1     2      20.520  19.880  31.770  1.00  0.00            
ATOM    188  H20 EA1     2      15.460  18.400  31.420  1.00  0.00            
ATOM    189  H21 EA1     2      14.920  16.530  29.960  1.00  0.00            
ATOM    190  H22 EA1     2      16.120  16.380  27.680  1.00  0.00            
ATOM    191  H23 EA1     2      17.960  17.940  27.210  1.00  0.00            
ATOM    192  H24 EA1     2      18.640  19.640  28.900  1.00  0.00            
TER
ENDMDL
MODEL        1
ATOM      1  C1  BCD     1      21.610  19.150  27.320  1.00  0.00            
ATOM      2  O1  BCD     1      20.930  19.200  28.540  1.00  0.00            
ATOM      3  C2  BCD     1      20.690  19.480  26.140  1.00  0.00            
ATOM      4  O2  BCD     1      20.030  20.810  26.270  1.00  0.00            
ATOM      5  C3  BCD     1      19.640  18.400  25.930  1.00  0.00            
ATOM      6  O3  BCD     1      18.800  18.770  24.750  1.00  0.00            
ATOM      7  C4  BCD     1      20.360  17.120  25.750  1.00  0.00            
ATOM      8  C5  BCD     1      21.290  16.820  26.920  1.00  0.00            
ATOM      9  O4  BCD     1      22.190  17.900  26.980  1.00  0.00            
ATOM     10  C6  BCD     1      22.020  15.530  26.760  1.00  0.00            
ATOM     11  O5  BCD     1      23.010  15.290  27.770  1.00  0.00            
ATOM     12  H1  BCD     1      22.430  19.870  27.420  1.00  0.00            
ATOM     13  H2  BCD     1      21.260  19.430  25.200  1.00  0.00            
ATOM     14  H3  BCD     1      19.310  20.890  25.630  1.00  0.00            
ATOM     15  H4  BCD     1      19.090  18.540  26.870  1.00  0.00            
ATOM     16  H5  BCD     1      18.670  18.000  24.190  1.00  0.00            
ATOM     17  H6  BCD     1      20.790  17.090  24.740  1.00  0.00            
ATOM     18  H7  BCD     1      20.710  16.650  27.830  1.00  0.00            
ATOM     19  H8  BCD     1      21.250  14.750  26.750  1.00  0.00            
ATOM     20  H9  BCD     1      22.410  15.490  25.730  1.00  0.00            
ATOM     21  H10 BCD     1      23.680  15.970  27.700  1.00  0.00            
ATOM     22  C7  BCD     1      20.890  20.770  32.370  1.00  0.00            
ATOM     23  O6  BCD     1      19.620  20.050  32.590  1.00  0.00            
ATOM     24  C8  BCD     1      20.770  21.750  31.210  1.00  0.00            
ATOM     25  O7  BCD     1      19.770  22.720  31.560  1.00  0.00            
ATOM     26  C9  BCD     1      20.460  21.060  29.850  1.00  0.00            
ATOM     27  O8  BCD     1      20.630  21.960  28.780  1.00  0.00            
ATOM     28  C10 BCD     1      21.470  19.970  29.590  1.00  0.00            
ATOM     29  C11 BCD     1      21.620  19.070  30.820  1.00  0.00            
ATOM     30  O9  BCD     1      21.930  19.800  32.010  1.00  0.00            
ATOM     31  C12 BCD     1      22.770  18.080  30.510  1.00  0.00            
ATOM     32  O10 BCD     1      23.030  17.210  31.640  1.00  0.00            
ATOM     33  H11 BCD     1      21.200  21.380  33.230  1.00  0.00            
ATOM     34  H12 BCD     1      21.710  22.280  31.000  1.00  0.00            
ATOM     35  H13 BCD     1      19.780  23.380  30.850  1.00  0.00            
ATOM     36  H14 BCD     1      19.450  20.640  29.920  1.00  0.00            
ATOM     37  H15 BCD     1      20.480  21.490  27.950  1.00  0.00            
ATOM     38  H16 BCD     1      22.420  20.440  29.290  1.00  0.00            
ATOM     39  H17 BCD     1      20.750  18.420  30.970  1.00  0.00            
ATOM     40  H18 BCD     1      22.530  17.570  29.570  1.00  0.00            
ATOM     41  H19 BCD     1      23.670  18.690  30.340  1.00  0.00            
ATOM     42  H20 BCD     1      23.100  16.380  31.160  1.00  0.00            
ATOM     43  C13 BCD     1      16.780  19.090  35.340  1.00  0.00            
ATOM     44  O11 BCD     1      15.920  18.590  34.360  1.00  0.00            
ATOM     45  C14 BCD     1      17.090  20.630  35.270  1.00  0.00            
ATOM     46  O12 BCD     1      15.830  21.380  35.300  1.00  0.00            
ATOM     47  C15 BCD     1      17.850  20.870  34.000  1.00  0.00            
ATOM     48  O13 BCD     1      18.270  22.210  33.820  1.00  0.00            
ATOM     49  C16 BCD     1      19.040  19.970  33.840  1.00  0.00            
ATOM     50  C17 BCD     1      18.710  18.520  34.100  1.00  0.00            
ATOM     51  O14 BCD     1      18.020  18.420  35.290  1.00  0.00            
ATOM     52  C18 BCD     1      19.890  17.540  34.070  1.00  0.00            
ATOM     53  O15 BCD     1      20.940  17.900  35.010  1.00  0.00            
ATOM     54  H21 BCD     1      16.300  18.910  36.310  1.00  0.00            
ATOM     55  H22 BCD     1      17.790  20.900  36.080  1.00  0.00            
ATOM     56  H23 BCD     1      15.240  20.910  34.710  1.00  0.00            
ATOM     57  H24 BCD     1      17.210  20.670  33.130  1.00  0.00            
ATOM     58  H25 BCD     1      18.590  22.390  32.930  1.00  0.00            
ATOM     59  H26 BCD     1      19.700  20.280  34.660  1.00  0.00            
ATOM     60  H27 BCD     1      18.150  18.150  33.230  1.00  0.00            
ATOM     61  H28 BCD     1      19.570  16.500  34.210  1.00  0.00            
ATOM     62  H29 BCD     1      20.330  17.550  33.060  1.00  0.00
[truncated: 1,879,144 more chars]
