# Supplementary material for: Achieving Chemical Accuracy in Cyclodextrin Host–Guest Binding via Integrative Atomistic Modelling
Source: Adv Sci (Weinh). 2025 Dec 14;13(10):e19782. doi: 10.1002/advs.202519782 (PMC12915143; doi:10.1002/advs.202519782)
Supplement: Supplementary file 1 — Supporting Information [file ADVS-13-e19782-s003.zip › all_poses/BCD.EA3.pdb]

MODEL        1
ATOM      1  C1  BCD     1      24.110  24.010  22.460  1.00  0.00            
ATOM      2  O1  BCD     1      22.710  24.070  22.830  1.00  0.00            
ATOM      3  C2  BCD     1      24.140  23.150  21.170  1.00  0.00            
ATOM      4  O2  BCD     1      23.460  23.840  20.050  1.00  0.00            
ATOM      5  C3  BCD     1      23.570  21.760  21.380  1.00  0.00            
ATOM      6  O3  BCD     1      23.700  20.910  20.230  1.00  0.00            
ATOM      7  C4  BCD     1      24.370  21.130  22.550  1.00  0.00            
ATOM      8  C5  BCD     1      24.330  22.060  23.830  1.00  0.00            
ATOM      9  O4  BCD     1      24.850  23.300  23.480  1.00  0.00            
ATOM     10  C6  BCD     1      25.130  21.540  25.030  1.00  0.00            
ATOM     11  O5  BCD     1      26.330  20.900  24.620  1.00  0.00            
ATOM     12  H1  BCD     1      24.610  24.970  22.360  1.00  0.00            
ATOM     13  H2  BCD     1      25.200  23.030  20.950  1.00  0.00            
ATOM     14  H3  BCD     1      24.160  24.440  19.760  1.00  0.00            
ATOM     15  H4  BCD     1      22.520  21.840  21.660  1.00  0.00            
ATOM     16  H5  BCD     1      24.580  20.530  20.230  1.00  0.00            
ATOM     17  H6  BCD     1      25.420  20.910  22.310  1.00  0.00            
ATOM     18  H7  BCD     1      23.320  22.160  24.250  1.00  0.00            
ATOM     19  H8  BCD     1      25.330  22.300  25.790  1.00  0.00            
ATOM     20  H9  BCD     1      24.460  20.790  25.470  1.00  0.00            
ATOM     21  H10 BCD     1      26.810  20.610  25.400  1.00  0.00            
ATOM     22  C7  BCD     1      19.760  26.720  23.360  1.00  0.00            
ATOM     23  O6  BCD     1      19.050  25.720  22.660  1.00  0.00            
ATOM     24  C8  BCD     1      20.920  27.270  22.490  1.00  0.00            
ATOM     25  O7  BCD     1      20.390  27.940  21.320  1.00  0.00            
ATOM     26  C9  BCD     1      21.990  26.200  22.070  1.00  0.00            
ATOM     27  O8  BCD     1      23.160  26.800  21.530  1.00  0.00            
ATOM     28  C10 BCD     1      22.330  25.310  23.260  1.00  0.00            
ATOM     29  C11 BCD     1      21.090  25.000  24.190  1.00  0.00            
ATOM     30  O9  BCD     1      20.300  26.120  24.480  1.00  0.00            
ATOM     31  C12 BCD     1      21.500  24.360  25.500  1.00  0.00            
ATOM     32  O10 BCD     1      22.370  25.250  26.240  1.00  0.00            
ATOM     33  H11 BCD     1      19.050  27.530  23.540  1.00  0.00            
ATOM     34  H12 BCD     1      21.400  28.000  23.150  1.00  0.00            
ATOM     35  H13 BCD     1      21.150  28.240  20.820  1.00  0.00            
ATOM     36  H14 BCD     1      21.370  25.660  21.350  1.00  0.00            
ATOM     37  H15 BCD     1      23.040  26.970  20.590  1.00  0.00            
ATOM     38  H16 BCD     1      23.020  25.840  23.930  1.00  0.00            
ATOM     39  H17 BCD     1      20.490  24.330  23.570  1.00  0.00            
ATOM     40  H18 BCD     1      20.590  24.220  26.100  1.00  0.00            
ATOM     41  H19 BCD     1      21.940  23.360  25.380  1.00  0.00            
ATOM     42  H20 BCD     1      22.060  25.290  27.140  1.00  0.00            
ATOM     43  C13 BCD     1      15.310  24.530  21.260  1.00  0.00            
ATOM     44  O11 BCD     1      15.750  23.140  21.140  1.00  0.00            
ATOM     45  C14 BCD     1      16.090  25.430  20.300  1.00  0.00            
ATOM     46  O12 BCD     1      16.110  25.010  18.900  1.00  0.00            
ATOM     47  C15 BCD     1      17.610  25.490  20.710  1.00  0.00            
ATOM     48  O13 BCD     1      18.350  26.530  19.990  1.00  0.00            
ATOM     49  C16 BCD     1      17.630  25.780  22.210  1.00  0.00            
ATOM     50  C17 BCD     1      16.770  24.940  23.120  1.00  0.00            
ATOM     51  O14 BCD     1      15.470  24.920  22.620  1.00  0.00            
ATOM     52  C18 BCD     1      16.820  25.440  24.550  1.00  0.00            
ATOM     53  O15 BCD     1      16.430  26.770  24.790  1.00  0.00            
ATOM     54  H21 BCD     1      14.270  24.610  20.940  1.00  0.00            
ATOM     55  H22 BCD     1      15.670  26.440  20.350  1.00  0.00            
ATOM     56  H23 BCD     1      16.900  25.460  18.580  1.00  0.00            
ATOM     57  H24 BCD     1      18.120  24.540  20.490  1.00  0.00            
ATOM     58  H25 BCD     1      18.940  26.980  20.610  1.00  0.00            
ATOM     59  H26 BCD     1      17.230  26.790  22.390  1.00  0.00            
ATOM     60  H27 BCD     1      17.240  23.950  23.150  1.00  0.00            
ATOM     61  H28 BCD     1      16.210  24.840  25.240  1.00  0.00            
ATOM     62  H29 BCD     1      17.820  25.300  24.960  1.00  0.00            
ATOM     63  H30 BCD     1      16.250  26.730  25.730  1.00  0.00            
ATOM     64  C19 BCD     1      13.930  19.470  20.070  1.00  0.00            
ATOM     65  O16 BCD     1      15.000  18.680  20.620  1.00  0.00            
ATOM     66  C20 BCD     1      14.350  20.370  18.900  1.00  0.00            
ATOM     67  O17 BCD     1      15.010  19.780  17.790  1.00  0.00            
ATOM     68  C21 BCD     1      15.360  21.390  19.550  1.00  0.00            
ATOM     69  O18 BCD     1      15.890  22.310  18.570  1.00  0.00            
ATOM     70  C22 BCD     1      14.670  22.210  20.720  1.00  0.00            
ATOM     71  C23 BCD     1      14.140  21.220  21.760  1.00  0.00            
ATOM     72  O19 BCD     1      13.340  20.290  21.050  1.00  0.00            
ATOM     73  C24 BCD     1      13.150  21.840  22.710  1.00  0.00            
ATOM     74  O20 BCD     1      12.030  22.430  22.040  1.00  0.00            
ATOM     75  H31 BCD     1      13.230  18.710  19.720  1.00  0.00            
ATOM     76  H32 BCD     1      13.510  21.010  18.610  1.00  0.00            
ATOM     77  H33 BCD     1      15.600  20.450  17.440  1.00  0.00            
ATOM     78  H34 BCD     1      16.210  20.790  19.910  1.00  0.00            
ATOM     79  H35 BCD     1      16.210  23.080  19.040  1.00  0.00            
ATOM     80  H36 BCD     1      13.890  22.820  20.260  1.00  0.00            
ATOM     81  H37 BCD     1      14.900  20.700  22.370  1.00  0.00            
ATOM     82  H38 BCD     1      12.820  21.180  23.520  1.00  0.00            
ATOM     83  H39 BCD     1      13.690  22.610  23.270  1.00  0.00            
ATOM     84  H40 BCD     1      11.550  21.680  21.680  1.00  0.00            
ATOM     85  C25 BCD     1      16.470  14.940  20.480  1.00  0.00            
ATOM     86  O21 BCD     1      17.760  15.640  20.580  1.00  0.00            
ATOM     87  C26 BCD     1      15.660  15.370  19.220  1.00  0.00            
ATOM     88  O22 BCD     1      16.420  15.000  18.100  1.00  0.00            
ATOM     89  C27 BCD     1      15.330  16.860  19.260  1.00  0.00            
ATOM     90  O23 BCD     1      14.710  17.220  18.050  1.00  0.00            
ATOM     91  C28 BCD     1      14.730  17.310  20.580  1.00  0.00            
ATOM     92  C29 BCD     1      15.330  16.690  21.780  1.00  0.00            
ATOM     93  O24 BCD     1      15.590  15.250  21.550  1.00  0.00            
ATOM     94  C30 BCD     1      14.610  17.020  23.050  1.00  0.00            
ATOM     95  O25 BCD     1      13.630  16.050  23.470  1.00  0.00            
ATOM     96  H41 BCD     1      16.650  13.870  20.360  1.00  0.00            
ATOM     97  H42 BCD     1      14.720  14.810  19.250  1.00  0.00            
ATOM     98  H43 BCD     1      17.160  15.600  17.950  1.00  0.00            
ATOM     99  H44 BCD     1      16.310  17.360  19.240  1.00  0.00            
ATOM    100  H45 BCD     1      14.650  18.180  17.920  1.00  0.00            
ATOM    101  H46 BCD     1      13.650  17.110  20.530  1.00  0.00            
ATOM    102  H47 BCD     1      16.340  17.120  21.790  1.00  0.00            
ATOM    103  H48 BCD     1      15.450  17.030  23.760  1.00  0.00            
ATOM    104  H49 BCD     1      14.230  18.050  23.050  1.00  0.00            
ATOM    105  H50 BCD     1      13.590  15.300  22.860  1.00  0.00            
ATOM    106  C31 BCD     1      21.610  15.380  19.890  1.00  0.00            
ATOM    107  O26 BCD     1      21.630  16.430  20.950  1.00  0.00            
ATOM    108  C32 BCD     1      20.860  15.850  18.650  1.00  0.00            
ATOM    109  O27 BCD     1      21.590  16.810  17.930  1.00  0.00            
ATOM    110  C33 BCD     1      19.480  16.250  19.000  1.00  0.00            
ATOM    111  C34 BCD     1      18.790  15.130  19.840  1.00  0.00            
ATOM    112  C35 BCD     1      19.620  14.410  20.830  1.00  0.00            
ATOM    113  O28 BCD     1      20.940  14.200  20.340  1.00  0.00            
ATOM    114  C36 BCD     1      19.090  13.040  21.250  1.00  0.00            
ATOM    115  O29 BCD     1      18.640  12.220  20.150  1.00  0.00            
ATOM    116  O30 BCD     1      18.710  16.490  17.760  1.00  0.00            
ATOM    117  H51 BCD     1      22.630  15.040  19.710  1.00  0.00            
ATOM    118  H52 BCD     1      20.780  14.960  18.000  1.00  0.00            
ATOM    119  H53 BCD     1      21.980  16.390  17.160  1.00  0.00            
ATOM    120  H54 BCD     1      19.470  17.170  19.590  1.00  0.00            
ATOM    121  H55 BCD     1      19.240  17.190  17.360  1.00  0.00            
ATOM    122  H56 BCD     1      18.550  14.390  19.070  1.00  0.00            
ATOM    123  H57 BCD     1      19.790  15.040  21.720  1.00  0.00            
ATOM    124  H58 BCD     1      19.880  12.430  21.700  1.00  0.00            
ATOM    125  H59 BCD     1      18.300  13.230  21.990  1.00  0.00            
ATOM    126  H60 BCD     1      19.460  12.050  19.690  1.00  0.00            
ATOM    127  C37 BCD     1      24.430  18.760  23.000  1.00  0.00            
ATOM    128  O31 BCD     1      23.680  19.940  22.780  1.00  0.00            
ATOM    129  C38 BCD     1      24.840  18.120  21.660  1.00  0.00            
ATOM    130  O32 BCD     1      25.730  18.980  20.890  1.00  0.00            
ATOM    131  C39 BCD     1      23.640  17.680  20.810  1.00  0.00            
ATOM    132  O33 BCD     1      23.930  17.190  19.550  1.00  0.00            
ATOM    133  C40 BCD     1      22.790  16.730  21.620  1.00  0.00            
ATOM    134  C41 BCD     1      22.420  17.300  23.010  1.00  0.00            
ATOM    135  O34 BCD     1      23.640  17.830  23.730  1.00  0.00            
ATOM    136  C42 BCD     1      21.730  16.260  23.900  1.00  0.00            
ATOM    137  O35 BCD     1      22.600  15.350  24.520  1.00  0.00            
ATOM    138  H61 BCD     1      25.310  18.950  23.620  1.00  0.00            
ATOM    139  H62 BCD     1      25.320  17.190  21.990  1.00  0.00            
ATOM    140  H63 BCD     1      26.600  18.970  21.300  1.00  0.00            
ATOM    141  H64 BCD     1      23.060  18.590  20.630  1.00  0.00            
ATOM    142  H65 BCD     1      23.060  16.930  19.240  1.00  0.00            
ATOM    143  H66 BCD     1      23.360  15.810  21.800  1.00  0.00            
ATOM    144  H67 BCD     1      21.700  18.080  22.750  1.00  0.00            
ATOM    145  H68 BCD     1      21.190  16.770  24.700  1.00  0.00            
ATOM    146  H69 BCD     1      21.020  15.700  23.280  1.00  0.00            
ATOM    147  H70 BCD     1      22.070  14.560  24.690  1.00  0.00            
ATOM    148  C1  EA3     2      24.730  20.840  15.520  1.00  0.00            
ATOM    149  N1  EA3     2      23.410  21.260  16.080  1.00  0.00            
ATOM    150  C2  EA3     2      23.590  22.380  17.060  1.00  0.00            
ATOM    151  C3  EA3     2      22.270  22.850  17.570  1.00  0.00            
ATOM    152  N2  EA3     2      21.550  21.780  18.370  1.00  0.00            
ATOM    153  C4  EA3     2      20.200  22.240  18.920  1.00  0.00            
ATOM    154  C5  EA3     2      19.200  22.800  17.930  1.00  0.00            
ATOM    155  C6  EA3     2      19.090  24.210  17.840  1.00  0.00            
ATOM    156  C7  EA3     2      18.360  24.780  16.770  1.00  0.00            
ATOM    157  C8  EA3     2      17.680  24.010  15.800  1.00  0.00            
ATOM    158  C9  EA3     2      17.840  22.590  15.870  1.00  0.00            
ATOM    159  C10 EA3     2      18.610  22.000  16.890  1.00  0.00            
ATOM    160  C11 EA3     2      19.510  21.450  19.950  1.00  0.00            
ATOM    161  C12 EA3     2      19.370  21.930  21.260  1.00  0.00            
ATOM    162  C13 EA3     2      18.850  21.080  22.250  1.00  0.00            
ATOM    163  C14 EA3     2      18.290  19.830  21.980  1.00  0.00            
ATOM    164  Cl1 EA3     2      17.670  18.830  23.270  1.00  0.00            
ATOM    165  C15 EA3     2      18.390  19.330  20.660  1.00  0.00            
ATOM    166  C16 EA3     2      19.000  20.110  19.660  1.00  0.00            
ATOM    167  C17 EA3     2      21.490  20.490  17.500  1.00  0.00            
ATOM    168  C18 EA3     2      22.760  20.150  16.860  1.00  0.00            
ATOM    169  H1  EA3     2      24.910  21.510  14.680  1.00  0.00            
ATOM    170  H2  EA3     2      25.650  20.950  16.100  1.00  0.00            
ATOM    171  H3  EA3     2      24.620  19.830  15.100  1.00  0.00            
ATOM    172  H4  EA3     2      22.740  21.520  15.330  1.00  0.00            
ATOM    173  H5  EA3     2      24.170  23.200  16.630  1.00  0.00            
ATOM    174  H6  EA3     2      24.250  21.980  17.830  1.00  0.00            
ATOM    175  H7  EA3     2      21.530  23.090  16.820  1.00  0.00            
ATOM    176  H8  EA3     2      22.330  23.760  18.190  1.00  0.00            
ATOM    177  H9  EA3     2      22.230  21.610  19.120  1.00  0.00            
ATOM    178  H10 EA3     2      20.530  23.130  19.460  1.00  0.00            
ATOM    179  H11 EA3     2      19.640  24.890  18.480  1.00  0.00            
ATOM    180  H12 EA3     2      18.310  25.870  16.730  1.00  0.00            
ATOM    181  H13 EA3     2      17.130  24.510  15.010  1.00  0.00            
ATOM    182  H14 EA3     2      17.480  21.960  15.050  1.00  0.00            
ATOM    183  H15 EA3     2      18.680  20.920  16.880  1.00  0.00            
ATOM    184  H16 EA3     2      19.870  22.860  21.490  1.00  0.00            
ATOM    185  H17 EA3     2      18.870  21.500  23.250  1.00  0.00            
ATOM    186  H18 EA3     2      17.980  18.350  20.440  1.00  0.00            
ATOM    187  H19 EA3     2      19.070  19.750  18.640  1.00  0.00            
ATOM    188  H20 EA3     2      20.760  20.680  16.710  1.00  0.00            
ATOM    189  H21 EA3     2      21.180  19.660  18.130  1.00  0.00            
ATOM    190  H22 EA3     2      23.450  19.820  17.640  1.00  0.00            
ATOM    191  H23 EA3     2      22.550  19.240  16.290  1.00  0.00            
TER
ENDMDL
MODEL        1
ATOM      1  C1  BCD     1      20.580  24.490  19.330  1.00  0.00            
ATOM      2  O1  BCD     1      19.290  24.150  19.580  1.00  0.00            
ATOM      3  C2  BCD     1      20.890  24.020  17.900  1.00  0.00            
ATOM      4  O2  BCD     1      19.980  24.550  16.960  1.00  0.00            
ATOM      5  C3  BCD     1      20.800  22.510  17.850  1.00  0.00            
ATOM      6  O3  BCD     1      21.010  21.990  16.540  1.00  0.00            
ATOM      7  C4  BCD     1      21.650  21.800  18.950  1.00  0.00            
ATOM      8  C5  BCD     1      21.410  22.440  20.300  1.00  0.00            
ATOM      9  O4  BCD     1      21.540  23.940  20.280  1.00  0.00            
ATOM     10  C6  BCD     1      22.260  21.900  21.370  1.00  0.00            
ATOM     11  O5  BCD     1      23.630  22.100  21.150  1.00  0.00            
ATOM     12  H1  BCD     1      20.810  25.560  19.400  1.00  0.00            
ATOM     13  H2  BCD     1      21.910  24.300  17.600  1.00  0.00            
ATOM     14  H3  BCD     1      20.280  25.430  16.740  1.00  0.00            
ATOM     15  H4  BCD     1      19.730  22.350  18.040  1.00  0.00            
ATOM     16  H5  BCD     1      21.750  21.380  16.640  1.00  0.00            
ATOM     17  H6  BCD     1      22.710  21.910  18.680  1.00  0.00            
ATOM     18  H7  BCD     1      20.400  22.140  20.610  1.00  0.00            
ATOM     19  H8  BCD     1      21.990  22.390  22.310  1.00  0.00            
ATOM     20  H9  BCD     1      22.120  20.820  21.500  1.00  0.00            
ATOM     21  H10 BCD     1      23.630  22.950  20.700  1.00  0.00            
ATOM     22  C7  BCD     1      15.910  25.460  21.360  1.00  0.00            
ATOM     23  O6  BCD     1      15.250  24.160  21.240  1.00  0.00            
ATOM     24  C8  BCD     1      16.160  26.090  19.980  1.00  0.00            
ATOM     25  O7  BCD     1      15.000  26.060  19.220  1.00  0.00            
ATOM     26  C9  BCD     1      17.270  25.260  19.300  1.00  0.00            
ATOM     27  O8  BCD     1      17.700  25.720  18.030  1.00  0.00            
ATOM     28  C10 BCD     1      18.450  25.040  20.240  1.00  0.00            
ATOM     29  C11 BCD     1      18.060  24.440  21.600  1.00  0.00            
ATOM     30  O9  BCD     1      17.000  25.250  22.230  1.00  0.00            
ATOM     31  C12 BCD     1      19.250  24.310  22.610  1.00  0.00            
ATOM     32  O10 BCD     1      19.790  25.580  22.910  1.00  0.00            
ATOM     33  H11 BCD     1      15.280  26.130  21.960  1.00  0.00            
ATOM     34  H12 BCD     1      16.440  27.140  20.160  1.00  0.00            
ATOM     35  H13 BCD     1      14.690  26.950  19.050  1.00  0.00            
ATOM     36  H14 BCD     1      16.720  24.320  19.120  1.00  0.00            
ATOM     37  H15 BCD     1      18.460  25.170  17.800  1.00  0.00            
ATOM     38  H16 BCD     1      18.990  25.970  20.450  1.00  0.00            
ATOM     39  H17 BCD     1      17.720  23.410  21.420  1.00  0.00            
ATOM     40  H18 BCD     1      18.870  23.710  23.440  1.00  0.00            
ATOM     41  H19 BCD     1      20.060  23.760  22.120  1.00  0.00            
ATOM     42  H20 BCD     1      19.160  26.070  23.440  1.00  0.00            
ATOM     43  C13 BCD     1      11.980  22.080  22.540  1.00  0.00            
ATOM     44  O11 BCD     1      12.030  21.210  21.430  1.00  0.00            
ATOM     45  C14 BCD     1      11.680  23.540  22.170  1.00  0.00            
ATOM     46  O12 BCD     1      10.460  23.630  21.450  1.00  0.00            
ATOM     47  C15 BCD     1      12.870  24.150  21.360  1.00  0.00            
ATOM     48  O13 BCD     1      12.950  25.560  21.000  1.00  0.00            
ATOM     49  C16 BCD     1      14.180  23.950  22.150  1.00  0.00            
ATOM     50  C17 BCD     1      14.260  22.480  22.670  1.00  0.00            
ATOM     51  O14 BCD     1      13.140  22.010  23.310  1.00  0.00            
ATOM     52  C18 BCD     1      15.460  22.140  23.610  1.00  0.00            
ATOM     53  O15 BCD     1      15.460  23.030  24.790  1.00  0.00            
ATOM     54  H21 BCD     1      11.170  21.910  23.250  1.00  0.00            
ATOM     55  H22 BCD     1      11.730  24.190  23.050  1.00  0.00            
ATOM     56  H23 BCD     1      10.530  23.010  20.720  1.00  0.00            
ATOM     57  H24 BCD     1      13.040  23.560  20.450  1.00  0.00            
ATOM     58  H25 BCD     1      13.680  25.730  20.410  1.00  0.00            
ATOM     59  H26 BCD     1      14.220  24.610  23.020  1.00  0.00            
ATOM     60  H27 BCD     1      14.430  21.820  21.810  1.00  0.00            
ATOM     61  H28 BCD     1      15.420  21.090  23.940  1.00  0.00            
ATOM     62  H29 BCD     1      16.410  22.180  23.050  1.00  0.00            
ATOM     63  H30 BCD     1      16.350  22.960  25.150  1.00  0.00            
ATOM     64  C19 BCD     1      10.820  17.700  19.940  1.00  0.00            
ATOM     65  O16 BCD     1      12.090  17.790  19.370  1.00  0.00            
ATOM     66  C20 BCD     1       9.900  18.810  19.480  1.00  0.00            
ATOM     67  O17 BCD     1       9.500  18.770  18.150  1.00  0.00            
ATOM     68  C21 BCD     1      10.680  20.150  19.770  1.00  0.00            
ATOM     69  O18 BCD     1       9.800  21.170  19.250  1.00  0.00            
ATOM     70  C22 BCD     1      11.020  20.200  21.270  1.00  0.00            
ATOM     71  C23 BCD     1      11.490  18.950  21.890  1.00  0.00            
ATOM     72  O19 BCD     1      10.880  17.780  21.390  1.00  0.00            
ATOM     73  C24 BCD     1      11.300  18.970  23.450  1.00  0.00            
ATOM     74  O20 BCD     1       9.910  19.160  23.800  1.00  0.00            
ATOM     75  H31 BCD     1      10.260  16.800  19.660  1.00  0.00            
ATOM     76  H32 BCD     1       8.990  18.870  20.080  1.00  0.00            
ATOM     77  H33 BCD     1      10.250  18.720  17.560  1.00  0.00            
ATOM     78  H34 BCD     1      11.610  20.210  19.210  1.00  0.00            
ATOM     79  H35 BCD     1      10.320  21.950  19.010  1.00  0.00            
ATOM     80  H36 BCD     1      10.090  20.420  21.800  1.00  0.00            
ATOM     81  H37 BCD     1      12.560  18.780  21.720  1.00  0.00            
ATOM     82  H38 BCD     1      11.660  17.980  23.760  1.00  0.00            
ATOM     83  H39 BCD     1      11.920  19.760  23.910  1.00  0.00            
ATOM     84  H40 BCD     1       9.850  19.570  24.660  1.00  0.00            
ATOM     85  C25 BCD     1      14.150  15.650  16.440  1.00  0.00            
ATOM     86  O21 BCD     1      15.450  16.250  16.900  1.00  0.00            
ATOM     87  C26 BCD     1      13.160  16.660  15.950  1.00  0.00            
ATOM     88  O22 BCD     1      13.860  17.450  14.960  1.00  0.00            
ATOM     89  C27 BCD     1      12.690  17.620  17.020  1.00  0.00            
ATOM     90  O23 BCD     1      11.580  18.440  16.550  1.00  0.00            
ATOM     91  C28 BCD     1      12.370  16.850  18.320  1.00  0.00            
ATOM     92  C29 BCD     1      13.500  15.940  18.640  1.00  0.00            
ATOM     93  O24 BCD     1      13.660  14.990  17.590  1.00  0.00            
ATOM     94  C30 BCD     1      13.340  15.160  19.900  1.00  0.00            
ATOM     95  O25 BCD     1      12.120  14.380  19.930  1.00  0.00            
ATOM     96  H41 BCD     1      14.320  14.920  15.640  1.00  0.00            
ATOM     97  H42 BCD     1      12.320  16.050  15.600  1.00  0.00            
ATOM     98  H43 BCD     1      13.350  18.200  14.660  1.00  0.00            
ATOM     99  H44 BCD     1      13.560  18.250  17.240  1.00  0.00            
ATOM    100  H45 BCD     1      11.770  18.510  15.610  1.00  0.00            
ATOM    101  H46 BCD     1      11.500  16.230  18.070  1.00  0.00            
ATOM    102  H47 BCD     1      14.380  16.550  18.870  1.00  0.00            
ATOM    103  H48 BCD     1      14.160  14.430  20.000  1.00  0.00            
ATOM    104  H49 BCD     1      13.420  15.870  20.740  1.00  0.00            
ATOM    105  H50 BCD     1      12.390  13.520  19.590  1.00  0.00            
ATOM    106  C31 BCD     1      19.500  15.870  16.480  1.00  0.00            
ATOM    107  O26 BCD     1      19.730  16.960  17.300  1.00  0.00            
ATOM    108  C32 BCD     1      18.750  16.150  15.210  1.00  0.00            
ATOM    109  O27 BCD     1      19.420  17.160  14.520  1.00  0.00            
ATOM    110  C33 BCD     1      17.350  16.640  15.480  1.00  0.00            
ATOM    111  C34 BCD     1      16.650  15.640  16.410  1.00  0.00            
ATOM    112  C35 BCD     1      17.450  15.240  17.630  1.00  0.00            
ATOM    113  O28 BCD     1      18.780  14.900  17.190  1.00  0.00            
ATOM    114  C36 BCD     1      16.830  14.100  18.430  1.00  0.00            
ATOM    115  O29 BCD     1      16.610  12.890  17.700  1.00  0.00            
ATOM    116  O30 BCD     1      16.590  16.780  14.270  1.00  0.00            
ATOM    117  H51 BCD     1      20.420  15.320  16.230  1.00  0.00            
ATOM    118  H52 BCD     1      18.660  15.190  14.680  1.00  0.00            
ATOM    119  H53 BCD     1      20.370  17.040  14.470  1.00  0.00            
ATOM    120  H54 BCD     1      17.460  17.660  15.860  1.00  0.00            
ATOM    121  H55 BCD     1      15.720  17.170  14.410  1.00  0.00            
ATOM    122  H56 BCD     1      16.420  14.710  15.890  1.00  0.00            
ATOM    123  H57 BCD     1      17.430  16.120  18.300  1.00  0.00            
ATOM    124  H58 BCD     1      17.540  13.960  19.260  1.00  0.00            
ATOM    125  H59 BCD     1      15.870  14.390  18.870  1.00  0.00            
ATOM    126  H60 BCD     1      16.540  12.180  18.350  1.00  0.00            
ATOM    127  C37 BCD     1      22.370  19.390  19.220  1.00  0.00            
ATOM    128  O31 BCD     1      21.260  20.430  19.130  1.00  0.00            
ATOM    129  C38 BCD     1      22.740  18.900  17.830  1.00  0.00            
ATOM    130  O32 BCD     1      23.130  20.060  17.010  1.00  0.00            
ATOM    131  C39 BCD     1      21.610  18.190  17.100  1.00  0.00            
ATOM    132  O33 BCD     1      21.990  17.750  15.750  1.00  0.00            
ATOM    133  C40 BCD     1      21.020  17.120  17.960  1.00  0.00            
ATOM    134  C41 BCD     1      20.740  17.590  19.400  1.00  0.00            
ATOM    135  O34 BCD     1      21.850  18.310  19.980  1.00  0.00            
ATOM    136  C42 BCD     1      20.280  16.410  20.330  1.00  0.00            
ATOM    137  O35 BCD     1      21.280  15.320  20.460  1.00  0.00            
ATOM    138  H61 BCD     1      23.220  19.880  19.710  1.00  0.00            
ATOM    139  H62 BCD     1      23.570  18.200  17.960  1.00  0.00            
ATOM    140  H63 BCD     1      23.850  20.550  17.420  1.00  0.00            
ATOM    141  H64 BCD     1      20.780  18.920  17.030  1.00  0.00            
ATOM    142  H65 BCD     1      22.110  18.490  15.140  1.00  0.00            
ATOM    143  H66 BCD     1      21.510  16.140  17.970  1.00  0.00            
ATOM    144  H67 BCD     1      19.890  18.270  19.350  1.00  0.00            
ATOM    145  H68 BCD     1      20.050  16.950  21.260  1.00  0.00            
ATOM    146  H69 BCD     1      19.350  15.900  20.060  1.00  0.00            
ATOM    147  H70 BCD     1      20.860  14.660  21.020  1.00  0.00            
ATOM    148  C1  EA3     2      22.340  23.350  12.970  1.00  0.00            
ATOM    149  N1  EA3     2      20.880  23.060  13.030  1.00  0.00            
ATOM    150  C2  EA3     2      20.150  24.060  13.870  1.00  0.00            
ATOM    151  C3  EA3     2      18.720  23.610  14.230  1.00  0.00            
ATOM    152  N2  EA3     2      18.610  22.220  14.810  1.00  0.00            
ATOM    153  C4  EA3     2      17.090  21.760  15.090  1.00  0.00            
ATOM    154  C5  EA3     2      16.330  21.320  13.890  1.00  0.00            
ATOM    155  C6  EA3     2      15.520  22.300  13.190  1.00  0.00            
ATOM    156  C7  EA3     2      14.840  21.900  12.000  1.00  0.00            
ATOM    157  C8  EA3     2      14.930  20.570  11.490  1.00  0.00            
ATOM    158  C9  EA3     2      15.660  19.590  12.260  1.00  0.00            
ATOM    159  C10 EA3     2      16.400  20.010  13.390  1.00  0.00            
ATOM    160  C11 EA3     2      16.780  20.940  16.320  1.00  0.00            
ATOM    161  C12 EA3     2      15.660  21.390  17.030  1.00  0.00            
ATOM    162  C13 EA3     2      15.290  20.780  18.240  1.00  0.00            
ATOM    163  C14 EA3     2      16.010  19.680  18.780  1.00  0.00            
ATOM    164  Cl1 EA3     2      15.290  18.880  20.140  1.00  0.00            
ATOM    165  C15 EA3     2      17.150  19.250  18.010  1.00  0.00            
ATOM    166  C16 EA3     2      17.540  19.880  16.840  1.00  0.00            
ATOM    167  C17 EA3     2      19.190  21.220  13.850  1.00  0.00            
ATOM    168  C18 EA3     2      20.680  21.610  13.520  1.00  0.00            
ATOM    169  H1  EA3     2      22.400  24.290  12.420  1.00  0.00            
ATOM    170  H2  EA3     2      22.680  23.390  14.000  1.00  0.00            
ATOM    171  H3  EA3     2      22.740  22.560  12.340  1.00  0.00            
ATOM    172  H4  EA3     2      20.500  23.220  12.090  1.00  0.00            
ATOM    173  H5  EA3     2      20.170  25.030  13.370  1.00  0.00            
ATOM    174  H6  EA3     2      20.650  24.130  14.840  1.00  0.00            
ATOM    175  H7  EA3     2      18.150  23.640  13.300  1.00  0.00            
ATOM    176  H8  EA3     2      18.210  24.290  14.920  1.00  0.00            
ATOM    177  H9  EA3     2      19.190  22.250  15.660  1.00  0.00            
ATOM    178  H10 EA3     2      16.580  22.700  15.310  1.00  0.00            
ATOM    179  H11 EA3     2      15.410  23.320  13.560  1.00  0.00            
ATOM    180  H12 EA3     2      14.180  22.610  11.520  1.00  0.00            
ATOM    181  H13 EA3     2      14.340  20.310  10.620  1.00  0.00            
ATOM    182  H14 EA3     2      15.730  18.560  11.940  1.00  0.00            
ATOM    183  H15 EA3     2      16.980  19.360  14.040  1.00  0.00            
ATOM    184  H16 EA3     2      15.100  22.290  16.770  1.00  0.00            
ATOM    185  H17 EA3     2      14.370  21.100  18.720  1.00  0.00            
ATOM    186  H18 EA3     2      17.730  18.390  18.330  1.00  0.00            
ATOM    187  H19 EA3     2      18.320  19.500  16.200  1.00  0.00            
ATOM    188  H20 EA3     2      18.640  21.330  12.910  1.00  0.00            
ATOM    189  H21 EA3     2      18.990  20.240  14.280  1.00  0.00            
ATOM    190  H22 EA3     2      21.250  21.530  14.440  1.00  0.00            
ATOM    191  H23 EA3     2      20.940  20.840  12.790  1.00  0.00            
TER
ENDMDL
MODEL        1
ATOM      1  C1  BCD     1      22.700  28.200  23.760  1.00  0.00            
ATOM      2  O1  BCD     1      21.480  27.590  23.440  1.00  0.00            
ATOM      3  C2  BCD     1      23.240  29.190  22.700  1.00  0.00            
ATOM      4  O2  BCD     1      22.330  30.290  22.490  1.00  0.00            
ATOM      5  C3  BCD     1      23.450  28.380  21.440  1.00  0.00            
ATOM      6  O3  BCD     1      24.010  29.290  20.410  1.00  0.00            
ATOM      7  C4  BCD     1      24.360  27.150  21.700  1.00  0.00            
ATOM      8  C5  BCD     1      24.050  26.410  22.910  1.00  0.00            
ATOM      9  O4  BCD     1      23.750  27.250  24.000  1.00  0.00            
ATOM     10  C6  BCD     1      25.230  25.470  23.310  1.00  0.00            
ATOM     11  O5  BCD     1      26.490  26.110  23.430  1.00  0.00            
ATOM     12  H1  BCD     1      22.640  28.790  24.690  1.00  0.00            
ATOM     13  H2  BCD     1      24.210  29.530  23.080  1.00  0.00            
ATOM     14  H3  BCD     1      22.710  30.720  21.720  1.00  0.00            
ATOM     15  H4  BCD     1      22.490  27.970  21.120  1.00  0.00            
ATOM     16  H5  BCD     1      24.710  28.750  20.030  1.00  0.00            
ATOM     17  H6  BCD     1      25.370  27.550  21.800  1.00  0.00            
ATOM     18  H7  BCD     1      23.180  25.770  22.720  1.00  0.00            
ATOM     19  H8  BCD     1      24.940  25.130  24.310  1.00  0.00            
ATOM     20  H9  BCD     1      25.450  24.590  22.690  1.00  0.00            
ATOM     21  H10 BCD     1      26.540  26.700  24.180  1.00  0.00            
ATOM     22  C7  BCD     1      17.760  26.890  24.870  1.00  0.00            
ATOM     23  O6  BCD     1      17.450  26.640  23.520  1.00  0.00            
ATOM     24  C8  BCD     1      18.280  28.300  25.130  1.00  0.00            
ATOM     25  O7  BCD     1      17.240  29.250  24.850  1.00  0.00            
ATOM     26  C9  BCD     1      19.520  28.510  24.300  1.00  0.00            
ATOM     27  O8  BCD     1      20.160  29.800  24.430  1.00  0.00            
ATOM     28  C10 BCD     1      20.530  27.450  24.480  1.00  0.00            
ATOM     29  C11 BCD     1      19.990  26.050  24.420  1.00  0.00            
ATOM     30  O9  BCD     1      18.770  25.920  25.190  1.00  0.00            
ATOM     31  C12 BCD     1      20.980  25.070  24.970  1.00  0.00            
ATOM     32  O10 BCD     1      21.240  25.240  26.360  1.00  0.00            
ATOM     33  H11 BCD     1      16.920  26.610  25.510  1.00  0.00            
ATOM     34  H12 BCD     1      18.500  28.400  26.210  1.00  0.00            
ATOM     35  H13 BCD     1      17.590  30.130  25.010  1.00  0.00            
ATOM     36  H14 BCD     1      19.200  28.370  23.260  1.00  0.00            
ATOM     37  H15 BCD     1      21.010  29.870  23.990  1.00  0.00            
ATOM     38  H16 BCD     1      21.080  27.550  25.430  1.00  0.00            
ATOM     39  H17 BCD     1      19.760  25.740  23.390  1.00  0.00            
ATOM     40  H18 BCD     1      20.610  24.040  24.800  1.00  0.00            
ATOM     41  H19 BCD     1      21.920  25.200  24.430  1.00  0.00            
ATOM     42  H20 BCD     1      20.450  25.090  26.880  1.00  0.00            
ATOM     43  C13 BCD     1      13.840  26.150  21.560  1.00  0.00            
ATOM     44  O11 BCD     1      14.410  25.500  20.450  1.00  0.00            
ATOM     45  C14 BCD     1      14.370  27.580  21.650  1.00  0.00            
ATOM     46  O12 BCD     1      14.160  28.220  20.390  1.00  0.00            
ATOM     47  C15 BCD     1      15.860  27.630  22.030  1.00  0.00            
ATOM     48  O13 BCD     1      16.350  28.890  22.250  1.00  0.00            
ATOM     49  C16 BCD     1      16.060  26.710  23.230  1.00  0.00            
ATOM     50  C17 BCD     1      15.490  25.350  23.060  1.00  0.00            
ATOM     51  O14 BCD     1      14.130  25.400  22.700  1.00  0.00            
ATOM     52  C18 BCD     1      15.540  24.440  24.210  1.00  0.00            
ATOM     53  O15 BCD     1      15.000  23.150  23.820  1.00  0.00            
ATOM     54  H21 BCD     1      12.750  26.200  21.430  1.00  0.00            
ATOM     55  H22 BCD     1      13.860  28.200  22.410  1.00  0.00            
ATOM     56  H23 BCD     1      14.410  29.120  20.590  1.00  0.00            
ATOM     57  H24 BCD     1      16.350  27.170  21.170  1.00  0.00            
ATOM     58  H25 BCD     1      16.520  28.930  23.200  1.00  0.00            
ATOM     59  H26 BCD     1      15.460  27.110  24.070  1.00  0.00            
ATOM     60  H27 BCD     1      15.960  24.870  22.190  1.00  0.00            
ATOM     61  H28 BCD     1      16.590  24.340  24.490  1.00  0.00            
ATOM     62  H29 BCD     1      15.010  24.670  25.140  1.00  0.00            
ATOM     63  H30 BCD     1      14.080  23.350  24.000  1.00  0.00            
ATOM     64  C19 BCD     1      14.110  23.350  17.140  1.00  0.00            
ATOM     65  O16 BCD     1      15.450  23.590  16.780  1.00  0.00            
ATOM     66  C20 BCD     1      13.210  24.520  17.130  1.00  0.00            
ATOM     67  O17 BCD     1      13.270  25.310  15.890  1.00  0.00            
ATOM     68  C21 BCD     1      13.570  25.440  18.330  1.00  0.00            
ATOM     69  O18 BCD     1      12.690  26.570  18.460  1.00  0.00            
ATOM     70  C22 BCD     1      13.620  24.680  19.650  1.00  0.00            
ATOM     71  C23 BCD     1      14.330  23.380  19.460  1.00  0.00            
ATOM     72  O19 BCD     1      13.830  22.680  18.330  1.00  0.00            
ATOM     73  C24 BCD     1      14.250  22.510  20.670  1.00  0.00            
ATOM     74  O20 BCD     1      12.940  22.170  20.880  1.00  0.00            
ATOM     75  H31 BCD     1      13.680  22.620  16.440  1.00  0.00            
ATOM     76  H32 BCD     1      12.190  24.170  17.340  1.00  0.00            
ATOM     77  H33 BCD     1      12.460  25.830  15.850  1.00  0.00            
ATOM     78  H34 BCD     1      14.580  25.790  18.090  1.00  0.00            
ATOM     79  H35 BCD     1      13.220  27.250  18.890  1.00  0.00            
ATOM     80  H36 BCD     1      12.640  24.480  20.090  1.00  0.00            
ATOM     81  H37 BCD     1      15.390  23.460  19.170  1.00  0.00            
ATOM     82  H38 BCD     1      15.030  21.740  20.570  1.00  0.00            
ATOM     83  H39 BCD     1      14.670  23.110  21.490  1.00  0.00            
ATOM     84  H40 BCD     1      12.570  21.800  20.070  1.00  0.00            
ATOM     85  C25 BCD     1      18.580  22.550  14.200  1.00  0.00            
ATOM     86  O21 BCD     1      19.420  23.430  15.020  1.00  0.00            
ATOM     87  C26 BCD     1      17.410  23.350  13.560  1.00  0.00            
ATOM     88  O22 BCD     1      18.030  24.370  12.710  1.00  0.00            
ATOM     89  C27 BCD     1      16.500  24.000  14.660  1.00  0.00            
ATOM     90  O23 BCD     1      15.320  24.550  14.110  1.00  0.00            
ATOM     91  C28 BCD     1      16.050  22.890  15.650  1.00  0.00            
ATOM     92  C29 BCD     1      17.260  22.060  16.090  1.00  0.00            
ATOM     93  O24 BCD     1      18.040  21.510  15.030  1.00  0.00            
ATOM     94  C30 BCD     1      16.920  20.870  16.960  1.00  0.00            
ATOM     95  O25 BCD     1      16.060  19.940  16.280  1.00  0.00            
ATOM     96  H41 BCD     1      19.240  22.080  13.470  1.00  0.00            
ATOM     97  H42 BCD     1      16.770  22.600  13.090  1.00  0.00            
ATOM     98  H43 BCD     1      17.970  24.020  11.820  1.00  0.00            
ATOM     99  H44 BCD     1      17.050  24.690  15.310  1.00  0.00            
ATOM    100  H45 BCD     1      14.770  24.820  14.860  1.00  0.00            
ATOM    101  H46 BCD     1      15.420  22.180  15.100  1.00  0.00            
ATOM    102  H47 BCD     1      17.970  22.650  16.690  1.00  0.00            
ATOM    103  H48 BCD     1      17.820  20.310  17.240  1.00  0.00            
ATOM    104  H49 BCD     1      16.440  21.210  17.890  1.00  0.00            
ATOM    105  H50 BCD     1      15.450  19.470  16.850  1.00  0.00            
ATOM    106  C31 BCD     1      23.320  24.600  15.510  1.00  0.00            
ATOM    107  O26 BCD     1      23.140  24.910  16.880  1.00  0.00            
ATOM    108  C32 BCD     1      22.500  25.590  14.660  1.00  0.00            
ATOM    109  O27 BCD     1      22.730  26.930  14.930  1.00  0.00            
ATOM    110  C33 BCD     1      21.020  25.250  14.750  1.00  0.00            
ATOM    111  C34 BCD     1      20.720  23.710  14.570  1.00  0.00            
ATOM    112  C35 BCD     1      21.710  22.890  15.440  1.00  0.00            
ATOM    113  O28 BCD     1      23.010  23.290  15.210  1.00  0.00            
ATOM    114  C36 BCD     1      21.680  21.470  14.970  1.00  0.00            
ATOM    115  O29 BCD     1      21.910  21.320  13.570  1.00  0.00            
ATOM    116  O30 BCD     1      20.230  25.890  13.760  1.00  0.00            
ATOM    117  H51 BCD     1      24.340  24.780  15.170  1.00  0.00            
ATOM    118  H52 BCD     1      22.770  25.360  13.620  1.00  0.00            
ATOM    119  H53 BCD     1      22.310  27.330  14.170  1.00  0.00            
ATOM    120  H54 BCD     1      20.630  25.470  15.750  1.00  0.00            
ATOM    121  H55 BCD     1      19.350  25.510  13.640  1.00  0.00            
ATOM    122  H56 BCD     1      20.670  23.390  13.520  1.00  0.00            
ATOM    123  H57 BCD     1      21.520  22.910  16.530  1.00  0.00            
ATOM    124  H58 BCD     1      22.420  20.900  15.540  1.00  0.00            
ATOM    125  H59 BCD     1      20.700  21.060  15.240  1.00  0.00            
ATOM    126  H60 BCD     1      22.860  21.430  13.470  1.00  0.00            
ATOM    127  C37 BCD     1      25.380  25.760  20.090  1.00  0.00            
ATOM    128  O31 BCD     1      24.190  26.310  20.560  1.00  0.00            
ATOM    129  C38 BCD     1      25.800  26.490  18.870  1.00  0.00            
ATOM    130  O32 BCD     1      26.120  27.880  19.140  1.00  0.00            
ATOM    131  C39 BCD     1      24.590  26.370  17.850  1.00  0.00            
ATOM    132  O33 BCD     1      24.800  27.170  16.660  1.00  0.00            
ATOM    133  C40 BCD     1      24.390  24.940  17.530  1.00  0.00            
ATOM    134  C41 BCD     1      24.190  24.090  18.760  1.00  0.00            
ATOM    135  O34 BCD     1      25.250  24.370  19.660  1.00  0.00            
ATOM    136  C42 BCD     1      24.310  22.620  18.310  1.00  0.00            
ATOM    137  O35 BCD     1      23.880  21.750  19.360  1.00  0.00            
ATOM    138  H61 BCD     1      26.190  25.870  20.830  1.00  0.00            
ATOM    139  H62 BCD     1      26.720  26.060  18.450  1.00  0.00            
ATOM    140  H63 BCD     1      26.930  27.830  19.660  1.00  0.00            
ATOM    141  H64 BCD     1      23.630  26.650  18.290  1.00  0.00            
ATOM    142  H65 BCD     1      24.070  27.060  16.040  1.00  0.00            
ATOM    143  H66 BCD     1      25.220  24.510  16.970  1.00  0.00            
ATOM    144  H67 BCD     1      23.170  24.320  19.080  1.00  0.00            
ATOM    145  H68 BCD     1      23.740  22.350  17.410  1.00  0.00            
ATOM    146  H69 BCD     1      25.340  22.510  17.960  1.00  0.00            
ATOM    147  H70 BCD     1      23.180  21.200  19.000  1.00  0.00            
ATOM    148  C1  EA3     2      20.360  33.350  20.200  1.00  0.00            
ATOM    149  N1  EA3     2      19.330  32.250  20.230  1.00  0.00            
ATOM    150  C2  EA3     2      19.830  31.020  20.960  1.00  0.00            
ATOM    151  C3  EA3     2      18.860  29.860  20.750  1.00  0.00            
ATOM    152  N2  EA3     2      18.580  29.520  19.290  1.00  0.00            
ATOM    153  C4  EA3     2      17.800  28.200  19.100  1.00  0.00            
ATOM    154  C5  EA3     2      17.240  28.050  17.740  1.00  0.00            
ATOM    155  C6  EA3     2      15.950  28.470  17.420  1.00  0.00            
ATOM    156  C7  EA3     2      15.500  28.290  16.110  1.00  0.00            
ATOM    157  C8  EA3     2      16.350  27.720  15.090  1.00  0.00            
ATOM    158  C9  EA3     2      17.650  27.410  15.370  1.00  0.00            
ATOM    159  C10 EA3     2      18.100  27.630  16.690  1.00  0.00            
ATOM    160  C11 EA3     2      18.550  26.850  19.410  1.00  0.00            
ATOM    161  C12 EA3     2      19.880  26.920  19.750  1.00  0.00            
ATOM    162  C13 EA3     2      20.590  25.700  20.070  1.00  0.00            
ATOM    163  C14 EA3     2      19.900  24.450  20.040  1.00  0.00            
ATOM    164  Cl1 EA3     2      20.750  22.890  20.290  1.00  0.00            
ATOM    165  C15 EA3     2      18.580  24.450  19.780  1.00  0.00            
ATOM    166  C16 EA3     2      17.850  25.600  19.540  1.00  0.00            
ATOM    167  C17 EA3     2      18.020  30.730  18.530  1.00  0.00            
ATOM    168  C18 EA3     2      18.950  31.960  18.760  1.00  0.00            
ATOM    169  H1  EA3     2      20.340  33.930  21.120  1.00  0.00            
ATOM    170  H2  EA3     2      21.350  33.030  19.890  1.00  0.00            
ATOM    171  H3  EA3     2      20.050  34.120  19.490  1.00  0.00            
ATOM    172  H4  EA3     2      18.480  32.570  20.720  1.00  0.00            
ATOM    173  H5  EA3     2      20.050  31.220  22.010  1.00  0.00            
ATOM    174  H6  EA3     2      20.750  30.720  20.450  1.00  0.00            
ATOM    175  H7  EA3     2      17.840  30.120  21.050  1.00  0.00            
ATOM    176  H8  EA3     2      19.150  28.930  21.220  1.00  0.00            
ATOM    177  H9  EA3     2      19.510  29.380  18.870  1.00  0.00            
ATOM    178  H10 EA3     2      16.970  28.380  19.780  1.00  0.00            
ATOM    179  H11 EA3     2      15.230  28.920  18.090  1.00  0.00            
ATOM    180  H12 EA3     2      14.460  28.530  15.880  1.00  0.00            
ATOM    181  H13 EA3     2      15.950  27.520  14.110  1.00  0.00            
ATOM    182  H14 EA3     2      18.340  27.120  14.580  1.00  0.00            
ATOM    183  H15 EA3     2      19.170  27.520  16.830  1.00  0.00            
ATOM    184  H16 EA3     2      20.480  27.830  19.700  1.00  0.00            
ATOM    185  H17 EA3     2      21.640  25.720  20.320  1.00  0.00            
ATOM    186  H18 EA3     2      18.070  23.500  19.680  1.00  0.00            
ATOM    187  H19 EA3     2      16.790  25.470  19.380  1.00  0.00            
ATOM    188  H20 EA3     2      17.040  30.970  18.940  1.00  0.00            
ATOM    189  H21 EA3     2      17.930  30.510  17.460  1.00  0.00            
ATOM    190  H22 EA3     2      19.820  31.750  18.130  1.00  0.00            
ATOM    191  H23 EA3     2      18.560  32.840  18.250  1.00  0.00            
TER
ENDMDL
MODEL        1
ATOM      1  C1  BCD     1      19.000  27.090  19.950  1.00  0.00            
ATOM      2  O1  BCD     1      17.660  26.970  19.580  1.00  0.00            
ATOM      3  C2  BCD     1      19.950  26.950  18.790  1.00  0.00            
ATOM      4  O2  BCD     1      19.650  28.010  17.880  1.00  0.00            
ATOM      5  C3  BCD     1      19.830  25.550  18.260  1.00  0.00            
ATOM      6  O3  BCD     1      20.630  25.410  17.100  1.00  0.00            
ATOM      7  C4  BCD     1      20.050  24.510  19.410  1.00  0.00            
ATOM      8  C5  BCD     1      19.120  24.780  20.610  1.00  0.00            
ATOM      9  O4  BCD     1      19.350  26.140  20.950  1.00  0.00            
ATOM     10  C6  BCD     1      19.430  23.900  21.800  1.00  0.00            
ATOM     11  O5  BCD     1      20.780  24.110  22.210  1.00  0.00            
ATOM     12  H1  BCD     1      19.190  28.100  20.330  1.00  0.00            
ATOM     13  H2  BCD     1      20.970  27.090  19.170  1.00  0.00            
ATOM     14  H3  BCD     1      20.440  27.990  17.340  1.00  0.00            
ATOM     15  H4  BCD     1      18.780  25.440  17.950  1.00  0.00            
ATOM     16  H5  BCD     1      20.660  24.500  16.780  1.00  0.00            
ATOM     17  H6  BCD     1      21.090  24.480  19.750  1.00  0.00            
ATOM     18  H7  BCD     1      18.060  24.670  20.350  1.00  0.00            
ATOM     19  H8  BCD     1      18.760  24.090  22.640  1.00  0.00            
ATOM     20  H9  BCD     1      19.270  22.860  21.480  1.00  0.00            
ATOM     21  H10 BCD     1      20.800  25.010  22.540  1.00  0.00            
ATOM     22  C7  BCD     1      14.200  29.330  19.920  1.00  0.00            
ATOM     23  O6  BCD     1      13.630  28.540  18.900  1.00  0.00            
ATOM     24  C8  BCD     1      15.460  30.090  19.440  1.00  0.00            
ATOM     25  O7  BCD     1      15.120  30.980  18.350  1.00  0.00            
ATOM     26  C9  BCD     1      16.470  29.030  18.980  1.00  0.00            
ATOM     27  O8  BCD     1      17.640  29.690  18.600  1.00  0.00            
ATOM     28  C10 BCD     1      16.810  28.040  20.070  1.00  0.00            
ATOM     29  C11 BCD     1      15.480  27.480  20.720  1.00  0.00            
ATOM     30  O9  BCD     1      14.620  28.540  21.050  1.00  0.00            
ATOM     31  C12 BCD     1      15.870  26.680  22.010  1.00  0.00            
ATOM     32  O10 BCD     1      16.330  27.620  22.950  1.00  0.00            
ATOM     33  H11 BCD     1      13.370  29.970  20.230  1.00  0.00            
ATOM     34  H12 BCD     1      15.930  30.610  20.280  1.00  0.00            
ATOM     35  H13 BCD     1      15.040  31.860  18.730  1.00  0.00            
ATOM     36  H14 BCD     1      16.070  28.470  18.130  1.00  0.00            
ATOM     37  H15 BCD     1      18.330  29.080  18.330  1.00  0.00            
ATOM     38  H16 BCD     1      17.250  28.630  20.890  1.00  0.00            
ATOM     39  H17 BCD     1      14.890  26.840  20.050  1.00  0.00            
ATOM     40  H18 BCD     1      15.000  26.110  22.370  1.00  0.00            
ATOM     41  H19 BCD     1      16.650  25.940  21.790  1.00  0.00            
ATOM     42  H20 BCD     1      15.710  28.350  23.010  1.00  0.00            
ATOM     43  C13 BCD     1      10.500  28.010  16.370  1.00  0.00            
ATOM     44  O11 BCD     1      10.440  26.660  16.750  1.00  0.00            
ATOM     45  C14 BCD     1      11.850  28.390  15.680  1.00  0.00            
ATOM     46  O12 BCD     1      12.130  27.610  14.510  1.00  0.00            
ATOM     47  C15 BCD     1      13.060  28.360  16.650  1.00  0.00            
ATOM     48  O13 BCD     1      14.320  28.750  16.160  1.00  0.00            
ATOM     49  C16 BCD     1      12.720  29.120  17.940  1.00  0.00            
ATOM     50  C17 BCD     1      11.300  28.760  18.470  1.00  0.00            
ATOM     51  O14 BCD     1      10.270  28.870  17.440  1.00  0.00            
ATOM     52  C18 BCD     1      10.790  29.520  19.700  1.00  0.00            
ATOM     53  O15 BCD     1      10.780  30.930  19.570  1.00  0.00            
ATOM     54  H21 BCD     1       9.650  28.270  15.730  1.00  0.00            
ATOM     55  H22 BCD     1      11.700  29.430  15.340  1.00  0.00            
ATOM     56  H23 BCD     1      11.390  27.030  14.310  1.00  0.00            
ATOM     57  H24 BCD     1      13.110  27.310  16.970  1.00  0.00            
ATOM     58  H25 BCD     1      14.270  29.680  15.920  1.00  0.00            
ATOM     59  H26 BCD     1      12.880  30.200  17.880  1.00  0.00            
ATOM     60  H27 BCD     1      11.400  27.690  18.720  1.00  0.00            
ATOM     61  H28 BCD     1       9.780  29.160  19.920  1.00  0.00            
ATOM     62  H29 BCD     1      11.340  29.280  20.620  1.00  0.00            
ATOM     63  H30 BCD     1      10.100  31.160  18.920  1.00  0.00            
ATOM     64  C19 BCD     1       8.900  23.070  15.850  1.00  0.00            
ATOM     65  O16 BCD     1      10.140  22.470  15.920  1.00  0.00            
ATOM     66  C20 BCD     1       8.800  24.030  14.670  1.00  0.00            
ATOM     67  O17 BCD     1       9.230  23.250  13.520  1.00  0.00            
ATOM     68  C21 BCD     1       9.710  25.140  15.000  1.00  0.00            
ATOM     69  O18 BCD     1       9.690  26.140  13.960  1.00  0.00            
ATOM     70  C22 BCD     1       9.380  25.830  16.350  1.00  0.00            
ATOM     71  C23 BCD     1       9.340  24.800  17.530  1.00  0.00            
ATOM     72  O19 BCD     1       8.520  23.720  17.060  1.00  0.00            
ATOM     73  C24 BCD     1       8.870  25.400  18.860  1.00  0.00            
ATOM     74  O20 BCD     1       7.750  26.190  18.770  1.00  0.00            
ATOM     75  H31 BCD     1       8.100  22.350  15.640  1.00  0.00            
ATOM     76  H32 BCD     1       7.820  24.520  14.570  1.00  0.00            
ATOM     77  H33 BCD     1       9.010  23.750  12.730  1.00  0.00            
ATOM     78  H34 BCD     1      10.680  24.630  15.090  1.00  0.00            
ATOM     79  H35 BCD     1       8.830  26.100  13.520  1.00  0.00            
ATOM     80  H36 BCD     1       8.400  26.330  16.370  1.00  0.00            
ATOM     81  H37 BCD     1      10.330  24.410  17.780  1.00  0.00            
ATOM     82  H38 BCD     1       8.570  24.530  19.450  1.00  0.00            
ATOM     83  H39 BCD     1       9.750  25.850  19.330  1.00  0.00            
ATOM     84  H40 BCD     1       7.920  26.950  19.340  1.00  0.00            
ATOM     85  C25 BCD     1      11.950  18.810  16.930  1.00  0.00            
ATOM     86  O21 BCD     1      13.230  19.450  16.830  1.00  0.00            
ATOM     87  C26 BCD     1      11.230  18.910  15.620  1.00  0.00            
ATOM     88  O22 BCD     1      11.980  18.360  14.540  1.00  0.00            
ATOM     89  C27 BCD     1      10.850  20.360  15.220  1.00  0.00            
ATOM     90  O23 BCD     1      10.130  20.510  14.030  1.00  0.00            
ATOM     91  C28 BCD     1      10.150  21.080  16.330  1.00  0.00            
ATOM     92  C29 BCD     1      10.690  20.840  17.730  1.00  0.00            
ATOM     93  O24 BCD     1      11.120  19.440  17.940  1.00  0.00            
ATOM     94  C30 BCD     1       9.670  21.200  18.810  1.00  0.00            
ATOM     95  O25 BCD     1       8.480  20.430  18.750  1.00  0.00            
ATOM     96  H41 BCD     1      11.980  17.750  17.200  1.00  0.00            
ATOM     97  H42 BCD     1      10.370  18.230  15.640  1.00  0.00            
ATOM     98  H43 BCD     1      11.630  18.800  13.760  1.00  0.00            
ATOM     99  H44 BCD     1      11.810  20.860  15.030  1.00  0.00            
ATOM    100  H45 BCD     1      10.120  21.450  13.850  1.00  0.00            
ATOM    101  H46 BCD     1       9.100  20.730  16.340  1.00  0.00            
ATOM    102  H47 BCD     1      11.480  21.590  17.860  1.00  0.00            
ATOM    103  H48 BCD     1      10.130  21.100  19.800  1.00  0.00            
ATOM    104  H49 BCD     1       9.430  22.260  18.650  1.00  0.00            
ATOM    105  H50 BCD     1       7.950  20.940  19.370  1.00  0.00            
ATOM    106  C31 BCD     1      17.080  18.750  18.180  1.00  0.00            
ATOM    107  O26 BCD     1      17.590  20.100  17.870  1.00  0.00            
ATOM    108  C32 BCD     1      16.650  18.050  16.890  1.00  0.00            
ATOM    109  O27 BCD     1      17.720  18.060  15.940  1.00  0.00            
ATOM    110  C33 BCD     1      15.380  18.610  16.320  1.00  0.00            
ATOM    111  C34 BCD     1      14.290  18.780  17.460  1.00  0.00            
ATOM    112  C35 BCD     1      14.880  19.580  18.580  1.00  0.00            
ATOM    113  O28 BCD     1      16.010  18.920  19.070  1.00  0.00            
ATOM    114  C36 BCD     1      13.820  19.820  19.700  1.00  0.00            
ATOM    115  O29 BCD     1      13.440  18.640  20.290  1.00  0.00            
ATOM    116  O30 BCD     1      14.740  17.800  15.280  1.00  0.00            
ATOM    117  H51 BCD     1      17.880  18.200  18.700  1.00  0.00            
ATOM    118  H52 BCD     1      16.430  16.980  17.010  1.00  0.00            
ATOM    119  H53 BCD     1      17.590  17.380  15.270  1.00  0.00            
ATOM    120  H54 BCD     1      15.610  19.620  15.940  1.00  0.00            
ATOM    121  H55 BCD     1      13.860  18.060  15.000  1.00  0.00            
ATOM    122  H56 BCD     1      14.050  17.790  17.860  1.00  0.00            
ATOM    123  H57 BCD     1      15.050  20.570  18.120  1.00  0.00            
ATOM    124  H58 BCD     1      14.290  20.460  20.450  1.00  0.00            
ATOM    125  H59 BCD     1      12.950  20.410  19.360  1.00  0.00            
ATOM    126  H60 BCD     1      13.990  18.640  21.070  1.00  0.00            
ATOM    127  C37 BCD     1      20.830  22.480  18.650  1.00  0.00            
ATOM    128  O31 BCD     1      19.750  23.280  18.800  1.00  0.00            
ATOM    129  C38 BCD     1      20.780  21.860  17.240  1.00  0.00            
ATOM    130  O32 BCD     1      21.000  22.910  16.240  1.00  0.00            
ATOM    131  C39 BCD     1      19.410  21.210  17.010  1.00  0.00            
ATOM    132  O33 BCD     1      19.300  20.360  15.850  1.00  0.00            
ATOM    133  C40 BCD     1      18.950  20.280  18.140  1.00  0.00            
ATOM    134  C41 BCD     1      19.260  20.720  19.540  1.00  0.00            
ATOM    135  O34 BCD     1      20.590  21.340  19.620  1.00  0.00            
ATOM    136  C42 BCD     1      19.400  19.570  20.630  1.00  0.00            
ATOM    137  O35 BCD     1      20.530  18.710  20.270  1.00  0.00            
ATOM    138  H61 BCD     1      21.790  22.940  18.920  1.00  0.00            
ATOM    139  H62 BCD     1      21.470  21.000  17.200  1.00  0.00            
ATOM    140  H63 BCD     1      20.740  22.500  15.410  1.00  0.00            
ATOM    141  H64 BCD     1      18.700  22.030  16.840  1.00  0.00            
ATOM    142  H65 BCD     1      18.520  19.830  16.070  1.00  0.00            
ATOM    143  H66 BCD     1      19.550  19.390  17.910  1.00  0.00            
ATOM    144  H67 BCD     1      18.580  21.540  19.800  1.00  0.00            
ATOM    145  H68 BCD     1      19.520  20.180  21.530  1.00  0.00            
ATOM    146  H69 BCD     1      18.480  18.970  20.660  1.00  0.00            
ATOM    147  H70 BCD     1      21.290  19.290  20.380  1.00  0.00            
ATOM    148  C1  EA3     2      17.800  28.650  12.990  1.00  0.00            
ATOM    149  N1  EA3     2      16.780  27.720  13.630  1.00  0.00            
ATOM    150  C2  EA3     2      17.040  27.450  15.100  1.00  0.00            
ATOM    151  C3  EA3     2      16.130  26.410  15.670  1.00  0.00            
ATOM    152  N2  EA3     2      16.120  25.090  14.890  1.00  0.00            
ATOM    153  C4  EA3     2      14.950  24.130  15.360  1.00  0.00            
ATOM    154  C5  EA3     2      14.990  22.790  14.760  1.00  0.00            
ATOM    155  C6  EA3     2      13.900  22.300  14.010  1.00  0.00            
ATOM    156  C7  EA3     2      14.050  21.050  13.330  1.00  0.00            
ATOM    157  C8  EA3     2      15.250  20.370  13.380  1.00  0.00            
ATOM    158  C9  EA3     2      16.330  20.890  14.110  1.00  0.00            
ATOM    159  C10 EA3     2      16.220  22.100  14.770  1.00  0.00            
ATOM    160  C11 EA3     2      14.760  23.970  16.860  1.00  0.00            
ATOM    161  C12 EA3     2      13.440  24.020  17.320  1.00  0.00            
ATOM    162  C13 EA3     2      13.210  23.820  18.690  1.00  0.00            
ATOM    163  C14 EA3     2      14.300  23.660  19.540  1.00  0.00            
ATOM    164  Cl1 EA3     2      13.950  23.540  21.250  1.00  0.00            
ATOM    165  C15 EA3     2      15.630  23.510  19.110  1.00  0.00            
ATOM    166  C16 EA3     2      15.870  23.750  17.760  1.00  0.00            
ATOM    167  C17 EA3     2      15.900  25.410  13.410  1.00  0.00            
ATOM    168  C18 EA3     2      16.860  26.460  12.830  1.00  0.00            
ATOM    169  H1  EA3     2      18.760  28.600  13.510  1.00  0.00            
ATOM    170  H2  EA3     2      17.970  28.480  11.930  1.00  0.00            
ATOM    171  H3  EA3     2      17.540  29.680  13.260  1.00  0.00            
ATOM    172  H4  EA3     2      15.790  28.000  13.590  1.00  0.00            
ATOM    173  H5  EA3     2      17.100  28.340  15.730  1.00  0.00            
ATOM    174  H6  EA3     2      18.050  27.030  15.110  1.00  0.00            
ATOM    175  H7  EA3     2      15.080  26.710  15.640  1.00  0.00            
ATOM    176  H8  EA3     2      16.450  26.190  16.680  1.00  0.00            
ATOM    177  H9  EA3     2      17.080  24.750  14.990  1.00  0.00            
ATOM    178  H10 EA3     2      14.020  24.590  15.020  1.00  0.00            
ATOM    179  H11 EA3     2      12.950  22.810  13.920  1.00  0.00            
ATOM    180  H12 EA3     2      13.200  20.560  12.880  1.00  0.00            
ATOM    181  H13 EA3     2      15.410  19.460  12.820  1.00  0.00            
ATOM    182  H14 EA3     2      17.260  20.320  14.190  1.00  0.00            
ATOM    183  H15 EA3     2      17.070  22.540  15.290  1.00  0.00            
ATOM    184  H16 EA3     2      12.620  24.200  16.620  1.00  0.00            
ATOM    185  H17 EA3     2      12.220  24.000  19.090  1.00  0.00            
ATOM    186  H18 EA3     2      16.430  23.360  19.830  1.00  0.00            
ATOM    187  H19 EA3     2      16.910  23.810  17.470  1.00  0.00            
ATOM    188  H20 EA3     2      14.910  25.830  13.230  1.00  0.00            
ATOM    189  H21 EA3     2      16.070  24.510  12.830  1.00  0.00            
ATOM    190  H22 EA3     2      17.890  26.090  12.850  1.00  0.00            
ATOM    191  H23 EA3     2      16.590  26.720  11.810  1.00  0.00            
TER
ENDMDL
MODEL        1
ATOM      1  C1  BCD     1      19.070  24.340  16.800  1.00  0.00            
ATOM      2  O1  BCD     1      18.160  23.350  17.230  1.00  0.00            
ATOM      3  C2  BCD     1      19.550  24.050  15.410  1.00  0.00            
ATOM      4  O2  BCD     1      18.470  24.010  14.390  1.00  0.00            
ATOM      5  C3  BCD     1      20.370  22.780  15.440  1.00  0.00            
ATOM      6  O3  BCD     1      20.690  22.370  14.120  1.00  0.00            
ATOM      7  C4  BCD     1      21.550  22.880  16.460  1.00  0.00            
ATOM      8  C5  BCD     1      20.980  23.290  17.840  1.00  0.00            
ATOM      9  O4  BCD     1      20.190  24.440  17.660  1.00  0.00            
ATOM     10  C6  BCD     1      22.120  23.600  18.820  1.00  0.00            
ATOM     11  O5  BCD     1      22.890  24.750  18.450  1.00  0.00            
ATOM     12  H1  BCD     1      18.580  25.320  16.780  1.00  0.00            
ATOM     13  H2  BCD     1      20.180  24.920  15.200  1.00  0.00            
ATOM     14  H3  BCD     1      17.820  24.640  14.690  1.00  0.00            
ATOM     15  H4  BCD     1      19.670  22.020  15.820  1.00  0.00            
ATOM     16  H5  BCD     1      21.640  22.350  13.970  1.00  0.00            
ATOM     17  H6  BCD     1      22.220  23.680  16.120  1.00  0.00            
ATOM     18  H7  BCD     1      20.420  22.420  18.220  1.00  0.00            
ATOM     19  H8  BCD     1      21.690  23.780  19.820  1.00  0.00            
ATOM     20  H9  BCD     1      22.800  22.750  18.910  1.00  0.00            
ATOM     21  H10 BCD     1      23.480  24.950  19.180  1.00  0.00            
ATOM     22  C7  BCD     1      14.120  23.080  17.660  1.00  0.00            
ATOM     23  O6  BCD     1      14.110  21.930  16.880  1.00  0.00            
ATOM     24  C8  BCD     1      14.590  24.300  16.900  1.00  0.00            
ATOM     25  O7  BCD     1      13.750  24.440  15.720  1.00  0.00            
ATOM     26  C9  BCD     1      16.080  24.170  16.460  1.00  0.00            
ATOM     27  O8  BCD     1      16.410  25.370  15.770  1.00  0.00            
ATOM     28  C10 BCD     1      16.950  23.840  17.670  1.00  0.00            
ATOM     29  C11 BCD     1      16.380  22.710  18.490  1.00  0.00            
ATOM     30  O9  BCD     1      14.980  22.830  18.780  1.00  0.00            
ATOM     31  C12 BCD     1      17.020  22.420  19.790  1.00  0.00            
ATOM     32  O10 BCD     1      16.700  23.380  20.720  1.00  0.00            
ATOM     33  H11 BCD     1      13.140  23.330  18.090  1.00  0.00            
ATOM     34  H12 BCD     1      14.550  25.210  17.500  1.00  0.00            
ATOM     35  H13 BCD     1      13.630  23.580  15.300  1.00  0.00            
ATOM     36  H14 BCD     1      16.160  23.280  15.820  1.00  0.00            
ATOM     37  H15 BCD     1      15.790  26.000  16.150  1.00  0.00            
ATOM     38  H16 BCD     1      17.080  24.710  18.320  1.00  0.00            
ATOM     39  H17 BCD     1      16.550  21.780  17.940  1.00  0.00            
ATOM     40  H18 BCD     1      16.740  21.450  20.220  1.00  0.00            
ATOM     41  H19 BCD     1      18.110  22.310  19.660  1.00  0.00            
ATOM     42  H20 BCD     1      15.750  23.510  20.600  1.00  0.00            
ATOM     43  C13 BCD     1      11.670  18.780  15.600  1.00  0.00            
ATOM     44  O11 BCD     1      12.860  18.050  15.250  1.00  0.00            
ATOM     45  C14 BCD     1      11.610  20.060  14.800  1.00  0.00            
ATOM     46  O12 BCD     1      11.790  19.850  13.390  1.00  0.00            
ATOM     47  C15 BCD     1      12.620  21.030  15.210  1.00  0.00            
ATOM     48  O13 BCD     1      12.310  22.320  14.470  1.00  0.00            
ATOM     49  C16 BCD     1      12.830  21.300  16.750  1.00  0.00            
ATOM     50  C17 BCD     1      12.840  19.830  17.370  1.00  0.00            
ATOM     51  O14 BCD     1      11.650  19.120  16.960  1.00  0.00            
ATOM     52  C18 BCD     1      12.920  19.850  18.870  1.00  0.00            
ATOM     53  O15 BCD     1      11.770  20.360  19.540  1.00  0.00            
ATOM     54  H21 BCD     1      10.750  18.190  15.470  1.00  0.00            
ATOM     55  H22 BCD     1      10.650  20.570  14.930  1.00  0.00            
ATOM     56  H23 BCD     1      11.810  20.710  12.980  1.00  0.00            
ATOM     57  H24 BCD     1      13.600  20.690  14.860  1.00  0.00            
ATOM     58  H25 BCD     1      11.390  22.510  14.630  1.00  0.00            
ATOM     59  H26 BCD     1      11.990  21.890  17.140  1.00  0.00            
ATOM     60  H27 BCD     1      13.730  19.250  17.070  1.00  0.00            
ATOM     61  H28 BCD     1      13.030  18.830  19.250  1.00  0.00            
ATOM     62  H29 BCD     1      13.900  20.310  19.010  1.00  0.00            
ATOM     63  H30 BCD     1      12.040  20.700  20.400  1.00  0.00            
ATOM     64  C19 BCD     1      14.170  14.290  14.300  1.00  0.00            
ATOM     65  O16 BCD     1      15.580  14.710  14.140  1.00  0.00            
ATOM     66  C20 BCD     1      13.290  14.950  13.320  1.00  0.00            
ATOM     67  O17 BCD     1      13.860  14.760  12.050  1.00  0.00            
ATOM     68  C21 BCD     1      13.210  16.460  13.490  1.00  0.00            
ATOM     69  O18 BCD     1      12.260  17.020  12.600  1.00  0.00            
ATOM     70  C22 BCD     1      12.740  16.700  14.940  1.00  0.00            
ATOM     71  C23 BCD     1      13.540  15.860  15.930  1.00  0.00            
ATOM     72  O19 BCD     1      13.550  14.520  15.520  1.00  0.00            
ATOM     73  C24 BCD     1      12.890  15.980  17.260  1.00  0.00            
ATOM     74  O20 BCD     1      11.620  15.310  17.420  1.00  0.00            
ATOM     75  H31 BCD     1      14.130  13.210  14.120  1.00  0.00            
ATOM     76  H32 BCD     1      12.280  14.600  13.550  1.00  0.00            
ATOM     77  H33 BCD     1      13.220  14.990  11.370  1.00  0.00            
ATOM     78  H34 BCD     1      14.200  16.910  13.360  1.00  0.00            
ATOM     79  H35 BCD     1      12.200  17.940  12.840  1.00  0.00            
ATOM     80  H36 BCD     1      11.680  16.400  14.910  1.00  0.00            
ATOM     81  H37 BCD     1      14.540  16.300  16.040  1.00  0.00            
ATOM     82  H38 BCD     1      13.550  15.550  18.020  1.00  0.00            
ATOM     83  H39 BCD     1      12.860  17.050  17.510  1.00  0.00            
ATOM     84  H40 BCD     1      11.770  14.410  17.720  1.00  0.00            
ATOM     85  C25 BCD     1      19.400  13.230  14.040  1.00  0.00            
ATOM     86  O21 BCD     1      20.070  14.500  13.880  1.00  0.00            
ATOM     87  C26 BCD     1      18.520  12.890  12.840  1.00  0.00            
ATOM     88  O22 BCD     1      19.330  12.950  11.670  1.00  0.00            
ATOM     89  C27 BCD     1      17.370  13.850  12.770  1.00  0.00            
ATOM     90  O23 BCD     1      16.440  13.430  11.710  1.00  0.00            
ATOM     91  C28 BCD     1      16.580  13.730  14.110  1.00  0.00            
ATOM     92  C29 BCD     1      17.540  14.000  15.290  1.00  0.00            
ATOM     93  O24 BCD     1      18.660  13.160  15.220  1.00  0.00            
ATOM     94  C30 BCD     1      16.910  13.920  16.720  1.00  0.00            
ATOM     95  O25 BCD     1      16.150  12.740  16.900  1.00  0.00            
ATOM     96  H41 BCD     1      20.170  12.470  14.210  1.00  0.00            
ATOM     97  H42 BCD     1      18.080  11.910  13.050  1.00  0.00            
ATOM     98  H43 BCD     1      18.640  12.730  11.030  1.00  0.00            
ATOM     99  H44 BCD     1      17.700  14.890  12.730  1.00  0.00            
ATOM    100  H45 BCD     1      15.650  13.980  11.740  1.00  0.00            
ATOM    101  H46 BCD     1      16.130  12.730  14.160  1.00  0.00            
ATOM    102  H47 BCD     1      17.880  15.040  15.150  1.00  0.00            
ATOM    103  H48 BCD     1      17.710  13.890  17.470  1.00  0.00            
ATOM    104  H49 BCD     1      16.340  14.830  16.970  1.00  0.00            
ATOM    105  H50 BCD     1      16.630  12.060  16.420  1.00  0.00            
ATOM    106  C31 BCD     1      23.690  16.410  14.650  1.00  0.00            
ATOM    107  O26 BCD     1      23.110  17.660  14.580  1.00  0.00            
ATOM    108  C32 BCD     1      23.710  15.650  13.290  1.00  0.00            
ATOM    109  O27 BCD     1      24.370  16.470  12.390  1.00  0.00            
ATOM    110  C33 BCD     1      22.230  15.260  12.930  1.00  0.00            
ATOM    111  C34 BCD     1      21.480  14.540  14.080  1.00  0.00            
ATOM    112  C35 BCD     1      21.720  15.290  15.380  1.00  0.00            
ATOM    113  O28 BCD     1      23.080  15.610  15.620  1.00  0.00            
ATOM    114  C36 BCD     1      21.200  14.580  16.620  1.00  0.00            
ATOM    115  O29 BCD     1      21.740  13.300  16.750  1.00  0.00            
ATOM    116  O30 BCD     1      22.180  14.570  11.690  1.00  0.00            
ATOM    117  H51 BCD     1      24.750  16.610  14.870  1.00  0.00            
ATOM    118  H52 BCD     1      24.290  14.730  13.400  1.00  0.00            
ATOM    119  H53 BCD     1      23.980  16.120  11.580  1.00  0.00            
ATOM    120  H54 BCD     1      21.680  16.210  12.850  1.00  0.00            
ATOM    121  H55 BCD     1      21.310  14.160  11.580  1.00  0.00            
ATOM    122  H56 BCD     1      21.890  13.530  14.160  1.00  0.00            
ATOM    123  H57 BCD     1      21.190  16.250  15.390  1.00  0.00            
ATOM    124  H58 BCD     1      21.430  15.250  17.450  1.00  0.00            
ATOM    125  H59 BCD     1      20.110  14.680  16.510  1.00  0.00            
ATOM    126  H60 BCD     1      21.270  12.810  17.430  1.00  0.00            
ATOM    127  C37 BCD     1      23.510  21.450  16.120  1.00  0.00            
ATOM    128  O31 BCD     1      22.190  21.620  16.570  1.00  0.00            
ATOM    129  C38 BCD     1      23.740  21.300  14.550  1.00  0.00            
ATOM    130  O32 BCD     1      23.250  22.390  13.700  1.00  0.00            
ATOM    131  C39 BCD     1      23.160  19.970  14.130  1.00  0.00            
ATOM    132  O33 BCD     1      23.250  19.750  12.640  1.00  0.00            
ATOM    133  C40 BCD     1      23.780  18.850  14.910  1.00  0.00            
ATOM    134  C41 BCD     1      23.540  19.020  16.450  1.00  0.00            
ATOM    135  O34 BCD     1      24.030  20.310  16.820  1.00  0.00            
ATOM    136  C42 BCD     1      24.160  18.060  17.460  1.00  0.00            
ATOM    137  O35 BCD     1      25.500  17.740  17.270  1.00  0.00            
ATOM    138  H61 BCD     1      24.130  22.270  16.490  1.00  0.00            
ATOM    139  H62 BCD     1      24.830  21.240  14.410  1.00  0.00            
ATOM    140  H63 BCD     1      23.470  22.210  12.790  1.00  0.00            
ATOM    141  H64 BCD     1      22.110  19.980  14.440  1.00  0.00            
ATOM    142  H65 BCD     1      22.580  19.120  12.360  1.00  0.00            
ATOM    143  H66 BCD     1      24.850  18.790  14.700  1.00  0.00            
ATOM    144  H67 BCD     1      22.450  19.090  16.560  1.00  0.00            
ATOM    145  H68 BCD     1      24.050  18.430  18.490  1.00  0.00            
ATOM    146  H69 BCD     1      23.540  17.160  17.320  1.00  0.00            
ATOM    147  H70 BCD     1      25.940  18.590  17.320  1.00  0.00            
ATOM    148  C1  EA3     2      19.960  23.500   9.790  1.00  0.00            
ATOM    149  N1  EA3     2      19.160  22.320  10.450  1.00  0.00            
ATOM    150  C2  EA3     2      18.240  23.030  11.410  1.00  0.00            
ATOM    151  C3  EA3     2      17.240  22.060  12.050  1.00  0.00            
ATOM    152  N2  EA3     2      18.010  20.970  12.740  1.00  0.00            
ATOM    153  C4  EA3     2      16.970  20.010  13.330  1.00  0.00            
ATOM    154  C5  EA3     2      16.250  19.130  12.270  1.00  0.00            
ATOM    155  C6  EA3     2      14.900  19.390  11.890  1.00  0.00            
ATOM    156  C7  EA3     2      14.330  18.630  10.900  1.00  0.00            
ATOM    157  C8  EA3     2      14.980  17.520  10.300  1.00  0.00            
ATOM    158  C9  EA3     2      16.330  17.180  10.730  1.00  0.00            
ATOM    159  C10 EA3     2      16.950  18.000  11.760  1.00  0.00            
ATOM    160  C11 EA3     2      17.460  19.180  14.590  1.00  0.00            
ATOM    161  C12 EA3     2      16.630  18.270  15.220  1.00  0.00            
ATOM    162  C13 EA3     2      17.020  17.690  16.420  1.00  0.00            
ATOM    163  C14 EA3     2      18.320  17.860  16.920  1.00  0.00            
ATOM    164  Cl1 EA3     2      18.890  16.800  18.230  1.00  0.00            
ATOM    165  C15 EA3     2      19.120  18.860  16.360  1.00  0.00            
ATOM    166  C16 EA3     2      18.680  19.510  15.210  1.00  0.00            
ATOM    167  C17 EA3     2      19.070  20.320  11.900  1.00  0.00            
ATOM    168  C18 EA3     2      20.050  21.320  11.280  1.00  0.00            
ATOM    169  H1  EA3     2      20.390  24.180  10.530  1.00  0.00            
ATOM    170  H2  EA3     2      20.680  23.260   9.010  1.00  0.00            
ATOM    171  H3  EA3     2      19.250  24.160   9.280  1.00  0.00            
ATOM    172  H4  EA3     2      18.630  21.790   9.730  1.00  0.00            
ATOM    173  H5  EA3     2      17.570  23.720  10.890  1.00  0.00            
ATOM    174  H6  EA3     2      18.860  23.530  12.150  1.00  0.00            
ATOM    175  H7  EA3     2      16.660  21.560  11.270  1.00  0.00            
ATOM    176  H8  EA3     2      16.650  22.600  12.790  1.00  0.00            
ATOM    177  H9  EA3     2      18.490  21.430  13.530  1.00  0.00            
ATOM    178  H10 EA3     2      16.060  20.490  13.720  1.00  0.00            
ATOM    179  H11 EA3     2      14.300  20.060  12.500  1.00  0.00            
ATOM    180  H12 EA3     2      13.350  18.930  10.530  1.00  0.00            
ATOM    181  H13 EA3     2      14.520  17.020   9.450  1.00  0.00            
ATOM    182  H14 EA3     2      16.820  16.340  10.240  1.00  0.00            
ATOM    183  H15 EA3     2      17.870  17.690  12.240  1.00  0.00            
ATOM    184  H16 EA3     2      15.610  18.070  14.910  1.00  0.00            
ATOM    185  H17 EA3     2      16.390  16.910  16.830  1.00  0.00            
ATOM    186  H18 EA3     2      20.140  18.960  16.750  1.00  0.00            
ATOM    187  H19 EA3     2      19.370  20.200  14.730  1.00  0.00            
ATOM    188  H20 EA3     2      18.480  19.780  11.160  1.00  0.00            
ATOM    189  H21 EA3     2      19.640  19.590  12.490  1.00  0.00            
ATOM    190  H22 EA3     2      20.650  21.920  11.980  1.00  0.00            
ATOM    191  H23 EA3     2      20.680  20.750  10.600  1.00  0.00            
TER
ENDMDL
MODEL        1
ATOM      1  C1  BCD     1      16.200  23.370  18.410  1.00  0.00            
ATOM      2  O1  BCD     1      14.930  22.780  18.230  1.00  0.00            
ATOM      3  C2  BCD     1      16.770  23.750  17.070  1.00  0.00            
ATOM      4  O2  BCD     1      15.850  24.490  16.320  1.00  0.00            
ATOM      5  C3  BCD     1      17.180  22.590  16.270  1.00  0.00            
ATOM      6  O3  BCD     1      17.910  22.920  15.080  1.00  0.00            
ATOM      7  C4  BCD     1      18.130  21.630  17.070  1.00  0.00            
ATOM      8  C5  BCD     1      17.520  21.310  18.440  1.00  0.00            
ATOM      9  O4  BCD     1      17.100  22.520  19.090  1.00  0.00            
ATOM     10  C6  BCD     1      18.560  20.650  19.340  1.00  0.00            
ATOM     11  O5  BCD     1      19.600  21.620  19.490  1.00  0.00            
ATOM     12  H1  BCD     1      16.150  24.210  19.100  1.00  0.00            
ATOM     13  H2  BCD     1      17.680  24.350  17.190  1.00  0.00            
ATOM     14  H3  BCD     1      16.370  24.580  15.510  1.00  0.00            
ATOM     15  H4  BCD     1      16.380  21.920  15.940  1.00  0.00            
ATOM     16  H5  BCD     1      18.270  22.150  14.640  1.00  0.00            
ATOM     17  H6  BCD     1      19.060  22.210  17.190  1.00  0.00            
ATOM     18  H7  BCD     1      16.730  20.600  18.160  1.00  0.00            
ATOM     19  H8  BCD     1      18.080  20.410  20.290  1.00  0.00            
ATOM     20  H9  BCD     1      19.030  19.720  19.010  1.00  0.00            
ATOM     21  H10 BCD     1      19.240  22.380  19.970  1.00  0.00            
ATOM     22  C7  BCD     1      11.080  23.200  19.480  1.00  0.00            
ATOM     23  O6  BCD     1      10.850  21.840  19.050  1.00  0.00            
ATOM     24  C8  BCD     1      11.500  24.070  18.300  1.00  0.00            
ATOM     25  O7  BCD     1      10.410  24.060  17.430  1.00  0.00            
ATOM     26  C9  BCD     1      12.760  23.520  17.650  1.00  0.00            
ATOM     27  O8  BCD     1      13.230  24.370  16.590  1.00  0.00            
ATOM     28  C10 BCD     1      13.830  23.460  18.730  1.00  0.00            
ATOM     29  C11 BCD     1      13.380  22.830  20.000  1.00  0.00            
ATOM     30  O9  BCD     1      12.150  23.370  20.390  1.00  0.00            
ATOM     31  C12 BCD     1      14.360  22.980  21.100  1.00  0.00            
ATOM     32  O10 BCD     1      14.680  24.360  21.450  1.00  0.00            
ATOM     33  H11 BCD     1      10.170  23.450  20.040  1.00  0.00            
ATOM     34  H12 BCD     1      11.700  25.070  18.710  1.00  0.00            
ATOM     35  H13 BCD     1      10.220  24.970  17.170  1.00  0.00            
ATOM     36  H14 BCD     1      12.600  22.490  17.310  1.00  0.00            
ATOM     37  H15 BCD     1      14.180  24.240  16.460  1.00  0.00            
ATOM     38  H16 BCD     1      14.070  24.500  18.970  1.00  0.00            
ATOM     39  H17 BCD     1      13.310  21.740  19.910  1.00  0.00            
ATOM     40  H18 BCD     1      13.950  22.440  21.960  1.00  0.00            
ATOM     41  H19 BCD     1      15.320  22.560  20.760  1.00  0.00            
ATOM     42  H20 BCD     1      13.940  24.690  21.970  1.00  0.00            
ATOM     43  C13 BCD     1       8.000  18.930  19.120  1.00  0.00            
ATOM     44  O11 BCD     1       8.700  18.040  18.270  1.00  0.00            
ATOM     45  C14 BCD     1       7.530  20.230  18.400  1.00  0.00            
ATOM     46  O12 BCD     1       6.810  19.820  17.230  1.00  0.00            
ATOM     47  C15 BCD     1       8.800  21.030  18.110  1.00  0.00            
ATOM     48  O13 BCD     1       8.500  22.300  17.620  1.00  0.00            
ATOM     49  C16 BCD     1       9.620  21.230  19.400  1.00  0.00            
ATOM     50  C17 BCD     1      10.000  19.990  20.090  1.00  0.00            
ATOM     51  O14 BCD     1       8.770  19.300  20.300  1.00  0.00            
ATOM     52  C18 BCD     1      10.630  20.300  21.360  1.00  0.00            
ATOM     53  O15 BCD     1      11.040  19.090  22.060  1.00  0.00            
ATOM     54  H21 BCD     1       7.180  18.380  19.610  1.00  0.00            
ATOM     55  H22 BCD     1       6.900  20.800  19.090  1.00  0.00            
ATOM     56  H23 BCD     1       5.880  19.670  17.420  1.00  0.00            
ATOM     57  H24 BCD     1       9.320  20.420  17.360  1.00  0.00            
ATOM     58  H25 BCD     1       9.310  22.810  17.510  1.00  0.00            
ATOM     59  H26 BCD     1       9.040  21.990  19.930  1.00  0.00            
ATOM     60  H27 BCD     1      10.740  19.380  19.570  1.00  0.00            
ATOM     61  H28 BCD     1      11.510  20.940  21.240  1.00  0.00            
ATOM     62  H29 BCD     1      10.080  20.920  22.070  1.00  0.00            
ATOM     63  H30 BCD     1      11.950  18.940  21.810  1.00  0.00            
ATOM     64  C19 BCD     1       9.300  14.330  16.750  1.00  0.00            
ATOM     65  O16 BCD     1      10.730  14.590  16.670  1.00  0.00            
ATOM     66  C20 BCD     1       8.550  15.340  15.840  1.00  0.00            
ATOM     67  O17 BCD     1       9.140  15.200  14.490  1.00  0.00            
ATOM     68  C21 BCD     1       8.620  16.810  16.440  1.00  0.00            
ATOM     69  O18 BCD     1       7.640  17.680  15.760  1.00  0.00            
ATOM     70  C22 BCD     1       8.280  16.830  17.850  1.00  0.00            
ATOM     71  C23 BCD     1       8.910  15.760  18.650  1.00  0.00            
ATOM     72  O19 BCD     1       8.720  14.440  18.050  1.00  0.00            
ATOM     73  C24 BCD     1       8.290  15.540  20.040  1.00  0.00            
ATOM     74  O20 BCD     1       6.850  15.300  19.940  1.00  0.00            
ATOM     75  H31 BCD     1       9.040  13.330  16.390  1.00  0.00            
ATOM     76  H32 BCD     1       7.550  14.920  15.960  1.00  0.00            
ATOM     77  H33 BCD     1       8.940  15.990  13.980  1.00  0.00            
ATOM     78  H34 BCD     1       9.630  17.190  16.270  1.00  0.00            
ATOM     79  H35 BCD     1       7.360  18.500  16.180  1.00  0.00            
ATOM     80  H36 BCD     1       7.190  16.740  17.860  1.00  0.00            
ATOM     81  H37 BCD     1       9.960  16.050  18.790  1.00  0.00            
ATOM     82  H38 BCD     1       8.810  14.720  20.550  1.00  0.00            
ATOM     83  H39 BCD     1       8.460  16.360  20.750  1.00  0.00            
ATOM     84  H40 BCD     1       6.670  14.370  19.790  1.00  0.00            
ATOM     85  C25 BCD     1      14.270  12.510  15.780  1.00  0.00            
ATOM     86  O21 BCD     1      14.870  13.750  15.380  1.00  0.00            
ATOM     87  C26 BCD     1      13.030  12.310  14.890  1.00  0.00            
ATOM     88  O22 BCD     1      13.440  12.290  13.570  1.00  0.00            
ATOM     89  C27 BCD     1      12.020  13.370  15.100  1.00  0.00            
ATOM     90  O23 BCD     1      10.930  13.180  14.190  1.00  0.00            
ATOM     91  C28 BCD     1      11.590  13.470  16.570  1.00  0.00            
ATOM     92  C29 BCD     1      12.860  13.590  17.450  1.00  0.00            
ATOM     93  O24 BCD     1      13.860  12.560  17.150  1.00  0.00            
ATOM     94  C30 BCD     1      12.490  13.560  18.920  1.00  0.00            
ATOM     95  O25 BCD     1      13.650  13.920  19.700  1.00  0.00            
ATOM     96  H41 BCD     1      14.920  11.640  15.630  1.00  0.00            
ATOM     97  H42 BCD     1      12.770  11.280  15.170  1.00  0.00            
ATOM     98  H43 BCD     1      12.720  11.940  13.040  1.00  0.00            
ATOM     99  H44 BCD     1      12.430  14.340  14.780  1.00  0.00            
ATOM    100  H45 BCD     1      10.330  13.910  14.360  1.00  0.00            
ATOM    101  H46 BCD     1      11.050  12.540  16.810  1.00  0.00            
ATOM    102  H47 BCD     1      13.330  14.580  17.340  1.00  0.00            
ATOM    103  H48 BCD     1      11.630  14.220  19.110  1.00  0.00            
ATOM    104  H49 BCD     1      12.040  12.590  19.170  1.00  0.00            
ATOM    105  H50 BCD     1      13.470  13.840  20.640  1.00  0.00            
ATOM    106  C31 BCD     1      18.670  15.170  14.550  1.00  0.00            
ATOM    107  O26 BCD     1      18.350  16.490  14.930  1.00  0.00            
ATOM    108  C32 BCD     1      17.900  14.560  13.390  1.00  0.00            
ATOM    109  O27 BCD     1      18.210  15.410  12.290  1.00  0.00            
ATOM    110  C33 BCD     1      16.390  14.390  13.660  1.00  0.00            
ATOM    111  C34 BCD     1      16.220  13.640  15.050  1.00  0.00            
ATOM    112  C35 BCD     1      17.190  14.160  16.160  1.00  0.00            
ATOM    113  O28 BCD     1      18.550  14.240  15.610  1.00  0.00            
ATOM    114  C36 BCD     1      17.090  13.290  17.400  1.00  0.00            
ATOM    115  O29 BCD     1      18.000  13.830  18.410  1.00  0.00            
ATOM    116  O30 BCD     1      15.710  13.750  12.520  1.00  0.00            
ATOM    117  H51 BCD     1      19.720  15.160  14.250  1.00  0.00            
ATOM    118  H52 BCD     1      18.250  13.540  13.210  1.00  0.00            
ATOM    119  H53 BCD     1      19.120  15.210  12.060  1.00  0.00            
ATOM    120  H54 BCD     1      15.950  15.380  13.820  1.00  0.00            
ATOM    121  H55 BCD     1      14.840  13.410  12.770  1.00  0.00            
ATOM    122  H56 BCD     1      16.510  12.610  14.820  1.00  0.00            
ATOM    123  H57 BCD     1      16.850  15.180  16.410  1.00  0.00            
ATOM    124  H58 BCD     1      16.070  13.250  17.800  1.00  0.00            
ATOM    125  H59 BCD     1      17.360  12.290  17.020  1.00  0.00            
ATOM    126  H60 BCD     1      18.210  13.090  18.980  1.00  0.00            
ATOM    127  C37 BCD     1      19.500  20.230  15.630  1.00  0.00            
ATOM    128  O31 BCD     1      18.280  20.490  16.230  1.00  0.00            
ATOM    129  C38 BCD     1      19.400  19.870  14.110  1.00  0.00            
ATOM    130  O32 BCD     1      18.690  20.840  13.380  1.00  0.00            
ATOM    131  C39 BCD     1      18.630  18.620  14.050  1.00  0.00            
ATOM    132  O33 BCD     1      18.430  18.300  12.720  1.00  0.00            
ATOM    133  C40 BCD     1      19.270  17.540  14.840  1.00  0.00            
ATOM    134  C41 BCD     1      19.640  17.920  16.300  1.00  0.00            
ATOM    135  O34 BCD     1      20.130  19.220  16.380  1.00  0.00            
ATOM    136  C42 BCD     1      20.660  16.990  16.950  1.00  0.00            
ATOM    137  O35 BCD     1      21.780  16.790  16.180  1.00  0.00            
ATOM    138  H61 BCD     1      20.190  21.060  15.810  1.00  0.00            
ATOM    139  H62 BCD     1      20.390  19.740  13.640  1.00  0.00            
ATOM    140  H63 BCD     1      18.470  20.370  12.570  1.00  0.00            
ATOM    141  H64 BCD     1      17.640  18.810  14.480  1.00  0.00            
ATOM    142  H65 BCD     1      18.240  17.360  12.640  1.00  0.00            
ATOM    143  H66 BCD     1      20.180  17.200  14.330  1.00  0.00            
ATOM    144  H67 BCD     1      18.680  17.880  16.830  1.00  0.00            
ATOM    145  H68 BCD     1      20.920  17.240  17.990  1.00  0.00            
ATOM    146  H69 BCD     1      20.150  16.020  17.060  1.00  0.00            
ATOM    147  H70 BCD     1      22.350  16.110  16.540  1.00  0.00            
ATOM    148  C1  EA3     2      10.090  23.890  13.460  1.00  0.00            
ATOM    149  N1  EA3     2      10.370  22.430  13.740  1.00  0.00            
ATOM    150  C2  EA3     2      11.460  22.480  14.750  1.00  0.00            
ATOM    151  C3  EA3     2      12.040  21.140  15.110  1.00  0.00            
ATOM    152  N2  EA3     2      12.420  20.230  13.890  1.00  0.00            
ATOM    153  C4  EA3     2      12.650  18.740  14.340  1.00  0.00            
ATOM    154  C5  EA3     2      13.380  17.920  13.230  1.00  0.00            
ATOM    155  C6  EA3     2      12.720  16.770  12.760  1.00  0.00            
ATOM    156  C7  EA3     2      13.420  16.010  11.770  1.00  0.00            
ATOM    157  C8  EA3     2      14.640  16.410  11.230  1.00  0.00            
ATOM    158  C9  EA3     2      15.310  17.550  11.780  1.00  0.00            
ATOM    159  C10 EA3     2      14.600  18.370  12.720  1.00  0.00            
ATOM    160  C11 EA3     2      13.380  18.450  15.660  1.00  0.00            
ATOM    161  C12 EA3     2      12.680  17.650  16.570  1.00  0.00            
ATOM    162  C13 EA3     2      13.320  17.130  17.690  1.00  0.00            
ATOM    163  C14 EA3     2      14.670  17.370  17.930  1.00  0.00            
ATOM    164  Cl1 EA3     2      15.500  16.930  19.430  1.00  0.00            
ATOM    165  C15 EA3     2      15.370  18.160  17.010  1.00  0.00            
ATOM    166  C16 EA3     2      14.690  18.770  15.960  1.00  0.00            
ATOM    167  C17 EA3     2      11.270  20.250  12.900  1.00  0.00            
ATOM    168  C18 EA3     2      10.890  21.730  12.520  1.00  0.00            
ATOM    169  H1  EA3     2       9.650  24.440  14.300  1.00  0.00            
ATOM    170  H2  EA3     2      10.980  24.460  13.200  1.00  0.00            
ATOM    171  H3  EA3     2       9.360  23.890  12.640  1.00  0.00            
ATOM    172  H4  EA3     2       9.560  21.880  14.070  1.00  0.00            
ATOM    173  H5  EA3     2      11.060  22.970  15.650  1.00  0.00            
ATOM    174  H6  EA3     2      12.210  23.120  14.290  1.00  0.00            
ATOM    175  H7  EA3     2      11.260  20.590  15.640  1.00  0.00            
ATOM    176  H8  EA3     2      12.960  21.230  15.700  1.00  0.00            
ATOM    177  H9  EA3     2      13.320  20.540  13.500  1.00  0.00            
ATOM    178  H10 EA3     2      11.640  18.340  14.400  1.00  0.00            
ATOM    179  H11 EA3     2      11.710  16.480  13.020  1.00  0.00            
ATOM    180  H12 EA3     2      12.990  15.090  11.380  1.00  0.00            
ATOM    181  H13 EA3     2      15.250  15.780  10.590  1.00  0.00            
ATOM    182  H14 EA3     2      16.270  17.820  11.340  1.00  0.00            
ATOM    183  H15 EA3     2      14.930  19.330  13.110  1.00  0.00            
ATOM    184  H16 EA3     2      11.690  17.260  16.340  1.00  0.00            
ATOM    185  H17 EA3     2      12.730  16.660  18.480  1.00  0.00            
ATOM    186  H18 EA3     2      16.420  18.390  17.110  1.00  0.00            
ATOM    187  H19 EA3     2      15.240  19.450  15.320  1.00  0.00            
ATOM    188  H20 EA3     2      10.350  19.850  13.320  1.00  0.00            
ATOM    189  H21 EA3     2      11.490  19.650  12.020  1.00  0.00            
ATOM    190  H22 EA3     2      11.730  22.310  12.140  1.00  0.00            
ATOM    191  H23 EA3     2      10.080  21.630  11.800  1.00  0.00            
TER
ENDMDL
MODEL        1
ATOM      1  C1  BCD     1      14.250  26.250  16.260  1.00  0.00            
ATOM      2  O1  BCD     1      13.040  26.000  17.030  1.00  0.00            
ATOM      3  C2  BCD     1      14.430  25.160  15.290  1.00  0.00            
ATOM      4  O2  BCD     1      13.290  25.040  14.390  1.00  0.00            
ATOM      5  C3  BCD     1      15.000  23.840  15.870  1.00  0.00            
ATOM      6  O3  BCD     1      15.470  22.920  14.850  1.00  0.00            
ATOM      7  C4  BCD     1      16.200  24.190  16.800  1.00  0.00            
ATOM      8  C5  BCD     1      15.840  25.280  17.760  1.00  0.00            
ATOM      9  O4  BCD     1      15.390  26.440  17.130  1.00  0.00            
ATOM     10  C6  BCD     1      16.930  25.690  18.690  1.00  0.00            
ATOM     11  O5  BCD     1      17.920  26.460  18.040  1.00  0.00            
ATOM     12  H1  BCD     1      14.190  27.140  15.620  1.00  0.00            
ATOM     13  H2  BCD     1      15.280  25.470  14.660  1.00  0.00            
ATOM     14  H3  BCD     1      12.550  25.410  14.890  1.00  0.00            
ATOM     15  H4  BCD     1      14.200  23.420  16.500  1.00  0.00            
ATOM     16  H5  BCD     1      16.260  22.430  15.090  1.00  0.00            
ATOM     17  H6  BCD     1      17.010  24.480  16.120  1.00  0.00            
ATOM     18  H7  BCD     1      15.070  24.980  18.490  1.00  0.00            
ATOM     19  H8  BCD     1      16.500  26.330  19.470  1.00  0.00            
ATOM     20  H9  BCD     1      17.370  24.890  19.300  1.00  0.00            
ATOM     21  H10 BCD     1      18.460  26.910  18.700  1.00  0.00            
ATOM     22  C7  BCD     1       9.420  27.650  18.070  1.00  0.00            
ATOM     23  O6  BCD     1       8.850  26.390  18.010  1.00  0.00            
ATOM     24  C8  BCD     1      10.040  28.140  16.810  1.00  0.00            
ATOM     25  O7  BCD     1       9.010  28.150  15.840  1.00  0.00            
ATOM     26  C9  BCD     1      11.210  27.280  16.380  1.00  0.00            
ATOM     27  O8  BCD     1      11.820  27.840  15.180  1.00  0.00            
ATOM     28  C10 BCD     1      12.240  27.130  17.440  1.00  0.00            
ATOM     29  C11 BCD     1      11.620  26.740  18.740  1.00  0.00            
ATOM     30  O9  BCD     1      10.460  27.620  19.010  1.00  0.00            
ATOM     31  C12 BCD     1      12.600  26.830  19.860  1.00  0.00            
ATOM     32  O10 BCD     1      13.030  28.120  20.190  1.00  0.00            
ATOM     33  H11 BCD     1       8.680  28.370  18.430  1.00  0.00            
ATOM     34  H12 BCD     1      10.460  29.150  16.900  1.00  0.00            
ATOM     35  H13 BCD     1       9.480  28.290  15.010  1.00  0.00            
ATOM     36  H14 BCD     1      10.890  26.240  16.210  1.00  0.00            
ATOM     37  H15 BCD     1      11.320  27.510  14.430  1.00  0.00            
ATOM     38  H16 BCD     1      12.790  28.080  17.490  1.00  0.00            
ATOM     39  H17 BCD     1      11.310  25.690  18.600  1.00  0.00            
ATOM     40  H18 BCD     1      12.050  26.400  20.710  1.00  0.00            
ATOM     41  H19 BCD     1      13.410  26.130  19.600  1.00  0.00            
ATOM     42  H20 BCD     1      13.860  28.030  20.660  1.00  0.00            
ATOM     43  C13 BCD     1       6.030  23.700  17.890  1.00  0.00            
ATOM     44  O11 BCD     1       6.910  22.700  18.360  1.00  0.00            
ATOM     45  C14 BCD     1       6.400  24.190  16.500  1.00  0.00            
ATOM     46  O12 BCD     1       6.580  23.130  15.550  1.00  0.00            
ATOM     47  C15 BCD     1       7.670  25.020  16.630  1.00  0.00            
ATOM     48  O13 BCD     1       8.130  25.580  15.390  1.00  0.00            
ATOM     49  C16 BCD     1       7.510  26.160  17.690  1.00  0.00            
ATOM     50  C17 BCD     1       6.960  25.560  18.950  1.00  0.00            
ATOM     51  O14 BCD     1       5.800  24.800  18.670  1.00  0.00            
ATOM     52  C18 BCD     1       6.380  26.690  19.820  1.00  0.00            
ATOM     53  O15 BCD     1       5.230  27.270  19.250  1.00  0.00            
ATOM     54  H21 BCD     1       5.070  23.180  17.740  1.00  0.00            
ATOM     55  H22 BCD     1       5.620  24.920  16.240  1.00  0.00            
ATOM     56  H23 BCD     1       6.910  23.550  14.750  1.00  0.00            
ATOM     57  H24 BCD     1       8.440  24.380  17.090  1.00  0.00            
ATOM     58  H25 BCD     1       8.190  26.530  15.510  1.00  0.00            
ATOM     59  H26 BCD     1       6.960  27.000  17.250  1.00  0.00            
ATOM     60  H27 BCD     1       7.840  25.020  19.310  1.00  0.00            
ATOM     61  H28 BCD     1       6.120  26.290  20.810  1.00  0.00            
ATOM     62  H29 BCD     1       7.190  27.410  19.970  1.00  0.00            
ATOM     63  H30 BCD     1       4.820  26.580  18.710  1.00  0.00            
ATOM     64  C19 BCD     1       7.460  18.990  20.110  1.00  0.00            
ATOM     65  O16 BCD     1       8.900  19.080  20.200  1.00  0.00            
ATOM     66  C20 BCD     1       6.880  19.060  18.710  1.00  0.00            
ATOM     67  O17 BCD     1       7.560  18.150  17.860  1.00  0.00            
ATOM     68  C21 BCD     1       7.070  20.440  18.070  1.00  0.00            
ATOM     69  O18 BCD     1       6.400  20.550  16.810  1.00  0.00            
ATOM     70  C22 BCD     1       6.470  21.480  18.910  1.00  0.00            
ATOM     71  C23 BCD     1       7.020  21.410  20.350  1.00  0.00            
ATOM     72  O19 BCD     1       6.870  20.050  20.870  1.00  0.00            
ATOM     73  C24 BCD     1       6.350  22.400  21.300  1.00  0.00            
ATOM     74  O20 BCD     1       4.970  22.050  21.470  1.00  0.00            
ATOM     75  H31 BCD     1       7.240  17.990  20.510  1.00  0.00            
ATOM     76  H32 BCD     1       5.800  18.850  18.650  1.00  0.00            
ATOM     77  H33 BCD     1       7.120  18.150  17.010  1.00  0.00            
ATOM     78  H34 BCD     1       8.140  20.610  17.880  1.00  0.00            
ATOM     79  H35 BCD     1       6.340  21.440  16.460  1.00  0.00            
ATOM     80  H36 BCD     1       5.370  21.360  18.920  1.00  0.00            
ATOM     81  H37 BCD     1       8.070  21.710  20.420  1.00  0.00            
ATOM     82  H38 BCD     1       6.890  22.330  22.250  1.00  0.00            
ATOM     83  H39 BCD     1       6.410  23.430  20.900  1.00  0.00            
ATOM     84  H40 BCD     1       4.480  22.600  22.080  1.00  0.00            
ATOM     85  C25 BCD     1      11.900  17.200  22.290  1.00  0.00            
ATOM     86  O21 BCD     1      12.840  17.650  21.320  1.00  0.00            
ATOM     87  C26 BCD     1      10.850  16.250  21.570  1.00  0.00            
ATOM     88  O22 BCD     1      11.580  15.210  20.830  1.00  0.00            
ATOM     89  C27 BCD     1      10.020  17.090  20.550  1.00  0.00            
ATOM     90  O23 BCD     1       8.950  16.380  19.880  1.00  0.00            
ATOM     91  C28 BCD     1       9.450  18.390  21.260  1.00  0.00            
ATOM     92  C29 BCD     1      10.570  19.180  21.970  1.00  0.00            
ATOM     93  O24 BCD     1      11.170  18.240  22.870  1.00  0.00            
ATOM     94  C30 BCD     1      10.030  20.380  22.810  1.00  0.00            
ATOM     95  O25 BCD     1       9.230  19.980  23.910  1.00  0.00            
ATOM     96  H41 BCD     1      12.320  16.680  23.160  1.00  0.00            
ATOM     97  H42 BCD     1      10.230  15.700  22.290  1.00  0.00            
ATOM     98  H43 BCD     1      10.860  14.620  20.580  1.00  0.00            
ATOM     99  H44 BCD     1      10.670  17.510  19.770  1.00  0.00            
ATOM    100  H45 BCD     1       8.510  17.010  19.300  1.00  0.00            
ATOM    101  H46 BCD     1       8.740  18.200  22.080  1.00  0.00            
ATOM    102  H47 BCD     1      11.250  19.630  21.250  1.00  0.00            
ATOM    103  H48 BCD     1      10.880  20.970  23.160  1.00  0.00            
ATOM    104  H49 BCD     1       9.440  21.030  22.140  1.00  0.00            
ATOM    105  H50 BCD     1       8.950  20.770  24.390  1.00  0.00            
ATOM    106  C31 BCD     1      16.700  18.270  20.440  1.00  0.00            
ATOM    107  O26 BCD     1      16.350  19.290  19.680  1.00  0.00            
ATOM    108  C32 BCD     1      16.210  16.940  19.940  1.00  0.00            
ATOM    109  O27 BCD     1      16.700  16.660  18.670  1.00  0.00            
ATOM    110  C33 BCD     1      14.680  16.800  20.110  1.00  0.00            
ATOM    111  C34 BCD     1      14.180  17.330  21.440  1.00  0.00            
ATOM    112  C35 BCD     1      14.820  18.620  21.870  1.00  0.00            
ATOM    113  O28 BCD     1      16.200  18.560  21.680  1.00  0.00            
ATOM    114  C36 BCD     1      14.650  19.100  23.310  1.00  0.00            
ATOM    115  O29 BCD     1      15.090  18.050  24.160  1.00  0.00            
ATOM    116  O30 BCD     1      14.200  15.470  19.830  1.00  0.00            
ATOM    117  H51 BCD     1      17.780  18.230  20.610  1.00  0.00            
ATOM    118  H52 BCD     1      16.560  16.120  20.580  1.00  0.00            
ATOM    119  H53 BCD     1      16.550  15.740  18.450  1.00  0.00            
ATOM    120  H54 BCD     1      14.270  17.420  19.300  1.00  0.00            
ATOM    121  H55 BCD     1      13.260  15.380  20.030  1.00  0.00            
ATOM    122  H56 BCD     1      14.380  16.540  22.180  1.00  0.00            
ATOM    123  H57 BCD     1      14.310  19.270  21.140  1.00  0.00            
ATOM    124  H58 BCD     1      15.240  19.990  23.550  1.00  0.00            
ATOM    125  H59 BCD     1      13.580  19.310  23.440  1.00  0.00            
ATOM    126  H60 BCD     1      16.020  17.950  23.920  1.00  0.00            
ATOM    127  C37 BCD     1      17.810  22.630  17.750  1.00  0.00            
ATOM    128  O31 BCD     1      16.480  23.030  17.600  1.00  0.00            
ATOM    129  C38 BCD     1      18.030  21.200  17.060  1.00  0.00            
ATOM    130  O32 BCD     1      17.800  21.320  15.670  1.00  0.00            
ATOM    131  C39 BCD     1      17.070  20.170  17.680  1.00  0.00            
ATOM    132  O33 BCD     1      17.290  18.820  17.100  1.00  0.00            
ATOM    133  C40 BCD     1      17.310  20.130  19.160  1.00  0.00            
ATOM    134  C41 BCD     1      17.300  21.520  19.890  1.00  0.00            
ATOM    135  O34 BCD     1      18.110  22.430  19.120  1.00  0.00            
ATOM    136  C42 BCD     1      17.790  21.520  21.270  1.00  0.00            
ATOM    137  O35 BCD     1      19.160  21.180  21.410  1.00  0.00            
ATOM    138  H61 BCD     1      18.480  23.430  17.390  1.00  0.00            
ATOM    139  H62 BCD     1      19.080  20.870  17.140  1.00  0.00            
ATOM    140  H63 BCD     1      18.620  21.090  15.230  1.00  0.00            
ATOM    141  H64 BCD     1      16.060  20.580  17.590  1.00  0.00            
ATOM    142  H65 BCD     1      17.230  18.110  17.750  1.00  0.00            
ATOM    143  H66 BCD     1      18.320  19.740  19.350  1.00  0.00            
ATOM    144  H67 BCD     1      16.250  21.850  19.900  1.00  0.00            
ATOM    145  H68 BCD     1      17.690  22.510  21.750  1.00  0.00            
ATOM    146  H69 BCD     1      17.180  20.830  21.860  1.00  0.00            
ATOM    147  H70 BCD     1      19.720  21.510  20.710  1.00  0.00            
ATOM    148  C1  EA3     2      13.770  21.140  10.080  1.00  0.00            
ATOM    149  N1  EA3     2      13.050  20.980  11.430  1.00  0.00            
ATOM    150  C2  EA3     2      13.520  21.940  12.470  1.00  0.00            
ATOM    151  C3  EA3     2      12.880  21.760  13.820  1.00  0.00            
ATOM    152  N2  EA3     2      12.830  20.320  14.290  1.00  0.00            
ATOM    153  C4  EA3     2      11.960  20.040  15.550  1.00  0.00            
ATOM    154  C5  EA3     2      12.020  18.570  16.050  1.00  0.00            
ATOM    155  C6  EA3     2      10.900  17.790  16.260  1.00  0.00            
ATOM    156  C7  EA3     2      10.940  16.490  16.800  1.00  0.00            
ATOM    157  C8  EA3     2      12.170  15.900  17.010  1.00  0.00            
ATOM    158  C9  EA3     2      13.340  16.670  16.880  1.00  0.00            
ATOM    159  C10 EA3     2      13.250  18.020  16.360  1.00  0.00            
ATOM    160  C11 EA3     2      11.970  21.060  16.650  1.00  0.00            
ATOM    161  C12 EA3     2      10.870  21.770  17.070  1.00  0.00            
ATOM    162  C13 EA3     2      10.830  22.490  18.300  1.00  0.00            
ATOM    163  C14 EA3     2      12.030  22.600  19.040  1.00  0.00            
ATOM    164  Cl1 EA3     2      12.160  23.660  20.390  1.00  0.00            
ATOM    165  C15 EA3     2      13.170  21.990  18.550  1.00  0.00            
ATOM    166  C16 EA3     2      13.170  21.270  17.340  1.00  0.00            
ATOM    167  C17 EA3     2      12.450  19.280  13.240  1.00  0.00            
ATOM    168  C18 EA3     2      13.190  19.530  11.940  1.00  0.00            
ATOM    169  H1  EA3     2      13.730  20.270   9.430  1.00  0.00            
ATOM    170  H2  EA3     2      13.400  21.990   9.510  1.00  0.00            
ATOM    171  H3  EA3     2      14.810  21.330  10.350  1.00  0.00            
ATOM    172  H4  EA3     2      12.030  21.100  11.330  1.00  0.00            
ATOM    173  H5  EA3     2      13.260  22.920  12.070  1.00  0.00            
ATOM    174  H6  EA3     2      14.600  21.940  12.580  1.00  0.00            
ATOM    175  H7  EA3     2      11.830  22.030  13.700  1.00  0.00            
ATOM    176  H8  EA3     2      13.320  22.380  14.600  1.00  0.00            
ATOM    177  H9  EA3     2      13.800  20.190  14.610  1.00  0.00            
ATOM    178  H10 EA3     2      11.010  20.240  15.040  1.00  0.00            
ATOM    179  H11 EA3     2       9.900  18.120  15.990  1.00  0.00            
ATOM    180  H12 EA3     2      10.030  15.930  16.940  1.00  0.00            
ATOM    181  H13 EA3     2      12.190  14.860  17.320  1.00  0.00            
ATOM    182  H14 EA3     2      14.320  16.230  17.030  1.00  0.00            
ATOM    183  H15 EA3     2      14.040  18.750  16.180  1.00  0.00            
ATOM    184  H16 EA3     2      10.010  21.790  16.410  1.00  0.00            
ATOM    185  H17 EA3     2       9.950  22.990  18.680  1.00  0.00            
ATOM    186  H18 EA3     2      14.140  22.200  18.990  1.00  0.00            
ATOM    187  H19 EA3     2      14.100  20.800  17.040  1.00  0.00            
ATOM    188  H20 EA3     2      11.370  19.390  13.200  1.00  0.00            
ATOM    189  H21 EA3     2      12.740  18.300  13.640  1.00  0.00            
ATOM    190  H22 EA3     2      14.260  19.310  11.920  1.00  0.00            
ATOM    191  H23 EA3     2      12.850  18.900  11.110  1.00  0.00            
TER
ENDMDL
MODEL        1
ATOM      1  C1  BCD     1      16.180  22.380  17.800  1.00  0.00            
ATOM      2  O1  BCD     1      15.750  21.280  18.580  1.00  0.00            
ATOM      3  C2  BCD     1      16.170  21.890  16.260  1.00  0.00            
ATOM      4  O2  BCD     1      14.820  21.650  15.880  1.00  0.00            
ATOM      5  C3  BCD     1      17.140  20.640  15.960  1.00  0.00            
ATOM      6  O3  BCD     1      17.130  20.220  14.610  1.00  0.00            
ATOM      7  C4  BCD     1      18.560  20.960  16.520  1.00  0.00            
ATOM      8  C5  BCD     1      18.480  21.560  17.930  1.00  0.00            
ATOM      9  O4  BCD     1      17.560  22.640  18.080  1.00  0.00            
ATOM     10  C6  BCD     1      19.820  22.070  18.370  1.00  0.00            
ATOM     11  O5  BCD     1      20.230  23.210  17.530  1.00  0.00            
ATOM     12  H1  BCD     1      15.620  23.310  17.910  1.00  0.00            
ATOM     13  H2  BCD     1      16.500  22.760  15.680  1.00  0.00            
ATOM     14  H3  BCD     1      14.470  22.530  15.740  1.00  0.00            
ATOM     15  H4  BCD     1      16.750  19.760  16.490  1.00  0.00            
ATOM     16  H5  BCD     1      17.140  19.270  14.710  1.00  0.00            
ATOM     17  H6  BCD     1      19.140  21.580  15.830  1.00  0.00            
ATOM     18  H7  BCD     1      18.250  20.800  18.680  1.00  0.00            
ATOM     19  H8  BCD     1      19.680  22.340  19.420  1.00  0.00            
ATOM     20  H9  BCD     1      20.490  21.230  18.170  1.00  0.00            
ATOM     21  H10 BCD     1      19.490  23.810  17.630  1.00  0.00            
ATOM     22  C7  BCD     1      12.980  20.100  21.580  1.00  0.00            
ATOM     23  O6  BCD     1      13.600  18.850  21.880  1.00  0.00            
ATOM     24  C8  BCD     1      12.470  20.190  20.160  1.00  0.00            
ATOM     25  O7  BCD     1      11.570  19.210  19.770  1.00  0.00            
ATOM     26  C9  BCD     1      13.660  20.190  19.110  1.00  0.00            
ATOM     27  O8  BCD     1      13.040  20.360  17.860  1.00  0.00            
ATOM     28  C10 BCD     1      14.640  21.350  19.420  1.00  0.00            
ATOM     29  C11 BCD     1      15.000  21.210  20.900  1.00  0.00            
ATOM     30  O9  BCD     1      13.880  21.240  21.680  1.00  0.00            
ATOM     31  C12 BCD     1      16.060  22.200  21.440  1.00  0.00            
ATOM     32  O10 BCD     1      15.640  23.530  21.460  1.00  0.00            
ATOM     33  H11 BCD     1      12.180  20.310  22.300  1.00  0.00            
ATOM     34  H12 BCD     1      11.850  21.090  20.020  1.00  0.00            
ATOM     35  H13 BCD     1      11.640  19.270  18.820  1.00  0.00            
ATOM     36  H14 BCD     1      14.150  19.210  19.190  1.00  0.00            
ATOM     37  H15 BCD     1      13.580  20.910  17.270  1.00  0.00            
ATOM     38  H16 BCD     1      14.230  22.360  19.330  1.00  0.00            
ATOM     39  H17 BCD     1      15.310  20.150  20.970  1.00  0.00            
ATOM     40  H18 BCD     1      16.460  21.900  22.420  1.00  0.00            
ATOM     41  H19 BCD     1      16.850  22.120  20.680  1.00  0.00            
ATOM     42  H20 BCD     1      16.420  24.090  21.550  1.00  0.00            
ATOM     43  C13 BCD     1      13.990  16.200  25.200  1.00  0.00            
ATOM     44  O11 BCD     1      14.500  15.310  24.240  1.00  0.00            
ATOM     45  C14 BCD     1      12.510  16.670  24.940  1.00  0.00            
ATOM     46  O12 BCD     1      11.530  15.630  25.010  1.00  0.00            
ATOM     47  C15 BCD     1      12.520  17.230  23.450  1.00  0.00            
ATOM     48  O13 BCD     1      11.160  17.500  23.040  1.00  0.00            
ATOM     49  C16 BCD     1      13.460  18.430  23.270  1.00  0.00            
ATOM     50  C17 BCD     1      14.840  18.080  23.900  1.00  0.00            
ATOM     51  O14 BCD     1      14.740  17.450  25.160  1.00  0.00            
ATOM     52  C18 BCD     1      15.740  19.280  24.220  1.00  0.00            
ATOM     53  O15 BCD     1      17.040  19.000  23.860  1.00  0.00            
ATOM     54  H21 BCD     1      14.210  15.810  26.200  1.00  0.00            
ATOM     55  H22 BCD     1      12.220  17.560  25.510  1.00  0.00            
ATOM     56  H23 BCD     1      11.210  15.450  25.900  1.00  0.00            
ATOM     57  H24 BCD     1      12.980  16.440  22.860  1.00  0.00            
ATOM     58  H25 BCD     1      10.730  16.700  23.340  1.00  0.00            
ATOM     59  H26 BCD     1      13.130  19.330  23.790  1.00  0.00            
ATOM     60  H27 BCD     1      15.440  17.450  23.230  1.00  0.00            
ATOM     61  H28 BCD     1      15.460  20.160  23.620  1.00  0.00            
ATOM     62  H29 BCD     1      15.710  19.490  25.290  1.00  0.00            
ATOM     63  H30 BCD     1      17.580  19.780  23.990  1.00  0.00            
ATOM     64  C19 BCD     1      15.660  11.480  23.720  1.00  0.00            
ATOM     65  O16 BCD     1      16.720  12.030  22.900  1.00  0.00            
ATOM     66  C20 BCD     1      14.390  11.860  23.090  1.00  0.00            
ATOM     67  O17 BCD     1      14.380  11.340  21.780  1.00  0.00            
ATOM     68  C21 BCD     1      14.170  13.320  23.030  1.00  0.00            
ATOM     69  O18 BCD     1      12.890  13.720  22.600  1.00  0.00            
ATOM     70  C22 BCD     1      14.380  13.880  24.420  1.00  0.00            
ATOM     71  C23 BCD     1      15.720  13.330  25.070  1.00  0.00            
ATOM     72  O19 BCD     1      15.790  11.980  25.020  1.00  0.00            
ATOM     73  C24 BCD     1      15.790  13.710  26.630  1.00  0.00            
ATOM     74  O20 BCD     1      14.540  13.500  27.360  1.00  0.00            
ATOM     75  H31 BCD     1      15.740  10.390  23.840  1.00  0.00            
ATOM     76  H32 BCD     1      13.550  11.400  23.620  1.00  0.00            
ATOM     77  H33 BCD     1      13.630  10.760  21.640  1.00  0.00            
ATOM     78  H34 BCD     1      14.980  13.640  22.370  1.00  0.00            
ATOM     79  H35 BCD     1      12.270  13.040  22.880  1.00  0.00            
ATOM     80  H36 BCD     1      13.450  13.680  24.980  1.00  0.00            
ATOM     81  H37 BCD     1      16.610  13.740  24.570  1.00  0.00            
ATOM     82  H38 BCD     1      16.620  13.090  26.990  1.00  0.00            
ATOM     83  H39 BCD     1      16.110  14.760  26.630  1.00  0.00            
ATOM     84  H40 BCD     1      14.590  13.640  28.310  1.00  0.00            
ATOM     85  C25 BCD     1      20.210  11.100  20.980  1.00  0.00            
ATOM     86  O21 BCD     1      20.240  12.530  20.630  1.00  0.00            
ATOM     87  C26 BCD     1      18.940  10.380  20.450  1.00  0.00            
ATOM     88  O22 BCD     1      18.890  10.420  18.990  1.00  0.00            
ATOM     89  C27 BCD     1      17.690  11.060  20.990  1.00  0.00            
ATOM     90  O23 BCD     1      16.530  10.240  20.530  1.00  0.00            
ATOM     91  C28 BCD     1      17.770  11.130  22.500  1.00  0.00            
ATOM     92  C29 BCD     1      19.130  11.720  23.060  1.00  0.00            
ATOM     93  O24 BCD     1      20.190  11.050  22.380  1.00  0.00            
ATOM     94  C30 BCD     1      19.300  11.460  24.510  1.00  0.00            
ATOM     95  O25 BCD     1      20.520  12.020  24.860  1.00  0.00            
ATOM     96  H41 BCD     1      21.120  10.660  20.570  1.00  0.00            
ATOM     97  H42 BCD     1      18.970   9.390  20.910  1.00  0.00            
ATOM     98  H43 BCD     1      18.040   9.990  18.840  1.00  0.00            
ATOM     99  H44 BCD     1      17.570  12.050  20.540  1.00  0.00            
ATOM    100  H45 BCD     1      15.720  10.640  20.850  1.00  0.00            
ATOM    101  H46 BCD     1      17.640  10.090  22.840  1.00  0.00            
ATOM    102  H47 BCD     1      19.030  12.790  22.820  1.00  0.00            
ATOM    103  H48 BCD     1      18.500  12.030  25.020  1.00  0.00            
ATOM    104  H49 BCD     1      19.210  10.380  24.670  1.00  0.00            
ATOM    105  H50 BCD     1      21.250  11.700  24.310  1.00  0.00            
ATOM    106  C31 BCD     1      22.430  15.140  18.370  1.00  0.00            
ATOM    107  O26 BCD     1      21.310  15.910  18.090  1.00  0.00            
ATOM    108  C32 BCD     1      22.180  13.740  17.740  1.00  0.00            
ATOM    109  O27 BCD     1      22.010  13.750  16.350  1.00  0.00            
ATOM    110  C33 BCD     1      21.090  12.960  18.400  1.00  0.00            
ATOM    111  C34 BCD     1      21.350  13.020  19.940  1.00  0.00            
ATOM    112  C35 BCD     1      21.640  14.420  20.510  1.00  0.00            
ATOM    113  O28 BCD     1      22.710  15.080  19.790  1.00  0.00            
ATOM    114  C36 BCD     1      22.000  14.290  21.970  1.00  0.00            
ATOM    115  O29 BCD     1      22.180  15.670  22.430  1.00  0.00            
ATOM    116  O30 BCD     1      21.100  11.610  17.940  1.00  0.00            
ATOM    117  H51 BCD     1      23.320  15.510  17.860  1.00  0.00            
ATOM    118  H52 BCD     1      23.040  13.110  17.990  1.00  0.00            
ATOM    119  H53 BCD     1      21.660  12.900  16.070  1.00  0.00            
ATOM    120  H54 BCD     1      20.090  13.420  18.340  1.00  0.00            
ATOM    121  H55 BCD     1      20.330  11.140  18.260  1.00  0.00            
ATOM    122  H56 BCD     1      22.240  12.440  20.240  1.00  0.00            
ATOM    123  H57 BCD     1      20.710  14.990  20.380  1.00  0.00            
ATOM    124  H58 BCD     1      21.280  13.780  22.620  1.00  0.00            
ATOM    125  H59 BCD     1      22.930  13.720  22.110  1.00  0.00            
ATOM    126  H60 BCD     1      22.090  15.540  23.370  1.00  0.00            
ATOM    127  C37 BCD     1      20.410  19.490  15.960  1.00  0.00            
ATOM    128  O31 BCD     1      19.160  19.640  16.710  1.00  0.00            
ATOM    129  C38 BCD     1      20.420  18.220  15.190  1.00  0.00            
ATOM    130  O32 BCD     1      19.360  18.210  14.270  1.00  0.00            
ATOM    131  C39 BCD     1      20.400  16.970  16.060  1.00  0.00            
ATOM    132  O33 BCD     1      20.480  15.790  15.220  1.00  0.00            
ATOM    133  C40 BCD     1      21.480  16.980  17.090  1.00  0.00            
ATOM    134  C41 BCD     1      21.430  18.260  17.910  1.00  0.00            
ATOM    135  O34 BCD     1      21.430  19.370  16.990  1.00  0.00            
ATOM    136  C42 BCD     1      22.600  18.400  18.880  1.00  0.00            
ATOM    137  O35 BCD     1      23.850  18.640  18.150  1.00  0.00            
ATOM    138  H61 BCD     1      20.600  20.340  15.290  1.00  0.00            
ATOM    139  H62 BCD     1      21.380  18.080  14.680  1.00  0.00            
ATOM    140  H63 BCD     1      18.570  17.990  14.770  1.00  0.00            
ATOM    141  H64 BCD     1      19.490  16.890  16.660  1.00  0.00            
ATOM    142  H65 BCD     1      21.020  15.090  15.600  1.00  0.00            
ATOM    143  H66 BCD     1      22.460  16.850  16.620  1.00  0.00            
ATOM    144  H67 BCD     1      20.470  18.320  18.430  1.00  0.00            
ATOM    145  H68 BCD     1      22.340  19.190  19.590  1.00  0.00            
ATOM    146  H69 BCD     1      22.620  17.540  19.570  1.00  0.00            
ATOM    147  H70 BCD     1      23.630  18.990  17.290  1.00  0.00            
ATOM    148  C1  EA3     2      10.280  15.650  20.240  1.00  0.00            
ATOM    149  N1  EA3     2      11.780  15.180  20.460  1.00  0.00            
ATOM    150  C2  EA3     2      12.630  16.420  20.300  1.00  0.00            
ATOM    151  C3  EA3     2      14.150  15.980  20.340  1.00  0.00            
ATOM    152  N2  EA3     2      14.560  14.960  19.250  1.00  0.00            
ATOM    153  C4  EA3     2      15.990  14.440  19.510  1.00  0.00            
ATOM    154  C5  EA3     2      16.570  13.580  18.310  1.00  0.00            
ATOM    155  C6  EA3     2      16.190  12.310  18.050  1.00  0.00            
ATOM    156  C7  EA3     2      16.630  11.590  16.870  1.00  0.00            
ATOM    157  C8  EA3     2      17.600  12.210  16.080  1.00  0.00            
ATOM    158  C9  EA3     2      17.970  13.500  16.290  1.00  0.00            
ATOM    159  C10 EA3     2      17.480  14.170  17.390  1.00  0.00            
ATOM    160  C11 EA3     2      16.960  15.550  19.970  1.00  0.00            
ATOM    161  C12 EA3     2      17.580  15.380  21.210  1.00  0.00            
ATOM    162  C13 EA3     2      18.370  16.420  21.660  1.00  0.00            
ATOM    163  C14 EA3     2      18.520  17.610  20.930  1.00  0.00            
ATOM    164  Cl1 EA3     2      19.600  18.910  21.480  1.00  0.00            
ATOM    165  C15 EA3     2      17.880  17.760  19.690  1.00  0.00            
ATOM    166  C16 EA3     2      17.010  16.760  19.240  1.00  0.00            
ATOM    167  C17 EA3     2      13.570  13.860  19.320  1.00  0.00            
ATOM    168  C18 EA3     2      12.100  14.210  19.370  1.00  0.00            
ATOM    169  H1  EA3     2       9.670  14.800  19.950  1.00  0.00            
ATOM    170  H2  EA3     2       9.840  16.140  21.100  1.00  0.00            
ATOM    171  H3  EA3     2      10.180  16.340  19.400  1.00  0.00            
ATOM    172  H4  EA3     2      11.900  14.710  21.370  1.00  0.00            
ATOM    173  H5  EA3     2      12.250  17.210  20.940  1.00  0.00            
ATOM    174  H6  EA3     2      12.510  16.820  19.290  1.00  0.00            
ATOM    175  H7  EA3     2      14.250  15.610  21.360  1.00  0.00            
ATOM    176  H8  EA3     2      14.720  16.910  20.290  1.00  0.00            
ATOM    177  H9  EA3     2      14.520  15.470  18.350  1.00  0.00            
ATOM    178  H10 EA3     2      15.900  13.700  20.310  1.00  0.00            
ATOM    179  H11 EA3     2      15.400  11.890  18.660  1.00  0.00            
ATOM    180  H12 EA3     2      16.360  10.560  16.660  1.00  0.00            
ATOM    181  H13 EA3     2      18.110  11.700  15.260  1.00  0.00            
ATOM    182  H14 EA3     2      18.560  14.050  15.560  1.00  0.00            
ATOM    183  H15 EA3     2      17.750  15.220  17.520  1.00  0.00            
ATOM    184  H16 EA3     2      17.510  14.510  21.860  1.00  0.00            
ATOM    185  H17 EA3     2      18.940  16.240  22.570  1.00  0.00            
ATOM    186  H18 EA3     2      17.980  18.660  19.090  1.00  0.00            
ATOM    187  H19 EA3     2      16.480  16.930  18.300  1.00  0.00            
ATOM    188  H20 EA3     2      13.800  13.410  20.280  1.00  0.00            
ATOM    189  H21 EA3     2      13.730  13.210  18.460  1.00  0.00            
ATOM    190  H22 EA3     2      11.850  14.780  18.470  1.00  0.00            
ATOM    191  H23 EA3     2      11.530  13.280  19.470  1.00  0.00            
TER
ENDMDL
MODEL        1
ATOM      1  C1  BCD     1      16.630  25.030  21.500  1.00  0.00            
ATOM      2  O1  BCD     1      16.460  24.650  20.080  1.00  0.00            
ATOM      3  C2  BCD     1      17.360  26.320  21.660  1.00  0.00            
ATOM      4  O2  BCD     1      16.630  27.400  21.030  1.00  0.00            
ATOM      5  C3  BCD     1      18.760  26.190  21.190  1.00  0.00            
ATOM      6  O3  BCD     1      19.450  27.420  21.450  1.00  0.00            
ATOM      7  C4  BCD     1      19.470  25.060  21.890  1.00  0.00            
ATOM      8  C5  BCD     1      18.620  23.770  21.840  1.00  0.00            
ATOM      9  O4  BCD     1      17.300  24.040  22.280  1.00  0.00            
ATOM     10  C6  BCD     1      19.370  22.750  22.600  1.00  0.00            
ATOM     11  O5  BCD     1      19.480  23.100  23.940  1.00  0.00            
ATOM     12  H1  BCD     1      15.630  25.260  21.890  1.00  0.00            
ATOM     13  H2  BCD     1      17.360  26.520  22.740  1.00  0.00            
ATOM     14  H3  BCD     1      16.900  28.190  21.500  1.00  0.00            
ATOM     15  H4  BCD     1      18.790  26.050  20.110  1.00  0.00            
ATOM     16  H5  BCD     1      20.370  27.340  21.170  1.00  0.00            
ATOM     17  H6  BCD     1      19.530  25.400  22.940  1.00  0.00            
ATOM     18  H7  BCD     1      18.390  23.380  20.840  1.00  0.00            
ATOM     19  H8  BCD     1      18.810  21.810  22.510  1.00  0.00            
ATOM     20  H9  BCD     1      20.360  22.560  22.170  1.00  0.00            
ATOM     21  H10 BCD     1      20.170  22.550  24.310  1.00  0.00            
ATOM     22  C7  BCD     1      13.190  23.450  17.780  1.00  0.00            
ATOM     23  O6  BCD     1      13.990  23.680  16.540  1.00  0.00            
ATOM     24  C8  BCD     1      13.040  24.790  18.530  1.00  0.00            
ATOM     25  O7  BCD     1      12.310  25.730  17.720  1.00  0.00            
ATOM     26  C9  BCD     1      14.380  25.340  18.990  1.00  0.00            
ATOM     27  O8  BCD     1      14.110  26.380  19.930  1.00  0.00            
ATOM     28  C10 BCD     1      15.160  24.230  19.760  1.00  0.00            
ATOM     29  C11 BCD     1      15.220  22.920  18.900  1.00  0.00            
ATOM     30  O9  BCD     1      13.890  22.490  18.570  1.00  0.00            
ATOM     31  C12 BCD     1      15.930  21.930  19.770  1.00  0.00            
ATOM     32  O10 BCD     1      15.370  21.740  21.040  1.00  0.00            
ATOM     33  H11 BCD     1      12.190  23.030  17.650  1.00  0.00            
ATOM     34  H12 BCD     1      12.580  24.560  19.500  1.00  0.00            
ATOM     35  H13 BCD     1      11.450  25.330  17.600  1.00  0.00            
ATOM     36  H14 BCD     1      14.940  25.820  18.180  1.00  0.00            
ATOM     37  H15 BCD     1      14.930  26.600  20.380  1.00  0.00            
ATOM     38  H16 BCD     1      14.640  24.090  20.710  1.00  0.00            
ATOM     39  H17 BCD     1      15.920  22.990  18.060  1.00  0.00            
ATOM     40  H18 BCD     1      16.070  21.040  19.140  1.00  0.00            
ATOM     41  H19 BCD     1      16.960  22.310  19.870  1.00  0.00            
ATOM     42  H20 BCD     1      15.220  20.810  21.200  1.00  0.00            
ATOM     43  C13 BCD     1      14.140  21.620  12.900  1.00  0.00            
ATOM     44  O11 BCD     1      15.550  21.450  13.050  1.00  0.00            
ATOM     45  C14 BCD     1      13.770  23.120  12.890  1.00  0.00            
ATOM     46  O12 BCD     1      14.470  23.860  11.780  1.00  0.00            
ATOM     47  C15 BCD     1      14.110  23.820  14.230  1.00  0.00            
ATOM     48  O13 BCD     1      13.520  25.160  14.060  1.00  0.00            
ATOM     49  C16 BCD     1      13.390  23.070  15.430  1.00  0.00            
ATOM     50  C17 BCD     1      13.660  21.530  15.310  1.00  0.00            
ATOM     51  O14 BCD     1      13.470  21.020  14.010  1.00  0.00            
ATOM     52  C18 BCD     1      12.790  20.690  16.230  1.00  0.00            
ATOM     53  O15 BCD     1      11.390  21.200  16.280  1.00  0.00            
ATOM     54  H21 BCD     1      13.770  21.170  11.970  1.00  0.00            
ATOM     55  H22 BCD     1      12.710  23.250  12.630  1.00  0.00            
ATOM     56  H23 BCD     1      14.650  24.680  12.240  1.00  0.00            
ATOM     57  H24 BCD     1      15.190  23.880  14.420  1.00  0.00            
ATOM     58  H25 BCD     1      13.970  25.810  14.610  1.00  0.00            
ATOM     59  H26 BCD     1      12.310  23.270  15.370  1.00  0.00            
ATOM     60  H27 BCD     1      14.690  21.360  15.630  1.00  0.00            
ATOM     61  H28 BCD     1      12.830  19.680  15.820  1.00  0.00            
ATOM     62  H29 BCD     1      13.260  20.630  17.220  1.00  0.00            
ATOM     63  H30 BCD     1      11.060  21.030  15.390  1.00  0.00            
ATOM     64  C19 BCD     1      18.830  19.620  11.430  1.00  0.00            
ATOM     65  O16 BCD     1      19.460  20.080  12.640  1.00  0.00            
ATOM     66  C20 BCD     1      18.290  20.840  10.620  1.00  0.00            
ATOM     67  O17 BCD     1      19.440  21.720  10.270  1.00  0.00            
ATOM     68  C21 BCD     1      17.280  21.620  11.450  1.00  0.00            
ATOM     69  O18 BCD     1      16.690  22.590  10.750  1.00  0.00            
ATOM     70  C22 BCD     1      16.270  20.710  12.060  1.00  0.00            
ATOM     71  C23 BCD     1      16.840  19.400  12.650  1.00  0.00            
ATOM     72  O19 BCD     1      17.720  18.710  11.760  1.00  0.00            
ATOM     73  C24 BCD     1      15.680  18.410  12.960  1.00  0.00            
ATOM     74  O20 BCD     1      14.850  18.090  11.750  1.00  0.00            
ATOM     75  H31 BCD     1      19.590  19.080  10.850  1.00  0.00            
ATOM     76  H32 BCD     1      17.820  20.370   9.740  1.00  0.00            
ATOM     77  H33 BCD     1      19.030  22.440   9.790  1.00  0.00            
ATOM     78  H34 BCD     1      17.890  21.990  12.290  1.00  0.00            
ATOM     79  H35 BCD     1      15.930  23.000  11.180  1.00  0.00            
ATOM     80  H36 BCD     1      15.600  20.420  11.250  1.00  0.00            
ATOM     81  H37 BCD     1      17.320  19.630  13.620  1.00  0.00            
ATOM     82  H38 BCD     1      16.050  17.480  13.430  1.00  0.00            
ATOM     83  H39 BCD     1      15.060  18.930  13.710  1.00  0.00            
ATOM     84  H40 BCD     1      14.120  17.670  12.220  1.00  0.00            
ATOM     85  C25 BCD     1      22.890  19.650  14.890  1.00  0.00            
ATOM     86  O21 BCD     1      22.720  20.790  15.650  1.00  0.00            
ATOM     87  C26 BCD     1      23.060  19.910  13.360  1.00  0.00            
ATOM     88  O22 BCD     1      24.150  20.860  13.150  1.00  0.00            
ATOM     89  C27 BCD     1      21.800  20.400  12.740  1.00  0.00            
ATOM     90  O23 BCD     1      21.970  20.460  11.230  1.00  0.00            
ATOM     91  C28 BCD     1      20.620  19.460  13.060  1.00  0.00            
ATOM     92  C29 BCD     1      20.560  19.200  14.570  1.00  0.00            
ATOM     93  O24 BCD     1      21.780  18.810  15.130  1.00  0.00            
ATOM     94  C30 BCD     1      19.650  18.000  14.840  1.00  0.00            
ATOM     95  O25 BCD     1      19.420  17.840  16.210  1.00  0.00            
ATOM     96  H41 BCD     1      23.790  19.120  15.230  1.00  0.00            
ATOM     97  H42 BCD     1      23.270  18.900  12.980  1.00  0.00            
ATOM     98  H43 BCD     1      24.300  21.030  12.210  1.00  0.00            
ATOM     99  H44 BCD     1      21.500  21.350  13.220  1.00  0.00            
ATOM    100  H45 BCD     1      21.240  20.950  10.830  1.00  0.00            
ATOM    101  H46 BCD     1      20.740  18.480  12.590  1.00  0.00            
ATOM    102  H47 BCD     1      20.210  20.110  15.070  1.00  0.00            
ATOM    103  H48 BCD     1      18.670  18.200  14.390  1.00  0.00            
ATOM    104  H49 BCD     1      20.080  17.110  14.360  1.00  0.00            
ATOM    105  H50 BCD     1      18.480  17.700  16.300  1.00  0.00            
ATOM    106  C31 BCD     1      24.910  22.890  18.400  1.00  0.00            
ATOM    107  O26 BCD     1      23.670  23.300  19.020  1.00  0.00            
ATOM    108  C32 BCD     1      25.000  23.430  16.960  1.00  0.00            
ATOM    109  O27 BCD     1      24.800  24.840  16.760  1.00  0.00            
ATOM    110  C33 BCD     1      23.950  22.780  16.040  1.00  0.00            
ATOM    111  C34 BCD     1      23.880  21.290  16.190  1.00  0.00            
ATOM    112  C35 BCD     1      23.830  20.940  17.700  1.00  0.00            
ATOM    113  O28 BCD     1      24.990  21.480  18.310  1.00  0.00            
ATOM    114  C36 BCD     1      23.780  19.470  18.010  1.00  0.00            
ATOM    115  O29 BCD     1      24.950  18.650  17.560  1.00  0.00            
ATOM    116  O30 BCD     1      24.140  23.120  14.640  1.00  0.00            
ATOM    117  H51 BCD     1      25.720  23.180  19.080  1.00  0.00            
ATOM    118  H52 BCD     1      25.980  23.140  16.560  1.00  0.00            
ATOM    119  H53 BCD     1      24.950  25.070  15.840  1.00  0.00            
ATOM    120  H54 BCD     1      23.050  23.310  16.370  1.00  0.00            
ATOM    121  H55 BCD     1      23.940  22.260  14.250  1.00  0.00            
ATOM    122  H56 BCD     1      24.750  20.790  15.740  1.00  0.00            
ATOM    123  H57 BCD     1      22.930  21.410  18.120  1.00  0.00            
ATOM    124  H58 BCD     1      23.570  19.200  19.050  1.00  0.00            
ATOM    125  H59 BCD     1      22.960  19.000  17.450  1.00  0.00            
ATOM    126  H60 BCD     1      24.970  17.910  18.170  1.00  0.00            
ATOM    127  C37 BCD     1      21.860  25.180  21.990  1.00  0.00            
ATOM    128  O31 BCD     1      20.720  24.870  21.280  1.00  0.00            
ATOM    129  C38 BCD     1      22.790  26.110  21.260  1.00  0.00            
ATOM    130  O32 BCD     1      22.290  27.450  21.050  1.00  0.00            
ATOM    131  C39 BCD     1      23.280  25.430  20.010  1.00  0.00            
ATOM    132  O33 BCD     1      24.340  26.110  19.250  1.00  0.00            
ATOM    133  C40 BCD     1      23.690  23.990  20.230  1.00  0.00            
ATOM    134  C41 BCD     1      22.900  23.120  21.260  1.00  0.00            
ATOM    135  O34 BCD     1      22.520  23.980  22.350  1.00  0.00            
ATOM    136  C42 BCD     1      23.530  21.800  21.790  1.00  0.00            
ATOM    137  O35 BCD     1      24.670  21.990  22.570  1.00  0.00            
ATOM    138  H61 BCD     1      21.550  25.740  22.880  1.00  0.00            
ATOM    139  H62 BCD     1      23.700  26.200  21.870  1.00  0.00            
ATOM    140  H63 BCD     1      22.960  28.080  21.310  1.00  0.00            
ATOM    141  H64 BCD     1      22.410  25.430  19.340  1.00  0.00            
ATOM    142  H65 BCD     1      24.460  25.600  18.440  1.00  0.00            
ATOM    143  H66 BCD     1      24.680  24.060  20.690  1.00  0.00            
ATOM    144  H67 BCD     1      21.980  22.830  20.730  1.00  0.00            
ATOM    145  H68 BCD     1      22.720  21.350  22.390  1.00  0.00            
ATOM    146  H69 BCD     1      23.710  21.250  20.860  1.00  0.00            
ATOM    147  H70 BCD     1      24.880  21.310  23.220  1.00  0.00            
ATOM    148  C1  EA3     2      23.700  30.190  15.700  1.00  0.00            
ATOM    149  N1  EA3     2      22.830  29.040  15.160  1.00  0.00            
ATOM    150  C2  EA3     2      21.390  29.230  15.680  1.00  0.00            
ATOM    151  C3  EA3     2      20.480  28.080  15.180  1.00  0.00            
ATOM    152  N2  EA3     2      20.960  26.750  15.770  1.00  0.00            
ATOM    153  C4  EA3     2      20.120  25.680  15.110  1.00  0.00            
ATOM    154  C5  EA3     2      20.510  25.390  13.630  1.00  0.00            
ATOM    155  C6  EA3     2      19.740  25.940  12.580  1.00  0.00            
ATOM    156  C7  EA3     2      19.930  25.440  11.250  1.00  0.00            
ATOM    157  C8  EA3     2      20.830  24.420  11.050  1.00  0.00            
ATOM    158  C9  EA3     2      21.630  23.940  12.050  1.00  0.00            
ATOM    159  C10 EA3     2      21.470  24.400  13.360  1.00  0.00            
ATOM    160  C11 EA3     2      19.950  24.420  15.870  1.00  0.00            
ATOM    161  C12 EA3     2      20.460  24.210  17.140  1.00  0.00            
ATOM    162  C13 EA3     2      20.110  23.030  17.880  1.00  0.00            
ATOM    163  C14 EA3     2      19.180  22.120  17.300  1.00  0.00            
ATOM    164  Cl1 EA3     2      18.860  20.730  18.210  1.00  0.00            
ATOM    165  C15 EA3     2      18.660  22.350  16.070  1.00  0.00            
ATOM    166  C16 EA3     2      19.080  23.460  15.330  1.00  0.00            
ATOM    167  C17 EA3     2      22.380  26.570  15.440  1.00  0.00            
ATOM    168  C18 EA3     2      23.310  27.780  15.840  1.00  0.00            
ATOM    169  H1  EA3     2      23.850  30.080  16.780  1.00  0.00            
ATOM    170  H2  EA3     2      24.730  30.050  15.350  1.00  0.00            
ATOM    171  H3  EA3     2      23.370  31.170  15.360  1.00  0.00            
ATOM    172  H4  EA3     2      22.820  28.960  14.130  1.00  0.00            
ATOM    173  H5  EA3     2      21.070  30.190  15.270  1.00  0.00            
ATOM    174  H6  EA3     2      21.380  29.270  16.770  1.00  0.00            
ATOM    175  H7  EA3     2      20.620  28.040  14.090  1.00  0.00            
ATOM    176  H8  EA3     2      19.410  28.220  15.340  1.00  0.00            
ATOM    177  H9  EA3     2      20.880  26.730  16.800  1.00  0.00            
ATOM    178  H10 EA3     2      19.170  26.160  14.880  1.00  0.00            
ATOM    179  H11 EA3     2      18.900  26.630  12.680  1.00  0.00            
ATOM    180  H12 EA3     2      19.340  25.860  10.450  1.00  0.00            
ATOM    181  H13 EA3     2      20.980  24.100  10.030  1.00  0.00            
ATOM    182  H14 EA3     2      22.280  23.080  11.900  1.00  0.00            
ATOM    183  H15 EA3     2      22.000  23.820  14.110  1.00  0.00            
ATOM    184  H16 EA3     2      21.140  24.890  17.640  1.00  0.00            
ATOM    185  H17 EA3     2      20.610  22.670  18.770  1.00  0.00            
ATOM    186  H18 EA3     2      18.010  21.630  15.580  1.00  0.00            
ATOM    187  H19 EA3     2      18.620  23.590  14.360  1.00  0.00            
ATOM    188  H20 EA3     2      22.400  26.460  14.360  1.00  0.00            
ATOM    189  H21 EA3     2      22.660  25.650  15.950  1.00  0.00            
ATOM    190  H22 EA3     2      23.180  27.830  16.920  1.00  0.00            
ATOM    191  H23 EA3     2      24.320  27.540  15.510  1.00  0.00            
TER
ENDMDL
MODEL        1
ATOM      1  C1  BCD     1      14.080  26.260  11.240  1.00  0.00            
ATOM      2  O1  BCD     1      13.100  25.140  11.470  1.00  0.00            
ATOM      3  C2  BCD     1      15.290  25.680  10.530  1.00  0.00            
ATOM      4  O2  BCD     1      14.900  25.230   9.190  1.00  0.00            
ATOM      5  C3  BCD     1      16.000  24.600  11.310  1.00  0.00            
ATOM      6  O3  BCD     1      17.140  24.080  10.640  1.00  0.00            
ATOM      7  C4  BCD     1      16.380  25.220  12.720  1.00  0.00            
ATOM      8  C5  BCD     1      15.170  25.920  13.430  1.00  0.00            
ATOM      9  O4  BCD     1      14.520  26.810  12.530  1.00  0.00            
ATOM     10  C6  BCD     1      15.530  26.640  14.710  1.00  0.00            
ATOM     11  O5  BCD     1      16.280  27.770  14.330  1.00  0.00            
ATOM     12  H1  BCD     1      13.660  27.040  10.590  1.00  0.00            
ATOM     13  H2  BCD     1      16.040  26.460  10.370  1.00  0.00            
ATOM     14  H3  BCD     1      15.700  25.280   8.650  1.00  0.00            
ATOM     15  H4  BCD     1      15.270  23.800  11.490  1.00  0.00            
ATOM     16  H5  BCD     1      17.810  24.760  10.690  1.00  0.00            
ATOM     17  H6  BCD     1      17.090  26.050  12.570  1.00  0.00            
ATOM     18  H7  BCD     1      14.500  25.090  13.710  1.00  0.00            
ATOM     19  H8  BCD     1      14.600  26.890  15.240  1.00  0.00            
ATOM     20  H9  BCD     1      16.040  25.960  15.410  1.00  0.00            
ATOM     21  H10 BCD     1      15.820  28.510  14.740  1.00  0.00            
ATOM     22  C7  BCD     1       9.810  23.270  10.010  1.00  0.00            
ATOM     23  O6  BCD     1       9.600  22.610  11.250  1.00  0.00            
ATOM     24  C8  BCD     1      11.080  22.960   9.280  1.00  0.00            
ATOM     25  O7  BCD     1      11.010  21.520   9.000  1.00  0.00            
ATOM     26  C9  BCD     1      12.230  23.330  10.120  1.00  0.00            
ATOM     27  O8  BCD     1      13.470  23.000   9.550  1.00  0.00            
ATOM     28  C10 BCD     1      12.140  24.820  10.450  1.00  0.00            
ATOM     29  C11 BCD     1      10.780  25.240  10.930  1.00  0.00            
ATOM     30  O9  BCD     1       9.690  24.640  10.210  1.00  0.00            
ATOM     31  C12 BCD     1      10.560  26.750  10.990  1.00  0.00            
ATOM     32  O10 BCD     1      10.670  27.420   9.690  1.00  0.00            
ATOM     33  H11 BCD     1       8.940  23.100   9.360  1.00  0.00            
ATOM     34  H12 BCD     1      11.180  23.520   8.340  1.00  0.00            
ATOM     35  H13 BCD     1      11.580  21.320   8.260  1.00  0.00            
ATOM     36  H14 BCD     1      12.130  22.720  11.030  1.00  0.00            
ATOM     37  H15 BCD     1      13.980  23.790   9.380  1.00  0.00            
ATOM     38  H16 BCD     1      12.380  25.430   9.570  1.00  0.00            
ATOM     39  H17 BCD     1      10.740  24.810  11.940  1.00  0.00            
ATOM     40  H18 BCD     1       9.570  26.990  11.410  1.00  0.00            
ATOM     41  H19 BCD     1      11.400  27.060  11.620  1.00  0.00            
ATOM     42  H20 BCD     1      10.910  28.340   9.840  1.00  0.00            
ATOM     43  C13 BCD     1       7.150  20.110  13.180  1.00  0.00            
ATOM     44  O11 BCD     1       8.280  19.660  13.950  1.00  0.00            
ATOM     45  C14 BCD     1       7.330  19.770  11.690  1.00  0.00            
ATOM     46  O12 BCD     1       7.360  18.360  11.450  1.00  0.00            
ATOM     47  C15 BCD     1       8.540  20.470  11.140  1.00  0.00            
ATOM     48  O13 BCD     1       8.730  20.240   9.720  1.00  0.00            
ATOM     49  C16 BCD     1       8.350  22.000  11.470  1.00  0.00            
ATOM     50  C17 BCD     1       7.960  22.360  12.880  1.00  0.00            
ATOM     51  O14 BCD     1       6.890  21.490  13.280  1.00  0.00            
ATOM     52  C18 BCD     1       7.740  23.790  13.290  1.00  0.00            
ATOM     53  O15 BCD     1       6.510  24.330  12.700  1.00  0.00            
ATOM     54  H21 BCD     1       6.290  19.580  13.590  1.00  0.00            
ATOM     55  H22 BCD     1       6.390  20.160  11.300  1.00  0.00            
ATOM     56  H23 BCD     1       7.810  18.320  10.600  1.00  0.00            
ATOM     57  H24 BCD     1       9.450  20.220  11.710  1.00  0.00            
ATOM     58  H25 BCD     1       9.570  20.590   9.420  1.00  0.00            
ATOM     59  H26 BCD     1       7.580  22.420  10.820  1.00  0.00            
ATOM     60  H27 BCD     1       8.800  22.030  13.510  1.00  0.00            
ATOM     61  H28 BCD     1       7.580  23.830  14.380  1.00  0.00            
ATOM     62  H29 BCD     1       8.580  24.430  13.010  1.00  0.00            
ATOM     63  H30 BCD     1       5.760  23.790  12.980  1.00  0.00            
ATOM     64  C19 BCD     1       9.150  17.790  17.480  1.00  0.00            
ATOM     65  O16 BCD     1      10.300  18.640  17.640  1.00  0.00            
ATOM     66  C20 BCD     1       9.390  16.950  16.330  1.00  0.00            
ATOM     67  O17 BCD     1      10.570  16.200  16.420  1.00  0.00            
ATOM     68  C21 BCD     1       9.320  17.770  15.070  1.00  0.00            
ATOM     69  O18 BCD     1       9.240  16.900  13.910  1.00  0.00            
ATOM     70  C22 BCD     1       8.100  18.700  15.000  1.00  0.00            
ATOM     71  C23 BCD     1       7.890  19.380  16.330  1.00  0.00            
ATOM     72  O19 BCD     1       7.930  18.470  17.350  1.00  0.00            
ATOM     73  C24 BCD     1       6.640  20.180  16.460  1.00  0.00            
ATOM     74  O20 BCD     1       5.530  19.380  16.110  1.00  0.00            
ATOM     75  H31 BCD     1       9.130  17.120  18.350  1.00  0.00            
ATOM     76  H32 BCD     1       8.480  16.340  16.300  1.00  0.00            
ATOM     77  H33 BCD     1      10.480  15.530  15.740  1.00  0.00            
ATOM     78  H34 BCD     1      10.240  18.350  14.940  1.00  0.00            
ATOM     79  H35 BCD     1       8.470  16.320  13.980  1.00  0.00            
ATOM     80  H36 BCD     1       7.260  18.010  14.850  1.00  0.00            
ATOM     81  H37 BCD     1       8.600  20.210  16.470  1.00  0.00            
ATOM     82  H38 BCD     1       6.500  20.500  17.500  1.00  0.00            
ATOM     83  H39 BCD     1       6.590  21.050  15.790  1.00  0.00            
ATOM     84  H40 BCD     1       5.610  18.570  16.620  1.00  0.00            
ATOM     85  C25 BCD     1      13.130  19.520  20.500  1.00  0.00            
ATOM     86  O21 BCD     1      13.940  19.800  19.460  1.00  0.00            
ATOM     87  C26 BCD     1      12.660  18.050  20.510  1.00  0.00            
ATOM     88  O22 BCD     1      13.900  17.270  20.560  1.00  0.00            
ATOM     89  C27 BCD     1      11.780  17.780  19.230  1.00  0.00            
ATOM     90  O23 BCD     1      11.290  16.460  19.130  1.00  0.00            
ATOM     91  C28 BCD     1      10.700  18.720  18.960  1.00  0.00            
ATOM     92  C29 BCD     1      11.200  20.170  19.180  1.00  0.00            
ATOM     93  O24 BCD     1      11.920  20.230  20.420  1.00  0.00            
ATOM     94  C30 BCD     1       9.940  21.010  19.210  1.00  0.00            
ATOM     95  O25 BCD     1       8.990  20.590  20.130  1.00  0.00            
ATOM     96  H41 BCD     1      13.540  19.740  21.490  1.00  0.00            
ATOM     97  H42 BCD     1      11.960  17.830  21.320  1.00  0.00            
ATOM     98  H43 BCD     1      13.630  16.350  20.640  1.00  0.00            
ATOM     99  H44 BCD     1      12.530  17.900  18.440  1.00  0.00            
ATOM    100  H45 BCD     1      10.940  16.270  18.250  1.00  0.00            
ATOM    101  H46 BCD     1       9.870  18.440  19.630  1.00  0.00            
ATOM    102  H47 BCD     1      11.950  20.500  18.450  1.00  0.00            
ATOM    103  H48 BCD     1      10.310  22.000  19.490  1.00  0.00            
ATOM    104  H49 BCD     1       9.560  21.000  18.180  1.00  0.00            
ATOM    105  H50 BCD     1       9.300  20.900  20.990  1.00  0.00            
ATOM    106  C31 BCD     1      17.570  21.320  18.330  1.00  0.00            
ATOM    107  O26 BCD     1      17.110  21.950  17.180  1.00  0.00            
ATOM    108  C32 BCD     1      17.450  19.790  18.410  1.00  0.00            
ATOM    109  O27 BCD     1      17.930  19.110  17.250  1.00  0.00            
ATOM    110  C33 BCD     1      15.990  19.340  18.640  1.00  0.00            
ATOM    111  C34 BCD     1      15.280  20.220  19.700  1.00  0.00            
ATOM    112  C35 BCD     1      15.510  21.710  19.560  1.00  0.00            
ATOM    113  O28 BCD     1      16.900  22.010  19.440  1.00  0.00            
ATOM    114  C36 BCD     1      14.970  22.440  20.820  1.00  0.00            
ATOM    115  O29 BCD     1      15.370  21.890  22.110  1.00  0.00            
ATOM    116  O30 BCD     1      16.000  17.990  18.980  1.00  0.00            
ATOM    117  H51 BCD     1      18.620  21.560  18.530  1.00  0.00            
ATOM    118  H52 BCD     1      18.010  19.530  19.310  1.00  0.00            
ATOM    119  H53 BCD     1      17.920  18.160  17.380  1.00  0.00            
ATOM    120  H54 BCD     1      15.510  19.480  17.670  1.00  0.00            
ATOM    121  H55 BCD     1      15.180  17.800  19.440  1.00  0.00            
ATOM    122  H56 BCD     1      15.550  19.860  20.700  1.00  0.00            
ATOM    123  H57 BCD     1      15.100  22.090  18.610  1.00  0.00            
ATOM    124  H58 BCD     1      15.230  23.490  20.620  1.00  0.00            
ATOM    125  H59 BCD     1      13.870  22.460  20.870  1.00  0.00            
ATOM    126  H60 BCD     1      16.260  22.260  22.210  1.00  0.00            
ATOM    127  C37 BCD     1      18.230  24.310  14.050  1.00  0.00            
ATOM    128  O31 BCD     1      16.820  24.260  13.640  1.00  0.00            
ATOM    129  C38 BCD     1      18.810  22.920  14.080  1.00  0.00            
ATOM    130  O32 BCD     1      18.680  22.370  12.810  1.00  0.00            
ATOM    131  C39 BCD     1      18.100  22.050  15.080  1.00  0.00            
ATOM    132  O33 BCD     1      18.570  20.700  15.160  1.00  0.00            
ATOM    133  C40 BCD     1      18.120  22.630  16.450  1.00  0.00            
ATOM    134  C41 BCD     1      17.760  24.160  16.480  1.00  0.00            
ATOM    135  O34 BCD     1      18.370  24.900  15.390  1.00  0.00            
ATOM    136  C42 BCD     1      18.130  24.890  17.700  1.00  0.00            
ATOM    137  O35 BCD     1      19.510  24.750  17.910  1.00  0.00            
ATOM    138  H61 BCD     1      18.790  24.980  13.380  1.00  0.00            
ATOM    139  H62 BCD     1      19.860  23.060  14.360  1.00  0.00            
ATOM    140  H63 BCD     1      17.830  22.760  12.590  1.00  0.00            
ATOM    141  H64 BCD     1      17.050  21.990  14.760  1.00  0.00            
ATOM    142  H65 BCD     1      18.050  20.090  15.690  1.00  0.00            
ATOM    143  H66 BCD     1      19.150  22.430  16.780  1.00  0.00            
ATOM    144  H67 BCD     1      16.680  24.240  16.310  1.00  0.00            
ATOM    145  H68 BCD     1      17.820  25.940  17.710  1.00  0.00            
ATOM    146  H69 BCD     1      17.690  24.360  18.570  1.00  0.00            
ATOM    147  H70 BCD     1      19.950  24.970  17.090  1.00  0.00            
ATOM    148  C1  EA3     2      15.420  18.880   7.710  1.00  0.00            
ATOM    149  N1  EA3     2      14.300  18.950   8.790  1.00  0.00            
ATOM    150  C2  EA3     2      14.490  20.120   9.670  1.00  0.00            
ATOM    151  C3  EA3     2      13.850  20.120  11.060  1.00  0.00            
ATOM    152  N2  EA3     2      14.210  18.960  11.900  1.00  0.00            
ATOM    153  C4  EA3     2      13.420  18.880  13.180  1.00  0.00            
ATOM    154  C5  EA3     2      14.000  17.960  14.300  1.00  0.00            
ATOM    155  C6  EA3     2      13.100  17.290  15.180  1.00  0.00            
ATOM    156  C7  EA3     2      13.640  16.380  16.080  1.00  0.00            
ATOM    157  C8  EA3     2      15.050  16.120  16.090  1.00  0.00            
ATOM    158  C9  EA3     2      15.880  16.750  15.180  1.00  0.00            
ATOM    159  C10 EA3     2      15.370  17.720  14.310  1.00  0.00            
ATOM    160  C11 EA3     2      13.290  20.260  13.800  1.00  0.00            
ATOM    161  C12 EA3     2      12.020  20.870  13.820  1.00  0.00            
ATOM    162  C13 EA3     2      11.860  22.200  14.350  1.00  0.00            
ATOM    163  C14 EA3     2      12.990  22.880  14.830  1.00  0.00            
ATOM    164  Cl1 EA3     2      12.820  24.430  15.580  1.00  0.00            
ATOM    165  C15 EA3     2      14.200  22.200  14.950  1.00  0.00            
ATOM    166  C16 EA3     2      14.390  20.860  14.520  1.00  0.00            
ATOM    167  C17 EA3     2      13.970  17.770  11.030  1.00  0.00            
ATOM    168  C18 EA3     2      14.610  17.740   9.680  1.00  0.00            
ATOM    169  H1  EA3     2      15.270  18.090   6.970  1.00  0.00            
ATOM    170  H2  EA3     2      15.420  19.820   7.150  1.00  0.00            
ATOM    171  H3  EA3     2      16.410  18.670   8.130  1.00  0.00            
ATOM    172  H4  EA3     2      13.350  18.900   8.400  1.00  0.00            
ATOM    173  H5  EA3     2      14.080  20.990   9.150  1.00  0.00            
ATOM    174  H6  EA3     2      15.570  20.260   9.760  1.00  0.00            
ATOM    175  H7  EA3     2      12.770  20.120  10.970  1.00  0.00            
ATOM    176  H8  EA3     2      14.310  20.970  11.580  1.00  0.00            
ATOM    177  H9  EA3     2      15.230  19.100  11.980  1.00  0.00            
ATOM    178  H10 EA3     2      12.420  18.520  12.970  1.00  0.00            
ATOM    179  H11 EA3     2      12.030  17.420  15.010  1.00  0.00            
ATOM    180  H12 EA3     2      12.950  15.850  16.730  1.00  0.00            
ATOM    181  H13 EA3     2      15.470  15.370  16.750  1.00  0.00            
ATOM    182  H14 EA3     2      16.910  16.440  15.070  1.00  0.00            
ATOM    183  H15 EA3     2      15.990  18.190  13.550  1.00  0.00            
ATOM    184  H16 EA3     2      11.190  20.440  13.260  1.00  0.00            
ATOM    185  H17 EA3     2      10.920  22.740  14.340  1.00  0.00            
ATOM    186  H18 EA3     2      15.040  22.710  15.400  1.00  0.00            
ATOM    187  H19 EA3     2      15.370  20.410  14.700  1.00  0.00            
ATOM    188  H20 EA3     2      12.900  17.660  10.800  1.00  0.00            
ATOM    189  H21 EA3     2      14.180  16.840  11.560  1.00  0.00            
ATOM    190  H22 EA3     2      15.700  17.700   9.760  1.00  0.00            
ATOM    191  H23 EA3     2      14.430  16.820   9.120  1.00  0.00            
TER
ENDMDL
MODEL        1
ATOM      1  C1  BCD     1      18.640  24.860  20.290  1.00  0.00            
ATOM      2  O1  BCD     1      17.510  24.020  19.880  1.00  0.00            
ATOM      3  C2  BCD     1      19.920  24.200  19.870  1.00  0.00            
ATOM      4  O2  BCD     1      19.770  23.930  18.490  1.00  0.00            
ATOM      5  C3  BCD     1      20.150  22.910  20.670  1.00  0.00            
ATOM      6  O3  BCD     1      21.470  22.300  20.400  1.00  0.00            
ATOM      7  C4  BCD     1      19.950  23.160  22.170  1.00  0.00            
ATOM      8  C5  BCD     1      18.620  23.860  22.510  1.00  0.00            
ATOM      9  O4  BCD     1      18.510  25.060  21.690  1.00  0.00            
ATOM     10  C6  BCD     1      18.690  24.220  24.010  1.00  0.00            
ATOM     11  O5  BCD     1      19.460  25.320  24.360  1.00  0.00            
ATOM     12  H1  BCD     1      18.520  25.840  19.810  1.00  0.00            
ATOM     13  H2  BCD     1      20.780  24.860  19.980  1.00  0.00            
ATOM     14  H3  BCD     1      19.640  23.000  18.270  1.00  0.00            
ATOM     15  H4  BCD     1      19.320  22.230  20.440  1.00  0.00            
ATOM     16  H5  BCD     1      21.340  21.380  20.620  1.00  0.00            
ATOM     17  H6  BCD     1      20.770  23.690  22.680  1.00  0.00            
ATOM     18  H7  BCD     1      17.790  23.140  22.450  1.00  0.00            
ATOM     19  H8  BCD     1      17.660  24.420  24.310  1.00  0.00            
ATOM     20  H9  BCD     1      18.900  23.350  24.650  1.00  0.00            
ATOM     21  H10 BCD     1      19.430  26.020  23.700  1.00  0.00            
ATOM     22  C7  BCD     1      13.800  23.980  17.950  1.00  0.00            
ATOM     23  O6  BCD     1      13.590  22.640  18.270  1.00  0.00            
ATOM     24  C8  BCD     1      15.100  24.230  17.080  1.00  0.00            
ATOM     25  O7  BCD     1      14.970  23.330  15.940  1.00  0.00            
ATOM     26  C9  BCD     1      16.400  24.030  17.760  1.00  0.00            
ATOM     27  O8  BCD     1      17.520  24.520  17.010  1.00  0.00            
ATOM     28  C10 BCD     1      16.430  24.690  19.210  1.00  0.00            
ATOM     29  C11 BCD     1      15.160  24.460  20.070  1.00  0.00            
ATOM     30  O9  BCD     1      13.950  24.700  19.240  1.00  0.00            
ATOM     31  C12 BCD     1      15.170  25.280  21.310  1.00  0.00            
ATOM     32  O10 BCD     1      15.250  26.670  21.000  1.00  0.00            
ATOM     33  H11 BCD     1      12.940  24.490  17.510  1.00  0.00            
ATOM     34  H12 BCD     1      15.020  25.260  16.700  1.00  0.00            
ATOM     35  H13 BCD     1      14.630  22.480  16.230  1.00  0.00            
ATOM     36  H14 BCD     1      16.510  22.950  17.960  1.00  0.00            
ATOM     37  H15 BCD     1      18.280  24.270  17.530  1.00  0.00            
ATOM     38  H16 BCD     1      16.580  25.780  19.170  1.00  0.00            
ATOM     39  H17 BCD     1      15.200  23.400  20.340  1.00  0.00            
ATOM     40  H18 BCD     1      14.250  25.170  21.910  1.00  0.00            
ATOM     41  H19 BCD     1      15.990  24.910  21.930  1.00  0.00            
ATOM     42  H20 BCD     1      14.340  26.910  20.840  1.00  0.00            
ATOM     43  C13 BCD     1      10.570  20.020  18.770  1.00  0.00            
ATOM     44  O11 BCD     1      11.410  19.530  19.770  1.00  0.00            
ATOM     45  C14 BCD     1      11.210  19.990  17.420  1.00  0.00            
ATOM     46  O12 BCD     1      11.580  18.630  17.130  1.00  0.00            
ATOM     47  C15 BCD     1      12.510  20.790  17.320  1.00  0.00            
ATOM     48  O13 BCD     1      12.980  20.810  15.970  1.00  0.00            
ATOM     49  C16 BCD     1      12.330  22.190  17.910  1.00  0.00            
ATOM     50  C17 BCD     1      11.430  22.270  19.150  1.00  0.00            
ATOM     51  O14 BCD     1      10.300  21.410  19.030  1.00  0.00            
ATOM     52  C18 BCD     1      10.890  23.600  19.520  1.00  0.00            
ATOM     53  O15 BCD     1      10.330  24.330  18.450  1.00  0.00            
ATOM     54  H21 BCD     1       9.660  19.400  18.770  1.00  0.00            
ATOM     55  H22 BCD     1      10.520  20.430  16.690  1.00  0.00            
ATOM     56  H23 BCD     1      11.500  18.470  16.190  1.00  0.00            
ATOM     57  H24 BCD     1      13.250  20.290  17.960  1.00  0.00            
ATOM     58  H25 BCD     1      12.890  19.950  15.550  1.00  0.00            
ATOM     59  H26 BCD     1      11.800  22.670  17.080  1.00  0.00            
ATOM     60  H27 BCD     1      12.090  21.880  19.930  1.00  0.00            
ATOM     61  H28 BCD     1      10.080  23.370  20.230  1.00  0.00            
ATOM     62  H29 BCD     1      11.610  24.200  20.090  1.00  0.00            
ATOM     63  H30 BCD     1      10.770  25.180  18.380  1.00  0.00            
ATOM     64  C19 BCD     1      10.890  16.770  22.870  1.00  0.00            
ATOM     65  O16 BCD     1      12.240  16.400  23.080  1.00  0.00            
ATOM     66  C20 BCD     1      10.490  16.410  21.370  1.00  0.00            
ATOM     67  O17 BCD     1      10.700  15.030  21.110  1.00  0.00            
ATOM     68  C21 BCD     1      11.260  17.330  20.420  1.00  0.00            
ATOM     69  O18 BCD     1      10.950  17.070  18.970  1.00  0.00            
ATOM     70  C22 BCD     1      10.790  18.760  20.770  1.00  0.00            
ATOM     71  C23 BCD     1      11.260  19.080  22.200  1.00  0.00            
ATOM     72  O19 BCD     1      10.730  18.130  23.160  1.00  0.00            
ATOM     73  C24 BCD     1      10.800  20.520  22.530  1.00  0.00            
ATOM     74  O20 BCD     1       9.370  20.590  22.790  1.00  0.00            
ATOM     75  H31 BCD     1      10.180  16.300  23.550  1.00  0.00            
ATOM     76  H32 BCD     1       9.440  16.630  21.130  1.00  0.00            
ATOM     77  H33 BCD     1      11.400  14.980  20.450  1.00  0.00            
ATOM     78  H34 BCD     1      12.340  17.200  20.620  1.00  0.00            
ATOM     79  H35 BCD     1      11.380  17.680  18.360  1.00  0.00            
ATOM     80  H36 BCD     1       9.710  18.900  20.640  1.00  0.00            
ATOM     81  H37 BCD     1      12.340  18.940  22.070  1.00  0.00            
ATOM     82  H38 BCD     1      11.360  20.740  23.440  1.00  0.00            
ATOM     83  H39 BCD     1      11.110  21.190  21.710  1.00  0.00            
ATOM     84  H40 BCD     1       9.450  20.310  23.710  1.00  0.00            
ATOM     85  C25 BCD     1      14.510  14.710  26.030  1.00  0.00            
ATOM     86  O21 BCD     1      15.520  15.620  25.510  1.00  0.00            
ATOM     87  C26 BCD     1      14.070  13.760  25.030  1.00  0.00            
ATOM     88  O22 BCD     1      15.130  12.880  24.630  1.00  0.00            
ATOM     89  C27 BCD     1      13.600  14.540  23.760  1.00  0.00            
ATOM     90  O23 BCD     1      13.130  13.620  22.760  1.00  0.00            
ATOM     91  C28 BCD     1      12.490  15.530  24.210  1.00  0.00            
ATOM     92  C29 BCD     1      12.810  16.350  25.450  1.00  0.00            
ATOM     93  O24 BCD     1      13.390  15.550  26.490  1.00  0.00            
ATOM     94  C30 BCD     1      11.570  16.990  26.140  1.00  0.00            
ATOM     95  O25 BCD     1      10.510  15.980  26.350  1.00  0.00            
ATOM     96  H41 BCD     1      14.900  14.160  26.890  1.00  0.00            
ATOM     97  H42 BCD     1      13.210  13.270  25.490  1.00  0.00            
ATOM     98  H43 BCD     1      14.710  12.280  24.000  1.00  0.00            
ATOM     99  H44 BCD     1      14.480  15.030  23.330  1.00  0.00            
ATOM    100  H45 BCD     1      13.860  13.100  22.390  1.00  0.00            
ATOM    101  H46 BCD     1      11.650  14.890  24.500  1.00  0.00            
ATOM    102  H47 BCD     1      13.540  17.140  25.240  1.00  0.00            
ATOM    103  H48 BCD     1      11.840  17.400  27.120  1.00  0.00            
ATOM    104  H49 BCD     1      11.240  17.880  25.580  1.00  0.00            
ATOM    105  H50 BCD     1      10.950  15.240  26.770  1.00  0.00            
ATOM    106  C31 BCD     1      19.220  17.200  26.130  1.00  0.00            
ATOM    107  O26 BCD     1      19.050  18.110  25.050  1.00  0.00            
ATOM    108  C32 BCD     1      19.230  15.750  25.770  1.00  0.00            
ATOM    109  O27 BCD     1      20.180  15.510  24.720  1.00  0.00            
ATOM    110  C33 BCD     1      17.830  15.270  25.280  1.00  0.00            
ATOM    111  C34 BCD     1      16.760  15.750  26.220  1.00  0.00            
ATOM    112  C35 BCD     1      16.890  17.170  26.770  1.00  0.00            
ATOM    113  O28 BCD     1      18.270  17.510  27.130  1.00  0.00            
ATOM    114  C36 BCD     1      15.960  17.420  27.950  1.00  0.00            
ATOM    115  O29 BCD     1      15.970  18.830  28.170  1.00  0.00            
ATOM    116  O30 BCD     1      17.710  13.900  25.090  1.00  0.00            
ATOM    117  H51 BCD     1      20.160  17.390  26.680  1.00  0.00            
ATOM    118  H52 BCD     1      19.450  15.160  26.670  1.00  0.00            
ATOM    119  H53 BCD     1      20.970  15.860  25.140  1.00  0.00            
ATOM    120  H54 BCD     1      17.680  15.690  24.280  1.00  0.00            
ATOM    121  H55 BCD     1      16.820  13.720  24.770  1.00  0.00            
ATOM    122  H56 BCD     1      16.790  15.040  27.050  1.00  0.00            
ATOM    123  H57 BCD     1      16.530  17.840  25.970  1.00  0.00            
ATOM    124  H58 BCD     1      14.940  17.040  27.800  1.00  0.00            
ATOM    125  H59 BCD     1      16.320  16.900  28.850  1.00  0.00            
ATOM    126  H60 BCD     1      16.800  19.210  28.480  1.00  0.00            
ATOM    127  C37 BCD     1      21.140  21.190  23.110  1.00  0.00            
ATOM    128  O31 BCD     1      19.920  21.870  22.700  1.00  0.00            
ATOM    129  C38 BCD     1      21.170  19.740  22.490  1.00  0.00            
ATOM    130  O32 BCD     1      21.190  19.770  21.080  1.00  0.00            
ATOM    131  C39 BCD     1      19.950  18.970  23.100  1.00  0.00            
ATOM    132  O33 BCD     1      19.760  17.610  22.490  1.00  0.00            
ATOM    133  C40 BCD     1      20.120  18.860  24.610  1.00  0.00            
ATOM    134  C41 BCD     1      20.140  20.300  25.200  1.00  0.00            
ATOM    135  O34 BCD     1      21.240  21.060  24.510  1.00  0.00            
ATOM    136  C42 BCD     1      20.450  20.470  26.690  1.00  0.00            
ATOM    137  O35 BCD     1      21.700  19.880  26.970  1.00  0.00            
ATOM    138  H61 BCD     1      21.960  21.830  22.770  1.00  0.00            
ATOM    139  H62 BCD     1      22.080  19.240  22.860  1.00  0.00            
ATOM    140  H63 BCD     1      21.830  19.150  20.720  1.00  0.00            
ATOM    141  H64 BCD     1      19.040  19.530  22.860  1.00  0.00            
ATOM    142  H65 BCD     1      20.450  16.990  22.730  1.00  0.00            
ATOM    143  H66 BCD     1      21.020  18.250  24.750  1.00  0.00            
ATOM    144  H67 BCD     1      19.170  20.770  25.000  1.00  0.00            
ATOM    145  H68 BCD     1      20.370  21.500  27.060  1.00  0.00            
ATOM    146  H69 BCD     1      19.650  19.870  27.140  1.00  0.00            
ATOM    147  H70 BCD     1      22.240  20.130  26.220  1.00  0.00            
ATOM    148  C1  EA3     2      21.850  15.190  19.170  1.00  0.00            
ATOM    149  N1  EA3     2      20.540  15.960  18.900  1.00  0.00            
ATOM    150  C2  EA3     2      20.760  17.390  19.250  1.00  0.00            
ATOM    151  C3  EA3     2      19.440  18.280  19.230  1.00  0.00            
ATOM    152  N2  EA3     2      18.300  17.800  20.100  1.00  0.00            
ATOM    153  C4  EA3     2      17.120  18.780  19.840  1.00  0.00            
ATOM    154  C5  EA3     2      16.230  18.300  18.640  1.00  0.00            
ATOM    155  C6  EA3     2      16.680  18.400  17.320  1.00  0.00            
ATOM    156  C7  EA3     2      15.920  17.890  16.280  1.00  0.00            
ATOM    157  C8  EA3     2      14.760  17.220  16.570  1.00  0.00            
ATOM    158  C9  EA3     2      14.230  17.110  17.830  1.00  0.00            
ATOM    159  C10 EA3     2      14.960  17.700  18.890  1.00  0.00            
ATOM    160  C11 EA3     2      16.330  19.090  21.120  1.00  0.00            
ATOM    161  C12 EA3     2      15.840  20.410  21.300  1.00  0.00            
ATOM    162  C13 EA3     2      15.270  20.810  22.530  1.00  0.00            
ATOM    163  C14 EA3     2      15.050  19.840  23.550  1.00  0.00            
ATOM    164  Cl1 EA3     2      14.070  20.280  24.910  1.00  0.00            
ATOM    165  C15 EA3     2      15.450  18.490  23.320  1.00  0.00            
ATOM    166  C16 EA3     2      16.100  18.150  22.130  1.00  0.00            
ATOM    167  C17 EA3     2      18.160  16.340  19.900  1.00  0.00            
ATOM    168  C18 EA3     2      19.400  15.460  19.870  1.00  0.00            
ATOM    169  H1  EA3     2      21.940  15.050  20.240  1.00  0.00            
ATOM    170  H2  EA3     2      21.830  14.190  18.740  1.00  0.00            
ATOM    171  H3  EA3     2      22.690  15.780  18.800  1.00  0.00            
ATOM    172  H4  EA3     2      20.200  15.780  17.940  1.00  0.00            
ATOM    173  H5  EA3     2      21.470  17.820  18.540  1.00  0.00            
ATOM    174  H6  EA3     2      21.200  17.370  20.250  1.00  0.00            
ATOM    175  H7  EA3     2      19.160  18.250  18.170  1.00  0.00            
ATOM    176  H8  EA3     2      19.610  19.310  19.560  1.00  0.00            
ATOM    177  H9  EA3     2      18.650  17.930  21.060  1.00  0.00            
ATOM    178  H10 EA3     2      17.530  19.730  19.490  1.00  0.00            
ATOM    179  H11 EA3     2      17.630  18.900  17.170  1.00  0.00            
ATOM    180  H12 EA3     2      16.080  18.090  15.230  1.00  0.00            
ATOM    181  H13 EA3     2      14.270  16.750  15.720  1.00  0.00            
ATOM    182  H14 EA3     2      13.400  16.420  17.890  1.00  0.00            
ATOM    183  H15 EA3     2      14.630  17.650  19.920  1.00  0.00            
ATOM    184  H16 EA3     2      16.050  21.180  20.570  1.00  0.00            
ATOM    185  H17 EA3     2      15.070  21.870  22.680  1.00  0.00            
ATOM    186  H18 EA3     2      15.290  17.700  24.050  1.00  0.00            
ATOM    187  H19 EA3     2      16.350  17.110  21.940  1.00  0.00            
ATOM    188  H20 EA3     2      17.570  16.220  18.990  1.00  0.00            
ATOM    189  H21 EA3     2      17.550  16.060  20.770  1.00  0.00            
ATOM    190  H22 EA3     2      19.790  15.290  20.880  1.00  0.00            
ATOM    191  H23 EA3     2      19.190  14.500  19.400  1.00  0.00            
TER
ENDMDL
MODEL        1
ATOM      1  C1  BCD     1      15.890  23.790  20.260  1.00  0.00            
ATOM      2  O1  BCD     1      16.480  23.060  19.250  1.00  0.00            
ATOM      3  C2  BCD     1      15.780  25.220  20.020  1.00  0.00            
ATOM      4  O2  BCD     1      14.970  25.480  18.890  1.00  0.00            
ATOM      5  C3  BCD     1      17.120  25.900  19.860  1.00  0.00            
ATOM      6  O3  BCD     1      17.020  27.290  19.540  1.00  0.00            
ATOM      7  C4  BCD     1      17.990  25.630  21.040  1.00  0.00            
ATOM      8  C5  BCD     1      17.980  24.160  21.420  1.00  0.00            
ATOM      9  O4  BCD     1      16.650  23.590  21.530  1.00  0.00            
ATOM     10  C6  BCD     1      18.620  23.860  22.760  1.00  0.00            
ATOM     11  O5  BCD     1      17.870  24.490  23.780  1.00  0.00            
ATOM     12  H1  BCD     1      14.860  23.440  20.370  1.00  0.00            
ATOM     13  H2  BCD     1      15.390  25.680  20.930  1.00  0.00            
ATOM     14  H3  BCD     1      15.000  26.420  18.710  1.00  0.00            
ATOM     15  H4  BCD     1      17.630  25.450  19.000  1.00  0.00            
ATOM     16  H5  BCD     1      17.930  27.630  19.530  1.00  0.00            
ATOM     17  H6  BCD     1      17.580  26.130  21.930  1.00  0.00            
ATOM     18  H7  BCD     1      18.510  23.650  20.610  1.00  0.00            
ATOM     19  H8  BCD     1      18.660  22.770  22.890  1.00  0.00            
ATOM     20  H9  BCD     1      19.660  24.220  22.760  1.00  0.00            
ATOM     21  H10 BCD     1      16.960  24.180  23.830  1.00  0.00            
ATOM     22  C7  BCD     1      15.900  19.720  16.830  1.00  0.00            
ATOM     23  O6  BCD     1      17.190  19.850  16.170  1.00  0.00            
ATOM     24  C8  BCD     1      15.010  20.900  16.600  1.00  0.00            
ATOM     25  O7  BCD     1      14.700  21.020  15.240  1.00  0.00            
ATOM     26  C9  BCD     1      15.540  22.220  17.150  1.00  0.00            
ATOM     27  O8  BCD     1      14.510  23.180  17.060  1.00  0.00            
ATOM     28  C10 BCD     1      15.810  21.970  18.640  1.00  0.00            
ATOM     29  C11 BCD     1      16.690  20.750  18.870  1.00  0.00            
ATOM     30  O9  BCD     1      16.020  19.580  18.260  1.00  0.00            
ATOM     31  C12 BCD     1      16.990  20.490  20.300  1.00  0.00            
ATOM     32  O10 BCD     1      15.820  20.300  21.050  1.00  0.00            
ATOM     33  H11 BCD     1      15.430  18.830  16.420  1.00  0.00            
ATOM     34  H12 BCD     1      14.060  20.740  17.120  1.00  0.00            
ATOM     35  H13 BCD     1      13.910  21.560  15.280  1.00  0.00            
ATOM     36  H14 BCD     1      16.410  22.490  16.530  1.00  0.00            
ATOM     37  H15 BCD     1      14.640  23.890  17.700  1.00  0.00            
ATOM     38  H16 BCD     1      14.850  21.860  19.170  1.00  0.00            
ATOM     39  H17 BCD     1      17.630  20.900  18.330  1.00  0.00            
ATOM     40  H18 BCD     1      17.540  19.550  20.150  1.00  0.00            
ATOM     41  H19 BCD     1      17.620  21.300  20.680  1.00  0.00            
ATOM     42  H20 BCD     1      15.970  19.690  21.780  1.00  0.00            
ATOM     43  C13 BCD     1      19.280  18.580  12.820  1.00  0.00            
ATOM     44  O11 BCD     1      20.490  18.980  13.400  1.00  0.00            
ATOM     45  C14 BCD     1      18.390  19.750  12.610  1.00  0.00            
ATOM     46  O12 BCD     1      19.140  20.590  11.830  1.00  0.00            
ATOM     47  C15 BCD     1      17.800  20.350  13.930  1.00  0.00            
ATOM     48  O13 BCD     1      16.970  21.400  13.780  1.00  0.00            
ATOM     49  C16 BCD     1      17.300  19.330  14.870  1.00  0.00            
ATOM     50  C17 BCD     1      18.210  18.090  14.870  1.00  0.00            
ATOM     51  O14 BCD     1      18.580  17.630  13.600  1.00  0.00            
ATOM     52  C18 BCD     1      17.500  16.940  15.480  1.00  0.00            
ATOM     53  O15 BCD     1      16.320  16.570  14.810  1.00  0.00            
ATOM     54  H21 BCD     1      19.500  18.180  11.830  1.00  0.00            
ATOM     55  H22 BCD     1      17.540  19.310  12.070  1.00  0.00            
ATOM     56  H23 BCD     1      18.520  20.830  11.140  1.00  0.00            
ATOM     57  H24 BCD     1      18.720  20.710  14.410  1.00  0.00            
ATOM     58  H25 BCD     1      16.180  21.180  14.280  1.00  0.00            
ATOM     59  H26 BCD     1      16.290  19.120  14.510  1.00  0.00            
ATOM     60  H27 BCD     1      19.120  18.360  15.430  1.00  0.00            
ATOM     61  H28 BCD     1      18.210  16.100  15.490  1.00  0.00            
ATOM     62  H29 BCD     1      17.290  17.050  16.550  1.00  0.00            
ATOM     63  H30 BCD     1      16.370  15.690  14.430  1.00  0.00            
ATOM     64  C19 BCD     1      24.620  18.880  13.360  1.00  0.00            
ATOM     65  O16 BCD     1      24.430  19.780  14.540  1.00  0.00            
ATOM     66  C20 BCD     1      24.020  19.390  12.140  1.00  0.00            
ATOM     67  O17 BCD     1      24.770  20.560  11.720  1.00  0.00            
ATOM     68  C21 BCD     1      22.460  19.700  12.250  1.00  0.00            
ATOM     69  O18 BCD     1      21.790  20.120  10.980  1.00  0.00            
ATOM     70  C22 BCD     1      21.700  18.480  12.840  1.00  0.00            
ATOM     71  C23 BCD     1      22.510  17.850  14.010  1.00  0.00            
ATOM     72  O19 BCD     1      23.980  17.680  13.650  1.00  0.00            
ATOM     73  C24 BCD     1      22.000  16.490  14.440  1.00  0.00            
ATOM     74  O20 BCD     1      22.020  15.570  13.310  1.00  0.00            
ATOM     75  H31 BCD     1      25.670  18.670  13.130  1.00  0.00            
ATOM     76  H32 BCD     1      24.090  18.630  11.340  1.00  0.00            
ATOM     77  H33 BCD     1      24.250  20.910  10.990  1.00  0.00            
ATOM     78  H34 BCD     1      22.300  20.510  12.980  1.00  0.00            
ATOM     79  H35 BCD     1      20.840  20.180  11.110  1.00  0.00            
ATOM     80  H36 BCD     1      21.530  17.710  12.070  1.00  0.00            
ATOM     81  H37 BCD     1      22.470  18.460  14.920  1.00  0.00            
ATOM     82  H38 BCD     1      22.600  16.150  15.290  1.00  0.00            
ATOM     83  H39 BCD     1      20.980  16.550  14.850  1.00  0.00            
ATOM     84  H40 BCD     1      21.270  15.000  13.450  1.00  0.00            
ATOM     85  C25 BCD     1      26.720  21.550  17.450  1.00  0.00            
ATOM     86  O21 BCD     1      25.760  22.540  17.790  1.00  0.00            
ATOM     87  C26 BCD     1      27.230  21.590  16.030  1.00  0.00            
ATOM     88  O22 BCD     1      27.660  22.930  15.660  1.00  0.00            
ATOM     89  C27 BCD     1      26.130  21.270  15.060  1.00  0.00            
ATOM     90  O23 BCD     1      26.670  21.230  13.730  1.00  0.00            
ATOM     91  C28 BCD     1      25.530  19.890  15.380  1.00  0.00            
ATOM     92  C29 BCD     1      25.100  19.850  16.880  1.00  0.00            
ATOM     93  O24 BCD     1      26.140  20.280  17.780  1.00  0.00            
ATOM     94  C30 BCD     1      24.410  18.500  17.300  1.00  0.00            
ATOM     95  O25 BCD     1      23.960  18.450  18.680  1.00  0.00            
ATOM     96  H41 BCD     1      27.490  21.660  18.220  1.00  0.00            
ATOM     97  H42 BCD     1      28.000  20.830  15.860  1.00  0.00            
ATOM     98  H43 BCD     1      27.570  22.930  14.700  1.00  0.00            
ATOM     99  H44 BCD     1      25.390  22.080  15.080  1.00  0.00            
ATOM    100  H45 BCD     1      25.990  21.130  13.060  1.00  0.00            
ATOM    101  H46 BCD     1      26.290  19.120  15.180  1.00  0.00            
ATOM    102  H47 BCD     1      24.320  20.620  17.000  1.00  0.00            
ATOM    103  H48 BCD     1      23.680  18.220  16.520  1.00  0.00            
ATOM    104  H49 BCD     1      25.130  17.680  17.200  1.00  0.00            
ATOM    105  H50 BCD     1      24.700  18.520  19.280  1.00  0.00            
ATOM    106  C31 BCD     1      24.640  25.540  20.550  1.00  0.00            
ATOM    107  O26 BCD     1      23.320  25.780  20.110  1.00  0.00            
ATOM    108  C32 BCD     1      25.600  25.800  19.420  1.00  0.00            
ATOM    109  O27 BCD     1      25.250  27.030  18.810  1.00  0.00            
ATOM    110  C33 BCD     1      25.530  24.740  18.280  1.00  0.00            
ATOM    111  C34 BCD     1      25.930  23.420  18.840  1.00  0.00            
ATOM    112  C35 BCD     1      24.830  23.140  19.860  1.00  0.00            
ATOM    113  O28 BCD     1      24.830  24.140  20.910  1.00  0.00            
ATOM    114  C36 BCD     1      24.890  21.770  20.460  1.00  0.00            
ATOM    115  O29 BCD     1      26.290  21.620  20.920  1.00  0.00            
ATOM    116  O30 BCD     1      26.340  25.000  17.170  1.00  0.00            
ATOM    117  H51 BCD     1      24.910  26.170  21.400  1.00  0.00            
ATOM    118  H52 BCD     1      26.630  25.830  19.800  1.00  0.00            
ATOM    119  H53 BCD     1      25.460  27.020  17.880  1.00  0.00            
ATOM    120  H54 BCD     1      24.500  24.540  17.930  1.00  0.00            
ATOM    121  H55 BCD     1      26.530  24.140  16.790  1.00  0.00            
ATOM    122  H56 BCD     1      26.930  23.480  19.300  1.00  0.00            
ATOM    123  H57 BCD     1      23.840  23.270  19.420  1.00  0.00            
ATOM    124  H58 BCD     1      24.120  21.640  21.230  1.00  0.00            
ATOM    125  H59 BCD     1      24.570  21.090  19.650  1.00  0.00            
ATOM    126  H60 BCD     1      26.420  22.380  21.500  1.00  0.00            
ATOM    127  C37 BCD     1      19.800  27.120  21.500  1.00  0.00            
ATOM    128  O31 BCD     1      19.280  26.110  20.710  1.00  0.00            
ATOM    129  C38 BCD     1      20.600  28.090  20.610  1.00  0.00            
ATOM    130  O32 BCD     1      19.680  28.620  19.640  1.00  0.00            
ATOM    131  C39 BCD     1      21.720  27.320  19.890  1.00  0.00            
ATOM    132  O33 BCD     1      22.470  28.120  18.960  1.00  0.00            
ATOM    133  C40 BCD     1      22.570  26.570  20.960  1.00  0.00            
ATOM    134  C41 BCD     1      21.720  25.750  21.960  1.00  0.00            
ATOM    135  O34 BCD     1      20.660  26.540  22.480  1.00  0.00            
ATOM    136  C42 BCD     1      22.520  25.420  23.190  1.00  0.00            
ATOM    137  O35 BCD     1      23.080  26.600  23.770  1.00  0.00            
ATOM    138  H61 BCD     1      18.990  27.620  22.050  1.00  0.00            
ATOM    139  H62 BCD     1      21.040  28.890  21.220  1.00  0.00            
ATOM    140  H63 BCD     1      20.260  29.300  19.280  1.00  0.00            
ATOM    141  H64 BCD     1      21.320  26.500  19.290  1.00  0.00            
ATOM    142  H65 BCD     1      23.320  27.670  18.880  1.00  0.00            
ATOM    143  H66 BCD     1      23.190  27.310  21.490  1.00  0.00            
ATOM    144  H67 BCD     1      21.390  24.790  21.540  1.00  0.00            
ATOM    145  H68 BCD     1      21.930  24.850  23.920  1.00  0.00            
ATOM    146  H69 BCD     1      23.340  24.770  22.860  1.00  0.00            
ATOM    147  H70 BCD     1      22.310  27.100  24.080  1.00  0.00            
ATOM    148  C1  EA3     2      17.180  27.260  11.480  1.00  0.00            
ATOM    149  N1  EA3     2      18.310  26.270  11.800  1.00  0.00            
ATOM    150  C2  EA3     2      17.850  24.800  11.920  1.00  0.00            
ATOM    151  C3  EA3     2      18.940  23.830  12.360  1.00  0.00            
ATOM    152  N2  EA3     2      19.420  24.210  13.790  1.00  0.00            
ATOM    153  C4  EA3     2      20.520  23.330  14.270  1.00  0.00            
ATOM    154  C5  EA3     2      21.970  23.760  13.950  1.00  0.00            
ATOM    155  C6  EA3     2      22.550  23.170  12.820  1.00  0.00            
ATOM    156  C7  EA3     2      23.790  23.500  12.290  1.00  0.00            
ATOM    157  C8  EA3     2      24.540  24.410  13.060  1.00  0.00            
ATOM    158  C9  EA3     2      24.110  24.880  14.330  1.00  0.00            
ATOM    159  C10 EA3     2      22.840  24.550  14.730  1.00  0.00            
ATOM    160  C11 EA3     2      20.390  22.930  15.750  1.00  0.00            
ATOM    161  C12 EA3     2      19.940  23.800  16.760  1.00  0.00            
ATOM    162  C13 EA3     2      20.060  23.570  18.120  1.00  0.00            
ATOM    163  C14 EA3     2      20.610  22.350  18.580  1.00  0.00            
ATOM    164  Cl1 EA3     2      20.680  22.050  20.300  1.00  0.00            
ATOM    165  C15 EA3     2      21.080  21.470  17.590  1.00  0.00            
ATOM    166  C16 EA3     2      21.000  21.780  16.190  1.00  0.00            
ATOM    167  C17 EA3     2      19.910  25.730  13.700  1.00  0.00            
ATOM    168  C18 EA3     2      18.820  26.720  13.190  1.00  0.00            
ATOM    169  H1  EA3     2      16.800  27.080  10.480  1.00  0.00            
ATOM    170  H2  EA3     2      16.480  27.030  12.280  1.00  0.00            
ATOM    171  H3  EA3     2      17.520  28.300  11.540  1.00  0.00            
ATOM    172  H4  EA3     2      19.020  26.370  11.050  1.00  0.00            
ATOM    173  H5  EA3     2      17.530  24.570  10.900  1.00  0.00            
ATOM    174  H6  EA3     2      16.950  24.720  12.530  1.00  0.00            
ATOM    175  H7  EA3     2      19.800  23.810  11.680  1.00  0.00            
ATOM    176  H8  EA3     2      18.550  22.820  12.480  1.00  0.00            
ATOM    177  H9  EA3     2      18.530  24.220  14.310  1.00  0.00            
ATOM    178  H10 EA3     2      20.410  22.450  13.630  1.00  0.00            
ATOM    179  H11 EA3     2      22.010  22.500  12.170  1.00  0.00            
ATOM    180  H12 EA3     2      24.140  23.140  11.330  1.00  0.00            
ATOM    181  H13 EA3     2      25.580  24.550  12.790  1.00  0.00            
ATOM    182  H14 EA3     2      24.700  25.520  14.990  1.00  0.00            
ATOM    183  H15 EA3     2      22.420  24.780  15.710  1.00  0.00            
ATOM    184  H16 EA3     2      19.570  24.770  16.430  1.00  0.00            
ATOM    185  H17 EA3     2      19.770  24.360  18.810  1.00  0.00            
ATOM    186  H18 EA3     2      21.540  20.560  17.950  1.00  0.00            
ATOM    187  H19 EA3     2      21.550  21.120  15.530  1.00  0.00            
ATOM    188  H20 EA3     2      20.770  25.830  13.040  1.00  0.00            
ATOM    189  H21 EA3     2      20.220  25.980  14.720  1.00  0.00            
ATOM    190  H22 EA3     2      17.970  26.690  13.870  1.00  0.00            
ATOM    191  H23 EA3     2      19.190  27.740  13.070  1.00  0.00            
TER
ENDMDL
MODEL        1
ATOM      1  C1  BCD     1      17.840  32.080  19.060  1.00  0.00            
ATOM      2  O1  BCD     1      17.570  31.240  20.190  1.00  0.00            
ATOM      3  C2  BCD     1      16.580  32.290  18.220  1.00  0.00            
ATOM      4  O2  BCD     1      15.560  32.910  19.070  1.00  0.00            
ATOM      5  C3  BCD     1      16.120  31.020  17.690  1.00  0.00            
ATOM      6  O3  BCD     1      14.980  31.130  16.860  1.00  0.00            
ATOM      7  C4  BCD     1      17.280  30.400  16.900  1.00  0.00            
ATOM      8  C5  BCD     1      18.600  30.280  17.640  1.00  0.00            
ATOM      9  O4  BCD     1      18.820  31.580  18.230  1.00  0.00            
ATOM     10  C6  BCD     1      19.850  30.000  16.800  1.00  0.00            
ATOM     11  O5  BCD     1      19.920  31.090  15.760  1.00  0.00            
ATOM     12  H1  BCD     1      18.190  33.000  19.550  1.00  0.00            
ATOM     13  H2  BCD     1      16.870  33.000  17.430  1.00  0.00            
ATOM     14  H3  BCD     1      15.800  33.840  19.160  1.00  0.00            
ATOM     15  H4  BCD     1      15.870  30.380  18.550  1.00  0.00            
ATOM     16  H5  BCD     1      14.340  31.810  17.080  1.00  0.00            
ATOM     17  H6  BCD     1      17.470  30.980  15.980  1.00  0.00            
ATOM     18  H7  BCD     1      18.520  29.480  18.390  1.00  0.00            
ATOM     19  H8  BCD     1      20.780  30.040  17.380  1.00  0.00            
ATOM     20  H9  BCD     1      19.680  29.000  16.370  1.00  0.00            
ATOM     21  H10 BCD     1      20.120  31.850  16.310  1.00  0.00            
ATOM     22  C7  BCD     1      17.950  30.750  24.320  1.00  0.00            
ATOM     23  O6  BCD     1      17.420  29.500  24.250  1.00  0.00            
ATOM     24  C8  BCD     1      16.860  31.770  23.850  1.00  0.00            
ATOM     25  O7  BCD     1      15.580  31.620  24.550  1.00  0.00            
ATOM     26  C9  BCD     1      16.600  31.620  22.330  1.00  0.00            
ATOM     27  O8  BCD     1      15.690  32.600  22.000  1.00  0.00            
ATOM     28  C10 BCD     1      17.900  31.690  21.540  1.00  0.00            
ATOM     29  C11 BCD     1      19.020  30.750  22.130  1.00  0.00            
ATOM     30  O9  BCD     1      19.190  30.860  23.600  1.00  0.00            
ATOM     31  C12 BCD     1      20.350  30.930  21.440  1.00  0.00            
ATOM     32  O10 BCD     1      21.120  32.030  21.970  1.00  0.00            
ATOM     33  H11 BCD     1      18.180  30.980  25.370  1.00  0.00            
ATOM     34  H12 BCD     1      17.350  32.730  24.050  1.00  0.00            
ATOM     35  H13 BCD     1      14.960  32.220  24.110  1.00  0.00            
ATOM     36  H14 BCD     1      16.170  30.610  22.310  1.00  0.00            
ATOM     37  H15 BCD     1      15.600  32.730  21.050  1.00  0.00            
ATOM     38  H16 BCD     1      18.330  32.700  21.510  1.00  0.00            
ATOM     39  H17 BCD     1      18.650  29.740  21.900  1.00  0.00            
ATOM     40  H18 BCD     1      20.930  30.020  21.640  1.00  0.00            
ATOM     41  H19 BCD     1      20.220  31.010  20.360  1.00  0.00            
ATOM     42  H20 BCD     1      21.510  31.610  22.740  1.00  0.00            
ATOM     43  C13 BCD     1      16.980  26.120  26.460  1.00  0.00            
ATOM     44  O11 BCD     1      16.550  25.420  25.300  1.00  0.00            
ATOM     45  C14 BCD     1      15.980  27.200  26.720  1.00  0.00            
ATOM     46  O12 BCD     1      14.670  26.690  26.800  1.00  0.00            
ATOM     47  C15 BCD     1      15.990  28.250  25.630  1.00  0.00            
ATOM     48  O13 BCD     1      15.140  29.310  26.060  1.00  0.00            
ATOM     49  C16 BCD     1      17.320  28.770  25.430  1.00  0.00            
ATOM     50  C17 BCD     1      18.350  27.620  25.270  1.00  0.00            
ATOM     51  O14 BCD     1      18.270  26.770  26.350  1.00  0.00            
ATOM     52  C18 BCD     1      19.740  28.160  25.260  1.00  0.00            
ATOM     53  O15 BCD     1      20.650  27.100  25.060  1.00  0.00            
ATOM     54  H21 BCD     1      17.140  25.480  27.340  1.00  0.00            
ATOM     55  H22 BCD     1      16.170  27.650  27.700  1.00  0.00            
ATOM     56  H23 BCD     1      14.100  27.370  26.430  1.00  0.00            
ATOM     57  H24 BCD     1      15.640  27.790  24.700  1.00  0.00            
ATOM     58  H25 BCD     1      15.370  30.060  25.500  1.00  0.00            
ATOM     59  H26 BCD     1      17.640  29.350  26.300  1.00  0.00            
ATOM     60  H27 BCD     1      18.120  27.010  24.390  1.00  0.00            
ATOM     61  H28 BCD     1      19.830  28.880  24.440  1.00  0.00            
ATOM     62  H29 BCD     1      20.000  28.600  26.230  1.00  0.00            
ATOM     63  H30 BCD     1      20.290  26.510  25.720  1.00  0.00            
ATOM     64  C19 BCD     1      16.210  21.640  23.750  1.00  0.00            
ATOM     65  O16 BCD     1      15.730  22.230  22.510  1.00  0.00            
ATOM     66  C20 BCD     1      15.370  21.930  25.000  1.00  0.00            
ATOM     67  O17 BCD     1      14.010  21.510  24.840  1.00  0.00            
ATOM     68  C21 BCD     1      15.430  23.450  25.370  1.00  0.00            
ATOM     69  O18 BCD     1      15.010  23.700  26.690  1.00  0.00            
ATOM     70  C22 BCD     1      16.850  24.020  25.330  1.00  0.00            
ATOM     71  C23 BCD     1      17.710  23.490  24.170  1.00  0.00            
ATOM     72  O19 BCD     1      17.560  22.110  23.990  1.00  0.00            
ATOM     73  C24 BCD     1      19.160  23.840  24.420  1.00  0.00            
ATOM     74  O20 BCD     1      19.720  22.930  25.330  1.00  0.00            
ATOM     75  H31 BCD     1      16.320  20.550  23.840  1.00  0.00            
ATOM     76  H32 BCD     1      15.750  21.320  25.820  1.00  0.00            
ATOM     77  H33 BCD     1      13.590  22.010  24.130  1.00  0.00            
ATOM     78  H34 BCD     1      14.690  23.920  24.720  1.00  0.00            
ATOM     79  H35 BCD     1      14.990  24.650  26.830  1.00  0.00            
ATOM     80  H36 BCD     1      17.300  23.670  26.270  1.00  0.00            
ATOM     81  H37 BCD     1      17.430  23.960  23.220  1.00  0.00            
ATOM     82  H38 BCD     1      19.610  23.880  23.420  1.00  0.00            
ATOM     83  H39 BCD     1      19.160  24.870  24.810  1.00  0.00            
ATOM     84  H40 BCD     1      20.620  23.180  25.550  1.00  0.00            
ATOM     85  C25 BCD     1      13.600  21.290  19.080  1.00  0.00            
ATOM     86  O21 BCD     1      14.280  22.350  18.350  1.00  0.00            
ATOM     87  C26 BCD     1      12.800  21.920  20.280  1.00  0.00            
ATOM     88  O22 BCD     1      11.930  22.940  19.700  1.00  0.00            
ATOM     89  C27 BCD     1      13.750  22.470  21.390  1.00  0.00            
ATOM     90  O23 BCD     1      13.080  22.830  22.550  1.00  0.00            
ATOM     91  C28 BCD     1      14.890  21.500  21.700  1.00  0.00            
ATOM     92  C29 BCD     1      15.510  20.920  20.440  1.00  0.00            
ATOM     93  O24 BCD     1      14.540  20.350  19.640  1.00  0.00            
ATOM     94  C30 BCD     1      16.550  19.820  20.730  1.00  0.00            
ATOM     95  O25 BCD     1      17.280  19.300  19.590  1.00  0.00            
ATOM     96  H41 BCD     1      12.930  20.790  18.370  1.00  0.00            
ATOM     97  H42 BCD     1      12.130  21.190  20.750  1.00  0.00            
ATOM     98  H43 BCD     1      11.400  23.270  20.440  1.00  0.00            
ATOM     99  H44 BCD     1      14.260  23.330  20.940  1.00  0.00            
ATOM    100  H45 BCD     1      12.320  23.370  22.310  1.00  0.00            
ATOM    101  H46 BCD     1      14.490  20.650  22.260  1.00  0.00            
ATOM    102  H47 BCD     1      15.960  21.690  19.800  1.00  0.00            
ATOM    103  H48 BCD     1      17.290  20.170  21.470  1.00  0.00            
ATOM    104  H49 BCD     1      15.980  19.040  21.270  1.00  0.00            
ATOM    105  H50 BCD     1      16.690  18.800  19.020  1.00  0.00            
ATOM    106  C31 BCD     1      14.820  24.120  14.820  1.00  0.00            
ATOM    107  O26 BCD     1      15.300  25.240  15.540  1.00  0.00            
ATOM    108  C32 BCD     1      13.350  23.810  15.110  1.00  0.00            
ATOM    109  O27 BCD     1      12.530  24.820  14.690  1.00  0.00            
ATOM    110  C33 BCD     1      13.140  23.510  16.610  1.00  0.00            
ATOM    111  C34 BCD     1      14.110  22.370  16.920  1.00  0.00            
ATOM    112  C35 BCD     1      15.590  22.530  16.460  1.00  0.00            
ATOM    113  O28 BCD     1      15.630  22.970  15.120  1.00  0.00            
ATOM    114  C36 BCD     1      16.530  21.320  16.700  1.00  0.00            
ATOM    115  O29 BCD     1      15.860  20.160  16.230  1.00  0.00            
ATOM    116  O30 BCD     1      11.820  23.180  16.930  1.00  0.00            
ATOM    117  H51 BCD     1      15.070  24.180  13.750  1.00  0.00            
ATOM    118  H52 BCD     1      13.020  22.880  14.630  1.00  0.00            
ATOM    119  H53 BCD     1      11.620  24.550  14.850  1.00  0.00            
ATOM    120  H54 BCD     1      13.430  24.330  17.280  1.00  0.00            
ATOM    121  H55 BCD     1      11.720  23.320  17.870  1.00  0.00            
ATOM    122  H56 BCD     1      13.700  21.450  16.490  1.00  0.00            
ATOM    123  H57 BCD     1      16.020  23.380  17.010  1.00  0.00            
ATOM    124  H58 BCD     1      17.490  21.520  16.190  1.00  0.00            
ATOM    125  H59 BCD     1      16.830  21.340  17.760  1.00  0.00            
ATOM    126  H60 BCD     1      16.080  19.340  16.700  1.00  0.00            
ATOM    127  C37 BCD     1      17.240  28.750  15.050  1.00  0.00            
ATOM    128  O31 BCD     1      16.930  29.090  16.430  1.00  0.00            
ATOM    129  C38 BCD     1      15.880  28.600  14.250  1.00  0.00            
ATOM    130  O32 BCD     1      15.150  29.870  14.380  1.00  0.00            
ATOM    131  C39 BCD     1      15.050  27.460  14.850  1.00  0.00            
ATOM    132  O33 BCD     1      13.870  27.210  14.150  1.00  0.00            
ATOM    133  C40 BCD     1      15.980  26.270  14.830  1.00  0.00            
ATOM    134  C41 BCD     1      17.360  26.370  15.460  1.00  0.00            
ATOM    135  O34 BCD     1      18.020  27.540  15.030  1.00  0.00            
ATOM    136  C42 BCD     1      18.150  25.110  15.190  1.00  0.00            
ATOM    137  O35 BCD     1      18.690  25.120  13.830  1.00  0.00            
ATOM    138  H61 BCD     1      17.880  29.560  14.680  1.00  0.00            
ATOM    139  H62 BCD     1      16.130  28.330  13.220  1.00  0.00            
ATOM    140  H63 BCD     1      14.830  29.900  15.290  1.00  0.00            
ATOM    141  H64 BCD     1      14.820  27.730  15.890  1.00  0.00            
ATOM    142  H65 BCD     1      13.490  26.410  14.530  1.00  0.00            
ATOM    143  H66 BCD     1      16.100  25.850  13.830  1.00  0.00            
ATOM    144  H67 BCD     1      17.180  26.450  16.540  1.00  0.00            
ATOM    145  H68 BCD     1      19.060  25.090  15.810  1.00  0.00            
ATOM    146  H69 BCD     1      17.660  24.150  15.400  1.00  0.00            
ATOM    147  H70 BCD     1      19.450  24.530  13.780  1.00  0.00            
ATOM    148  C1  EA3     2      10.670  32.810  24.120  1.00  0.00            
ATOM    149  N1  EA3     2      10.940  31.390  23.700  1.00  0.00            
ATOM    150  C2  EA3     2      12.410  31.100  23.690  1.00  0.00            
ATOM    151  C3  EA3     2      12.860  29.750  22.970  1.00  0.00            
ATOM    152  N2  EA3     2      12.200  29.550  21.620  1.00  0.00            
ATOM    153  C4  EA3     2      12.490  28.100  20.990  1.00  0.00            
ATOM    154  C5  EA3     2      12.100  27.980  19.560  1.00  0.00            
ATOM    155  C6  EA3     2      11.290  26.850  19.230  1.00  0.00            
ATOM    156  C7  EA3     2      10.940  26.650  17.930  1.00  0.00            
ATOM    157  C8  EA3     2      11.250  27.550  16.910  1.00  0.00            
ATOM    158  C9  EA3     2      12.050  28.670  17.210  1.00  0.00            
ATOM    159  C10 EA3     2      12.460  28.870  18.530  1.00  0.00            
ATOM    160  C11 EA3     2      13.910  27.640  21.180  1.00  0.00            
ATOM    161  C12 EA3     2      14.160  26.350  21.550  1.00  0.00            
ATOM    162  C13 EA3     2      15.440  25.820  21.720  1.00  0.00            
ATOM    163  C14 EA3     2      16.560  26.670  21.480  1.00  0.00            
ATOM    164  Cl1 EA3     2      18.220  26.040  21.370  1.00  0.00            
ATOM    165  C15 EA3     2      16.280  27.980  21.050  1.00  0.00            
ATOM    166  C16 EA3     2      14.950  28.450  20.850  1.00  0.00            
ATOM    167  C17 EA3     2      10.720  29.800  21.800  1.00  0.00            
ATOM    168  C18 EA3     2      10.380  31.240  22.280  1.00  0.00            
ATOM    169  H1  EA3     2       9.590  32.930  24.250  1.00  0.00            
ATOM    170  H2  EA3     2      11.240  32.990  25.030  1.00  0.00            
ATOM    171  H3  EA3     2      10.940  33.420  23.270  1.00  0.00            
ATOM    172  H4  EA3     2      10.460  30.730  24.330  1.00  0.00            
ATOM    173  H5  EA3     2      12.850  31.180  24.690  1.00  0.00            
ATOM    174  H6  EA3     2      12.970  31.850  23.120  1.00  0.00            
ATOM    175  H7  EA3     2      12.520  28.880  23.520  1.00  0.00            
ATOM    176  H8  EA3     2      13.940  29.660  22.920  1.00  0.00            
ATOM    177  H9  EA3     2      12.530  30.310  21.000  1.00  0.00            
ATOM    178  H10 EA3     2      11.840  27.430  21.560  1.00  0.00            
ATOM    179  H11 EA3     2      11.000  26.140  20.000  1.00  0.00            
ATOM    180  H12 EA3     2      10.470  25.720  17.620  1.00  0.00            
ATOM    181  H13 EA3     2      10.850  27.380  15.920  1.00  0.00            
ATOM    182  H14 EA3     2      12.490  29.320  16.460  1.00  0.00            
ATOM    183  H15 EA3     2      13.130  29.710  18.700  1.00  0.00            
ATOM    184  H16 EA3     2      13.290  25.730  21.760  1.00  0.00            
ATOM    185  H17 EA3     2      15.560  24.830  22.160  1.00  0.00            
ATOM    186  H18 EA3     2      17.090  28.680  20.890  1.00  0.00            
ATOM    187  H19 EA3     2      14.810  29.490  20.590  1.00  0.00            
ATOM    188  H20 EA3     2      10.490  28.920  22.400  1.00  0.00            
ATOM    189  H21 EA3     2      10.260  29.680  20.820  1.00  0.00            
ATOM    190  H22 EA3     2      10.850  31.990  21.650  1.00  0.00            
ATOM    191  H23 EA3     2       9.290  31.310  22.300  1.00  0.00            
TER
ENDMDL
MODEL        1
ATOM      1  C1  BCD     1      31.290  10.360  11.960  1.00  0.00            
ATOM      2  O1  BCD     1      31.450  11.710  12.250  1.00  0.00            
ATOM      3  C2  BCD     1      30.420  10.140  10.760  1.00  0.00            
ATOM      4  O2  BCD     1      30.910  10.870   9.650  1.00  0.00            
ATOM      5  C3  BCD     1      28.970  10.620  11.020  1.00  0.00            
ATOM      6  O3  BCD     1      28.120  10.410   9.830  1.00  0.00            
ATOM      7  C4  BCD     1      28.500   9.810  12.250  1.00  0.00            
ATOM      8  C5  BCD     1      29.450   9.990  13.470  1.00  0.00            
ATOM      9  O4  BCD     1      30.770   9.660  13.090  1.00  0.00            
ATOM     10  C6  BCD     1      29.050   9.160  14.720  1.00  0.00            
ATOM     11  O5  BCD     1      29.190   7.760  14.390  1.00  0.00            
ATOM     12  H1  BCD     1      32.340  10.100  11.780  1.00  0.00            
ATOM     13  H2  BCD     1      30.340   9.070  10.540  1.00  0.00            
ATOM     14  H3  BCD     1      30.230  10.760   8.990  1.00  0.00            
ATOM     15  H4  BCD     1      28.930  11.680  11.310  1.00  0.00            
ATOM     16  H5  BCD     1      27.300   9.970  10.080  1.00  0.00            
ATOM     17  H6  BCD     1      28.380   8.750  12.020  1.00  0.00            
ATOM     18  H7  BCD     1      29.400  11.060  13.720  1.00  0.00            
ATOM     19  H8  BCD     1      29.710   9.390  15.570  1.00  0.00            
ATOM     20  H9  BCD     1      28.000   9.290  15.040  1.00  0.00            
ATOM     21  H10 BCD     1      29.960   7.450  14.870  1.00  0.00            
ATOM     22  C7  BCD     1      33.690  14.900  13.210  1.00  0.00            
ATOM     23  O6  BCD     1      32.460  15.510  13.670  1.00  0.00            
ATOM     24  C8  BCD     1      33.670  14.530  11.730  1.00  0.00            
ATOM     25  O7  BCD     1      33.290  15.650  10.950  1.00  0.00            
ATOM     26  C9  BCD     1      32.670  13.440  11.460  1.00  0.00            
ATOM     27  O8  BCD     1      32.710  12.950  10.110  1.00  0.00            
ATOM     28  C10 BCD     1      32.770  12.280  12.420  1.00  0.00            
ATOM     29  C11 BCD     1      32.950  12.690  13.860  1.00  0.00            
ATOM     30  O9  BCD     1      33.910  13.750  14.030  1.00  0.00            
ATOM     31  C12 BCD     1      33.350  11.580  14.780  1.00  0.00            
ATOM     32  O10 BCD     1      33.350  12.040  16.130  1.00  0.00            
ATOM     33  H11 BCD     1      34.570  15.560  13.280  1.00  0.00            
ATOM     34  H12 BCD     1      34.630  14.120  11.370  1.00  0.00            
ATOM     35  H13 BCD     1      33.650  15.530  10.070  1.00  0.00            
ATOM     36  H14 BCD     1      31.710  13.960  11.580  1.00  0.00            
ATOM     37  H15 BCD     1      32.020  12.290  10.060  1.00  0.00            
ATOM     38  H16 BCD     1      33.520  11.540  12.130  1.00  0.00            
ATOM     39  H17 BCD     1      32.010  13.100  14.250  1.00  0.00            
ATOM     40  H18 BCD     1      32.670  10.720  14.740  1.00  0.00            
ATOM     41  H19 BCD     1      34.320  11.110  14.590  1.00  0.00            
ATOM     42  H20 BCD     1      34.220  12.430  16.230  1.00  0.00            
ATOM     43  C13 BCD     1      30.860  18.950  15.240  1.00  0.00            
ATOM     44  O11 BCD     1      29.560  18.330  15.180  1.00  0.00            
ATOM     45  C14 BCD     1      31.430  19.140  13.830  1.00  0.00            
ATOM     46  O12 BCD     1      30.480  19.950  13.050  1.00  0.00            
ATOM     47  C15 BCD     1      31.670  17.780  13.190  1.00  0.00            
ATOM     48  O13 BCD     1      32.220  17.840  11.930  1.00  0.00            
ATOM     49  C16 BCD     1      32.460  16.860  14.190  1.00  0.00            
ATOM     50  C17 BCD     1      31.930  16.790  15.600  1.00  0.00            
ATOM     51  O14 BCD     1      31.730  18.130  16.000  1.00  0.00            
ATOM     52  C18 BCD     1      32.950  16.120  16.540  1.00  0.00            
ATOM     53  O15 BCD     1      34.220  16.800  16.650  1.00  0.00            
ATOM     54  H21 BCD     1      30.820  19.900  15.780  1.00  0.00            
ATOM     55  H22 BCD     1      32.440  19.590  13.870  1.00  0.00            
ATOM     56  H23 BCD     1      30.900  20.800  12.920  1.00  0.00            
ATOM     57  H24 BCD     1      30.660  17.350  13.140  1.00  0.00            
ATOM     58  H25 BCD     1      32.290  16.900  11.730  1.00  0.00            
ATOM     59  H26 BCD     1      33.410  17.400  14.300  1.00  0.00            
ATOM     60  H27 BCD     1      31.040  16.140  15.670  1.00  0.00            
ATOM     61  H28 BCD     1      32.550  16.090  17.560  1.00  0.00            
ATOM     62  H29 BCD     1      33.120  15.100  16.150  1.00  0.00            
ATOM     63  H30 BCD     1      34.750  16.360  17.320  1.00  0.00            
ATOM     64  C19 BCD     1      25.850  19.530  16.750  1.00  0.00            
ATOM     65  O16 BCD     1      25.160  18.770  15.770  1.00  0.00            
ATOM     66  C20 BCD     1      26.710  20.550  15.910  1.00  0.00            
ATOM     67  O17 BCD     1      25.830  21.370  15.180  1.00  0.00            
ATOM     68  C21 BCD     1      27.620  19.650  15.030  1.00  0.00            
ATOM     69  O18 BCD     1      28.150  20.550  14.090  1.00  0.00            
ATOM     70  C22 BCD     1      28.550  19.000  15.950  1.00  0.00            
ATOM     71  C23 BCD     1      27.860  18.040  16.850  1.00  0.00            
ATOM     72  O19 BCD     1      26.780  18.700  17.520  1.00  0.00            
ATOM     73  C24 BCD     1      28.820  17.320  17.820  1.00  0.00            
ATOM     74  O20 BCD     1      28.190  16.370  18.660  1.00  0.00            
ATOM     75  H31 BCD     1      25.150  20.010  17.440  1.00  0.00            
ATOM     76  H32 BCD     1      27.340  21.130  16.610  1.00  0.00            
ATOM     77  H33 BCD     1      26.390  21.900  14.600  1.00  0.00            
ATOM     78  H34 BCD     1      26.970  18.950  14.510  1.00  0.00            
ATOM     79  H35 BCD     1      29.000  20.270  13.740  1.00  0.00            
ATOM     80  H36 BCD     1      29.090  19.730  16.570  1.00  0.00            
ATOM     81  H37 BCD     1      27.370  17.240  16.280  1.00  0.00            
ATOM     82  H38 BCD     1      29.540  16.770  17.210  1.00  0.00            
ATOM     83  H39 BCD     1      29.510  18.050  18.280  1.00  0.00            
ATOM     84  H40 BCD     1      28.880  15.900  19.130  1.00  0.00            
ATOM     85  C25 BCD     1      21.570  16.870  15.560  1.00  0.00            
ATOM     86  O21 BCD     1      22.250  15.630  15.210  1.00  0.00            
ATOM     87  C26 BCD     1      21.750  18.010  14.560  1.00  0.00            
ATOM     88  O22 BCD     1      21.240  17.740  13.230  1.00  0.00            
ATOM     89  C27 BCD     1      23.170  18.530  14.500  1.00  0.00            
ATOM     90  O23 BCD     1      23.250  19.670  13.650  1.00  0.00            
ATOM     91  C28 BCD     1      23.770  18.730  15.980  1.00  0.00            
ATOM     92  C29 BCD     1      23.460  17.630  16.980  1.00  0.00            
ATOM     93  O24 BCD     1      22.070  17.310  16.860  1.00  0.00            
ATOM     94  C30 BCD     1      23.610  18.140  18.440  1.00  0.00            
ATOM     95  O25 BCD     1      22.980  19.370  18.630  1.00  0.00            
ATOM     96  H41 BCD     1      20.500  16.700  15.690  1.00  0.00            
ATOM     97  H42 BCD     1      21.090  18.770  15.010  1.00  0.00            
ATOM     98  H43 BCD     1      21.490  18.490  12.680  1.00  0.00            
ATOM     99  H44 BCD     1      23.790  17.700  14.130  1.00  0.00            
ATOM    100  H45 BCD     1      23.080  20.520  14.070  1.00  0.00            
ATOM    101  H46 BCD     1      23.490  19.750  16.270  1.00  0.00            
ATOM    102  H47 BCD     1      24.030  16.720  16.760  1.00  0.00            
ATOM    103  H48 BCD     1      23.110  17.430  19.120  1.00  0.00            
ATOM    104  H49 BCD     1      24.670  18.190  18.730  1.00  0.00            
ATOM    105  H50 BCD     1      23.640  19.940  19.030  1.00  0.00            
ATOM    106  C31 BCD     1      21.970  11.710  14.420  1.00  0.00            
ATOM    107  O26 BCD     1      23.330  11.840  13.930  1.00  0.00            
ATOM    108  C32 BCD     1      21.080  12.580  13.660  1.00  0.00            
ATOM    109  O27 BCD     1      20.970  12.160  12.320  1.00  0.00            
ATOM    110  C33 BCD     1      21.460  14.050  13.720  1.00  0.00            
ATOM    111  C34 BCD     1      21.500  14.440  15.160  1.00  0.00            
ATOM    112  C35 BCD     1      22.310  13.460  16.100  1.00  0.00            
ATOM    113  O28 BCD     1      21.930  12.110  15.760  1.00  0.00            
ATOM    114  C36 BCD     1      22.100  13.660  17.640  1.00  0.00            
ATOM    115  O29 BCD     1      20.770  13.270  18.060  1.00  0.00            
ATOM    116  O30 BCD     1      20.460  14.850  13.170  1.00  0.00            
ATOM    117  H51 BCD     1      21.490  10.730  14.310  1.00  0.00            
ATOM    118  H52 BCD     1      20.050  12.540  14.020  1.00  0.00            
ATOM    119  H53 BCD     1      20.140  12.500  11.990  1.00  0.00            
ATOM    120  H54 BCD     1      22.500  14.180  13.390  1.00  0.00            
ATOM    121  H55 BCD     1      20.710  15.770  13.290  1.00  0.00            
ATOM    122  H56 BCD     1      20.520  14.510  15.640  1.00  0.00            
ATOM    123  H57 BCD     1      23.390  13.540  15.960  1.00  0.00            
ATOM    124  H58 BCD     1      22.850  13.050  18.160  1.00  0.00            
ATOM    125  H59 BCD     1      22.240  14.680  18.020  1.00  0.00            
ATOM    126  H60 BCD     1      20.730  12.600  18.740  1.00  0.00            
ATOM    127  C37 BCD     1      26.300   9.300  12.900  1.00  0.00            
ATOM    128  O31 BCD     1      27.310  10.280  12.560  1.00  0.00            
ATOM    129  C38 BCD     1      25.120   9.330  11.970  1.00  0.00            
ATOM    130  O32 BCD     1      25.430   9.280  10.610  1.00  0.00            
ATOM    131  C39 BCD     1      24.140  10.450  12.210  1.00  0.00            
ATOM    132  O33 BCD     1      22.840  10.470  11.620  1.00  0.00            
ATOM    133  C40 BCD     1      23.950  10.620  13.740  1.00  0.00            
ATOM    134  C41 BCD     1      25.250  10.610  14.600  1.00  0.00            
ATOM    135  O34 BCD     1      25.850   9.380  14.260  1.00  0.00            
ATOM    136  C42 BCD     1      24.880  10.630  16.080  1.00  0.00            
ATOM    137  O35 BCD     1      26.080  10.440  16.860  1.00  0.00            
ATOM    138  H61 BCD     1      26.700   8.280  12.890  1.00  0.00            
ATOM    139  H62 BCD     1      24.520   8.500  12.360  1.00  0.00            
ATOM    140  H63 BCD     1      25.700   8.390  10.400  1.00  0.00            
ATOM    141  H64 BCD     1      24.560  11.370  11.770  1.00  0.00            
ATOM    142  H65 BCD     1      22.340  11.230  11.920  1.00  0.00            
ATOM    143  H66 BCD     1      23.300   9.800  14.080  1.00  0.00            
ATOM    144  H67 BCD     1      26.000  11.340  14.260  1.00  0.00            
ATOM    145  H68 BCD     1      24.430  11.610  16.300  1.00  0.00            
ATOM    146  H69 BCD     1      24.280   9.730  16.260  1.00  0.00            
ATOM    147  H70 BCD     1      26.320   9.570  16.540  1.00  0.00            
ATOM    148  C1  EA3     2      28.480  20.170   8.540  1.00  0.00            
ATOM    149  N1  EA3     2      27.700  19.460   9.680  1.00  0.00            
ATOM    150  C2  EA3     2      28.580  18.900  10.790  1.00  0.00            
ATOM    151  C3  EA3     2      27.990  17.810  11.780  1.00  0.00            
ATOM    152  N2  EA3     2      27.230  16.700  11.000  1.00  0.00            
ATOM    153  C4  EA3     2      26.400  15.840  11.920  1.00  0.00            
ATOM    154  C5  EA3     2      25.480  14.900  11.150  1.00  0.00            
ATOM    155  C6  EA3     2      24.060  15.180  11.080  1.00  0.00            
ATOM    156  C7  EA3     2      23.220  14.270  10.400  1.00  0.00            
ATOM    157  C8  EA3     2      23.780  13.180   9.700  1.00  0.00            
ATOM    158  C9  EA3     2      25.170  12.950   9.750  1.00  0.00            
ATOM    159  C10 EA3     2      26.040  13.770  10.450  1.00  0.00            
ATOM    160  C11 EA3     2      27.190  15.080  12.950  1.00  0.00            
ATOM    161  C12 EA3     2      26.850  15.070  14.310  1.00  0.00            
ATOM    162  C13 EA3     2      27.670  14.350  15.260  1.00  0.00            
ATOM    163  C14 EA3     2      28.890  13.870  14.900  1.00  0.00            
ATOM    164  Cl1 EA3     2      29.790  12.920  16.080  1.00  0.00            
ATOM    165  C15 EA3     2      29.270  14.000  13.540  1.00  0.00            
ATOM    166  C16 EA3     2      28.460  14.610  12.590  1.00  0.00            
ATOM    167  C17 EA3     2      26.290  17.340   9.960  1.00  0.00            
ATOM    168  C18 EA3     2      27.050  18.260   8.970  1.00  0.00            
ATOM    169  H1  EA3     2      29.380  19.590   8.330  1.00  0.00            
ATOM    170  H2  EA3     2      27.920  20.180   7.610  1.00  0.00            
ATOM    171  H3  EA3     2      28.850  21.130   8.890  1.00  0.00            
ATOM    172  H4  EA3     2      26.990  20.120  10.030  1.00  0.00            
ATOM    173  H5  EA3     2      28.820  19.780  11.390  1.00  0.00            
ATOM    174  H6  EA3     2      29.460  18.390  10.380  1.00  0.00            
ATOM    175  H7  EA3     2      27.170  18.390  12.190  1.00  0.00            
ATOM    176  H8  EA3     2      28.740  17.380  12.440  1.00  0.00            
ATOM    177  H9  EA3     2      27.870  16.120  10.440  1.00  0.00            
ATOM    178  H10 EA3     2      25.760  16.500  12.510  1.00  0.00            
ATOM    179  H11 EA3     2      23.620  16.000  11.640  1.00  0.00            
ATOM    180  H12 EA3     2      22.130  14.320  10.410  1.00  0.00            
ATOM    181  H13 EA3     2      23.140  12.610   9.030  1.00  0.00            
ATOM    182  H14 EA3     2      25.550  12.070   9.240  1.00  0.00            
ATOM    183  H15 EA3     2      27.120  13.640  10.570  1.00  0.00            
ATOM    184  H16 EA3     2      25.860  15.440  14.580  1.00  0.00            
ATOM    185  H17 EA3     2      27.410  14.280  16.310  1.00  0.00            
ATOM    186  H18 EA3     2      30.230  13.630  13.190  1.00  0.00            
ATOM    187  H19 EA3     2      28.870  14.640  11.580  1.00  0.00            
ATOM    188  H20 EA3     2      25.570  17.960  10.490  1.00  0.00            
ATOM    189  H21 EA3     2      25.840  16.530   9.380  1.00  0.00            
ATOM    190  H22 EA3     2      27.830  17.570   8.650  1.00  0.00            
ATOM    191  H23 EA3     2      26.420  18.610   8.150  1.00  0.00            
TER
ENDMDL
MODEL        1
ATOM      1  C1  BCD     1      17.150  33.420  25.310  1.00  0.00            
ATOM      2  O1  BCD     1      16.540  32.350  26.020  1.00  0.00            
ATOM      3  C2  BCD     1      16.070  34.040  24.470  1.00  0.00            
ATOM      4  O2  BCD     1      14.960  34.450  25.320  1.00  0.00            
ATOM      5  C3  BCD     1      15.480  33.030  23.440  1.00  0.00            
ATOM      6  O3  BCD     1      14.730  33.770  22.480  1.00  0.00            
ATOM      7  C4  BCD     1      16.650  32.260  22.660  1.00  0.00            
ATOM      8  C5  BCD     1      17.670  31.760  23.700  1.00  0.00            
ATOM      9  O4  BCD     1      18.190  32.840  24.460  1.00  0.00            
ATOM     10  C6  BCD     1      18.910  31.210  23.000  1.00  0.00            
ATOM     11  O5  BCD     1      19.380  32.050  21.880  1.00  0.00            
ATOM     12  H1  BCD     1      17.620  34.200  25.910  1.00  0.00            
ATOM     13  H2  BCD     1      16.450  34.910  23.930  1.00  0.00            
ATOM     14  H3  BCD     1      14.620  35.210  24.840  1.00  0.00            
ATOM     15  H4  BCD     1      14.880  32.350  24.060  1.00  0.00            
ATOM     16  H5  BCD     1      15.330  34.480  22.230  1.00  0.00            
ATOM     17  H6  BCD     1      17.000  32.850  21.800  1.00  0.00            
ATOM     18  H7  BCD     1      17.260  30.950  24.310  1.00  0.00            
ATOM     19  H8  BCD     1      19.680  31.090  23.770  1.00  0.00            
ATOM     20  H9  BCD     1      18.650  30.260  22.510  1.00  0.00            
ATOM     21  H10 BCD     1      19.970  31.510  21.360  1.00  0.00            
ATOM     22  C7  BCD     1      16.380  30.650  29.650  1.00  0.00            
ATOM     23  O6  BCD     1      15.760  29.510  29.040  1.00  0.00            
ATOM     24  C8  BCD     1      15.620  31.960  29.490  1.00  0.00            
ATOM     25  O7  BCD     1      14.230  31.900  29.980  1.00  0.00            
ATOM     26  C9  BCD     1      15.560  32.360  28.020  1.00  0.00            
ATOM     27  O8  BCD     1      14.960  33.690  27.880  1.00  0.00            
ATOM     28  C10 BCD     1      16.890  32.330  27.370  1.00  0.00            
ATOM     29  C11 BCD     1      17.660  31.020  27.600  1.00  0.00            
ATOM     30  O9  BCD     1      17.680  30.700  28.970  1.00  0.00            
ATOM     31  C12 BCD     1      19.060  31.100  27.060  1.00  0.00            
ATOM     32  O10 BCD     1      19.710  32.150  27.780  1.00  0.00            
ATOM     33  H11 BCD     1      16.520  30.510  30.730  1.00  0.00            
ATOM     34  H12 BCD     1      16.070  32.820  30.000  1.00  0.00            
ATOM     35  H13 BCD     1      13.800  32.750  29.850  1.00  0.00            
ATOM     36  H14 BCD     1      14.910  31.640  27.510  1.00  0.00            
ATOM     37  H15 BCD     1      15.070  33.870  26.940  1.00  0.00            
ATOM     38  H16 BCD     1      17.390  33.260  27.670  1.00  0.00            
ATOM     39  H17 BCD     1      17.150  30.170  27.120  1.00  0.00            
ATOM     40  H18 BCD     1      19.600  30.150  27.150  1.00  0.00            
ATOM     41  H19 BCD     1      18.940  31.240  25.980  1.00  0.00            
ATOM     42  H20 BCD     1      20.570  32.310  27.360  1.00  0.00            
ATOM     43  C13 BCD     1      14.880  25.600  29.950  1.00  0.00            
ATOM     44  O11 BCD     1      13.980  25.490  28.820  1.00  0.00            
ATOM     45  C14 BCD     1      14.290  26.690  30.940  1.00  0.00            
ATOM     46  O12 BCD     1      12.980  26.420  31.380  1.00  0.00            
ATOM     47  C15 BCD     1      14.440  28.050  30.310  1.00  0.00            
ATOM     48  O13 BCD     1      14.040  29.140  31.190  1.00  0.00            
ATOM     49  C16 BCD     1      15.820  28.330  29.790  1.00  0.00            
ATOM     50  C17 BCD     1      16.200  27.180  28.880  1.00  0.00            
ATOM     51  O14 BCD     1      16.130  25.910  29.500  1.00  0.00            
ATOM     52  C18 BCD     1      17.670  27.240  28.510  1.00  0.00            
ATOM     53  O15 BCD     1      18.120  26.150  27.750  1.00  0.00            
ATOM     54  H21 BCD     1      14.930  24.620  30.440  1.00  0.00            
ATOM     55  H22 BCD     1      14.900  26.710  31.850  1.00  0.00            
ATOM     56  H23 BCD     1      12.800  26.990  32.140  1.00  0.00            
ATOM     57  H24 BCD     1      13.840  28.000  29.390  1.00  0.00            
ATOM     58  H25 BCD     1      14.100  29.980  30.730  1.00  0.00            
ATOM     59  H26 BCD     1      16.450  28.400  30.690  1.00  0.00            
ATOM     60  H27 BCD     1      15.610  27.310  27.970  1.00  0.00            
ATOM     61  H28 BCD     1      17.820  28.160  27.920  1.00  0.00            
ATOM     62  H29 BCD     1      18.390  27.370  29.330  1.00  0.00            
ATOM     63  H30 BCD     1      17.810  25.460  28.340  1.00  0.00            
ATOM     64  C19 BCD     1      11.580  22.620  26.990  1.00  0.00            
ATOM     65  O16 BCD     1      11.790  23.310  25.730  1.00  0.00            
ATOM     66  C20 BCD     1      10.880  23.580  28.010  1.00  0.00            
ATOM     67  O17 BCD     1       9.510  23.830  27.580  1.00  0.00            
ATOM     68  C21 BCD     1      11.820  24.820  28.320  1.00  0.00            
ATOM     69  O18 BCD     1      11.200  25.730  29.250  1.00  0.00            
ATOM     70  C22 BCD     1      13.140  24.330  28.770  1.00  0.00            
ATOM     71  C23 BCD     1      13.720  23.320  27.750  1.00  0.00            
ATOM     72  O19 BCD     1      12.850  22.190  27.520  1.00  0.00            
ATOM     73  C24 BCD     1      15.110  22.850  28.190  1.00  0.00            
ATOM     74  O20 BCD     1      15.090  22.280  29.520  1.00  0.00            
ATOM     75  H31 BCD     1      11.060  21.660  26.840  1.00  0.00            
ATOM     76  H32 BCD     1      10.760  23.040  28.960  1.00  0.00            
ATOM     77  H33 BCD     1       8.910  23.100  27.740  1.00  0.00            
ATOM     78  H34 BCD     1      11.920  25.380  27.380  1.00  0.00            
ATOM     79  H35 BCD     1      11.820  25.850  29.980  1.00  0.00            
ATOM     80  H36 BCD     1      12.950  23.970  29.790  1.00  0.00            
ATOM     81  H37 BCD     1      13.930  23.820  26.790  1.00  0.00            
ATOM     82  H38 BCD     1      15.680  22.280  27.450  1.00  0.00            
ATOM     83  H39 BCD     1      15.710  23.760  28.290  1.00  0.00            
ATOM     84  H40 BCD     1      16.030  22.130  29.560  1.00  0.00            
ATOM     85  C25 BCD     1      11.570  22.860  21.710  1.00  0.00            
ATOM     86  O21 BCD     1      12.060  24.130  21.550  1.00  0.00            
ATOM     87  C26 BCD     1      10.200  22.780  22.410  1.00  0.00            
ATOM     88  O22 BCD     1       9.310  23.670  21.790  1.00  0.00            
ATOM     89  C27 BCD     1      10.370  23.270  23.890  1.00  0.00            
ATOM     90  O23 BCD     1       9.170  23.150  24.710  1.00  0.00            
ATOM     91  C28 BCD     1      11.530  22.490  24.610  1.00  0.00            
ATOM     92  C29 BCD     1      12.850  22.370  23.780  1.00  0.00            
ATOM     93  O24 BCD     1      12.460  21.920  22.390  1.00  0.00            
ATOM     94  C30 BCD     1      13.790  21.330  24.290  1.00  0.00            
ATOM     95  O25 BCD     1      14.880  21.080  23.480  1.00  0.00            
ATOM     96  H41 BCD     1      11.460  22.470  20.690  1.00  0.00            
ATOM     97  H42 BCD     1       9.880  21.740  22.400  1.00  0.00            
ATOM     98  H43 BCD     1       8.480  23.610  22.270  1.00  0.00            
ATOM     99  H44 BCD     1      10.770  24.280  23.780  1.00  0.00            
ATOM    100  H45 BCD     1       9.380  23.500  25.580  1.00  0.00            
ATOM    101  H46 BCD     1      11.160  21.470  24.770  1.00  0.00            
ATOM    102  H47 BCD     1      13.360  23.320  23.580  1.00  0.00            
ATOM    103  H48 BCD     1      14.100  21.680  25.280  1.00  0.00            
ATOM    104  H49 BCD     1      13.160  20.430  24.390  1.00  0.00            
ATOM    105  H50 BCD     1      14.630  20.740  22.610  1.00  0.00            
ATOM    106  C31 BCD     1      13.180  26.980  18.770  1.00  0.00            
ATOM    107  O26 BCD     1      13.890  27.730  19.840  1.00  0.00            
ATOM    108  C32 BCD     1      11.650  26.970  19.120  1.00  0.00            
ATOM    109  O27 BCD     1      11.060  28.280  19.320  1.00  0.00            
ATOM    110  C33 BCD     1      11.520  26.220  20.450  1.00  0.00            
ATOM    111  C34 BCD     1      12.090  24.850  20.330  1.00  0.00            
ATOM    112  C35 BCD     1      13.490  24.890  19.920  1.00  0.00            
ATOM    113  O28 BCD     1      13.680  25.650  18.770  1.00  0.00            
ATOM    114  C36 BCD     1      13.990  23.510  19.570  1.00  0.00            
ATOM    115  O29 BCD     1      13.160  22.810  18.640  1.00  0.00            
ATOM    116  O30 BCD     1      10.110  26.110  20.850  1.00  0.00            
ATOM    117  H51 BCD     1      13.420  27.440  17.800  1.00  0.00            
ATOM    118  H52 BCD     1      11.070  26.410  18.380  1.00  0.00            
ATOM    119  H53 BCD     1      10.260  28.060  19.810  1.00  0.00            
ATOM    120  H54 BCD     1      12.150  26.640  21.240  1.00  0.00            
ATOM    121  H55 BCD     1      10.030  25.320  21.390  1.00  0.00            
ATOM    122  H56 BCD     1      11.410  24.320  19.650  1.00  0.00            
ATOM    123  H57 BCD     1      14.150  25.170  20.740  1.00  0.00            
ATOM    124  H58 BCD     1      14.950  23.440  19.050  1.00  0.00            
ATOM    125  H59 BCD     1      14.030  22.900  20.480  1.00  0.00            
ATOM    126  H60 BCD     1      12.900  23.360  17.890  1.00  0.00            
ATOM    127  C37 BCD     1      16.270  30.990  20.590  1.00  0.00            
ATOM    128  O31 BCD     1      16.070  31.080  22.010  1.00  0.00            
ATOM    129  C38 BCD     1      14.950  31.240  19.810  1.00  0.00            
ATOM    130  O32 BCD     1      14.510  32.550  20.090  1.00  0.00            
ATOM    131  C39 BCD     1      13.910  30.140  19.880  1.00  0.00            
ATOM    132  O33 BCD     1      12.740  30.310  18.930  1.00  0.00            
ATOM    133  C40 BCD     1      14.660  28.910  19.470  1.00  0.00            
ATOM    134  C41 BCD     1      15.960  28.640  20.250  1.00  0.00            
ATOM    135  O34 BCD     1      16.750  29.790  20.080  1.00  0.00            
ATOM    136  C42 BCD     1      16.680  27.410  19.690  1.00  0.00            
ATOM    137  O35 BCD     1      16.600  27.280  18.310  1.00  0.00            
ATOM    138  H61 BCD     1      17.060  31.670  20.270  1.00  0.00            
ATOM    139  H62 BCD     1      15.310  31.300  18.780  1.00  0.00            
ATOM    140  H63 BCD     1      14.430  32.700  21.040  1.00  0.00            
ATOM    141  H64 BCD     1      13.450  30.060  20.880  1.00  0.00            
ATOM    142  H65 BCD     1      12.210  29.580  19.260  1.00  0.00            
ATOM    143  H66 BCD     1      14.690  28.860  18.370  1.00  0.00            
ATOM    144  H67 BCD     1      15.790  28.540  21.330  1.00  0.00            
ATOM    145  H68 BCD     1      17.760  27.500  19.880  1.00  0.00            
ATOM    146  H69 BCD     1      16.330  26.460  20.110  1.00  0.00            
ATOM    147  H70 BCD     1      16.260  26.400  18.140  1.00  0.00            
ATOM    148  C1  EA3     2       9.440  29.640  29.870  1.00  0.00            
ATOM    149  N1  EA3     2       9.840  29.030  28.620  1.00  0.00            
ATOM    150  C2  EA3     2      11.370  28.900  28.600  1.00  0.00            
ATOM    151  C3  EA3     2      11.930  28.480  27.270  1.00  0.00            
ATOM    152  N2  EA3     2      11.510  29.410  26.150  1.00  0.00            
ATOM    153  C4  EA3     2      12.070  28.860  24.790  1.00  0.00            
ATOM    154  C5  EA3     2      11.720  29.770  23.620  1.00  0.00            
ATOM    155  C6  EA3     2      10.590  29.340  22.890  1.00  0.00            
ATOM    156  C7  EA3     2      10.020  30.070  21.860  1.00  0.00            
ATOM    157  C8  EA3     2      10.660  31.200  21.410  1.00  0.00            
ATOM    158  C9  EA3     2      11.850  31.650  22.050  1.00  0.00            
ATOM    159  C10 EA3     2      12.380  30.940  23.140  1.00  0.00            
ATOM    160  C11 EA3     2      13.480  28.310  24.610  1.00  0.00            
ATOM    161  C12 EA3     2      13.760  27.240  23.750  1.00  0.00            
ATOM    162  C13 EA3     2      14.990  26.740  23.530  1.00  0.00            
ATOM    163  C14 EA3     2      16.020  27.300  24.290  1.00  0.00            
ATOM    164  Cl1 EA3     2      17.600  26.600  24.190  1.00  0.00            
ATOM    165  C15 EA3     2      15.810  28.310  25.180  1.00  0.00            
ATOM    166  C16 EA3     2      14.550  28.840  25.390  1.00  0.00            
ATOM    167  C17 EA3     2       9.990  29.550  26.150  1.00  0.00            
ATOM    168  C18 EA3     2       9.370  29.910  27.590  1.00  0.00            
ATOM    169  H1  EA3     2       9.710  28.800  30.520  1.00  0.00            
ATOM    170  H2  EA3     2      10.000  30.540  30.130  1.00  0.00            
ATOM    171  H3  EA3     2       8.360  29.770  29.930  1.00  0.00            
ATOM    172  H4  EA3     2       9.430  28.100  28.450  1.00  0.00            
ATOM    173  H5  EA3     2      11.620  28.130  29.330  1.00  0.00            
ATOM    174  H6  EA3     2      11.800  29.860  28.910  1.00  0.00            
ATOM    175  H7  EA3     2      11.630  27.450  27.080  1.00  0.00            
ATOM    176  H8  EA3     2      13.020  28.470  27.250  1.00  0.00            
ATOM    177  H9  EA3     2      11.870  30.340  26.380  1.00  0.00            
ATOM    178  H10 EA3     2      11.510  27.950  24.590  1.00  0.00            
ATOM    179  H11 EA3     2       9.970  28.490  23.160  1.00  0.00            
ATOM    180  H12 EA3     2       9.050  29.830  21.450  1.00  0.00            
ATOM    181  H13 EA3     2      10.160  31.770  20.630  1.00  0.00            
ATOM    182  H14 EA3     2      12.410  32.480  21.620  1.00  0.00            
ATOM    183  H15 EA3     2      13.290  31.260  23.640  1.00  0.00            
ATOM    184  H16 EA3     2      12.930  26.790  23.210  1.00  0.00            
ATOM    185  H17 EA3     2      15.250  25.930  22.860  1.00  0.00            
ATOM    186  H18 EA3     2      16.600  28.620  25.860  1.00  0.00            
ATOM    187  H19 EA3     2      14.440  29.690  26.050  1.00  0.00            
ATOM    188  H20 EA3     2       9.640  28.530  25.990  1.00  0.00            
ATOM    189  H21 EA3     2       9.700  30.150  25.290  1.00  0.00            
ATOM    190  H22 EA3     2       9.580  30.940  27.910  1.00  0.00            
ATOM    191  H23 EA3     2       8.320  29.720  27.380  1.00  0.00            
TER
ENDMDL
MODEL        1
ATOM      1  C1  BCD     1      11.500  12.670  23.040  1.00  0.00            
ATOM      2  O1  BCD     1      11.450  13.230  21.750  1.00  0.00            
ATOM      3  C2  BCD     1      12.220  13.600  23.950  1.00  0.00            
ATOM      4  O2  BCD     1      11.480  14.820  24.070  1.00  0.00            
ATOM      5  C3  BCD     1      13.700  13.810  23.720  1.00  0.00            
ATOM      6  O3  BCD     1      14.370  14.660  24.650  1.00  0.00            
ATOM      7  C4  BCD     1      14.410  12.440  23.540  1.00  0.00            
ATOM      8  C5  BCD     1      13.680  11.580  22.570  1.00  0.00            
ATOM      9  O4  BCD     1      12.270  11.440  22.970  1.00  0.00            
ATOM     10  C6  BCD     1      14.220  10.150  22.410  1.00  0.00            
ATOM     11  O5  BCD     1      14.030   9.550  21.110  1.00  0.00            
ATOM     12  H1  BCD     1      10.530  12.370  23.440  1.00  0.00            
ATOM     13  H2  BCD     1      12.210  13.140  24.950  1.00  0.00            
ATOM     14  H3  BCD     1      11.630  15.100  23.160  1.00  0.00            
ATOM     15  H4  BCD     1      13.820  14.280  22.730  1.00  0.00            
ATOM     16  H5  BCD     1      15.240  14.790  24.270  1.00  0.00            
ATOM     17  H6  BCD     1      14.450  11.850  24.470  1.00  0.00            
ATOM     18  H7  BCD     1      13.640  12.120  21.620  1.00  0.00            
ATOM     19  H8  BCD     1      15.300  10.200  22.580  1.00  0.00            
ATOM     20  H9  BCD     1      13.780   9.570  23.230  1.00  0.00            
ATOM     21  H10 BCD     1      14.350   8.640  21.040  1.00  0.00            
ATOM     22  C7  BCD     1       9.360  14.850  18.730  1.00  0.00            
ATOM     23  O6  BCD     1      10.390  14.280  17.950  1.00  0.00            
ATOM     24  C8  BCD     1       9.970  15.890  19.600  1.00  0.00            
ATOM     25  O7  BCD     1      10.630  16.880  18.790  1.00  0.00            
ATOM     26  C9  BCD     1      10.930  15.170  20.570  1.00  0.00            
ATOM     27  O8  BCD     1      11.470  16.070  21.510  1.00  0.00            
ATOM     28  C10 BCD     1      10.320  13.930  21.300  1.00  0.00            
ATOM     29  C11 BCD     1       9.560  13.090  20.290  1.00  0.00            
ATOM     30  O9  BCD     1       8.640  13.900  19.550  1.00  0.00            
ATOM     31  C12 BCD     1       8.780  12.020  20.980  1.00  0.00            
ATOM     32  O10 BCD     1       7.680  12.380  21.790  1.00  0.00            
ATOM     33  H11 BCD     1       8.790  15.290  17.910  1.00  0.00            
ATOM     34  H12 BCD     1       9.110  16.330  20.110  1.00  0.00            
ATOM     35  H13 BCD     1      11.150  17.440  19.370  1.00  0.00            
ATOM     36  H14 BCD     1      11.810  14.770  20.040  1.00  0.00            
ATOM     37  H15 BCD     1      11.900  16.780  21.020  1.00  0.00            
ATOM     38  H16 BCD     1       9.660  14.330  22.080  1.00  0.00            
ATOM     39  H17 BCD     1      10.360  12.570  19.740  1.00  0.00            
ATOM     40  H18 BCD     1       8.450  11.350  20.180  1.00  0.00            
ATOM     41  H19 BCD     1       9.500  11.570  21.680  1.00  0.00            
ATOM     42  H20 BCD     1       7.440  13.290  21.560  1.00  0.00            
ATOM     43  C13 BCD     1      11.020  13.290  13.940  1.00  0.00            
ATOM     44  O11 BCD     1      12.440  13.060  14.160  1.00  0.00            
ATOM     45  C14 BCD     1      10.620  14.700  14.260  1.00  0.00            
ATOM     46  O12 BCD     1      11.250  15.620  13.440  1.00  0.00            
ATOM     47  C15 BCD     1      10.830  15.130  15.730  1.00  0.00            
ATOM     48  O13 BCD     1      10.340  16.440  15.980  1.00  0.00            
ATOM     49  C16 BCD     1      10.050  14.060  16.570  1.00  0.00            
ATOM     50  C17 BCD     1      10.490  12.620  16.170  1.00  0.00            
ATOM     51  O14 BCD     1      10.230  12.430  14.780  1.00  0.00            
ATOM     52  C18 BCD     1       9.810  11.440  16.900  1.00  0.00            
ATOM     53  O15 BCD     1       8.500  11.320  16.460  1.00  0.00            
ATOM     54  H21 BCD     1      10.780  13.000  12.910  1.00  0.00            
ATOM     55  H22 BCD     1       9.540  14.660  14.060  1.00  0.00            
ATOM     56  H23 BCD     1      10.840  16.470  13.620  1.00  0.00            
ATOM     57  H24 BCD     1      11.910  15.020  15.920  1.00  0.00            
ATOM     58  H25 BCD     1      10.380  16.610  16.930  1.00  0.00            
ATOM     59  H26 BCD     1       8.970  14.140  16.380  1.00  0.00            
ATOM     60  H27 BCD     1      11.560  12.550  16.390  1.00  0.00            
ATOM     61  H28 BCD     1      10.410  10.530  16.820  1.00  0.00            
ATOM     62  H29 BCD     1       9.750  11.450  17.990  1.00  0.00            
ATOM     63  H30 BCD     1       8.500  11.510  15.520  1.00  0.00            
ATOM     64  C19 BCD     1      15.900  11.410  12.350  1.00  0.00            
ATOM     65  O16 BCD     1      16.620  11.810  13.500  1.00  0.00            
ATOM     66  C20 BCD     1      15.360  12.670  11.670  1.00  0.00            
ATOM     67  O17 BCD     1      16.390  13.590  11.280  1.00  0.00            
ATOM     68  C21 BCD     1      14.340  13.410  12.570  1.00  0.00            
ATOM     69  O18 BCD     1      13.660  14.610  12.110  1.00  0.00            
ATOM     70  C22 BCD     1      13.230  12.430  13.110  1.00  0.00            
ATOM     71  C23 BCD     1      13.750  11.040  13.560  1.00  0.00            
ATOM     72  O19 BCD     1      14.800  10.550  12.640  1.00  0.00            
ATOM     73  C24 BCD     1      12.670   9.950  13.660  1.00  0.00            
ATOM     74  O20 BCD     1      11.970   9.770  12.400  1.00  0.00            
ATOM     75  H31 BCD     1      16.490  10.750  11.700  1.00  0.00            
ATOM     76  H32 BCD     1      14.740  12.340  10.820  1.00  0.00            
ATOM     77  H33 BCD     1      15.910  14.420  11.170  1.00  0.00            
ATOM     78  H34 BCD     1      14.990  13.730  13.400  1.00  0.00            
ATOM     79  H35 BCD     1      12.950  14.810  12.730  1.00  0.00            
ATOM     80  H36 BCD     1      12.600  12.150  12.260  1.00  0.00            
ATOM     81  H37 BCD     1      14.260  11.050  14.530  1.00  0.00            
ATOM     82  H38 BCD     1      13.230   9.080  14.020  1.00  0.00            
ATOM     83  H39 BCD     1      11.960  10.290  14.430  1.00  0.00            
ATOM     84  H40 BCD     1      11.990   8.870  12.070  1.00  0.00            
ATOM     85  C25 BCD     1      20.250  11.330  15.410  1.00  0.00            
ATOM     86  O21 BCD     1      19.770  12.030  16.650  1.00  0.00            
ATOM     87  C26 BCD     1      20.190  12.320  14.270  1.00  0.00            
ATOM     88  O22 BCD     1      21.030  13.430  14.580  1.00  0.00            
ATOM     89  C27 BCD     1      18.760  12.620  13.930  1.00  0.00            
ATOM     90  O23 BCD     1      18.730  13.600  12.900  1.00  0.00            
ATOM     91  C28 BCD     1      17.940  11.380  13.650  1.00  0.00            
ATOM     92  C29 BCD     1      17.990  10.490  14.950  1.00  0.00            
ATOM     93  O24 BCD     1      19.380  10.250  15.240  1.00  0.00            
ATOM     94  C30 BCD     1      17.160   9.220  14.660  1.00  0.00            
ATOM     95  O25 BCD     1      17.030   8.370  15.770  1.00  0.00            
ATOM     96  H41 BCD     1      21.210  10.810  15.550  1.00  0.00            
ATOM     97  H42 BCD     1      20.630  11.870  13.360  1.00  0.00            
ATOM     98  H43 BCD     1      20.850  13.720  15.480  1.00  0.00            
ATOM     99  H44 BCD     1      18.340  13.040  14.840  1.00  0.00            
ATOM    100  H45 BCD     1      18.000  13.520  12.270  1.00  0.00            
ATOM    101  H46 BCD     1      18.370  10.790  12.830  1.00  0.00            
ATOM    102  H47 BCD     1      17.540  10.960  15.830  1.00  0.00            
ATOM    103  H48 BCD     1      16.170   9.450  14.260  1.00  0.00            
ATOM    104  H49 BCD     1      17.690   8.730  13.830  1.00  0.00            
ATOM    105  H50 BCD     1      17.840   7.960  16.080  1.00  0.00            
ATOM    106  C31 BCD     1      20.890  12.570  20.510  1.00  0.00            
ATOM    107  O26 BCD     1      19.510  12.510  20.820  1.00  0.00            
ATOM    108  C32 BCD     1      21.280  13.680  19.550  1.00  0.00            
ATOM    109  O27 BCD     1      21.110  14.920  20.110  1.00  0.00            
ATOM    110  C33 BCD     1      20.430  13.520  18.300  1.00  0.00            
ATOM    111  C34 BCD     1      20.710  12.100  17.660  1.00  0.00            
ATOM    112  C35 BCD     1      20.550  10.960  18.720  1.00  0.00            
ATOM    113  O28 BCD     1      21.240  11.390  19.900  1.00  0.00            
ATOM    114  C36 BCD     1      21.050   9.600  18.220  1.00  0.00            
ATOM    115  O29 BCD     1      22.420   9.520  17.970  1.00  0.00            
ATOM    116  O30 BCD     1      20.910  14.470  17.360  1.00  0.00            
ATOM    117  H51 BCD     1      21.420  12.720  21.460  1.00  0.00            
ATOM    118  H52 BCD     1      22.350  13.480  19.390  1.00  0.00            
ATOM    119  H53 BCD     1      21.360  15.620  19.500  1.00  0.00            
ATOM    120  H54 BCD     1      19.350  13.660  18.440  1.00  0.00            
ATOM    121  H55 BCD     1      21.860  14.460  17.240  1.00  0.00            
ATOM    122  H56 BCD     1      21.760  12.170  17.330  1.00  0.00            
ATOM    123  H57 BCD     1      19.490  10.800  18.950  1.00  0.00            
ATOM    124  H58 BCD     1      20.700   8.840  18.920  1.00  0.00            
ATOM    125  H59 BCD     1      20.620   9.490  17.220  1.00  0.00            
ATOM    126  H60 BCD     1      22.840   9.730  18.810  1.00  0.00            
ATOM    127  C37 BCD     1      16.790  12.550  23.930  1.00  0.00            
ATOM    128  O31 BCD     1      15.710  12.690  23.050  1.00  0.00            
ATOM    129  C38 BCD     1      17.770  13.780  23.860  1.00  0.00            
ATOM    130  O32 BCD     1      17.030  14.980  24.090  1.00  0.00            
ATOM    131  C39 BCD     1      18.470  13.790  22.490  1.00  0.00            
ATOM    132  O33 BCD     1      19.370  14.960  22.410  1.00  0.00            
ATOM    133  C40 BCD     1      19.060  12.450  22.160  1.00  0.00            
ATOM    134  C41 BCD     1      18.080  11.270  22.450  1.00  0.00            
ATOM    135  O34 BCD     1      17.520  11.420  23.720  1.00  0.00            
ATOM    136  C42 BCD     1      18.710   9.920  22.140  1.00  0.00            
ATOM    137  O35 BCD     1      19.810   9.690  23.040  1.00  0.00            
ATOM    138  H61 BCD     1      16.520  12.420  24.990  1.00  0.00            
ATOM    139  H62 BCD     1      18.440  13.570  24.700  1.00  0.00            
ATOM    140  H63 BCD     1      17.370  15.440  24.860  1.00  0.00            
ATOM    141  H64 BCD     1      17.670  14.010  21.770  1.00  0.00            
ATOM    142  H65 BCD     1      19.760  15.070  21.540  1.00  0.00            
ATOM    143  H66 BCD     1      19.860  12.390  22.910  1.00  0.00            
ATOM    144  H67 BCD     1      17.270  11.320  21.720  1.00  0.00            
ATOM    145  H68 BCD     1      17.910   9.180  22.200  1.00  0.00            
ATOM    146  H69 BCD     1      19.130   9.800  21.130  1.00  0.00            
ATOM    147  H70 BCD     1      19.460   8.950  23.540  1.00  0.00            
ATOM    148  C1  EA3     2      19.590  20.910  19.180  1.00  0.00            
ATOM    149  N1  EA3     2      18.170  20.240  19.220  1.00  0.00            
ATOM    150  C2  EA3     2      18.410  18.750  19.340  1.00  0.00            
ATOM    151  C3  EA3     2      17.070  17.950  19.160  1.00  0.00            
ATOM    152  N2  EA3     2      16.370  18.230  17.790  1.00  0.00            
ATOM    153  C4  EA3     2      15.010  17.520  17.720  1.00  0.00            
ATOM    154  C5  EA3     2      14.210  17.820  16.420  1.00  0.00            
ATOM    155  C6  EA3     2      13.110  18.570  16.620  1.00  0.00            
ATOM    156  C7  EA3     2      12.290  18.870  15.510  1.00  0.00            
ATOM    157  C8  EA3     2      12.690  18.390  14.240  1.00  0.00            
ATOM    158  C9  EA3     2      13.850  17.670  14.090  1.00  0.00            
ATOM    159  C10 EA3     2      14.690  17.430  15.180  1.00  0.00            
ATOM    160  C11 EA3     2      15.160  16.030  17.800  1.00  0.00            
ATOM    161  C12 EA3     2      14.210  15.240  18.480  1.00  0.00            
ATOM    162  C13 EA3     2      14.400  13.890  18.680  1.00  0.00            
ATOM    163  C14 EA3     2      15.540  13.180  18.240  1.00  0.00            
ATOM    164  Cl1 EA3     2      15.880  11.510  18.570  1.00  0.00            
ATOM    165  C15 EA3     2      16.430  13.940  17.470  1.00  0.00            
ATOM    166  C16 EA3     2      16.230  15.300  17.150  1.00  0.00            
ATOM    167  C17 EA3     2      16.200  19.680  17.640  1.00  0.00            
ATOM    168  C18 EA3     2      17.480  20.530  17.950  1.00  0.00            
ATOM    169  H1  EA3     2      20.110  20.500  18.320  1.00  0.00            
ATOM    170  H2  EA3     2      19.520  22.000  19.220  1.00  0.00            
ATOM    171  H3  EA3     2      20.200  20.630  20.040  1.00  0.00            
ATOM    172  H4  EA3     2      17.610  20.570  20.020  1.00  0.00            
ATOM    173  H5  EA3     2      18.860  18.610  20.320  1.00  0.00            
ATOM    174  H6  EA3     2      19.100  18.420  18.550  1.00  0.00            
ATOM    175  H7  EA3     2      16.320  18.240  19.900  1.00  0.00            
ATOM    176  H8  EA3     2      17.260  16.880  19.130  1.00  0.00            
ATOM    177  H9  EA3     2      16.950  17.930  17.000  1.00  0.00            
ATOM    178  H10 EA3     2      14.440  17.820  18.600  1.00  0.00            
ATOM    179  H11 EA3     2      12.750  18.790  17.620  1.00  0.00            
ATOM    180  H12 EA3     2      11.330  19.370  15.630  1.00  0.00            
ATOM    181  H13 EA3     2      11.920  18.480  13.480  1.00  0.00            
ATOM    182  H14 EA3     2      14.080  17.270  13.110  1.00  0.00            
ATOM    183  H15 EA3     2      15.510  16.730  15.020  1.00  0.00            
ATOM    184  H16 EA3     2      13.340  15.820  18.800  1.00  0.00            
ATOM    185  H17 EA3     2      13.650  13.410  19.290  1.00  0.00            
ATOM    186  H18 EA3     2      17.290  13.440  17.040  1.00  0.00            
ATOM    187  H19 EA3     2      17.050  15.810  16.650  1.00  0.00            
ATOM    188  H20 EA3     2      15.410  19.880  18.370  1.00  0.00            
ATOM    189  H21 EA3     2      15.880  19.790  16.600  1.00  0.00            
ATOM    190  H22 EA3     2      18.200  20.280  17.170  1.00  0.00            
ATOM    191  H23 EA3     2      17.360  21.610  17.840  1.00  0.00            
TER
ENDMDL
MODEL        1
ATOM      1  C1  BCD     1      15.100  26.620  19.350  1.00  0.00            
ATOM      2  O1  BCD     1      15.230  26.140  18.020  1.00  0.00            
ATOM      3  C2  BCD     1      15.100  28.140  19.350  1.00  0.00            
ATOM      4  O2  BCD     1      13.990  28.680  18.730  1.00  0.00            
ATOM      5  C3  BCD     1      16.470  28.710  18.870  1.00  0.00            
ATOM      6  O3  BCD     1      16.580  30.090  19.020  1.00  0.00            
ATOM      7  C4  BCD     1      17.640  28.010  19.650  1.00  0.00            
ATOM      8  C5  BCD     1      17.500  26.520  19.850  1.00  0.00            
ATOM      9  O4  BCD     1      16.130  26.210  20.230  1.00  0.00            
ATOM     10  C6  BCD     1      18.430  25.860  20.840  1.00  0.00            
ATOM     11  O5  BCD     1      18.290  26.330  22.170  1.00  0.00            
ATOM     12  H1  BCD     1      14.170  26.290  19.830  1.00  0.00            
ATOM     13  H2  BCD     1      15.090  28.380  20.420  1.00  0.00            
ATOM     14  H3  BCD     1      14.150  28.360  17.840  1.00  0.00            
ATOM     15  H4  BCD     1      16.640  28.560  17.800  1.00  0.00            
ATOM     16  H5  BCD     1      15.750  30.480  18.730  1.00  0.00            
ATOM     17  H6  BCD     1      17.590  28.470  20.650  1.00  0.00            
ATOM     18  H7  BCD     1      17.710  26.020  18.900  1.00  0.00            
ATOM     19  H8  BCD     1      18.310  24.770  20.810  1.00  0.00            
ATOM     20  H9  BCD     1      19.460  25.970  20.470  1.00  0.00            
ATOM     21  H10 BCD     1      19.030  26.930  22.350  1.00  0.00            
ATOM     22  C7  BCD     1      13.670  23.030  15.880  1.00  0.00            
ATOM     23  O6  BCD     1      14.910  22.840  15.170  1.00  0.00            
ATOM     24  C8  BCD     1      13.010  24.330  15.570  1.00  0.00            
ATOM     25  O7  BCD     1      12.920  24.480  14.190  1.00  0.00            
ATOM     26  C9  BCD     1      13.930  25.460  16.120  1.00  0.00            
ATOM     27  O8  BCD     1      13.460  26.770  15.720  1.00  0.00            
ATOM     28  C10 BCD     1      14.140  25.310  17.620  1.00  0.00            
ATOM     29  C11 BCD     1      14.560  23.880  18.030  1.00  0.00            
ATOM     30  O9  BCD     1      13.720  22.940  17.300  1.00  0.00            
ATOM     31  C12 BCD     1      14.380  23.590  19.540  1.00  0.00            
ATOM     32  O10 BCD     1      13.220  24.170  20.020  1.00  0.00            
ATOM     33  H11 BCD     1      12.890  22.350  15.510  1.00  0.00            
ATOM     34  H12 BCD     1      12.040  24.240  16.070  1.00  0.00            
ATOM     35  H13 BCD     1      12.850  25.420  14.040  1.00  0.00            
ATOM     36  H14 BCD     1      14.940  25.270  15.730  1.00  0.00            
ATOM     37  H15 BCD     1      12.760  27.010  16.340  1.00  0.00            
ATOM     38  H16 BCD     1      13.250  25.650  18.160  1.00  0.00            
ATOM     39  H17 BCD     1      15.640  23.790  17.860  1.00  0.00            
ATOM     40  H18 BCD     1      14.350  22.520  19.770  1.00  0.00            
ATOM     41  H19 BCD     1      15.270  24.000  20.030  1.00  0.00            
ATOM     42  H20 BCD     1      13.230  24.040  20.980  1.00  0.00            
ATOM     43  C13 BCD     1      16.730  20.050  12.830  1.00  0.00            
ATOM     44  O11 BCD     1      17.960  20.770  12.740  1.00  0.00            
ATOM     45  C14 BCD     1      15.670  20.850  12.140  1.00  0.00            
ATOM     46  O12 BCD     1      15.890  21.160  10.760  1.00  0.00            
ATOM     47  C15 BCD     1      15.370  22.130  12.900  1.00  0.00            
ATOM     48  O13 BCD     1      14.170  22.740  12.320  1.00  0.00            
ATOM     49  C16 BCD     1      15.020  21.710  14.380  1.00  0.00            
ATOM     50  C17 BCD     1      16.170  20.890  14.940  1.00  0.00            
ATOM     51  O14 BCD     1      16.500  19.710  14.200  1.00  0.00            
ATOM     52  C18 BCD     1      15.880  20.590  16.390  1.00  0.00            
ATOM     53  O15 BCD     1      14.710  19.770  16.450  1.00  0.00            
ATOM     54  H21 BCD     1      16.910  19.120  12.270  1.00  0.00            
ATOM     55  H22 BCD     1      14.840  20.130  12.200  1.00  0.00            
ATOM     56  H23 BCD     1      15.000  21.110  10.410  1.00  0.00            
ATOM     57  H24 BCD     1      16.220  22.830  12.930  1.00  0.00            
ATOM     58  H25 BCD     1      13.720  23.150  13.060  1.00  0.00            
ATOM     59  H26 BCD     1      14.110  21.100  14.410  1.00  0.00            
ATOM     60  H27 BCD     1      17.050  21.530  14.880  1.00  0.00            
ATOM     61  H28 BCD     1      16.720  20.100  16.900  1.00  0.00            
ATOM     62  H29 BCD     1      15.710  21.530  16.930  1.00  0.00            
ATOM     63  H30 BCD     1      14.810  18.990  15.900  1.00  0.00            
ATOM     64  C19 BCD     1      21.510  21.280  10.880  1.00  0.00            
ATOM     65  O16 BCD     1      22.010  22.040  11.970  1.00  0.00            
ATOM     66  C20 BCD     1      20.350  21.970  10.200  1.00  0.00            
ATOM     67  O17 BCD     1      20.650  23.320   9.760  1.00  0.00            
ATOM     68  C21 BCD     1      19.180  22.070  11.170  1.00  0.00            
ATOM     69  O18 BCD     1      18.030  22.740  10.550  1.00  0.00            
ATOM     70  C22 BCD     1      18.870  20.590  11.590  1.00  0.00            
ATOM     71  C23 BCD     1      20.120  19.780  12.060  1.00  0.00            
ATOM     72  O19 BCD     1      21.170  19.980  11.210  1.00  0.00            
ATOM     73  C24 BCD     1      19.650  18.240  12.040  1.00  0.00            
ATOM     74  O20 BCD     1      19.510  17.800  10.690  1.00  0.00            
ATOM     75  H31 BCD     1      22.240  21.270  10.060  1.00  0.00            
ATOM     76  H32 BCD     1      20.010  21.350   9.360  1.00  0.00            
ATOM     77  H33 BCD     1      19.940  23.630   9.200  1.00  0.00            
ATOM     78  H34 BCD     1      19.490  22.560  12.100  1.00  0.00            
ATOM     79  H35 BCD     1      17.280  22.130  10.590  1.00  0.00            
ATOM     80  H36 BCD     1      18.390  20.070  10.750  1.00  0.00            
ATOM     81  H37 BCD     1      20.390  20.120  13.070  1.00  0.00            
ATOM     82  H38 BCD     1      20.460  17.730  12.590  1.00  0.00            
ATOM     83  H39 BCD     1      18.700  18.240  12.580  1.00  0.00            
ATOM     84  H40 BCD     1      20.380  17.690  10.290  1.00  0.00            
ATOM     85  C25 BCD     1      25.100  23.850  13.710  1.00  0.00            
ATOM     86  O21 BCD     1      24.140  24.490  14.580  1.00  0.00            
ATOM     87  C26 BCD     1      24.920  24.210  12.210  1.00  0.00            
ATOM     88  O22 BCD     1      25.320  25.520  12.060  1.00  0.00            
ATOM     89  C27 BCD     1      23.550  23.780  11.800  1.00  0.00            
ATOM     90  O23 BCD     1      23.350  23.940  10.330  1.00  0.00            
ATOM     91  C28 BCD     1      23.380  22.320  12.120  1.00  0.00            
ATOM     92  C29 BCD     1      23.850  21.890  13.520  1.00  0.00            
ATOM     93  O24 BCD     1      25.100  22.460  13.800  1.00  0.00            
ATOM     94  C30 BCD     1      23.990  20.390  13.790  1.00  0.00            
ATOM     95  O25 BCD     1      24.200  20.260  15.160  1.00  0.00            
ATOM     96  H41 BCD     1      26.070  24.270  13.990  1.00  0.00            
ATOM     97  H42 BCD     1      25.650  23.560  11.710  1.00  0.00            
ATOM     98  H43 BCD     1      25.400  25.640  11.110  1.00  0.00            
ATOM     99  H44 BCD     1      22.750  24.280  12.350  1.00  0.00            
ATOM    100  H45 BCD     1      22.420  23.900  10.070  1.00  0.00            
ATOM    101  H46 BCD     1      24.000  21.680  11.490  1.00  0.00            
ATOM    102  H47 BCD     1      23.070  22.290  14.180  1.00  0.00            
ATOM    103  H48 BCD     1      23.050  19.870  13.540  1.00  0.00            
ATOM    104  H49 BCD     1      24.760  19.950  13.150  1.00  0.00            
ATOM    105  H50 BCD     1      24.920  20.880  15.250  1.00  0.00            
ATOM    106  C31 BCD     1      24.380  26.900  17.910  1.00  0.00            
ATOM    107  O26 BCD     1      23.000  27.310  17.800  1.00  0.00            
ATOM    108  C32 BCD     1      25.180  27.400  16.730  1.00  0.00            
ATOM    109  O27 BCD     1      25.080  28.830  16.510  1.00  0.00            
ATOM    110  C33 BCD     1      24.750  26.640  15.490  1.00  0.00            
ATOM    111  C34 BCD     1      24.740  25.130  15.700  1.00  0.00            
ATOM    112  C35 BCD     1      24.010  24.760  16.940  1.00  0.00            
ATOM    113  O28 BCD     1      24.560  25.460  18.010  1.00  0.00            
ATOM    114  C36 BCD     1      24.230  23.290  17.270  1.00  0.00            
ATOM    115  O29 BCD     1      25.600  22.920  17.550  1.00  0.00            
ATOM    116  O30 BCD     1      25.590  26.910  14.310  1.00  0.00            
ATOM    117  H51 BCD     1      24.780  27.350  18.830  1.00  0.00            
ATOM    118  H52 BCD     1      26.240  27.150  16.870  1.00  0.00            
ATOM    119  H53 BCD     1      25.390  28.850  15.610  1.00  0.00            
ATOM    120  H54 BCD     1      23.730  27.030  15.380  1.00  0.00            
ATOM    121  H55 BCD     1      25.270  26.400  13.560  1.00  0.00            
ATOM    122  H56 BCD     1      25.780  24.800  15.770  1.00  0.00            
ATOM    123  H57 BCD     1      22.940  24.990  16.920  1.00  0.00            
ATOM    124  H58 BCD     1      23.790  23.080  18.250  1.00  0.00            
ATOM    125  H59 BCD     1      23.730  22.590  16.590  1.00  0.00            
ATOM    126  H60 BCD     1      25.980  23.550  18.170  1.00  0.00            
ATOM    127  C37 BCD     1      19.840  29.140  19.490  1.00  0.00            
ATOM    128  O31 BCD     1      18.890  28.240  18.930  1.00  0.00            
ATOM    129  C38 BCD     1      20.560  29.980  18.500  1.00  0.00            
ATOM    130  O32 BCD     1      19.550  30.560  17.720  1.00  0.00            
ATOM    131  C39 BCD     1      21.510  29.060  17.740  1.00  0.00            
ATOM    132  O33 BCD     1      22.270  29.800  16.830  1.00  0.00            
ATOM    133  C40 BCD     1      22.480  28.320  18.720  1.00  0.00            
ATOM    134  C41 BCD     1      21.650  27.590  19.780  1.00  0.00            
ATOM    135  O34 BCD     1      20.740  28.440  20.390  1.00  0.00            
ATOM    136  C42 BCD     1      22.570  26.870  20.730  1.00  0.00            
ATOM    137  O35 BCD     1      23.080  27.850  21.550  1.00  0.00            
ATOM    138  H61 BCD     1      19.310  29.840  20.140  1.00  0.00            
ATOM    139  H62 BCD     1      21.230  30.720  18.950  1.00  0.00            
ATOM    140  H63 BCD     1      19.120  29.800  17.310  1.00  0.00            
ATOM    141  H64 BCD     1      20.940  28.330  17.160  1.00  0.00            
ATOM    142  H65 BCD     1      23.210  29.580  16.820  1.00  0.00            
ATOM    143  H66 BCD     1      23.180  29.080  19.090  1.00  0.00            
ATOM    144  H67 BCD     1      21.160  26.840  19.150  1.00  0.00            
ATOM    145  H68 BCD     1      22.070  26.130  21.350  1.00  0.00            
ATOM    146  H69 BCD     1      23.360  26.260  20.270  1.00  0.00            
ATOM    147  H70 BCD     1      22.380  28.420  21.880  1.00  0.00            
ATOM    148  C1  EA3     2      15.620  29.700   9.870  1.00  0.00            
ATOM    149  N1  EA3     2      16.800  28.920  10.460  1.00  0.00            
ATOM    150  C2  EA3     2      16.780  27.520   9.740  1.00  0.00            
ATOM    151  C3  EA3     2      17.880  26.530  10.310  1.00  0.00            
ATOM    152  N2  EA3     2      17.930  26.420  11.800  1.00  0.00            
ATOM    153  C4  EA3     2      19.170  25.790  12.320  1.00  0.00            
ATOM    154  C5  EA3     2      20.500  26.680  12.300  1.00  0.00            
ATOM    155  C6  EA3     2      21.280  26.540  11.140  1.00  0.00            
ATOM    156  C7  EA3     2      22.490  27.300  11.010  1.00  0.00            
ATOM    157  C8  EA3     2      22.910  28.040  12.110  1.00  0.00            
ATOM    158  C9  EA3     2      22.110  28.130  13.280  1.00  0.00            
ATOM    159  C10 EA3     2      20.850  27.530  13.360  1.00  0.00            
ATOM    160  C11 EA3     2      19.120  25.020  13.630  1.00  0.00            
ATOM    161  C12 EA3     2      18.070  25.150  14.570  1.00  0.00            
ATOM    162  C13 EA3     2      18.090  24.540  15.820  1.00  0.00            
ATOM    163  C14 EA3     2      19.180  23.710  16.140  1.00  0.00            
ATOM    164  Cl1 EA3     2      19.290  22.930  17.760  1.00  0.00            
ATOM    165  C15 EA3     2      20.230  23.480  15.220  1.00  0.00            
ATOM    166  C16 EA3     2      20.240  24.190  13.980  1.00  0.00            
ATOM    167  C17 EA3     2      17.670  27.790  12.460  1.00  0.00            
ATOM    168  C18 EA3     2      16.500  28.610  11.860  1.00  0.00            
ATOM    169  H1  EA3     2      15.750  30.720  10.230  1.00  0.00            
ATOM    170  H2  EA3     2      15.920  29.920   8.840  1.00  0.00            
ATOM    171  H3  EA3     2      14.650  29.210   9.870  1.00  0.00            
ATOM    172  H4  EA3     2      17.700  29.390  10.270  1.00  0.00            
ATOM    173  H5  EA3     2      17.050  27.730   8.700  1.00  0.00            
ATOM    174  H6  EA3     2      15.770  27.120   9.820  1.00  0.00            
ATOM    175  H7  EA3     2      18.900  26.690   9.960  1.00  0.00            
ATOM    176  H8  EA3     2      17.630  25.570   9.870  1.00  0.00            
ATOM    177  H9  EA3     2      17.080  25.890  12.050  1.00  0.00            
ATOM    178  H10 EA3     2      19.250  24.960  11.620  1.00  0.00            
ATOM    179  H11 EA3     2      20.940  25.990  10.260  1.00  0.00            
ATOM    180  H12 EA3     2      23.100  27.330  10.110  1.00  0.00            
ATOM    181  H13 EA3     2      23.840  28.610  12.130  1.00  0.00            
ATOM    182  H14 EA3     2      22.470  28.780  14.070  1.00  0.00            
ATOM    183  H15 EA3     2      20.270  27.640  14.270  1.00  0.00            
ATOM    184  H16 EA3     2      17.230  25.810  14.420  1.00  0.00            
ATOM    185  H17 EA3     2      17.420  24.860  16.610  1.00  0.00            
ATOM    186  H18 EA3     2      21.060  22.880  15.580  1.00  0.00            
ATOM    187  H19 EA3     2      20.900  23.920  13.160  1.00  0.00            
ATOM    188  H20 EA3     2      18.630  28.280  12.590  1.00  0.00            
ATOM    189  H21 EA3     2      17.360  27.570  13.490  1.00  0.00            
ATOM    190  H22 EA3     2      15.550  28.080  11.820  1.00  0.00            
ATOM    191  H23 EA3     2      16.470  29.530  12.460  1.00  0.00            
TER
ENDMDL
MODEL        1
ATOM      1  C1  BCD     1      16.850  26.070  17.750  1.00  0.00            
ATOM      2  O1  BCD     1      17.080  24.940  16.940  1.00  0.00            
ATOM      3  C2  BCD     1      17.740  27.270  17.460  1.00  0.00            
ATOM      4  O2  BCD     1      17.580  27.820  16.150  1.00  0.00            
ATOM      5  C3  BCD     1      19.200  26.960  17.860  1.00  0.00            
ATOM      6  O3  BCD     1      20.070  28.110  17.740  1.00  0.00            
ATOM      7  C4  BCD     1      19.250  26.370  19.260  1.00  0.00            
ATOM      8  C5  BCD     1      18.200  25.300  19.540  1.00  0.00            
ATOM      9  O4  BCD     1      16.950  25.790  19.090  1.00  0.00            
ATOM     10  C6  BCD     1      18.080  24.940  21.080  1.00  0.00            
ATOM     11  O5  BCD     1      17.820  26.110  21.880  1.00  0.00            
ATOM     12  H1  BCD     1      15.790  26.340  17.690  1.00  0.00            
ATOM     13  H2  BCD     1      17.470  28.050  18.180  1.00  0.00            
ATOM     14  H3  BCD     1      17.360  28.740  16.310  1.00  0.00            
ATOM     15  H4  BCD     1      19.510  26.160  17.170  1.00  0.00            
ATOM     16  H5  BCD     1      19.730  28.850  18.250  1.00  0.00            
ATOM     17  H6  BCD     1      19.120  27.250  19.910  1.00  0.00            
ATOM     18  H7  BCD     1      18.440  24.430  18.920  1.00  0.00            
ATOM     19  H8  BCD     1      17.270  24.200  21.170  1.00  0.00            
ATOM     20  H9  BCD     1      19.020  24.520  21.460  1.00  0.00            
ATOM     21  H10 BCD     1      17.820  25.850  22.810  1.00  0.00            
ATOM     22  C7  BCD     1      15.530  22.580  14.100  1.00  0.00            
ATOM     23  O6  BCD     1      16.890  22.250  14.010  1.00  0.00            
ATOM     24  C8  BCD     1      15.390  24.070  13.840  1.00  0.00            
ATOM     25  O7  BCD     1      15.750  24.360  12.510  1.00  0.00            
ATOM     26  C9  BCD     1      16.100  24.960  14.820  1.00  0.00            
ATOM     27  O8  BCD     1      15.760  26.320  14.680  1.00  0.00            
ATOM     28  C10 BCD     1      15.980  24.470  16.230  1.00  0.00            
ATOM     29  C11 BCD     1      15.860  22.960  16.390  1.00  0.00            
ATOM     30  O9  BCD     1      15.040  22.290  15.360  1.00  0.00            
ATOM     31  C12 BCD     1      15.250  22.490  17.640  1.00  0.00            
ATOM     32  O10 BCD     1      13.970  23.180  17.800  1.00  0.00            
ATOM     33  H11 BCD     1      14.920  22.020  13.380  1.00  0.00            
ATOM     34  H12 BCD     1      14.340  24.370  13.930  1.00  0.00            
ATOM     35  H13 BCD     1      14.980  24.730  12.050  1.00  0.00            
ATOM     36  H14 BCD     1      17.160  24.820  14.560  1.00  0.00            
ATOM     37  H15 BCD     1      16.440  26.880  15.070  1.00  0.00            
ATOM     38  H16 BCD     1      15.060  24.920  16.630  1.00  0.00            
ATOM     39  H17 BCD     1      16.920  22.690  16.390  1.00  0.00            
ATOM     40  H18 BCD     1      15.120  21.410  17.550  1.00  0.00            
ATOM     41  H19 BCD     1      15.870  22.720  18.520  1.00  0.00            
ATOM     42  H20 BCD     1      13.670  23.000  18.700  1.00  0.00            
ATOM     43  C13 BCD     1      19.110  19.270  12.130  1.00  0.00            
ATOM     44  O11 BCD     1      20.340  19.910  12.500  1.00  0.00            
ATOM     45  C14 BCD     1      18.290  20.150  11.270  1.00  0.00            
ATOM     46  O12 BCD     1      19.100  20.430  10.100  1.00  0.00            
ATOM     47  C15 BCD     1      17.740  21.400  11.990  1.00  0.00            
ATOM     48  O13 BCD     1      16.770  22.120  11.210  1.00  0.00            
ATOM     49  C16 BCD     1      17.080  21.010  13.330  1.00  0.00            
ATOM     50  C17 BCD     1      17.980  20.050  14.110  1.00  0.00            
ATOM     51  O14 BCD     1      18.380  18.940  13.280  1.00  0.00            
ATOM     52  C18 BCD     1      17.260  19.500  15.380  1.00  0.00            
ATOM     53  O15 BCD     1      16.170  18.550  15.140  1.00  0.00            
ATOM     54  H21 BCD     1      19.370  18.340  11.610  1.00  0.00            
ATOM     55  H22 BCD     1      17.350  19.630  11.040  1.00  0.00            
ATOM     56  H23 BCD     1      18.360  20.630   9.520  1.00  0.00            
ATOM     57  H24 BCD     1      18.590  22.030  12.290  1.00  0.00            
ATOM     58  H25 BCD     1      16.650  22.960  11.660  1.00  0.00            
ATOM     59  H26 BCD     1      16.090  20.540  13.250  1.00  0.00            
ATOM     60  H27 BCD     1      18.830  20.600  14.530  1.00  0.00            
ATOM     61  H28 BCD     1      18.010  19.200  16.120  1.00  0.00            
ATOM     62  H29 BCD     1      16.890  20.370  15.940  1.00  0.00            
ATOM     63  H30 BCD     1      15.900  18.300  16.030  1.00  0.00            
ATOM     64  C19 BCD     1      24.390  19.150  11.910  1.00  0.00            
ATOM     65  O16 BCD     1      24.700  19.710  13.130  1.00  0.00            
ATOM     66  C20 BCD     1      23.650  20.180  10.950  1.00  0.00            
ATOM     67  O17 BCD     1      24.400  21.430  10.800  1.00  0.00            
ATOM     68  C21 BCD     1      22.350  20.590  11.630  1.00  0.00            
ATOM     69  O18 BCD     1      21.610  21.440  10.770  1.00  0.00            
ATOM     70  C22 BCD     1      21.460  19.360  11.880  1.00  0.00            
ATOM     71  C23 BCD     1      22.210  18.380  12.830  1.00  0.00            
ATOM     72  O19 BCD     1      23.510  18.060  12.190  1.00  0.00            
ATOM     73  C24 BCD     1      21.400  17.080  12.960  1.00  0.00            
ATOM     74  O20 BCD     1      21.000  16.520  11.700  1.00  0.00            
ATOM     75  H31 BCD     1      25.290  18.850  11.370  1.00  0.00            
ATOM     76  H32 BCD     1      23.580  19.660   9.990  1.00  0.00            
ATOM     77  H33 BCD     1      24.640  21.470   9.870  1.00  0.00            
ATOM     78  H34 BCD     1      22.620  21.050  12.590  1.00  0.00            
ATOM     79  H35 BCD     1      20.670  21.360  10.980  1.00  0.00            
ATOM     80  H36 BCD     1      21.280  18.880  10.910  1.00  0.00            
ATOM     81  H37 BCD     1      22.270  18.840  13.820  1.00  0.00            
ATOM     82  H38 BCD     1      21.980  16.310  13.480  1.00  0.00            
ATOM     83  H39 BCD     1      20.510  17.240  13.590  1.00  0.00            
ATOM     84  H40 BCD     1      20.250  15.950  11.900  1.00  0.00            
ATOM     85  C25 BCD     1      27.760  20.650  15.610  1.00  0.00            
ATOM     86  O21 BCD     1      26.840  21.560  16.180  1.00  0.00            
ATOM     87  C26 BCD     1      28.020  21.090  14.230  1.00  0.00            
ATOM     88  O22 BCD     1      28.620  22.390  14.220  1.00  0.00            
ATOM     89  C27 BCD     1      26.740  20.980  13.380  1.00  0.00            
ATOM     90  O23 BCD     1      27.020  21.340  11.990  1.00  0.00            
ATOM     91  C28 BCD     1      26.090  19.600  13.520  1.00  0.00            
ATOM     92  C29 BCD     1      26.110  19.040  14.960  1.00  0.00            
ATOM     93  O24 BCD     1      27.310  19.340  15.630  1.00  0.00            
ATOM     94  C30 BCD     1      25.540  17.620  15.130  1.00  0.00            
ATOM     95  O25 BCD     1      25.100  17.220  16.390  1.00  0.00            
ATOM     96  H41 BCD     1      28.650  20.740  16.250  1.00  0.00            
ATOM     97  H42 BCD     1      28.770  20.380  13.860  1.00  0.00            
ATOM     98  H43 BCD     1      29.430  22.370  14.730  1.00  0.00            
ATOM     99  H44 BCD     1      25.990  21.670  13.800  1.00  0.00            
ATOM    100  H45 BCD     1      26.120  21.160  11.680  1.00  0.00            
ATOM    101  H46 BCD     1      26.700  18.890  12.950  1.00  0.00            
ATOM    102  H47 BCD     1      25.340  19.680  15.400  1.00  0.00            
ATOM    103  H48 BCD     1      24.680  17.570  14.450  1.00  0.00            
ATOM    104  H49 BCD     1      26.290  16.920  14.740  1.00  0.00            
ATOM    105  H50 BCD     1      25.280  16.280  16.480  1.00  0.00            
ATOM    106  C31 BCD     1      25.840  23.490  19.710  1.00  0.00            
ATOM    107  O26 BCD     1      24.450  23.860  19.400  1.00  0.00            
ATOM    108  C32 BCD     1      26.920  24.120  18.840  1.00  0.00            
ATOM    109  O27 BCD     1      26.890  25.540  18.880  1.00  0.00            
ATOM    110  C33 BCD     1      26.870  23.570  17.460  1.00  0.00            
ATOM    111  C34 BCD     1      26.910  22.030  17.480  1.00  0.00            
ATOM    112  C35 BCD     1      25.820  21.440  18.330  1.00  0.00            
ATOM    113  O28 BCD     1      25.930  22.090  19.630  1.00  0.00            
ATOM    114  C36 BCD     1      25.800  19.930  18.590  1.00  0.00            
ATOM    115  O29 BCD     1      27.090  19.570  18.990  1.00  0.00            
ATOM    116  O30 BCD     1      27.950  24.200  16.690  1.00  0.00            
ATOM    117  H51 BCD     1      26.020  23.810  20.740  1.00  0.00            
ATOM    118  H52 BCD     1      27.880  23.710  19.180  1.00  0.00            
ATOM    119  H53 BCD     1      27.550  25.970  18.340  1.00  0.00            
ATOM    120  H54 BCD     1      25.940  23.890  16.970  1.00  0.00            
ATOM    121  H55 BCD     1      27.920  24.100  15.730  1.00  0.00            
ATOM    122  H56 BCD     1      27.840  21.690  17.970  1.00  0.00            
ATOM    123  H57 BCD     1      24.880  21.780  17.880  1.00  0.00            
ATOM    124  H58 BCD     1      25.100  19.630  19.380  1.00  0.00            
ATOM    125  H59 BCD     1      25.350  19.380  17.760  1.00  0.00            
ATOM    126  H60 BCD     1      26.930  18.630  19.130  1.00  0.00            
ATOM    127  C37 BCD     1      21.190  25.810  20.680  1.00  0.00            
ATOM    128  O31 BCD     1      20.560  25.700  19.410  1.00  0.00            
ATOM    129  C38 BCD     1      22.460  26.640  20.650  1.00  0.00            
ATOM    130  O32 BCD     1      22.210  27.880  20.150  1.00  0.00            
ATOM    131  C39 BCD     1      23.600  25.980  19.890  1.00  0.00            
ATOM    132  O33 BCD     1      24.820  26.680  20.090  1.00  0.00            
ATOM    133  C40 BCD     1      23.720  24.520  20.370  1.00  0.00            
ATOM    134  C41 BCD     1      22.390  23.800  20.350  1.00  0.00            
ATOM    135  O34 BCD     1      21.500  24.510  21.200  1.00  0.00            
ATOM    136  C42 BCD     1      22.480  22.410  20.890  1.00  0.00            
ATOM    137  O35 BCD     1      22.640  22.420  22.340  1.00  0.00            
ATOM    138  H61 BCD     1      20.450  26.300  21.310  1.00  0.00            
ATOM    139  H62 BCD     1      22.760  26.800  21.690  1.00  0.00            
ATOM    140  H63 BCD     1      21.800  27.860  19.280  1.00  0.00            
ATOM    141  H64 BCD     1      23.240  25.840  18.860  1.00  0.00            
ATOM    142  H65 BCD     1      25.530  26.220  19.620  1.00  0.00            
ATOM    143  H66 BCD     1      24.210  24.530  21.350  1.00  0.00            
ATOM    144  H67 BCD     1      21.950  23.760  19.350  1.00  0.00            
ATOM    145  H68 BCD     1      21.670  21.740  20.580  1.00  0.00            
ATOM    146  H69 BCD     1      23.390  21.920  20.520  1.00  0.00            
ATOM    147  H70 BCD     1      22.630  23.280  22.780  1.00  0.00            
ATOM    148  C1  EA3     2      21.440  26.730   8.530  1.00  0.00            
ATOM    149  N1  EA3     2      22.180  26.300   9.820  1.00  0.00            
ATOM    150  C2  EA3     2      22.300  24.820   9.620  1.00  0.00            
ATOM    151  C3  EA3     2      22.920  24.170  10.910  1.00  0.00            
ATOM    152  N2  EA3     2      22.110  24.380  12.170  1.00  0.00            
ATOM    153  C4  EA3     2      22.850  23.700  13.400  1.00  0.00            
ATOM    154  C5  EA3     2      23.990  24.400  14.130  1.00  0.00            
ATOM    155  C6  EA3     2      25.240  24.480  13.530  1.00  0.00            
ATOM    156  C7  EA3     2      26.210  25.490  13.960  1.00  0.00            
ATOM    157  C8  EA3     2      25.870  26.260  15.120  1.00  0.00            
ATOM    158  C9  EA3     2      24.590  26.180  15.680  1.00  0.00            
ATOM    159  C10 EA3     2      23.640  25.290  15.130  1.00  0.00            
ATOM    160  C11 EA3     2      21.900  23.090  14.410  1.00  0.00            
ATOM    161  C12 EA3     2      20.570  23.400  14.530  1.00  0.00            
ATOM    162  C13 EA3     2      19.810  22.870  15.620  1.00  0.00            
ATOM    163  C14 EA3     2      20.280  21.850  16.410  1.00  0.00            
ATOM    164  Cl1 EA3     2      19.400  21.360  17.840  1.00  0.00            
ATOM    165  C15 EA3     2      21.600  21.470  16.310  1.00  0.00            
ATOM    166  C16 EA3     2      22.350  22.170  15.320  1.00  0.00            
ATOM    167  C17 EA3     2      21.940  25.870  12.310  1.00  0.00            
ATOM    168  C18 EA3     2      21.310  26.650  11.080  1.00  0.00            
ATOM    169  H1  EA3     2      21.960  26.480   7.600  1.00  0.00            
ATOM    170  H2  EA3     2      20.440  26.300   8.480  1.00  0.00            
ATOM    171  H3  EA3     2      21.340  27.820   8.550  1.00  0.00            
ATOM    172  H4  EA3     2      23.110  26.750   9.870  1.00  0.00            
ATOM    173  H5  EA3     2      22.920  24.640   8.750  1.00  0.00            
ATOM    174  H6  EA3     2      21.310  24.390   9.480  1.00  0.00            
ATOM    175  H7  EA3     2      23.900  24.620  11.110  1.00  0.00            
ATOM    176  H8  EA3     2      23.000  23.110  10.680  1.00  0.00            
ATOM    177  H9  EA3     2      21.100  24.220  12.140  1.00  0.00            
ATOM    178  H10 EA3     2      23.270  22.790  12.970  1.00  0.00            
ATOM    179  H11 EA3     2      25.410  23.780  12.710  1.00  0.00            
ATOM    180  H12 EA3     2      27.120  25.710  13.420  1.00  0.00            
ATOM    181  H13 EA3     2      26.610  26.950  15.520  1.00  0.00            
ATOM    182  H14 EA3     2      24.250  26.910  16.410  1.00  0.00            
ATOM    183  H15 EA3     2      22.610  25.290  15.470  1.00  0.00            
ATOM    184  H16 EA3     2      20.150  24.180  13.910  1.00  0.00            
ATOM    185  H17 EA3     2      18.770  23.150  15.800  1.00  0.00            
ATOM    186  H18 EA3     2      22.090  20.740  16.950  1.00  0.00            
ATOM    187  H19 EA3     2      23.430  22.020  15.340  1.00  0.00            
ATOM    188  H20 EA3     2      22.910  26.250  12.660  1.00  0.00            
ATOM    189  H21 EA3     2      21.350  26.010  13.220  1.00  0.00            
ATOM    190  H22 EA3     2      20.240  26.440  10.950  1.00  0.00            
ATOM    191  H23 EA3     2      21.460  27.700  11.340  1.00  0.00            
TER
ENDMDL
MODEL        1
ATOM      1  C1  BCD     1      16.520  24.930  19.100  1.00  0.00            
ATOM      2  O1  BCD     1      16.860  23.880  18.120  1.00  0.00            
ATOM      3  C2  BCD     1      17.380  26.090  19.030  1.00  0.00            
ATOM      4  O2  BCD     1      17.360  26.600  17.670  1.00  0.00            
ATOM      5  C3  BCD     1      18.810  25.800  19.490  1.00  0.00            
ATOM      6  O3  BCD     1      19.690  26.950  19.420  1.00  0.00            
ATOM      7  C4  BCD     1      18.840  25.180  20.920  1.00  0.00            
ATOM      8  C5  BCD     1      17.840  24.060  20.910  1.00  0.00            
ATOM      9  O4  BCD     1      16.540  24.470  20.440  1.00  0.00            
ATOM     10  C6  BCD     1      17.730  23.340  22.240  1.00  0.00            
ATOM     11  O5  BCD     1      17.570  24.230  23.370  1.00  0.00            
ATOM     12  H1  BCD     1      15.450  25.170  19.130  1.00  0.00            
ATOM     13  H2  BCD     1      17.020  26.870  19.720  1.00  0.00            
ATOM     14  H3  BCD     1      17.650  27.520  17.680  1.00  0.00            
ATOM     15  H4  BCD     1      19.240  25.040  18.820  1.00  0.00            
ATOM     16  H5  BCD     1      19.400  27.730  19.910  1.00  0.00            
ATOM     17  H6  BCD     1      18.560  25.950  21.650  1.00  0.00            
ATOM     18  H7  BCD     1      18.290  23.370  20.180  1.00  0.00            
ATOM     19  H8  BCD     1      16.870  22.650  22.220  1.00  0.00            
ATOM     20  H9  BCD     1      18.670  22.790  22.390  1.00  0.00            
ATOM     21  H10 BCD     1      17.390  23.830  24.220  1.00  0.00            
ATOM     22  C7  BCD     1      15.360  21.600  14.970  1.00  0.00            
ATOM     23  O6  BCD     1      16.650  21.140  14.690  1.00  0.00            
ATOM     24  C8  BCD     1      15.290  23.130  14.840  1.00  0.00            
ATOM     25  O7  BCD     1      15.530  23.680  13.600  1.00  0.00            
ATOM     26  C9  BCD     1      16.150  23.880  15.850  1.00  0.00            
ATOM     27  O8  BCD     1      16.090  25.290  15.760  1.00  0.00            
ATOM     28  C10 BCD     1      15.830  23.430  17.240  1.00  0.00            
ATOM     29  C11 BCD     1      15.900  21.900  17.380  1.00  0.00            
ATOM     30  O9  BCD     1      15.090  21.260  16.340  1.00  0.00            
ATOM     31  C12 BCD     1      15.520  21.460  18.780  1.00  0.00            
ATOM     32  O10 BCD     1      14.190  21.860  19.300  1.00  0.00            
ATOM     33  H11 BCD     1      14.590  21.160  14.330  1.00  0.00            
ATOM     34  H12 BCD     1      14.270  23.430  15.130  1.00  0.00            
ATOM     35  H13 BCD     1      15.150  24.550  13.540  1.00  0.00            
ATOM     36  H14 BCD     1      17.220  23.650  15.710  1.00  0.00            
ATOM     37  H15 BCD     1      16.450  25.580  16.600  1.00  0.00            
ATOM     38  H16 BCD     1      14.820  23.720  17.550  1.00  0.00            
ATOM     39  H17 BCD     1      16.910  21.530  17.190  1.00  0.00            
ATOM     40  H18 BCD     1      15.630  20.370  18.890  1.00  0.00            
ATOM     41  H19 BCD     1      16.310  21.870  19.420  1.00  0.00            
ATOM     42  H20 BCD     1      14.300  22.150  20.200  1.00  0.00            
ATOM     43  C13 BCD     1      19.230  18.870  12.790  1.00  0.00            
ATOM     44  O11 BCD     1      20.290  19.460  13.560  1.00  0.00            
ATOM     45  C14 BCD     1      18.480  19.840  11.850  1.00  0.00            
ATOM     46  O12 BCD     1      19.520  20.340  10.990  1.00  0.00            
ATOM     47  C15 BCD     1      17.740  20.920  12.700  1.00  0.00            
ATOM     48  O13 BCD     1      16.940  21.830  11.950  1.00  0.00            
ATOM     49  C16 BCD     1      16.910  20.200  13.710  1.00  0.00            
ATOM     50  C17 BCD     1      17.530  19.000  14.410  1.00  0.00            
ATOM     51  O14 BCD     1      18.360  18.160  13.580  1.00  0.00            
ATOM     52  C18 BCD     1      16.400  18.230  15.160  1.00  0.00            
ATOM     53  O15 BCD     1      15.570  17.530  14.240  1.00  0.00            
ATOM     54  H21 BCD     1      19.600  18.190  12.010  1.00  0.00            
ATOM     55  H22 BCD     1      17.780  19.250  11.250  1.00  0.00            
ATOM     56  H23 BCD     1      19.700  19.600  10.410  1.00  0.00            
ATOM     57  H24 BCD     1      18.470  21.500  13.280  1.00  0.00            
ATOM     58  H25 BCD     1      16.510  22.530  12.440  1.00  0.00            
ATOM     59  H26 BCD     1      15.970  19.890  13.230  1.00  0.00            
ATOM     60  H27 BCD     1      18.180  19.360  15.210  1.00  0.00            
ATOM     61  H28 BCD     1      16.820  17.520  15.880  1.00  0.00            
ATOM     62  H29 BCD     1      15.760  18.870  15.770  1.00  0.00            
ATOM     63  H30 BCD     1      15.870  17.340  13.350  1.00  0.00            
ATOM     64  C19 BCD     1      24.440  18.880  13.880  1.00  0.00            
ATOM     65  O16 BCD     1      24.520  19.400  15.150  1.00  0.00            
ATOM     66  C20 BCD     1      23.910  19.890  12.840  1.00  0.00            
ATOM     67  O17 BCD     1      24.770  21.030  12.860  1.00  0.00            
ATOM     68  C21 BCD     1      22.470  20.280  13.040  1.00  0.00            
ATOM     69  O18 BCD     1      22.080  20.990  11.850  1.00  0.00            
ATOM     70  C22 BCD     1      21.630  19.050  13.230  1.00  0.00            
ATOM     71  C23 BCD     1      22.150  18.060  14.300  1.00  0.00            
ATOM     72  O19 BCD     1      23.570  17.770  13.990  1.00  0.00            
ATOM     73  C24 BCD     1      21.340  16.800  14.410  1.00  0.00            
ATOM     74  O20 BCD     1      21.070  16.210  13.140  1.00  0.00            
ATOM     75  H31 BCD     1      25.440  18.540  13.570  1.00  0.00            
ATOM     76  H32 BCD     1      23.900  19.380  11.860  1.00  0.00            
ATOM     77  H33 BCD     1      24.940  21.280  11.950  1.00  0.00            
ATOM     78  H34 BCD     1      22.260  20.900  13.920  1.00  0.00            
ATOM     79  H35 BCD     1      21.130  20.960  11.710  1.00  0.00            
ATOM     80  H36 BCD     1      21.590  18.520  12.270  1.00  0.00            
ATOM     81  H37 BCD     1      22.220  18.650  15.230  1.00  0.00            
ATOM     82  H38 BCD     1      21.950  15.990  14.830  1.00  0.00            
ATOM     83  H39 BCD     1      20.500  16.860  15.120  1.00  0.00            
ATOM     84  H40 BCD     1      20.920  15.310  13.450  1.00  0.00            
ATOM     85  C25 BCD     1      27.490  19.850  17.840  1.00  0.00            
ATOM     86  O21 BCD     1      26.700  20.850  18.480  1.00  0.00            
ATOM     87  C26 BCD     1      27.850  20.320  16.430  1.00  0.00            
ATOM     88  O22 BCD     1      28.470  21.610  16.720  1.00  0.00            
ATOM     89  C27 BCD     1      26.620  20.440  15.620  1.00  0.00            
ATOM     90  O23 BCD     1      26.980  20.520  14.250  1.00  0.00            
ATOM     91  C28 BCD     1      25.780  19.200  15.800  1.00  0.00            
ATOM     92  C29 BCD     1      25.580  18.680  17.180  1.00  0.00            
ATOM     93  O24 BCD     1      26.860  18.550  17.770  1.00  0.00            
ATOM     94  C30 BCD     1      24.880  17.300  17.170  1.00  0.00            
ATOM     95  O25 BCD     1      24.960  16.750  18.440  1.00  0.00            
ATOM     96  H41 BCD     1      28.360  19.730  18.490  1.00  0.00            
ATOM     97  H42 BCD     1      28.560  19.590  16.020  1.00  0.00            
ATOM     98  H43 BCD     1      28.660  21.950  15.840  1.00  0.00            
ATOM     99  H44 BCD     1      26.090  21.340  15.920  1.00  0.00            
ATOM    100  H45 BCD     1      26.130  20.680  13.810  1.00  0.00            
ATOM    101  H46 BCD     1      26.310  18.350  15.360  1.00  0.00            
ATOM    102  H47 BCD     1      24.950  19.300  17.840  1.00  0.00            
ATOM    103  H48 BCD     1      23.810  17.440  16.940  1.00  0.00            
ATOM    104  H49 BCD     1      25.440  16.700  16.430  1.00  0.00            
ATOM    105  H50 BCD     1      25.910  16.790  18.550  1.00  0.00            
ATOM    106  C31 BCD     1      25.730  23.410  21.700  1.00  0.00            
ATOM    107  O26 BCD     1      24.440  23.420  21.190  1.00  0.00            
ATOM    108  C32 BCD     1      26.770  23.940  20.730  1.00  0.00            
ATOM    109  O27 BCD     1      26.460  25.330  20.400  1.00  0.00            
ATOM    110  C33 BCD     1      26.830  23.060  19.470  1.00  0.00            
ATOM    111  C34 BCD     1      27.060  21.500  19.800  1.00  0.00            
ATOM    112  C35 BCD     1      26.030  21.070  20.830  1.00  0.00            
ATOM    113  O28 BCD     1      26.170  21.990  21.900  1.00  0.00            
ATOM    114  C36 BCD     1      26.260  19.660  21.350  1.00  0.00            
ATOM    115  O29 BCD     1      27.590  19.380  21.640  1.00  0.00            
ATOM    116  O30 BCD     1      27.930  23.420  18.560  1.00  0.00            
ATOM    117  H51 BCD     1      25.840  23.970  22.630  1.00  0.00            
ATOM    118  H52 BCD     1      27.730  23.880  21.250  1.00  0.00            
ATOM    119  H53 BCD     1      27.230  25.630  19.920  1.00  0.00            
ATOM    120  H54 BCD     1      25.860  22.990  18.960  1.00  0.00            
ATOM    121  H55 BCD     1      28.040  22.720  17.920  1.00  0.00            
ATOM    122  H56 BCD     1      28.070  21.260  20.140  1.00  0.00            
ATOM    123  H57 BCD     1      25.000  21.140  20.460  1.00  0.00            
ATOM    124  H58 BCD     1      25.590  19.560  22.220  1.00  0.00            
ATOM    125  H59 BCD     1      25.960  18.950  20.570  1.00  0.00            
ATOM    126  H60 BCD     1      27.730  18.490  21.990  1.00  0.00            
ATOM    127  C37 BCD     1      20.730  24.960  22.370  1.00  0.00            
ATOM    128  O31 BCD     1      20.170  24.770  21.080  1.00  0.00            
ATOM    129  C38 BCD     1      21.840  26.000  22.320  1.00  0.00            
ATOM    130  O32 BCD     1      21.260  27.220  21.860  1.00  0.00            
ATOM    131  C39 BCD     1      23.060  25.430  21.560  1.00  0.00            
ATOM    132  O33 BCD     1      24.110  26.390  21.540  1.00  0.00            
ATOM    133  C40 BCD     1      23.440  24.000  22.100  1.00  0.00            
ATOM    134  C41 BCD     1      22.160  23.140  22.020  1.00  0.00            
ATOM    135  O34 BCD     1      21.210  23.750  22.870  1.00  0.00            
ATOM    136  C42 BCD     1      22.310  21.660  22.530  1.00  0.00            
ATOM    137  O35 BCD     1      22.600  21.600  23.880  1.00  0.00            
ATOM    138  H61 BCD     1      19.940  25.350  23.030  1.00  0.00            
ATOM    139  H62 BCD     1      22.290  26.190  23.300  1.00  0.00            
ATOM    140  H63 BCD     1      21.120  27.160  20.910  1.00  0.00            
ATOM    141  H64 BCD     1      22.810  25.250  20.500  1.00  0.00            
ATOM    142  H65 BCD     1      24.900  26.020  21.150  1.00  0.00            
ATOM    143  H66 BCD     1      23.800  24.090  23.130  1.00  0.00            
ATOM    144  H67 BCD     1      21.690  23.120  21.030  1.00  0.00            
ATOM    145  H68 BCD     1      21.390  21.080  22.410  1.00  0.00            
ATOM    146  H69 BCD     1      23.100  21.180  21.940  1.00  0.00            
ATOM    147  H70 BCD     1      23.070  20.790  24.090  1.00  0.00            
ATOM    148  C1  EA3     2      22.990  25.590   9.900  1.00  0.00            
ATOM    149  N1  EA3     2      23.770  25.190  11.200  1.00  0.00            
ATOM    150  C2  EA3     2      23.040  24.030  11.790  1.00  0.00            
ATOM    151  C3  EA3     2      23.250  23.800  13.330  1.00  0.00            
ATOM    152  N2  EA3     2      22.750  25.020  14.050  1.00  0.00            
ATOM    153  C4  EA3     2      22.870  24.670  15.610  1.00  0.00            
ATOM    154  C5  EA3     2      22.790  25.860  16.510  1.00  0.00            
ATOM    155  C6  EA3     2      23.620  25.900  17.660  1.00  0.00            
ATOM    156  C7  EA3     2      23.650  27.080  18.460  1.00  0.00            
ATOM    157  C8  EA3     2      22.800  28.180  18.190  1.00  0.00            
ATOM    158  C9  EA3     2      21.940  28.060  17.050  1.00  0.00            
ATOM    159  C10 EA3     2      21.950  26.940  16.200  1.00  0.00            
ATOM    160  C11 EA3     2      22.150  23.440  16.130  1.00  0.00            
ATOM    161  C12 EA3     2      20.770  23.610  16.420  1.00  0.00            
ATOM    162  C13 EA3     2      20.050  22.510  16.890  1.00  0.00            
ATOM    163  C14 EA3     2      20.710  21.250  17.090  1.00  0.00            
ATOM    164  Cl1 EA3     2      19.950  19.880  17.780  1.00  0.00            
ATOM    165  C15 EA3     2      22.100  21.160  16.810  1.00  0.00            
ATOM    166  C16 EA3     2      22.850  22.250  16.410  1.00  0.00            
ATOM    167  C17 EA3     2      23.570  26.180  13.650  1.00  0.00            
ATOM    168  C18 EA3     2      23.620  26.390  12.160  1.00  0.00            
ATOM    169  H1  EA3     2      23.530  25.040   9.130  1.00  0.00            
ATOM    170  H2  EA3     2      21.960  25.240   9.990  1.00  0.00            
ATOM    171  H3  EA3     2      22.930  26.680   9.780  1.00  0.00            
ATOM    172  H4  EA3     2      24.770  24.970  11.070  1.00  0.00            
ATOM    173  H5  EA3     2      23.270  23.140  11.200  1.00  0.00            
ATOM    174  H6  EA3     2      21.970  24.220  11.720  1.00  0.00            
ATOM    175  H7  EA3     2      24.260  23.520  13.640  1.00  0.00            
ATOM    176  H8  EA3     2      22.570  23.040  13.700  1.00  0.00            
ATOM    177  H9  EA3     2      21.760  25.250  13.850  1.00  0.00            
ATOM    178  H10 EA3     2      23.920  24.390  15.750  1.00  0.00            
ATOM    179  H11 EA3     2      24.360  25.120  17.820  1.00  0.00            
ATOM    180  H12 EA3     2      24.350  27.200  19.280  1.00  0.00            
ATOM    181  H13 EA3     2      22.670  29.060  18.820  1.00  0.00            
ATOM    182  H14 EA3     2      21.270  28.860  16.780  1.00  0.00            
ATOM    183  H15 EA3     2      21.290  26.920  15.340  1.00  0.00            
ATOM    184  H16 EA3     2      20.270  24.530  16.150  1.00  0.00            
ATOM    185  H17 EA3     2      18.980  22.620  17.010  1.00  0.00            
ATOM    186  H18 EA3     2      22.590  20.210  17.000  1.00  0.00            
ATOM    187  H19 EA3     2      23.930  22.200  16.250  1.00  0.00            
ATOM    188  H20 EA3     2      24.530  26.030  14.140  1.00  0.00            
ATOM    189  H21 EA3     2      23.190  27.020  14.230  1.00  0.00            
ATOM    190  H22 EA3     2      22.760  26.980  11.840  1.00  0.00            
ATOM    191  H23 EA3     2      24.520  26.990  12.070  1.00  0.00            
TER
ENDMDL
MODEL        1
ATOM      1  C1  BCD     1      19.800  16.570  21.970  1.00  0.00            
ATOM      2  O1  BCD     1      18.980  16.620  23.190  1.00  0.00            
ATOM      3  C2  BCD     1      19.210  15.510  21.070  1.00  0.00            
ATOM      4  O2  BCD     1      17.910  15.920  20.670  1.00  0.00            
ATOM      5  C3  BCD     1      19.290  14.130  21.680  1.00  0.00            
ATOM      6  O3  BCD     1      18.800  13.090  20.740  1.00  0.00            
ATOM      7  C4  BCD     1      20.700  13.760  22.130  1.00  0.00            
ATOM      8  C5  BCD     1      21.340  14.900  22.860  1.00  0.00            
ATOM      9  O4  BCD     1      21.130  16.210  22.350  1.00  0.00            
ATOM     10  C6  BCD     1      22.900  14.800  22.820  1.00  0.00            
ATOM     11  O5  BCD     1      23.450  14.520  21.530  1.00  0.00            
ATOM     12  H1  BCD     1      19.810  17.560  21.510  1.00  0.00            
ATOM     13  H2  BCD     1      19.890  15.550  20.210  1.00  0.00            
ATOM     14  H3  BCD     1      17.340  16.150  21.410  1.00  0.00            
ATOM     15  H4  BCD     1      18.810  14.210  22.670  1.00  0.00            
ATOM     16  H5  BCD     1      19.450  12.400  20.580  1.00  0.00            
ATOM     17  H6  BCD     1      21.210  13.580  21.180  1.00  0.00            
ATOM     18  H7  BCD     1      21.130  15.000  23.930  1.00  0.00            
ATOM     19  H8  BCD     1      23.370  15.640  23.340  1.00  0.00            
ATOM     20  H9  BCD     1      23.280  14.020  23.500  1.00  0.00            
ATOM     21  H10 BCD     1      24.400  14.670  21.590  1.00  0.00            
ATOM     22  C7  BCD     1      17.830  19.580  25.990  1.00  0.00            
ATOM     23  O6  BCD     1      16.680  18.780  26.300  1.00  0.00            
ATOM     24  C8  BCD     1      17.750  19.940  24.510  1.00  0.00            
ATOM     25  O7  BCD     1      16.470  20.730  24.390  1.00  0.00            
ATOM     26  C9  BCD     1      17.760  18.670  23.670  1.00  0.00            
ATOM     27  O8  BCD     1      17.680  18.980  22.250  1.00  0.00            
ATOM     28  C10 BCD     1      19.070  17.840  23.930  1.00  0.00            
ATOM     29  C11 BCD     1      19.250  17.620  25.440  1.00  0.00            
ATOM     30  O9  BCD     1      19.060  18.840  26.240  1.00  0.00            
ATOM     31  C12 BCD     1      20.610  17.080  25.780  1.00  0.00            
ATOM     32  O10 BCD     1      20.600  16.140  26.870  1.00  0.00            
ATOM     33  H11 BCD     1      17.880  20.470  26.630  1.00  0.00            
ATOM     34  H12 BCD     1      18.590  20.550  24.150  1.00  0.00            
ATOM     35  H13 BCD     1      15.740  20.130  24.570  1.00  0.00            
ATOM     36  H14 BCD     1      16.870  18.100  23.990  1.00  0.00            
ATOM     37  H15 BCD     1      16.760  19.230  22.110  1.00  0.00            
ATOM     38  H16 BCD     1      19.880  18.490  23.570  1.00  0.00            
ATOM     39  H17 BCD     1      18.600  16.790  25.730  1.00  0.00            
ATOM     40  H18 BCD     1      20.980  16.570  24.890  1.00  0.00            
ATOM     41  H19 BCD     1      21.380  17.820  26.010  1.00  0.00            
ATOM     42  H20 BCD     1      21.500  15.830  26.990  1.00  0.00            
ATOM     43  C13 BCD     1      13.060  18.680  28.370  1.00  0.00            
ATOM     44  O11 BCD     1      13.130  17.290  28.480  1.00  0.00            
ATOM     45  C14 BCD     1      13.030  19.050  26.890  1.00  0.00            
ATOM     46  O12 BCD     1      11.920  18.380  26.210  1.00  0.00            
ATOM     47  C15 BCD     1      14.350  18.750  26.160  1.00  0.00            
ATOM     48  O13 BCD     1      14.400  19.240  24.800  1.00  0.00            
ATOM     49  C16 BCD     1      15.500  19.370  26.920  1.00  0.00            
ATOM     50  C17 BCD     1      15.450  18.980  28.460  1.00  0.00            
ATOM     51  O14 BCD     1      14.170  19.360  28.940  1.00  0.00            
ATOM     52  C18 BCD     1      16.660  19.440  29.290  1.00  0.00            
ATOM     53  O15 BCD     1      16.940  20.820  29.020  1.00  0.00            
ATOM     54  H21 BCD     1      12.200  19.110  28.890  1.00  0.00            
ATOM     55  H22 BCD     1      12.830  20.120  26.800  1.00  0.00            
ATOM     56  H23 BCD     1      12.030  18.570  25.280  1.00  0.00            
ATOM     57  H24 BCD     1      14.520  17.670  26.140  1.00  0.00            
ATOM     58  H25 BCD     1      13.660  18.860  24.310  1.00  0.00            
ATOM     59  H26 BCD     1      15.460  20.470  26.850  1.00  0.00            
ATOM     60  H27 BCD     1      15.530  17.890  28.400  1.00  0.00            
ATOM     61  H28 BCD     1      16.420  19.400  30.360  1.00  0.00            
ATOM     62  H29 BCD     1      17.440  18.720  29.000  1.00  0.00            
ATOM     63  H30 BCD     1      16.260  21.430  29.340  1.00  0.00            
ATOM     64  C19 BCD     1      11.450  14.180  30.320  1.00  0.00            
ATOM     65  O16 BCD     1      12.650  13.500  29.770  1.00  0.00            
ATOM     66  C20 BCD     1      10.520  14.830  29.290  1.00  0.00            
ATOM     67  O17 BCD     1       9.890  13.800  28.540  1.00  0.00            
ATOM     68  C21 BCD     1      11.410  15.740  28.350  1.00  0.00            
ATOM     69  O18 BCD     1      10.690  16.310  27.280  1.00  0.00            
ATOM     70  C22 BCD     1      12.090  16.750  29.250  1.00  0.00            
ATOM     71  C23 BCD     1      12.820  16.160  30.500  1.00  0.00            
ATOM     72  O19 BCD     1      11.910  15.210  31.150  1.00  0.00            
ATOM     73  C24 BCD     1      13.110  17.210  31.500  1.00  0.00            
ATOM     74  O20 BCD     1      11.900  17.930  31.760  1.00  0.00            
ATOM     75  H31 BCD     1      10.910  13.580  31.050  1.00  0.00            
ATOM     76  H32 BCD     1       9.760  15.440  29.800  1.00  0.00            
ATOM     77  H33 BCD     1       9.280  14.140  27.870  1.00  0.00            
ATOM     78  H34 BCD     1      12.180  15.090  27.930  1.00  0.00            
ATOM     79  H35 BCD     1      11.280  16.960  26.900  1.00  0.00            
ATOM     80  H36 BCD     1      11.320  17.480  29.550  1.00  0.00            
ATOM     81  H37 BCD     1      13.700  15.550  30.240  1.00  0.00            
ATOM     82  H38 BCD     1      13.520  16.730  32.390  1.00  0.00            
ATOM     83  H39 BCD     1      13.920  17.890  31.200  1.00  0.00            
ATOM     84  H40 BCD     1      12.200  18.800  32.010  1.00  0.00            
ATOM     85  C25 BCD     1      14.830  10.040  29.760  1.00  0.00            
ATOM     86  O21 BCD     1      15.660  10.580  28.730  1.00  0.00            
ATOM     87  C26 BCD     1      13.380   9.960  29.260  1.00  0.00            
ATOM     88  O22 BCD     1      13.440   9.180  28.070  1.00  0.00            
ATOM     89  C27 BCD     1      12.870  11.360  28.940  1.00  0.00            
ATOM     90  O23 BCD     1      11.520  11.360  28.490  1.00  0.00            
ATOM     91  C28 BCD     1      12.890  12.210  30.250  1.00  0.00            
ATOM     92  C29 BCD     1      14.360  12.180  30.790  1.00  0.00            
ATOM     93  O24 BCD     1      14.810  10.870  30.970  1.00  0.00            
ATOM     94  C30 BCD     1      14.390  12.720  32.160  1.00  0.00            
ATOM     95  O25 BCD     1      15.800  12.780  32.570  1.00  0.00            
ATOM     96  H41 BCD     1      15.190   9.030  29.970  1.00  0.00            
ATOM     97  H42 BCD     1      12.720   9.430  29.970  1.00  0.00            
ATOM     98  H43 BCD     1      12.560   9.400  27.760  1.00  0.00            
ATOM     99  H44 BCD     1      13.510  11.810  28.170  1.00  0.00            
ATOM    100  H45 BCD     1      11.070  12.190  28.680  1.00  0.00            
ATOM    101  H46 BCD     1      12.160  11.830  30.970  1.00  0.00            
ATOM    102  H47 BCD     1      15.010  12.750  30.120  1.00  0.00            
ATOM    103  H48 BCD     1      13.940  13.720  32.200  1.00  0.00            
ATOM    104  H49 BCD     1      13.750  12.160  32.850  1.00  0.00            
ATOM    105  H50 BCD     1      15.860  12.960  33.510  1.00  0.00            
ATOM    106  C31 BCD     1      19.600   9.720  27.690  1.00  0.00            
ATOM    107  O26 BCD     1      19.620  10.480  26.460  1.00  0.00            
ATOM    108  C32 BCD     1      18.520   8.630  27.600  1.00  0.00            
ATOM    109  O27 BCD     1      18.740   7.840  26.430  1.00  0.00            
ATOM    110  C33 BCD     1      17.150   9.200  27.620  1.00  0.00            
ATOM    111  C34 BCD     1      16.950  10.130  28.780  1.00  0.00            
ATOM    112  C35 BCD     1      18.030  11.250  28.620  1.00  0.00            
ATOM    113  O28 BCD     1      19.310  10.640  28.690  1.00  0.00            
ATOM    114  C36 BCD     1      17.870  12.390  29.670  1.00  0.00            
ATOM    115  O29 BCD     1      17.660  11.800  31.010  1.00  0.00            
ATOM    116  O30 BCD     1      16.180   8.160  27.520  1.00  0.00            
ATOM    117  H51 BCD     1      20.560   9.220  27.850  1.00  0.00            
ATOM    118  H52 BCD     1      18.670   8.100  28.550  1.00  0.00            
ATOM    119  H53 BCD     1      18.020   7.210  26.510  1.00  0.00            
ATOM    120  H54 BCD     1      17.120   9.880  26.760  1.00  0.00            
ATOM    121  H55 BCD     1      15.410   8.650  27.230  1.00  0.00            
ATOM    122  H56 BCD     1      17.210   9.590  29.700  1.00  0.00            
ATOM    123  H57 BCD     1      17.920  11.790  27.670  1.00  0.00            
ATOM    124  H58 BCD     1      18.680  13.120  29.760  1.00  0.00            
ATOM    125  H59 BCD     1      17.020  12.960  29.260  1.00  0.00            
ATOM    126  H60 BCD     1      16.890  12.190  31.420  1.00  0.00            
ATOM    127  C37 BCD     1      21.750  11.990  23.420  1.00  0.00            
ATOM    128  O31 BCD     1      20.530  12.590  22.990  1.00  0.00            
ATOM    129  C38 BCD     1      21.730  10.480  23.430  1.00  0.00            
ATOM    130  O32 BCD     1      21.400  10.150  22.100  1.00  0.00            
ATOM    131  C39 BCD     1      20.760   9.910  24.470  1.00  0.00            
ATOM    132  O33 BCD     1      21.030   8.530  24.670  1.00  0.00            
ATOM    133  C40 BCD     1      20.830  10.640  25.800  1.00  0.00            
ATOM    134  C41 BCD     1      21.120  12.060  25.750  1.00  0.00            
ATOM    135  O34 BCD     1      22.100  12.340  24.690  1.00  0.00            
ATOM    136  C42 BCD     1      21.790  12.550  27.040  1.00  0.00            
ATOM    137  O35 BCD     1      22.950  11.830  27.340  1.00  0.00            
ATOM    138  H61 BCD     1      22.540  12.230  22.700  1.00  0.00            
ATOM    139  H62 BCD     1      22.750  10.120  23.640  1.00  0.00            
ATOM    140  H63 BCD     1      21.330   9.200  22.000  1.00  0.00            
ATOM    141  H64 BCD     1      19.740  10.130  24.110  1.00  0.00            
ATOM    142  H65 BCD     1      20.200   8.110  24.880  1.00  0.00            
ATOM    143  H66 BCD     1      21.550  10.050  26.370  1.00  0.00            
ATOM    144  H67 BCD     1      20.210  12.630  25.520  1.00  0.00            
ATOM    145  H68 BCD     1      22.000  13.620  26.930  1.00  0.00            
ATOM    146  H69 BCD     1      21.090  12.340  27.860  1.00  0.00            
ATOM    147  H70 BCD     1      23.560  12.250  26.740  1.00  0.00            
ATOM    148  C1  EA3     2      12.590  13.270  18.110  1.00  0.00            
ATOM    149  N1  EA3     2      12.640  12.490  19.390  1.00  0.00            
ATOM    150  C2  EA3     2      12.950  13.490  20.510  1.00  0.00            
ATOM    151  C3  EA3     2      13.250  12.880  21.910  1.00  0.00            
ATOM    152  N2  EA3     2      14.370  11.860  21.900  1.00  0.00            
ATOM    153  C4  EA3     2      14.730  11.370  23.390  1.00  0.00            
ATOM    154  C5  EA3     2      15.760  10.190  23.410  1.00  0.00            
ATOM    155  C6  EA3     2      15.540   9.160  24.320  1.00  0.00            
ATOM    156  C7  EA3     2      16.400   8.060  24.330  1.00  0.00            
ATOM    157  C8  EA3     2      17.540   8.060  23.500  1.00  0.00            
ATOM    158  C9  EA3     2      17.800   9.160  22.680  1.00  0.00            
ATOM    159  C10 EA3     2      16.870  10.220  22.550  1.00  0.00            
ATOM    160  C11 EA3     2      15.250  12.440  24.300  1.00  0.00            
ATOM    161  C12 EA3     2      15.140  12.210  25.690  1.00  0.00            
ATOM    162  C13 EA3     2      15.670  13.080  26.630  1.00  0.00            
ATOM    163  C14 EA3     2      16.400  14.190  26.200  1.00  0.00            
ATOM    164  Cl1 EA3     2      17.100  15.360  27.270  1.00  0.00            
ATOM    165  C15 EA3     2      16.580  14.430  24.810  1.00  0.00            
ATOM    166  C16 EA3     2      15.980  13.590  23.850  1.00  0.00            
ATOM    167  C17 EA3     2      14.020  10.810  20.870  1.00  0.00            
ATOM    168  C18 EA3     2      13.760  11.500  19.490  1.00  0.00            
ATOM    169  H1  EA3     2      11.820  12.910  17.430  1.00  0.00            
ATOM    170  H2  EA3     2      12.250  14.280  18.350  1.00  0.00            
ATOM    171  H3  EA3     2      13.600  13.290  17.700  1.00  0.00            
ATOM    172  H4  EA3     2      11.730  12.060  19.600  1.00  0.00            
ATOM    173  H5  EA3     2      12.090  14.160  20.620  1.00  0.00            
ATOM    174  H6  EA3     2      13.800  13.990  20.050  1.00  0.00            
ATOM    175  H7  EA3     2      12.400  12.500  22.470  1.00  0.00            
ATOM    176  H8  EA3     2      13.650  13.700  22.520  1.00  0.00            
ATOM    177  H9  EA3     2      15.190  12.370  21.520  1.00  0.00            
ATOM    178  H10 EA3     2      13.770  11.040  23.780  1.00  0.00            
ATOM    179  H11 EA3     2      14.780   9.220  25.100  1.00  0.00            
ATOM    180  H12 EA3     2      16.210   7.260  25.040  1.00  0.00            
ATOM    181  H13 EA3     2      18.200   7.200  23.430  1.00  0.00            
ATOM    182  H14 EA3     2      18.730   9.330  22.150  1.00  0.00            
ATOM    183  H15 EA3     2      17.080  11.030  21.870  1.00  0.00            
ATOM    184  H16 EA3     2      14.650  11.350  26.140  1.00  0.00            
ATOM    185  H17 EA3     2      15.470  12.950  27.690  1.00  0.00            
ATOM    186  H18 EA3     2      17.190  15.230  24.400  1.00  0.00            
ATOM    187  H19 EA3     2      16.240  13.720  22.800  1.00  0.00            
ATOM    188  H20 EA3     2      13.210  10.110  21.070  1.00  0.00            
ATOM    189  H21 EA3     2      14.930  10.220  20.770  1.00  0.00            
ATOM    190  H22 EA3     2      14.680  11.990  19.160  1.00  0.00            
ATOM    191  H23 EA3     2      13.460  10.670  18.850  1.00  0.00            
TER
ENDMDL
MODEL        1
ATOM      1  C1  BCD     1      18.300  16.310  22.500  1.00  0.00            
ATOM      2  O1  BCD     1      18.000  17.680  22.460  1.00  0.00            
ATOM      3  C2  BCD     1      18.710  15.780  21.050  1.00  0.00            
ATOM      4  O2  BCD     1      19.960  16.420  20.670  1.00  0.00            
ATOM      5  C3  BCD     1      17.610  16.130  20.100  1.00  0.00            
ATOM      6  O3  BCD     1      18.010  15.620  18.810  1.00  0.00            
ATOM      7  C4  BCD     1      16.260  15.630  20.560  1.00  0.00            
ATOM      8  C5  BCD     1      15.920  15.890  22.010  1.00  0.00            
ATOM      9  O4  BCD     1      17.100  15.610  22.830  1.00  0.00            
ATOM     10  C6  BCD     1      14.780  15.040  22.510  1.00  0.00            
ATOM     11  O5  BCD     1      14.440  15.520  23.800  1.00  0.00            
ATOM     12  H1  BCD     1      19.040  16.090  23.290  1.00  0.00            
ATOM     13  H2  BCD     1      18.820  14.690  21.070  1.00  0.00            
ATOM     14  H3  BCD     1      20.350  15.910  19.950  1.00  0.00            
ATOM     15  H4  BCD     1      17.630  17.220  20.150  1.00  0.00            
ATOM     16  H5  BCD     1      17.330  15.780  18.160  1.00  0.00            
ATOM     17  H6  BCD     1      16.270  14.560  20.340  1.00  0.00            
ATOM     18  H7  BCD     1      15.740  16.940  22.260  1.00  0.00            
ATOM     19  H8  BCD     1      13.920  15.130  21.830  1.00  0.00            
ATOM     20  H9  BCD     1      15.040  13.980  22.450  1.00  0.00            
ATOM     21  H10 BCD     1      15.220  15.700  24.340  1.00  0.00            
ATOM     22  C7  BCD     1      19.400  21.200  24.050  1.00  0.00            
ATOM     23  O6  BCD     1      18.720  22.090  23.180  1.00  0.00            
ATOM     24  C8  BCD     1      20.500  20.440  23.340  1.00  0.00            
ATOM     25  O7  BCD     1      21.440  21.230  22.590  1.00  0.00            
ATOM     26  C9  BCD     1      19.900  19.360  22.460  1.00  0.00            
ATOM     27  O8  BCD     1      20.940  18.630  21.720  1.00  0.00            
ATOM     28  C10 BCD     1      18.840  18.520  23.320  1.00  0.00            
ATOM     29  C11 BCD     1      17.830  19.360  24.080  1.00  0.00            
ATOM     30  O9  BCD     1      18.530  20.360  24.760  1.00  0.00            
ATOM     31  C12 BCD     1      17.110  18.510  25.070  1.00  0.00            
ATOM     32  O10 BCD     1      16.040  19.140  25.750  1.00  0.00            
ATOM     33  H11 BCD     1      19.920  21.790  24.820  1.00  0.00            
ATOM     34  H12 BCD     1      20.970  19.960  24.210  1.00  0.00            
ATOM     35  H13 BCD     1      22.300  20.830  22.710  1.00  0.00            
ATOM     36  H14 BCD     1      19.160  19.870  21.820  1.00  0.00            
ATOM     37  H15 BCD     1      20.600  17.750  21.520  1.00  0.00            
ATOM     38  H16 BCD     1      19.400  17.850  23.990  1.00  0.00            
ATOM     39  H17 BCD     1      17.180  19.940  23.420  1.00  0.00            
ATOM     40  H18 BCD     1      16.630  17.690  24.510  1.00  0.00            
ATOM     41  H19 BCD     1      17.850  18.080  25.750  1.00  0.00            
ATOM     42  H20 BCD     1      16.090  18.670  26.580  1.00  0.00            
ATOM     43  C13 BCD     1      17.910  26.080  22.700  1.00  0.00            
ATOM     44  O11 BCD     1      16.910  25.670  21.770  1.00  0.00            
ATOM     45  C14 BCD     1      19.350  25.620  22.290  1.00  0.00            
ATOM     46  O12 BCD     1      19.650  26.070  20.980  1.00  0.00            
ATOM     47  C15 BCD     1      19.360  24.120  22.170  1.00  0.00            
ATOM     48  O13 BCD     1      20.740  23.630  21.960  1.00  0.00            
ATOM     49  C16 BCD     1      18.850  23.520  23.430  1.00  0.00            
ATOM     50  C17 BCD     1      17.510  24.020  23.940  1.00  0.00            
ATOM     51  O14 BCD     1      17.620  25.430  23.950  1.00  0.00            
ATOM     52  C18 BCD     1      17.050  23.510  25.300  1.00  0.00            
ATOM     53  O15 BCD     1      18.090  23.480  26.280  1.00  0.00            
ATOM     54  H21 BCD     1      17.850  27.150  22.920  1.00  0.00            
ATOM     55  H22 BCD     1      20.160  25.840  23.000  1.00  0.00            
ATOM     56  H23 BCD     1      20.540  26.440  20.930  1.00  0.00            
ATOM     57  H24 BCD     1      18.760  23.790  21.310  1.00  0.00            
ATOM     58  H25 BCD     1      20.740  22.680  22.100  1.00  0.00            
ATOM     59  H26 BCD     1      19.590  23.770  24.200  1.00  0.00            
ATOM     60  H27 BCD     1      16.720  23.740  23.220  1.00  0.00            
ATOM     61  H28 BCD     1      16.290  24.190  25.710  1.00  0.00            
ATOM     62  H29 BCD     1      16.530  22.550  25.270  1.00  0.00            
ATOM     63  H30 BCD     1      17.850  22.690  26.770  1.00  0.00            
ATOM     64  C19 BCD     1      13.550  27.040  19.770  1.00  0.00            
ATOM     65  O16 BCD     1      13.000  25.770  19.670  1.00  0.00            
ATOM     66  C20 BCD     1      14.890  27.160  19.040  1.00  0.00            
ATOM     67  O17 BCD     1      14.840  26.750  17.640  1.00  0.00            
ATOM     68  C21 BCD     1      16.060  26.430  19.730  1.00  0.00            
ATOM     69  O18 BCD     1      17.330  26.850  19.190  1.00  0.00            
ATOM     70  C22 BCD     1      16.080  26.640  21.220  1.00  0.00            
ATOM     71  C23 BCD     1      14.680  26.600  21.960  1.00  0.00            
ATOM     72  O19 BCD     1      13.730  27.400  21.200  1.00  0.00            
ATOM     73  C24 BCD     1      14.760  27.020  23.470  1.00  0.00            
ATOM     74  O20 BCD     1      13.500  27.090  23.990  1.00  0.00            
ATOM     75  H31 BCD     1      12.880  27.780  19.300  1.00  0.00            
ATOM     76  H32 BCD     1      15.120  28.230  19.120  1.00  0.00            
ATOM     77  H33 BCD     1      15.210  27.480  17.130  1.00  0.00            
ATOM     78  H34 BCD     1      15.890  25.370  19.490  1.00  0.00            
ATOM     79  H35 BCD     1      18.020  26.360  19.650  1.00  0.00            
ATOM     80  H36 BCD     1      16.380  27.660  21.460  1.00  0.00            
ATOM     81  H37 BCD     1      14.380  25.540  21.970  1.00  0.00            
ATOM     82  H38 BCD     1      15.340  26.350  24.110  1.00  0.00            
ATOM     83  H39 BCD     1      15.210  28.030  23.480  1.00  0.00            
ATOM     84  H40 BCD     1      13.020  26.260  24.040  1.00  0.00            
ATOM     85  C25 BCD     1       9.640  23.680  18.790  1.00  0.00            
ATOM     86  O21 BCD     1      10.430  22.520  19.060  1.00  0.00            
ATOM     87  C26 BCD     1      10.210  24.480  17.680  1.00  0.00            
ATOM     88  O22 BCD     1      10.140  23.760  16.410  1.00  0.00            
ATOM     89  C27 BCD     1      11.650  24.980  17.980  1.00  0.00            
ATOM     90  O23 BCD     1      12.250  25.780  16.970  1.00  0.00            
ATOM     91  C28 BCD     1      11.610  25.700  19.300  1.00  0.00            
ATOM     92  C29 BCD     1      10.900  24.970  20.470  1.00  0.00            
ATOM     93  O24 BCD     1       9.650  24.460  19.980  1.00  0.00            
ATOM     94  C30 BCD     1      10.710  25.860  21.640  1.00  0.00            
ATOM     95  O25 BCD     1      10.070  27.070  21.290  1.00  0.00            
ATOM     96  H41 BCD     1       8.600  23.390  18.590  1.00  0.00            
ATOM     97  H42 BCD     1       9.660  25.420  17.570  1.00  0.00            
ATOM     98  H43 BCD     1      10.350  24.320  15.660  1.00  0.00            
ATOM     99  H44 BCD     1      12.360  24.140  18.080  1.00  0.00            
ATOM    100  H45 BCD     1      13.140  26.060  17.200  1.00  0.00            
ATOM    101  H46 BCD     1      11.090  26.660  19.210  1.00  0.00            
ATOM    102  H47 BCD     1      11.500  24.140  20.860  1.00  0.00            
ATOM    103  H48 BCD     1      10.160  25.350  22.430  1.00  0.00            
ATOM    104  H49 BCD     1      11.680  25.940  22.150  1.00  0.00            
ATOM    105  H50 BCD     1       9.690  27.340  22.130  1.00  0.00            
ATOM    106  C31 BCD     1      10.140  18.440  19.080  1.00  0.00            
ATOM    107  O26 BCD     1      11.570  18.360  18.880  1.00  0.00            
ATOM    108  C32 BCD     1       9.390  19.140  17.960  1.00  0.00            
ATOM    109  O27 BCD     1       9.430  18.340  16.830  1.00  0.00            
ATOM    110  C33 BCD     1       9.910  20.570  17.800  1.00  0.00            
ATOM    111  C34 BCD     1       9.690  21.330  19.090  1.00  0.00            
ATOM    112  C35 BCD     1      10.250  20.500  20.260  1.00  0.00            
ATOM    113  O28 BCD     1       9.790  19.190  20.280  1.00  0.00            
ATOM    114  C36 BCD     1      10.050  21.220  21.570  1.00  0.00            
ATOM    115  O29 BCD     1       8.650  21.650  21.780  1.00  0.00            
ATOM    116  O30 BCD     1       9.200  21.240  16.740  1.00  0.00            
ATOM    117  H51 BCD     1       9.670  17.450  19.100  1.00  0.00            
ATOM    118  H52 BCD     1       8.340  19.200  18.270  1.00  0.00            
ATOM    119  H53 BCD     1       9.310  17.440  17.130  1.00  0.00            
ATOM    120  H54 BCD     1      10.950  20.460  17.470  1.00  0.00            
ATOM    121  H55 BCD     1       9.500  22.140  16.580  1.00  0.00            
ATOM    122  H56 BCD     1       8.620  21.580  19.140  1.00  0.00            
ATOM    123  H57 BCD     1      11.320  20.480  20.040  1.00  0.00            
ATOM    124  H58 BCD     1      10.370  20.580  22.400  1.00  0.00            
ATOM    125  H59 BCD     1      10.760  22.030  21.760  1.00  0.00            
ATOM    126  H60 BCD     1       8.570  22.250  21.040  1.00  0.00            
ATOM    127  C37 BCD     1      14.540  15.530  18.750  1.00  0.00            
ATOM    128  O31 BCD     1      15.260  16.290  19.720  1.00  0.00            
ATOM    129  C38 BCD     1      14.330  16.260  17.440  1.00  0.00            
ATOM    130  O32 BCD     1      15.600  16.540  16.850  1.00  0.00            
ATOM    131  C39 BCD     1      13.430  17.440  17.620  1.00  0.00            
ATOM    132  O33 BCD     1      13.150  18.120  16.310  1.00  0.00            
ATOM    133  C40 BCD     1      12.160  17.200  18.410  1.00  0.00            
ATOM    134  C41 BCD     1      12.450  16.340  19.620  1.00  0.00            
ATOM    135  O34 BCD     1      13.260  15.240  19.200  1.00  0.00            
ATOM    136  C42 BCD     1      11.250  15.880  20.430  1.00  0.00            
ATOM    137  O35 BCD     1      10.530  14.920  19.700  1.00  0.00            
ATOM    138  H61 BCD     1      15.110  14.600  18.640  1.00  0.00            
ATOM    139  H62 BCD     1      13.840  15.470  16.850  1.00  0.00            
ATOM    140  H63 BCD     1      15.360  16.950  16.020  1.00  0.00            
ATOM    141  H64 BCD     1      14.070  18.120  18.190  1.00  0.00            
ATOM    142  H65 BCD     1      12.710  17.580  15.650  1.00  0.00            
ATOM    143  H66 BCD     1      11.390  16.710  17.800  1.00  0.00            
ATOM    144  H67 BCD     1      13.040  16.930  20.340  1.00  0.00            
ATOM    145  H68 BCD     1      11.630  15.280  21.270  1.00  0.00            
ATOM    146  H69 BCD     1      10.630  16.690  20.830  1.00  0.00            
ATOM    147  H70 BCD     1       9.640  14.960  20.060  1.00  0.00            
ATOM    148  C1  EA3     2      13.000  21.880  14.020  1.00  0.00            
ATOM    149  N1  EA3     2      13.330  21.080  15.240  1.00  0.00            
ATOM    150  C2  EA3     2      13.010  21.910  16.480  1.00  0.00            
ATOM    151  C3  EA3     2      13.610  21.200  17.730  1.00  0.00            
ATOM    152  N2  EA3     2      15.130  21.090  17.670  1.00  0.00            
ATOM    153  C4  EA3     2      15.720  20.450  18.890  1.00  0.00            
ATOM    154  C5  EA3     2      17.220  20.660  18.920  1.00  0.00            
ATOM    155  C6  EA3     2      18.050  19.580  18.900  1.00  0.00            
ATOM    156  C7  EA3     2      19.420  19.820  18.860  1.00  0.00            
ATOM    157  C8  EA3     2      19.990  21.090  18.930  1.00  0.00            
ATOM    158  C9  EA3     2      19.150  22.230  18.870  1.00  0.00            
ATOM    159  C10 EA3     2      17.760  21.990  18.830  1.00  0.00            
ATOM    160  C11 EA3     2      15.050  20.630  20.190  1.00  0.00            
ATOM    161  C12 EA3     2      14.730  19.480  20.950  1.00  0.00            
ATOM    162  C13 EA3     2      14.290  19.590  22.260  1.00  0.00            
ATOM    163  C14 EA3     2      14.100  20.850  22.890  1.00  0.00            
ATOM    164  Cl1 EA3     2      13.380  20.980  24.400  1.00  0.00            
ATOM    165  C15 EA3     2      14.420  22.040  22.170  1.00  0.00            
ATOM    166  C16 EA3     2      14.840  21.920  20.780  1.00  0.00            
ATOM    167  C17 EA3     2      15.460  20.350  16.420  1.00  0.00            
ATOM    168  C18 EA3     2      14.800  20.790  15.060  1.00  0.00            
ATOM    169  H1  EA3     2      11.950  22.190  13.980  1.00  0.00            
ATOM    170  H2  EA3     2      13.480  22.860  14.020  1.00  0.00            
ATOM    171  H3  EA3     2      13.340  21.380  13.120  1.00  0.00            
ATOM    172  H4  EA3     2      12.900  20.140  15.250  1.00  0.00            
ATOM    173  H5  EA3     2      11.930  22.040  16.580  1.00  0.00            
ATOM    174  H6  EA3     2      13.470  22.890  16.340  1.00  0.00            
ATOM    175  H7  EA3     2      13.160  20.220  17.920  1.00  0.00            
ATOM    176  H8  EA3     2      13.470  21.850  18.590  1.00  0.00            
ATOM    177  H9  EA3     2      15.460  22.060  17.590  1.00  0.00            
ATOM    178  H10 EA3     2      15.650  19.380  18.700  1.00  0.00            
ATOM    179  H11 EA3     2      17.700  18.580  18.670  1.00  0.00            
ATOM    180  H12 EA3     2      20.160  19.020  18.820  1.00  0.00            
ATOM    181  H13 EA3     2      21.070  21.180  18.840  1.00  0.00            
ATOM    182  H14 EA3     2      19.530  23.240  18.740  1.00  0.00            
ATOM    183  H15 EA3     2      17.170  22.890  18.660  1.00  0.00            
ATOM    184  H16 EA3     2      14.910  18.480  20.570  1.00  0.00            
ATOM    185  H17 EA3     2      14.070  18.750  22.900  1.00  0.00            
ATOM    186  H18 EA3     2      14.260  22.990  22.680  1.00  0.00            
ATOM    187  H19 EA3     2      14.950  22.810  20.160  1.00  0.00            
ATOM    188  H20 EA3     2      15.380  19.280  16.620  1.00  0.00            
ATOM    189  H21 EA3     2      16.540  20.530  16.350  1.00  0.00            
ATOM    190  H22 EA3     2      15.260  21.630  14.550  1.00  0.00            
ATOM    191  H23 EA3     2      14.890  20.020  14.300  1.00  0.00            
TER
ENDMDL
MODEL        1
ATOM      1  C1  BCD     1      11.200  19.310   5.940  1.00  0.00            
ATOM      2  O1  BCD     1       9.940  18.770   6.250  1.00  0.00            
ATOM      3  C2  BCD     1      12.340  18.430   6.480  1.00  0.00            
ATOM      4  O2  BCD     1      12.230  17.000   6.050  1.00  0.00            
ATOM      5  C3  BCD     1      12.470  18.440   8.020  1.00  0.00            
ATOM      6  O3  BCD     1      13.710  17.700   8.370  1.00  0.00            
ATOM      7  C4  BCD     1      12.450  19.890   8.580  1.00  0.00            
ATOM      8  C5  BCD     1      11.240  20.660   7.990  1.00  0.00            
ATOM      9  O4  BCD     1      11.380  20.620   6.540  1.00  0.00            
ATOM     10  C6  BCD     1      11.150  22.150   8.300  1.00  0.00            
ATOM     11  O5  BCD     1      10.020  22.780   7.780  1.00  0.00            
ATOM     12  H1  BCD     1      11.240  19.510   4.860  1.00  0.00            
ATOM     13  H2  BCD     1      13.280  18.800   6.060  1.00  0.00            
ATOM     14  H3  BCD     1      13.120  16.690   6.280  1.00  0.00            
ATOM     15  H4  BCD     1      11.650  18.000   8.590  1.00  0.00            
ATOM     16  H5  BCD     1      13.830  17.620   9.320  1.00  0.00            
ATOM     17  H6  BCD     1      13.330  20.470   8.250  1.00  0.00            
ATOM     18  H7  BCD     1      10.330  20.120   8.290  1.00  0.00            
ATOM     19  H8  BCD     1      11.210  22.320   9.380  1.00  0.00            
ATOM     20  H9  BCD     1      11.970  22.690   7.800  1.00  0.00            
ATOM     21  H10 BCD     1      10.160  22.640   6.840  1.00  0.00            
ATOM     22  C7  BCD     1       6.290  17.340   5.090  1.00  0.00            
ATOM     23  O6  BCD     1       6.070  16.840   6.370  1.00  0.00            
ATOM     24  C8  BCD     1       7.430  16.550   4.460  1.00  0.00            
ATOM     25  O7  BCD     1       7.340  15.100   4.630  1.00  0.00            
ATOM     26  C9  BCD     1       8.720  16.950   5.100  1.00  0.00            
ATOM     27  O8  BCD     1       9.860  16.380   4.400  1.00  0.00            
ATOM     28  C10 BCD     1       8.940  18.480   5.270  1.00  0.00            
ATOM     29  C11 BCD     1       7.700  19.170   5.820  1.00  0.00            
ATOM     30  O9  BCD     1       6.510  18.730   5.050  1.00  0.00            
ATOM     31  C12 BCD     1       7.860  20.690   5.880  1.00  0.00            
ATOM     32  O10 BCD     1       8.360  21.230   4.640  1.00  0.00            
ATOM     33  H11 BCD     1       5.390  17.200   4.490  1.00  0.00            
ATOM     34  H12 BCD     1       7.600  16.920   3.440  1.00  0.00            
ATOM     35  H13 BCD     1       7.820  14.760   3.860  1.00  0.00            
ATOM     36  H14 BCD     1       8.680  16.550   6.130  1.00  0.00            
ATOM     37  H15 BCD     1      10.590  16.560   5.000  1.00  0.00            
ATOM     38  H16 BCD     1       9.380  18.850   4.340  1.00  0.00            
ATOM     39  H17 BCD     1       7.690  18.900   6.890  1.00  0.00            
ATOM     40  H18 BCD     1       6.910  21.200   6.080  1.00  0.00            
ATOM     41  H19 BCD     1       8.590  21.000   6.650  1.00  0.00            
ATOM     42  H20 BCD     1       8.990  21.920   4.890  1.00  0.00            
ATOM     43  C13 BCD     1       2.820  15.400   8.550  1.00  0.00            
ATOM     44  O11 BCD     1       3.440  15.680   9.790  1.00  0.00            
ATOM     45  C14 BCD     1       3.690  14.390   7.780  1.00  0.00            
ATOM     46  O12 BCD     1       3.860  13.130   8.450  1.00  0.00            
ATOM     47  C15 BCD     1       5.030  14.910   7.300  1.00  0.00            
ATOM     48  O13 BCD     1       5.700  13.920   6.500  1.00  0.00            
ATOM     49  C16 BCD     1       4.810  16.220   6.550  1.00  0.00            
ATOM     50  C17 BCD     1       3.980  17.120   7.310  1.00  0.00            
ATOM     51  O14 BCD     1       2.770  16.530   7.780  1.00  0.00            
ATOM     52  C18 BCD     1       3.700  18.390   6.540  1.00  0.00            
ATOM     53  O15 BCD     1       3.130  18.060   5.290  1.00  0.00            
ATOM     54  H21 BCD     1       1.810  14.990   8.610  1.00  0.00            
ATOM     55  H22 BCD     1       3.160  14.250   6.830  1.00  0.00            
ATOM     56  H23 BCD     1       4.230  12.390   7.960  1.00  0.00            
ATOM     57  H24 BCD     1       5.560  15.060   8.250  1.00  0.00            
ATOM     58  H25 BCD     1       6.320  14.430   5.980  1.00  0.00            
ATOM     59  H26 BCD     1       4.340  16.010   5.580  1.00  0.00            
ATOM     60  H27 BCD     1       4.570  17.440   8.190  1.00  0.00            
ATOM     61  H28 BCD     1       2.950  18.980   7.080  1.00  0.00            
ATOM     62  H29 BCD     1       4.620  18.970   6.440  1.00  0.00            
ATOM     63  H30 BCD     1       3.010  18.910   4.860  1.00  0.00            
ATOM     64  C19 BCD     1       2.770  15.590  13.810  1.00  0.00            
ATOM     65  O16 BCD     1       4.130  15.930  14.010  1.00  0.00            
ATOM     66  C20 BCD     1       2.820  14.220  13.120  1.00  0.00            
ATOM     67  O17 BCD     1       3.390  13.200  13.900  1.00  0.00            
ATOM     68  C21 BCD     1       3.400  14.340  11.690  1.00  0.00            
ATOM     69  O18 BCD     1       3.210  13.110  11.000  1.00  0.00            
ATOM     70  C22 BCD     1       2.660  15.440  10.920  1.00  0.00            
ATOM     71  C23 BCD     1       2.700  16.730  11.710  1.00  0.00            
ATOM     72  O19 BCD     1       2.050  16.520  12.940  1.00  0.00            
ATOM     73  C24 BCD     1       2.050  17.850  10.890  1.00  0.00            
ATOM     74  O20 BCD     1       0.640  17.570  10.650  1.00  0.00            
ATOM     75  H31 BCD     1       2.210  15.510  14.760  1.00  0.00            
ATOM     76  H32 BCD     1       1.750  14.040  12.990  1.00  0.00            
ATOM     77  H33 BCD     1       2.900  12.390  13.730  1.00  0.00            
ATOM     78  H34 BCD     1       4.490  14.450  11.780  1.00  0.00            
ATOM     79  H35 BCD     1       3.450  13.150  10.070  1.00  0.00            
ATOM     80  H36 BCD     1       1.650  15.070  10.690  1.00  0.00            
ATOM     81  H37 BCD     1       3.770  16.900  11.840  1.00  0.00            
ATOM     82  H38 BCD     1       2.110  18.770  11.480  1.00  0.00            
ATOM     83  H39 BCD     1       2.620  18.050   9.970  1.00  0.00            
ATOM     84  H40 BCD     1       0.170  17.290  11.450  1.00  0.00            
ATOM     85  C25 BCD     1       6.560  17.490  17.060  1.00  0.00            
ATOM     86  O21 BCD     1       7.550  17.770  16.120  1.00  0.00            
ATOM     87  C26 BCD     1       6.220  16.020  17.110  1.00  0.00            
ATOM     88  O22 BCD     1       7.420  15.360  17.610  1.00  0.00            
ATOM     89  C27 BCD     1       5.610  15.460  15.810  1.00  0.00            
ATOM     90  O23 BCD     1       5.110  14.100  15.970  1.00  0.00            
ATOM     91  C28 BCD     1       4.430  16.280  15.380  1.00  0.00            
ATOM     92  C29 BCD     1       4.820  17.780  15.360  1.00  0.00            
ATOM     93  O24 BCD     1       5.380  18.180  16.610  1.00  0.00            
ATOM     94  C30 BCD     1       3.610  18.640  15.130  1.00  0.00            
ATOM     95  O25 BCD     1       3.810  20.050  15.400  1.00  0.00            
ATOM     96  H41 BCD     1       6.830  17.960  18.010  1.00  0.00            
ATOM     97  H42 BCD     1       5.510  15.940  17.940  1.00  0.00            
ATOM     98  H43 BCD     1       7.120  14.640  18.170  1.00  0.00            
ATOM     99  H44 BCD     1       6.410  15.620  15.070  1.00  0.00            
ATOM    100  H45 BCD     1       4.730  13.710  15.180  1.00  0.00            
ATOM    101  H46 BCD     1       3.560  16.250  16.060  1.00  0.00            
ATOM    102  H47 BCD     1       5.460  17.980  14.490  1.00  0.00            
ATOM    103  H48 BCD     1       3.310  18.470  14.080  1.00  0.00            
ATOM    104  H49 BCD     1       2.760  18.180  15.640  1.00  0.00            
ATOM    105  H50 BCD     1       4.300  20.110  16.230  1.00  0.00            
ATOM    106  C31 BCD     1      11.250  19.340  15.520  1.00  0.00            
ATOM    107  O26 BCD     1      11.170  19.360  14.040  1.00  0.00            
ATOM    108  C32 BCD     1      11.200  17.920  16.120  1.00  0.00            
ATOM    109  O27 BCD     1      12.250  17.180  15.540  1.00  0.00            
ATOM    110  C33 BCD     1       9.840  17.250  16.010  1.00  0.00            
ATOM    111  C34 BCD     1       8.820  18.260  16.470  1.00  0.00            
ATOM    112  C35 BCD     1       8.990  19.660  15.930  1.00  0.00            
ATOM    113  O28 BCD     1      10.280  20.160  16.080  1.00  0.00            
ATOM    114  C36 BCD     1       7.900  20.720  16.380  1.00  0.00            
ATOM    115  O29 BCD     1       8.010  20.950  17.780  1.00  0.00            
ATOM    116  O30 BCD     1       9.800  15.990  16.770  1.00  0.00            
ATOM    117  H51 BCD     1      12.170  19.820  15.870  1.00  0.00            
ATOM    118  H52 BCD     1      11.410  17.960  17.190  1.00  0.00            
ATOM    119  H53 BCD     1      12.650  17.820  14.940  1.00  0.00            
ATOM    120  H54 BCD     1       9.720  17.070  14.930  1.00  0.00            
ATOM    121  H55 BCD     1       8.900  15.760  17.030  1.00  0.00            
ATOM    122  H56 BCD     1       8.910  18.310  17.560  1.00  0.00            
ATOM    123  H57 BCD     1       8.930  19.600  14.840  1.00  0.00            
ATOM    124  H58 BCD     1       8.130  21.670  15.870  1.00  0.00            
ATOM    125  H59 BCD     1       6.890  20.330  16.180  1.00  0.00            
ATOM    126  H60 BCD     1       8.660  21.630  18.000  1.00  0.00            
ATOM    127  C37 BCD     1      13.180  20.700  10.750  1.00  0.00            
ATOM    128  O31 BCD     1      12.350  19.850   9.970  1.00  0.00            
ATOM    129  C38 BCD     1      14.000  19.890  11.740  1.00  0.00            
ATOM    130  O32 BCD     1      14.780  18.980  10.990  1.00  0.00            
ATOM    131  C39 BCD     1      13.190  19.140  12.730  1.00  0.00            
ATOM    132  O33 BCD     1      13.990  18.500  13.750  1.00  0.00            
ATOM    133  C40 BCD     1      12.210  20.110  13.410  1.00  0.00            
ATOM    134  C41 BCD     1      11.450  21.020  12.380  1.00  0.00            
ATOM    135  O34 BCD     1      12.420  21.640  11.490  1.00  0.00            
ATOM    136  C42 BCD     1      10.670  22.130  13.090  1.00  0.00            
ATOM    137  O35 BCD     1      11.720  22.910  13.670  1.00  0.00            
ATOM    138  H61 BCD     1      13.880  21.250  10.130  1.00  0.00            
ATOM    139  H62 BCD     1      14.680  20.560  12.280  1.00  0.00            
ATOM    140  H63 BCD     1      15.450  19.520  10.560  1.00  0.00            
ATOM    141  H64 BCD     1      12.640  18.390  12.150  1.00  0.00            
ATOM    142  H65 BCD     1      14.470  17.730  13.450  1.00  0.00            
ATOM    143  H66 BCD     1      12.820  20.720  14.100  1.00  0.00            
ATOM    144  H67 BCD     1      10.640  20.440  11.930  1.00  0.00            
ATOM    145  H68 BCD     1      10.120  22.750  12.370  1.00  0.00            
ATOM    146  H69 BCD     1       9.960  21.730  13.830  1.00  0.00            
ATOM    147  H70 BCD     1      12.440  23.050  13.050  1.00  0.00            
ATOM    148  C1  EA3     2      13.010  13.040   6.850  1.00  0.00            
ATOM    149  N1  EA3     2      11.630  13.230   7.600  1.00  0.00            
ATOM    150  C2  EA3     2      11.160  14.690   7.480  1.00  0.00            
ATOM    151  C3  EA3     2       9.980  15.030   8.440  1.00  0.00            
ATOM    152  N2  EA3     2      10.190  14.610   9.820  1.00  0.00            
ATOM    153  C4  EA3     2       9.010  14.920  10.720  1.00  0.00            
ATOM    154  C5  EA3     2       9.080  14.480  12.170  1.00  0.00            
ATOM    155  C6  EA3     2       7.910  13.900  12.750  1.00  0.00            
ATOM    156  C7  EA3     2       7.990  13.550  14.070  1.00  0.00            
ATOM    157  C8  EA3     2       9.240  13.670  14.810  1.00  0.00            
ATOM    158  C9  EA3     2      10.410  14.240  14.210  1.00  0.00            
ATOM    159  C10 EA3     2      10.300  14.710  12.890  1.00  0.00            
ATOM    160  C11 EA3     2       8.490  16.350  10.590  1.00  0.00            
ATOM    161  C12 EA3     2       7.180  16.630  10.040  1.00  0.00            
ATOM    162  C13 EA3     2       6.680  17.910   9.830  1.00  0.00            
ATOM    163  C14 EA3     2       7.540  19.010   9.970  1.00  0.00            
ATOM    164  Cl1 EA3     2       6.980  20.630   9.550  1.00  0.00            
ATOM    165  C15 EA3     2       8.890  18.780  10.360  1.00  0.00            
ATOM    166  C16 EA3     2       9.360  17.460  10.700  1.00  0.00            
ATOM    167  C17 EA3     2      10.450  13.050   9.780  1.00  0.00            
ATOM    168  C18 EA3     2      11.770  12.870   9.060  1.00  0.00            
ATOM    169  H1  EA3     2      13.820  13.450   7.460  1.00  0.00            
ATOM    170  H2  EA3     2      13.220  12.000   6.590  1.00  0.00            
ATOM    171  H3  EA3     2      12.950  13.630   5.930  1.00  0.00            
ATOM    172  H4  EA3     2      10.960  12.660   7.070  1.00  0.00            
ATOM    173  H5  EA3     2      10.910  14.950   6.450  1.00  0.00            
ATOM    174  H6  EA3     2      12.010  15.290   7.810  1.00  0.00            
ATOM    175  H7  EA3     2       8.980  14.700   8.150  1.00  0.00            
ATOM    176  H8  EA3     2       9.800  16.100   8.340  1.00  0.00            
ATOM    177  H9  EA3     2      11.060  15.050  10.140  1.00  0.00            
ATOM    178  H10 EA3     2       8.270  14.260  10.260  1.00  0.00            
ATOM    179  H11 EA3     2       6.980  13.770  12.200  1.00  0.00            
ATOM    180  H12 EA3     2       7.170  13.200  14.680  1.00  0.00            
ATOM    181  H13 EA3     2       9.360  13.180  15.770  1.00  0.00            
ATOM    182  H14 EA3     2      11.360  14.270  14.720  1.00  0.00            
ATOM    183  H15 EA3     2      11.210  15.220  12.580  1.00  0.00            
ATOM    184  H16 EA3     2       6.500  15.800   9.950  1.00  0.00            
ATOM    185  H17 EA3     2       5.640  18.150   9.650  1.00  0.00            
ATOM    186  H18 EA3     2       9.520  19.670  10.400  1.00  0.00            
ATOM    187  H19 EA3     2      10.360  17.370  11.120  1.00  0.00            
ATOM    188  H20 EA3     2       9.580  12.590   9.320  1.00  0.00            
ATOM    189  H21 EA3     2      10.550  12.740  10.820  1.00  0.00            
ATOM    190  H22 EA3     2      12.580  13.470   9.500  1.00  0.00            
ATOM    191  H23 EA3     2      12.110  11.840   9.130  1.00  0.00            
TER
ENDMDL
MODEL        1
ATOM      1  C1  BCD     1       7.530  10.660  24.670  1.00  0.00            
ATOM      2  O1  BCD     1       7.060  10.590  23.340  1.00  0.00            
ATOM      3  C2  BCD     1       8.260  11.990  24.840  1.00  0.00            
ATOM      4  O2  BCD     1       7.340  12.950  24.440  1.00  0.00            
ATOM      5  C3  BCD     1       9.530  12.050  24.080  1.00  0.00            
ATOM      6  O3  BCD     1      10.320  13.200  24.420  1.00  0.00            
ATOM      7  C4  BCD     1      10.340  10.770  24.380  1.00  0.00            
ATOM      8  C5  BCD     1       9.570   9.430  24.410  1.00  0.00            
ATOM      9  O4  BCD     1       8.340   9.550  25.080  1.00  0.00            
ATOM     10  C6  BCD     1      10.390   8.400  25.130  1.00  0.00            
ATOM     11  O5  BCD     1      10.630   8.670  26.500  1.00  0.00            
ATOM     12  H1  BCD     1       6.670  10.780  25.340  1.00  0.00            
ATOM     13  H2  BCD     1       8.510  12.040  25.910  1.00  0.00            
ATOM     14  H3  BCD     1       7.750  13.800  24.270  1.00  0.00            
ATOM     15  H4  BCD     1       9.400  12.070  22.990  1.00  0.00            
ATOM     16  H5  BCD     1      11.120  13.260  23.900  1.00  0.00            
ATOM     17  H6  BCD     1      10.800  10.980  25.360  1.00  0.00            
ATOM     18  H7  BCD     1       9.340   8.990  23.440  1.00  0.00            
ATOM     19  H8  BCD     1      10.090   7.360  24.950  1.00  0.00            
ATOM     20  H9  BCD     1      11.310   8.280  24.560  1.00  0.00            
ATOM     21  H10 BCD     1      10.230   9.490  26.780  1.00  0.00            
ATOM     22  C7  BCD     1       3.620   9.280  21.330  1.00  0.00            
ATOM     23  O6  BCD     1       4.360   9.300  20.150  1.00  0.00            
ATOM     24  C8  BCD     1       3.520  10.690  22.010  1.00  0.00            
ATOM     25  O7  BCD     1       2.850  11.610  21.120  1.00  0.00            
ATOM     26  C9  BCD     1       4.880  11.230  22.420  1.00  0.00            
ATOM     27  O8  BCD     1       4.780  12.500  23.160  1.00  0.00            
ATOM     28  C10 BCD     1       5.680  10.210  23.260  1.00  0.00            
ATOM     29  C11 BCD     1       5.690   8.820  22.630  1.00  0.00            
ATOM     30  O9  BCD     1       4.320   8.400  22.270  1.00  0.00            
ATOM     31  C12 BCD     1       6.230   7.660  23.540  1.00  0.00            
ATOM     32  O10 BCD     1       5.370   7.190  24.570  1.00  0.00            
ATOM     33  H11 BCD     1       2.600   8.940  21.110  1.00  0.00            
ATOM     34  H12 BCD     1       2.960  10.610  22.950  1.00  0.00            
ATOM     35  H13 BCD     1       2.540  12.330  21.670  1.00  0.00            
ATOM     36  H14 BCD     1       5.370  11.320  21.440  1.00  0.00            
ATOM     37  H15 BCD     1       5.620  12.680  23.590  1.00  0.00            
ATOM     38  H16 BCD     1       5.180  10.020  24.210  1.00  0.00            
ATOM     39  H17 BCD     1       6.300   8.920  21.730  1.00  0.00            
ATOM     40  H18 BCD     1       6.420   6.830  22.850  1.00  0.00            
ATOM     41  H19 BCD     1       7.210   8.000  23.910  1.00  0.00            
ATOM     42  H20 BCD     1       4.830   6.440  24.310  1.00  0.00            
ATOM     43  C13 BCD     1       4.080   9.440  16.010  1.00  0.00            
ATOM     44  O11 BCD     1       5.490   9.120  15.980  1.00  0.00            
ATOM     45  C14 BCD     1       3.810  10.760  16.750  1.00  0.00            
ATOM     46  O12 BCD     1       4.420  11.840  15.990  1.00  0.00            
ATOM     47  C15 BCD     1       4.370  10.730  18.140  1.00  0.00            
ATOM     48  O13 BCD     1       4.140  12.000  18.870  1.00  0.00            
ATOM     49  C16 BCD     1       3.670   9.560  18.860  1.00  0.00            
ATOM     50  C17 BCD     1       3.730   8.250  18.090  1.00  0.00            
ATOM     51  O14 BCD     1       3.370   8.400  16.670  1.00  0.00            
ATOM     52  C18 BCD     1       2.910   7.140  18.750  1.00  0.00            
ATOM     53  O15 BCD     1       3.240   5.880  18.200  1.00  0.00            
ATOM     54  H21 BCD     1       3.690   9.510  14.980  1.00  0.00            
ATOM     55  H22 BCD     1       2.720  10.910  16.780  1.00  0.00            
ATOM     56  H23 BCD     1       3.890  12.610  16.200  1.00  0.00            
ATOM     57  H24 BCD     1       5.440  10.550  18.040  1.00  0.00            
ATOM     58  H25 BCD     1       3.650  11.790  19.670  1.00  0.00            
ATOM     59  H26 BCD     1       2.630   9.890  18.970  1.00  0.00            
ATOM     60  H27 BCD     1       4.750   7.850  18.070  1.00  0.00            
ATOM     61  H28 BCD     1       3.210   7.150  19.800  1.00  0.00            
ATOM     62  H29 BCD     1       1.850   7.390  18.660  1.00  0.00            
ATOM     63  H30 BCD     1       2.500   5.560  17.690  1.00  0.00            
ATOM     64  C19 BCD     1       8.500   8.120  13.420  1.00  0.00            
ATOM     65  O16 BCD     1       9.440   8.410  14.420  1.00  0.00            
ATOM     66  C20 BCD     1       7.730   9.300  13.060  1.00  0.00            
ATOM     67  O17 BCD     1       8.530  10.340  12.490  1.00  0.00            
ATOM     68  C21 BCD     1       6.880   9.820  14.150  1.00  0.00            
ATOM     69  O18 BCD     1       6.140  10.920  13.700  1.00  0.00            
ATOM     70  C22 BCD     1       6.030   8.700  14.800  1.00  0.00            
ATOM     71  C23 BCD     1       6.790   7.340  14.990  1.00  0.00            
ATOM     72  O19 BCD     1       7.700   7.040  13.900  1.00  0.00            
ATOM     73  C24 BCD     1       5.840   6.160  15.110  1.00  0.00            
ATOM     74  O20 BCD     1       5.210   5.740  13.840  1.00  0.00            
ATOM     75  H31 BCD     1       9.110   7.940  12.530  1.00  0.00            
ATOM     76  H32 BCD     1       7.080   9.010  12.220  1.00  0.00            
ATOM     77  H33 BCD     1       7.830  10.910  12.150  1.00  0.00            
ATOM     78  H34 BCD     1       7.640  10.100  14.890  1.00  0.00            
ATOM     79  H35 BCD     1       5.890  11.480  14.440  1.00  0.00            
ATOM     80  H36 BCD     1       5.260   8.440  14.070  1.00  0.00            
ATOM     81  H37 BCD     1       7.340   7.490  15.930  1.00  0.00            
ATOM     82  H38 BCD     1       6.510   5.420  15.560  1.00  0.00            
ATOM     83  H39 BCD     1       5.220   6.500  15.950  1.00  0.00            
ATOM     84  H40 BCD     1       4.330   5.370  13.980  1.00  0.00            
ATOM     85  C25 BCD     1      13.400   7.510  15.240  1.00  0.00            
ATOM     86  O21 BCD     1      13.350   8.450  16.340  1.00  0.00            
ATOM     87  C26 BCD     1      13.070   8.310  13.890  1.00  0.00            
ATOM     88  O22 BCD     1      14.100   9.230  13.720  1.00  0.00            
ATOM     89  C27 BCD     1      11.670   8.940  13.930  1.00  0.00            
ATOM     90  O23 BCD     1      11.330   9.630  12.700  1.00  0.00            
ATOM     91  C28 BCD     1      10.690   7.790  14.310  1.00  0.00            
ATOM     92  C29 BCD     1      11.010   7.180  15.680  1.00  0.00            
ATOM     93  O24 BCD     1      12.340   6.640  15.500  1.00  0.00            
ATOM     94  C30 BCD     1      10.150   6.020  16.130  1.00  0.00            
ATOM     95  O25 BCD     1      10.080   4.850  15.260  1.00  0.00            
ATOM     96  H41 BCD     1      14.310   6.910  15.220  1.00  0.00            
ATOM     97  H42 BCD     1      13.220   7.550  13.110  1.00  0.00            
ATOM     98  H43 BCD     1      13.680  10.050  13.450  1.00  0.00            
ATOM     99  H44 BCD     1      11.590   9.630  14.780  1.00  0.00            
ATOM    100  H45 BCD     1      10.520  10.130  12.820  1.00  0.00            
ATOM    101  H46 BCD     1      10.670   7.030  13.510  1.00  0.00            
ATOM    102  H47 BCD     1      10.930   7.880  16.520  1.00  0.00            
ATOM    103  H48 BCD     1      10.710   5.680  17.000  1.00  0.00            
ATOM    104  H49 BCD     1       9.150   6.370  16.440  1.00  0.00            
ATOM    105  H50 BCD     1      10.010   4.040  15.760  1.00  0.00            
ATOM    106  C31 BCD     1      15.730   9.590  19.560  1.00  0.00            
ATOM    107  O26 BCD     1      14.560  10.030  20.230  1.00  0.00            
ATOM    108  C32 BCD     1      15.960  10.330  18.270  1.00  0.00            
ATOM    109  O27 BCD     1      16.090  11.700  18.610  1.00  0.00            
ATOM    110  C33 BCD     1      14.800  10.080  17.350  1.00  0.00            
ATOM    111  C34 BCD     1      14.570   8.570  17.140  1.00  0.00            
ATOM    112  C35 BCD     1      14.540   7.760  18.480  1.00  0.00            
ATOM    113  O28 BCD     1      15.610   8.150  19.320  1.00  0.00            
ATOM    114  C36 BCD     1      14.500   6.270  18.370  1.00  0.00            
ATOM    115  O29 BCD     1      15.450   5.850  17.390  1.00  0.00            
ATOM    116  O30 BCD     1      15.010  10.810  16.060  1.00  0.00            
ATOM    117  H51 BCD     1      16.620   9.750  20.180  1.00  0.00            
ATOM    118  H52 BCD     1      16.850   9.910  17.800  1.00  0.00            
ATOM    119  H53 BCD     1      16.240  12.220  17.820  1.00  0.00            
ATOM    120  H54 BCD     1      13.910  10.480  17.860  1.00  0.00            
ATOM    121  H55 BCD     1      14.570  10.370  15.330  1.00  0.00            
ATOM    122  H56 BCD     1      15.430   8.150  16.600  1.00  0.00            
ATOM    123  H57 BCD     1      13.610   8.060  18.980  1.00  0.00            
ATOM    124  H58 BCD     1      14.720   5.770  19.320  1.00  0.00            
ATOM    125  H59 BCD     1      13.550   5.930  17.950  1.00  0.00            
ATOM    126  H60 BCD     1      15.250   4.980  17.040  1.00  0.00            
ATOM    127  C37 BCD     1      12.670  10.990  23.780  1.00  0.00            
ATOM    128  O31 BCD     1      11.330  10.610  23.380  1.00  0.00            
ATOM    129  C38 BCD     1      13.330  12.160  23.010  1.00  0.00            
ATOM    130  O32 BCD     1      12.510  13.310  22.860  1.00  0.00            
ATOM    131  C39 BCD     1      13.790  11.660  21.650  1.00  0.00            
ATOM    132  O33 BCD     1      14.540  12.660  20.920  1.00  0.00            
ATOM    133  C40 BCD     1      14.510  10.330  21.610  1.00  0.00            
ATOM    134  C41 BCD     1      13.670   9.310  22.290  1.00  0.00            
ATOM    135  O34 BCD     1      13.370   9.760  23.620  1.00  0.00            
ATOM    136  C42 BCD     1      14.320   7.970  22.490  1.00  0.00            
ATOM    137  O35 BCD     1      13.470   7.040  23.220  1.00  0.00            
ATOM    138  H61 BCD     1      12.840  11.150  24.850  1.00  0.00            
ATOM    139  H62 BCD     1      14.290  12.470  23.430  1.00  0.00            
ATOM    140  H63 BCD     1      12.780  13.880  22.130  1.00  0.00            
ATOM    141  H64 BCD     1      12.900  11.490  21.030  1.00  0.00            
ATOM    142  H65 BCD     1      15.100  12.190  20.300  1.00  0.00            
ATOM    143  H66 BCD     1      15.540  10.400  21.980  1.00  0.00            
ATOM    144  H67 BCD     1      12.720   9.210  21.760  1.00  0.00            
ATOM    145  H68 BCD     1      14.510   7.500  21.510  1.00  0.00            
ATOM    146  H69 BCD     1      15.280   8.120  23.000  1.00  0.00            
ATOM    147  H70 BCD     1      13.580   7.230  24.160  1.00  0.00            
ATOM    148  C1  EA3     2       6.570  16.560  20.970  1.00  0.00            
ATOM    149  N1  EA3     2       6.780  15.420  20.000  1.00  0.00            
ATOM    150  C2  EA3     2       6.890  14.120  20.840  1.00  0.00            
ATOM    151  C3  EA3     2       7.430  12.990  19.880  1.00  0.00            
ATOM    152  N2  EA3     2       8.820  13.210  19.340  1.00  0.00            
ATOM    153  C4  EA3     2       9.250  12.080  18.350  1.00  0.00            
ATOM    154  C5  EA3     2      10.490  12.490  17.620  1.00  0.00            
ATOM    155  C6  EA3     2      10.610  12.460  16.240  1.00  0.00            
ATOM    156  C7  EA3     2      11.810  12.870  15.600  1.00  0.00            
ATOM    157  C8  EA3     2      12.890  13.370  16.380  1.00  0.00            
ATOM    158  C9  EA3     2      12.770  13.330  17.790  1.00  0.00            
ATOM    159  C10 EA3     2      11.620  12.840  18.380  1.00  0.00            
ATOM    160  C11 EA3     2       9.310  10.710  18.960  1.00  0.00            
ATOM    161  C12 EA3     2       8.400   9.800  18.350  1.00  0.00            
ATOM    162  C13 EA3     2       8.290   8.480  18.840  1.00  0.00            
ATOM    163  C14 EA3     2       9.170   8.130  19.870  1.00  0.00            
ATOM    164  Cl1 EA3     2       9.160   6.450  20.490  1.00  0.00            
ATOM    165  C15 EA3     2      10.020   9.080  20.580  1.00  0.00            
ATOM    166  C16 EA3     2      10.100  10.360  20.050  1.00  0.00            
ATOM    167  C17 EA3     2       8.800  14.560  18.620  1.00  0.00            
ATOM    168  C18 EA3     2       8.130  15.730  19.350  1.00  0.00            
ATOM    169  H1  EA3     2       7.420  16.710  21.630  1.00  0.00            
ATOM    170  H2  EA3     2       6.500  17.440  20.320  1.00  0.00            
ATOM    171  H3  EA3     2       5.690  16.450  21.600  1.00  0.00            
ATOM    172  H4  EA3     2       6.010  15.330  19.320  1.00  0.00            
ATOM    173  H5  EA3     2       5.960  13.830  21.340  1.00  0.00            
ATOM    174  H6  EA3     2       7.720  14.310  21.520  1.00  0.00            
ATOM    175  H7  EA3     2       6.820  12.870  18.980  1.00  0.00            
ATOM    176  H8  EA3     2       7.530  12.130  20.530  1.00  0.00            
ATOM    177  H9  EA3     2       9.510  13.280  20.100  1.00  0.00            
ATOM    178  H10 EA3     2       8.490  12.110  17.570  1.00  0.00            
ATOM    179  H11 EA3     2       9.760  12.140  15.650  1.00  0.00            
ATOM    180  H12 EA3     2      11.840  12.840  14.520  1.00  0.00            
ATOM    181  H13 EA3     2      13.860  13.610  15.970  1.00  0.00            
ATOM    182  H14 EA3     2      13.670  13.490  18.380  1.00  0.00            
ATOM    183  H15 EA3     2      11.650  12.690  19.460  1.00  0.00            
ATOM    184  H16 EA3     2       7.780  10.130  17.530  1.00  0.00            
ATOM    185  H17 EA3     2       7.680   7.740  18.340  1.00  0.00            
ATOM    186  H18 EA3     2      10.730   8.820  21.360  1.00  0.00            
ATOM    187  H19 EA3     2      10.660  11.210  20.430  1.00  0.00            
ATOM    188  H20 EA3     2       8.110  14.420  17.780  1.00  0.00            
ATOM    189  H21 EA3     2       9.800  14.820  18.280  1.00  0.00            
ATOM    190  H22 EA3     2       8.750  15.990  20.210  1.00  0.00            
ATOM    191  H23 EA3     2       8.020  16.640  18.760  1.00  0.00            
TER
ENDMDL
MODEL        1
ATOM      1  C1  BCD     1      19.970  25.230  24.750  1.00  0.00            
ATOM      2  O1  BCD     1      18.860  24.740  25.520  1.00  0.00            
ATOM      3  C2  BCD     1      20.710  24.190  23.920  1.00  0.00            
ATOM      4  O2  BCD     1      19.820  23.700  22.910  1.00  0.00            
ATOM      5  C3  BCD     1      21.200  23.090  24.940  1.00  0.00            
ATOM      6  O3  BCD     1      22.010  22.050  24.360  1.00  0.00            
ATOM      7  C4  BCD     1      21.960  23.720  26.090  1.00  0.00            
ATOM      8  C5  BCD     1      21.340  25.000  26.720  1.00  0.00            
ATOM      9  O4  BCD     1      20.950  25.840  25.600  1.00  0.00            
ATOM     10  C6  BCD     1      22.350  25.770  27.530  1.00  0.00            
ATOM     11  O5  BCD     1      23.610  25.850  26.850  1.00  0.00            
ATOM     12  H1  BCD     1      19.570  25.990  24.080  1.00  0.00            
ATOM     13  H2  BCD     1      21.550  24.740  23.470  1.00  0.00            
ATOM     14  H3  BCD     1      20.310  23.400  22.140  1.00  0.00            
ATOM     15  H4  BCD     1      20.260  22.660  25.320  1.00  0.00            
ATOM     16  H5  BCD     1      22.290  21.450  25.050  1.00  0.00            
ATOM     17  H6  BCD     1      22.940  24.060  25.710  1.00  0.00            
ATOM     18  H7  BCD     1      20.560  24.680  27.420  1.00  0.00            
ATOM     19  H8  BCD     1      21.850  26.740  27.680  1.00  0.00            
ATOM     20  H9  BCD     1      22.600  25.290  28.480  1.00  0.00            
ATOM     21  H10 BCD     1      24.250  26.390  27.320  1.00  0.00            
ATOM     22  C7  BCD     1      14.830  25.250  26.230  1.00  0.00            
ATOM     23  O6  BCD     1      14.700  23.960  26.860  1.00  0.00            
ATOM     24  C8  BCD     1      15.240  24.900  24.780  1.00  0.00            
ATOM     25  O7  BCD     1      14.340  23.910  24.200  1.00  0.00            
ATOM     26  C9  BCD     1      16.680  24.460  24.720  1.00  0.00            
ATOM     27  O8  BCD     1      17.190  24.330  23.380  1.00  0.00            
ATOM     28  C10 BCD     1      17.620  25.410  25.500  1.00  0.00            
ATOM     29  C11 BCD     1      17.170  25.530  26.880  1.00  0.00            
ATOM     30  O9  BCD     1      15.820  26.010  26.850  1.00  0.00            
ATOM     31  C12 BCD     1      18.030  26.410  27.740  1.00  0.00            
ATOM     32  O10 BCD     1      18.130  27.790  27.170  1.00  0.00            
ATOM     33  H11 BCD     1      13.870  25.800  26.260  1.00  0.00            
ATOM     34  H12 BCD     1      15.110  25.850  24.230  1.00  0.00            
ATOM     35  H13 BCD     1      14.390  23.850  23.240  1.00  0.00            
ATOM     36  H14 BCD     1      16.710  23.490  25.230  1.00  0.00            
ATOM     37  H15 BCD     1      18.130  24.230  23.590  1.00  0.00            
ATOM     38  H16 BCD     1      17.600  26.420  25.070  1.00  0.00            
ATOM     39  H17 BCD     1      17.190  24.510  27.270  1.00  0.00            
ATOM     40  H18 BCD     1      17.630  26.470  28.760  1.00  0.00            
ATOM     41  H19 BCD     1      19.030  25.970  27.680  1.00  0.00            
ATOM     42  H20 BCD     1      17.590  28.350  27.720  1.00  0.00            
ATOM     43  C13 BCD     1      12.060  22.040  29.520  1.00  0.00            
ATOM     44  O11 BCD     1      12.850  20.890  29.590  1.00  0.00            
ATOM     45  C14 BCD     1      11.550  22.200  28.120  1.00  0.00            
ATOM     46  O12 BCD     1      10.870  20.970  27.690  1.00  0.00            
ATOM     47  C15 BCD     1      12.740  22.610  27.160  1.00  0.00            
ATOM     48  O13 BCD     1      12.280  22.950  25.840  1.00  0.00            
ATOM     49  C16 BCD     1      13.540  23.750  27.710  1.00  0.00            
ATOM     50  C17 BCD     1      14.080  23.420  29.090  1.00  0.00            
ATOM     51  O14 BCD     1      12.920  23.120  29.910  1.00  0.00            
ATOM     52  C18 BCD     1      14.880  24.500  29.810  1.00  0.00            
ATOM     53  O15 BCD     1      14.460  25.840  29.530  1.00  0.00            
ATOM     54  H21 BCD     1      11.190  21.960  30.170  1.00  0.00            
ATOM     55  H22 BCD     1      10.840  23.030  28.080  1.00  0.00            
ATOM     56  H23 BCD     1      10.030  21.140  28.130  1.00  0.00            
ATOM     57  H24 BCD     1      13.480  21.800  27.100  1.00  0.00            
ATOM     58  H25 BCD     1      13.070  23.220  25.360  1.00  0.00            
ATOM     59  H26 BCD     1      12.900  24.640  27.780  1.00  0.00            
ATOM     60  H27 BCD     1      14.710  22.520  29.120  1.00  0.00            
ATOM     61  H28 BCD     1      14.800  24.360  30.900  1.00  0.00            
ATOM     62  H29 BCD     1      15.920  24.360  29.500  1.00  0.00            
ATOM     63  H30 BCD     1      15.140  26.260  29.000  1.00  0.00            
ATOM     64  C19 BCD     1      13.560  17.510  31.710  1.00  0.00            
ATOM     65  O16 BCD     1      14.920  17.680  31.750  1.00  0.00            
ATOM     66  C20 BCD     1      12.910  17.380  30.270  1.00  0.00            
ATOM     67  O17 BCD     1      13.540  16.320  29.500  1.00  0.00            
ATOM     68  C21 BCD     1      12.920  18.630  29.510  1.00  0.00            
ATOM     69  O18 BCD     1      12.180  18.500  28.290  1.00  0.00            
ATOM     70  C22 BCD     1      12.400  19.790  30.380  1.00  0.00            
ATOM     71  C23 BCD     1      12.980  19.860  31.770  1.00  0.00            
ATOM     72  O19 BCD     1      12.980  18.590  32.430  1.00  0.00            
ATOM     73  C24 BCD     1      12.410  20.950  32.580  1.00  0.00            
ATOM     74  O20 BCD     1      11.000  20.930  32.560  1.00  0.00            
ATOM     75  H31 BCD     1      13.300  16.620  32.300  1.00  0.00            
ATOM     76  H32 BCD     1      11.860  17.160  30.490  1.00  0.00            
ATOM     77  H33 BCD     1      12.910  16.060  28.820  1.00  0.00            
ATOM     78  H34 BCD     1      13.970  18.850  29.320  1.00  0.00            
ATOM     79  H35 BCD     1      11.930  19.420  28.170  1.00  0.00            
ATOM     80  H36 BCD     1      11.300  19.720  30.390  1.00  0.00            
ATOM     81  H37 BCD     1      14.060  20.060  31.730  1.00  0.00            
ATOM     82  H38 BCD     1      12.840  20.850  33.590  1.00  0.00            
ATOM     83  H39 BCD     1      12.650  21.960  32.240  1.00  0.00            
ATOM     84  H40 BCD     1      10.600  20.140  32.930  1.00  0.00            
ATOM     85  C25 BCD     1      18.480  16.420  32.870  1.00  0.00            
ATOM     86  O21 BCD     1      18.980  17.570  32.310  1.00  0.00            
ATOM     87  C26 BCD     1      17.780  15.530  31.840  1.00  0.00            
ATOM     88  O22 BCD     1      18.620  15.160  30.800  1.00  0.00            
ATOM     89  C27 BCD     1      16.550  16.120  31.260  1.00  0.00            
ATOM     90  O23 BCD     1      15.740  15.160  30.510  1.00  0.00            
ATOM     91  C28 BCD     1      15.660  16.730  32.400  1.00  0.00            
ATOM     92  C29 BCD     1      16.510  17.430  33.490  1.00  0.00            
ATOM     93  O24 BCD     1      17.580  16.660  33.980  1.00  0.00            
ATOM     94  C30 BCD     1      15.670  17.850  34.740  1.00  0.00            
ATOM     95  O25 BCD     1      14.710  16.830  35.070  1.00  0.00            
ATOM     96  H41 BCD     1      19.300  15.870  33.340  1.00  0.00            
ATOM     97  H42 BCD     1      17.370  14.640  32.340  1.00  0.00            
ATOM     98  H43 BCD     1      18.150  14.400  30.450  1.00  0.00            
ATOM     99  H44 BCD     1      16.860  16.990  30.680  1.00  0.00            
ATOM    100  H45 BCD     1      14.800  15.370  30.490  1.00  0.00            
ATOM    101  H46 BCD     1      15.010  15.950  32.800  1.00  0.00            
ATOM    102  H47 BCD     1      16.840  18.390  33.090  1.00  0.00            
ATOM    103  H48 BCD     1      16.340  17.880  35.620  1.00  0.00            
ATOM    104  H49 BCD     1      15.150  18.790  34.560  1.00  0.00            
ATOM    105  H50 BCD     1      13.890  17.210  35.410  1.00  0.00            
ATOM    106  C31 BCD     1      22.720  19.280  31.710  1.00  0.00            
ATOM    107  O26 BCD     1      22.390  19.910  30.460  1.00  0.00            
ATOM    108  C32 BCD     1      22.710  17.770  31.720  1.00  0.00            
ATOM    109  O27 BCD     1      23.650  17.300  30.600  1.00  0.00            
ATOM    110  C33 BCD     1      21.290  17.230  31.570  1.00  0.00            
ATOM    111  C34 BCD     1      20.350  17.890  32.580  1.00  0.00            
ATOM    112  C35 BCD     1      20.460  19.390  32.480  1.00  0.00            
ATOM    113  O28 BCD     1      21.810  19.780  32.630  1.00  0.00            
ATOM    114  C36 BCD     1      19.620  20.080  33.500  1.00  0.00            
ATOM    115  O29 BCD     1      19.370  21.430  33.280  1.00  0.00            
ATOM    116  O30 BCD     1      21.240  15.850  31.740  1.00  0.00            
ATOM    117  H51 BCD     1      23.730  19.630  31.960  1.00  0.00            
ATOM    118  H52 BCD     1      23.100  17.430  32.680  1.00  0.00            
ATOM    119  H53 BCD     1      23.670  16.340  30.510  1.00  0.00            
ATOM    120  H54 BCD     1      21.020  17.620  30.580  1.00  0.00            
ATOM    121  H55 BCD     1      20.450  15.500  31.330  1.00  0.00            
ATOM    122  H56 BCD     1      20.640  17.670  33.620  1.00  0.00            
ATOM    123  H57 BCD     1      20.080  19.640  31.490  1.00  0.00            
ATOM    124  H58 BCD     1      18.630  19.620  33.600  1.00  0.00            
ATOM    125  H59 BCD     1      20.030  19.810  34.480  1.00  0.00            
ATOM    126  H60 BCD     1      19.040  21.800  34.100  1.00  0.00            
ATOM    127  C37 BCD     1      23.600  22.560  27.690  1.00  0.00            
ATOM    128  O31 BCD     1      22.270  22.800  27.230  1.00  0.00            
ATOM    129  C38 BCD     1      24.060  21.170  27.410  1.00  0.00            
ATOM    130  O32 BCD     1      24.000  20.800  26.070  1.00  0.00            
ATOM    131  C39 BCD     1      23.270  20.150  28.250  1.00  0.00            
ATOM    132  O33 BCD     1      23.740  18.800  28.140  1.00  0.00            
ATOM    133  C40 BCD     1      23.390  20.610  29.740  1.00  0.00            
ATOM    134  C41 BCD     1      23.120  22.020  29.980  1.00  0.00            
ATOM    135  O34 BCD     1      23.900  22.830  29.040  1.00  0.00            
ATOM    136  C42 BCD     1      23.610  22.400  31.380  1.00  0.00            
ATOM    137  O35 BCD     1      23.430  23.790  31.700  1.00  0.00            
ATOM    138  H61 BCD     1      24.250  23.250  27.130  1.00  0.00            
ATOM    139  H62 BCD     1      25.090  21.070  27.790  1.00  0.00            
ATOM    140  H63 BCD     1      24.600  20.060  25.990  1.00  0.00            
ATOM    141  H64 BCD     1      22.200  20.090  28.010  1.00  0.00            
ATOM    142  H65 BCD     1      23.080  18.230  28.550  1.00  0.00            
ATOM    143  H66 BCD     1      24.400  20.330  30.070  1.00  0.00            
ATOM    144  H67 BCD     1      22.060  22.300  29.920  1.00  0.00            
ATOM    145  H68 BCD     1      23.070  21.790  32.120  1.00  0.00            
ATOM    146  H69 BCD     1      24.650  22.120  31.590  1.00  0.00            
ATOM    147  H70 BCD     1      22.480  23.930  31.740  1.00  0.00            
ATOM    148  C1  EA3     2      18.110  13.320  26.530  1.00  0.00            
ATOM    149  N1  EA3     2      18.910  14.610  26.530  1.00  0.00            
ATOM    150  C2  EA3     2      18.690  15.410  27.790  1.00  0.00            
ATOM    151  C3  EA3     2      18.930  16.930  27.730  1.00  0.00            
ATOM    152  N2  EA3     2      18.230  17.590  26.570  1.00  0.00            
ATOM    153  C4  EA3     2      18.520  19.120  26.500  1.00  0.00            
ATOM    154  C5  EA3     2      17.850  19.800  25.300  1.00  0.00            
ATOM    155  C6  EA3     2      18.730  20.080  24.310  1.00  0.00            
ATOM    156  C7  EA3     2      18.230  20.700  23.140  1.00  0.00            
ATOM    157  C8  EA3     2      16.880  21.040  22.970  1.00  0.00            
ATOM    158  C9  EA3     2      15.940  20.640  23.990  1.00  0.00            
ATOM    159  C10 EA3     2      16.490  20.040  25.120  1.00  0.00            
ATOM    160  C11 EA3     2      18.050  19.720  27.850  1.00  0.00            
ATOM    161  C12 EA3     2      18.770  20.740  28.540  1.00  0.00            
ATOM    162  C13 EA3     2      18.320  21.420  29.670  1.00  0.00            
ATOM    163  C14 EA3     2      17.200  20.980  30.320  1.00  0.00            
ATOM    164  Cl1 EA3     2      16.740  21.910  31.760  1.00  0.00            
ATOM    165  C15 EA3     2      16.550  19.850  29.840  1.00  0.00            
ATOM    166  C16 EA3     2      16.890  19.260  28.590  1.00  0.00            
ATOM    167  C17 EA3     2      18.630  16.840  25.360  1.00  0.00            
ATOM    168  C18 EA3     2      18.300  15.370  25.340  1.00  0.00            
ATOM    169  H1  EA3     2      18.600  12.510  27.070  1.00  0.00            
ATOM    170  H2  EA3     2      17.220  13.500  27.120  1.00  0.00            
ATOM    171  H3  EA3     2      17.950  12.990  25.500  1.00  0.00            
ATOM    172  H4  EA3     2      19.910  14.480  26.310  1.00  0.00            
ATOM    173  H5  EA3     2      19.300  14.950  28.570  1.00  0.00            
ATOM    174  H6  EA3     2      17.630  15.250  28.020  1.00  0.00            
ATOM    175  H7  EA3     2      20.010  17.120  27.700  1.00  0.00            
ATOM    176  H8  EA3     2      18.500  17.350  28.640  1.00  0.00            
ATOM    177  H9  EA3     2      17.210  17.500  26.730  1.00  0.00            
ATOM    178  H10 EA3     2      19.600  19.280  26.420  1.00  0.00            
ATOM    179  H11 EA3     2      19.780  19.900  24.500  1.00  0.00            
ATOM    180  H12 EA3     2      18.960  21.020  22.390  1.00  0.00            
ATOM    181  H13 EA3     2      16.560  21.720  22.190  1.00  0.00            
ATOM    182  H14 EA3     2      14.870  20.850  23.970  1.00  0.00            
ATOM    183  H15 EA3     2      15.790  19.770  25.910  1.00  0.00            
ATOM    184  H16 EA3     2      19.620  21.110  27.990  1.00  0.00            
ATOM    185  H17 EA3     2      18.960  22.190  30.080  1.00  0.00            
ATOM    186  H18 EA3     2      15.670  19.490  30.380  1.00  0.00            
ATOM    187  H19 EA3     2      16.280  18.440  28.210  1.00  0.00            
ATOM    188  H20 EA3     2      19.720  16.950  25.360  1.00  0.00            
ATOM    189  H21 EA3     2      18.160  17.330  24.500  1.00  0.00            
ATOM    190  H22 EA3     2      17.230  15.210  25.220  1.00  0.00            
ATOM    191  H23 EA3     2      18.840  15.040  24.450  1.00  0.00            
TER
ENDMDL
MODEL        1
ATOM      1  C1  BCD     1       7.870  15.220  22.650  1.00  0.00            
ATOM      2  O1  BCD     1       7.310  14.250  21.760  1.00  0.00            
ATOM      3  C2  BCD     1       9.130  15.890  22.120  1.00  0.00            
ATOM      4  O2  BCD     1       8.960  16.570  20.920  1.00  0.00            
ATOM      5  C3  BCD     1      10.280  14.920  22.040  1.00  0.00            
ATOM      6  O3  BCD     1      11.460  15.620  21.660  1.00  0.00            
ATOM      7  C4  BCD     1      10.470  14.210  23.350  1.00  0.00            
ATOM      8  C5  BCD     1       9.190  13.720  24.020  1.00  0.00            
ATOM      9  O4  BCD     1       8.130  14.660  23.960  1.00  0.00            
ATOM     10  C6  BCD     1       9.450  13.260  25.420  1.00  0.00            
ATOM     11  O5  BCD     1       9.570  14.400  26.210  1.00  0.00            
ATOM     12  H1  BCD     1       7.130  16.020  22.760  1.00  0.00            
ATOM     13  H2  BCD     1       9.470  16.630  22.860  1.00  0.00            
ATOM     14  H3  BCD     1       9.480  17.380  20.930  1.00  0.00            
ATOM     15  H4  BCD     1       9.890  14.250  21.270  1.00  0.00            
ATOM     16  H5  BCD     1      11.530  15.960  20.760  1.00  0.00            
ATOM     17  H6  BCD     1      11.110  14.800  24.010  1.00  0.00            
ATOM     18  H7  BCD     1       8.890  12.810  23.480  1.00  0.00            
ATOM     19  H8  BCD     1       8.620  12.660  25.810  1.00  0.00            
ATOM     20  H9  BCD     1      10.420  12.750  25.420  1.00  0.00            
ATOM     21  H10 BCD     1       9.560  15.250  25.760  1.00  0.00            
ATOM     22  C7  BCD     1       3.490  12.630  21.060  1.00  0.00            
ATOM     23  O6  BCD     1       3.670  12.930  19.670  1.00  0.00            
ATOM     24  C8  BCD     1       3.600  14.000  21.800  1.00  0.00            
ATOM     25  O7  BCD     1       2.630  14.900  21.320  1.00  0.00            
ATOM     26  C9  BCD     1       4.990  14.580  21.630  1.00  0.00            
ATOM     27  O8  BCD     1       5.020  15.850  22.300  1.00  0.00            
ATOM     28  C10 BCD     1       6.040  13.640  22.110  1.00  0.00            
ATOM     29  C11 BCD     1       5.880  12.370  21.360  1.00  0.00            
ATOM     30  O9  BCD     1       4.580  11.800  21.550  1.00  0.00            
ATOM     31  C12 BCD     1       6.860  11.370  21.920  1.00  0.00            
ATOM     32  O10 BCD     1       6.450  10.950  23.260  1.00  0.00            
ATOM     33  H11 BCD     1       2.510  12.190  21.280  1.00  0.00            
ATOM     34  H12 BCD     1       3.370  13.880  22.860  1.00  0.00            
ATOM     35  H13 BCD     1       2.270  15.530  21.950  1.00  0.00            
ATOM     36  H14 BCD     1       5.050  14.720  20.550  1.00  0.00            
ATOM     37  H15 BCD     1       4.360  16.330  21.780  1.00  0.00            
ATOM     38  H16 BCD     1       5.890  13.560  23.190  1.00  0.00            
ATOM     39  H17 BCD     1       6.030  12.390  20.280  1.00  0.00            
ATOM     40  H18 BCD     1       6.800  10.520  21.230  1.00  0.00            
ATOM     41  H19 BCD     1       7.890  11.740  21.960  1.00  0.00            
ATOM     42  H20 BCD     1       6.830  10.070  23.340  1.00  0.00            
ATOM     43  C13 BCD     1       2.150  12.200  15.810  1.00  0.00            
ATOM     44  O11 BCD     1       3.420  12.590  15.230  1.00  0.00            
ATOM     45  C14 BCD     1       1.540  13.300  16.750  1.00  0.00            
ATOM     46  O12 BCD     1       1.340  14.380  15.900  1.00  0.00            
ATOM     47  C15 BCD     1       2.410  13.700  17.890  1.00  0.00            
ATOM     48  O13 BCD     1       1.860  14.680  18.740  1.00  0.00            
ATOM     49  C16 BCD     1       2.770  12.410  18.680  1.00  0.00            
ATOM     50  C17 BCD     1       3.450  11.310  17.810  1.00  0.00            
ATOM     51  O14 BCD     1       2.490  11.050  16.690  1.00  0.00            
ATOM     52  C18 BCD     1       3.660  10.000  18.570  1.00  0.00            
ATOM     53  O15 BCD     1       4.070   8.920  17.740  1.00  0.00            
ATOM     54  H21 BCD     1       1.470  11.870  15.020  1.00  0.00            
ATOM     55  H22 BCD     1       0.600  12.860  17.110  1.00  0.00            
ATOM     56  H23 BCD     1       0.970  15.050  16.470  1.00  0.00            
ATOM     57  H24 BCD     1       3.340  14.120  17.480  1.00  0.00            
ATOM     58  H25 BCD     1       2.290  14.610  19.600  1.00  0.00            
ATOM     59  H26 BCD     1       1.930  11.880  19.150  1.00  0.00            
ATOM     60  H27 BCD     1       4.420  11.590  17.370  1.00  0.00            
ATOM     61  H28 BCD     1       4.410  10.190  19.350  1.00  0.00            
ATOM     62  H29 BCD     1       2.700   9.720  19.030  1.00  0.00            
ATOM     63  H30 BCD     1       3.290   8.610  17.270  1.00  0.00            
ATOM     64  C19 BCD     1       6.260  10.600  13.130  1.00  0.00            
ATOM     65  O16 BCD     1       7.030  10.510  14.290  1.00  0.00            
ATOM     66  C20 BCD     1       6.050  12.070  12.770  1.00  0.00            
ATOM     67  O17 BCD     1       7.290  12.830  12.600  1.00  0.00            
ATOM     68  C21 BCD     1       5.130  12.760  13.760  1.00  0.00            
ATOM     69  O18 BCD     1       4.920  14.110  13.430  1.00  0.00            
ATOM     70  C22 BCD     1       3.860  12.020  13.980  1.00  0.00            
ATOM     71  C23 BCD     1       4.000  10.430  14.170  1.00  0.00            
ATOM     72  O19 BCD     1       4.990   9.940  13.160  1.00  0.00            
ATOM     73  C24 BCD     1       2.650   9.690  13.900  1.00  0.00            
ATOM     74  O20 BCD     1       2.230   9.850  12.510  1.00  0.00            
ATOM     75  H31 BCD     1       6.790  10.160  12.280  1.00  0.00            
ATOM     76  H32 BCD     1       5.570  12.030  11.790  1.00  0.00            
ATOM     77  H33 BCD     1       7.820  12.280  12.020  1.00  0.00            
ATOM     78  H34 BCD     1       5.650  12.630  14.720  1.00  0.00            
ATOM     79  H35 BCD     1       4.860  14.290  12.480  1.00  0.00            
ATOM     80  H36 BCD     1       3.080  12.310  13.260  1.00  0.00            
ATOM     81  H37 BCD     1       4.470  10.140  15.120  1.00  0.00            
ATOM     82  H38 BCD     1       2.810   8.620  14.090  1.00  0.00            
ATOM     83  H39 BCD     1       1.810  10.040  14.510  1.00  0.00            
ATOM     84  H40 BCD     1       1.590   9.140  12.360  1.00  0.00            
ATOM     85  C25 BCD     1      10.440   8.300  15.340  1.00  0.00            
ATOM     86  O21 BCD     1      10.760   9.140  16.420  1.00  0.00            
ATOM     87  C26 BCD     1      10.530   9.070  13.960  1.00  0.00            
ATOM     88  O22 BCD     1      11.860   9.610  13.700  1.00  0.00            
ATOM     89  C27 BCD     1       9.460  10.160  13.950  1.00  0.00            
ATOM     90  O23 BCD     1       9.480  10.740  12.650  1.00  0.00            
ATOM     91  C28 BCD     1       8.080   9.570  14.230  1.00  0.00            
ATOM     92  C29 BCD     1       8.090   8.710  15.530  1.00  0.00            
ATOM     93  O24 BCD     1       9.140   7.750  15.550  1.00  0.00            
ATOM     94  C30 BCD     1       6.830   7.900  15.790  1.00  0.00            
ATOM     95  O25 BCD     1       6.550   6.950  14.750  1.00  0.00            
ATOM     96  H41 BCD     1      11.100   7.430  15.380  1.00  0.00            
ATOM     97  H42 BCD     1      10.260   8.380  13.150  1.00  0.00            
ATOM     98  H43 BCD     1      12.020  10.390  14.230  1.00  0.00            
ATOM     99  H44 BCD     1       9.650  10.920  14.710  1.00  0.00            
ATOM    100  H45 BCD     1      10.300  11.060  12.270  1.00  0.00            
ATOM    101  H46 BCD     1       7.820   8.860  13.440  1.00  0.00            
ATOM    102  H47 BCD     1       8.120   9.430  16.360  1.00  0.00            
ATOM    103  H48 BCD     1       6.880   7.370  16.750  1.00  0.00            
ATOM    104  H49 BCD     1       5.990   8.610  15.790  1.00  0.00            
ATOM    105  H50 BCD     1       5.720   6.510  14.940  1.00  0.00            
ATOM    106  C31 BCD     1      13.760   9.970  19.050  1.00  0.00            
ATOM    107  O26 BCD     1      12.880  10.620  19.970  1.00  0.00            
ATOM    108  C32 BCD     1      13.720  10.770  17.710  1.00  0.00            
ATOM    109  O27 BCD     1      14.040  12.160  17.960  1.00  0.00            
ATOM    110  C33 BCD     1      12.440  10.700  17.020  1.00  0.00            
ATOM    111  C34 BCD     1      12.080   9.190  16.860  1.00  0.00            
ATOM    112  C35 BCD     1      12.100   8.440  18.150  1.00  0.00            
ATOM    113  O28 BCD     1      13.430   8.660  18.710  1.00  0.00            
ATOM    114  C36 BCD     1      11.910   6.940  18.110  1.00  0.00            
ATOM    115  O29 BCD     1      12.900   6.360  17.240  1.00  0.00            
ATOM    116  O30 BCD     1      12.580  11.310  15.690  1.00  0.00            
ATOM    117  H51 BCD     1      14.760   9.860  19.470  1.00  0.00            
ATOM    118  H52 BCD     1      14.510  10.310  17.100  1.00  0.00            
ATOM    119  H53 BCD     1      14.470  12.400  17.140  1.00  0.00            
ATOM    120  H54 BCD     1      11.580  11.100  17.560  1.00  0.00            
ATOM    121  H55 BCD     1      13.430  11.760  15.660  1.00  0.00            
ATOM    122  H56 BCD     1      12.780   8.740  16.150  1.00  0.00            
ATOM    123  H57 BCD     1      11.420   8.910  18.880  1.00  0.00            
ATOM    124  H58 BCD     1      11.930   6.500  19.120  1.00  0.00            
ATOM    125  H59 BCD     1      10.890   6.870  17.700  1.00  0.00            
ATOM    126  H60 BCD     1      13.700   6.200  17.760  1.00  0.00            
ATOM    127  C37 BCD     1      12.300  12.570  23.490  1.00  0.00            
ATOM    128  O31 BCD     1      11.060  13.020  22.930  1.00  0.00            
ATOM    129  C38 BCD     1      13.480  13.080  22.680  1.00  0.00            
ATOM    130  O32 BCD     1      13.550  14.480  22.690  1.00  0.00            
ATOM    131  C39 BCD     1      13.440  12.460  21.270  1.00  0.00            
ATOM    132  O33 BCD     1      14.620  12.830  20.680  1.00  0.00            
ATOM    133  C40 BCD     1      13.330  10.930  21.270  1.00  0.00            
ATOM    134  C41 BCD     1      12.230  10.510  22.230  1.00  0.00            
ATOM    135  O34 BCD     1      12.370  11.190  23.510  1.00  0.00            
ATOM    136  C42 BCD     1      12.200   9.020  22.490  1.00  0.00            
ATOM    137  O35 BCD     1      10.880   8.750  23.040  1.00  0.00            
ATOM    138  H61 BCD     1      12.350  12.850  24.550  1.00  0.00            
ATOM    139  H62 BCD     1      14.400  12.600  23.040  1.00  0.00            
ATOM    140  H63 BCD     1      12.720  14.810  22.370  1.00  0.00            
ATOM    141  H64 BCD     1      12.630  12.900  20.670  1.00  0.00            
ATOM    142  H65 BCD     1      14.420  12.610  19.770  1.00  0.00            
ATOM    143  H66 BCD     1      14.250  10.420  21.570  1.00  0.00            
ATOM    144  H67 BCD     1      11.270  10.900  21.860  1.00  0.00            
ATOM    145  H68 BCD     1      12.320   8.480  21.540  1.00  0.00            
ATOM    146  H69 BCD     1      12.970   8.750  23.230  1.00  0.00            
ATOM    147  H70 BCD     1      10.820   7.820  23.250  1.00  0.00            
ATOM    148  C1  EA3     2       6.060  19.030  19.820  1.00  0.00            
ATOM    149  N1  EA3     2       6.440  17.850  18.870  1.00  0.00            
ATOM    150  C2  EA3     2       6.310  16.540  19.530  1.00  0.00            
ATOM    151  C3  EA3     2       6.900  15.360  18.790  1.00  0.00            
ATOM    152  N2  EA3     2       8.290  15.500  18.250  1.00  0.00            
ATOM    153  C4  EA3     2       8.630  14.400  17.300  1.00  0.00            
ATOM    154  C5  EA3     2       9.950  14.530  16.510  1.00  0.00            
ATOM    155  C6  EA3     2       9.960  14.120  15.180  1.00  0.00            
ATOM    156  C7  EA3     2      11.180  14.200  14.450  1.00  0.00            
ATOM    157  C8  EA3     2      12.360  14.620  15.040  1.00  0.00            
ATOM    158  C9  EA3     2      12.300  15.090  16.370  1.00  0.00            
ATOM    159  C10 EA3     2      11.070  15.020  17.120  1.00  0.00            
ATOM    160  C11 EA3     2       8.490  13.040  17.840  1.00  0.00            
ATOM    161  C12 EA3     2       7.300  12.310  17.660  1.00  0.00            
ATOM    162  C13 EA3     2       7.150  10.980  18.200  1.00  0.00            
ATOM    163  C14 EA3     2       8.200  10.380  18.890  1.00  0.00            
ATOM    164  Cl1 EA3     2       8.130   8.760  19.560  1.00  0.00            
ATOM    165  C15 EA3     2       9.410  11.130  19.090  1.00  0.00            
ATOM    166  C16 EA3     2       9.540  12.420  18.560  1.00  0.00            
ATOM    167  C17 EA3     2       8.350  16.840  17.600  1.00  0.00            
ATOM    168  C18 EA3     2       7.890  18.000  18.440  1.00  0.00            
ATOM    169  H1  EA3     2       4.990  19.130  20.050  1.00  0.00            
ATOM    170  H2  EA3     2       6.600  18.970  20.770  1.00  0.00            
ATOM    171  H3  EA3     2       6.280  20.010  19.410  1.00  0.00            
ATOM    172  H4  EA3     2       5.840  17.910  18.040  1.00  0.00            
ATOM    173  H5  EA3     2       5.250  16.440  19.760  1.00  0.00            
ATOM    174  H6  EA3     2       6.780  16.550  20.510  1.00  0.00            
ATOM    175  H7  EA3     2       6.260  15.110  17.940  1.00  0.00            
ATOM    176  H8  EA3     2       6.880  14.550  19.520  1.00  0.00            
ATOM    177  H9  EA3     2       8.970  15.500  19.030  1.00  0.00            
ATOM    178  H10 EA3     2       7.850  14.500  16.540  1.00  0.00            
ATOM    179  H11 EA3     2       9.010  13.810  14.740  1.00  0.00            
ATOM    180  H12 EA3     2      11.260  13.940  13.400  1.00  0.00            
ATOM    181  H13 EA3     2      13.220  14.860  14.420  1.00  0.00            
ATOM    182  H14 EA3     2      13.230  15.300  16.890  1.00  0.00            
ATOM    183  H15 EA3     2      11.080  15.270  18.180  1.00  0.00            
ATOM    184  H16 EA3     2       6.450  12.810  17.220  1.00  0.00            
ATOM    185  H17 EA3     2       6.160  10.530  18.110  1.00  0.00            
ATOM    186  H18 EA3     2      10.220  10.760  19.710  1.00  0.00            
ATOM    187  H19 EA3     2      10.470  12.980  18.570  1.00  0.00            
ATOM    188  H20 EA3     2       7.720  16.780  16.710  1.00  0.00            
ATOM    189  H21 EA3     2       9.380  16.980  17.280  1.00  0.00            
ATOM    190  H22 EA3     2       8.500  17.970  19.350  1.00  0.00            
ATOM    191  H23 EA3     2       7.950  18.960  17.920  1.00  0.00            
TER
ENDMDL
MODEL        1
ATOM      1  C1  BCD     1       9.900  16.380  21.000  1.00  0.00            
ATOM      2  O1  BCD     1       9.740  17.700  21.550  1.00  0.00            
ATOM      3  C2  BCD     1      11.020  16.440  19.930  1.00  0.00            
ATOM      4  O2  BCD     1      12.130  17.100  20.530  1.00  0.00            
ATOM      5  C3  BCD     1      10.610  17.160  18.710  1.00  0.00            
ATOM      6  O3  BCD     1      11.700  17.240  17.720  1.00  0.00            
ATOM      7  C4  BCD     1       9.280  16.610  18.210  1.00  0.00            
ATOM      8  C5  BCD     1       8.150  16.650  19.300  1.00  0.00            
ATOM      9  O4  BCD     1       8.690  15.970  20.450  1.00  0.00            
ATOM     10  C6  BCD     1       6.930  16.000  18.870  1.00  0.00            
ATOM     11  O5  BCD     1       5.740  16.750  19.100  1.00  0.00            
ATOM     12  H1  BCD     1      10.200  15.760  21.860  1.00  0.00            
ATOM     13  H2  BCD     1      11.300  15.440  19.580  1.00  0.00            
ATOM     14  H3  BCD     1      12.800  17.350  19.890  1.00  0.00            
ATOM     15  H4  BCD     1      10.370  18.210  18.880  1.00  0.00            
ATOM     16  H5  BCD     1      11.610  18.060  17.220  1.00  0.00            
ATOM     17  H6  BCD     1       9.560  15.620  17.830  1.00  0.00            
ATOM     18  H7  BCD     1       7.980  17.720  19.490  1.00  0.00            
ATOM     19  H8  BCD     1       7.010  15.620  17.850  1.00  0.00            
ATOM     20  H9  BCD     1       6.710  15.080  19.420  1.00  0.00            
ATOM     21  H10 BCD     1       5.000  16.230  19.410  1.00  0.00            
ATOM     22  C7  BCD     1       9.360  19.300  25.300  1.00  0.00            
ATOM     23  O6  BCD     1       9.540  20.620  24.780  1.00  0.00            
ATOM     24  C8  BCD     1      10.570  18.360  25.060  1.00  0.00            
ATOM     25  O7  BCD     1      11.790  18.920  25.670  1.00  0.00            
ATOM     26  C9  BCD     1      10.800  18.210  23.600  1.00  0.00            
ATOM     27  O8  BCD     1      11.990  17.430  23.340  1.00  0.00            
ATOM     28  C10 BCD     1       9.540  17.660  22.910  1.00  0.00            
ATOM     29  C11 BCD     1       8.360  18.620  23.180  1.00  0.00            
ATOM     30  O9  BCD     1       8.200  18.710  24.660  1.00  0.00            
ATOM     31  C12 BCD     1       7.010  18.200  22.570  1.00  0.00            
ATOM     32  O10 BCD     1       5.960  18.990  23.210  1.00  0.00            
ATOM     33  H11 BCD     1       9.130  19.290  26.380  1.00  0.00            
ATOM     34  H12 BCD     1      10.280  17.360  25.410  1.00  0.00            
ATOM     35  H13 BCD     1      12.490  18.290  25.480  1.00  0.00            
ATOM     36  H14 BCD     1      11.040  19.190  23.160  1.00  0.00            
ATOM     37  H15 BCD     1      11.950  17.190  22.420  1.00  0.00            
ATOM     38  H16 BCD     1       9.210  16.670  23.230  1.00  0.00            
ATOM     39  H17 BCD     1       8.590  19.590  22.730  1.00  0.00            
ATOM     40  H18 BCD     1       6.910  18.350  21.490  1.00  0.00            
ATOM     41  H19 BCD     1       6.760  17.160  22.840  1.00  0.00            
ATOM     42  H20 BCD     1       6.140  19.350  24.080  1.00  0.00            
ATOM     43  C13 BCD     1       9.440  24.650  25.900  1.00  0.00            
ATOM     44  O11 BCD     1       9.530  24.850  24.500  1.00  0.00            
ATOM     45  C14 BCD     1      10.630  23.880  26.250  1.00  0.00            
ATOM     46  O12 BCD     1      11.840  24.650  26.040  1.00  0.00            
ATOM     47  C15 BCD     1      10.710  22.480  25.620  1.00  0.00            
ATOM     48  O13 BCD     1      11.790  21.690  26.100  1.00  0.00            
ATOM     49  C16 BCD     1       9.430  21.730  25.720  1.00  0.00            
ATOM     50  C17 BCD     1       8.240  22.600  25.360  1.00  0.00            
ATOM     51  O14 BCD     1       8.330  23.850  26.220  1.00  0.00            
ATOM     52  C18 BCD     1       6.860  21.900  25.480  1.00  0.00            
ATOM     53  O15 BCD     1       5.960  22.710  24.790  1.00  0.00            
ATOM     54  H21 BCD     1       9.380  25.600  26.460  1.00  0.00            
ATOM     55  H22 BCD     1      10.550  23.720  27.340  1.00  0.00            
ATOM     56  H23 BCD     1      11.720  25.510  26.450  1.00  0.00            
ATOM     57  H24 BCD     1      10.780  22.670  24.540  1.00  0.00            
ATOM     58  H25 BCD     1      11.570  20.760  25.990  1.00  0.00            
ATOM     59  H26 BCD     1       9.390  21.410  26.770  1.00  0.00            
ATOM     60  H27 BCD     1       8.340  22.820  24.290  1.00  0.00            
ATOM     61  H28 BCD     1       7.040  20.880  25.110  1.00  0.00            
ATOM     62  H29 BCD     1       6.610  21.880  26.550  1.00  0.00            
ATOM     63  H30 BCD     1       5.060  22.500  25.060  1.00  0.00            
ATOM     64  C19 BCD     1       7.480  27.160  21.730  1.00  0.00            
ATOM     65  O16 BCD     1       6.900  26.050  21.090  1.00  0.00            
ATOM     66  C20 BCD     1       9.030  27.170  21.720  1.00  0.00            
ATOM     67  O17 BCD     1       9.580  27.260  20.390  1.00  0.00            
ATOM     68  C21 BCD     1       9.560  26.030  22.530  1.00  0.00            
ATOM     69  O18 BCD     1      11.020  26.100  22.650  1.00  0.00            
ATOM     70  C22 BCD     1       9.050  26.070  23.930  1.00  0.00            
ATOM     71  C23 BCD     1       7.510  26.130  23.850  1.00  0.00            
ATOM     72  O19 BCD     1       7.040  27.210  23.050  1.00  0.00            
ATOM     73  C24 BCD     1       6.780  26.340  25.120  1.00  0.00            
ATOM     74  O20 BCD     1       7.260  27.490  25.750  1.00  0.00            
ATOM     75  H31 BCD     1       7.060  28.070  21.310  1.00  0.00            
ATOM     76  H32 BCD     1       9.320  28.160  22.100  1.00  0.00            
ATOM     77  H33 BCD     1      10.510  27.520  20.390  1.00  0.00            
ATOM     78  H34 BCD     1       9.150  25.140  22.030  1.00  0.00            
ATOM     79  H35 BCD     1      11.230  25.480  23.350  1.00  0.00            
ATOM     80  H36 BCD     1       9.450  26.990  24.380  1.00  0.00            
ATOM     81  H37 BCD     1       7.230  25.150  23.460  1.00  0.00            
ATOM     82  H38 BCD     1       5.760  26.560  24.780  1.00  0.00            
ATOM     83  H39 BCD     1       6.730  25.400  25.680  1.00  0.00            
ATOM     84  H40 BCD     1       6.990  28.260  25.230  1.00  0.00            
ATOM     85  C25 BCD     1       3.760  24.890  18.580  1.00  0.00            
ATOM     86  O21 BCD     1       4.670  23.830  18.240  1.00  0.00            
ATOM     87  C26 BCD     1       4.420  26.260  18.290  1.00  0.00            
ATOM     88  O22 BCD     1       4.610  26.480  16.870  1.00  0.00            
ATOM     89  C27 BCD     1       5.720  26.350  19.090  1.00  0.00            
ATOM     90  O23 BCD     1       6.340  27.680  18.720  1.00  0.00            
ATOM     91  C28 BCD     1       5.580  26.190  20.590  1.00  0.00            
ATOM     92  C29 BCD     1       4.710  24.920  20.830  1.00  0.00            
ATOM     93  O24 BCD     1       3.510  24.870  19.970  1.00  0.00            
ATOM     94  C30 BCD     1       4.410  24.870  22.270  1.00  0.00            
ATOM     95  O25 BCD     1       3.450  25.910  22.620  1.00  0.00            
ATOM     96  H41 BCD     1       2.780  24.700  18.120  1.00  0.00            
ATOM     97  H42 BCD     1       3.670  26.990  18.630  1.00  0.00            
ATOM     98  H43 BCD     1       3.780  26.870  16.570  1.00  0.00            
ATOM     99  H44 BCD     1       6.340  25.470  18.870  1.00  0.00            
ATOM    100  H45 BCD     1       5.650  28.300  18.970  1.00  0.00            
ATOM    101  H46 BCD     1       5.060  27.070  21.000  1.00  0.00            
ATOM    102  H47 BCD     1       5.350  24.090  20.510  1.00  0.00            
ATOM    103  H48 BCD     1       3.930  23.900  22.460  1.00  0.00            
ATOM    104  H49 BCD     1       5.360  24.930  22.810  1.00  0.00            
ATOM    105  H50 BCD     1       3.540  26.030  23.570  1.00  0.00            
ATOM    106  C31 BCD     1       5.530  21.230  15.200  1.00  0.00            
ATOM    107  O26 BCD     1       6.360  20.260  15.910  1.00  0.00            
ATOM    108  C32 BCD     1       6.220  22.580  15.210  1.00  0.00            
ATOM    109  O27 BCD     1       7.550  22.390  14.660  1.00  0.00            
ATOM    110  C33 BCD     1       6.140  23.260  16.570  1.00  0.00            
ATOM    111  C34 BCD     1       4.660  23.230  16.990  1.00  0.00            
ATOM    112  C35 BCD     1       4.190  21.770  17.140  1.00  0.00            
ATOM    113  O28 BCD     1       4.250  21.180  15.820  1.00  0.00            
ATOM    114  C36 BCD     1       2.710  21.760  17.620  1.00  0.00            
ATOM    115  O29 BCD     1       1.860  22.540  16.800  1.00  0.00            
ATOM    116  O30 BCD     1       6.630  24.620  16.390  1.00  0.00            
ATOM    117  H51 BCD     1       5.360  20.980  14.140  1.00  0.00            
ATOM    118  H52 BCD     1       5.620  23.200  14.530  1.00  0.00            
ATOM    119  H53 BCD     1       7.810  21.470  14.750  1.00  0.00            
ATOM    120  H54 BCD     1       6.670  22.640  17.300  1.00  0.00            
ATOM    121  H55 BCD     1       5.900  25.230  16.540  1.00  0.00            
ATOM    122  H56 BCD     1       4.020  23.770  16.280  1.00  0.00            
ATOM    123  H57 BCD     1       4.800  21.180  17.830  1.00  0.00            
ATOM    124  H58 BCD     1       2.420  20.710  17.560  1.00  0.00            
ATOM    125  H59 BCD     1       2.660  22.130  18.660  1.00  0.00            
ATOM    126  H60 BCD     1       1.050  22.030  16.690  1.00  0.00            
ATOM    127  C37 BCD     1       8.430  16.890  15.910  1.00  0.00            
ATOM    128  O31 BCD     1       8.860  17.520  17.150  1.00  0.00            
ATOM    129  C38 BCD     1       8.820  17.680  14.700  1.00  0.00            
ATOM    130  O32 BCD     1      10.220  17.640  14.580  1.00  0.00            
ATOM    131  C39 BCD     1       8.170  19.080  14.980  1.00  0.00            
ATOM    132  O33 BCD     1       8.530  19.960  13.940  1.00  0.00            
ATOM    133  C40 BCD     1       6.640  19.040  15.220  1.00  0.00            
ATOM    134  C41 BCD     1       6.300  17.840  16.100  1.00  0.00            
ATOM    135  O34 BCD     1       7.060  16.680  15.800  1.00  0.00            
ATOM    136  C42 BCD     1       4.830  17.480  16.050  1.00  0.00            
ATOM    137  O35 BCD     1       4.630  16.860  14.810  1.00  0.00            
ATOM    138  H61 BCD     1       8.830  15.870  15.880  1.00  0.00            
ATOM    139  H62 BCD     1       8.170  17.320  13.900  1.00  0.00            
ATOM    140  H63 BCD     1      10.460  16.870  14.060  1.00  0.00            
ATOM    141  H64 BCD     1       8.670  19.390  15.920  1.00  0.00            
ATOM    142  H65 BCD     1       9.490  19.910  13.870  1.00  0.00            
ATOM    143  H66 BCD     1       6.060  19.050  14.290  1.00  0.00            
ATOM    144  H67 BCD     1       6.460  18.110  17.150  1.00  0.00            
ATOM    145  H68 BCD     1       4.570  16.860  16.910  1.00  0.00            
ATOM    146  H69 BCD     1       4.260  18.420  16.140  1.00  0.00            
ATOM    147  H70 BCD     1       5.130  16.050  14.830  1.00  0.00            
ATOM    148  C1  EA3     2      10.290  26.440  15.820  1.00  0.00            
ATOM    149  N1  EA3     2       9.670  25.220  16.420  1.00  0.00            
ATOM    150  C2  EA3     2       9.560  25.550  17.900  1.00  0.00            
ATOM    151  C3  EA3     2       9.400  24.350  18.850  1.00  0.00            
ATOM    152  N2  EA3     2      10.490  23.230  18.610  1.00  0.00            
ATOM    153  C4  EA3     2      10.330  22.000  19.530  1.00  0.00            
ATOM    154  C5  EA3     2      11.350  21.840  20.590  1.00  0.00            
ATOM    155  C6  EA3     2      11.900  20.610  21.000  1.00  0.00            
ATOM    156  C7  EA3     2      12.830  20.590  21.990  1.00  0.00            
ATOM    157  C8  EA3     2      13.200  21.730  22.710  1.00  0.00            
ATOM    158  C9  EA3     2      12.600  22.950  22.410  1.00  0.00            
ATOM    159  C10 EA3     2      11.650  22.990  21.330  1.00  0.00            
ATOM    160  C11 EA3     2       8.960  21.730  20.020  1.00  0.00            
ATOM    161  C12 EA3     2       8.070  20.970  19.250  1.00  0.00            
ATOM    162  C13 EA3     2       6.710  20.790  19.660  1.00  0.00            
ATOM    163  C14 EA3     2       6.160  21.390  20.740  1.00  0.00            
ATOM    164  Cl1 EA3     2       4.550  21.130  21.320  1.00  0.00            
ATOM    165  C15 EA3     2       7.070  22.050  21.580  1.00  0.00            
ATOM    166  C16 EA3     2       8.420  22.240  21.230  1.00  0.00            
ATOM    167  C17 EA3     2      10.290  22.890  17.150  1.00  0.00            
ATOM    168  C18 EA3     2      10.620  24.090  16.150  1.00  0.00            
ATOM    169  H1  EA3     2      11.310  26.590  16.200  1.00  0.00            
ATOM    170  H2  EA3     2      10.270  26.340  14.740  1.00  0.00            
ATOM    171  H3  EA3     2       9.750  27.350  16.080  1.00  0.00            
ATOM    172  H4  EA3     2       8.750  25.050  16.000  1.00  0.00            
ATOM    173  H5  EA3     2       8.680  26.180  18.080  1.00  0.00            
ATOM    174  H6  EA3     2      10.400  26.090  18.330  1.00  0.00            
ATOM    175  H7  EA3     2       8.420  23.930  18.630  1.00  0.00            
ATOM    176  H8  EA3     2       9.350  24.660  19.890  1.00  0.00            
ATOM    177  H9  EA3     2      11.420  23.660  18.710  1.00  0.00            
ATOM    178  H10 EA3     2      10.600  21.120  18.950  1.00  0.00            
ATOM    179  H11 EA3     2      11.660  19.640  20.580  1.00  0.00            
ATOM    180  H12 EA3     2      13.440  19.700  22.140  1.00  0.00            
ATOM    181  H13 EA3     2      13.930  21.760  23.510  1.00  0.00            
ATOM    182  H14 EA3     2      12.810  23.870  22.950  1.00  0.00            
ATOM    183  H15 EA3     2      11.220  23.960  21.100  1.00  0.00            
ATOM    184  H16 EA3     2       8.310  20.560  18.280  1.00  0.00            
ATOM    185  H17 EA3     2       6.120  20.270  18.910  1.00  0.00            
ATOM    186  H18 EA3     2       6.620  22.510  22.460  1.00  0.00            
ATOM    187  H19 EA3     2       9.040  22.770  21.940  1.00  0.00            
ATOM    188  H20 EA3     2       9.270  22.500  17.090  1.00  0.00            
ATOM    189  H21 EA3     2      11.020  22.100  16.950  1.00  0.00            
ATOM    190  H22 EA3     2      11.650  24.410  16.320  1.00  0.00            
ATOM    191  H23 EA3     2      10.580  23.710  15.130  1.00  0.00            
TER
ENDMDL
MODEL        1
ATOM      1  C1  BCD     1       6.300  17.090  23.150  1.00  0.00            
ATOM      2  O1  BCD     1       6.870  18.470  23.080  1.00  0.00            
ATOM      3  C2  BCD     1       6.930  16.210  22.080  1.00  0.00            
ATOM      4  O2  BCD     1       8.390  16.200  22.210  1.00  0.00            
ATOM      5  C3  BCD     1       6.440  16.530  20.690  1.00  0.00            
ATOM      6  O3  BCD     1       6.850  15.510  19.770  1.00  0.00            
ATOM      7  C4  BCD     1       4.940  16.800  20.610  1.00  0.00            
ATOM      8  C5  BCD     1       4.480  17.760  21.770  1.00  0.00            
ATOM      9  O4  BCD     1       4.910  17.190  22.940  1.00  0.00            
ATOM     10  C6  BCD     1       2.950  17.860  21.840  1.00  0.00            
ATOM     11  O5  BCD     1       2.570  19.090  22.520  1.00  0.00            
ATOM     12  H1  BCD     1       6.480  16.680  24.150  1.00  0.00            
ATOM     13  H2  BCD     1       6.470  15.220  22.150  1.00  0.00            
ATOM     14  H3  BCD     1       8.760  15.550  21.610  1.00  0.00            
ATOM     15  H4  BCD     1       6.880  17.500  20.430  1.00  0.00            
ATOM     16  H5  BCD     1       7.660  15.810  19.350  1.00  0.00            
ATOM     17  H6  BCD     1       4.400  15.850  20.720  1.00  0.00            
ATOM     18  H7  BCD     1       4.860  18.770  21.570  1.00  0.00            
ATOM     19  H8  BCD     1       2.560  17.950  20.820  1.00  0.00            
ATOM     20  H9  BCD     1       2.470  17.020  22.350  1.00  0.00            
ATOM     21  H10 BCD     1       1.780  19.410  22.080  1.00  0.00            
ATOM     22  C7  BCD     1       8.690  21.230  25.670  1.00  0.00            
ATOM     23  O6  BCD     1       8.770  22.180  24.640  1.00  0.00            
ATOM     24  C8  BCD     1       9.540  20.070  25.270  1.00  0.00            
ATOM     25  O7  BCD     1      10.830  20.560  24.890  1.00  0.00            
ATOM     26  C9  BCD     1       8.900  19.320  24.020  1.00  0.00            
ATOM     27  O8  BCD     1       9.530  18.060  23.790  1.00  0.00            
ATOM     28  C10 BCD     1       7.440  19.010  24.300  1.00  0.00            
ATOM     29  C11 BCD     1       6.670  20.240  24.650  1.00  0.00            
ATOM     30  O9  BCD     1       7.390  20.680  25.820  1.00  0.00            
ATOM     31  C12 BCD     1       5.250  19.870  24.980  1.00  0.00            
ATOM     32  O10 BCD     1       4.710  21.060  25.470  1.00  0.00            
ATOM     33  H11 BCD     1       8.980  21.760  26.580  1.00  0.00            
ATOM     34  H12 BCD     1       9.700  19.350  26.090  1.00  0.00            
ATOM     35  H13 BCD     1      11.310  19.740  24.740  1.00  0.00            
ATOM     36  H14 BCD     1       9.020  20.030  23.200  1.00  0.00            
ATOM     37  H15 BCD     1       8.900  17.590  23.240  1.00  0.00            
ATOM     38  H16 BCD     1       7.270  18.330  25.140  1.00  0.00            
ATOM     39  H17 BCD     1       6.830  20.960  23.850  1.00  0.00            
ATOM     40  H18 BCD     1       4.710  19.600  24.060  1.00  0.00            
ATOM     41  H19 BCD     1       5.110  19.060  25.700  1.00  0.00            
ATOM     42  H20 BCD     1       5.160  21.260  26.290  1.00  0.00            
ATOM     43  C13 BCD     1       9.480  26.270  24.020  1.00  0.00            
ATOM     44  O11 BCD     1       9.250  26.090  22.580  1.00  0.00            
ATOM     45  C14 BCD     1      10.660  25.400  24.390  1.00  0.00            
ATOM     46  O12 BCD     1      11.910  25.720  23.730  1.00  0.00            
ATOM     47  C15 BCD     1      10.370  23.910  24.310  1.00  0.00            
ATOM     48  O13 BCD     1      11.500  23.190  24.850  1.00  0.00            
ATOM     49  C16 BCD     1       9.040  23.540  25.020  1.00  0.00            
ATOM     50  C17 BCD     1       7.880  24.510  24.620  1.00  0.00            
ATOM     51  O14 BCD     1       8.350  25.870  24.810  1.00  0.00            
ATOM     52  C18 BCD     1       6.560  24.330  25.320  1.00  0.00            
ATOM     53  O15 BCD     1       5.430  25.020  24.720  1.00  0.00            
ATOM     54  H21 BCD     1       9.650  27.350  24.120  1.00  0.00            
ATOM     55  H22 BCD     1      10.860  25.540  25.460  1.00  0.00            
ATOM     56  H23 BCD     1      12.560  25.080  24.040  1.00  0.00            
ATOM     57  H24 BCD     1      10.350  23.590  23.260  1.00  0.00            
ATOM     58  H25 BCD     1      11.330  22.250  24.770  1.00  0.00            
ATOM     59  H26 BCD     1       9.260  23.580  26.090  1.00  0.00            
ATOM     60  H27 BCD     1       7.820  24.360  23.530  1.00  0.00            
ATOM     61  H28 BCD     1       6.320  23.270  25.200  1.00  0.00            
ATOM     62  H29 BCD     1       6.850  24.620  26.350  1.00  0.00            
ATOM     63  H30 BCD     1       4.710  25.270  25.310  1.00  0.00            
ATOM     64  C19 BCD     1       6.850  27.900  19.650  1.00  0.00            
ATOM     65  O16 BCD     1       5.940  26.760  19.580  1.00  0.00            
ATOM     66  C20 BCD     1       8.290  27.510  19.280  1.00  0.00            
ATOM     67  O17 BCD     1       8.230  26.910  17.950  1.00  0.00            
ATOM     68  C21 BCD     1       8.960  26.560  20.320  1.00  0.00            
ATOM     69  O18 BCD     1      10.350  26.350  20.000  1.00  0.00            
ATOM     70  C22 BCD     1       8.830  27.160  21.690  1.00  0.00            
ATOM     71  C23 BCD     1       7.360  27.620  22.040  1.00  0.00            
ATOM     72  O19 BCD     1       6.850  28.420  20.970  1.00  0.00            
ATOM     73  C24 BCD     1       7.350  28.510  23.250  1.00  0.00            
ATOM     74  O20 BCD     1       8.370  29.510  23.240  1.00  0.00            
ATOM     75  H31 BCD     1       6.520  28.680  18.950  1.00  0.00            
ATOM     76  H32 BCD     1       8.910  28.410  19.200  1.00  0.00            
ATOM     77  H33 BCD     1       7.990  27.600  17.320  1.00  0.00            
ATOM     78  H34 BCD     1       8.430  25.600  20.330  1.00  0.00            
ATOM     79  H35 BCD     1      10.780  25.960  20.760  1.00  0.00            
ATOM     80  H36 BCD     1       9.620  27.910  21.770  1.00  0.00            
ATOM     81  H37 BCD     1       6.780  26.720  22.240  1.00  0.00            
ATOM     82  H38 BCD     1       6.370  29.020  23.240  1.00  0.00            
ATOM     83  H39 BCD     1       7.370  27.900  24.160  1.00  0.00            
ATOM     84  H40 BCD     1       8.160  30.220  22.630  1.00  0.00            
ATOM     85  C25 BCD     1       2.110  25.630  18.530  1.00  0.00            
ATOM     86  O21 BCD     1       2.790  24.400  18.320  1.00  0.00            
ATOM     87  C26 BCD     1       2.740  26.770  17.700  1.00  0.00            
ATOM     88  O22 BCD     1       2.510  26.610  16.300  1.00  0.00
[truncated: 1,867,294 more chars]
