# Supplementary material for: Achieving Chemical Accuracy in Cyclodextrin Host–Guest Binding via Integrative Atomistic Modelling
Source: Adv Sci (Weinh). 2025 Dec 14;13(10):e19782. doi: 10.1002/advs.202519782 (PMC12915143; doi:10.1002/advs.202519782)
Supplement: Supplementary file 1 — Supporting Information [file ADVS-13-e19782-s003.zip › all_poses/BCD.EB3.pdb]

MODEL        1
ATOM      1  C1  BCD     1      23.320  22.730  11.520  1.00  0.00            
ATOM      2  O1  BCD     1      22.520  22.940  12.660  1.00  0.00            
ATOM      3  C2  BCD     1      22.780  23.780  10.480  1.00  0.00            
ATOM      4  O2  BCD     1      22.760  25.110  10.940  1.00  0.00            
ATOM      5  C3  BCD     1      21.390  23.330   9.940  1.00  0.00            
ATOM      6  O3  BCD     1      20.950  24.070   8.790  1.00  0.00            
ATOM      7  C4  BCD     1      21.330  21.860   9.560  1.00  0.00            
ATOM      8  C5  BCD     1      21.860  20.960  10.730  1.00  0.00            
ATOM      9  O4  BCD     1      23.200  21.390  10.980  1.00  0.00            
ATOM     10  C6  BCD     1      21.910  19.530  10.380  1.00  0.00            
ATOM     11  O5  BCD     1      22.720  19.350   9.180  1.00  0.00            
ATOM     12  H1  BCD     1      24.310  23.000  11.880  1.00  0.00            
ATOM     13  H2  BCD     1      23.460  23.730   9.610  1.00  0.00            
ATOM     14  H3  BCD     1      22.530  25.580  10.130  1.00  0.00            
ATOM     15  H4  BCD     1      20.650  23.470  10.730  1.00  0.00            
ATOM     16  H5  BCD     1      20.470  23.440   8.250  1.00  0.00            
ATOM     17  H6  BCD     1      22.000  21.760   8.690  1.00  0.00            
ATOM     18  H7  BCD     1      21.150  21.070  11.560  1.00  0.00            
ATOM     19  H8  BCD     1      22.210  18.900  11.230  1.00  0.00            
ATOM     20  H9  BCD     1      20.870  19.250  10.160  1.00  0.00            
ATOM     21  H10 BCD     1      22.420  18.500   8.860  1.00  0.00            
ATOM     22  C7  BCD     1      22.510  23.660  16.800  1.00  0.00            
ATOM     23  O6  BCD     1      21.430  22.740  16.970  1.00  0.00            
ATOM     24  C8  BCD     1      22.220  24.870  15.900  1.00  0.00            
ATOM     25  O7  BCD     1      21.110  25.630  16.310  1.00  0.00            
ATOM     26  C9  BCD     1      21.970  24.460  14.410  1.00  0.00            
ATOM     27  O8  BCD     1      22.000  25.670  13.580  1.00  0.00            
ATOM     28  C10 BCD     1      23.110  23.570  13.880  1.00  0.00            
ATOM     29  C11 BCD     1      23.540  22.550  14.900  1.00  0.00            
ATOM     30  O9  BCD     1      23.710  23.080  16.280  1.00  0.00            
ATOM     31  C12 BCD     1      24.840  21.850  14.560  1.00  0.00            
ATOM     32  O10 BCD     1      25.890  22.750  14.220  1.00  0.00            
ATOM     33  H11 BCD     1      22.880  24.070  17.750  1.00  0.00            
ATOM     34  H12 BCD     1      23.090  25.530  15.930  1.00  0.00            
ATOM     35  H13 BCD     1      21.270  26.470  15.890  1.00  0.00            
ATOM     36  H14 BCD     1      21.030  23.930  14.200  1.00  0.00            
ATOM     37  H15 BCD     1      22.550  25.420  12.840  1.00  0.00            
ATOM     38  H16 BCD     1      23.950  24.240  13.690  1.00  0.00            
ATOM     39  H17 BCD     1      22.810  21.740  14.950  1.00  0.00            
ATOM     40  H18 BCD     1      25.190  21.230  15.390  1.00  0.00            
ATOM     41  H19 BCD     1      24.680  21.230  13.670  1.00  0.00            
ATOM     42  H20 BCD     1      26.700  22.290  14.460  1.00  0.00            
ATOM     43  C13 BCD     1      18.980  20.960  19.710  1.00  0.00            
ATOM     44  O11 BCD     1      18.300  20.420  18.640  1.00  0.00            
ATOM     45  C14 BCD     1      18.970  22.510  19.670  1.00  0.00            
ATOM     46  O12 BCD     1      17.570  22.920  19.640  1.00  0.00            
ATOM     47  C15 BCD     1      19.620  23.000  18.400  1.00  0.00            
ATOM     48  O13 BCD     1      19.730  24.360  18.400  1.00  0.00            
ATOM     49  C16 BCD     1      21.030  22.410  18.270  1.00  0.00            
ATOM     50  C17 BCD     1      21.000  20.910  18.410  1.00  0.00            
ATOM     51  O14 BCD     1      20.380  20.580  19.610  1.00  0.00            
ATOM     52  C18 BCD     1      22.380  20.380  18.380  1.00  0.00            
ATOM     53  O15 BCD     1      23.330  21.130  19.200  1.00  0.00            
ATOM     54  H21 BCD     1      18.610  20.630  20.700  1.00  0.00            
ATOM     55  H22 BCD     1      19.480  22.840  20.580  1.00  0.00            
ATOM     56  H23 BCD     1      17.520  23.830  19.360  1.00  0.00            
ATOM     57  H24 BCD     1      19.050  22.610  17.550  1.00  0.00            
ATOM     58  H25 BCD     1      20.290  24.680  17.700  1.00  0.00            
ATOM     59  H26 BCD     1      21.710  22.790  19.040  1.00  0.00            
ATOM     60  H27 BCD     1      20.390  20.420  17.650  1.00  0.00            
ATOM     61  H28 BCD     1      22.260  19.340  18.700  1.00  0.00            
ATOM     62  H29 BCD     1      22.820  20.330  17.380  1.00  0.00            
ATOM     63  H30 BCD     1      24.090  20.640  19.520  1.00  0.00            
ATOM     64  C19 BCD     1      15.150  17.700  18.350  1.00  0.00            
ATOM     65  O16 BCD     1      14.680  18.320  17.100  1.00  0.00            
ATOM     66  C20 BCD     1      15.010  18.780  19.450  1.00  0.00            
ATOM     67  O17 BCD     1      13.640  19.280  19.440  1.00  0.00            
ATOM     68  C21 BCD     1      16.050  19.940  19.340  1.00  0.00            
ATOM     69  O18 BCD     1      16.020  20.900  20.440  1.00  0.00            
ATOM     70  C22 BCD     1      17.460  19.330  19.050  1.00  0.00            
ATOM     71  C23 BCD     1      17.430  18.280  17.940  1.00  0.00            
ATOM     72  O19 BCD     1      16.520  17.250  18.280  1.00  0.00            
ATOM     73  C24 BCD     1      18.840  17.670  17.870  1.00  0.00            
ATOM     74  O20 BCD     1      19.200  16.920  19.060  1.00  0.00            
ATOM     75  H31 BCD     1      14.580  16.790  18.570  1.00  0.00            
ATOM     76  H32 BCD     1      15.210  18.260  20.390  1.00  0.00            
ATOM     77  H33 BCD     1      13.380  19.570  18.560  1.00  0.00            
ATOM     78  H34 BCD     1      15.690  20.360  18.390  1.00  0.00            
ATOM     79  H35 BCD     1      16.450  21.670  20.060  1.00  0.00            
ATOM     80  H36 BCD     1      17.780  18.850  19.990  1.00  0.00            
ATOM     81  H37 BCD     1      17.190  18.740  16.980  1.00  0.00            
ATOM     82  H38 BCD     1      19.040  17.080  16.970  1.00  0.00            
ATOM     83  H39 BCD     1      19.520  18.500  17.660  1.00  0.00            
ATOM     84  H40 BCD     1      20.060  16.530  18.880  1.00  0.00            
ATOM     85  C25 BCD     1      12.750  17.600  13.580  1.00  0.00            
ATOM     86  O21 BCD     1      13.550  18.570  13.000  1.00  0.00            
ATOM     87  C26 BCD     1      11.960  18.180  14.750  1.00  0.00            
ATOM     88  O22 BCD     1      11.060  19.300  14.320  1.00  0.00            
ATOM     89  C27 BCD     1      12.920  18.730  15.760  1.00  0.00            
ATOM     90  O23 BCD     1      12.260  19.440  16.800  1.00  0.00            
ATOM     91  C28 BCD     1      13.730  17.620  16.310  1.00  0.00            
ATOM     92  C29 BCD     1      14.520  16.900  15.180  1.00  0.00            
ATOM     93  O24 BCD     1      13.590  16.530  14.140  1.00  0.00            
ATOM     94  C30 BCD     1      15.140  15.660  15.760  1.00  0.00            
ATOM     95  O25 BCD     1      15.620  14.790  14.670  1.00  0.00            
ATOM     96  H41 BCD     1      12.160  17.060  12.830  1.00  0.00            
ATOM     97  H42 BCD     1      11.390  17.340  15.170  1.00  0.00            
ATOM     98  H43 BCD     1      11.660  19.840  13.810  1.00  0.00            
ATOM     99  H44 BCD     1      13.550  19.450  15.230  1.00  0.00            
ATOM    100  H45 BCD     1      11.350  19.130  16.730  1.00  0.00            
ATOM    101  H46 BCD     1      13.080  16.940  16.880  1.00  0.00            
ATOM    102  H47 BCD     1      15.300  17.600  14.850  1.00  0.00            
ATOM    103  H48 BCD     1      15.990  15.770  16.440  1.00  0.00            
ATOM    104  H49 BCD     1      14.340  15.150  16.310  1.00  0.00            
ATOM    105  H50 BCD     1      16.230  14.120  14.990  1.00  0.00            
ATOM    106  C31 BCD     1      14.480  20.580   9.560  1.00  0.00            
ATOM    107  O26 BCD     1      15.920  20.650   9.890  1.00  0.00            
ATOM    108  C32 BCD     1      13.490  21.360  10.550  1.00  0.00            
ATOM    109  O27 BCD     1      13.930  22.700  10.620  1.00  0.00            
ATOM    110  C33 BCD     1      13.510  20.700  11.920  1.00  0.00            
ATOM    111  C34 BCD     1      13.180  19.130  11.770  1.00  0.00            
ATOM    112  C35 BCD     1      14.090  18.510  10.630  1.00  0.00            
ATOM    113  O28 BCD     1      14.020  19.270   9.450  1.00  0.00            
ATOM    114  C36 BCD     1      13.590  17.180  10.260  1.00  0.00            
ATOM    115  O29 BCD     1      12.230  17.100   9.750  1.00  0.00            
ATOM    116  O30 BCD     1      12.600  21.430  12.780  1.00  0.00            
ATOM    117  H51 BCD     1      14.340  21.160   8.640  1.00  0.00            
ATOM    118  H52 BCD     1      12.460  21.320  10.190  1.00  0.00            
ATOM    119  H53 BCD     1      13.710  23.100   9.770  1.00  0.00            
ATOM    120  H54 BCD     1      14.550  20.870  12.240  1.00  0.00            
ATOM    121  H55 BCD     1      12.840  22.340  12.590  1.00  0.00            
ATOM    122  H56 BCD     1      12.100  19.030  11.580  1.00  0.00            
ATOM    123  H57 BCD     1      15.110  18.340  10.990  1.00  0.00            
ATOM    124  H58 BCD     1      14.290  16.790   9.510  1.00  0.00            
ATOM    125  H59 BCD     1      13.660  16.510  11.130  1.00  0.00            
ATOM    126  H60 BCD     1      11.890  16.300  10.160  1.00  0.00            
ATOM    127  C37 BCD     1      19.700  20.730   8.220  1.00  0.00            
ATOM    128  O31 BCD     1      19.970  21.550   9.360  1.00  0.00            
ATOM    129  C38 BCD     1      18.640  21.520   7.380  1.00  0.00            
ATOM    130  O32 BCD     1      19.220  22.820   7.040  1.00  0.00            
ATOM    131  C39 BCD     1      17.340  21.660   8.200  1.00  0.00            
ATOM    132  O33 BCD     1      16.270  22.270   7.370  1.00  0.00            
ATOM    133  C40 BCD     1      16.800  20.370   8.850  1.00  0.00            
ATOM    134  C41 BCD     1      17.990  19.500   9.430  1.00  0.00            
ATOM    135  O34 BCD     1      19.130  19.410   8.580  1.00  0.00            
ATOM    136  C42 BCD     1      17.640  18.030   9.670  1.00  0.00            
ATOM    137  O35 BCD     1      16.980  17.380   8.500  1.00  0.00            
ATOM    138  H61 BCD     1      20.580  20.660   7.560  1.00  0.00            
ATOM    139  H62 BCD     1      18.290  20.970   6.500  1.00  0.00            
ATOM    140  H63 BCD     1      18.480  23.350   6.720  1.00  0.00            
ATOM    141  H64 BCD     1      17.560  22.240   9.110  1.00  0.00            
ATOM    142  H65 BCD     1      16.600  23.100   7.040  1.00  0.00            
ATOM    143  H66 BCD     1      16.350  19.760   8.060  1.00  0.00            
ATOM    144  H67 BCD     1      18.320  19.870  10.410  1.00  0.00            
ATOM    145  H68 BCD     1      18.520  17.500  10.050  1.00  0.00            
ATOM    146  H69 BCD     1      16.940  18.000  10.520  1.00  0.00            
ATOM    147  H70 BCD     1      16.770  16.530   8.880  1.00  0.00            
ATOM    148  C1  EB3     2      12.520  25.330  16.610  1.00  0.00            
ATOM    149  N1  EB3     2      12.450  23.880  17.140  1.00  0.00            
ATOM    150  C2  EB3     2      13.270  22.940  16.250  1.00  0.00            
ATOM    151  C3  EB3     2      14.810  23.120  16.360  1.00  0.00            
ATOM    152  O1  EB3     2      15.450  22.210  15.370  1.00  0.00            
ATOM    153  C4  EB3     2      16.890  22.440  15.170  1.00  0.00            
ATOM    154  C5  EB3     2      17.630  21.160  14.770  1.00  0.00            
ATOM    155  C6  EB3     2      19.000  21.090  14.980  1.00  0.00            
ATOM    156  C7  EB3     2      19.700  19.930  14.590  1.00  0.00            
ATOM    157  C8  EB3     2      19.040  18.900  13.940  1.00  0.00            
ATOM    158  Br1 EB3     2      19.910  17.340  13.350  1.00  0.00            
ATOM    159  C9  EB3     2      17.620  18.950  13.780  1.00  0.00            
ATOM    160  C10 EB3     2      16.920  20.130  14.180  1.00  0.00            
ATOM    161  C11 EB3     2      17.150  23.520  14.110  1.00  0.00            
ATOM    162  C12 EB3     2      16.440  23.530  12.900  1.00  0.00            
ATOM    163  C13 EB3     2      16.720  24.500  11.930  1.00  0.00            
ATOM    164  C14 EB3     2      17.790  25.400  12.100  1.00  0.00            
ATOM    165  C15 EB3     2      18.550  25.360  13.330  1.00  0.00            
ATOM    166  C16 EB3     2      18.280  24.360  14.270  1.00  0.00            
ATOM    167  C17 EB3     2      11.040  23.490  17.220  1.00  0.00            
ATOM    168  H1  EB3     2      12.360  26.060  17.400  1.00  0.00            
ATOM    169  H2  EB3     2      13.530  25.560  16.280  1.00  0.00            
ATOM    170  H3  EB3     2      11.870  25.470  15.750  1.00  0.00            
ATOM    171  H4  EB3     2      12.820  23.840  18.100  1.00  0.00            
ATOM    172  H5  EB3     2      12.940  23.110  15.220  1.00  0.00            
ATOM    173  H6  EB3     2      12.990  21.910  16.470  1.00  0.00            
ATOM    174  H7  EB3     2      15.010  22.850  17.410  1.00  0.00            
ATOM    175  H8  EB3     2      15.110  24.140  16.110  1.00  0.00            
ATOM    176  H9  EB3     2      17.320  22.710  16.140  1.00  0.00            
ATOM    177  H10 EB3     2      19.580  21.870  15.470  1.00  0.00            
ATOM    178  H11 EB3     2      20.740  19.730  14.830  1.00  0.00            
ATOM    179  H12 EB3     2      17.100  18.150  13.270  1.00  0.00            
ATOM    180  H13 EB3     2      15.840  20.120  14.080  1.00  0.00            
ATOM    181  H14 EB3     2      15.680  22.770  12.760  1.00  0.00            
ATOM    182  H15 EB3     2      16.230  24.480  10.960  1.00  0.00            
ATOM    183  H16 EB3     2      18.110  26.110  11.340  1.00  0.00            
ATOM    184  H17 EB3     2      19.370  26.060  13.480  1.00  0.00            
ATOM    185  H18 EB3     2      18.880  24.330  15.180  1.00  0.00            
ATOM    186  H19 EB3     2      10.950  22.410  17.160  1.00  0.00            
ATOM    187  H20 EB3     2      10.610  23.870  18.140  1.00  0.00            
ATOM    188  H21 EB3     2      10.490  23.960  16.410  1.00  0.00            
TER
ENDMDL
MODEL        1
ATOM      1  C1  BCD     1      23.630  19.870  10.460  1.00  0.00            
ATOM      2  O1  BCD     1      22.670  19.410  11.440  1.00  0.00            
ATOM      3  C2  BCD     1      23.660  21.360  10.310  1.00  0.00            
ATOM      4  O2  BCD     1      23.920  21.970  11.610  1.00  0.00            
ATOM      5  C3  BCD     1      22.270  21.920   9.760  1.00  0.00            
ATOM      6  O3  BCD     1      22.350  23.350   9.450  1.00  0.00            
ATOM      7  C4  BCD     1      21.850  21.170   8.490  1.00  0.00            
ATOM      8  C5  BCD     1      21.810  19.710   8.770  1.00  0.00            
ATOM      9  O4  BCD     1      23.140  19.220   9.270  1.00  0.00            
ATOM     10  C6  BCD     1      21.440  18.980   7.550  1.00  0.00            
ATOM     11  O5  BCD     1      22.410  19.230   6.520  1.00  0.00            
ATOM     12  H1  BCD     1      24.610  19.510  10.780  1.00  0.00            
ATOM     13  H2  BCD     1      24.570  21.590   9.740  1.00  0.00            
ATOM     14  H3  BCD     1      23.780  22.910  11.460  1.00  0.00            
ATOM     15  H4  BCD     1      21.500  21.710  10.510  1.00  0.00            
ATOM     16  H5  BCD     1      22.640  23.900  10.180  1.00  0.00            
ATOM     17  H6  BCD     1      22.590  21.420   7.730  1.00  0.00            
ATOM     18  H7  BCD     1      21.100  19.420   9.560  1.00  0.00            
ATOM     19  H8  BCD     1      21.340  17.890   7.700  1.00  0.00            
ATOM     20  H9  BCD     1      20.500  19.310   7.090  1.00  0.00            
ATOM     21  H10 BCD     1      22.730  18.360   6.240  1.00  0.00            
ATOM     22  C7  BCD     1      22.490  17.040  14.760  1.00  0.00            
ATOM     23  O6  BCD     1      21.250  17.600  15.170  1.00  0.00            
ATOM     24  C8  BCD     1      23.630  18.090  14.730  1.00  0.00            
ATOM     25  O7  BCD     1      23.760  18.790  15.990  1.00  0.00            
ATOM     26  C9  BCD     1      23.380  19.060  13.680  1.00  0.00            
ATOM     27  O8  BCD     1      24.510  20.000  13.440  1.00  0.00            
ATOM     28  C10 BCD     1      23.040  18.380  12.370  1.00  0.00            
ATOM     29  C11 BCD     1      21.980  17.320  12.500  1.00  0.00            
ATOM     30  O9  BCD     1      22.280  16.390  13.530  1.00  0.00            
ATOM     31  C12 BCD     1      21.710  16.590  11.230  1.00  0.00            
ATOM     32  O10 BCD     1      22.800  15.830  10.850  1.00  0.00            
ATOM     33  H11 BCD     1      22.770  16.250  15.460  1.00  0.00            
ATOM     34  H12 BCD     1      24.530  17.460  14.610  1.00  0.00            
ATOM     35  H13 BCD     1      24.240  19.620  15.940  1.00  0.00            
ATOM     36  H14 BCD     1      22.480  19.660  13.890  1.00  0.00            
ATOM     37  H15 BCD     1      24.250  20.520  12.670  1.00  0.00            
ATOM     38  H16 BCD     1      23.970  17.900  12.060  1.00  0.00            
ATOM     39  H17 BCD     1      20.990  17.730  12.770  1.00  0.00            
ATOM     40  H18 BCD     1      20.820  16.000  11.500  1.00  0.00            
ATOM     41  H19 BCD     1      21.490  17.310  10.430  1.00  0.00            
ATOM     42  H20 BCD     1      23.080  15.470  11.690  1.00  0.00            
ATOM     43  C13 BCD     1      18.480  17.300  18.180  1.00  0.00            
ATOM     44  O11 BCD     1      17.590  17.850  17.190  1.00  0.00            
ATOM     45  C14 BCD     1      19.590  18.320  18.440  1.00  0.00            
ATOM     46  O12 BCD     1      19.060  19.530  18.960  1.00  0.00            
ATOM     47  C15 BCD     1      20.440  18.570  17.150  1.00  0.00            
ATOM     48  O13 BCD     1      21.640  19.360  17.480  1.00  0.00            
ATOM     49  C16 BCD     1      20.850  17.250  16.530  1.00  0.00            
ATOM     50  C17 BCD     1      19.770  16.220  16.510  1.00  0.00            
ATOM     51  O14 BCD     1      19.070  16.100  17.720  1.00  0.00            
ATOM     52  C18 BCD     1      20.150  14.920  15.950  1.00  0.00            
ATOM     53  O15 BCD     1      21.240  14.290  16.600  1.00  0.00            
ATOM     54  H21 BCD     1      17.910  17.010  19.060  1.00  0.00            
ATOM     55  H22 BCD     1      20.260  17.910  19.200  1.00  0.00            
ATOM     56  H23 BCD     1      19.830  20.110  18.980  1.00  0.00            
ATOM     57  H24 BCD     1      19.800  19.030  16.380  1.00  0.00            
ATOM     58  H25 BCD     1      22.240  19.300  16.730  1.00  0.00            
ATOM     59  H26 BCD     1      21.650  16.810  17.130  1.00  0.00            
ATOM     60  H27 BCD     1      19.010  16.590  15.810  1.00  0.00            
ATOM     61  H28 BCD     1      19.250  14.310  16.130  1.00  0.00            
ATOM     62  H29 BCD     1      20.160  14.940  14.860  1.00  0.00            
ATOM     63  H30 BCD     1      21.440  13.410  16.270  1.00  0.00            
ATOM     64  C19 BCD     1      13.700  18.200  16.020  1.00  0.00            
ATOM     65  O16 BCD     1      14.210  18.380  14.730  1.00  0.00            
ATOM     66  C20 BCD     1      14.130  19.250  16.950  1.00  0.00            
ATOM     67  O17 BCD     1      13.800  20.560  16.320  1.00  0.00            
ATOM     68  C21 BCD     1      15.640  19.290  17.170  1.00  0.00            
ATOM     69  O18 BCD     1      15.890  20.210  18.320  1.00  0.00            
ATOM     70  C22 BCD     1      16.220  17.860  17.450  1.00  0.00            
ATOM     71  C23 BCD     1      15.550  16.830  16.520  1.00  0.00            
ATOM     72  O19 BCD     1      14.160  16.920  16.490  1.00  0.00            
ATOM     73  C24 BCD     1      15.750  15.390  16.970  1.00  0.00            
ATOM     74  O20 BCD     1      15.460  15.280  18.370  1.00  0.00            
ATOM     75  H31 BCD     1      12.610  18.210  16.040  1.00  0.00            
ATOM     76  H32 BCD     1      13.680  19.160  17.950  1.00  0.00            
ATOM     77  H33 BCD     1      13.910  21.280  16.950  1.00  0.00            
ATOM     78  H34 BCD     1      16.190  19.690  16.310  1.00  0.00            
ATOM     79  H35 BCD     1      16.820  20.090  18.540  1.00  0.00            
ATOM     80  H36 BCD     1      16.000  17.730  18.520  1.00  0.00            
ATOM     81  H37 BCD     1      16.010  16.870  15.520  1.00  0.00            
ATOM     82  H38 BCD     1      15.160  14.760  16.300  1.00  0.00            
ATOM     83  H39 BCD     1      16.790  15.090  16.780  1.00  0.00            
ATOM     84  H40 BCD     1      15.430  14.350  18.580  1.00  0.00            
ATOM     85  C25 BCD     1      12.500  19.030  10.990  1.00  0.00            
ATOM     86  O21 BCD     1      13.560  19.900  10.550  1.00  0.00            
ATOM     87  C26 BCD     1      11.760  19.650  12.200  1.00  0.00            
ATOM     88  O22 BCD     1      11.190  20.930  11.890  1.00  0.00            
ATOM     89  C27 BCD     1      12.620  19.810  13.410  1.00  0.00            
ATOM     90  O23 BCD     1      11.800  20.220  14.520  1.00  0.00            
ATOM     91  C28 BCD     1      13.230  18.410  13.680  1.00  0.00            
ATOM     92  C29 BCD     1      13.940  17.810  12.530  1.00  0.00            
ATOM     93  O24 BCD     1      13.060  17.790  11.370  1.00  0.00            
ATOM     94  C30 BCD     1      14.480  16.450  12.820  1.00  0.00            
ATOM     95  O25 BCD     1      14.850  15.700  11.730  1.00  0.00            
ATOM     96  H41 BCD     1      11.780  18.840  10.180  1.00  0.00            
ATOM     97  H42 BCD     1      10.980  18.920  12.460  1.00  0.00            
ATOM     98  H43 BCD     1      10.530  21.180  12.550  1.00  0.00            
ATOM     99  H44 BCD     1      13.410  20.570  13.390  1.00  0.00            
ATOM    100  H45 BCD     1      12.350  20.330  15.300  1.00  0.00            
ATOM    101  H46 BCD     1      12.380  17.750  13.900  1.00  0.00            
ATOM    102  H47 BCD     1      14.790  18.460  12.300  1.00  0.00            
ATOM    103  H48 BCD     1      15.290  16.570  13.560  1.00  0.00            
ATOM    104  H49 BCD     1      13.780  15.850  13.400  1.00  0.00            
ATOM    105  H50 BCD     1      14.510  16.190  10.970  1.00  0.00            
ATOM    106  C31 BCD     1      15.020  21.640   7.130  1.00  0.00            
ATOM    107  O26 BCD     1      16.270  21.470   7.740  1.00  0.00            
ATOM    108  C32 BCD     1      14.020  22.500   7.940  1.00  0.00            
ATOM    109  O27 BCD     1      14.460  23.830   8.020  1.00  0.00            
ATOM    110  C33 BCD     1      13.760  21.870   9.370  1.00  0.00            
ATOM    111  C34 BCD     1      13.330  20.450   9.270  1.00  0.00            
ATOM    112  C35 BCD     1      14.160  19.660   8.240  1.00  0.00            
ATOM    113  O28 BCD     1      14.420  20.370   7.000  1.00  0.00            
ATOM    114  C36 BCD     1      13.540  18.280   7.970  1.00  0.00            
ATOM    115  O29 BCD     1      12.230  18.520   7.370  1.00  0.00            
ATOM    116  O30 BCD     1      12.720  22.520  10.120  1.00  0.00            
ATOM    117  H51 BCD     1      15.170  22.020   6.120  1.00  0.00            
ATOM    118  H52 BCD     1      13.110  22.550   7.320  1.00  0.00            
ATOM    119  H53 BCD     1      15.280  23.950   8.510  1.00  0.00            
ATOM    120  H54 BCD     1      14.750  21.880   9.850  1.00  0.00            
ATOM    121  H55 BCD     1      12.340  21.950  10.800  1.00  0.00            
ATOM    122  H56 BCD     1      12.270  20.430   9.000  1.00  0.00            
ATOM    123  H57 BCD     1      15.100  19.500   8.780  1.00  0.00            
ATOM    124  H58 BCD     1      14.200  17.580   7.440  1.00  0.00            
ATOM    125  H59 BCD     1      13.250  17.820   8.930  1.00  0.00            
ATOM    126  H60 BCD     1      11.930  17.650   7.100  1.00  0.00            
ATOM    127  C37 BCD     1      20.220  22.540   7.220  1.00  0.00            
ATOM    128  O31 BCD     1      20.560  21.740   8.320  1.00  0.00            
ATOM    129  C38 BCD     1      19.230  23.690   7.730  1.00  0.00            
ATOM    130  O32 BCD     1      19.900  24.600   8.670  1.00  0.00            
ATOM    131  C39 BCD     1      17.950  23.080   8.320  1.00  0.00            
ATOM    132  O33 BCD     1      16.910  24.000   8.830  1.00  0.00            
ATOM    133  C40 BCD     1      17.340  22.220   7.200  1.00  0.00            
ATOM    134  C41 BCD     1      18.340  21.250   6.540  1.00  0.00            
ATOM    135  O34 BCD     1      19.530  21.940   6.180  1.00  0.00            
ATOM    136  C42 BCD     1      17.750  20.480   5.390  1.00  0.00            
ATOM    137  O35 BCD     1      17.150  21.440   4.500  1.00  0.00            
ATOM    138  H61 BCD     1      21.140  23.010   6.860  1.00  0.00            
ATOM    139  H62 BCD     1      18.950  24.270   6.840  1.00  0.00            
ATOM    140  H63 BCD     1      20.600  24.020   8.990  1.00  0.00            
ATOM    141  H64 BCD     1      18.180  22.440   9.190  1.00  0.00            
ATOM    142  H65 BCD     1      17.410  24.540   9.450  1.00  0.00            
ATOM    143  H66 BCD     1      16.980  22.910   6.430  1.00  0.00            
ATOM    144  H67 BCD     1      18.580  20.440   7.240  1.00  0.00            
ATOM    145  H68 BCD     1      18.550  19.910   4.890  1.00  0.00            
ATOM    146  H69 BCD     1      16.960  19.810   5.730  1.00  0.00            
ATOM    147  H70 BCD     1      17.890  21.770   3.970  1.00  0.00            
ATOM    148  C1  EB3     2      13.120  25.410  12.420  1.00  0.00            
ATOM    149  N1  EB3     2      13.390  24.340  13.400  1.00  0.00            
ATOM    150  C2  EB3     2      14.630  23.730  12.860  1.00  0.00            
ATOM    151  C3  EB3     2      15.280  22.650  13.740  1.00  0.00            
ATOM    152  O1  EB3     2      16.170  21.980  12.890  1.00  0.00            
ATOM    153  C4  EB3     2      16.930  20.960  13.600  1.00  0.00            
ATOM    154  C5  EB3     2      17.170  19.800  12.610  1.00  0.00            
ATOM    155  C6  EB3     2      17.510  18.590  13.170  1.00  0.00            
ATOM    156  C7  EB3     2      17.700  17.500  12.290  1.00  0.00            
ATOM    157  C8  EB3     2      17.650  17.670  10.890  1.00  0.00            
ATOM    158  Br1 EB3     2      17.840  16.190   9.730  1.00  0.00            
ATOM    159  C9  EB3     2      17.330  18.950  10.410  1.00  0.00            
ATOM    160  C10 EB3     2      17.170  20.010  11.230  1.00  0.00            
ATOM    161  C11 EB3     2      18.290  21.530  14.090  1.00  0.00            
ATOM    162  C12 EB3     2      19.050  22.400  13.270  1.00  0.00            
ATOM    163  C13 EB3     2      20.270  22.950  13.650  1.00  0.00            
ATOM    164  C14 EB3     2      20.790  22.640  14.890  1.00  0.00            
ATOM    165  C15 EB3     2      20.060  21.790  15.730  1.00  0.00            
ATOM    166  C16 EB3     2      18.840  21.240  15.330  1.00  0.00            
ATOM    167  C17 EB3     2      12.230  23.470  13.410  1.00  0.00            
ATOM    168  H1  EB3     2      12.980  24.940  11.440  1.00  0.00            
ATOM    169  H2  EB3     2      12.270  26.030  12.710  1.00  0.00            
ATOM    170  H3  EB3     2      14.040  25.990  12.350  1.00  0.00            
ATOM    171  H4  EB3     2      13.480  24.700  14.360  1.00  0.00            
ATOM    172  H5  EB3     2      15.310  24.570  12.760  1.00  0.00            
ATOM    173  H6  EB3     2      14.540  23.270  11.880  1.00  0.00            
ATOM    174  H7  EB3     2      14.570  22.010  14.290  1.00  0.00            
ATOM    175  H8  EB3     2      15.790  23.190  14.550  1.00  0.00            
ATOM    176  H9  EB3     2      16.370  20.500  14.420  1.00  0.00            
ATOM    177  H10 EB3     2      17.500  18.430  14.240  1.00  0.00            
ATOM    178  H11 EB3     2      17.890  16.520  12.720  1.00  0.00            
ATOM    179  H12 EB3     2      17.230  19.170   9.350  1.00  0.00            
ATOM    180  H13 EB3     2      16.970  20.980  10.800  1.00  0.00            
ATOM    181  H14 EB3     2      18.660  22.500  12.260  1.00  0.00            
ATOM    182  H15 EB3     2      20.840  23.590  12.980  1.00  0.00            
ATOM    183  H16 EB3     2      21.760  23.000  15.220  1.00  0.00            
ATOM    184  H17 EB3     2      20.510  21.410  16.640  1.00  0.00            
ATOM    185  H18 EB3     2      18.340  20.520  15.980  1.00  0.00            
ATOM    186  H19 EB3     2      12.060  23.130  12.390  1.00  0.00            
ATOM    187  H20 EB3     2      12.360  22.660  14.130  1.00  0.00            
ATOM    188  H21 EB3     2      11.330  24.000  13.730  1.00  0.00            
TER
ENDMDL
MODEL        1
ATOM      1  C1  BCD     1      23.190  15.460   4.490  1.00  0.00            
ATOM      2  O1  BCD     1      22.760  16.080   5.730  1.00  0.00            
ATOM      3  C2  BCD     1      22.270  15.990   3.410  1.00  0.00            
ATOM      4  O2  BCD     1      22.320  17.440   3.300  1.00  0.00            
ATOM      5  C3  BCD     1      20.930  15.490   3.540  1.00  0.00            
ATOM      6  O3  BCD     1      20.200  16.030   2.460  1.00  0.00            
ATOM      7  C4  BCD     1      20.920  13.930   3.550  1.00  0.00            
ATOM      8  C5  BCD     1      21.840  13.410   4.670  1.00  0.00            
ATOM      9  O4  BCD     1      23.130  14.010   4.440  1.00  0.00            
ATOM     10  C6  BCD     1      21.950  11.880   4.600  1.00  0.00            
ATOM     11  O5  BCD     1      22.510  11.460   3.320  1.00  0.00            
ATOM     12  H1  BCD     1      24.240  15.650   4.270  1.00  0.00            
ATOM     13  H2  BCD     1      22.700  15.660   2.460  1.00  0.00            
ATOM     14  H3  BCD     1      21.770  17.690   2.550  1.00  0.00            
ATOM     15  H4  BCD     1      20.520  15.810   4.510  1.00  0.00            
ATOM     16  H5  BCD     1      19.380  15.540   2.340  1.00  0.00            
ATOM     17  H6  BCD     1      21.220  13.440   2.620  1.00  0.00            
ATOM     18  H7  BCD     1      21.390  13.730   5.620  1.00  0.00            
ATOM     19  H8  BCD     1      22.560  11.580   5.470  1.00  0.00            
ATOM     20  H9  BCD     1      20.940  11.510   4.840  1.00  0.00            
ATOM     21  H10 BCD     1      22.150  10.580   3.160  1.00  0.00            
ATOM     22  C7  BCD     1      24.300  17.990   8.910  1.00  0.00            
ATOM     23  O6  BCD     1      23.040  17.890   9.580  1.00  0.00            
ATOM     24  C8  BCD     1      24.190  18.750   7.630  1.00  0.00            
ATOM     25  O7  BCD     1      23.800  20.080   8.000  1.00  0.00            
ATOM     26  C9  BCD     1      23.360  18.110   6.610  1.00  0.00            
ATOM     27  O8  BCD     1      23.400  18.750   5.330  1.00  0.00            
ATOM     28  C10 BCD     1      23.780  16.660   6.470  1.00  0.00            
ATOM     29  C11 BCD     1      23.790  15.970   7.780  1.00  0.00            
ATOM     30  O9  BCD     1      24.650  16.670   8.620  1.00  0.00            
ATOM     31  C12 BCD     1      24.140  14.480   7.640  1.00  0.00            
ATOM     32  O10 BCD     1      25.480  14.280   7.220  1.00  0.00            
ATOM     33  H11 BCD     1      25.090  18.360   9.570  1.00  0.00            
ATOM     34  H12 BCD     1      25.230  18.750   7.290  1.00  0.00            
ATOM     35  H13 BCD     1      23.640  20.540   7.180  1.00  0.00            
ATOM     36  H14 BCD     1      22.280  17.990   6.810  1.00  0.00            
ATOM     37  H15 BCD     1      23.040  18.140   4.690  1.00  0.00            
ATOM     38  H16 BCD     1      24.790  16.570   6.060  1.00  0.00            
ATOM     39  H17 BCD     1      22.770  16.020   8.190  1.00  0.00            
ATOM     40  H18 BCD     1      24.010  14.060   8.640  1.00  0.00            
ATOM     41  H19 BCD     1      23.430  14.000   6.950  1.00  0.00            
ATOM     42  H20 BCD     1      25.640  13.340   7.190  1.00  0.00            
ATOM     43  C13 BCD     1      21.110  18.790  13.220  1.00  0.00            
ATOM     44  O11 BCD     1      19.950  18.200  12.770  1.00  0.00            
ATOM     45  C14 BCD     1      21.430  19.950  12.250  1.00  0.00            
ATOM     46  O12 BCD     1      20.340  20.920  12.280  1.00  0.00            
ATOM     47  C15 BCD     1      21.740  19.470  10.840  1.00  0.00            
ATOM     48  O13 BCD     1      22.270  20.590  10.140  1.00  0.00            
ATOM     49  C16 BCD     1      22.920  18.510  10.900  1.00  0.00            
ATOM     50  C17 BCD     1      22.670  17.410  11.950  1.00  0.00            
ATOM     51  O14 BCD     1      22.250  17.880  13.230  1.00  0.00            
ATOM     52  C18 BCD     1      23.820  16.480  12.080  1.00  0.00            
ATOM     53  O15 BCD     1      24.940  17.250  12.520  1.00  0.00            
ATOM     54  H21 BCD     1      20.960  19.320  14.170  1.00  0.00            
ATOM     55  H22 BCD     1      22.380  20.350  12.630  1.00  0.00            
ATOM     56  H23 BCD     1      20.780  21.770  12.410  1.00  0.00            
ATOM     57  H24 BCD     1      20.790  19.140  10.420  1.00  0.00            
ATOM     58  H25 BCD     1      22.610  20.240   9.310  1.00  0.00            
ATOM     59  H26 BCD     1      23.870  19.010  11.150  1.00  0.00            
ATOM     60  H27 BCD     1      21.890  16.750  11.550  1.00  0.00            
ATOM     61  H28 BCD     1      23.550  15.700  12.800  1.00  0.00            
ATOM     62  H29 BCD     1      23.970  16.030  11.090  1.00  0.00            
ATOM     63  H30 BCD     1      25.070  16.900  13.400  1.00  0.00            
ATOM     64  C19 BCD     1      16.250  17.060  13.640  1.00  0.00            
ATOM     65  O16 BCD     1      16.300  16.200  12.490  1.00  0.00            
ATOM     66  C20 BCD     1      16.420  18.480  13.180  1.00  0.00            
ATOM     67  O17 BCD     1      15.260  18.820  12.380  1.00  0.00            
ATOM     68  C21 BCD     1      17.730  18.780  12.530  1.00  0.00            
ATOM     69  O18 BCD     1      17.840  20.220  12.190  1.00  0.00            
ATOM     70  C22 BCD     1      18.780  18.330  13.500  1.00  0.00            
ATOM     71  C23 BCD     1      18.640  16.930  14.060  1.00  0.00            
ATOM     72  O19 BCD     1      17.300  16.850  14.520  1.00  0.00            
ATOM     73  C24 BCD     1      19.440  16.660  15.300  1.00  0.00            
ATOM     74  O20 BCD     1      19.220  17.740  16.290  1.00  0.00            
ATOM     75  H31 BCD     1      15.310  16.990  14.200  1.00  0.00            
ATOM     76  H32 BCD     1      16.400  19.020  14.140  1.00  0.00            
ATOM     77  H33 BCD     1      15.200  19.780  12.340  1.00  0.00            
ATOM     78  H34 BCD     1      17.820  18.210  11.600  1.00  0.00            
ATOM     79  H35 BCD     1      18.780  20.400  12.100  1.00  0.00            
ATOM     80  H36 BCD     1      18.850  19.060  14.310  1.00  0.00            
ATOM     81  H37 BCD     1      18.870  16.220  13.250  1.00  0.00            
ATOM     82  H38 BCD     1      19.160  15.660  15.640  1.00  0.00            
ATOM     83  H39 BCD     1      20.540  16.600  15.230  1.00  0.00            
ATOM     84  H40 BCD     1      18.580  17.440  16.940  1.00  0.00            
ATOM     85  C25 BCD     1      13.900  13.430  10.700  1.00  0.00            
ATOM     86  O21 BCD     1      14.420  13.620   9.390  1.00  0.00            
ATOM     87  C26 BCD     1      13.150  14.670  11.110  1.00  0.00            
ATOM     88  O22 BCD     1      12.220  15.000  10.080  1.00  0.00            
ATOM     89  C27 BCD     1      14.130  15.850  11.370  1.00  0.00            
ATOM     90  O23 BCD     1      13.430  17.020  11.850  1.00  0.00            
ATOM     91  C28 BCD     1      15.160  15.370  12.370  1.00  0.00            
ATOM     92  C29 BCD     1      15.850  14.110  11.870  1.00  0.00            
ATOM     93  O24 BCD     1      14.880  13.160  11.720  1.00  0.00            
ATOM     94  C30 BCD     1      16.950  13.630  12.880  1.00  0.00            
ATOM     95  O25 BCD     1      17.580  12.400  12.460  1.00  0.00            
ATOM     96  H41 BCD     1      13.180  12.610  10.620  1.00  0.00            
ATOM     97  H42 BCD     1      12.500  14.370  11.950  1.00  0.00            
ATOM     98  H43 BCD     1      11.620  15.550  10.590  1.00  0.00            
ATOM     99  H44 BCD     1      14.750  16.080  10.490  1.00  0.00            
ATOM    100  H45 BCD     1      14.150  17.580  12.130  1.00  0.00            
ATOM    101  H46 BCD     1      14.590  15.140  13.280  1.00  0.00            
ATOM    102  H47 BCD     1      16.410  14.280  10.940  1.00  0.00            
ATOM    103  H48 BCD     1      17.720  14.400  12.940  1.00  0.00            
ATOM    104  H49 BCD     1      16.530  13.500  13.890  1.00  0.00            
ATOM    105  H50 BCD     1      16.910  11.720  12.380  1.00  0.00            
ATOM    106  C31 BCD     1      14.430  11.860   5.630  1.00  0.00            
ATOM    107  O26 BCD     1      15.750  12.420   5.320  1.00  0.00            
ATOM    108  C32 BCD     1      13.470  12.930   5.880  1.00  0.00            
ATOM    109  O27 BCD     1      13.490  13.820   4.680  1.00  0.00            
ATOM    110  C33 BCD     1      13.730  13.720   7.120  1.00  0.00            
ATOM    111  C34 BCD     1      13.930  12.750   8.310  1.00  0.00            
ATOM    112  C35 BCD     1      14.930  11.690   7.910  1.00  0.00            
ATOM    113  O28 BCD     1      14.600  10.980   6.730  1.00  0.00            
ATOM    114  C36 BCD     1      15.110  10.660   9.010  1.00  0.00            
ATOM    115  O29 BCD     1      13.890  10.170   9.510  1.00  0.00            
ATOM    116  O30 BCD     1      12.750  14.750   7.420  1.00  0.00            
ATOM    117  H51 BCD     1      14.080  11.200   4.830  1.00  0.00            
ATOM    118  H52 BCD     1      12.440  12.530   5.940  1.00  0.00            
ATOM    119  H53 BCD     1      12.860  14.530   4.860  1.00  0.00            
ATOM    120  H54 BCD     1      14.660  14.290   6.990  1.00  0.00            
ATOM    121  H55 BCD     1      12.620  14.730   8.370  1.00  0.00            
ATOM    122  H56 BCD     1      12.950  12.310   8.560  1.00  0.00            
ATOM    123  H57 BCD     1      15.900  12.170   7.770  1.00  0.00            
ATOM    124  H58 BCD     1      15.760   9.870   8.620  1.00  0.00            
ATOM    125  H59 BCD     1      15.740  11.180   9.750  1.00  0.00            
ATOM    126  H60 BCD     1      13.220  10.100   8.820  1.00  0.00            
ATOM    127  C37 BCD     1      19.020  12.570   2.980  1.00  0.00            
ATOM    128  O31 BCD     1      19.570  13.580   3.780  1.00  0.00            
ATOM    129  C38 BCD     1      17.740  13.110   2.390  1.00  0.00            
ATOM    130  O32 BCD     1      17.950  14.360   1.710  1.00  0.00            
ATOM    131  C39 BCD     1      16.590  13.240   3.370  1.00  0.00            
ATOM    132  O33 BCD     1      15.370  13.600   2.720  1.00  0.00            
ATOM    133  C40 BCD     1      16.480  12.040   4.190  1.00  0.00            
ATOM    134  C41 BCD     1      17.780  11.480   4.680  1.00  0.00            
ATOM    135  O34 BCD     1      18.730  11.340   3.650  1.00  0.00            
ATOM    136  C42 BCD     1      17.760  10.110   5.430  1.00  0.00            
ATOM    137  O35 BCD     1      17.480   8.980   4.610  1.00  0.00            
ATOM    138  H61 BCD     1      19.700  12.250   2.190  1.00  0.00            
ATOM    139  H62 BCD     1      17.400  12.390   1.630  1.00  0.00            
ATOM    140  H63 BCD     1      17.080  14.710   1.500  1.00  0.00            
ATOM    141  H64 BCD     1      16.880  14.000   4.110  1.00  0.00            
ATOM    142  H65 BCD     1      14.640  13.820   3.300  1.00  0.00            
ATOM    143  H66 BCD     1      15.950  11.210   3.690  1.00  0.00            
ATOM    144  H67 BCD     1      18.180  12.180   5.430  1.00  0.00            
ATOM    145  H68 BCD     1      18.750  10.010   5.900  1.00  0.00            
ATOM    146  H69 BCD     1      16.980  10.170   6.200  1.00  0.00            
ATOM    147  H70 BCD     1      17.340   9.330   3.730  1.00  0.00            
ATOM    148  C1  EB3     2      13.650  20.850   9.930  1.00  0.00            
ATOM    149  N1  EB3     2      13.850  19.360   9.970  1.00  0.00            
ATOM    150  C2  EB3     2      14.810  18.950   8.940  1.00  0.00            
ATOM    151  C3  EB3     2      16.230  18.670   9.390  1.00  0.00            
ATOM    152  O1  EB3     2      16.960  18.640   8.210  1.00  0.00            
ATOM    153  C4  EB3     2      18.340  18.380   8.420  1.00  0.00            
ATOM    154  C5  EB3     2      18.590  16.840   8.440  1.00  0.00            
ATOM    155  C6  EB3     2      19.470  16.340   9.470  1.00  0.00            
ATOM    156  C7  EB3     2      19.670  14.920   9.510  1.00  0.00            
ATOM    157  C8  EB3     2      18.920  14.100   8.670  1.00  0.00            
ATOM    158  Br1 EB3     2      19.100  12.190   8.810  1.00  0.00            
ATOM    159  C9  EB3     2      18.040  14.630   7.770  1.00  0.00            
ATOM    160  C10 EB3     2      17.870  16.020   7.610  1.00  0.00            
ATOM    161  C11 EB3     2      19.220  19.110   7.390  1.00  0.00            
ATOM    162  C12 EB3     2      19.420  18.540   6.170  1.00  0.00            
ATOM    163  C13 EB3     2      20.410  19.150   5.340  1.00  0.00            
ATOM    164  C14 EB3     2      20.990  20.390   5.680  1.00  0.00            
ATOM    165  C15 EB3     2      20.620  21.050   6.870  1.00  0.00            
ATOM    166  C16 EB3     2      19.700  20.380   7.700  1.00  0.00            
ATOM    167  C17 EB3     2      12.530  18.790   9.640  1.00  0.00            
ATOM    168  H1  EB3     2      13.580  21.180   8.900  1.00  0.00            
ATOM    169  H2  EB3     2      12.680  21.050  10.410  1.00  0.00            
ATOM    170  H3  EB3     2      14.540  21.300  10.370  1.00  0.00            
ATOM    171  H4  EB3     2      14.190  18.980  10.870  1.00  0.00            
ATOM    172  H5  EB3     2      14.860  19.740   8.200  1.00  0.00            
ATOM    173  H6  EB3     2      14.490  18.040   8.430  1.00  0.00            
ATOM    174  H7  EB3     2      16.300  17.690   9.880  1.00  0.00            
ATOM    175  H8  EB3     2      16.660  19.420  10.070  1.00  0.00            
ATOM    176  H9  EB3     2      18.630  18.700   9.430  1.00  0.00            
ATOM    177  H10 EB3     2      19.990  16.970  10.180  1.00  0.00            
ATOM    178  H11 EB3     2      20.450  14.500  10.130  1.00  0.00            
ATOM    179  H12 EB3     2      17.420  13.890   7.270  1.00  0.00            
ATOM    180  H13 EB3     2      17.130  16.280   6.860  1.00  0.00            
ATOM    181  H14 EB3     2      18.970  17.580   5.980  1.00  0.00            
ATOM    182  H15 EB3     2      20.620  18.700   4.380  1.00  0.00            
ATOM    183  H16 EB3     2      21.730  20.860   5.030  1.00  0.00            
ATOM    184  H17 EB3     2      21.170  21.900   7.290  1.00  0.00            
ATOM    185  H18 EB3     2      19.620  20.730   8.720  1.00  0.00            
ATOM    186  H19 EB3     2      12.240  19.040   8.620  1.00  0.00            
ATOM    187  H20 EB3     2      12.500  17.710   9.760  1.00  0.00            
ATOM    188  H21 EB3     2      11.760  19.170  10.320  1.00  0.00            
TER
ENDMDL
MODEL        1
ATOM      1  C1  BCD     1      21.910  18.530  16.620  1.00  0.00            
ATOM      2  O1  BCD     1      20.660  19.300  16.900  1.00  0.00            
ATOM      3  C2  BCD     1      22.460  18.850  15.210  1.00  0.00            
ATOM      4  O2  BCD     1      22.840  20.200  15.180  1.00  0.00            
ATOM      5  C3  BCD     1      21.380  18.430  14.190  1.00  0.00            
ATOM      6  O3  BCD     1      21.800  18.810  12.870  1.00  0.00            
ATOM      7  C4  BCD     1      21.100  16.950  14.290  1.00  0.00            
ATOM      8  C5  BCD     1      20.730  16.570  15.730  1.00  0.00            
ATOM      9  O4  BCD     1      21.550  17.130  16.750  1.00  0.00            
ATOM     10  C6  BCD     1      20.690  15.080  16.040  1.00  0.00            
ATOM     11  O5  BCD     1      21.950  14.420  15.590  1.00  0.00            
ATOM     12  H1  BCD     1      22.760  18.640  17.300  1.00  0.00            
ATOM     13  H2  BCD     1      23.300  18.160  15.080  1.00  0.00            
ATOM     14  H3  BCD     1      22.720  20.550  14.290  1.00  0.00            
ATOM     15  H4  BCD     1      20.430  18.970  14.360  1.00  0.00            
ATOM     16  H5  BCD     1      21.510  19.710  12.700  1.00  0.00            
ATOM     17  H6  BCD     1      22.000  16.490  13.870  1.00  0.00            
ATOM     18  H7  BCD     1      19.770  17.060  15.950  1.00  0.00            
ATOM     19  H8  BCD     1      20.670  14.980  17.130  1.00  0.00            
ATOM     20  H9  BCD     1      19.800  14.590  15.620  1.00  0.00            
ATOM     21  H10 BCD     1      21.730  13.490  15.570  1.00  0.00            
ATOM     22  C7  BCD     1      19.380  21.950  19.760  1.00  0.00            
ATOM     23  O6  BCD     1      18.260  22.430  18.950  1.00  0.00            
ATOM     24  C8  BCD     1      20.740  22.240  19.170  1.00  0.00            
ATOM     25  O7  BCD     1      20.780  23.630  18.820  1.00  0.00            
ATOM     26  C9  BCD     1      21.040  21.310  17.880  1.00  0.00            
ATOM     27  O8  BCD     1      22.380  21.510  17.450  1.00  0.00            
ATOM     28  C10 BCD     1      20.620  19.860  18.170  1.00  0.00            
ATOM     29  C11 BCD     1      19.220  19.840  18.760  1.00  0.00            
ATOM     30  O9  BCD     1      19.280  20.540  19.990  1.00  0.00            
ATOM     31  C12 BCD     1      18.760  18.350  19.080  1.00  0.00            
ATOM     32  O10 BCD     1      19.740  17.540  19.670  1.00  0.00            
ATOM     33  H11 BCD     1      19.200  22.360  20.760  1.00  0.00            
ATOM     34  H12 BCD     1      21.410  22.030  20.010  1.00  0.00            
ATOM     35  H13 BCD     1      21.720  23.810  18.850  1.00  0.00            
ATOM     36  H14 BCD     1      20.510  21.820  17.060  1.00  0.00            
ATOM     37  H15 BCD     1      22.460  21.090  16.590  1.00  0.00            
ATOM     38  H16 BCD     1      21.350  19.500  18.920  1.00  0.00            
ATOM     39  H17 BCD     1      18.550  20.360  18.060  1.00  0.00            
ATOM     40  H18 BCD     1      17.800  18.350  19.620  1.00  0.00            
ATOM     41  H19 BCD     1      18.430  17.990  18.100  1.00  0.00            
ATOM     42  H20 BCD     1      19.590  16.610  19.490  1.00  0.00            
ATOM     43  C13 BCD     1      15.050  24.700  18.590  1.00  0.00            
ATOM     44  O11 BCD     1      14.940  24.350  17.220  1.00  0.00            
ATOM     45  C14 BCD     1      16.270  25.540  18.930  1.00  0.00            
ATOM     46  O12 BCD     1      16.320  26.680  18.040  1.00  0.00            
ATOM     47  C15 BCD     1      17.560  24.710  18.730  1.00  0.00            
ATOM     48  O13 BCD     1      18.750  25.390  18.990  1.00  0.00            
ATOM     49  C16 BCD     1      17.330  23.400  19.510  1.00  0.00            
ATOM     50  C17 BCD     1      15.990  22.730  19.290  1.00  0.00            
ATOM     51  O14 BCD     1      14.910  23.550  19.420  1.00  0.00            
ATOM     52  C18 BCD     1      15.710  21.460  20.020  1.00  0.00            
ATOM     53  O15 BCD     1      16.120  21.600  21.410  1.00  0.00            
ATOM     54  H21 BCD     1      14.170  25.310  18.840  1.00  0.00            
ATOM     55  H22 BCD     1      16.230  26.030  19.910  1.00  0.00            
ATOM     56  H23 BCD     1      15.780  27.430  18.310  1.00  0.00            
ATOM     57  H24 BCD     1      17.600  24.430  17.670  1.00  0.00            
ATOM     58  H25 BCD     1      19.570  24.890  19.050  1.00  0.00            
ATOM     59  H26 BCD     1      17.650  23.590  20.540  1.00  0.00            
ATOM     60  H27 BCD     1      16.060  22.470  18.230  1.00  0.00            
ATOM     61  H28 BCD     1      14.700  21.130  19.750  1.00  0.00            
ATOM     62  H29 BCD     1      16.280  20.680  19.480  1.00  0.00            
ATOM     63  H30 BCD     1      15.420  22.080  21.850  1.00  0.00            
ATOM     64  C19 BCD     1      12.940  25.120  13.760  1.00  0.00            
ATOM     65  O16 BCD     1      13.210  23.690  13.460  1.00  0.00            
ATOM     66  C20 BCD     1      14.210  25.900  13.990  1.00  0.00            
ATOM     67  O17 BCD     1      15.060  25.860  12.820  1.00  0.00            
ATOM     68  C21 BCD     1      15.050  25.340  15.140  1.00  0.00            
ATOM     69  O18 BCD     1      16.170  26.180  15.370  1.00  0.00            
ATOM     70  C22 BCD     1      14.160  25.170  16.380  1.00  0.00            
ATOM     71  C23 BCD     1      12.750  24.570  16.140  1.00  0.00            
ATOM     72  O19 BCD     1      12.170  25.130  14.940  1.00  0.00            
ATOM     73  C24 BCD     1      11.750  24.970  17.280  1.00  0.00            
ATOM     74  O20 BCD     1      11.430  26.340  17.220  1.00  0.00            
ATOM     75  H31 BCD     1      12.260  25.590  13.040  1.00  0.00            
ATOM     76  H32 BCD     1      13.920  26.890  14.360  1.00  0.00            
ATOM     77  H33 BCD     1      15.940  26.180  13.020  1.00  0.00            
ATOM     78  H34 BCD     1      15.280  24.340  14.760  1.00  0.00            
ATOM     79  H35 BCD     1      16.530  26.060  16.250  1.00  0.00            
ATOM     80  H36 BCD     1      14.000  26.140  16.870  1.00  0.00            
ATOM     81  H37 BCD     1      12.960  23.490  16.140  1.00  0.00            
ATOM     82  H38 BCD     1      10.790  24.470  17.090  1.00  0.00            
ATOM     83  H39 BCD     1      12.140  24.650  18.260  1.00  0.00            
ATOM     84  H40 BCD     1      10.930  26.550  16.430  1.00  0.00            
ATOM     85  C25 BCD     1      12.480  21.040  10.430  1.00  0.00            
ATOM     86  O21 BCD     1      13.620  20.310  10.850  1.00  0.00            
ATOM     87  C26 BCD     1      12.920  22.380   9.970  1.00  0.00            
ATOM     88  O22 BCD     1      13.850  22.200   8.930  1.00  0.00            
ATOM     89  C27 BCD     1      13.420  23.220  11.100  1.00  0.00            
ATOM     90  O23 BCD     1      13.770  24.580  10.690  1.00  0.00            
ATOM     91  C28 BCD     1      12.470  23.260  12.310  1.00  0.00            
ATOM     92  C29 BCD     1      11.920  21.850  12.580  1.00  0.00            
ATOM     93  O24 BCD     1      11.450  21.260  11.370  1.00  0.00            
ATOM     94  C30 BCD     1      10.720  21.960  13.540  1.00  0.00            
ATOM     95  O25 BCD     1      10.470  20.670  14.120  1.00  0.00            
ATOM     96  H41 BCD     1      12.070  20.520   9.560  1.00  0.00            
ATOM     97  H42 BCD     1      12.020  22.860   9.560  1.00  0.00            
ATOM     98  H43 BCD     1      14.450  22.960   8.970  1.00  0.00            
ATOM     99  H44 BCD     1      14.320  22.720  11.500  1.00  0.00            
ATOM    100  H45 BCD     1      14.190  24.990  11.450  1.00  0.00            
ATOM    101  H46 BCD     1      11.650  23.920  11.990  1.00  0.00            
ATOM    102  H47 BCD     1      12.750  21.270  12.990  1.00  0.00            
ATOM    103  H48 BCD     1      11.140  22.600  14.330  1.00  0.00            
ATOM    104  H49 BCD     1       9.820  22.340  13.040  1.00  0.00            
ATOM    105  H50 BCD     1      10.360  20.060  13.390  1.00  0.00            
ATOM    106  C31 BCD     1      15.050  16.360  10.790  1.00  0.00            
ATOM    107  O26 BCD     1      16.370  16.890  11.050  1.00  0.00            
ATOM    108  C32 BCD     1      14.470  16.890   9.510  1.00  0.00            
ATOM    109  O27 BCD     1      15.140  16.430   8.350  1.00  0.00            
ATOM    110  C33 BCD     1      14.250  18.440   9.510  1.00  0.00            
ATOM    111  C34 BCD     1      13.580  18.910  10.840  1.00  0.00            
ATOM    112  C35 BCD     1      14.220  18.340  12.110  1.00  0.00            
ATOM    113  O28 BCD     1      14.290  16.920  11.890  1.00  0.00            
ATOM    114  C36 BCD     1      13.420  18.520  13.400  1.00  0.00            
ATOM    115  O29 BCD     1      12.000  18.220  13.200  1.00  0.00            
ATOM    116  O30 BCD     1      13.400  18.760   8.430  1.00  0.00            
ATOM    117  H51 BCD     1      14.980  15.260  10.830  1.00  0.00            
ATOM    118  H52 BCD     1      13.440  16.520   9.420  1.00  0.00            
ATOM    119  H53 BCD     1      14.740  16.810   7.560  1.00  0.00            
ATOM    120  H54 BCD     1      15.200  18.980   9.470  1.00  0.00            
ATOM    121  H55 BCD     1      13.690  19.570   7.990  1.00  0.00            
ATOM    122  H56 BCD     1      12.560  18.540  10.670  1.00  0.00            
ATOM    123  H57 BCD     1      15.240  18.700  12.280  1.00  0.00            
ATOM    124  H58 BCD     1      13.850  17.810  14.120  1.00  0.00            
ATOM    125  H59 BCD     1      13.430  19.560  13.750  1.00  0.00            
ATOM    126  H60 BCD     1      11.630  17.700  13.920  1.00  0.00            
ATOM    127  C37 BCD     1      19.770  15.420  13.000  1.00  0.00            
ATOM    128  O31 BCD     1      20.080  16.770  13.390  1.00  0.00            
ATOM    129  C38 BCD     1      19.780  15.290  11.490  1.00  0.00            
ATOM    130  O32 BCD     1      21.070  15.490  10.980  1.00  0.00            
ATOM    131  C39 BCD     1      18.720  16.240  10.890  1.00  0.00            
ATOM    132  O33 BCD     1      18.750  16.060   9.510  1.00  0.00            
ATOM    133  C40 BCD     1      17.350  15.920  11.480  1.00  0.00            
ATOM    134  C41 BCD     1      17.350  15.880  13.040  1.00  0.00            
ATOM    135  O34 BCD     1      18.480  15.060  13.440  1.00  0.00            
ATOM    136  C42 BCD     1      16.100  15.400  13.840  1.00  0.00            
ATOM    137  O35 BCD     1      15.440  14.320  13.140  1.00  0.00            
ATOM    138  H61 BCD     1      20.430  14.690  13.480  1.00  0.00            
ATOM    139  H62 BCD     1      19.450  14.270  11.260  1.00  0.00            
ATOM    140  H63 BCD     1      21.130  16.330  10.520  1.00  0.00            
ATOM    141  H64 BCD     1      19.020  17.260  11.160  1.00  0.00            
ATOM    142  H65 BCD     1      18.400  16.920   9.260  1.00  0.00            
ATOM    143  H66 BCD     1      16.970  14.960  11.110  1.00  0.00            
ATOM    144  H67 BCD     1      17.630  16.860  13.450  1.00  0.00            
ATOM    145  H68 BCD     1      16.400  15.120  14.860  1.00  0.00            
ATOM    146  H69 BCD     1      15.400  16.230  14.030  1.00  0.00            
ATOM    147  H70 BCD     1      14.710  14.130  13.720  1.00  0.00            
ATOM    148  C1  EB3     2      20.100  26.610  16.460  1.00  0.00            
ATOM    149  N1  EB3     2      20.240  25.580  15.380  1.00  0.00            
ATOM    150  C2  EB3     2      19.250  24.430  15.650  1.00  0.00            
ATOM    151  C3  EB3     2      19.430  23.230  14.740  1.00  0.00            
ATOM    152  O1  EB3     2      18.390  22.410  15.180  1.00  0.00            
ATOM    153  C4  EB3     2      18.220  21.100  14.570  1.00  0.00            
ATOM    154  C5  EB3     2      17.110  20.440  15.350  1.00  0.00            
ATOM    155  C6  EB3     2      17.180  19.060  15.670  1.00  0.00            
ATOM    156  C7  EB3     2      16.110  18.470  16.340  1.00  0.00            
ATOM    157  C8  EB3     2      15.070  19.320  16.770  1.00  0.00            
ATOM    158  Br1 EB3     2      13.520  18.770  17.750  1.00  0.00            
ATOM    159  C9  EB3     2      15.040  20.680  16.490  1.00  0.00            
ATOM    160  C10 EB3     2      16.080  21.260  15.800  1.00  0.00            
ATOM    161  C11 EB3     2      17.870  21.160  13.080  1.00  0.00            
ATOM    162  C12 EB3     2      17.260  22.310  12.480  1.00  0.00            
ATOM    163  C13 EB3     2      16.810  22.250  11.180  1.00  0.00            
ATOM    164  C14 EB3     2      17.060  21.070  10.470  1.00  0.00            
ATOM    165  C15 EB3     2      17.670  19.990  11.040  1.00  0.00            
ATOM    166  C16 EB3     2      18.140  20.050  12.310  1.00  0.00            
ATOM    167  C17 EB3     2      21.650  25.010  15.580  1.00  0.00            
ATOM    168  H1  EB3     2      20.390  26.200  17.430  1.00  0.00            
ATOM    169  H2  EB3     2      20.850  27.360  16.210  1.00  0.00            
ATOM    170  H3  EB3     2      19.100  27.030  16.400  1.00  0.00            
ATOM    171  H4  EB3     2      20.130  25.950  14.420  1.00  0.00            
ATOM    172  H5  EB3     2      18.220  24.770  15.510  1.00  0.00            
ATOM    173  H6  EB3     2      19.360  24.080  16.680  1.00  0.00            
ATOM    174  H7  EB3     2      20.340  22.660  14.960  1.00  0.00            
ATOM    175  H8  EB3     2      19.300  23.700  13.750  1.00  0.00            
ATOM    176  H9  EB3     2      19.130  20.510  14.710  1.00  0.00            
ATOM    177  H10 EB3     2      18.120  18.580  15.400  1.00  0.00            
ATOM    178  H11 EB3     2      16.210  17.470  16.740  1.00  0.00            
ATOM    179  H12 EB3     2      14.230  21.300  16.870  1.00  0.00            
ATOM    180  H13 EB3     2      16.070  22.340  15.650  1.00  0.00            
ATOM    181  H14 EB3     2      16.990  23.160  13.100  1.00  0.00            
ATOM    182  H15 EB3     2      16.270  23.070  10.730  1.00  0.00            
ATOM    183  H16 EB3     2      16.650  21.000   9.460  1.00  0.00            
ATOM    184  H17 EB3     2      17.740  19.050  10.510  1.00  0.00            
ATOM    185  H18 EB3     2      18.590  19.180  12.790  1.00  0.00            
ATOM    186  H19 EB3     2      22.240  25.650  14.910  1.00  0.00            
ATOM    187  H20 EB3     2      22.070  25.220  16.560  1.00  0.00            
ATOM    188  H21 EB3     2      21.950  23.990  15.330  1.00  0.00            
TER
ENDMDL
MODEL        1
ATOM      1  C1  BCD     1      28.980  27.130  12.080  1.00  0.00            
ATOM      2  O1  BCD     1      27.960  26.540  12.900  1.00  0.00            
ATOM      3  C2  BCD     1      28.600  28.460  11.420  1.00  0.00            
ATOM      4  O2  BCD     1      28.100  29.350  12.490  1.00  0.00            
ATOM      5  C3  BCD     1      27.490  28.360  10.320  1.00  0.00            
ATOM      6  O3  BCD     1      27.330  29.590   9.640  1.00  0.00            
ATOM      7  C4  BCD     1      27.840  27.200   9.360  1.00  0.00            
ATOM      8  C5  BCD     1      28.330  25.950  10.100  1.00  0.00            
ATOM      9  O4  BCD     1      29.330  26.230  11.090  1.00  0.00            
ATOM     10  C6  BCD     1      28.750  24.880   9.190  1.00  0.00            
ATOM     11  O5  BCD     1      29.930  25.170   8.400  1.00  0.00            
ATOM     12  H1  BCD     1      29.900  27.310  12.640  1.00  0.00            
ATOM     13  H2  BCD     1      29.490  28.870  10.920  1.00  0.00            
ATOM     14  H3  BCD     1      27.590  28.760  13.060  1.00  0.00            
ATOM     15  H4  BCD     1      26.590  27.960  10.810  1.00  0.00            
ATOM     16  H5  BCD     1      26.700  29.460   8.920  1.00  0.00            
ATOM     17  H6  BCD     1      28.630  27.470   8.650  1.00  0.00            
ATOM     18  H7  BCD     1      27.490  25.460  10.620  1.00  0.00            
ATOM     19  H8  BCD     1      28.960  23.900   9.620  1.00  0.00            
ATOM     20  H9  BCD     1      27.930  24.720   8.480  1.00  0.00            
ATOM     21  H10 BCD     1      30.720  25.060   8.940  1.00  0.00            
ATOM     22  C7  BCD     1      27.100  25.250  16.780  1.00  0.00            
ATOM     23  O6  BCD     1      25.860  24.630  16.280  1.00  0.00            
ATOM     24  C8  BCD     1      27.080  26.770  16.510  1.00  0.00            
ATOM     25  O7  BCD     1      25.990  27.420  17.240  1.00  0.00            
ATOM     26  C9  BCD     1      26.940  26.970  14.960  1.00  0.00            
ATOM     27  O8  BCD     1      26.830  28.350  14.690  1.00  0.00            
ATOM     28  C10 BCD     1      28.160  26.330  14.300  1.00  0.00            
ATOM     29  C11 BCD     1      28.180  24.850  14.630  1.00  0.00            
ATOM     30  O9  BCD     1      28.200  24.660  16.100  1.00  0.00            
ATOM     31  C12 BCD     1      29.310  24.080  13.990  1.00  0.00            
ATOM     32  O10 BCD     1      30.540  24.280  14.640  1.00  0.00            
ATOM     33  H11 BCD     1      27.230  24.980  17.830  1.00  0.00            
ATOM     34  H12 BCD     1      28.070  27.180  16.780  1.00  0.00            
ATOM     35  H13 BCD     1      26.110  27.270  18.180  1.00  0.00            
ATOM     36  H14 BCD     1      26.040  26.460  14.600  1.00  0.00            
ATOM     37  H15 BCD     1      26.120  28.820  15.140  1.00  0.00            
ATOM     38  H16 BCD     1      29.130  26.710  14.630  1.00  0.00            
ATOM     39  H17 BCD     1      27.300  24.420  14.130  1.00  0.00            
ATOM     40  H18 BCD     1      29.140  22.990  14.000  1.00  0.00            
ATOM     41  H19 BCD     1      29.470  24.200  12.910  1.00  0.00            
ATOM     42  H20 BCD     1      31.200  23.830  14.120  1.00  0.00            
ATOM     43  C13 BCD     1      22.550  22.680  17.400  1.00  0.00            
ATOM     44  O11 BCD     1      22.560  22.300  16.060  1.00  0.00            
ATOM     45  C14 BCD     1      22.490  24.200  17.550  1.00  0.00            
ATOM     46  O12 BCD     1      21.230  24.760  17.110  1.00  0.00            
ATOM     47  C15 BCD     1      23.660  24.840  16.780  1.00  0.00            
ATOM     48  O13 BCD     1      23.490  26.250  16.770  1.00  0.00            
ATOM     49  C16 BCD     1      24.940  24.240  17.270  1.00  0.00            
ATOM     50  C17 BCD     1      24.980  22.720  17.390  1.00  0.00            
ATOM     51  O14 BCD     1      23.780  22.200  18.000  1.00  0.00            
ATOM     52  C18 BCD     1      26.170  22.210  18.210  1.00  0.00            
ATOM     53  O15 BCD     1      26.030  22.770  19.470  1.00  0.00            
ATOM     54  H21 BCD     1      21.700  22.280  17.950  1.00  0.00            
ATOM     55  H22 BCD     1      22.690  24.410  18.610  1.00  0.00            
ATOM     56  H23 BCD     1      21.240  25.700  17.290  1.00  0.00            
ATOM     57  H24 BCD     1      23.630  24.440  15.760  1.00  0.00            
ATOM     58  H25 BCD     1      24.400  26.530  16.870  1.00  0.00            
ATOM     59  H26 BCD     1      25.230  24.700  18.230  1.00  0.00            
ATOM     60  H27 BCD     1      25.150  22.260  16.410  1.00  0.00            
ATOM     61  H28 BCD     1      26.210  21.110  18.160  1.00  0.00            
ATOM     62  H29 BCD     1      27.040  22.550  17.630  1.00  0.00            
ATOM     63  H30 BCD     1      26.820  22.480  19.940  1.00  0.00            
ATOM     64  C19 BCD     1      20.060  20.020  13.670  1.00  0.00            
ATOM     65  O16 BCD     1      20.370  20.690  12.490  1.00  0.00            
ATOM     66  C20 BCD     1      19.330  20.950  14.640  1.00  0.00            
ATOM     67  O17 BCD     1      18.170  21.470  14.090  1.00  0.00            
ATOM     68  C21 BCD     1      20.230  22.090  15.130  1.00  0.00            
ATOM     69  O18 BCD     1      19.650  22.980  16.170  1.00  0.00            
ATOM     70  C22 BCD     1      21.580  21.390  15.650  1.00  0.00            
ATOM     71  C23 BCD     1      22.190  20.450  14.550  1.00  0.00            
ATOM     72  O19 BCD     1      21.160  19.480  14.340  1.00  0.00            
ATOM     73  C24 BCD     1      23.510  19.810  14.970  1.00  0.00            
ATOM     74  O20 BCD     1      23.390  19.010  16.170  1.00  0.00            
ATOM     75  H31 BCD     1      19.470  19.140  13.380  1.00  0.00            
ATOM     76  H32 BCD     1      19.030  20.470  15.580  1.00  0.00            
ATOM     77  H33 BCD     1      17.470  21.550  14.740  1.00  0.00            
ATOM     78  H34 BCD     1      20.420  22.780  14.290  1.00  0.00            
ATOM     79  H35 BCD     1      20.370  23.480  16.570  1.00  0.00            
ATOM     80  H36 BCD     1      21.300  20.730  16.480  1.00  0.00            
ATOM     81  H37 BCD     1      22.460  21.060  13.680  1.00  0.00            
ATOM     82  H38 BCD     1      23.860  19.150  14.170  1.00  0.00            
ATOM     83  H39 BCD     1      24.200  20.660  15.010  1.00  0.00            
ATOM     84  H40 BCD     1      23.130  18.140  15.870  1.00  0.00            
ATOM     85  C25 BCD     1      20.660  20.120   8.470  1.00  0.00            
ATOM     86  O21 BCD     1      21.220  21.260   8.410  1.00  0.00            
ATOM     87  C26 BCD     1      19.200  20.180   9.000  1.00  0.00            
ATOM     88  O22 BCD     1      18.430  20.990   8.080  1.00  0.00            
ATOM     89  C27 BCD     1      19.270  20.820  10.370  1.00  0.00            
ATOM     90  O23 BCD     1      18.060  20.960  11.130  1.00  0.00            
ATOM     91  C28 BCD     1      20.170  19.960  11.260  1.00  0.00            
ATOM     92  C29 BCD     1      21.580  19.660  10.670  1.00  0.00            
ATOM     93  O24 BCD     1      21.420  19.240   9.300  1.00  0.00            
ATOM     94  C30 BCD     1      22.320  18.480  11.400  1.00  0.00            
ATOM     95  O25 BCD     1      23.660  18.350  10.800  1.00  0.00            
ATOM     96  H41 BCD     1      20.600  19.710   7.460  1.00  0.00            
ATOM     97  H42 BCD     1      18.730  19.190   9.120  1.00  0.00            
ATOM     98  H43 BCD     1      17.520  20.770   8.270  1.00  0.00            
ATOM     99  H44 BCD     1      19.770  21.790  10.300  1.00  0.00            
ATOM    100  H45 BCD     1      18.280  21.330  11.980  1.00  0.00            
ATOM    101  H46 BCD     1      19.570  19.070  11.480  1.00  0.00            
ATOM    102  H47 BCD     1      22.240  20.530  10.580  1.00  0.00            
ATOM    103  H48 BCD     1      22.410  18.720  12.470  1.00  0.00            
ATOM    104  H49 BCD     1      21.800  17.530  11.270  1.00  0.00            
ATOM    105  H50 BCD     1      23.520  18.300   9.850  1.00  0.00            
ATOM    106  C31 BCD     1      22.080  24.580   6.230  1.00  0.00            
ATOM    107  O26 BCD     1      23.210  24.790   7.080  1.00  0.00            
ATOM    108  C32 BCD     1      20.730  24.560   6.950  1.00  0.00            
ATOM    109  O27 BCD     1      20.460  25.900   7.460  1.00  0.00            
ATOM    110  C33 BCD     1      20.650  23.480   7.990  1.00  0.00            
ATOM    111  C34 BCD     1      21.070  22.120   7.280  1.00  0.00            
ATOM    112  C35 BCD     1      22.430  22.200   6.520  1.00  0.00            
ATOM    113  O28 BCD     1      22.480  23.330   5.670  1.00  0.00            
ATOM    114  C36 BCD     1      22.710  20.980   5.690  1.00  0.00            
ATOM    115  O29 BCD     1      21.720  20.780   4.630  1.00  0.00            
ATOM    116  O30 BCD     1      19.300  23.380   8.460  1.00  0.00            
ATOM    117  H51 BCD     1      22.060  25.300   5.410  1.00  0.00            
ATOM    118  H52 BCD     1      19.940  24.310   6.230  1.00  0.00            
ATOM    119  H53 BCD     1      19.530  26.100   7.590  1.00  0.00            
ATOM    120  H54 BCD     1      21.320  23.590   8.860  1.00  0.00            
ATOM    121  H55 BCD     1      18.850  22.600   8.130  1.00  0.00            
ATOM    122  H56 BCD     1      20.270  21.810   6.600  1.00  0.00            
ATOM    123  H57 BCD     1      23.300  22.270   7.190  1.00  0.00            
ATOM    124  H58 BCD     1      23.670  21.180   5.190  1.00  0.00            
ATOM    125  H59 BCD     1      22.760  20.080   6.320  1.00  0.00            
ATOM    126  H60 BCD     1      21.890  19.900   4.300  1.00  0.00            
ATOM    127  C37 BCD     1      26.590  27.230   7.330  1.00  0.00            
ATOM    128  O31 BCD     1      26.700  26.800   8.730  1.00  0.00            
ATOM    129  C38 BCD     1      25.300  27.950   7.090  1.00  0.00            
ATOM    130  O32 BCD     1      25.250  29.180   7.820  1.00  0.00            
ATOM    131  C39 BCD     1      24.140  26.980   7.390  1.00  0.00            
ATOM    132  O33 BCD     1      22.820  27.610   7.250  1.00  0.00            
ATOM    133  C40 BCD     1      24.150  25.700   6.560  1.00  0.00            
ATOM    134  C41 BCD     1      25.560  25.160   6.770  1.00  0.00            
ATOM    135  O34 BCD     1      26.600  26.130   6.480  1.00  0.00            
ATOM    136  C42 BCD     1      25.870  23.860   6.020  1.00  0.00            
ATOM    137  O35 BCD     1      25.720  24.010   4.610  1.00  0.00            
ATOM    138  H61 BCD     1      27.490  27.810   7.080  1.00  0.00            
ATOM    139  H62 BCD     1      25.300  28.190   6.010  1.00  0.00            
ATOM    140  H63 BCD     1      24.610  29.740   7.390  1.00  0.00            
ATOM    141  H64 BCD     1      24.180  26.700   8.450  1.00  0.00            
ATOM    142  H65 BCD     1      22.150  26.970   7.000  1.00  0.00            
ATOM    143  H66 BCD     1      23.880  25.980   5.530  1.00  0.00            
ATOM    144  H67 BCD     1      25.710  24.860   7.820  1.00  0.00            
ATOM    145  H68 BCD     1      26.880  23.480   6.240  1.00  0.00            
ATOM    146  H69 BCD     1      25.340  23.020   6.480  1.00  0.00            
ATOM    147  H70 BCD     1      25.960  23.160   4.240  1.00  0.00            
ATOM    148  C1  EB3     2      17.930  25.560  10.490  1.00  0.00            
ATOM    149  N1  EB3     2      17.820  24.740  11.700  1.00  0.00            
ATOM    150  C2  EB3     2      19.160  24.100  11.810  1.00  0.00            
ATOM    151  C3  EB3     2      20.180  25.040  12.470  1.00  0.00            
ATOM    152  O1  EB3     2      21.450  24.260  12.200  1.00  0.00            
ATOM    153  C4  EB3     2      22.750  24.850  12.570  1.00  0.00            
ATOM    154  C5  EB3     2      23.840  23.960  11.940  1.00  0.00            
ATOM    155  C6  EB3     2      24.860  23.280  12.640  1.00  0.00            
ATOM    156  C7  EB3     2      25.860  22.540  12.040  1.00  0.00            
ATOM    157  C8  EB3     2      25.790  22.350  10.640  1.00  0.00            
ATOM    158  Br1 EB3     2      27.050  21.130   9.870  1.00  0.00            
ATOM    159  C9  EB3     2      24.680  22.840   9.920  1.00  0.00            
ATOM    160  C10 EB3     2      23.850  23.730  10.540  1.00  0.00            
ATOM    161  C11 EB3     2      23.010  26.330  12.120  1.00  0.00            
ATOM    162  C12 EB3     2      22.580  26.950  10.880  1.00  0.00            
ATOM    163  C13 EB3     2      22.960  28.240  10.540  1.00  0.00            
ATOM    164  C14 EB3     2      23.740  28.950  11.430  1.00  0.00            
ATOM    165  C15 EB3     2      24.170  28.380  12.620  1.00  0.00            
ATOM    166  C16 EB3     2      23.790  27.120  13.030  1.00  0.00            
ATOM    167  C17 EB3     2      16.800  23.770  11.300  1.00  0.00            
ATOM    168  H1  EB3     2      16.970  25.950  10.160  1.00  0.00            
ATOM    169  H2  EB3     2      18.670  26.350  10.620  1.00  0.00            
ATOM    170  H3  EB3     2      18.230  24.900   9.670  1.00  0.00            
ATOM    171  H4  EB3     2      17.560  25.280  12.540  1.00  0.00            
ATOM    172  H5  EB3     2      19.600  23.860  10.840  1.00  0.00            
ATOM    173  H6  EB3     2      18.930  23.220  12.410  1.00  0.00            
ATOM    174  H7  EB3     2      19.960  25.240  13.520  1.00  0.00            
ATOM    175  H8  EB3     2      20.280  25.990  11.930  1.00  0.00            
ATOM    176  H9  EB3     2      22.900  24.690  13.640  1.00  0.00            
ATOM    177  H10 EB3     2      24.830  23.410  13.720  1.00  0.00            
ATOM    178  H11 EB3     2      26.620  22.020  12.610  1.00  0.00            
ATOM    179  H12 EB3     2      24.740  22.690   8.850  1.00  0.00            
ATOM    180  H13 EB3     2      23.060  24.180   9.950  1.00  0.00            
ATOM    181  H14 EB3     2      21.890  26.450  10.210  1.00  0.00            
ATOM    182  H15 EB3     2      22.660  28.690   9.590  1.00  0.00            
ATOM    183  H16 EB3     2      23.980  30.000  11.310  1.00  0.00            
ATOM    184  H17 EB3     2      24.720  28.970  13.340  1.00  0.00            
ATOM    185  H18 EB3     2      24.120  26.760  14.000  1.00  0.00            
ATOM    186  H19 EB3     2      16.540  23.250  12.230  1.00  0.00            
ATOM    187  H20 EB3     2      15.960  24.290  10.850  1.00  0.00            
ATOM    188  H21 EB3     2      17.110  23.050  10.540  1.00  0.00            
TER
ENDMDL
MODEL        1
ATOM      1  C1  BCD     1      22.680  19.110  16.220  1.00  0.00            
ATOM      2  O1  BCD     1      21.480  19.580  16.850  1.00  0.00            
ATOM      3  C2  BCD     1      23.150  20.210  15.400  1.00  0.00            
ATOM      4  O2  BCD     1      23.510  21.310  16.310  1.00  0.00            
ATOM      5  C3  BCD     1      22.080  20.570  14.330  1.00  0.00            
ATOM      6  O3  BCD     1      22.540  21.620  13.450  1.00  0.00            
ATOM      7  C4  BCD     1      21.730  19.250  13.550  1.00  0.00            
ATOM      8  C5  BCD     1      21.440  18.080  14.510  1.00  0.00            
ATOM      9  O4  BCD     1      22.450  17.960  15.430  1.00  0.00            
ATOM     10  C6  BCD     1      21.150  16.840  13.730  1.00  0.00            
ATOM     11  O5  BCD     1      21.010  15.800  14.780  1.00  0.00            
ATOM     12  H1  BCD     1      23.400  18.770  16.970  1.00  0.00            
ATOM     13  H2  BCD     1      24.060  19.930  14.850  1.00  0.00            
ATOM     14  H3  BCD     1      22.710  21.770  16.550  1.00  0.00            
ATOM     15  H4  BCD     1      21.140  20.940  14.750  1.00  0.00            
ATOM     16  H5  BCD     1      21.810  21.750  12.840  1.00  0.00            
ATOM     17  H6  BCD     1      22.560  19.040  12.860  1.00  0.00            
ATOM     18  H7  BCD     1      20.490  18.180  15.060  1.00  0.00            
ATOM     19  H8  BCD     1      20.210  16.930  13.170  1.00  0.00            
ATOM     20  H9  BCD     1      21.890  16.550  12.960  1.00  0.00            
ATOM     21  H10 BCD     1      20.630  15.010  14.380  1.00  0.00            
ATOM     22  C7  BCD     1      19.880  20.390  20.440  1.00  0.00            
ATOM     23  O6  BCD     1      18.550  19.940  20.060  1.00  0.00            
ATOM     24  C8  BCD     1      20.320  21.590  19.690  1.00  0.00            
ATOM     25  O7  BCD     1      19.390  22.690  19.780  1.00  0.00            
ATOM     26  C9  BCD     1      20.720  21.280  18.240  1.00  0.00            
ATOM     27  O8  BCD     1      21.370  22.480  17.620  1.00  0.00            
ATOM     28  C10 BCD     1      21.610  20.020  18.200  1.00  0.00            
ATOM     29  C11 BCD     1      21.140  18.830  19.070  1.00  0.00            
ATOM     30  O9  BCD     1      20.820  19.340  20.380  1.00  0.00            
ATOM     31  C12 BCD     1      22.190  17.730  19.220  1.00  0.00            
ATOM     32  O10 BCD     1      23.470  18.280  19.520  1.00  0.00            
ATOM     33  H11 BCD     1      19.900  20.700  21.490  1.00  0.00            
ATOM     34  H12 BCD     1      21.240  21.950  20.160  1.00  0.00            
ATOM     35  H13 BCD     1      19.730  23.370  19.200  1.00  0.00            
ATOM     36  H14 BCD     1      19.770  21.020  17.760  1.00  0.00            
ATOM     37  H15 BCD     1      22.040  22.880  18.190  1.00  0.00            
ATOM     38  H16 BCD     1      22.650  20.230  18.470  1.00  0.00            
ATOM     39  H17 BCD     1      20.260  18.350  18.620  1.00  0.00            
ATOM     40  H18 BCD     1      21.900  17.090  20.060  1.00  0.00            
ATOM     41  H19 BCD     1      22.240  17.100  18.320  1.00  0.00            
ATOM     42  H20 BCD     1      24.160  17.890  18.980  1.00  0.00            
ATOM     43  C13 BCD     1      14.860  18.860  21.480  1.00  0.00            
ATOM     44  O11 BCD     1      14.570  18.600  20.110  1.00  0.00            
ATOM     45  C14 BCD     1      15.180  20.370  21.720  1.00  0.00            
ATOM     46  O12 BCD     1      13.990  21.110  21.370  1.00  0.00            
ATOM     47  C15 BCD     1      16.450  20.820  20.880  1.00  0.00            
ATOM     48  O13 BCD     1      16.900  22.130  21.100  1.00  0.00            
ATOM     49  C16 BCD     1      17.610  19.830  21.070  1.00  0.00            
ATOM     50  C17 BCD     1      17.260  18.340  21.100  1.00  0.00            
ATOM     51  O14 BCD     1      15.990  18.100  21.880  1.00  0.00            
ATOM     52  C18 BCD     1      18.310  17.400  21.550  1.00  0.00            
ATOM     53  O15 BCD     1      18.810  17.780  22.890  1.00  0.00            
ATOM     54  H21 BCD     1      14.000  18.670  22.140  1.00  0.00            
ATOM     55  H22 BCD     1      15.470  20.500  22.770  1.00  0.00            
ATOM     56  H23 BCD     1      14.170  21.990  21.700  1.00  0.00            
ATOM     57  H24 BCD     1      16.070  20.660  19.860  1.00  0.00            
ATOM     58  H25 BCD     1      17.620  22.350  20.500  1.00  0.00            
ATOM     59  H26 BCD     1      18.050  20.150  22.020  1.00  0.00            
ATOM     60  H27 BCD     1      17.110  17.940  20.090  1.00  0.00            
ATOM     61  H28 BCD     1      17.760  16.460  21.700  1.00  0.00            
ATOM     62  H29 BCD     1      19.210  17.430  20.920  1.00  0.00            
ATOM     63  H30 BCD     1      18.080  18.280  23.260  1.00  0.00            
ATOM     64  C19 BCD     1      11.590  16.900  17.930  1.00  0.00            
ATOM     65  O16 BCD     1      11.860  17.590  16.740  1.00  0.00            
ATOM     66  C20 BCD     1      11.060  17.850  18.990  1.00  0.00            
ATOM     67  O17 BCD     1      10.000  18.540  18.420  1.00  0.00            
ATOM     68  C21 BCD     1      12.270  18.610  19.520  1.00  0.00            
ATOM     69  O18 BCD     1      11.930  19.380  20.700  1.00  0.00            
ATOM     70  C22 BCD     1      13.510  17.750  19.860  1.00  0.00            
ATOM     71  C23 BCD     1      13.880  16.910  18.670  1.00  0.00            
ATOM     72  O19 BCD     1      12.690  16.140  18.330  1.00  0.00            
ATOM     73  C24 BCD     1      14.960  15.880  19.000  1.00  0.00            
ATOM     74  O20 BCD     1      14.650  15.020  20.110  1.00  0.00            
ATOM     75  H31 BCD     1      10.790  16.190  17.680  1.00  0.00            
ATOM     76  H32 BCD     1      10.680  17.230  19.810  1.00  0.00            
ATOM     77  H33 BCD     1       9.510  19.000  19.100  1.00  0.00            
ATOM     78  H34 BCD     1      12.640  19.310  18.760  1.00  0.00            
ATOM     79  H35 BCD     1      12.630  20.020  20.870  1.00  0.00            
ATOM     80  H36 BCD     1      13.340  17.100  20.730  1.00  0.00            
ATOM     81  H37 BCD     1      14.070  17.600  17.840  1.00  0.00            
ATOM     82  H38 BCD     1      15.130  15.420  18.020  1.00  0.00            
ATOM     83  H39 BCD     1      15.870  16.460  19.190  1.00  0.00            
ATOM     84  H40 BCD     1      13.700  14.970  20.230  1.00  0.00            
ATOM     85  C25 BCD     1      11.340  18.140  12.720  1.00  0.00            
ATOM     86  O21 BCD     1      12.640  18.510  12.780  1.00  0.00            
ATOM     87  C26 BCD     1      10.470  19.020  13.610  1.00  0.00            
ATOM     88  O22 BCD     1      10.410  20.400  13.210  1.00  0.00            
ATOM     89  C27 BCD     1      10.710  18.870  15.110  1.00  0.00            
ATOM     90  O23 BCD     1       9.650  19.470  15.870  1.00  0.00            
ATOM     91  C28 BCD     1      11.020  17.440  15.610  1.00  0.00            
ATOM     92  C29 BCD     1      11.760  16.600  14.530  1.00  0.00            
ATOM     93  O24 BCD     1      11.180  16.830  13.220  1.00  0.00            
ATOM     94  C30 BCD     1      11.640  15.080  14.960  1.00  0.00            
ATOM     95  O25 BCD     1      10.340  14.690  14.700  1.00  0.00            
ATOM     96  H41 BCD     1      10.920  18.080  11.710  1.00  0.00            
ATOM     97  H42 BCD     1       9.520  18.510  13.420  1.00  0.00            
ATOM     98  H43 BCD     1      11.280  20.810  13.290  1.00  0.00            
ATOM     99  H44 BCD     1      11.610  19.440  15.400  1.00  0.00            
ATOM    100  H45 BCD     1       9.790  19.280  16.800  1.00  0.00            
ATOM    101  H46 BCD     1       9.990  17.090  15.770  1.00  0.00            
ATOM    102  H47 BCD     1      12.820  16.910  14.550  1.00  0.00            
ATOM    103  H48 BCD     1      12.380  14.420  14.480  1.00  0.00            
ATOM    104  H49 BCD     1      11.820  14.970  16.040  1.00  0.00            
ATOM    105  H50 BCD     1      10.280  13.740  14.560  1.00  0.00            
ATOM    106  C31 BCD     1      15.420  20.670  10.600  1.00  0.00            
ATOM    107  O26 BCD     1      16.540  20.050  11.220  1.00  0.00            
ATOM    108  C32 BCD     1      14.630  21.470  11.550  1.00  0.00            
ATOM    109  O27 BCD     1      15.520  22.340  12.310  1.00  0.00            
ATOM    110  C33 BCD     1      13.850  20.480  12.490  1.00  0.00            
ATOM    111  C34 BCD     1      13.090  19.420  11.750  1.00  0.00            
ATOM    112  C35 BCD     1      14.000  18.720  10.820  1.00  0.00            
ATOM    113  O28 BCD     1      14.640  19.650   9.940  1.00  0.00            
ATOM    114  C36 BCD     1      13.400  17.700   9.860  1.00  0.00            
ATOM    115  O29 BCD     1      12.350  18.210   9.030  1.00  0.00            
ATOM    116  O30 BCD     1      13.020  21.270  13.450  1.00  0.00            
ATOM    117  H51 BCD     1      15.720  21.410   9.850  1.00  0.00            
ATOM    118  H52 BCD     1      13.920  22.140  11.050  1.00  0.00            
ATOM    119  H53 BCD     1      16.380  22.360  11.870  1.00  0.00            
ATOM    120  H54 BCD     1      14.630  19.910  13.020  1.00  0.00            
ATOM    121  H55 BCD     1      13.510  21.950  13.930  1.00  0.00            
ATOM    122  H56 BCD     1      12.230  19.870  11.240  1.00  0.00            
ATOM    123  H57 BCD     1      14.750  18.190  11.420  1.00  0.00            
ATOM    124  H58 BCD     1      14.230  17.250   9.320  1.00  0.00            
ATOM    125  H59 BCD     1      12.930  16.880  10.430  1.00  0.00            
ATOM    126  H60 BCD     1      12.730  18.990   8.620  1.00  0.00            
ATOM    127  C37 BCD     1      20.620  19.580  11.450  1.00  0.00            
ATOM    128  O31 BCD     1      20.530  19.410  12.870  1.00  0.00            
ATOM    129  C38 BCD     1      20.100  20.850  10.840  1.00  0.00            
ATOM    130  O32 BCD     1      20.960  21.860  11.440  1.00  0.00            
ATOM    131  C39 BCD     1      18.640  21.070  11.250  1.00  0.00            
ATOM    132  O33 BCD     1      18.130  22.400  10.880  1.00  0.00            
ATOM    133  C40 BCD     1      17.830  19.930  10.700  1.00  0.00            
ATOM    134  C41 BCD     1      18.460  18.610  11.150  1.00  0.00            
ATOM    135  O34 BCD     1      19.840  18.600  10.850  1.00  0.00            
ATOM    136  C42 BCD     1      17.720  17.460  10.500  1.00  0.00            
ATOM    137  O35 BCD     1      17.820  17.690   9.100  1.00  0.00            
ATOM    138  H61 BCD     1      21.600  19.480  10.960  1.00  0.00            
ATOM    139  H62 BCD     1      20.280  20.920   9.760  1.00  0.00            
ATOM    140  H63 BCD     1      21.310  22.430  10.750  1.00  0.00            
ATOM    141  H64 BCD     1      18.610  20.990  12.350  1.00  0.00            
ATOM    142  H65 BCD     1      18.700  23.020  11.330  1.00  0.00            
ATOM    143  H66 BCD     1      17.780  20.060   9.610  1.00  0.00            
ATOM    144  H67 BCD     1      18.340  18.600  12.240  1.00  0.00            
ATOM    145  H68 BCD     1      18.230  16.510  10.690  1.00  0.00            
ATOM    146  H69 BCD     1      16.660  17.560  10.770  1.00  0.00            
ATOM    147  H70 BCD     1      17.380  17.060   8.530  1.00  0.00            
ATOM    148  C1  EB3     2      10.820  24.540  16.730  1.00  0.00            
ATOM    149  N1  EB3     2      10.470  23.160  17.170  1.00  0.00            
ATOM    150  C2  EB3     2      11.440  22.210  16.600  1.00  0.00            
ATOM    151  C3  EB3     2      12.840  22.200  17.380  1.00  0.00            
ATOM    152  O1  EB3     2      13.680  21.470  16.500  1.00  0.00            
ATOM    153  C4  EB3     2      14.970  21.180  16.960  1.00  0.00            
ATOM    154  C5  EB3     2      15.530  19.910  16.290  1.00  0.00            
ATOM    155  C6  EB3     2      14.770  19.150  15.400  1.00  0.00            
ATOM    156  C7  EB3     2      15.320  18.000  14.700  1.00  0.00            
ATOM    157  C8  EB3     2      16.600  17.630  15.050  1.00  0.00            
ATOM    158  Br1 EB3     2      17.330  16.090  14.200  1.00  0.00            
ATOM    159  C9  EB3     2      17.350  18.350  16.010  1.00  0.00            
ATOM    160  C10 EB3     2      16.830  19.500  16.650  1.00  0.00            
ATOM    161  C11 EB3     2      15.970  22.370  16.790  1.00  0.00            
ATOM    162  C12 EB3     2      16.250  23.240  17.840  1.00  0.00            
ATOM    163  C13 EB3     2      17.290  24.230  17.740  1.00  0.00            
ATOM    164  C14 EB3     2      18.000  24.260  16.540  1.00  0.00            
ATOM    165  C15 EB3     2      17.740  23.360  15.480  1.00  0.00            
ATOM    166  C16 EB3     2      16.690  22.440  15.630  1.00  0.00            
ATOM    167  C17 EB3     2       9.090  22.870  16.560  1.00  0.00            
ATOM    168  H1  EB3     2      10.680  24.640  15.650  1.00  0.00            
ATOM    169  H2  EB3     2      10.210  25.250  17.300  1.00  0.00            
ATOM    170  H3  EB3     2      11.860  24.720  17.010  1.00  0.00            
ATOM    171  H4  EB3     2      10.490  23.170  18.200  1.00  0.00            
ATOM    172  H5  EB3     2      11.610  22.540  15.580  1.00  0.00            
ATOM    173  H6  EB3     2      11.100  21.180  16.590  1.00  0.00            
ATOM    174  H7  EB3     2      12.780  21.690  18.350  1.00  0.00            
ATOM    175  H8  EB3     2      13.200  23.220  17.540  1.00  0.00            
ATOM    176  H9  EB3     2      15.010  21.000  18.040  1.00  0.00            
ATOM    177  H10 EB3     2      13.760  19.470  15.160  1.00  0.00            
ATOM    178  H11 EB3     2      14.830  17.450  13.900  1.00  0.00            
ATOM    179  H12 EB3     2      18.330  17.920  16.210  1.00  0.00            
ATOM    180  H13 EB3     2      17.450  20.060  17.340  1.00  0.00            
ATOM    181  H14 EB3     2      15.640  23.180  18.740  1.00  0.00            
ATOM    182  H15 EB3     2      17.630  24.830  18.580  1.00  0.00            
ATOM    183  H16 EB3     2      18.820  24.960  16.460  1.00  0.00            
ATOM    184  H17 EB3     2      18.280  23.400  14.540  1.00  0.00            
ATOM    185  H18 EB3     2      16.320  21.790  14.840  1.00  0.00            
ATOM    186  H19 EB3     2       9.210  22.720  15.480  1.00  0.00            
ATOM    187  H20 EB3     2       8.610  21.980  16.970  1.00  0.00            
ATOM    188  H21 EB3     2       8.470  23.730  16.820  1.00  0.00            
TER
ENDMDL
MODEL        1
ATOM      1  C1  BCD     1      22.770  17.110  17.910  1.00  0.00            
ATOM      2  O1  BCD     1      21.340  17.450  17.710  1.00  0.00            
ATOM      3  C2  BCD     1      23.680  17.650  16.840  1.00  0.00            
ATOM      4  O2  BCD     1      23.540  19.060  16.930  1.00  0.00            
ATOM      5  C3  BCD     1      23.350  17.090  15.480  1.00  0.00            
ATOM      6  O3  BCD     1      24.290  17.450  14.420  1.00  0.00            
ATOM      7  C4  BCD     1      23.360  15.530  15.550  1.00  0.00            
ATOM      8  C5  BCD     1      22.460  15.020  16.690  1.00  0.00            
ATOM      9  O4  BCD     1      22.910  15.710  17.880  1.00  0.00            
ATOM     10  C6  BCD     1      22.580  13.490  17.030  1.00  0.00            
ATOM     11  O5  BCD     1      23.920  13.100  17.150  1.00  0.00            
ATOM     12  H1  BCD     1      23.080  17.410  18.920  1.00  0.00            
ATOM     13  H2  BCD     1      24.640  17.300  17.230  1.00  0.00            
ATOM     14  H3  BCD     1      23.660  19.370  16.030  1.00  0.00            
ATOM     15  H4  BCD     1      22.300  17.310  15.240  1.00  0.00            
ATOM     16  H5  BCD     1      24.340  16.900  13.630  1.00  0.00            
ATOM     17  H6  BCD     1      24.420  15.250  15.680  1.00  0.00            
ATOM     18  H7  BCD     1      21.420  15.290  16.450  1.00  0.00            
ATOM     19  H8  BCD     1      22.160  13.490  18.040  1.00  0.00            
ATOM     20  H9  BCD     1      22.170  12.870  16.220  1.00  0.00            
ATOM     21  H10 BCD     1      23.940  12.140  17.040  1.00  0.00            
ATOM     22  C7  BCD     1      18.280  19.530  19.710  1.00  0.00            
ATOM     23  O6  BCD     1      17.660  20.090  18.560  1.00  0.00            
ATOM     24  C8  BCD     1      19.680  20.080  19.850  1.00  0.00            
ATOM     25  O7  BCD     1      19.640  21.510  19.930  1.00  0.00            
ATOM     26  C9  BCD     1      20.570  19.470  18.760  1.00  0.00            
ATOM     27  O8  BCD     1      21.960  19.840  18.880  1.00  0.00            
ATOM     28  C10 BCD     1      20.560  17.940  18.770  1.00  0.00            
ATOM     29  C11 BCD     1      19.120  17.560  18.550  1.00  0.00            
ATOM     30  O9  BCD     1      18.470  18.120  19.680  1.00  0.00            
ATOM     31  C12 BCD     1      18.910  16.100  18.720  1.00  0.00            
ATOM     32  O10 BCD     1      19.340  15.610  20.000  1.00  0.00            
ATOM     33  H11 BCD     1      17.690  19.690  20.610  1.00  0.00            
ATOM     34  H12 BCD     1      19.980  19.680  20.820  1.00  0.00            
ATOM     35  H13 BCD     1      19.560  21.690  20.870  1.00  0.00            
ATOM     36  H14 BCD     1      20.170  19.770  17.780  1.00  0.00            
ATOM     37  H15 BCD     1      22.440  19.380  18.180  1.00  0.00            
ATOM     38  H16 BCD     1      20.980  17.530  19.700  1.00  0.00            
ATOM     39  H17 BCD     1      18.640  17.910  17.620  1.00  0.00            
ATOM     40  H18 BCD     1      17.830  15.970  18.570  1.00  0.00            
ATOM     41  H19 BCD     1      19.360  15.450  17.960  1.00  0.00            
ATOM     42  H20 BCD     1      19.110  16.280  20.650  1.00  0.00            
ATOM     43  C13 BCD     1      14.170  21.810  17.410  1.00  0.00            
ATOM     44  O11 BCD     1      14.680  21.370  16.140  1.00  0.00            
ATOM     45  C14 BCD     1      15.250  22.770  17.890  1.00  0.00            
ATOM     46  O12 BCD     1      15.380  23.910  17.050  1.00  0.00            
ATOM     47  C15 BCD     1      16.570  22.040  18.020  1.00  0.00            
ATOM     48  O13 BCD     1      17.550  22.830  18.680  1.00  0.00            
ATOM     49  C16 BCD     1      16.430  20.720  18.820  1.00  0.00            
ATOM     50  C17 BCD     1      15.230  19.890  18.320  1.00  0.00            
ATOM     51  O14 BCD     1      14.030  20.680  18.280  1.00  0.00            
ATOM     52  C18 BCD     1      14.950  18.660  19.190  1.00  0.00            
ATOM     53  O15 BCD     1      14.790  19.070  20.490  1.00  0.00            
ATOM     54  H21 BCD     1      13.150  22.200  17.320  1.00  0.00            
ATOM     55  H22 BCD     1      15.060  23.100  18.920  1.00  0.00            
ATOM     56  H23 BCD     1      15.820  24.620  17.520  1.00  0.00            
ATOM     57  H24 BCD     1      17.000  21.730  17.060  1.00  0.00            
ATOM     58  H25 BCD     1      18.190  22.190  18.980  1.00  0.00            
ATOM     59  H26 BCD     1      16.330  21.020  19.870  1.00  0.00            
ATOM     60  H27 BCD     1      15.430  19.540  17.300  1.00  0.00            
ATOM     61  H28 BCD     1      14.150  17.990  18.850  1.00  0.00            
ATOM     62  H29 BCD     1      15.870  18.070  19.160  1.00  0.00            
ATOM     63  H30 BCD     1      15.410  18.590  21.040  1.00  0.00            
ATOM     64  C19 BCD     1      14.430  21.340  12.060  1.00  0.00            
ATOM     65  O16 BCD     1      15.150  20.160  12.130  1.00  0.00            
ATOM     66  C20 BCD     1      15.240  22.550  12.590  1.00  0.00            
ATOM     67  O17 BCD     1      16.480  22.670  11.980  1.00  0.00            
ATOM     68  C21 BCD     1      15.520  22.280  14.120  1.00  0.00            
ATOM     69  O18 BCD     1      16.230  23.390  14.680  1.00  0.00            
ATOM     70  C22 BCD     1      14.270  22.000  14.930  1.00  0.00            
ATOM     71  C23 BCD     1      13.360  20.970  14.240  1.00  0.00            
ATOM     72  O19 BCD     1      13.250  21.250  12.820  1.00  0.00            
ATOM     73  C24 BCD     1      11.970  20.730  14.840  1.00  0.00            
ATOM     74  O20 BCD     1      11.460  22.050  15.120  1.00  0.00            
ATOM     75  H31 BCD     1      14.190  21.570  11.010  1.00  0.00            
ATOM     76  H32 BCD     1      14.550  23.390  12.470  1.00  0.00            
ATOM     77  H33 BCD     1      17.010  23.200  12.580  1.00  0.00            
ATOM     78  H34 BCD     1      16.130  21.380  14.200  1.00  0.00            
ATOM     79  H35 BCD     1      15.840  23.590  15.530  1.00  0.00            
ATOM     80  H36 BCD     1      13.720  22.930  15.120  1.00  0.00            
ATOM     81  H37 BCD     1      13.930  20.040  14.380  1.00  0.00            
ATOM     82  H38 BCD     1      11.390  20.140  14.120  1.00  0.00            
ATOM     83  H39 BCD     1      12.040  20.190  15.790  1.00  0.00            
ATOM     84  H40 BCD     1      10.640  21.850  15.580  1.00  0.00            
ATOM     85  C25 BCD     1      15.970  17.350   9.170  1.00  0.00            
ATOM     86  O21 BCD     1      17.100  16.890   9.920  1.00  0.00            
ATOM     87  C26 BCD     1      16.100  18.840   8.860  1.00  0.00            
ATOM     88  O22 BCD     1      17.290  19.000   8.030  1.00  0.00            
ATOM     89  C27 BCD     1      16.170  19.620  10.170  1.00  0.00            
ATOM     90  O23 BCD     1      16.260  21.010   9.800  1.00  0.00            
ATOM     91  C28 BCD     1      14.890  19.350  10.960  1.00  0.00            
ATOM     92  C29 BCD     1      14.770  17.870  11.210  1.00  0.00            
ATOM     93  O24 BCD     1      14.770  17.170   9.930  1.00  0.00            
ATOM     94  C30 BCD     1      13.460  17.510  11.910  1.00  0.00            
ATOM     95  O25 BCD     1      13.490  16.100  12.100  1.00  0.00            
ATOM     96  H41 BCD     1      15.770  16.720   8.300  1.00  0.00            
ATOM     97  H42 BCD     1      15.140  19.130   8.410  1.00  0.00            
ATOM     98  H43 BCD     1      17.260  19.930   7.810  1.00  0.00            
ATOM     99  H44 BCD     1      16.990  19.160  10.730  1.00  0.00            
ATOM    100  H45 BCD     1      16.640  21.520  10.520  1.00  0.00            
ATOM    101  H46 BCD     1      14.060  19.710  10.340  1.00  0.00            
ATOM    102  H47 BCD     1      15.590  17.540  11.850  1.00  0.00            
ATOM    103  H48 BCD     1      13.180  17.980  12.860  1.00  0.00            
ATOM    104  H49 BCD     1      12.620  17.640  11.210  1.00  0.00            
ATOM    105  H50 BCD     1      13.980  15.870  11.310  1.00  0.00            
ATOM    106  C31 BCD     1      19.700  13.660   9.830  1.00  0.00            
ATOM    107  O26 BCD     1      20.470  14.270  10.910  1.00  0.00            
ATOM    108  C32 BCD     1      19.710  14.610   8.600  1.00  0.00            
ATOM    109  O27 BCD     1      21.040  14.770   8.220  1.00  0.00            
ATOM    110  C33 BCD     1      19.000  15.930   8.850  1.00  0.00            
ATOM    111  C34 BCD     1      17.590  15.670   9.440  1.00  0.00            
ATOM    112  C35 BCD     1      17.700  14.750  10.660  1.00  0.00            
ATOM    113  O28 BCD     1      18.390  13.520  10.350  1.00  0.00            
ATOM    114  C36 BCD     1      16.390  14.380  11.380  1.00  0.00            
ATOM    115  O29 BCD     1      15.440  13.760  10.510  1.00  0.00            
ATOM    116  O30 BCD     1      18.890  16.790   7.740  1.00  0.00            
ATOM    117  H51 BCD     1      20.160  12.690   9.620  1.00  0.00            
ATOM    118  H52 BCD     1      19.190  14.090   7.780  1.00  0.00            
ATOM    119  H53 BCD     1      20.850  15.330   7.460  1.00  0.00            
ATOM    120  H54 BCD     1      19.520  16.410   9.690  1.00  0.00            
ATOM    121  H55 BCD     1      18.610  17.690   7.920  1.00  0.00            
ATOM    122  H56 BCD     1      16.870  15.240   8.740  1.00  0.00            
ATOM    123  H57 BCD     1      18.430  15.200  11.350  1.00  0.00            
ATOM    124  H58 BCD     1      16.670  13.720  12.200  1.00  0.00            
ATOM    125  H59 BCD     1      15.970  15.310  11.780  1.00  0.00            
ATOM    126  H60 BCD     1      14.590  13.660  10.950  1.00  0.00            
ATOM    127  C37 BCD     1      23.410  13.980  13.620  1.00  0.00            
ATOM    128  O31 BCD     1      22.840  15.120  14.270  1.00  0.00            
ATOM    129  C38 BCD     1      23.920  14.380  12.240  1.00  0.00            
ATOM    130  O32 BCD     1      24.720  15.550  12.320  1.00  0.00            
ATOM    131  C39 BCD     1      22.720  14.740  11.340  1.00  0.00            
ATOM    132  O33 BCD     1      23.090  15.010   9.940  1.00  0.00            
ATOM    133  C40 BCD     1      21.620  13.660  11.380  1.00  0.00            
ATOM    134  C41 BCD     1      21.300  13.210  12.760  1.00  0.00            
ATOM    135  O34 BCD     1      22.540  12.900  13.510  1.00  0.00            
ATOM    136  C42 BCD     1      20.310  12.000  12.920  1.00  0.00            
ATOM    137  O35 BCD     1      21.030  10.860  12.420  1.00  0.00            
ATOM    138  H61 BCD     1      24.230  13.540  14.200  1.00  0.00            
ATOM    139  H62 BCD     1      24.510  13.600  11.740  1.00  0.00            
ATOM    140  H63 BCD     1      25.180  15.740  11.500  1.00  0.00            
ATOM    141  H64 BCD     1      22.260  15.600  11.850  1.00  0.00            
ATOM    142  H65 BCD     1      22.280  15.000   9.420  1.00  0.00            
ATOM    143  H66 BCD     1      21.930  12.790  10.780  1.00  0.00            
ATOM    144  H67 BCD     1      20.820  14.050  13.280  1.00  0.00            
ATOM    145  H68 BCD     1      20.010  11.990  13.970  1.00  0.00            
ATOM    146  H69 BCD     1      19.360  12.070  12.370  1.00  0.00            
ATOM    147  H70 BCD     1      20.420  10.120  12.370  1.00  0.00            
ATOM    148  C1  EB3     2      20.150  24.640  16.030  1.00  0.00            
ATOM    149  N1  EB3     2      20.850  23.320  16.140  1.00  0.00            
ATOM    150  C2  EB3     2      19.920  22.380  15.350  1.00  0.00            
ATOM    151  C3  EB3     2      20.590  21.040  15.080  1.00  0.00            
ATOM    152  O1  EB3     2      19.550  20.110  14.950  1.00  0.00            
ATOM    153  C4  EB3     2      19.860  18.830  14.300  1.00  0.00            
ATOM    154  C5  EB3     2      18.770  17.850  14.490  1.00  0.00            
ATOM    155  C6  EB3     2      19.060  16.620  15.000  1.00  0.00            
ATOM    156  C7  EB3     2      18.170  15.600  15.210  1.00  0.00            
ATOM    157  C8  EB3     2      16.810  15.860  15.110  1.00  0.00            
ATOM    158  Br1 EB3     2      15.510  14.560  15.440  1.00  0.00            
ATOM    159  C9  EB3     2      16.430  17.180  14.710  1.00  0.00            
ATOM    160  C10 EB3     2      17.350  18.160  14.430  1.00  0.00            
ATOM    161  C11 EB3     2      20.240  19.010  12.810  1.00  0.00            
ATOM    162  C12 EB3     2      19.450  19.720  11.920  1.00  0.00            
ATOM    163  C13 EB3     2      19.730  19.810  10.560  1.00  0.00            
ATOM    164  C14 EB3     2      20.850  19.150  10.030  1.00  0.00            
ATOM    165  C15 EB3     2      21.620  18.390  10.900  1.00  0.00            
ATOM    166  C16 EB3     2      21.340  18.340  12.270  1.00  0.00            
ATOM    167  C17 EB3     2      20.960  22.890  17.610  1.00  0.00            
ATOM    168  H1  EB3     2      19.210  24.620  16.580  1.00  0.00            
ATOM    169  H2  EB3     2      20.790  25.400  16.480  1.00  0.00            
ATOM    170  H3  EB3     2      19.800  24.870  15.030  1.00  0.00            
ATOM    171  H4  EB3     2      21.740  23.350  15.620  1.00  0.00            
ATOM    172  H5  EB3     2      19.630  22.770  14.380  1.00  0.00            
ATOM    173  H6  EB3     2      19.050  22.180  15.980  1.00  0.00            
ATOM    174  H7  EB3     2      21.320  20.790  15.860  1.00  0.00            
ATOM    175  H8  EB3     2      21.170  21.120  14.150  1.00  0.00            
ATOM    176  H9  EB3     2      20.710  18.400  14.840  1.00  0.00            
ATOM    177  H10 EB3     2      20.070  16.310  15.220  1.00  0.00            
ATOM    178  H11 EB3     2      18.570  14.630  15.490  1.00  0.00            
ATOM    179  H12 EB3     2      15.360  17.400  14.670  1.00  0.00            
ATOM    180  H13 EB3     2      16.970  19.160  14.220  1.00  0.00            
ATOM    181  H14 EB3     2      18.640  20.280  12.380  1.00  0.00            
ATOM    182  H15 EB3     2      19.160  20.440   9.890  1.00  0.00            
ATOM    183  H16 EB3     2      21.250  19.260   9.030  1.00  0.00            
ATOM    184  H17 EB3     2      22.500  17.870  10.520  1.00  0.00            
ATOM    185  H18 EB3     2      21.920  17.730  12.970  1.00  0.00            
ATOM    186  H19 EB3     2      19.950  22.770  18.020  1.00  0.00            
ATOM    187  H20 EB3     2      21.510  21.960  17.770  1.00  0.00            
ATOM    188  H21 EB3     2      21.380  23.670  18.250  1.00  0.00            
TER
ENDMDL
MODEL        1
ATOM      1  C1  BCD     1      18.790  24.960  13.480  1.00  0.00            
ATOM      2  O1  BCD     1      19.300  23.800  14.000  1.00  0.00            
ATOM      3  C2  BCD     1      18.070  25.770  14.560  1.00  0.00            
ATOM      4  O2  BCD     1      18.990  26.110  15.670  1.00  0.00            
ATOM      5  C3  BCD     1      16.860  24.920  15.060  1.00  0.00            
ATOM      6  O3  BCD     1      16.150  25.650  16.100  1.00  0.00            
ATOM      7  C4  BCD     1      15.950  24.700  13.860  1.00  0.00            
ATOM      8  C5  BCD     1      16.700  24.020  12.750  1.00  0.00            
ATOM      9  O4  BCD     1      17.900  24.700  12.460  1.00  0.00            
ATOM     10  C6  BCD     1      15.850  23.810  11.480  1.00  0.00            
ATOM     11  O5  BCD     1      16.660  23.030  10.550  1.00  0.00            
ATOM     12  H1  BCD     1      19.550  25.640  13.080  1.00  0.00            
ATOM     13  H2  BCD     1      17.660  26.650  14.040  1.00  0.00            
ATOM     14  H3  BCD     1      18.620  25.940  16.540  1.00  0.00            
ATOM     15  H4  BCD     1      17.250  23.950  15.410  1.00  0.00            
ATOM     16  H5  BCD     1      15.310  25.220  16.280  1.00  0.00            
ATOM     17  H6  BCD     1      15.600  25.690  13.550  1.00  0.00            
ATOM     18  H7  BCD     1      16.980  23.010  13.080  1.00  0.00            
ATOM     19  H8  BCD     1      14.880  23.360  11.680  1.00  0.00            
ATOM     20  H9  BCD     1      15.730  24.810  11.040  1.00  0.00            
ATOM     21  H10 BCD     1      17.320  23.670  10.260  1.00  0.00            
ATOM     22  C7  BCD     1      22.800  21.520  14.120  1.00  0.00            
ATOM     23  O6  BCD     1      22.180  20.630  15.020  1.00  0.00            
ATOM     24  C8  BCD     1      22.870  22.840  14.870  1.00  0.00            
ATOM     25  O7  BCD     1      23.610  22.800  16.090  1.00  0.00            
ATOM     26  C9  BCD     1      21.400  23.290  15.110  1.00  0.00            
ATOM     27  O8  BCD     1      21.340  24.590  15.710  1.00  0.00            
ATOM     28  C10 BCD     1      20.710  23.350  13.740  1.00  0.00            
ATOM     29  C11 BCD     1      20.740  22.050  13.090  1.00  0.00            
ATOM     30  O9  BCD     1      22.080  21.750  12.900  1.00  0.00            
ATOM     31  C12 BCD     1      20.040  22.060  11.690  1.00  0.00            
ATOM     32  O10 BCD     1      20.300  20.830  11.000  1.00  0.00            
ATOM     33  H11 BCD     1      23.800  21.120  13.910  1.00  0.00            
ATOM     34  H12 BCD     1      23.190  23.660  14.210  1.00  0.00            
ATOM     35  H13 BCD     1      23.380  23.630  16.510  1.00  0.00            
ATOM     36  H14 BCD     1      20.900  22.500  15.700  1.00  0.00            
ATOM     37  H15 BCD     1      20.470  25.000  15.740  1.00  0.00            
ATOM     38  H16 BCD     1      21.230  24.110  13.140  1.00  0.00            
ATOM     39  H17 BCD     1      20.190  21.300  13.680  1.00  0.00            
ATOM     40  H18 BCD     1      18.940  22.060  11.760  1.00  0.00            
ATOM     41  H19 BCD     1      20.260  22.910  11.040  1.00  0.00            
ATOM     42  H20 BCD     1      19.770  20.760  10.200  1.00  0.00            
ATOM     43  C13 BCD     1      22.220  17.080  17.290  1.00  0.00            
ATOM     44  O11 BCD     1      20.880  17.210  17.510  1.00  0.00            
ATOM     45  C14 BCD     1      22.940  18.310  17.870  1.00  0.00            
ATOM     46  O12 BCD     1      22.820  18.360  19.250  1.00  0.00            
ATOM     47  C15 BCD     1      22.580  19.680  17.270  1.00  0.00            
ATOM     48  O13 BCD     1      23.360  20.720  17.780  1.00  0.00            
ATOM     49  C16 BCD     1      22.830  19.580  15.710  1.00  0.00            
ATOM     50  C17 BCD     1      22.210  18.310  15.170  1.00  0.00            
ATOM     51  O14 BCD     1      22.550  17.140  15.930  1.00  0.00            
ATOM     52  C18 BCD     1      22.480  18.120  13.710  1.00  0.00            
ATOM     53  O15 BCD     1      23.900  17.970  13.580  1.00  0.00            
ATOM     54  H21 BCD     1      22.630  16.170  17.740  1.00  0.00            
ATOM     55  H22 BCD     1      24.000  18.170  17.610  1.00  0.00            
ATOM     56  H23 BCD     1      23.380  19.100  19.500  1.00  0.00            
ATOM     57  H24 BCD     1      21.510  19.810  17.470  1.00  0.00            
ATOM     58  H25 BCD     1      23.510  21.440  17.160  1.00  0.00            
ATOM     59  H26 BCD     1      23.910  19.650  15.530  1.00  0.00            
ATOM     60  H27 BCD     1      21.130  18.440  15.310  1.00  0.00            
ATOM     61  H28 BCD     1      22.060  17.190  13.290  1.00  0.00            
ATOM     62  H29 BCD     1      22.130  18.890  13.010  1.00  0.00            
ATOM     63  H30 BCD     1      24.060  17.850  12.640  1.00  0.00            
ATOM     64  C19 BCD     1      17.640  14.930  18.170  1.00  0.00            
ATOM     65  O16 BCD     1      16.930  15.750  17.220  1.00  0.00            
ATOM     66  C20 BCD     1      18.100  15.830  19.310  1.00  0.00            
ATOM     67  O17 BCD     1      16.850  16.420  19.790  1.00  0.00            
ATOM     68  C21 BCD     1      19.210  16.760  18.940  1.00  0.00            
ATOM     69  O18 BCD     1      19.730  17.490  20.120  1.00  0.00            
ATOM     70  C22 BCD     1      20.300  16.090  18.200  1.00  0.00            
ATOM     71  C23 BCD     1      19.800  15.110  17.120  1.00  0.00            
ATOM     72  O19 BCD     1      18.790  14.270  17.600  1.00  0.00            
ATOM     73  C24 BCD     1      20.890  14.230  16.600  1.00  0.00            
ATOM     74  O20 BCD     1      20.370  13.500  15.540  1.00  0.00            
ATOM     75  H31 BCD     1      16.910  14.160  18.440  1.00  0.00            
ATOM     76  H32 BCD     1      18.490  15.280  20.180  1.00  0.00            
ATOM     77  H33 BCD     1      17.050  17.300  20.130  1.00  0.00            
ATOM     78  H34 BCD     1      18.760  17.450  18.220  1.00  0.00            
ATOM     79  H35 BCD     1      20.510  17.950  19.810  1.00  0.00            
ATOM     80  H36 BCD     1      20.940  15.520  18.890  1.00  0.00            
ATOM     81  H37 BCD     1      19.520  15.660  16.210  1.00  0.00            
ATOM     82  H38 BCD     1      21.780  14.780  16.280  1.00  0.00            
ATOM     83  H39 BCD     1      21.180  13.480  17.340  1.00  0.00            
ATOM     84  H40 BCD     1      20.010  14.200  14.990  1.00  0.00            
ATOM     85  C25 BCD     1      13.160  15.570  15.440  1.00  0.00            
ATOM     86  O21 BCD     1      13.150  17.000  15.260  1.00  0.00            
ATOM     87  C26 BCD     1      13.140  15.180  16.930  1.00  0.00            
ATOM     88  O22 BCD     1      11.970  15.570  17.670  1.00  0.00            
ATOM     89  C27 BCD     1      14.470  15.690  17.530  1.00  0.00            
ATOM     90  O23 BCD     1      14.620  15.180  18.850  1.00  0.00            
ATOM     91  C28 BCD     1      15.670  15.250  16.700  1.00  0.00            
ATOM     92  C29 BCD     1      15.530  15.550  15.200  1.00  0.00            
ATOM     93  O24 BCD     1      14.250  15.010  14.830  1.00  0.00            
ATOM     94  C30 BCD     1      16.480  14.740  14.300  1.00  0.00            
ATOM     95  O25 BCD     1      16.210  13.310  14.360  1.00  0.00            
ATOM     96  H41 BCD     1      12.260  15.180  14.940  1.00  0.00            
ATOM     97  H42 BCD     1      13.260  14.090  17.000  1.00  0.00            
ATOM     98  H43 BCD     1      12.090  15.230  18.560  1.00  0.00            
ATOM     99  H44 BCD     1      14.420  16.790  17.470  1.00  0.00            
ATOM    100  H45 BCD     1      15.460  15.440  19.230  1.00  0.00            
ATOM    101  H46 BCD     1      15.730  14.150  16.720  1.00  0.00            
ATOM    102  H47 BCD     1      15.680  16.620  15.000  1.00  0.00            
ATOM    103  H48 BCD     1      16.430  15.080  13.260  1.00  0.00            
ATOM    104  H49 BCD     1      17.510  14.930  14.630  1.00  0.00            
ATOM    105  H50 BCD     1      17.000  12.890  14.000  1.00  0.00            
ATOM    106  C31 BCD     1      10.790  20.010  13.970  1.00  0.00            
ATOM    107  O26 BCD     1      11.500  20.920  14.750  1.00  0.00            
ATOM    108  C32 BCD     1      10.100  19.010  14.790  1.00  0.00            
ATOM    109  O27 BCD     1       9.290  19.720  15.670  1.00  0.00            
ATOM    110  C33 BCD     1      11.080  18.020  15.540  1.00  0.00            
ATOM    111  C34 BCD     1      12.080  17.510  14.540  1.00  0.00            
ATOM    112  C35 BCD     1      12.720  18.610  13.620  1.00  0.00            
ATOM    113  O28 BCD     1      11.650  19.360  13.030  1.00  0.00            
ATOM    114  C36 BCD     1      13.570  18.030  12.560  1.00  0.00            
ATOM    115  O29 BCD     1      12.860  17.220  11.600  1.00  0.00            
ATOM    116  O30 BCD     1      10.230  17.060  16.240  1.00  0.00            
ATOM    117  H51 BCD     1       9.980  20.530  13.430  1.00  0.00            
ATOM    118  H52 BCD     1       9.500  18.430  14.070  1.00  0.00            
ATOM    119  H53 BCD     1       8.470  19.260  15.850  1.00  0.00            
ATOM    120  H54 BCD     1      11.650  18.600  16.270  1.00  0.00            
ATOM    121  H55 BCD     1      10.870  16.470  16.640  1.00  0.00            
ATOM    122  H56 BCD     1      11.570  16.770  13.920  1.00  0.00            
ATOM    123  H57 BCD     1      13.310  19.310  14.220  1.00  0.00            
ATOM    124  H58 BCD     1      14.020  18.880  12.030  1.00  0.00            
ATOM    125  H59 BCD     1      14.400  17.430  12.950  1.00  0.00            
ATOM    126  H60 BCD     1      13.550  16.790  11.110  1.00  0.00            
ATOM    127  C37 BCD     1      13.510  24.570  14.150  1.00  0.00            
ATOM    128  O31 BCD     1      14.760  24.010  14.380  1.00  0.00            
ATOM    129  C38 BCD     1      12.780  24.440  15.460  1.00  0.00            
ATOM    130  O32 BCD     1      13.550  24.910  16.570  1.00  0.00            
ATOM    131  C39 BCD     1      12.370  22.970  15.590  1.00  0.00            
ATOM    132  O33 BCD     1      11.640  22.660  16.870  1.00  0.00            
ATOM    133  C40 BCD     1      11.700  22.300  14.330  1.00  0.00            
ATOM    134  C41 BCD     1      12.620  22.580  13.100  1.00  0.00            
ATOM    135  O34 BCD     1      12.830  23.980  13.110  1.00  0.00            
ATOM    136  C42 BCD     1      11.880  22.320  11.820  1.00  0.00            
ATOM    137  O35 BCD     1      12.610  22.840  10.740  1.00  0.00            
ATOM    138  H61 BCD     1      13.500  25.630  13.870  1.00  0.00            
ATOM    139  H62 BCD     1      11.860  25.040  15.410  1.00  0.00            
ATOM    140  H63 BCD     1      13.010  24.820  17.360  1.00  0.00            
ATOM    141  H64 BCD     1      13.310  22.400  15.650  1.00  0.00            
ATOM    142  H65 BCD     1      11.740  23.310  17.580  1.00  0.00            
ATOM    143  H66 BCD     1      10.690  22.730  14.220  1.00  0.00            
ATOM    144  H67 BCD     1      13.560  22.020  13.200  1.00  0.00            
ATOM    145  H68 BCD     1      11.750  21.230  11.750  1.00  0.00            
ATOM    146  H69 BCD     1      10.930  22.870  11.940  1.00  0.00            
ATOM    147  H70 BCD     1      12.060  22.580  10.000  1.00  0.00            
ATOM    148  C1  EB3     2      12.990  20.650  20.700  1.00  0.00            
ATOM    149  N1  EB3     2      12.610  19.450  19.780  1.00  0.00            
ATOM    150  C2  EB3     2      13.140  19.780  18.470  1.00  0.00            
ATOM    151  C3  EB3     2      14.690  19.830  18.400  1.00  0.00            
ATOM    152  O1  EB3     2      15.060  20.120  17.040  1.00  0.00            
ATOM    153  C4  EB3     2      16.490  19.890  16.910  1.00  0.00            
ATOM    154  C5  EB3     2      16.790  19.550  15.430  1.00  0.00            
ATOM    155  C6  EB3     2      17.460  18.350  15.050  1.00  0.00            
ATOM    156  C7  EB3     2      17.560  18.100  13.710  1.00  0.00            
ATOM    157  C8  EB3     2      17.250  19.070  12.780  1.00  0.00            
ATOM    158  Br1 EB3     2      17.610  18.680  10.940  1.00  0.00            
ATOM    159  C9  EB3     2      16.560  20.270  13.110  1.00  0.00            
ATOM    160  C10 EB3     2      16.380  20.520  14.480  1.00  0.00            
ATOM    161  C11 EB3     2      17.290  21.080  17.340  1.00  0.00            
ATOM    162  C12 EB3     2      18.610  20.840  17.720  1.00  0.00            
ATOM    163  C13 EB3     2      19.440  21.960  18.100  1.00  0.00            
ATOM    164  C14 EB3     2      18.920  23.280  18.070  1.00  0.00            
ATOM    165  C15 EB3     2      17.580  23.450  17.770  1.00  0.00            
ATOM    166  C16 EB3     2      16.760  22.390  17.530  1.00  0.00            
ATOM    167  C17 EB3     2      11.100  19.440  19.570  1.00  0.00            
ATOM    168  H1  EB3     2      14.060  20.830  20.650  1.00  0.00            
ATOM    169  H2  EB3     2      12.430  21.570  20.550  1.00  0.00            
ATOM    170  H3  EB3     2      12.870  20.240  21.700  1.00  0.00            
ATOM    171  H4  EB3     2      13.040  18.550  20.040  1.00  0.00            
ATOM    172  H5  EB3     2      12.680  20.710  18.120  1.00  0.00            
ATOM    173  H6  EB3     2      12.770  18.970  17.840  1.00  0.00            
ATOM    174  H7  EB3     2      15.020  18.830  18.720  1.00  0.00            
ATOM    175  H8  EB3     2      15.130  20.540  19.110  1.00  0.00            
ATOM    176  H9  EB3     2      16.840  19.060  17.540  1.00  0.00            
ATOM    177  H10 EB3     2      17.850  17.630  15.760  1.00  0.00            
ATOM    178  H11 EB3     2      17.930  17.180  13.260  1.00  0.00            
ATOM    179  H12 EB3     2      16.170  20.870  12.290  1.00  0.00            
ATOM    180  H13 EB3     2      15.800  21.340  14.910  1.00  0.00            
ATOM    181  H14 EB3     2      19.040  19.840  17.750  1.00  0.00            
ATOM    182  H15 EB3     2      20.440  21.750  18.470  1.00  0.00            
ATOM    183  H16 EB3     2      19.570  24.090  18.380  1.00  0.00            
ATOM    184  H17 EB3     2      17.200  24.460  17.910  1.00  0.00            
ATOM    185  H18 EB3     2      15.700  22.530  17.380  1.00  0.00            
ATOM    186  H19 EB3     2      10.840  18.680  18.820  1.00  0.00            
ATOM    187  H20 EB3     2      10.670  19.150  20.530  1.00  0.00            
ATOM    188  H21 EB3     2      10.840  20.490  19.410  1.00  0.00            
TER
ENDMDL
MODEL        1
ATOM      1  C1  BCD     1      22.990  22.330  18.690  1.00  0.00            
ATOM      2  O1  BCD     1      22.500  21.530  19.720  1.00  0.00            
ATOM      3  C2  BCD     1      22.440  23.780  18.950  1.00  0.00            
ATOM      4  O2  BCD     1      22.700  24.240  20.340  1.00  0.00            
ATOM      5  C3  BCD     1      20.950  23.750  18.680  1.00  0.00            
ATOM      6  O3  BCD     1      20.380  25.090  18.990  1.00  0.00            
ATOM      7  C4  BCD     1      20.600  23.220  17.290  1.00  0.00            
ATOM      8  C5  BCD     1      21.200  21.870  17.170  1.00  0.00            
ATOM      9  O4  BCD     1      22.630  21.990  17.340  1.00  0.00            
ATOM     10  C6  BCD     1      21.060  21.340  15.790  1.00  0.00            
ATOM     11  O5  BCD     1      21.840  22.060  14.810  1.00  0.00            
ATOM     12  H1  BCD     1      24.080  22.310  18.670  1.00  0.00            
ATOM     13  H2  BCD     1      22.940  24.440  18.240  1.00  0.00            
ATOM     14  H3  BCD     1      22.780  23.450  20.870  1.00  0.00            
ATOM     15  H4  BCD     1      20.540  23.110  19.470  1.00  0.00            
ATOM     16  H5  BCD     1      19.430  25.090  18.850  1.00  0.00            
ATOM     17  H6  BCD     1      20.930  23.960  16.560  1.00  0.00            
ATOM     18  H7  BCD     1      20.860  21.190  17.960  1.00  0.00            
ATOM     19  H8  BCD     1      21.250  20.260  15.900  1.00  0.00            
ATOM     20  H9  BCD     1      20.010  21.300  15.480  1.00  0.00            
ATOM     21  H10 BCD     1      22.320  21.410  14.290  1.00  0.00            
ATOM     22  C7  BCD     1      23.570  18.550  22.340  1.00  0.00            
ATOM     23  O6  BCD     1      22.250  17.960  22.520  1.00  0.00            
ATOM     24  C8  BCD     1      23.600  19.980  22.880  1.00  0.00            
ATOM     25  O7  BCD     1      22.990  19.990  24.260  1.00  0.00            
ATOM     26  C9  BCD     1      22.930  20.930  21.960  1.00  0.00            
ATOM     27  O8  BCD     1      23.110  22.260  22.360  1.00  0.00            
ATOM     28  C10 BCD     1      23.360  20.770  20.490  1.00  0.00            
ATOM     29  C11 BCD     1      23.190  19.300  20.110  1.00  0.00            
ATOM     30  O9  BCD     1      23.920  18.410  20.950  1.00  0.00            
ATOM     31  C12 BCD     1      23.560  18.910  18.660  1.00  0.00            
ATOM     32  O10 BCD     1      24.870  19.300  18.260  1.00  0.00            
ATOM     33  H11 BCD     1      24.210  17.920  22.970  1.00  0.00            
ATOM     34  H12 BCD     1      24.610  20.390  22.970  1.00  0.00            
ATOM     35  H13 BCD     1      22.890  20.910  24.530  1.00  0.00            
ATOM     36  H14 BCD     1      21.870  20.660  22.050  1.00  0.00            
ATOM     37  H15 BCD     1      22.890  22.360  23.290  1.00  0.00            
ATOM     38  H16 BCD     1      24.410  21.050  20.330  1.00  0.00            
ATOM     39  H17 BCD     1      22.130  19.100  20.310  1.00  0.00            
ATOM     40  H18 BCD     1      23.530  17.820  18.560  1.00  0.00            
ATOM     41  H19 BCD     1      22.890  19.400  17.940  1.00  0.00            
ATOM     42  H20 BCD     1      24.990  19.080  17.340  1.00  0.00            
ATOM     43  C13 BCD     1      19.820  15.050  23.830  1.00  0.00            
ATOM     44  O11 BCD     1      18.810  15.500  22.970  1.00  0.00            
ATOM     45  C14 BCD     1      20.200  15.910  24.980  1.00  0.00            
ATOM     46  O12 BCD     1      19.010  16.190  25.700  1.00  0.00            
ATOM     47  C15 BCD     1      20.940  17.180  24.400  1.00  0.00            
ATOM     48  O13 BCD     1      21.610  17.960  25.420  1.00  0.00            
ATOM     49  C16 BCD     1      22.070  16.830  23.380  1.00  0.00            
ATOM     50  C17 BCD     1      21.590  15.750  22.370  1.00  0.00            
ATOM     51  O14 BCD     1      21.010  14.710  23.110  1.00  0.00            
ATOM     52  C18 BCD     1      22.580  15.210  21.450  1.00  0.00            
ATOM     53  O15 BCD     1      23.660  14.630  22.040  1.00  0.00            
ATOM     54  H21 BCD     1      19.380  14.140  24.240  1.00  0.00            
ATOM     55  H22 BCD     1      20.940  15.400  25.610  1.00  0.00            
ATOM     56  H23 BCD     1      18.870  15.490  26.340  1.00  0.00            
ATOM     57  H24 BCD     1      20.230  17.770  23.810  1.00  0.00            
ATOM     58  H25 BCD     1      22.020  18.720  24.990  1.00  0.00            
ATOM     59  H26 BCD     1      22.960  16.510  23.940  1.00  0.00            
ATOM     60  H27 BCD     1      20.910  16.380  21.800  1.00  0.00            
ATOM     61  H28 BCD     1      22.090  14.460  20.820  1.00  0.00            
ATOM     62  H29 BCD     1      22.980  16.020  20.820  1.00  0.00            
ATOM     63  H30 BCD     1      23.390  14.560  22.960  1.00  0.00            
ATOM     64  C19 BCD     1      15.320  14.480  21.160  1.00  0.00            
ATOM     65  O16 BCD     1      15.420  15.600  20.300  1.00  0.00            
ATOM     66  C20 BCD     1      15.180  14.780  22.610  1.00  0.00            
ATOM     67  O17 BCD     1      14.000  15.540  22.920  1.00  0.00            
ATOM     68  C21 BCD     1      16.450  15.540  23.020  1.00  0.00            
ATOM     69  O18 BCD     1      16.490  16.080  24.380  1.00  0.00            
ATOM     70  C22 BCD     1      17.710  14.630  22.790  1.00  0.00            
ATOM     71  C23 BCD     1      17.750  14.180  21.310  1.00  0.00            
ATOM     72  O19 BCD     1      16.480  13.680  20.980  1.00  0.00            
ATOM     73  C24 BCD     1      18.760  13.080  21.080  1.00  0.00            
ATOM     74  O20 BCD     1      18.610  11.970  21.910  1.00  0.00            
ATOM     75  H31 BCD     1      14.420  13.910  20.920  1.00  0.00            
ATOM     76  H32 BCD     1      15.150  13.830  23.170  1.00  0.00            
ATOM     77  H33 BCD     1      13.740  15.270  23.800  1.00  0.00            
ATOM     78  H34 BCD     1      16.690  16.420  22.400  1.00  0.00            
ATOM     79  H35 BCD     1      17.370  16.430  24.490  1.00  0.00            
ATOM     80  H36 BCD     1      17.730  13.830  23.540  1.00  0.00            
ATOM     81  H37 BCD     1      18.000  15.000  20.630  1.00  0.00            
ATOM     82  H38 BCD     1      18.630  12.800  20.030  1.00  0.00            
ATOM     83  H39 BCD     1      19.780  13.480  21.140  1.00  0.00            
ATOM     84  H40 BCD     1      17.740  11.650  21.660  1.00  0.00            
ATOM     85  C25 BCD     1      13.150  17.000  17.100  1.00  0.00            
ATOM     86  O21 BCD     1      13.470  18.390  17.150  1.00  0.00            
ATOM     87  C26 BCD     1      12.450  16.610  18.360  1.00  0.00            
ATOM     88  O22 BCD     1      11.390  17.520  18.640  1.00  0.00            
ATOM     89  C27 BCD     1      13.380  16.380  19.550  1.00  0.00            
ATOM     90  O23 BCD     1      12.600  15.820  20.560  1.00  0.00            
ATOM     91  C28 BCD     1      14.500  15.540  19.150  1.00  0.00            
ATOM     92  C29 BCD     1      15.240  16.200  18.010  1.00  0.00            
ATOM     93  O24 BCD     1      14.330  16.200  16.940  1.00  0.00            
ATOM     94  C30 BCD     1      16.560  15.450  17.660  1.00  0.00            
ATOM     95  O25 BCD     1      16.230  14.170  17.050  1.00  0.00            
ATOM     96  H41 BCD     1      12.610  16.820  16.160  1.00  0.00            
ATOM     97  H42 BCD     1      12.050  15.640  18.030  1.00  0.00            
ATOM     98  H43 BCD     1      11.710  18.410  18.480  1.00  0.00            
ATOM     99  H44 BCD     1      13.650  17.430  19.770  1.00  0.00            
ATOM    100  H45 BCD     1      13.020  15.800  21.430  1.00  0.00            
ATOM    101  H46 BCD     1      14.140  14.520  18.920  1.00  0.00            
ATOM    102  H47 BCD     1      15.540  17.180  18.400  1.00  0.00            
ATOM    103  H48 BCD     1      17.030  16.090  16.910  1.00  0.00            
ATOM    104  H49 BCD     1      17.260  15.320  18.490  1.00  0.00            
ATOM    105  H50 BCD     1      16.970  13.800  16.560  1.00  0.00            
ATOM    106  C31 BCD     1      13.680  22.000  15.560  1.00  0.00            
ATOM    107  O26 BCD     1      14.830  22.050  16.390  1.00  0.00            
ATOM    108  C32 BCD     1      12.440  21.810  16.430  1.00  0.00            
ATOM    109  O27 BCD     1      12.410  22.920  17.310  1.00  0.00            
ATOM    110  C33 BCD     1      12.420  20.480  17.210  1.00  0.00            
ATOM    111  C34 BCD     1      12.810  19.330  16.310  1.00  0.00            
ATOM    112  C35 BCD     1      13.870  19.650  15.200  1.00  0.00            
ATOM    113  O28 BCD     1      13.590  20.910  14.610  1.00  0.00            
ATOM    114  C36 BCD     1      13.980  18.580  14.120  1.00  0.00            
ATOM    115  O29 BCD     1      12.650  18.430  13.550  1.00  0.00            
ATOM    116  O30 BCD     1      11.120  20.280  17.780  1.00  0.00            
ATOM    117  H51 BCD     1      13.600  22.980  15.070  1.00  0.00            
ATOM    118  H52 BCD     1      11.620  21.970  15.720  1.00  0.00            
ATOM    119  H53 BCD     1      13.220  23.060  17.800  1.00  0.00            
ATOM    120  H54 BCD     1      13.190  20.620  17.990  1.00  0.00            
ATOM    121  H55 BCD     1      10.920  21.070  18.290  1.00  0.00            
ATOM    122  H56 BCD     1      11.920  18.920  15.820  1.00  0.00            
ATOM    123  H57 BCD     1      14.850  19.650  15.700  1.00  0.00            
ATOM    124  H58 BCD     1      14.620  18.960  13.310  1.00  0.00            
ATOM    125  H59 BCD     1      14.430  17.660  14.520  1.00  0.00            
ATOM    126  H60 BCD     1      12.370  19.180  13.010  1.00  0.00            
ATOM    127  C37 BCD     1      18.430  24.120  16.670  1.00  0.00            
ATOM    128  O31 BCD     1      19.190  23.040  17.210  1.00  0.00            
ATOM    129  C38 BCD     1      17.300  24.500  17.680  1.00  0.00            
ATOM    130  O32 BCD     1      17.770  24.920  18.930  1.00  0.00            
ATOM    131  C39 BCD     1      16.220  23.370  17.680  1.00  0.00            
ATOM    132  O33 BCD     1      15.080  23.660  18.570  1.00  0.00            
ATOM    133  C40 BCD     1      15.720  23.140  16.270  1.00  0.00            
ATOM    134  C41 BCD     1      16.780  22.750  15.310  1.00  0.00            
ATOM    135  O34 BCD     1      17.920  23.690  15.370  1.00  0.00            
ATOM    136  C42 BCD     1      16.310  22.600  13.900  1.00  0.00            
ATOM    137  O35 BCD     1      15.520  23.710  13.580  1.00  0.00            
ATOM    138  H61 BCD     1      19.090  24.980  16.560  1.00  0.00            
ATOM    139  H62 BCD     1      16.740  25.290  17.160  1.00  0.00            
ATOM    140  H63 BCD     1      17.080  25.400  19.410  1.00  0.00            
ATOM    141  H64 BCD     1      16.680  22.430  18.010  1.00  0.00            
ATOM    142  H65 BCD     1      15.380  23.740  19.480  1.00  0.00            
ATOM    143  H66 BCD     1      15.280  24.100  15.940  1.00  0.00            
ATOM    144  H67 BCD     1      17.160  21.770  15.640  1.00  0.00            
ATOM    145  H68 BCD     1      17.270  22.530  13.370  1.00  0.00            
ATOM    146  H69 BCD     1      15.880  21.640  13.600  1.00  0.00            
ATOM    147  H70 BCD     1      16.000  24.340  13.040  1.00  0.00            
ATOM    148  C1  EB3     2      11.620  18.020  23.410  1.00  0.00            
ATOM    149  N1  EB3     2      12.070  18.590  22.080  1.00  0.00            
ATOM    150  C2  EB3     2      13.350  19.400  22.180  1.00  0.00            
ATOM    151  C3  EB3     2      14.790  18.730  22.240  1.00  0.00            
ATOM    152  O1  EB3     2      15.880  19.700  22.430  1.00  0.00            
ATOM    153  C4  EB3     2      17.270  19.380  22.060  1.00  0.00            
ATOM    154  C5  EB3     2      17.460  19.250  20.580  1.00  0.00            
ATOM    155  C6  EB3     2      16.630  19.980  19.680  1.00  0.00            
ATOM    156  C7  EB3     2      16.830  19.820  18.260  1.00  0.00            
ATOM    157  C8  EB3     2      17.820  19.020  17.760  1.00  0.00            
ATOM    158  Br1 EB3     2      17.940  18.810  15.880  1.00  0.00            
ATOM    159  C9  EB3     2      18.590  18.260  18.680  1.00  0.00            
ATOM    160  C10 EB3     2      18.400  18.340  20.060  1.00  0.00            
ATOM    161  C11 EB3     2      18.120  20.410  22.710  1.00  0.00            
ATOM    162  C12 EB3     2      18.460  20.250  24.070  1.00  0.00            
ATOM    163  C13 EB3     2      19.160  21.290  24.790  1.00  0.00            
ATOM    164  C14 EB3     2      19.590  22.460  24.110  1.00  0.00            
ATOM    165  C15 EB3     2      19.230  22.590  22.770  1.00  0.00            
ATOM    166  C16 EB3     2      18.560  21.590  22.070  1.00  0.00            
ATOM    167  C17 EB3     2      10.870  19.480  21.700  1.00  0.00            
ATOM    168  H1  EB3     2      11.090  18.740  24.040  1.00  0.00            
ATOM    169  H2  EB3     2      10.930  17.220  23.140  1.00  0.00            
ATOM    170  H3  EB3     2      12.460  17.570  23.930  1.00  0.00            
ATOM    171  H4  EB3     2      12.310  17.940  21.310  1.00  0.00            
ATOM    172  H5  EB3     2      13.340  19.890  23.160  1.00  0.00            
ATOM    173  H6  EB3     2      13.260  20.260  21.520  1.00  0.00            
ATOM    174  H7  EB3     2      14.950  18.240  21.270  1.00  0.00            
ATOM    175  H8  EB3     2      14.840  18.000  23.060  1.00  0.00            
ATOM    176  H9  EB3     2      17.520  18.410  22.510  1.00  0.00            
ATOM    177  H10 EB3     2      15.890  20.630  20.120  1.00  0.00            
ATOM    178  H11 EB3     2      16.090  20.170  17.560  1.00  0.00            
ATOM    179  H12 EB3     2      19.370  17.580  18.370  1.00  0.00            
ATOM    180  H13 EB3     2      19.040  17.800  20.760  1.00  0.00            
ATOM    181  H14 EB3     2      18.270  19.350  24.640  1.00  0.00            
ATOM    182  H15 EB3     2      19.490  21.180  25.810  1.00  0.00            
ATOM    183  H16 EB3     2      20.090  23.310  24.560  1.00  0.00            
ATOM    184  H17 EB3     2      19.470  23.530  22.280  1.00  0.00            
ATOM    185  H18 EB3     2      18.300  21.800  21.030  1.00  0.00            
ATOM    186  H19 EB3     2      10.980  19.810  20.670  1.00  0.00            
ATOM    187  H20 EB3     2       9.920  19.010  21.940  1.00  0.00            
ATOM    188  H21 EB3     2      11.020  20.410  22.260  1.00  0.00            
TER
ENDMDL
MODEL        1
ATOM      1  C1  BCD     1      33.330  27.310   2.980  1.00  0.00            
ATOM      2  O1  BCD     1      32.650  26.580   4.010  1.00  0.00            
ATOM      3  C2  BCD     1      32.360  28.320   2.320  1.00  0.00            
ATOM      4  O2  BCD     1      31.840  29.230   3.310  1.00  0.00            
ATOM      5  C3  BCD     1      31.180  27.590   1.680  1.00  0.00            
ATOM      6  O3  BCD     1      30.410  28.480   0.940  1.00  0.00            
ATOM      7  C4  BCD     1      31.640  26.540   0.710  1.00  0.00            
ATOM      8  C5  BCD     1      32.750  25.620   1.410  1.00  0.00            
ATOM      9  O4  BCD     1      33.750  26.480   1.940  1.00  0.00            
ATOM     10  C6  BCD     1      33.330  24.680   0.430  1.00  0.00            
ATOM     11  O5  BCD     1      33.820  25.380  -0.760  1.00  0.00            
ATOM     12  H1  BCD     1      34.150  27.880   3.410  1.00  0.00            
ATOM     13  H2  BCD     1      32.870  28.820   1.480  1.00  0.00            
ATOM     14  H3  BCD     1      30.920  29.360   3.080  1.00  0.00            
ATOM     15  H4  BCD     1      30.580  27.100   2.460  1.00  0.00            
ATOM     16  H5  BCD     1      29.920  27.930   0.330  1.00  0.00            
ATOM     17  H6  BCD     1      31.960  27.100  -0.170  1.00  0.00            
ATOM     18  H7  BCD     1      32.320  25.070   2.260  1.00  0.00            
ATOM     19  H8  BCD     1      34.100  24.130   0.980  1.00  0.00            
ATOM     20  H9  BCD     1      32.570  23.940   0.180  1.00  0.00            
ATOM     21  H10 BCD     1      34.690  25.740  -0.530  1.00  0.00            
ATOM     22  C7  BCD     1      32.490  25.850   8.100  1.00  0.00            
ATOM     23  O6  BCD     1      31.100  25.560   8.120  1.00  0.00            
ATOM     24  C8  BCD     1      32.670  27.290   7.630  1.00  0.00            
ATOM     25  O7  BCD     1      31.760  28.140   8.350  1.00  0.00            
ATOM     26  C9  BCD     1      32.430  27.460   6.210  1.00  0.00            
ATOM     27  O8  BCD     1      32.610  28.810   5.720  1.00  0.00            
ATOM     28  C10 BCD     1      33.230  26.460   5.340  1.00  0.00            
ATOM     29  C11 BCD     1      32.990  25.100   5.840  1.00  0.00            
ATOM     30  O9  BCD     1      33.260  25.060   7.250  1.00  0.00            
ATOM     31  C12 BCD     1      33.850  24.020   5.240  1.00  0.00            
ATOM     32  O10 BCD     1      35.240  24.310   5.440  1.00  0.00            
ATOM     33  H11 BCD     1      32.900  25.800   9.110  1.00  0.00            
ATOM     34  H12 BCD     1      33.690  27.540   7.950  1.00  0.00            
ATOM     35  H13 BCD     1      31.790  28.950   7.830  1.00  0.00            
ATOM     36  H14 BCD     1      31.390  27.140   6.030  1.00  0.00            
ATOM     37  H15 BCD     1      32.270  28.960   4.840  1.00  0.00            
ATOM     38  H16 BCD     1      34.300  26.680   5.350  1.00  0.00            
ATOM     39  H17 BCD     1      31.920  24.970   5.620  1.00  0.00            
ATOM     40  H18 BCD     1      33.460  23.090   5.660  1.00  0.00            
ATOM     41  H19 BCD     1      33.700  23.900   4.150  1.00  0.00            
ATOM     42  H20 BCD     1      35.690  23.470   5.560  1.00  0.00            
ATOM     43  C13 BCD     1      27.970  24.320  10.570  1.00  0.00            
ATOM     44  O11 BCD     1      27.020  24.540   9.530  1.00  0.00            
ATOM     45  C14 BCD     1      28.660  25.610  11.000  1.00  0.00            
ATOM     46  O12 BCD     1      27.640  26.530  11.330  1.00  0.00            
ATOM     47  C15 BCD     1      29.600  26.170   9.900  1.00  0.00            
ATOM     48  O13 BCD     1      30.410  27.280  10.420  1.00  0.00            
ATOM     49  C16 BCD     1      30.520  25.100   9.340  1.00  0.00            
ATOM     50  C17 BCD     1      29.790  23.760   8.990  1.00  0.00            
ATOM     51  O14 BCD     1      29.020  23.420  10.180  1.00  0.00            
ATOM     52  C18 BCD     1      30.730  22.560   8.710  1.00  0.00            
ATOM     53  O15 BCD     1      31.750  22.350   9.730  1.00  0.00            
ATOM     54  H21 BCD     1      27.610  23.930  11.520  1.00  0.00            
ATOM     55  H22 BCD     1      29.320  25.430  11.860  1.00  0.00            
ATOM     56  H23 BCD     1      28.100  27.330  11.620  1.00  0.00            
ATOM     57  H24 BCD     1      28.990  26.610   9.100  1.00  0.00            
ATOM     58  H25 BCD     1      31.130  27.490   9.830  1.00  0.00            
ATOM     59  H26 BCD     1      31.300  24.900  10.080  1.00  0.00            
ATOM     60  H27 BCD     1      29.120  23.980   8.150  1.00  0.00            
ATOM     61  H28 BCD     1      30.100  21.670   8.560  1.00  0.00            
ATOM     62  H29 BCD     1      31.200  22.700   7.730  1.00  0.00            
ATOM     63  H30 BCD     1      32.350  21.710   9.340  1.00  0.00            
ATOM     64  C19 BCD     1      23.060  23.810   8.700  1.00  0.00            
ATOM     65  O16 BCD     1      23.500  24.190   7.400  1.00  0.00            
ATOM     66  C20 BCD     1      23.280  24.900   9.640  1.00  0.00            
ATOM     67  O17 BCD     1      22.450  26.020   9.330  1.00  0.00            
ATOM     68  C21 BCD     1      24.800  25.270   9.640  1.00  0.00            
ATOM     69  O18 BCD     1      25.080  26.360  10.540  1.00  0.00            
ATOM     70  C22 BCD     1      25.690  24.080   9.870  1.00  0.00            
ATOM     71  C23 BCD     1      25.250  22.950   8.970  1.00  0.00            
ATOM     72  O19 BCD     1      23.880  22.660   9.070  1.00  0.00            
ATOM     73  C24 BCD     1      26.190  21.770   9.300  1.00  0.00            
ATOM     74  O20 BCD     1      26.080  21.330  10.620  1.00  0.00            
ATOM     75  H31 BCD     1      21.990  23.580   8.580  1.00  0.00            
ATOM     76  H32 BCD     1      23.080  24.570  10.660  1.00  0.00            
ATOM     77  H33 BCD     1      22.730  26.290   8.450  1.00  0.00            
ATOM     78  H34 BCD     1      24.970  25.650   8.630  1.00  0.00            
ATOM     79  H35 BCD     1      26.040  26.360  10.630  1.00  0.00            
ATOM     80  H36 BCD     1      25.640  23.740  10.910  1.00  0.00            
ATOM     81  H37 BCD     1      25.450  23.250   7.940  1.00  0.00            
ATOM     82  H38 BCD     1      25.830  21.000   8.600  1.00  0.00            
ATOM     83  H39 BCD     1      27.230  22.070   9.110  1.00  0.00            
ATOM     84  H40 BCD     1      26.840  20.790  10.840  1.00  0.00            
ATOM     85  C25 BCD     1      22.390  24.670   3.620  1.00  0.00            
ATOM     86  O21 BCD     1      23.770  24.280   3.440  1.00  0.00            
ATOM     87  C26 BCD     1      22.250  25.870   4.450  1.00  0.00            
ATOM     88  O22 BCD     1      22.640  27.030   3.730  1.00  0.00            
ATOM     89  C27 BCD     1      22.950  25.730   5.710  1.00  0.00            
ATOM     90  O23 BCD     1      22.800  26.850   6.580  1.00  0.00            
ATOM     91  C28 BCD     1      22.460  24.480   6.450  1.00  0.00            
ATOM     92  C29 BCD     1      22.230  23.190   5.520  1.00  0.00            
ATOM     93  O24 BCD     1      21.700  23.580   4.230  1.00  0.00            
ATOM     94  C30 BCD     1      21.360  22.120   6.120  1.00  0.00            
ATOM     95  O25 BCD     1      20.020  22.480   6.180  1.00  0.00            
ATOM     96  H41 BCD     1      21.940  24.880   2.640  1.00  0.00            
ATOM     97  H42 BCD     1      21.180  25.940   4.680  1.00  0.00            
ATOM     98  H43 BCD     1      21.940  27.460   3.220  1.00  0.00            
ATOM     99  H44 BCD     1      24.000  25.610   5.410  1.00  0.00            
ATOM    100  H45 BCD     1      23.110  27.590   6.060  1.00  0.00            
ATOM    101  H46 BCD     1      21.500  24.700   6.930  1.00  0.00            
ATOM    102  H47 BCD     1      23.270  22.860   5.420  1.00  0.00            
ATOM    103  H48 BCD     1      21.410  21.230   5.480  1.00  0.00            
ATOM    104  H49 BCD     1      21.800  21.780   7.060  1.00  0.00            
ATOM    105  H50 BCD     1      19.620  22.000   6.900  1.00  0.00            
ATOM    106  C31 BCD     1      26.040  22.780   0.160  1.00  0.00            
ATOM    107  O26 BCD     1      26.990  23.770   0.420  1.00  0.00            
ATOM    108  C32 BCD     1      24.660  23.380  -0.120  1.00  0.00            
ATOM    109  O27 BCD     1      24.770  24.190  -1.290  1.00  0.00            
ATOM    110  C33 BCD     1      23.940  24.140   1.050  1.00  0.00            
ATOM    111  C34 BCD     1      24.010  23.370   2.330  1.00  0.00            
ATOM    112  C35 BCD     1      25.390  22.820   2.500  1.00  0.00            
ATOM    113  O28 BCD     1      25.820  22.110   1.340  1.00  0.00            
ATOM    114  C36 BCD     1      25.500  21.930   3.740  1.00  0.00            
ATOM    115  O29 BCD     1      24.730  20.760   3.660  1.00  0.00            
ATOM    116  O30 BCD     1      22.570  24.380   0.490  1.00  0.00            
ATOM    117  H51 BCD     1      26.450  22.030  -0.530  1.00  0.00            
ATOM    118  H52 BCD     1      23.980  22.540  -0.320  1.00  0.00            
ATOM    119  H53 BCD     1      25.630  24.620  -1.290  1.00  0.00            
ATOM    120  H54 BCD     1      24.500  25.070   1.240  1.00  0.00            
ATOM    121  H55 BCD     1      22.590  25.020  -0.220  1.00  0.00            
ATOM    122  H56 BCD     1      23.300  22.530   2.340  1.00  0.00            
ATOM    123  H57 BCD     1      26.110  23.640   2.570  1.00  0.00            
ATOM    124  H58 BCD     1      26.540  21.600   3.820  1.00  0.00            
ATOM    125  H59 BCD     1      25.260  22.540   4.620  1.00  0.00            
ATOM    126  H60 BCD     1      24.580  20.520   4.580  1.00  0.00            
ATOM    127  C37 BCD     1      30.400  25.330  -0.840  1.00  0.00            
ATOM    128  O31 BCD     1      30.580  25.700   0.490  1.00  0.00            
ATOM    129  C38 BCD     1      29.210  25.910  -1.510  1.00  0.00            
ATOM    130  O32 BCD     1      29.350  27.300  -1.750  1.00  0.00            
ATOM    131  C39 BCD     1      27.940  25.530  -0.870  1.00  0.00            
ATOM    132  O33 BCD     1      26.860  25.910  -1.700  1.00  0.00            
ATOM    133  C40 BCD     1      27.890  24.000  -0.620  1.00  0.00            
ATOM    134  C41 BCD     1      29.180  23.310  -0.080  1.00  0.00            
ATOM    135  O34 BCD     1      30.250  23.920  -0.760  1.00  0.00            
ATOM    136  C42 BCD     1      29.170  21.820  -0.230  1.00  0.00            
ATOM    137  O35 BCD     1      28.980  21.420  -1.620  1.00  0.00            
ATOM    138  H61 BCD     1      31.300  25.550  -1.430  1.00  0.00            
ATOM    139  H62 BCD     1      29.320  25.470  -2.510  1.00  0.00            
ATOM    140  H63 BCD     1      28.830  27.580  -2.510  1.00  0.00            
ATOM    141  H64 BCD     1      27.880  26.140   0.050  1.00  0.00            
ATOM    142  H65 BCD     1      26.760  26.870  -1.690  1.00  0.00            
ATOM    143  H66 BCD     1      27.630  23.470  -1.550  1.00  0.00            
ATOM    144  H67 BCD     1      29.340  23.540   0.980  1.00  0.00            
ATOM    145  H68 BCD     1      30.200  21.650   0.090  1.00  0.00            
ATOM    146  H69 BCD     1      28.510  21.260   0.440  1.00  0.00            
ATOM    147  H70 BCD     1      29.450  22.030  -2.200  1.00  0.00            
ATOM    148  C1  EB3     2      24.500  30.710   3.060  1.00  0.00            
ATOM    149  N1  EB3     2      24.530  29.380   2.410  1.00  0.00            
ATOM    150  C2  EB3     2      25.890  28.730   2.560  1.00  0.00            
ATOM    151  C3  EB3     2      25.840  27.250   2.140  1.00  0.00            
ATOM    152  O1  EB3     2      26.960  26.620   2.700  1.00  0.00            
ATOM    153  C4  EB3     2      26.810  26.040   4.060  1.00  0.00            
ATOM    154  C5  EB3     2      27.800  24.930   4.240  1.00  0.00            
ATOM    155  C6  EB3     2      27.520  24.050   5.320  1.00  0.00            
ATOM    156  C7  EB3     2      28.310  22.940   5.630  1.00  0.00            
ATOM    157  C8  EB3     2      29.420  22.700   4.830  1.00  0.00            
ATOM    158  Br1 EB3     2      30.630  21.250   5.080  1.00  0.00            
ATOM    159  C9  EB3     2      29.750  23.500   3.740  1.00  0.00            
ATOM    160  C10 EB3     2      28.860  24.620   3.480  1.00  0.00            
ATOM    161  C11 EB3     2      27.030  27.180   4.990  1.00  0.00            
ATOM    162  C12 EB3     2      28.350  27.720   4.980  1.00  0.00            
ATOM    163  C13 EB3     2      28.810  28.720   5.890  1.00  0.00            
ATOM    164  C14 EB3     2      27.830  29.310   6.690  1.00  0.00            
ATOM    165  C15 EB3     2      26.520  28.750   6.760  1.00  0.00            
ATOM    166  C16 EB3     2      26.090  27.750   5.870  1.00  0.00            
ATOM    167  C17 EB3     2      24.340  29.620   0.950  1.00  0.00            
ATOM    168  H1  EB3     2      24.510  30.670   4.150  1.00  0.00            
ATOM    169  H2  EB3     2      25.290  31.350   2.660  1.00  0.00            
ATOM    170  H3  EB3     2      23.500  31.110   2.890  1.00  0.00            
ATOM    171  H4  EB3     2      23.800  28.750   2.780  1.00  0.00            
ATOM    172  H5  EB3     2      26.060  28.960   3.610  1.00  0.00            
ATOM    173  H6  EB3     2      26.620  29.350   2.050  1.00  0.00            
ATOM    174  H7  EB3     2      25.840  27.120   1.050  1.00  0.00            
ATOM    175  H8  EB3     2      24.980  26.820   2.670  1.00  0.00            
ATOM    176  H9  EB3     2      25.790  25.660   4.190  1.00  0.00            
ATOM    177  H10 EB3     2      26.630  24.220   5.920  1.00  0.00            
ATOM    178  H11 EB3     2      28.060  22.220   6.410  1.00  0.00            
ATOM    179  H12 EB3     2      30.570  23.390   3.040  1.00  0.00            
ATOM    180  H13 EB3     2      29.170  25.280   2.680  1.00  0.00            
ATOM    181  H14 EB3     2      29.030  27.290   4.260  1.00  0.00            
ATOM    182  H15 EB3     2      29.800  29.160   5.810  1.00  0.00            
ATOM    183  H16 EB3     2      28.010  30.150   7.360  1.00  0.00            
ATOM    184  H17 EB3     2      25.740  29.160   7.400  1.00  0.00            
ATOM    185  H18 EB3     2      25.040  27.490   5.860  1.00  0.00            
ATOM    186  H19 EB3     2      24.340  28.730   0.320  1.00  0.00            
ATOM    187  H20 EB3     2      23.360  30.090   0.870  1.00  0.00            
ATOM    188  H21 EB3     2      25.150  30.290   0.670  1.00  0.00            
TER
ENDMDL
MODEL        1
ATOM      1  C1  BCD     1      27.190  13.580  16.550  1.00  0.00            
ATOM      2  O1  BCD     1      25.950  13.380  17.150  1.00  0.00            
ATOM      3  C2  BCD     1      27.120  13.590  15.050  1.00  0.00            
ATOM      4  O2  BCD     1      26.310  14.770  14.710  1.00  0.00            
ATOM      5  C3  BCD     1      26.600  12.250  14.520  1.00  0.00            
ATOM      6  O3  BCD     1      26.450  12.230  13.100  1.00  0.00            
ATOM      7  C4  BCD     1      27.400  11.090  14.970  1.00  0.00            
ATOM      8  C5  BCD     1      27.670  11.160  16.500  1.00  0.00            
ATOM      9  O4  BCD     1      28.130  12.480  16.840  1.00  0.00            
ATOM     10  C6  BCD     1      28.580  10.030  17.050  1.00  0.00            
ATOM     11  O5  BCD     1      29.900  10.140  16.450  1.00  0.00            
ATOM     12  H1  BCD     1      27.760  14.430  16.960  1.00  0.00            
ATOM     13  H2  BCD     1      28.150  13.740  14.710  1.00  0.00            
ATOM     14  H3  BCD     1      26.190  15.360  15.460  1.00  0.00            
ATOM     15  H4  BCD     1      25.620  12.040  14.960  1.00  0.00            
ATOM     16  H5  BCD     1      25.990  13.030  12.830  1.00  0.00            
ATOM     17  H6  BCD     1      28.390  11.190  14.510  1.00  0.00            
ATOM     18  H7  BCD     1      26.780  10.930  17.090  1.00  0.00            
ATOM     19  H8  BCD     1      28.630  10.170  18.140  1.00  0.00            
ATOM     20  H9  BCD     1      28.220   9.010  16.850  1.00  0.00            
ATOM     21  H10 BCD     1      30.390  10.860  16.880  1.00  0.00            
ATOM     22  C7  BCD     1      23.620  15.170  20.110  1.00  0.00            
ATOM     23  O6  BCD     1      22.490  14.680  19.450  1.00  0.00            
ATOM     24  C8  BCD     1      24.420  16.100  19.260  1.00  0.00            
ATOM     25  O7  BCD     1      23.630  17.250  18.920  1.00  0.00            
ATOM     26  C9  BCD     1      24.830  15.380  17.950  1.00  0.00            
ATOM     27  O8  BCD     1      25.430  16.260  17.000  1.00  0.00            
ATOM     28  C10 BCD     1      25.720  14.180  18.310  1.00  0.00            
ATOM     29  C11 BCD     1      25.030  13.280  19.390  1.00  0.00            
ATOM     30  O9  BCD     1      24.460  14.090  20.460  1.00  0.00            
ATOM     31  C12 BCD     1      25.910  12.190  19.940  1.00  0.00            
ATOM     32  O10 BCD     1      25.160  11.390  20.870  1.00  0.00            
ATOM     33  H11 BCD     1      23.360  15.610  21.080  1.00  0.00            
ATOM     34  H12 BCD     1      25.330  16.450  19.750  1.00  0.00            
ATOM     35  H13 BCD     1      24.180  17.850  18.420  1.00  0.00            
ATOM     36  H14 BCD     1      23.930  14.900  17.540  1.00  0.00            
ATOM     37  H15 BCD     1      26.140  16.740  17.420  1.00  0.00            
ATOM     38  H16 BCD     1      26.610  14.600  18.790  1.00  0.00            
ATOM     39  H17 BCD     1      24.250  12.640  18.940  1.00  0.00            
ATOM     40  H18 BCD     1      26.310  11.530  19.160  1.00  0.00            
ATOM     41  H19 BCD     1      26.770  12.640  20.460  1.00  0.00            
ATOM     42  H20 BCD     1      25.720  10.690  21.210  1.00  0.00            
ATOM     43  C13 BCD     1      18.390  14.490  20.200  1.00  0.00            
ATOM     44  O11 BCD     1      18.260  13.570  19.110  1.00  0.00            
ATOM     45  C14 BCD     1      18.950  15.850  19.740  1.00  0.00            
ATOM     46  O12 BCD     1      18.020  16.530  18.830  1.00  0.00            
ATOM     47  C15 BCD     1      20.330  15.620  19.120  1.00  0.00            
ATOM     48  O13 BCD     1      21.000  16.860  18.760  1.00  0.00            
ATOM     49  C16 BCD     1      21.230  14.930  20.150  1.00  0.00            
ATOM     50  C17 BCD     1      20.590  13.540  20.540  1.00  0.00            
ATOM     51  O14 BCD     1      19.270  13.810  21.140  1.00  0.00            
ATOM     52  C18 BCD     1      21.500  12.810  21.550  1.00  0.00            
ATOM     53  O15 BCD     1      21.730  13.680  22.640  1.00  0.00            
ATOM     54  H21 BCD     1      17.430  14.650  20.710  1.00  0.00            
ATOM     55  H22 BCD     1      19.120  16.490  20.620  1.00  0.00            
ATOM     56  H23 BCD     1      18.340  17.400  18.570  1.00  0.00            
ATOM     57  H24 BCD     1      20.290  14.920  18.280  1.00  0.00            
ATOM     58  H25 BCD     1      21.940  16.820  18.930  1.00  0.00            
ATOM     59  H26 BCD     1      21.230  15.600  21.020  1.00  0.00            
ATOM     60  H27 BCD     1      20.510  12.900  19.650  1.00  0.00            
ATOM     61  H28 BCD     1      21.050  11.830  21.750  1.00  0.00            
ATOM     62  H29 BCD     1      22.470  12.620  21.090  1.00  0.00            
ATOM     63  H30 BCD     1      22.690  13.650  22.770  1.00  0.00            
ATOM     64  C19 BCD     1      16.020  11.680  16.340  1.00  0.00            
ATOM     65  O16 BCD     1      17.080  10.740  16.340  1.00  0.00            
ATOM     66  C20 BCD     1      16.450  13.080  15.900  1.00  0.00            
ATOM     67  O17 BCD     1      16.990  12.980  14.550  1.00  0.00            
ATOM     68  C21 BCD     1      17.480  13.550  16.920  1.00  0.00            
ATOM     69  O18 BCD     1      17.890  14.880  16.610  1.00  0.00            
ATOM     70  C22 BCD     1      17.040  13.610  18.390  1.00  0.00            
ATOM     71  C23 BCD     1      16.430  12.260  18.720  1.00  0.00            
ATOM     72  O19 BCD     1      15.490  11.840  17.690  1.00  0.00            
ATOM     73  C24 BCD     1      15.710  12.410  19.990  1.00  0.00            
ATOM     74  O20 BCD     1      15.460  11.160  20.610  1.00  0.00            
ATOM     75  H31 BCD     1      15.150  11.380  15.740  1.00  0.00            
ATOM     76  H32 BCD     1      15.530  13.670  15.810  1.00  0.00            
ATOM     77  H33 BCD     1      17.360  13.850  14.380  1.00  0.00            
ATOM     78  H34 BCD     1      18.320  12.850  16.900  1.00  0.00            
ATOM     79  H35 BCD     1      18.090  15.360  17.420  1.00  0.00            
ATOM     80  H36 BCD     1      16.390  14.490  18.470  1.00  0.00            
ATOM     81  H37 BCD     1      17.250  11.540  18.830  1.00  0.00            
ATOM     82  H38 BCD     1      16.290  12.960  20.730  1.00  0.00            
ATOM     83  H39 BCD     1      14.690  12.750  19.770  1.00  0.00            
ATOM     84  H40 BCD     1      16.260  10.740  20.930  1.00  0.00            
ATOM     85  C25 BCD     1      18.120   7.050  15.210  1.00  0.00            
ATOM     86  O21 BCD     1      19.490   7.370  15.250  1.00  0.00            
ATOM     87  C26 BCD     1      17.430   7.810  14.110  1.00  0.00            
ATOM     88  O22 BCD     1      18.100   7.560  12.810  1.00  0.00            
ATOM     89  C27 BCD     1      17.390   9.280  14.540  1.00  0.00            
ATOM     90  O23 BCD     1      16.660  10.170  13.660  1.00  0.00            
ATOM     91  C28 BCD     1      16.850   9.380  15.930  1.00  0.00            
ATOM     92  C29 BCD     1      17.490   8.520  16.970  1.00  0.00            
ATOM     93  O24 BCD     1      17.510   7.210  16.470  1.00  0.00            
ATOM     94  C30 BCD     1      16.670   8.420  18.260  1.00  0.00            
ATOM     95  O25 BCD     1      17.180   7.680  19.250  1.00  0.00            
ATOM     96  H41 BCD     1      18.030   5.970  15.050  1.00  0.00            
ATOM     97  H42 BCD     1      16.430   7.380  14.090  1.00  0.00            
ATOM     98  H43 BCD     1      17.950   8.310  12.230  1.00  0.00            
ATOM     99  H44 BCD     1      18.400   9.680  14.720  1.00  0.00            
ATOM    100  H45 BCD     1      16.840  11.100  13.820  1.00  0.00            
ATOM    101  H46 BCD     1      15.810   9.030  15.940  1.00  0.00            
ATOM    102  H47 BCD     1      18.500   8.850  17.250  1.00  0.00            
ATOM    103  H48 BCD     1      16.330   9.360  18.730  1.00  0.00            
ATOM    104  H49 BCD     1      15.690   7.930  18.140  1.00  0.00            
ATOM    105  H50 BCD     1      16.960   7.980  20.130  1.00  0.00            
ATOM    106  C31 BCD     1      23.150   5.540  14.890  1.00  0.00            
ATOM    107  O26 BCD     1      23.680   6.730  14.450  1.00  0.00            
ATOM    108  C32 BCD     1      22.070   4.990  13.930  1.00  0.00            
ATOM    109  O27 BCD     1      22.720   4.810  12.730  1.00  0.00            
ATOM    110  C33 BCD     1      20.830   5.950  13.890  1.00  0.00            
ATOM    111  C34 BCD     1      20.400   6.270  15.310  1.00  0.00            
ATOM    112  C35 BCD     1      21.590   6.760  16.170  1.00  0.00            
ATOM    113  O28 BCD     1      22.610   5.790  16.170  1.00  0.00            
ATOM    114  C36 BCD     1      21.140   6.880  17.630  1.00  0.00            
ATOM    115  O29 BCD     1      20.900   5.540  18.200  1.00  0.00            
ATOM    116  O30 BCD     1      19.770   5.420  13.200  1.00  0.00            
ATOM    117  H51 BCD     1      24.010   4.860  14.940  1.00  0.00            
ATOM    118  H52 BCD     1      21.740   4.000  14.280  1.00  0.00            
ATOM    119  H53 BCD     1      22.010   4.630  12.110  1.00  0.00            
ATOM    120  H54 BCD     1      21.230   6.910  13.530  1.00  0.00            
ATOM    121  H55 BCD     1      19.220   6.180  12.990  1.00  0.00            
ATOM    122  H56 BCD     1      19.900   5.420  15.790  1.00  0.00            
ATOM    123  H57 BCD     1      22.020   7.690  15.780  1.00  0.00            
ATOM    124  H58 BCD     1      21.860   7.400  18.280  1.00  0.00            
ATOM    125  H59 BCD     1      20.220   7.460  17.730  1.00  0.00            
ATOM    126  H60 BCD     1      21.620   4.970  17.920  1.00  0.00            
ATOM    127  C37 BCD     1      27.390   8.600  14.360  1.00  0.00            
ATOM    128  O31 BCD     1      26.720   9.840  14.650  1.00  0.00            
ATOM    129  C38 BCD     1      26.730   8.130  13.040  1.00  0.00            
ATOM    130  O32 BCD     1      26.990   9.040  12.020  1.00  0.00            
ATOM    131  C39 BCD     1      25.280   7.770  13.170  1.00  0.00            
ATOM    132  O33 BCD     1      24.660   7.100  12.030  1.00  0.00            
ATOM    133  C40 BCD     1      25.100   6.870  14.390  1.00  0.00            
ATOM    134  C41 BCD     1      25.690   7.450  15.630  1.00  0.00            
ATOM    135  O34 BCD     1      27.050   7.710  15.370  1.00  0.00            
ATOM    136  C42 BCD     1      25.770   6.440  16.780  1.00  0.00            
ATOM    137  O35 BCD     1      26.510   5.240  16.430  1.00  0.00            
ATOM    138  H61 BCD     1      28.460   8.800  14.350  1.00  0.00            
ATOM    139  H62 BCD     1      27.190   7.190  12.720  1.00  0.00            
ATOM    140  H63 BCD     1      27.470   9.780  12.410  1.00  0.00            
ATOM    141  H64 BCD     1      24.800   8.730  13.390  1.00  0.00            
ATOM    142  H65 BCD     1      23.880   6.590  12.270  1.00  0.00            
ATOM    143  H66 BCD     1      25.630   5.910  14.280  1.00  0.00            
ATOM    144  H67 BCD     1      25.200   8.400  15.860  1.00  0.00            
ATOM    145  H68 BCD     1      26.160   6.890  17.700  1.00  0.00            
ATOM    146  H69 BCD     1      24.750   6.090  16.990  1.00  0.00            
ATOM    147  H70 BCD     1      26.630   4.770  17.270  1.00  0.00            
ATOM    148  C1  EB3     2      21.480  18.230  15.980  1.00  0.00            
ATOM    149  N1  EB3     2      21.980  17.080  15.160  1.00  0.00            
ATOM    150  C2  EB3     2      21.800  15.820  16.030  1.00  0.00            
ATOM    151  C3  EB3     2      22.380  14.490  15.480  1.00  0.00            
ATOM    152  O1  EB3     2      21.800  13.510  16.310  1.00  0.00            
ATOM    153  C4  EB3     2      22.240  12.110  16.160  1.00  0.00            
ATOM    154  C5  EB3     2      21.760  11.190  17.270  1.00  0.00            
ATOM    155  C6  EB3     2      20.390  11.050  17.590  1.00  0.00            
ATOM    156  C7  EB3     2      20.070  10.310  18.790  1.00  0.00            
ATOM    157  C8  EB3     2      21.050   9.790  19.680  1.00  0.00            
ATOM    158  Br1 EB3     2      20.530   8.900  21.310  1.00  0.00            
ATOM    159  C9  EB3     2      22.440   9.960  19.320  1.00  0.00            
ATOM    160  C10 EB3     2      22.750  10.580  18.100  1.00  0.00            
ATOM    161  C11 EB3     2      21.830  11.540  14.790  1.00  0.00            
ATOM    162  C12 EB3     2      20.620  11.840  14.190  1.00  0.00            
ATOM    163  C13 EB3     2      20.150  11.110  13.110  1.00  0.00            
ATOM    164  C14 EB3     2      20.910  10.020  12.600  1.00  0.00            
ATOM    165  C15 EB3     2      22.170   9.700  13.250  1.00  0.00            
ATOM    166  C16 EB3     2      22.620  10.520  14.280  1.00  0.00            
ATOM    167  C17 EB3     2      23.440  17.480  14.820  1.00  0.00            
ATOM    168  H1  EB3     2      21.780  19.230  15.670  1.00  0.00            
ATOM    169  H2  EB3     2      20.410  18.260  15.750  1.00  0.00            
ATOM    170  H3  EB3     2      21.840  18.150  17.010  1.00  0.00            
ATOM    171  H4  EB3     2      21.350  16.910  14.360  1.00  0.00            
ATOM    172  H5  EB3     2      20.740  15.570  16.040  1.00  0.00            
ATOM    173  H6  EB3     2      22.220  16.000  17.020  1.00  0.00            
ATOM    174  H7  EB3     2      23.470  14.630  15.550  1.00  0.00            
ATOM    175  H8  EB3     2      21.930  14.470  14.480  1.00  0.00            
ATOM    176  H9  EB3     2      23.340  12.110  16.080  1.00  0.00            
ATOM    177  H10 EB3     2      19.710  11.520  16.890  1.00  0.00            
ATOM    178  H11 EB3     2      19.050  10.020  19.030  1.00  0.00            
ATOM    179  H12 EB3     2      23.130   9.680  20.110  1.00  0.00            
ATOM    180  H13 EB3     2      23.810  10.720  17.910  1.00  0.00            
ATOM    181  H14 EB3     2      20.080  12.730  14.500  1.00  0.00            
ATOM    182  H15 EB3     2      19.170  11.310  12.710  1.00  0.00            
ATOM    183  H16 EB3     2      20.570   9.470  11.730  1.00  0.00            
ATOM    184  H17 EB3     2      22.730   8.880  12.810  1.00  0.00            
ATOM    185  H18 EB3     2      23.560  10.280  14.780  1.00  0.00            
ATOM    186  H19 EB3     2      23.820  16.580  14.340  1.00  0.00            
ATOM    187  H20 EB3     2      23.540  18.380  14.210  1.00  0.00            
ATOM    188  H21 EB3     2      24.030  17.560  15.740  1.00  0.00            
TER
ENDMDL
MODEL        1
ATOM      1  C1  BCD     1      29.200  30.860   2.150  1.00  0.00            
ATOM      2  O1  BCD     1      28.820  29.910   3.100  1.00  0.00            
ATOM      3  C2  BCD     1      27.970  31.780   1.830  1.00  0.00            
ATOM      4  O2  BCD     1      27.550  32.510   3.000  1.00  0.00            
ATOM      5  C3  BCD     1      26.860  31.030   1.170  1.00  0.00            
ATOM      6  O3  BCD     1      25.720  31.890   0.880  1.00  0.00            
ATOM      7  C4  BCD     1      27.470  30.440  -0.150  1.00  0.00            
ATOM      8  C5  BCD     1      28.740  29.580   0.170  1.00  0.00            
ATOM      9  O4  BCD     1      29.640  30.360   0.900  1.00  0.00            
ATOM     10  C6  BCD     1      29.490  28.930  -0.970  1.00  0.00            
ATOM     11  O5  BCD     1      29.800  29.830  -2.040  1.00  0.00            
ATOM     12  H1  BCD     1      30.030  31.470   2.520  1.00  0.00            
ATOM     13  H2  BCD     1      28.230  32.490   1.030  1.00  0.00            
ATOM     14  H3  BCD     1      26.700  32.950   2.940  1.00  0.00            
ATOM     15  H4  BCD     1      26.590  30.180   1.810  1.00  0.00            
ATOM     16  H5  BCD     1      25.320  31.650   0.040  1.00  0.00            
ATOM     17  H6  BCD     1      27.670  31.240  -0.870  1.00  0.00            
ATOM     18  H7  BCD     1      28.390  28.770   0.820  1.00  0.00            
ATOM     19  H8  BCD     1      30.470  28.570  -0.630  1.00  0.00            
ATOM     20  H9  BCD     1      28.890  28.070  -1.300  1.00  0.00            
ATOM     21  H10 BCD     1      30.510  29.430  -2.570  1.00  0.00            
ATOM     22  C7  BCD     1      30.320  27.960   6.400  1.00  0.00            
ATOM     23  O6  BCD     1      29.150  27.190   6.520  1.00  0.00            
ATOM     24  C8  BCD     1      30.100  29.460   6.540  1.00  0.00            
ATOM     25  O7  BCD     1      29.590  29.750   7.830  1.00  0.00            
ATOM     26  C9  BCD     1      29.220  30.050   5.410  1.00  0.00            
ATOM     27  O8  BCD     1      29.220  31.520   5.420  1.00  0.00            
ATOM     28  C10 BCD     1      29.810  29.550   4.080  1.00  0.00            
ATOM     29  C11 BCD     1      30.170  28.040   4.030  1.00  0.00            
ATOM     30  O9  BCD     1      30.930  27.660   5.210  1.00  0.00            
ATOM     31  C12 BCD     1      30.950  27.620   2.740  1.00  0.00            
ATOM     32  O10 BCD     1      32.160  28.340   2.540  1.00  0.00            
ATOM     33  H11 BCD     1      31.000  27.630   7.190  1.00  0.00            
ATOM     34  H12 BCD     1      31.110  29.890   6.490  1.00  0.00            
ATOM     35  H13 BCD     1      29.330  30.670   7.970  1.00  0.00            
ATOM     36  H14 BCD     1      28.170  29.710   5.480  1.00  0.00            
ATOM     37  H15 BCD     1      28.790  31.780   4.600  1.00  0.00            
ATOM     38  H16 BCD     1      30.710  30.090   3.750  1.00  0.00            
ATOM     39  H17 BCD     1      29.220  27.500   4.010  1.00  0.00            
ATOM     40  H18 BCD     1      31.240  26.590   2.970  1.00  0.00            
ATOM     41  H19 BCD     1      30.170  27.680   1.960  1.00  0.00            
ATOM     42  H20 BCD     1      32.640  28.400   3.370  1.00  0.00            
ATOM     43  C13 BCD     1      27.600  23.850   8.380  1.00  0.00            
ATOM     44  O11 BCD     1      26.440  24.130   7.730  1.00  0.00            
ATOM     45  C14 BCD     1      27.930  25.050   9.290  1.00  0.00            
ATOM     46  O12 BCD     1      26.930  25.200  10.350  1.00  0.00            
ATOM     47  C15 BCD     1      28.160  26.310   8.470  1.00  0.00            
ATOM     48  O13 BCD     1      28.530  27.440   9.270  1.00  0.00            
ATOM     49  C16 BCD     1      29.160  26.050   7.390  1.00  0.00            
ATOM     50  C17 BCD     1      28.850  24.820   6.550  1.00  0.00            
ATOM     51  O14 BCD     1      28.600  23.690   7.460  1.00  0.00            
ATOM     52  C18 BCD     1      29.890  24.350   5.490  1.00  0.00            
ATOM     53  O15 BCD     1      31.110  23.960   6.160  1.00  0.00            
ATOM     54  H21 BCD     1      27.560  22.890   8.910  1.00  0.00            
ATOM     55  H22 BCD     1      28.880  24.800   9.770  1.00  0.00            
ATOM     56  H23 BCD     1      27.170  26.060  10.720  1.00  0.00            
ATOM     57  H24 BCD     1      27.220  26.590   7.980  1.00  0.00            
ATOM     58  H25 BCD     1      28.860  28.140   8.700  1.00  0.00            
ATOM     59  H26 BCD     1      30.170  25.940   7.810  1.00  0.00            
ATOM     60  H27 BCD     1      27.950  24.970   5.940  1.00  0.00            
ATOM     61  H28 BCD     1      29.440  23.640   4.780  1.00  0.00            
ATOM     62  H29 BCD     1      30.190  25.200   4.860  1.00  0.00            
ATOM     63  H30 BCD     1      31.830  23.750   5.570  1.00  0.00            
ATOM     64  C19 BCD     1      22.920  22.190   7.130  1.00  0.00            
ATOM     65  O16 BCD     1      22.850  22.990   5.980  1.00  0.00            
ATOM     66  C20 BCD     1      22.920  23.030   8.360  1.00  0.00            
ATOM     67  O17 BCD     1      21.710  23.760   8.530  1.00  0.00            
ATOM     68  C21 BCD     1      24.130  23.940   8.300  1.00  0.00            
ATOM     69  O18 BCD     1      24.310  24.730   9.530  1.00  0.00            
ATOM     70  C22 BCD     1      25.390  23.160   8.060  1.00  0.00            
ATOM     71  C23 BCD     1      25.350  22.050   7.020  1.00  0.00            
ATOM     72  O19 BCD     1      24.090  21.330   7.060  1.00  0.00            
ATOM     73  C24 BCD     1      26.510  21.000   7.180  1.00  0.00            
ATOM     74  O20 BCD     1      26.570  20.670   8.520  1.00  0.00            
ATOM     75  H31 BCD     1      22.030  21.560   7.190  1.00  0.00            
ATOM     76  H32 BCD     1      23.090  22.390   9.230  1.00  0.00            
ATOM     77  H33 BCD     1      21.420  24.220   7.730  1.00  0.00            
ATOM     78  H34 BCD     1      23.930  24.650   7.480  1.00  0.00            
ATOM     79  H35 BCD     1      25.260  24.850   9.500  1.00  0.00            
ATOM     80  H36 BCD     1      25.540  22.780   9.080  1.00  0.00            
ATOM     81  H37 BCD     1      25.340  22.530   6.030  1.00  0.00            
ATOM     82  H38 BCD     1      26.390  20.080   6.600  1.00  0.00            
ATOM     83  H39 BCD     1      27.460  21.480   6.900  1.00  0.00            
ATOM     84  H40 BCD     1      25.780  20.140   8.710  1.00  0.00            
ATOM     85  C25 BCD     1      20.890  23.480   2.480  1.00  0.00            
ATOM     86  O21 BCD     1      21.940  24.240   1.930  1.00  0.00            
ATOM     87  C26 BCD     1      20.300  24.190   3.710  1.00  0.00            
ATOM     88  O22 BCD     1      19.810  25.470   3.390  1.00  0.00            
ATOM     89  C27 BCD     1      21.240  24.200   4.890  1.00  0.00            
ATOM     90  O23 BCD     1      20.660  24.770   6.070  1.00  0.00            
ATOM     91  C28 BCD     1      21.690  22.770   5.170  1.00  0.00            
ATOM     92  C29 BCD     1      22.230  22.030   3.920  1.00  0.00            
ATOM     93  O24 BCD     1      21.340  22.170   2.840  1.00  0.00            
ATOM     94  C30 BCD     1      22.450  20.530   4.170  1.00  0.00            
ATOM     95  O25 BCD     1      21.140  19.990   4.450  1.00  0.00            
ATOM     96  H41 BCD     1      20.110  23.560   1.710  1.00  0.00            
ATOM     97  H42 BCD     1      19.410  23.630   4.040  1.00  0.00            
ATOM     98  H43 BCD     1      19.020  25.550   3.940  1.00  0.00            
ATOM     99  H44 BCD     1      22.110  24.770   4.510  1.00  0.00            
ATOM    100  H45 BCD     1      20.660  25.730   6.010  1.00  0.00            
ATOM    101  H46 BCD     1      20.820  22.360   5.700  1.00  0.00            
ATOM    102  H47 BCD     1      23.190  22.490   3.650  1.00  0.00            
ATOM    103  H48 BCD     1      22.910  20.060   3.300  1.00  0.00            
ATOM    104  H49 BCD     1      23.080  20.250   5.030  1.00  0.00            
ATOM    105  H50 BCD     1      20.980  19.360   3.740  1.00  0.00            
ATOM    106  C31 BCD     1      23.740  24.850  -1.720  1.00  0.00            
ATOM    107  O26 BCD     1      24.150  26.060  -1.140  1.00  0.00            
ATOM    108  C32 BCD     1      22.310  24.600  -1.850  1.00  0.00            
ATOM    109  O27 BCD     1      21.770  25.490  -2.870  1.00  0.00            
ATOM    110  C33 BCD     1      21.640  24.790  -0.440  1.00  0.00            
ATOM    111  C34 BCD     1      22.350  23.850   0.590  1.00  0.00            
ATOM    112  C35 BCD     1      23.830  23.800   0.460  1.00  0.00            
ATOM    113  O28 BCD     1      24.190  23.770  -0.940  1.00  0.00            
ATOM    114  C36 BCD     1      24.500  22.650   1.170  1.00  0.00            
ATOM    115  O29 BCD     1      23.960  21.370   0.780  1.00  0.00            
ATOM    116  O30 BCD     1      20.240  24.410  -0.480  1.00  0.00            
ATOM    117  H51 BCD     1      24.150  24.850  -2.740  1.00  0.00            
ATOM    118  H52 BCD     1      22.070  23.600  -2.220  1.00  0.00            
ATOM    119  H53 BCD     1      21.010  25.080  -3.280  1.00  0.00            
ATOM    120  H54 BCD     1      21.800  25.800  -0.030  1.00  0.00            
ATOM    121  H55 BCD     1      19.770  25.130  -0.900  1.00  0.00            
ATOM    122  H56 BCD     1      21.990  22.820   0.440  1.00  0.00            
ATOM    123  H57 BCD     1      24.210  24.710   0.960  1.00  0.00            
ATOM    124  H58 BCD     1      25.580  22.690   0.960  1.00  0.00            
ATOM    125  H59 BCD     1      24.530  22.840   2.250  1.00  0.00            
ATOM    126  H60 BCD     1      24.650  20.770   1.080  1.00  0.00            
ATOM    127  C37 BCD     1      26.050  29.630  -1.920  1.00  0.00            
ATOM    128  O31 BCD     1      26.420  29.560  -0.530  1.00  0.00            
ATOM    129  C38 BCD     1      24.520  29.760  -2.020  1.00  0.00            
ATOM    130  O32 BCD     1      24.150  30.950  -1.270  1.00  0.00            
ATOM    131  C39 BCD     1      23.860  28.470  -1.480  1.00  0.00            
ATOM    132  O33 BCD     1      22.390  28.400  -1.650  1.00  0.00            
ATOM    133  C40 BCD     1      24.480  27.180  -1.990  1.00  0.00            
ATOM    134  C41 BCD     1      25.990  27.210  -2.260  1.00  0.00            
ATOM    135  O34 BCD     1      26.470  28.500  -2.610  1.00  0.00            
ATOM    136  C42 BCD     1      26.450  26.270  -3.340  1.00  0.00            
ATOM    137  O35 BCD     1      25.880  26.570  -4.600  1.00  0.00            
ATOM    138  H61 BCD     1      26.530  30.510  -2.340  1.00  0.00            
ATOM    139  H62 BCD     1      24.290  29.790  -3.090  1.00  0.00            
ATOM    140  H63 BCD     1      23.650  31.580  -1.790  1.00  0.00            
ATOM    141  H64 BCD     1      24.070  28.440  -0.400  1.00  0.00            
ATOM    142  H65 BCD     1      22.270  27.500  -1.960  1.00  0.00            
ATOM    143  H66 BCD     1      23.970  26.940  -2.930  1.00  0.00            
ATOM    144  H67 BCD     1      26.490  26.890  -1.340  1.00  0.00            
ATOM    145  H68 BCD     1      27.540  26.370  -3.420  1.00  0.00            
ATOM    146  H69 BCD     1      26.320  25.230  -3.020  1.00  0.00            
ATOM    147  H70 BCD     1      26.410  27.270  -4.990  1.00  0.00            
ATOM    148  C1  EB3     2      19.890  29.500   2.680  1.00  0.00            
ATOM    149  N1  EB3     2      20.330  28.230   2.060  1.00  0.00            
ATOM    150  C2  EB3     2      21.760  28.190   2.110  1.00  0.00            
ATOM    151  C3  EB3     2      22.390  27.810   3.450  1.00  0.00            
ATOM    152  O1  EB3     2      23.650  27.300   3.000  1.00  0.00            
ATOM    153  C4  EB3     2      24.540  27.040   4.060  1.00  0.00            
ATOM    154  C5  EB3     2      25.810  26.310   3.420  1.00  0.00            
ATOM    155  C6  EB3     2      26.240  25.070   3.920  1.00  0.00            
ATOM    156  C7  EB3     2      27.280  24.300   3.410  1.00  0.00            
ATOM    157  C8  EB3     2      28.200  24.930   2.570  1.00  0.00            
ATOM    158  Br1 EB3     2      29.790  24.090   1.900  1.00  0.00            
ATOM    159  C9  EB3     2      27.810  26.220   2.010  1.00  0.00            
ATOM    160  C10 EB3     2      26.600  26.890   2.470  1.00  0.00            
ATOM    161  C11 EB3     2      25.060  28.270   4.810  1.00  0.00            
ATOM    162  C12 EB3     2      24.910  29.600   4.220  1.00  0.00            
ATOM    163  C13 EB3     2      25.190  30.700   5.060  1.00  0.00            
ATOM    164  C14 EB3     2      25.480  30.530   6.410  1.00  0.00            
ATOM    165  C15 EB3     2      25.670  29.290   6.920  1.00  0.00            
ATOM    166  C16 EB3     2      25.440  28.130   6.160  1.00  0.00            
ATOM    167  C17 EB3     2      20.000  28.240   0.560  1.00  0.00            
ATOM    168  H1  EB3     2      18.810  29.470   2.830  1.00  0.00            
ATOM    169  H2  EB3     2      20.290  29.750   3.670  1.00  0.00            
ATOM    170  H3  EB3     2      20.170  30.300   1.990  1.00  0.00            
ATOM    171  H4  EB3     2      19.920  27.370   2.450  1.00  0.00            
ATOM    172  H5  EB3     2      22.310  29.030   1.680  1.00  0.00            
ATOM    173  H6  EB3     2      22.020  27.330   1.500  1.00  0.00            
ATOM    174  H7  EB3     2      21.830  27.120   4.080  1.00  0.00            
ATOM    175  H8  EB3     2      22.600  28.720   4.020  1.00  0.00            
ATOM    176  H9  EB3     2      24.140  26.270   4.740  1.00  0.00            
ATOM    177  H10 EB3     2      25.600  24.690   4.710  1.00  0.00            
ATOM    178  H11 EB3     2      27.520  23.310   3.790  1.00  0.00            
ATOM    179  H12 EB3     2      28.320  26.640   1.150  1.00  0.00            
ATOM    180  H13 EB3     2      26.320  27.870   2.090  1.00  0.00            
ATOM    181  H14 EB3     2      24.640  29.770   3.190  1.00  0.00            
ATOM    182  H15 EB3     2      25.090  31.710   4.660  1.00  0.00            
ATOM    183  H16 EB3     2      25.570  31.420   7.030  1.00  0.00            
ATOM    184  H17 EB3     2      25.960  29.260   7.970  1.00  0.00            
ATOM    185  H18 EB3     2      25.370  27.150   6.630  1.00  0.00            
ATOM    186  H19 EB3     2      18.920  28.140   0.490  1.00  0.00            
ATOM    187  H20 EB3     2      20.280  29.190   0.100  1.00  0.00            
ATOM    188  H21 EB3     2      20.580  27.490   0.030  1.00  0.00            
TER
ENDMDL
MODEL        1
ATOM      1  C1  BCD     1      24.490  12.390  16.530  1.00  0.00            
ATOM      2  O1  BCD     1      24.430  13.850  16.860  1.00  0.00            
ATOM      3  C2  BCD     1      25.070  12.200  15.130  1.00  0.00            
ATOM      4  O2  BCD     1      26.420  12.690  15.200  1.00  0.00            
ATOM      5  C3  BCD     1      24.210  12.830  14.010  1.00  0.00            
ATOM      6  O3  BCD     1      24.880  12.620  12.710  1.00  0.00            
ATOM      7  C4  BCD     1      22.820  12.330  14.120  1.00  0.00            
ATOM      8  C5  BCD     1      22.350  12.490  15.570  1.00  0.00            
ATOM      9  O4  BCD     1      23.170  11.870  16.520  1.00  0.00            
ATOM     10  C6  BCD     1      20.920  11.950  15.630  1.00  0.00            
ATOM     11  O5  BCD     1      20.290  12.120  16.880  1.00  0.00            
ATOM     12  H1  BCD     1      25.040  11.840  17.290  1.00  0.00            
ATOM     13  H2  BCD     1      25.050  11.120  14.920  1.00  0.00            
ATOM     14  H3  BCD     1      26.830  12.470  14.360  1.00  0.00            
ATOM     15  H4  BCD     1      24.160  13.880  14.310  1.00  0.00            
ATOM     16  H5  BCD     1      24.300  12.830  11.970  1.00  0.00            
ATOM     17  H6  BCD     1      22.710  11.270  13.880  1.00  0.00            
ATOM     18  H7  BCD     1      22.350  13.560  15.800  1.00  0.00            
ATOM     19  H8  BCD     1      20.300  12.460  14.890  1.00  0.00            
ATOM     20  H9  BCD     1      20.990  10.890  15.340  1.00  0.00            
ATOM     21  H10 BCD     1      20.760  11.680  17.600  1.00  0.00            
ATOM     22  C7  BCD     1      25.390  16.520  19.930  1.00  0.00            
ATOM     23  O6  BCD     1      25.130  17.570  19.020  1.00  0.00            
ATOM     24  C8  BCD     1      26.520  15.640  19.320  1.00  0.00            
ATOM     25  O7  BCD     1      27.590  16.500  19.210  1.00  0.00            
ATOM     26  C9  BCD     1      26.180  15.010  17.990  1.00  0.00            
ATOM     27  O8  BCD     1      27.220  14.140  17.530  1.00  0.00            
ATOM     28  C10 BCD     1      24.860  14.260  18.140  1.00  0.00            
ATOM     29  C11 BCD     1      23.750  15.120  18.730  1.00  0.00            
ATOM     30  O9  BCD     1      24.180  15.740  20.030  1.00  0.00            
ATOM     31  C12 BCD     1      22.440  14.330  18.890  1.00  0.00            
ATOM     32  O10 BCD     1      22.660  13.270  19.740  1.00  0.00            
ATOM     33  H11 BCD     1      25.680  16.900  20.920  1.00  0.00            
ATOM     34  H12 BCD     1      26.680  14.950  20.160  1.00  0.00            
ATOM     35  H13 BCD     1      28.440  16.060  19.220  1.00  0.00            
ATOM     36  H14 BCD     1      26.030  15.810  17.250  1.00  0.00            
ATOM     37  H15 BCD     1      26.910  13.790  16.690  1.00  0.00            
ATOM     38  H16 BCD     1      25.050  13.380  18.760  1.00  0.00            
ATOM     39  H17 BCD     1      23.490  15.980  18.090  1.00  0.00            
ATOM     40  H18 BCD     1      21.560  14.840  19.310  1.00  0.00            
ATOM     41  H19 BCD     1      22.090  13.850  17.970  1.00  0.00            
ATOM     42  H20 BCD     1      22.260  12.430  19.480  1.00  0.00            
ATOM     43  C13 BCD     1      24.500  21.640  18.930  1.00  0.00            
ATOM     44  O11 BCD     1      24.280  21.430  17.540  1.00  0.00            
ATOM     45  C14 BCD     1      25.980  21.150  19.150  1.00  0.00            
ATOM     46  O12 BCD     1      26.970  21.930  18.520  1.00  0.00            
ATOM     47  C15 BCD     1      26.150  19.620  18.810  1.00  0.00            
ATOM     48  O13 BCD     1      27.480  19.140  19.210  1.00  0.00            
ATOM     49  C16 BCD     1      25.030  18.860  19.540  1.00  0.00            
ATOM     50  C17 BCD     1      23.620  19.380  19.350  1.00  0.00            
ATOM     51  O14 BCD     1      23.650  20.780  19.670  1.00  0.00            
ATOM     52  C18 BCD     1      22.540  18.720  20.180  1.00  0.00            
ATOM     53  O15 BCD     1      22.940  18.470  21.560  1.00  0.00            
ATOM     54  H21 BCD     1      24.370  22.680  19.250  1.00  0.00            
ATOM     55  H22 BCD     1      26.120  21.270  20.240  1.00  0.00            
ATOM     56  H23 BCD     1      27.050  21.650  17.600  1.00  0.00            
ATOM     57  H24 BCD     1      26.140  19.550  17.720  1.00  0.00            
ATOM     58  H25 BCD     1      27.540  18.180  19.170  1.00  0.00            
ATOM     59  H26 BCD     1      25.290  18.800  20.610  1.00  0.00            
ATOM     60  H27 BCD     1      23.430  19.240  18.280  1.00  0.00            
ATOM     61  H28 BCD     1      21.610  19.310  20.180  1.00  0.00            
ATOM     62  H29 BCD     1      22.380  17.720  19.770  1.00  0.00            
ATOM     63  H30 BCD     1      22.340  17.770  21.850  1.00  0.00            
ATOM     64  C19 BCD     1      21.960  23.330  14.580  1.00  0.00            
ATOM     65  O16 BCD     1      21.220  22.150  14.330  1.00  0.00            
ATOM     66  C20 BCD     1      23.420  23.010  14.240  1.00  0.00            
ATOM     67  O17 BCD     1      23.480  22.570  12.870  1.00  0.00            
ATOM     68  C21 BCD     1      24.000  22.030  15.240  1.00  0.00            
ATOM     69  O18 BCD     1      25.420  21.650  15.050  1.00  0.00            
ATOM     70  C22 BCD     1      23.790  22.500  16.700  1.00  0.00            
ATOM     71  C23 BCD     1      22.270  22.710  16.920  1.00  0.00            
ATOM     72  O19 BCD     1      21.870  23.750  15.960  1.00  0.00            
ATOM     73  C24 BCD     1      21.840  23.230  18.290  1.00  0.00            
ATOM     74  O20 BCD     1      20.710  24.070  18.390  1.00  0.00            
ATOM     75  H31 BCD     1      21.650  24.160  13.940  1.00  0.00            
ATOM     76  H32 BCD     1      23.980  23.950  14.320  1.00  0.00            
ATOM     77  H33 BCD     1      24.330  22.120  12.810  1.00  0.00            
ATOM     78  H34 BCD     1      23.490  21.060  15.130  1.00  0.00            
ATOM     79  H35 BCD     1      25.920  22.470  15.100  1.00  0.00            
ATOM     80  H36 BCD     1      24.350  23.410  16.950  1.00  0.00            
ATOM     81  H37 BCD     1      21.690  21.790  16.750  1.00  0.00            
ATOM     82  H38 BCD     1      21.790  22.350  18.930  1.00  0.00            
ATOM     83  H39 BCD     1      22.690  23.840  18.640  1.00  0.00            
ATOM     84  H40 BCD     1      20.300  23.890  19.240  1.00  0.00            
ATOM     85  C25 BCD     1      17.970  21.080  12.040  1.00  0.00            
ATOM     86  O21 BCD     1      18.600  19.810  11.960  1.00  0.00            
ATOM     87  C26 BCD     1      18.910  22.080  11.400  1.00  0.00            
ATOM     88  O22 BCD     1      19.070  21.710  10.080  1.00  0.00            
ATOM     89  C27 BCD     1      20.250  21.960  12.190  1.00  0.00            
ATOM     90  O23 BCD     1      21.240  22.850  11.550  1.00  0.00            
ATOM     91  C28 BCD     1      19.970  22.280  13.620  1.00  0.00            
ATOM     92  C29 BCD     1      19.010  21.320  14.250  1.00  0.00            
ATOM     93  O24 BCD     1      17.820  21.410  13.480  1.00  0.00            
ATOM     94  C30 BCD     1      18.700  21.830  15.610  1.00  0.00            
ATOM     95  O25 BCD     1      18.220  20.790  16.410  1.00  0.00            
ATOM     96  H41 BCD     1      17.000  21.090  11.540  1.00  0.00            
ATOM     97  H42 BCD     1      18.380  23.040  11.470  1.00  0.00            
ATOM     98  H43 BCD     1      19.610  22.390   9.670  1.00  0.00            
ATOM     99  H44 BCD     1      20.550  20.910  12.110  1.00  0.00            
ATOM    100  H45 BCD     1      22.060  22.730  12.040  1.00  0.00            
ATOM    101  H46 BCD     1      19.600  23.320  13.670  1.00  0.00            
ATOM    102  H47 BCD     1      19.340  20.270  14.240  1.00  0.00            
ATOM    103  H48 BCD     1      19.590  22.260  16.090  1.00  0.00            
ATOM    104  H49 BCD     1      17.930  22.610  15.560  1.00  0.00            
ATOM    105  H50 BCD     1      17.300  20.900  16.680  1.00  0.00            
ATOM    106  C31 BCD     1      17.890  15.980  10.910  1.00  0.00            
ATOM    107  O26 BCD     1      19.110  15.560  11.540  1.00  0.00            
ATOM    108  C32 BCD     1      18.160  16.840   9.770  1.00  0.00            
ATOM    109  O27 BCD     1      19.090  16.310   8.870  1.00  0.00            
ATOM    110  C33 BCD     1      18.660  18.140  10.280  1.00  0.00            
ATOM    111  C34 BCD     1      17.840  18.720  11.440  1.00  0.00            
ATOM    112  C35 BCD     1      17.610  17.710  12.530  1.00  0.00            
ATOM    113  O28 BCD     1      17.070  16.540  11.910  1.00  0.00            
ATOM    114  C36 BCD     1      16.690  18.360  13.580  1.00  0.00            
ATOM    115  O29 BCD     1      15.420  18.650  13.120  1.00  0.00            
ATOM    116  O30 BCD     1      18.810  19.030   9.200  1.00  0.00            
ATOM    117  H51 BCD     1      17.290  15.120  10.570  1.00  0.00            
ATOM    118  H52 BCD     1      17.180  16.970   9.310  1.00  0.00            
ATOM    119  H53 BCD     1      19.960  16.270   9.270  1.00  0.00            
ATOM    120  H54 BCD     1      19.620  17.860  10.730  1.00  0.00            
ATOM    121  H55 BCD     1      18.760  19.920   9.580  1.00  0.00            
ATOM    122  H56 BCD     1      16.870  19.130  11.110  1.00  0.00            
ATOM    123  H57 BCD     1      18.550  17.420  13.010  1.00  0.00            
ATOM    124  H58 BCD     1      16.680  17.680  14.440  1.00  0.00            
ATOM    125  H59 BCD     1      17.110  19.210  14.140  1.00  0.00            
ATOM    126  H60 BCD     1      14.990  19.140  13.830  1.00  0.00            
ATOM    127  C37 BCD     1      21.710  12.590  12.030  1.00  0.00            
ATOM    128  O31 BCD     1      22.060  13.180  13.240  1.00  0.00            
ATOM    129  C38 BCD     1      22.010  13.490  10.800  1.00  0.00            
ATOM    130  O32 BCD     1      23.440  13.730  10.770  1.00  0.00            
ATOM    131  C39 BCD     1      21.220  14.730  10.910  1.00  0.00            
ATOM    132  O33 BCD     1      21.400  15.620   9.870  1.00  0.00            
ATOM    133  C40 BCD     1      19.710  14.390  11.110  1.00  0.00            
ATOM    134  C41 BCD     1      19.440  13.310  12.180  1.00  0.00            
ATOM    135  O34 BCD     1      20.330  12.240  12.050  1.00  0.00            
ATOM    136  C42 BCD     1      18.060  12.760  12.240  1.00  0.00            
ATOM    137  O35 BCD     1      17.540  12.580  10.890  1.00  0.00            
ATOM    138  H61 BCD     1      22.350  11.720  11.870  1.00  0.00            
ATOM    139  H62 BCD     1      21.780  12.910   9.900  1.00  0.00            
ATOM    140  H63 BCD     1      23.580  14.290  10.000  1.00  0.00            
ATOM    141  H64 BCD     1      21.510  15.320  11.790  1.00  0.00            
ATOM    142  H65 BCD     1      22.330  15.740   9.660  1.00  0.00            
ATOM    143  H66 BCD     1      19.220  14.070  10.180  1.00  0.00            
ATOM    144  H67 BCD     1      19.620  13.750  13.170  1.00  0.00            
ATOM    145  H68 BCD     1      18.130  11.870  12.880  1.00  0.00            
ATOM    146  H69 BCD     1      17.490  13.580  12.700  1.00  0.00            
ATOM    147  H70 BCD     1      16.640  12.250  10.890  1.00  0.00            
ATOM    148  C1  EB3     2      23.110  18.970   7.900  1.00  0.00            
ATOM    149  N1  EB3     2      23.150  19.750   9.190  1.00  0.00            
ATOM    150  C2  EB3     2      22.550  18.870  10.290  1.00  0.00            
ATOM    151  C3  EB3     2      23.030  19.180  11.700  1.00  0.00            
ATOM    152  O1  EB3     2      22.280  18.270  12.580  1.00  0.00            
ATOM    153  C4  EB3     2      22.760  18.350  13.960  1.00  0.00            
ATOM    154  C5  EB3     2      21.700  17.800  14.850  1.00  0.00            
ATOM    155  C6  EB3     2      21.150  18.510  15.940  1.00  0.00            
ATOM    156  C7  EB3     2      20.210  17.950  16.870  1.00  0.00            
ATOM    157  C8  EB3     2      19.830  16.590  16.690  1.00  0.00            
ATOM    158  Br1 EB3     2      18.860  15.690  18.040  1.00  0.00            
ATOM    159  C9  EB3     2      20.280  15.900  15.600  1.00  0.00            
ATOM    160  C10 EB3     2      21.200  16.470  14.740  1.00  0.00            
ATOM    161  C11 EB3     2      24.130  17.750  14.200  1.00  0.00            
ATOM    162  C12 EB3     2      24.480  16.660  13.360  1.00  0.00            
ATOM    163  C13 EB3     2      25.730  16.020  13.590  1.00  0.00            
ATOM    164  C14 EB3     2      26.560  16.460  14.610  1.00  0.00            
ATOM    165  C15 EB3     2      26.150  17.510  15.390  1.00  0.00            
ATOM    166  C16 EB3     2      24.960  18.160  15.210  1.00  0.00            
ATOM    167  C17 EB3     2      22.270  20.920   9.100  1.00  0.00            
ATOM    168  H1  EB3     2      23.440  19.610   7.080  1.00  0.00            
ATOM    169  H2  EB3     2      23.640  18.020   7.890  1.00  0.00            
ATOM    170  H3  EB3     2      22.060  18.690   7.750  1.00  0.00            
ATOM    171  H4  EB3     2      24.140  20.030   9.240  1.00  0.00            
ATOM    172  H5  EB3     2      22.860  17.830  10.170  1.00  0.00            
ATOM    173  H6  EB3     2      21.470  18.970  10.300  1.00  0.00            
ATOM    174  H7  EB3     2      23.050  20.210  12.070  1.00  0.00            
ATOM    175  H8  EB3     2      24.060  18.830  11.820  1.00  0.00            
ATOM    176  H9  EB3     2      22.760  19.420  14.210  1.00  0.00            
ATOM    177  H10 EB3     2      21.500  19.530  16.100  1.00  0.00            
ATOM    178  H11 EB3     2      19.850  18.550  17.710  1.00  0.00            
ATOM    179  H12 EB3     2      20.050  14.840  15.520  1.00  0.00            
ATOM    180  H13 EB3     2      21.630  15.880  13.930  1.00  0.00            
ATOM    181  H14 EB3     2      23.860  16.410  12.500  1.00  0.00            
ATOM    182  H15 EB3     2      26.090  15.140  13.070  1.00  0.00            
ATOM    183  H16 EB3     2      27.380  15.830  14.940  1.00  0.00            
ATOM    184  H17 EB3     2      26.800  17.920  16.160  1.00  0.00            
ATOM    185  H18 EB3     2      24.600  18.900  15.920  1.00  0.00            
ATOM    186  H19 EB3     2      22.480  21.580   9.940  1.00  0.00            
ATOM    187  H20 EB3     2      22.450  21.420   8.150  1.00  0.00            
ATOM    188  H21 EB3     2      21.250  20.600   8.900  1.00  0.00            
TER
ENDMDL
MODEL        1
ATOM      1  C1  BCD     1      26.210  16.950  20.390  1.00  0.00            
ATOM      2  O1  BCD     1      25.790  16.030  21.370  1.00  0.00            
ATOM      3  C2  BCD     1      25.700  18.310  20.680  1.00  0.00            
ATOM      4  O2  BCD     1      26.310  18.810  21.880  1.00  0.00            
ATOM      5  C3  BCD     1      24.180  18.300  20.570  1.00  0.00            
ATOM      6  O3  BCD     1      23.670  19.640  20.830  1.00  0.00            
ATOM      7  C4  BCD     1      23.710  17.750  19.260  1.00  0.00            
ATOM      8  C5  BCD     1      24.280  16.380  19.090  1.00  0.00            
ATOM      9  O4  BCD     1      25.690  16.530  19.160  1.00  0.00            
ATOM     10  C6  BCD     1      23.960  15.700  17.820  1.00  0.00            
ATOM     11  O5  BCD     1      24.550  16.330  16.640  1.00  0.00            
ATOM     12  H1  BCD     1      27.300  17.050  20.250  1.00  0.00            
ATOM     13  H2  BCD     1      25.940  18.960  19.830  1.00  0.00            
ATOM     14  H3  BCD     1      27.090  19.320  21.640  1.00  0.00            
ATOM     15  H4  BCD     1      23.850  17.540  21.290  1.00  0.00            
ATOM     16  H5  BCD     1      22.710  19.660  20.820  1.00  0.00            
ATOM     17  H6  BCD     1      24.160  18.410  18.500  1.00  0.00            
ATOM     18  H7  BCD     1      23.940  15.700  19.880  1.00  0.00            
ATOM     19  H8  BCD     1      24.290  14.670  18.040  1.00  0.00            
ATOM     20  H9  BCD     1      22.890  15.790  17.620  1.00  0.00            
ATOM     21  H10 BCD     1      24.780  15.650  16.000  1.00  0.00            
ATOM     22  C7  BCD     1      26.790  13.030  23.850  1.00  0.00            
ATOM     23  O6  BCD     1      25.410  12.600  23.590  1.00  0.00            
ATOM     24  C8  BCD     1      26.610  14.390  24.550  1.00  0.00            
ATOM     25  O7  BCD     1      25.940  14.270  25.780  1.00  0.00            
ATOM     26  C9  BCD     1      26.000  15.400  23.620  1.00  0.00            
ATOM     27  O8  BCD     1      26.060  16.690  24.220  1.00  0.00            
ATOM     28  C10 BCD     1      26.690  15.430  22.230  1.00  0.00            
ATOM     29  C11 BCD     1      27.010  14.070  21.620  1.00  0.00            
ATOM     30  O9  BCD     1      27.550  13.280  22.660  1.00  0.00            
ATOM     31  C12 BCD     1      28.070  14.190  20.470  1.00  0.00            
ATOM     32  O10 BCD     1      29.220  14.930  20.810  1.00  0.00            
ATOM     33  H11 BCD     1      27.340  12.310  24.470  1.00  0.00            
ATOM     34  H12 BCD     1      27.630  14.740  24.750  1.00  0.00            
ATOM     35  H13 BCD     1      25.910  15.090  26.270  1.00  0.00            
ATOM     36  H14 BCD     1      25.000  15.020  23.350  1.00  0.00            
ATOM     37  H15 BCD     1      25.740  17.370  23.620  1.00  0.00            
ATOM     38  H16 BCD     1      27.580  16.050  22.400  1.00  0.00            
ATOM     39  H17 BCD     1      26.080  13.660  21.200  1.00  0.00            
ATOM     40  H18 BCD     1      28.280  13.160  20.140  1.00  0.00            
ATOM     41  H19 BCD     1      27.540  14.730  19.680  1.00  0.00            
ATOM     42  H20 BCD     1      29.830  14.790  20.080  1.00  0.00            
ATOM     43  C13 BCD     1      22.980   9.400  24.380  1.00  0.00            
ATOM     44  O11 BCD     1      22.050   9.850  23.400  1.00  0.00            
ATOM     45  C14 BCD     1      23.030  10.430  25.430  1.00  0.00            
ATOM     46  O12 BCD     1      21.750  10.780  26.090  1.00  0.00            
ATOM     47  C15 BCD     1      23.770  11.620  24.980  1.00  0.00            
ATOM     48  O13 BCD     1      24.060  12.380  26.200  1.00  0.00            
ATOM     49  C16 BCD     1      25.060  11.380  24.260  1.00  0.00            
ATOM     50  C17 BCD     1      24.930  10.290  23.220  1.00  0.00            
ATOM     51  O14 BCD     1      24.230   9.200  23.790  1.00  0.00            
ATOM     52  C18 BCD     1      26.270   9.750  22.720  1.00  0.00            
ATOM     53  O15 BCD     1      27.080   9.370  23.880  1.00  0.00            
ATOM     54  H21 BCD     1      22.630   8.440  24.770  1.00  0.00            
ATOM     55  H22 BCD     1      23.620   9.950  26.230  1.00  0.00            
ATOM     56  H23 BCD     1      21.930  11.450  26.760  1.00  0.00            
ATOM     57  H24 BCD     1      23.080  12.230  24.380  1.00  0.00            
ATOM     58  H25 BCD     1      24.610  13.130  25.960  1.00  0.00            
ATOM     59  H26 BCD     1      25.790  11.040  25.000  1.00  0.00            
ATOM     60  H27 BCD     1      24.400  10.630  22.320  1.00  0.00            
ATOM     61  H28 BCD     1      26.030   8.960  22.010  1.00  0.00            
ATOM     62  H29 BCD     1      26.930  10.450  22.200  1.00  0.00            
ATOM     63  H30 BCD     1      26.820   8.450  23.990  1.00  0.00            
ATOM     64  C19 BCD     1      18.660   8.340  21.380  1.00  0.00            
ATOM     65  O16 BCD     1      18.300   9.610  20.950  1.00  0.00            
ATOM     66  C20 BCD     1      18.630   8.290  22.910  1.00  0.00            
ATOM     67  O17 BCD     1      17.280   8.500  23.360  1.00  0.00            
ATOM     68  C21 BCD     1      19.700   9.170  23.590  1.00  0.00            
ATOM     69  O18 BCD     1      19.780   8.870  25.020  1.00  0.00            
ATOM     70  C22 BCD     1      21.070   8.940  22.880  1.00  0.00            
ATOM     71  C23 BCD     1      20.940   9.140  21.340  1.00  0.00            
ATOM     72  O19 BCD     1      19.980   8.230  20.810  1.00  0.00            
ATOM     73  C24 BCD     1      22.200   8.960  20.480  1.00  0.00            
ATOM     74  O20 BCD     1      22.690   7.670  20.400  1.00  0.00            
ATOM     75  H31 BCD     1      18.090   7.550  20.880  1.00  0.00            
ATOM     76  H32 BCD     1      18.970   7.310  23.270  1.00  0.00            
ATOM     77  H33 BCD     1      17.180   8.470  24.310  1.00  0.00            
ATOM     78  H34 BCD     1      19.600  10.250  23.430  1.00  0.00            
ATOM     79  H35 BCD     1      20.360   9.470  25.500  1.00  0.00            
ATOM     80  H36 BCD     1      21.370   7.890  23.010  1.00  0.00            
ATOM     81  H37 BCD     1      20.620  10.160  21.070  1.00  0.00            
ATOM     82  H38 BCD     1      21.990   9.330  19.460  1.00  0.00            
ATOM     83  H39 BCD     1      23.010   9.570  20.920  1.00  0.00            
ATOM     84  H40 BCD     1      22.790   7.610  19.440  1.00  0.00            
ATOM     85  C25 BCD     1      15.990  11.230  18.040  1.00  0.00            
ATOM     86  O21 BCD     1      16.750  12.450  18.150  1.00  0.00            
ATOM     87  C26 BCD     1      15.250  10.900  19.340  1.00  0.00            
ATOM     88  O22 BCD     1      14.300  11.840  19.670  1.00  0.00            
ATOM     89  C27 BCD     1      16.320  10.740  20.420  1.00  0.00            
ATOM     90  O23 BCD     1      15.760  10.550  21.790  1.00  0.00            
ATOM     91  C28 BCD     1      17.210   9.620  20.030  1.00  0.00            
ATOM     92  C29 BCD     1      17.850   9.790  18.690  1.00  0.00            
ATOM     93  O24 BCD     1      16.790  10.090  17.690  1.00  0.00            
ATOM     94  C30 BCD     1      18.520   8.580  18.010  1.00  0.00            
ATOM     95  O25 BCD     1      17.610   7.470  18.080  1.00  0.00            
ATOM     96  H41 BCD     1      15.220  11.360  17.270  1.00  0.00            
ATOM     97  H42 BCD     1      14.710   9.960  19.160  1.00  0.00            
ATOM     98  H43 BCD     1      13.820  11.540  20.440  1.00  0.00            
ATOM     99  H44 BCD     1      17.010  11.590  20.520  1.00  0.00            
ATOM    100  H45 BCD     1      16.330   9.950  22.290  1.00  0.00            
ATOM    101  H46 BCD     1      16.600   8.710  20.040  1.00  0.00            
ATOM    102  H47 BCD     1      18.540  10.640  18.730  1.00  0.00            
ATOM    103  H48 BCD     1      18.600   8.850  16.950  1.00  0.00            
ATOM    104  H49 BCD     1      19.550   8.400  18.350  1.00  0.00            
ATOM    105  H50 BCD     1      16.980   7.640  17.370  1.00  0.00            
ATOM    106  C31 BCD     1      16.950  16.500  17.410  1.00  0.00            
ATOM    107  O26 BCD     1      18.240  16.420  17.980  1.00  0.00            
ATOM    108  C32 BCD     1      15.970  16.040  18.460  1.00  0.00            
ATOM    109  O27 BCD     1      16.000  16.980  19.580  1.00  0.00            
ATOM    110  C33 BCD     1      16.270  14.620  18.950  1.00  0.00            
ATOM    111  C34 BCD     1      16.260  13.700  17.740  1.00  0.00            
ATOM    112  C35 BCD     1      17.110  14.260  16.610  1.00  0.00            
ATOM    113  O28 BCD     1      16.880  15.660  16.320  1.00  0.00            
ATOM    114  C36 BCD     1      17.080  13.470  15.350  1.00  0.00            
ATOM    115  O29 BCD     1      15.970  13.860  14.540  1.00  0.00            
ATOM    116  O30 BCD     1      15.310  14.290  20.000  1.00  0.00            
ATOM    117  H51 BCD     1      16.750  17.510  17.040  1.00  0.00            
ATOM    118  H52 BCD     1      14.970  16.040  18.020  1.00  0.00            
ATOM    119  H53 BCD     1      15.210  16.760  20.080  1.00  0.00            
ATOM    120  H54 BCD     1      17.320  14.600  19.260  1.00  0.00            
ATOM    121  H55 BCD     1      14.880  13.450  19.830  1.00  0.00            
ATOM    122  H56 BCD     1      15.250  13.630  17.320  1.00  0.00            
ATOM    123  H57 BCD     1      18.160  14.050  16.850  1.00  0.00            
ATOM    124  H58 BCD     1      18.060  13.550  14.880  1.00  0.00            
ATOM    125  H59 BCD     1      16.890  12.400  15.550  1.00  0.00            
ATOM    126  H60 BCD     1      15.900  14.820  14.560  1.00  0.00            
ATOM    127  C37 BCD     1      21.630  18.650  18.570  1.00  0.00            
ATOM    128  O31 BCD     1      22.330  17.650  19.340  1.00  0.00            
ATOM    129  C38 BCD     1      20.420  19.170  19.300  1.00  0.00            
ATOM    130  O32 BCD     1      20.720  19.500  20.640  1.00  0.00            
ATOM    131  C39 BCD     1      19.420  18.020  19.310  1.00  0.00            
ATOM    132  O33 BCD     1      18.270  18.420  19.980  1.00  0.00            
ATOM    133  C40 BCD     1      19.050  17.600  17.880  1.00  0.00            
ATOM    134  C41 BCD     1      20.320  17.160  17.060  1.00  0.00            
ATOM    135  O34 BCD     1      21.270  18.280  17.170  1.00  0.00            
ATOM    136  C42 BCD     1      20.060  16.790  15.610  1.00  0.00            
ATOM    137  O35 BCD     1      18.980  17.490  15.070  1.00  0.00            
ATOM    138  H61 BCD     1      22.280  19.530  18.510  1.00  0.00            
ATOM    139  H62 BCD     1      20.030  20.060  18.780  1.00  0.00            
ATOM    140  H63 BCD     1      19.980  19.730  21.220  1.00  0.00            
ATOM    141  H64 BCD     1      19.810  17.180  19.900  1.00  0.00            
ATOM    142  H65 BCD     1      17.540  17.960  19.570  1.00  0.00            
ATOM    143  H66 BCD     1      18.520  18.380  17.320  1.00  0.00            
ATOM    144  H67 BCD     1      20.850  16.360  17.590  1.00  0.00            
ATOM    145  H68 BCD     1      21.000  17.030  15.110  1.00  0.00            
ATOM    146  H69 BCD     1      19.920  15.710  15.670  1.00  0.00            
ATOM    147  H70 BCD     1      18.910  17.060  14.210  1.00  0.00            
ATOM    148  C1  EB3     2      16.360  16.080  23.590  1.00  0.00            
ATOM    149  N1  EB3     2      17.070  15.130  22.700  1.00  0.00            
ATOM    150  C2  EB3     2      17.930  14.320  23.590  1.00  0.00            
ATOM    151  C3  EB3     2      18.390  12.890  23.140  1.00  0.00            
ATOM    152  O1  EB3     2      19.210  13.080  21.950  1.00  0.00            
ATOM    153  C4  EB3     2      20.630  13.050  22.220  1.00  0.00            
ATOM    154  C5  EB3     2      21.510  12.860  20.990  1.00  0.00            
ATOM    155  C6  EB3     2      20.920  12.530  19.740  1.00  0.00            
ATOM    156  C7  EB3     2      21.740  12.170  18.700  1.00  0.00            
ATOM    157  C8  EB3     2      23.130  12.240  18.840  1.00  0.00            
ATOM    158  Br1 EB3     2      24.350  11.770  17.450  1.00  0.00            
ATOM    159  C9  EB3     2      23.660  12.580  20.080  1.00  0.00            
ATOM    160  C10 EB3     2      22.880  12.710  21.210  1.00  0.00            
ATOM    161  C11 EB3     2      21.000  14.300  22.960  1.00  0.00            
ATOM    162  C12 EB3     2      21.340  14.200  24.360  1.00  0.00            
ATOM    163  C13 EB3     2      21.920  15.250  25.120  1.00  0.00            
ATOM    164  C14 EB3     2      22.080  16.450  24.440  1.00  0.00            
ATOM    165  C15 EB3     2      21.750  16.600  23.110  1.00  0.00            
ATOM    166  C16 EB3     2      21.210  15.520  22.340  1.00  0.00            
ATOM    167  C17 EB3     2      18.010  15.960  21.860  1.00  0.00            
ATOM    168  H1  EB3     2      15.700  16.810  23.120  1.00  0.00            
ATOM    169  H2  EB3     2      15.630  15.500  24.160  1.00  0.00            
ATOM    170  H3  EB3     2      16.970  16.630  24.310  1.00  0.00            
ATOM    171  H4  EB3     2      16.390  14.560  22.180  1.00  0.00            
ATOM    172  H5  EB3     2      17.290  14.190  24.470  1.00  0.00            
ATOM    173  H6  EB3     2      18.750  14.860  24.050  1.00  0.00            
ATOM    174  H7  EB3     2      17.510  12.320  22.820  1.00  0.00            
ATOM    175  H8  EB3     2      18.940  12.530  24.020  1.00  0.00            
ATOM    176  H9  EB3     2      20.780  12.250  22.950  1.00  0.00            
ATOM    177  H10 EB3     2      19.840  12.390  19.670  1.00  0.00            
ATOM    178  H11 EB3     2      21.430  11.880  17.700  1.00  0.00            
ATOM    179  H12 EB3     2      24.740  12.720  20.070  1.00  0.00            
ATOM    180  H13 EB3     2      23.420  13.000  22.120  1.00  0.00            
ATOM    181  H14 EB3     2      21.220  13.220  24.810  1.00  0.00            
ATOM    182  H15 EB3     2      22.190  15.100  26.170  1.00  0.00            
ATOM    183  H16 EB3     2      22.470  17.270  25.020  1.00  0.00            
ATOM    184  H17 EB3     2      21.900  17.580  22.660  1.00  0.00            
ATOM    185  H18 EB3     2      21.050  15.720  21.290  1.00  0.00            
ATOM    186  H19 EB3     2      18.510  15.240  21.210  1.00  0.00            
ATOM    187  H20 EB3     2      17.440  16.700  21.300  1.00  0.00            
ATOM    188  H21 EB3     2      18.660  16.440  22.590  1.00  0.00            
TER
ENDMDL
MODEL        1
ATOM      1  C1  BCD     1      12.060  20.490   9.790  1.00  0.00            
ATOM      2  O1  BCD     1      11.200  19.750  10.640  1.00  0.00            
ATOM      3  C2  BCD     1      11.400  20.590   8.390  1.00  0.00            
ATOM      4  O2  BCD     1      10.170  21.240   8.520  1.00  0.00            
ATOM      5  C3  BCD     1      11.240  19.180   7.780  1.00  0.00            
ATOM      6  O3  BCD     1      10.690  19.270   6.500  1.00  0.00            
ATOM      7  C4  BCD     1      12.590  18.540   7.770  1.00  0.00            
ATOM      8  C5  BCD     1      13.250  18.490   9.140  1.00  0.00            
ATOM      9  O4  BCD     1      13.330  19.870   9.570  1.00  0.00            
ATOM     10  C6  BCD     1      14.650  17.930   9.050  1.00  0.00            
ATOM     11  O5  BCD     1      15.300  17.990  10.330  1.00  0.00            
ATOM     12  H1  BCD     1      12.230  21.520  10.130  1.00  0.00            
ATOM     13  H2  BCD     1      12.040  21.230   7.760  1.00  0.00            
ATOM     14  H3  BCD     1       9.980  21.550   7.620  1.00  0.00            
ATOM     15  H4  BCD     1      10.540  18.720   8.480  1.00  0.00            
ATOM     16  H5  BCD     1      10.740  18.400   6.090  1.00  0.00            
ATOM     17  H6  BCD     1      13.240  18.980   7.010  1.00  0.00            
ATOM     18  H7  BCD     1      12.740  17.810   9.830  1.00  0.00            
ATOM     19  H8  BCD     1      14.600  16.880   8.710  1.00  0.00            
ATOM     20  H9  BCD     1      15.280  18.480   8.340  1.00  0.00            
ATOM     21  H10 BCD     1      15.010  18.820  10.700  1.00  0.00            
ATOM     22  C7  BCD     1       8.840  20.140  13.980  1.00  0.00            
ATOM     23  O6  BCD     1       9.000  18.820  14.460  1.00  0.00            
ATOM     24  C8  BCD     1       8.180  20.070  12.640  1.00  0.00            
ATOM     25  O7  BCD     1       6.900  19.470  12.640  1.00  0.00            
ATOM     26  C9  BCD     1       9.140  19.630  11.540  1.00  0.00            
ATOM     27  O8  BCD     1       8.600  19.910  10.280  1.00  0.00            
ATOM     28  C10 BCD     1      10.480  20.440  11.630  1.00  0.00            
ATOM     29  C11 BCD     1      11.040  20.260  13.030  1.00  0.00            
ATOM     30  O9  BCD     1      10.090  20.840  13.910  1.00  0.00            
ATOM     31  C12 BCD     1      12.400  20.950  13.280  1.00  0.00            
ATOM     32  O10 BCD     1      12.260  22.360  12.980  1.00  0.00            
ATOM     33  H11 BCD     1       8.150  20.750  14.560  1.00  0.00            
ATOM     34  H12 BCD     1       8.120  21.160  12.520  1.00  0.00            
ATOM     35  H13 BCD     1       6.700  19.340  11.710  1.00  0.00            
ATOM     36  H14 BCD     1       9.330  18.550  11.640  1.00  0.00            
ATOM     37  H15 BCD     1       9.250  20.360   9.730  1.00  0.00            
ATOM     38  H16 BCD     1      10.380  21.500  11.360  1.00  0.00            
ATOM     39  H17 BCD     1      11.250  19.230  13.370  1.00  0.00            
ATOM     40  H18 BCD     1      12.690  20.830  14.330  1.00  0.00            
ATOM     41  H19 BCD     1      13.050  20.410  12.580  1.00  0.00            
ATOM     42  H20 BCD     1      11.500  22.660  13.480  1.00  0.00            
ATOM     43  C13 BCD     1       7.870  16.420  17.580  1.00  0.00            
ATOM     44  O11 BCD     1       7.990  15.250  16.690  1.00  0.00            
ATOM     45  C14 BCD     1       6.810  17.340  17.060  1.00  0.00            
ATOM     46  O12 BCD     1       5.480  16.790  17.140  1.00  0.00            
ATOM     47  C15 BCD     1       7.240  17.800  15.620  1.00  0.00            
ATOM     48  O13 BCD     1       6.240  18.650  15.080  1.00  0.00            
ATOM     49  C16 BCD     1       8.610  18.520  15.750  1.00  0.00            
ATOM     50  C17 BCD     1       9.650  17.590  16.500  1.00  0.00            
ATOM     51  O14 BCD     1       9.080  17.100  17.730  1.00  0.00            
ATOM     52  C18 BCD     1      10.960  18.350  16.750  1.00  0.00            
ATOM     53  O15 BCD     1      11.950  17.400  17.190  1.00  0.00            
ATOM     54  H21 BCD     1       7.500  16.010  18.520  1.00  0.00            
ATOM     55  H22 BCD     1       6.810  18.280  17.630  1.00  0.00            
ATOM     56  H23 BCD     1       4.780  17.450  17.200  1.00  0.00            
ATOM     57  H24 BCD     1       7.310  16.930  14.960  1.00  0.00            
ATOM     58  H25 BCD     1       6.580  18.870  14.200  1.00  0.00            
ATOM     59  H26 BCD     1       8.460  19.420  16.360  1.00  0.00            
ATOM     60  H27 BCD     1       9.930  16.770  15.830  1.00  0.00            
ATOM     61  H28 BCD     1      11.330  18.800  15.820  1.00  0.00            
ATOM     62  H29 BCD     1      10.790  19.160  17.460  1.00  0.00            
ATOM     63  H30 BCD     1      11.670  17.160  18.070  1.00  0.00            
ATOM     64  C19 BCD     1       7.570  11.200  16.330  1.00  0.00            
ATOM     65  O16 BCD     1       7.960  11.480  15.030  1.00  0.00            
ATOM     66  C20 BCD     1       6.300  11.930  16.820  1.00  0.00            
ATOM     67  O17 BCD     1       5.230  11.580  15.900  1.00  0.00            
ATOM     68  C21 BCD     1       6.570  13.440  16.720  1.00  0.00            
ATOM     69  O18 BCD     1       5.370  14.040  17.290  1.00  0.00            
ATOM     70  C22 BCD     1       7.860  13.880  17.310  1.00  0.00            
ATOM     71  C23 BCD     1       9.020  12.980  16.990  1.00  0.00            
ATOM     72  O19 BCD     1       8.620  11.610  17.190  1.00  0.00            
ATOM     73  C24 BCD     1      10.080  13.270  17.920  1.00  0.00            
ATOM     74  O20 BCD     1      11.210  12.420  17.810  1.00  0.00            
ATOM     75  H31 BCD     1       7.550  10.110  16.450  1.00  0.00            
ATOM     76  H32 BCD     1       6.090  11.550  17.830  1.00  0.00            
ATOM     77  H33 BCD     1       4.390  11.900  16.230  1.00  0.00            
ATOM     78  H34 BCD     1       6.740  13.590  15.640  1.00  0.00            
ATOM     79  H35 BCD     1       5.400  15.000  17.250  1.00  0.00            
ATOM     80  H36 BCD     1       7.690  13.930  18.400  1.00  0.00            
ATOM     81  H37 BCD     1       9.380  13.220  15.980  1.00  0.00            
ATOM     82  H38 BCD     1      10.460  14.300  17.850  1.00  0.00            
ATOM     83  H39 BCD     1       9.750  13.200  18.960  1.00  0.00            
ATOM     84  H40 BCD     1      11.760  12.540  18.590  1.00  0.00            
ATOM     85  C25 BCD     1       8.270   9.580  11.330  1.00  0.00            
ATOM     86  O21 BCD     1       9.210  10.540  10.890  1.00  0.00            
ATOM     87  C26 BCD     1       6.910  10.320  11.640  1.00  0.00            
ATOM     88  O22 BCD     1       6.280  10.930  10.520  1.00  0.00            
ATOM     89  C27 BCD     1       6.980  11.250  12.830  1.00  0.00            
ATOM     90  O23 BCD     1       5.780  11.780  13.290  1.00  0.00            
ATOM     91  C28 BCD     1       7.580  10.480  14.040  1.00  0.00            
ATOM     92  C29 BCD     1       8.870   9.790  13.640  1.00  0.00            
ATOM     93  O24 BCD     1       8.630   8.930  12.520  1.00  0.00            
ATOM     94  C30 BCD     1       9.410   8.950  14.800  1.00  0.00            
ATOM     95  O25 BCD     1      10.630   8.400  14.420  1.00  0.00            
ATOM     96  H41 BCD     1       8.030   8.850  10.550  1.00  0.00            
ATOM     97  H42 BCD     1       6.300   9.490  12.030  1.00  0.00            
ATOM     98  H43 BCD     1       5.700  11.540  10.970  1.00  0.00            
ATOM     99  H44 BCD     1       7.690  12.030  12.530  1.00  0.00            
ATOM    100  H45 BCD     1       5.660  11.520  14.200  1.00  0.00            
ATOM    101  H46 BCD     1       6.880   9.750  14.480  1.00  0.00            
ATOM    102  H47 BCD     1       9.550  10.570  13.290  1.00  0.00            
ATOM    103  H48 BCD     1       9.570   9.560  15.700  1.00  0.00            
ATOM    104  H49 BCD     1       8.660   8.200  15.090  1.00  0.00            
ATOM    105  H50 BCD     1      10.500   7.810  13.670  1.00  0.00            
ATOM    106  C31 BCD     1      10.980  11.600   7.390  1.00  0.00            
ATOM    107  O26 BCD     1      10.910  12.980   7.700  1.00  0.00            
ATOM    108  C32 BCD     1       9.610  11.030   7.330  1.00  0.00            
ATOM    109  O27 BCD     1       8.770  11.650   6.320  1.00  0.00            
ATOM    110  C33 BCD     1       8.870  10.940   8.580  1.00  0.00            
ATOM    111  C34 BCD     1       9.800  10.300   9.660  1.00  0.00            
ATOM    112  C35 BCD     1      11.140  10.970   9.700  1.00  0.00            
ATOM    113  O28 BCD     1      11.750  10.920   8.370  1.00  0.00            
ATOM    114  C36 BCD     1      12.120  10.320  10.710  1.00  0.00            
ATOM    115  O29 BCD     1      12.600   9.020  10.180  1.00  0.00            
ATOM    116  O30 BCD     1       7.660  10.190   8.420  1.00  0.00            
ATOM    117  H51 BCD     1      11.470  11.430   6.430  1.00  0.00            
ATOM    118  H52 BCD     1       9.760   9.970   7.100  1.00  0.00            
ATOM    119  H53 BCD     1       8.000  11.080   6.390  1.00  0.00            
ATOM    120  H54 BCD     1       8.590  11.890   9.040  1.00  0.00            
ATOM    121  H55 BCD     1       7.210  10.410   9.240  1.00  0.00            
ATOM    122  H56 BCD     1       9.960   9.230   9.520  1.00  0.00            
ATOM    123  H57 BCD     1      10.920  12.010   9.980  1.00  0.00            
ATOM    124  H58 BCD     1      12.970  11.010  10.750  1.00  0.00            
ATOM    125  H59 BCD     1      11.850  10.230  11.770  1.00  0.00            
ATOM    126  H60 BCD     1      12.980   8.470  10.880  1.00  0.00            
ATOM    127  C37 BCD     1      12.840  16.430   6.540  1.00  0.00            
ATOM    128  O31 BCD     1      12.160  17.220   7.540  1.00  0.00            
ATOM    129  C38 BCD     1      11.840  15.760   5.620  1.00  0.00            
ATOM    130  O32 BCD     1      11.070  16.790   4.960  1.00  0.00            
ATOM    131  C39 BCD     1      10.910  14.800   6.340  1.00  0.00            
ATOM    132  O33 BCD     1       9.960  14.080   5.510  1.00  0.00            
ATOM    133  C40 BCD     1      11.790  13.760   7.010  1.00  0.00            
ATOM    134  C41 BCD     1      12.640  14.510   8.070  1.00  0.00            
ATOM    135  O34 BCD     1      13.540  15.420   7.290  1.00  0.00            
ATOM    136  C42 BCD     1      13.540  13.630   8.960  1.00  0.00            
ATOM    137  O35 BCD     1      14.430  12.730   8.280  1.00  0.00            
ATOM    138  H61 BCD     1      13.560  17.080   6.030  1.00  0.00            
ATOM    139  H62 BCD     1      12.420  15.210   4.860  1.00  0.00            
ATOM    140  H63 BCD     1      10.570  16.420   4.230  1.00  0.00            
ATOM    141  H64 BCD     1      10.360  15.410   7.070  1.00  0.00            
ATOM    142  H65 BCD     1       9.520  13.450   6.080  1.00  0.00            
ATOM    143  H66 BCD     1      12.360  13.130   6.310  1.00  0.00            
ATOM    144  H67 BCD     1      12.010  15.130   8.720  1.00  0.00            
ATOM    145  H68 BCD     1      14.140  14.350   9.530  1.00  0.00            
ATOM    146  H69 BCD     1      12.940  13.060   9.690  1.00  0.00            
ATOM    147  H70 BCD     1      14.690  11.980   8.820  1.00  0.00            
ATOM    148  C1  EB3     2       3.290  14.960  15.380  1.00  0.00            
ATOM    149  N1  EB3     2       3.770  15.590  14.160  1.00  0.00            
ATOM    150  C2  EB3     2       5.260  15.270  14.030  1.00  0.00            
ATOM    151  C3  EB3     2       6.020  15.960  12.830  1.00  0.00            
ATOM    152  O1  EB3     2       7.290  15.290  12.830  1.00  0.00            
ATOM    153  C4  EB3     2       8.260  15.760  11.830  1.00  0.00            
ATOM    154  C5  EB3     2       9.650  15.120  12.140  1.00  0.00            
ATOM    155  C6  EB3     2      10.820  15.720  11.630  1.00  0.00            
ATOM    156  C7  EB3     2      12.070  15.230  12.030  1.00  0.00            
ATOM    157  C8  EB3     2      12.220  14.060  12.770  1.00  0.00            
ATOM    158  Br1 EB3     2      13.940  13.410  13.110  1.00  0.00            
ATOM    159  C9  EB3     2      11.060  13.400  13.250  1.00  0.00            
ATOM    160  C10 EB3     2       9.800  14.050  13.040  1.00  0.00            
ATOM    161  C11 EB3     2       7.900  15.330  10.410  1.00  0.00            
ATOM    162  C12 EB3     2       7.240  14.120  10.140  1.00  0.00            
ATOM    163  C13 EB3     2       6.800  13.860   8.800  1.00  0.00            
ATOM    164  C14 EB3     2       6.930  14.850   7.810  1.00  0.00            
ATOM    165  C15 EB3     2       7.540  16.060   8.090  1.00  0.00            
ATOM    166  C16 EB3     2       8.160  16.210   9.310  1.00  0.00            
ATOM    167  C17 EB3     2       3.600  17.080  14.360  1.00  0.00            
ATOM    168  H1  EB3     2       3.720  13.980  15.540  1.00  0.00            
ATOM    169  H2  EB3     2       3.420  15.480  16.330  1.00  0.00            
ATOM    170  H3  EB3     2       2.250  14.740  15.120  1.00  0.00            
ATOM    171  H4  EB3     2       3.270  15.180  13.360  1.00  0.00            
ATOM    172  H5  EB3     2       5.440  14.210  13.830  1.00  0.00            
ATOM    173  H6  EB3     2       5.730  15.680  14.930  1.00  0.00            
ATOM    174  H7  EB3     2       6.140  17.040  13.000  1.00  0.00            
ATOM    175  H8  EB3     2       5.500  15.800  11.880  1.00  0.00            
ATOM    176  H9  EB3     2       8.340  16.850  11.820  1.00  0.00            
ATOM    177  H10 EB3     2      10.800  16.600  10.990  1.00  0.00            
ATOM    178  H11 EB3     2      12.940  15.710  11.580  1.00  0.00            
ATOM    179  H12 EB3     2      11.050  12.410  13.710  1.00  0.00            
ATOM    180  H13 EB3     2       8.900  13.550  13.390  1.00  0.00            
ATOM    181  H14 EB3     2       6.950  13.420  10.910  1.00  0.00            
ATOM    182  H15 EB3     2       6.340  12.910   8.550  1.00  0.00            
ATOM    183  H16 EB3     2       6.610  14.640   6.800  1.00  0.00            
ATOM    184  H17 EB3     2       7.720  16.750   7.270  1.00  0.00            
ATOM    185  H18 EB3     2       8.800  17.080   9.440  1.00  0.00            
ATOM    186  H19 EB3     2       4.130  17.520  15.210  1.00  0.00            
ATOM    187  H20 EB3     2       4.080  17.530  13.500  1.00  0.00            
ATOM    188  H21 EB3     2       2.550  17.360  14.260  1.00  0.00            
TER
ENDMDL
MODEL        1
ATOM      1  C1  BCD     1      26.650  17.840  -0.360  1.00  0.00            
ATOM      2  O1  BCD     1      25.320  18.040  -0.740  1.00  0.00            
ATOM      3  C2  BCD     1      27.040  16.470  -0.650  1.00  0.00            
ATOM      4  O2  BCD     1      27.070  16.160  -2.050  1.00  0.00            
ATOM      5  C3  BCD     1      26.210  15.430   0.240  1.00  0.00            
ATOM      6  O3  BCD     1      26.580  14.040   0.050  1.00  0.00            
ATOM      7  C4  BCD     1      26.490  15.850   1.670  1.00  0.00            
ATOM      8  C5  BCD     1      26.150  17.300   1.930  1.00  0.00            
ATOM      9  O4  BCD     1      26.970  18.100   1.040  1.00  0.00            
ATOM     10  C6  BCD     1      26.420  17.730   3.410  1.00  0.00            
ATOM     11  O5  BCD     1      27.800  17.490   3.810  1.00  0.00            
ATOM     12  H1  BCD     1      27.330  18.520  -0.900  1.00  0.00            
ATOM     13  H2  BCD     1      28.100  16.350  -0.400  1.00  0.00            
ATOM     14  H3  BCD     1      26.270  16.420  -2.520  1.00  0.00            
ATOM     15  H4  BCD     1      25.150  15.600  -0.020  1.00  0.00            
ATOM     16  H5  BCD     1      26.830  13.850  -0.870  1.00  0.00            
ATOM     17  H6  BCD     1      27.570  15.740   1.820  1.00  0.00            
ATOM     18  H7  BCD     1      25.110  17.560   1.660  1.00  0.00            
ATOM     19  H8  BCD     1      26.180  18.780   3.570  1.00  0.00            
ATOM     20  H9  BCD     1      25.790  17.190   4.130  1.00  0.00            
ATOM     21  H10 BCD     1      28.000  17.930   4.640  1.00  0.00            
ATOM     22  C7  BCD     1      22.530  20.250  -2.530  1.00  0.00            
ATOM     23  O6  BCD     1      21.640  19.650  -1.560  1.00  0.00            
ATOM     24  C8  BCD     1      23.240  19.260  -3.460  1.00  0.00            
ATOM     25  O7  BCD     1      22.250  18.550  -4.220  1.00  0.00            
ATOM     26  C9  BCD     1      24.040  18.220  -2.630  1.00  0.00            
ATOM     27  O8  BCD     1      24.660  17.250  -3.460  1.00  0.00            
ATOM     28  C10 BCD     1      25.030  18.940  -1.740  1.00  0.00            
ATOM     29  C11 BCD     1      24.430  20.120  -1.040  1.00  0.00            
ATOM     30  O9  BCD     1      23.540  20.940  -1.800  1.00  0.00            
ATOM     31  C12 BCD     1      25.600  21.000  -0.670  1.00  0.00            
ATOM     32  O10 BCD     1      26.390  21.510  -1.800  1.00  0.00            
ATOM     33  H11 BCD     1      22.050  20.990  -3.170  1.00  0.00            
ATOM     34  H12 BCD     1      23.950  19.710  -4.180  1.00  0.00            
ATOM     35  H13 BCD     1      21.710  18.010  -3.650  1.00  0.00            
ATOM     36  H14 BCD     1      23.350  17.580  -2.060  1.00  0.00            
ATOM     37  H15 BCD     1      24.120  16.920  -4.180  1.00  0.00            
ATOM     38  H16 BCD     1      25.950  19.210  -2.280  1.00  0.00            
ATOM     39  H17 BCD     1      23.890  19.770  -0.150  1.00  0.00            
ATOM     40  H18 BCD     1      25.190  21.870  -0.150  1.00  0.00            
ATOM     41  H19 BCD     1      26.320  20.550   0.030  1.00  0.00            
ATOM     42  H20 BCD     1      27.090  22.090  -1.490  1.00  0.00            
ATOM     43  C13 BCD     1      17.820  18.760  -0.630  1.00  0.00            
ATOM     44  O11 BCD     1      18.360  18.480   0.690  1.00  0.00            
ATOM     45  C14 BCD     1      18.510  17.820  -1.610  1.00  0.00            
ATOM     46  O12 BCD     1      18.170  16.430  -1.400  1.00  0.00            
ATOM     47  C15 BCD     1      19.950  18.070  -1.540  1.00  0.00            
ATOM     48  O13 BCD     1      20.680  17.140  -2.390  1.00  0.00            
ATOM     49  C16 BCD     1      20.290  19.560  -1.900  1.00  0.00            
ATOM     50  C17 BCD     1      19.380  20.550  -1.260  1.00  0.00            
ATOM     51  O14 BCD     1      18.010  20.050  -1.090  1.00  0.00            
ATOM     52  C18 BCD     1      19.300  21.830  -1.980  1.00  0.00            
ATOM     53  O15 BCD     1      18.730  21.600  -3.260  1.00  0.00            
ATOM     54  H21 BCD     1      16.750  18.560  -0.770  1.00  0.00            
ATOM     55  H22 BCD     1      18.090  17.980  -2.610  1.00  0.00            
ATOM     56  H23 BCD     1      17.270  16.290  -1.700  1.00  0.00            
ATOM     57  H24 BCD     1      20.300  17.900  -0.520  1.00  0.00            
ATOM     58  H25 BCD     1      20.470  16.230  -2.160  1.00  0.00            
ATOM     59  H26 BCD     1      20.220  19.720  -2.980  1.00  0.00            
ATOM     60  H27 BCD     1      19.840  20.700  -0.280  1.00  0.00            
ATOM     61  H28 BCD     1      18.650  22.620  -1.570  1.00  0.00            
ATOM     62  H29 BCD     1      20.330  22.200  -2.120  1.00  0.00            
ATOM     63  H30 BCD     1      17.830  21.930  -3.190  1.00  0.00            
ATOM     64  C19 BCD     1      16.560  18.070   4.400  1.00  0.00            
ATOM     65  O16 BCD     1      17.470  17.040   4.830  1.00  0.00            
ATOM     66  C20 BCD     1      15.660  17.760   3.230  1.00  0.00            
ATOM     67  O17 BCD     1      14.790  16.640   3.590  1.00  0.00            
ATOM     68  C21 BCD     1      16.400  17.500   1.890  1.00  0.00            
ATOM     69  O18 BCD     1      15.470  17.290   0.820  1.00  0.00            
ATOM     70  C22 BCD     1      17.370  18.800   1.730  1.00  0.00            
ATOM     71  C23 BCD     1      18.150  19.160   3.010  1.00  0.00            
ATOM     72  O19 BCD     1      17.280  19.250   4.110  1.00  0.00            
ATOM     73  C24 BCD     1      18.750  20.540   3.040  1.00  0.00            
ATOM     74  O20 BCD     1      17.970  21.490   2.310  1.00  0.00            
ATOM     75  H31 BCD     1      16.020  18.330   5.310  1.00  0.00            
ATOM     76  H32 BCD     1      14.990  18.610   3.010  1.00  0.00            
ATOM     77  H33 BCD     1      15.410  15.920   3.790  1.00  0.00            
ATOM     78  H34 BCD     1      17.060  16.620   1.960  1.00  0.00            
ATOM     79  H35 BCD     1      15.260  16.380   1.040  1.00  0.00            
ATOM     80  H36 BCD     1      16.710  19.630   1.420  1.00  0.00            
ATOM     81  H37 BCD     1      18.890  18.370   3.200  1.00  0.00            
ATOM     82  H38 BCD     1      18.990  20.890   4.050  1.00  0.00            
ATOM     83  H39 BCD     1      19.680  20.390   2.470  1.00  0.00            
ATOM     84  H40 BCD     1      18.550  22.260   2.220  1.00  0.00            
ATOM     85  C25 BCD     1      18.560  14.620   7.850  1.00  0.00            
ATOM     86  O21 BCD     1      19.630  14.190   7.100  1.00  0.00            
ATOM     87  C26 BCD     1      17.290  14.260   7.130  1.00  0.00            
ATOM     88  O22 BCD     1      17.240  12.860   7.010  1.00  0.00            
ATOM     89  C27 BCD     1      17.130  15.040   5.900  1.00  0.00            
ATOM     90  O23 BCD     1      15.910  14.660   5.220  1.00  0.00            
ATOM     91  C28 BCD     1      17.240  16.490   6.130  1.00  0.00            
ATOM     92  C29 BCD     1      18.490  16.800   6.910  1.00  0.00            
ATOM     93  O24 BCD     1      18.630  16.000   8.080  1.00  0.00            
ATOM     94  C30 BCD     1      18.720  18.300   7.210  1.00  0.00            
ATOM     95  O25 BCD     1      17.870  18.630   8.360  1.00  0.00            
ATOM     96  H41 BCD     1      18.600  14.060   8.790  1.00  0.00            
ATOM     97  H42 BCD     1      16.500  14.560   7.830  1.00  0.00            
ATOM     98  H43 BCD     1      18.090  12.660   6.600  1.00  0.00            
ATOM     99  H44 BCD     1      17.940  14.730   5.230  1.00  0.00            
ATOM    100  H45 BCD     1      15.990  13.920   4.610  1.00  0.00            
ATOM    101  H46 BCD     1      16.290  16.840   6.560  1.00  0.00            
ATOM    102  H47 BCD     1      19.370  16.550   6.310  1.00  0.00            
ATOM    103  H48 BCD     1      19.800  18.450   7.300  1.00  0.00            
ATOM    104  H49 BCD     1      18.390  18.960   6.400  1.00  0.00            
ATOM    105  H50 BCD     1      17.260  17.890   8.460  1.00  0.00            
ATOM    106  C31 BCD     1      22.850  12.070   6.600  1.00  0.00            
ATOM    107  O26 BCD     1      23.180  13.120   5.710  1.00  0.00            
ATOM    108  C32 BCD     1      21.590  11.280   6.210  1.00  0.00            
ATOM    109  O27 BCD     1      21.700  10.540   5.020  1.00  0.00            
ATOM    110  C33 BCD     1      20.470  12.280   6.070  1.00  0.00            
ATOM    111  C34 BCD     1      20.310  13.000   7.380  1.00  0.00            
ATOM    112  C35 BCD     1      21.600  13.510   8.010  1.00  0.00            
ATOM    113  O28 BCD     1      22.650  12.490   7.930  1.00  0.00            
ATOM    114  C36 BCD     1      21.550  13.970   9.440  1.00  0.00            
ATOM    115  O29 BCD     1      20.680  13.190  10.250  1.00  0.00            
ATOM    116  O30 BCD     1      19.280  11.610   5.510  1.00  0.00            
ATOM    117  H51 BCD     1      23.650  11.310   6.660  1.00  0.00            
ATOM    118  H52 BCD     1      21.300  10.580   7.010  1.00  0.00            
ATOM    119  H53 BCD     1      20.820  10.330   4.670  1.00  0.00            
ATOM    120  H54 BCD     1      20.860  13.060   5.410  1.00  0.00            
ATOM    121  H55 BCD     1      19.270  11.580   4.550  1.00  0.00            
ATOM    122  H56 BCD     1      19.700  12.420   8.080  1.00  0.00            
ATOM    123  H57 BCD     1      22.060  14.340   7.450  1.00  0.00            
ATOM    124  H58 BCD     1      22.520  13.790   9.930  1.00  0.00            
ATOM    125  H59 BCD     1      21.300  15.030   9.570  1.00  0.00            
ATOM    126  H60 BCD     1      21.020  12.300  10.340  1.00  0.00            
ATOM    127  C37 BCD     1      26.440  14.200   3.460  1.00  0.00            
ATOM    128  O31 BCD     1      25.710  15.090   2.510  1.00  0.00            
ATOM    129  C38 BCD     1      25.970  12.790   3.310  1.00  0.00            
ATOM    130  O32 BCD     1      26.080  12.290   1.960  1.00  0.00            
ATOM    131  C39 BCD     1      24.540  12.610   3.820  1.00  0.00            
ATOM    132  O33 BCD     1      24.250  11.240   3.750  1.00  0.00            
ATOM    133  C40 BCD     1      24.540  13.150   5.240  1.00  0.00            
ATOM    134  C41 BCD     1      25.100  14.620   5.420  1.00  0.00            
ATOM    135  O34 BCD     1      26.350  14.630   4.780  1.00  0.00            
ATOM    136  C42 BCD     1      25.330  15.000   6.870  1.00  0.00            
ATOM    137  O35 BCD     1      26.080  13.980   7.520  1.00  0.00            
ATOM    138  H61 BCD     1      27.500  14.280   3.190  1.00  0.00            
ATOM    139  H62 BCD     1      26.620  12.200   3.970  1.00  0.00            
ATOM    140  H63 BCD     1      26.040  12.990   1.300  1.00  0.00            
ATOM    141  H64 BCD     1      23.900  13.280   3.230  1.00  0.00            
ATOM    142  H65 BCD     1      23.390  11.040   4.140  1.00  0.00            
ATOM    143  H66 BCD     1      25.200  12.510   5.840  1.00  0.00            
ATOM    144  H67 BCD     1      24.550  15.390   4.880  1.00  0.00            
ATOM    145  H68 BCD     1      25.770  16.010   6.810  1.00  0.00            
ATOM    146  H69 BCD     1      24.310  15.200   7.230  1.00  0.00            
ATOM    147  H70 BCD     1      26.340  14.250   8.410  1.00  0.00            
ATOM    148  C1  EB3     2      21.730  11.220  -1.380  1.00  0.00            
ATOM    149  N1  EB3     2      22.250  12.260  -2.370  1.00  0.00            
ATOM    150  C2  EB3     2      21.870  13.590  -1.810  1.00  0.00            
ATOM    151  C3  EB3     2      23.050  14.100  -1.010  1.00  0.00            
ATOM    152  O1  EB3     2      22.570  15.170  -0.300  1.00  0.00            
ATOM    153  C4  EB3     2      22.370  14.960   1.140  1.00  0.00            
ATOM    154  C5  EB3     2      22.090  16.160   2.020  1.00  0.00            
ATOM    155  C6  EB3     2      22.090  17.490   1.630  1.00  0.00            
ATOM    156  C7  EB3     2      21.900  18.550   2.520  1.00  0.00            
ATOM    157  C8  EB3     2      21.650  18.340   3.900  1.00  0.00            
ATOM    158  Br1 EB3     2      21.710  19.780   5.130  1.00  0.00            
ATOM    159  C9  EB3     2      21.570  16.990   4.340  1.00  0.00            
ATOM    160  C10 EB3     2      21.870  15.990   3.380  1.00  0.00            
ATOM    161  C11 EB3     2      21.180  14.030   1.250  1.00  0.00            
ATOM    162  C12 EB3     2      19.870  14.370   1.020  1.00  0.00            
ATOM    163  C13 EB3     2      18.910  13.390   1.020  1.00  0.00            
ATOM    164  C14 EB3     2      19.180  12.110   1.430  1.00  0.00            
ATOM    165  C15 EB3     2      20.530  11.790   1.620  1.00  0.00            
ATOM    166  C16 EB3     2      21.490  12.730   1.460  1.00  0.00            
ATOM    167  C17 EB3     2      21.440  12.040  -3.600  1.00  0.00            
ATOM    168  H1  EB3     2      21.920  11.560  -0.360  1.00  0.00            
ATOM    169  H2  EB3     2      20.680  11.020  -1.580  1.00  0.00            
ATOM    170  H3  EB3     2      22.190  10.270  -1.680  1.00  0.00            
ATOM    171  H4  EB3     2      23.280  12.260  -2.500  1.00  0.00            
ATOM    172  H5  EB3     2      20.990  13.530  -1.170  1.00  0.00            
ATOM    173  H6  EB3     2      21.760  14.240  -2.680  1.00  0.00            
ATOM    174  H7  EB3     2      23.750  14.620  -1.670  1.00  0.00            
ATOM    175  H8  EB3     2      23.570  13.280  -0.500  1.00  0.00            
ATOM    176  H9  EB3     2      23.290  14.490   1.530  1.00  0.00            
ATOM    177  H10 EB3     2      22.410  17.670   0.600  1.00  0.00            
ATOM    178  H11 EB3     2      21.980  19.530   2.060  1.00  0.00            
ATOM    179  H12 EB3     2      21.410  16.610   5.350  1.00  0.00            
ATOM    180  H13 EB3     2      22.020  14.970   3.720  1.00  0.00            
ATOM    181  H14 EB3     2      19.680  15.420   0.800  1.00  0.00            
ATOM    182  H15 EB3     2      17.900  13.730   0.790  1.00  0.00            
ATOM    183  H16 EB3     2      18.350  11.420   1.430  1.00  0.00            
ATOM    184  H17 EB3     2      20.840  10.780   1.870  1.00  0.00            
ATOM    185  H18 EB3     2      22.500  12.360   1.650  1.00  0.00            
ATOM    186  H19 EB3     2      20.510  12.590  -3.470  1.00  0.00            
ATOM    187  H20 EB3     2      22.020  12.500  -4.410  1.00  0.00            
ATOM    188  H21 EB3     2      21.290  10.970  -3.740  1.00  0.00            
TER
ENDMDL
MODEL        1
ATOM      1  C1  BCD     1      26.400  15.170  19.840  1.00  0.00            
ATOM      2  O1  BCD     1      25.570  14.060  19.970  1.00  0.00            
ATOM      3  C2  BCD     1      25.970  16.390  20.620  1.00  0.00            
ATOM      4  O2  BCD     1      25.840  16.110  21.980  1.00  0.00            
ATOM      5  C3  BCD     1      24.740  17.140  20.080  1.00  0.00            
ATOM      6  O3  BCD     1      24.670  18.420  20.690  1.00  0.00            
ATOM      7  C4  BCD     1      24.960  17.410  18.560  1.00  0.00            
ATOM      8  C5  BCD     1      25.440  16.180  17.780  1.00  0.00            
ATOM      9  O4  BCD     1      26.590  15.700  18.500  1.00  0.00            
ATOM     10  C6  BCD     1      25.880  16.470  16.370  1.00  0.00            
ATOM     11  O5  BCD     1      27.150  17.190  16.460  1.00  0.00            
ATOM     12  H1  BCD     1      27.390  14.820  20.180  1.00  0.00            
ATOM     13  H2  BCD     1      26.850  17.020  20.490  1.00  0.00            
ATOM     14  H3  BCD     1      26.270  16.730  22.570  1.00  0.00            
ATOM     15  H4  BCD     1      23.850  16.530  20.310  1.00  0.00            
ATOM     16  H5  BCD     1      23.990  18.990  20.310  1.00  0.00            
ATOM     17  H6  BCD     1      25.630  18.280  18.530  1.00  0.00            
ATOM     18  H7  BCD     1      24.700  15.370  17.740  1.00  0.00            
ATOM     19  H8  BCD     1      25.950  15.540  15.790  1.00  0.00            
ATOM     20  H9  BCD     1      25.100  17.000  15.810  1.00  0.00            
ATOM     21  H10 BCD     1      26.980  18.020  16.900  1.00  0.00            
ATOM     22  C7  BCD     1      25.090  10.220  21.110  1.00  0.00            
ATOM     23  O6  BCD     1      23.950  10.190  20.260  1.00  0.00            
ATOM     24  C8  BCD     1      24.930  11.220  22.240  1.00  0.00            
ATOM     25  O7  BCD     1      23.870  10.680  23.040  1.00  0.00            
ATOM     26  C9  BCD     1      24.810  12.640  21.710  1.00  0.00            
ATOM     27  O8  BCD     1      24.650  13.600  22.740  1.00  0.00            
ATOM     28  C10 BCD     1      25.990  12.960  20.790  1.00  0.00            
ATOM     29  C11 BCD     1      26.190  11.890  19.720  1.00  0.00            
ATOM     30  O9  BCD     1      26.290  10.650  20.440  1.00  0.00            
ATOM     31  C12 BCD     1      27.430  12.040  18.820  1.00  0.00            
ATOM     32  O10 BCD     1      28.620  12.160  19.510  1.00  0.00            
ATOM     33  H11 BCD     1      25.310   9.230  21.540  1.00  0.00            
ATOM     34  H12 BCD     1      25.890  11.170  22.780  1.00  0.00            
ATOM     35  H13 BCD     1      24.370  10.210  23.710  1.00  0.00            
ATOM     36  H14 BCD     1      23.980  12.740  21.000  1.00  0.00            
ATOM     37  H15 BCD     1      24.940  14.420  22.340  1.00  0.00            
ATOM     38  H16 BCD     1      26.880  13.260  21.360  1.00  0.00            
ATOM     39  H17 BCD     1      25.330  11.790  19.040  1.00  0.00            
ATOM     40  H18 BCD     1      27.510  11.250  18.060  1.00  0.00            
ATOM     41  H19 BCD     1      27.400  13.020  18.330  1.00  0.00            
ATOM     42  H20 BCD     1      29.360  12.530  19.020  1.00  0.00            
ATOM     43  C13 BCD     1      21.150   7.730  18.750  1.00  0.00            
ATOM     44  O11 BCD     1      20.590   8.850  18.050  1.00  0.00            
ATOM     45  C14 BCD     1      20.970   7.990  20.260  1.00  0.00            
ATOM     46  O12 BCD     1      19.590   7.960  20.710  1.00  0.00            
ATOM     47  C15 BCD     1      21.810   9.210  20.660  1.00  0.00            
ATOM     48  O13 BCD     1      21.800   9.360  22.120  1.00  0.00            
ATOM     49  C16 BCD     1      23.230   8.930  20.230  1.00  0.00            
ATOM     50  C17 BCD     1      23.440   8.600  18.770  1.00  0.00            
ATOM     51  O14 BCD     1      22.540   7.570  18.370  1.00  0.00            
ATOM     52  C18 BCD     1      24.880   8.200  18.480  1.00  0.00            
ATOM     53  O15 BCD     1      25.250   7.010  19.170  1.00  0.00            
ATOM     54  H21 BCD     1      20.530   6.870  18.470  1.00  0.00            
ATOM     55  H22 BCD     1      21.420   7.140  20.790  1.00  0.00            
ATOM     56  H23 BCD     1      19.520   8.340  21.590  1.00  0.00            
ATOM     57  H24 BCD     1      21.440  10.080  20.100  1.00  0.00            
ATOM     58  H25 BCD     1      22.310  10.080  22.500  1.00  0.00            
ATOM     59  H26 BCD     1      23.690   8.180  20.890  1.00  0.00            
ATOM     60  H27 BCD     1      23.320   9.510  18.170  1.00  0.00            
ATOM     61  H28 BCD     1      24.910   7.900  17.430  1.00  0.00            
ATOM     62  H29 BCD     1      25.550   9.050  18.650  1.00  0.00            
ATOM     63  H30 BCD     1      26.170   6.780  19.010  1.00  0.00            
ATOM     64  C19 BCD     1      17.950   9.220  14.830  1.00  0.00            
ATOM     65  O16 BCD     1      17.950  10.690  15.040  1.00  0.00            
ATOM     66  C20 BCD     1      17.410   8.560  16.140  1.00  0.00            
ATOM     67  O17 BCD     1      16.140   9.070  16.470  1.00  0.00            
ATOM     68  C21 BCD     1      18.330   8.750  17.350  1.00  0.00            
ATOM     69  O18 BCD     1      18.060   7.850  18.410  1.00  0.00            
ATOM     70  C22 BCD     1      19.790   8.440  17.010  1.00  0.00            
ATOM     71  C23 BCD     1      20.210   9.240  15.770  1.00  0.00            
ATOM     72  O19 BCD     1      19.350   8.760  14.740  1.00  0.00            
ATOM     73  C24 BCD     1      21.630   8.950  15.370  1.00  0.00            
ATOM     74  O20 BCD     1      22.050   7.620  15.400  1.00  0.00            
ATOM     75  H31 BCD     1      17.400   8.960  13.920  1.00  0.00            
ATOM     76  H32 BCD     1      17.290   7.480  16.010  1.00  0.00            
ATOM     77  H33 BCD     1      15.870   8.520  17.210  1.00  0.00            
ATOM     78  H34 BCD     1      18.330   9.820  17.590  1.00  0.00            
ATOM     79  H35 BCD     1      18.760   7.850  19.060  1.00  0.00            
ATOM     80  H36 BCD     1      19.950   7.390  16.730  1.00  0.00            
ATOM     81  H37 BCD     1      20.040  10.310  15.900  1.00  0.00            
ATOM     82  H38 BCD     1      21.870   9.270  14.340  1.00  0.00            
ATOM     83  H39 BCD     1      22.280   9.540  16.040  1.00  0.00            
ATOM     84  H40 BCD     1      22.510   7.430  16.220  1.00  0.00            
ATOM     85  C25 BCD     1      16.760  14.110  13.150  1.00  0.00            
ATOM     86  O21 BCD     1      17.610  14.830  14.140  1.00  0.00            
ATOM     87  C26 BCD     1      15.660  13.310  13.910  1.00  0.00            
ATOM     88  O22 BCD     1      14.950  14.330  14.710  1.00  0.00            
ATOM     89  C27 BCD     1      16.210  12.220  14.790  1.00  0.00            
ATOM     90  O23 BCD     1      15.190  11.310  15.300  1.00  0.00            
ATOM     91  C28 BCD     1      17.250  11.400  14.110  1.00  0.00            
ATOM     92  C29 BCD     1      18.220  12.200  13.270  1.00  0.00            
ATOM     93  O24 BCD     1      17.590  13.130  12.430  1.00  0.00            
ATOM     94  C30 BCD     1      19.110  11.360  12.320  1.00  0.00            
ATOM     95  O25 BCD     1      18.510  10.250  11.720  1.00  0.00            
ATOM     96  H41 BCD     1      16.370  14.710  12.310  1.00  0.00            
ATOM     97  H42 BCD     1      14.970  12.910  13.150  1.00  0.00            
ATOM     98  H43 BCD     1      14.230  13.890  15.160  1.00  0.00            
ATOM     99  H44 BCD     1      16.710  12.710  15.640  1.00  0.00            
ATOM    100  H45 BCD     1      15.640  10.490  15.530  1.00  0.00            
ATOM    101  H46 BCD     1      16.730  10.670  13.470  1.00  0.00            
ATOM    102  H47 BCD     1      18.790  12.860  13.940  1.00  0.00            
ATOM    103  H48 BCD     1      19.580  11.990  11.550  1.00  0.00            
ATOM    104  H49 BCD     1      19.940  11.020  12.950  1.00  0.00            
ATOM    105  H50 BCD     1      19.140   9.530  11.590  1.00  0.00            
ATOM    106  C31 BCD     1      18.940  18.530  14.990  1.00  0.00            
ATOM    107  O26 BCD     1      20.080  17.900  15.470  1.00  0.00            
ATOM    108  C32 BCD     1      17.650  18.230  15.700  1.00  0.00            
ATOM    109  O27 BCD     1      17.660  18.680  17.090  1.00  0.00            
ATOM    110  C33 BCD     1      17.370  16.700  15.600  1.00  0.00            
ATOM    111  C34 BCD     1      17.450  16.230  14.120  1.00  0.00            
ATOM    112  C35 BCD     1      18.610  16.820  13.380  1.00  0.00            
ATOM    113  O28 BCD     1      18.680  18.200  13.660  1.00  0.00            
ATOM    114  C36 BCD     1      18.550  16.640  11.880  1.00  0.00            
ATOM    115  O29 BCD     1      17.280  16.930  11.340  1.00  0.00            
ATOM    116  O30 BCD     1      16.110  16.310  16.150  1.00  0.00            
ATOM    117  H51 BCD     1      19.160  19.600  15.080  1.00  0.00            
ATOM    118  H52 BCD     1      16.830  18.800  15.230  1.00  0.00            
ATOM    119  H53 BCD     1      16.740  18.630  17.370  1.00  0.00            
ATOM    120  H54 BCD     1      18.170  16.120  16.080  1.00  0.00            
ATOM    121  H55 BCD     1      15.720  15.570  15.680  1.00  0.00            
ATOM    122  H56 BCD     1      16.520  16.540  13.630  1.00  0.00            
ATOM    123  H57 BCD     1      19.500  16.330  13.800  1.00  0.00            
ATOM    124  H58 BCD     1      19.330  17.270  11.440  1.00  0.00            
ATOM    125  H59 BCD     1      18.770  15.580  11.650  1.00  0.00            
ATOM    126  H60 BCD     1      17.470  17.260  10.460  1.00  0.00            
ATOM    127  C37 BCD     1      23.550  18.910  17.400  1.00  0.00            
ATOM    128  O31 BCD     1      23.630  17.720  18.110  1.00  0.00            
ATOM    129  C38 BCD     1      22.330  19.750  17.710  1.00  0.00            
ATOM    130  O32 BCD     1      22.350  19.940  19.150  1.00  0.00            
ATOM    131  C39 BCD     1      21.060  19.100  17.200  1.00  0.00            
ATOM    132  O33 BCD     1      19.920  19.900  17.500  1.00  0.00            
ATOM    133  C40 BCD     1      21.160  18.760  15.730  1.00  0.00            
ATOM    134  C41 BCD     1      22.390  18.030  15.510  1.00  0.00            
ATOM    135  O34 BCD     1      23.590  18.690  16.030  1.00  0.00            
ATOM    136  C42 BCD     1      22.520  17.600  14.070  1.00  0.00            
ATOM    137  O35 BCD     1      22.640  18.720  13.230  1.00  0.00            
ATOM    138  H61 BCD     1      24.500  19.410  17.630  1.00  0.00            
ATOM    139  H62 BCD     1      22.430  20.690  17.150  1.00  0.00            
ATOM    140  H63 BCD     1      21.550  20.450  19.300  1.00  0.00            
ATOM    141  H64 BCD     1      21.050  18.180  17.790  1.00  0.00            
ATOM    142  H65 BCD     1      19.150  19.370  17.280  1.00  0.00            
ATOM    143  H66 BCD     1      21.210  19.700  15.170  1.00  0.00            
ATOM    144  H67 BCD     1      22.270  17.150  16.150  1.00  0.00            
ATOM    145  H68 BCD     1      23.380  16.920  14.050  1.00  0.00            
ATOM    146  H69 BCD     1      21.580  17.110  13.780  1.00  0.00            
ATOM    147  H70 BCD     1      23.360  19.270  13.570  1.00  0.00            
ATOM    148  C1  EB3     2      15.350  13.620  21.360  1.00  0.00            
ATOM    149  N1  EB3     2      16.790  13.840  21.150  1.00  0.00            
ATOM    150  C2  EB3     2      17.460  12.520  21.340  1.00  0.00            
ATOM    151  C3  EB3     2      18.950  12.550  21.300  1.00  0.00            
ATOM    152  O1  EB3     2      19.310  13.070  19.980  1.00  0.00            
ATOM    153  C4  EB3     2      20.710  13.340  19.760  1.00  0.00            
ATOM    154  C5  EB3     2      21.020  13.240  18.220  1.00  0.00            
ATOM    155  C6  EB3     2      20.270  13.930  17.300  1.00  0.00            
ATOM    156  C7  EB3     2      20.480  13.860  15.890  1.00  0.00            
ATOM    157  C8  EB3     2      21.660  13.210  15.420  1.00  0.00            
ATOM    158  Br1 EB3     2      22.090  13.090  13.550  1.00  0.00            
ATOM    159  C9  EB3     2      22.470  12.530  16.340  1.00  0.00            
ATOM    160  C10 EB3     2      22.110  12.420  17.720  1.00  0.00            
ATOM    161  C11 EB3     2      21.010  14.650  20.400  1.00  0.00            
ATOM    162  C12 EB3     2      21.750  14.770  21.650  1.00  0.00            
ATOM    163  C13 EB3     2      21.960  16.000  22.300  1.00  0.00            
ATOM    164  C14 EB3     2      21.530  17.200  21.660  1.00  0.00            
ATOM    165  C15 EB3     2      20.840  17.130  20.450  1.00  0.00            
ATOM    166  C16 EB3     2      20.530  15.890  19.840  1.00  0.00            
ATOM    167  C17 EB3     2      17.130  14.750  22.340  1.00  0.00            
ATOM    168  H1  EB3     2      14.870  12.960  20.640  1.00  0.00            
ATOM    169  H2  EB3     2      15.280  13.130  22.330  1.00  0.00            
ATOM    170  H3  EB3     2      14.760  14.540  21.400  1.00  0.00            
ATOM    171  H4  EB3     2      17.010  14.210  20.210  1.00  0.00            
ATOM    172  H5  EB3     2      17.040  11.750  20.700  1.00  0.00            
ATOM    173  H6  EB3     2      17.300  12.270  22.390  1.00  0.00            
ATOM    174  H7  EB3     2      19.380  11.560  21.510  1.00  0.00            
ATOM    175  H8  EB3     2      19.360  13.290  21.990  1.00  0.00            
ATOM    176  H9  EB3     2      21.360  12.510  20.090  1.00  0.00            
ATOM    177  H10 EB3     2      19.420  14.540  17.600  1.00  0.00            
ATOM    178  H11 EB3     2      19.760  14.410  15.290  1.00  0.00            
ATOM    179  H12 EB3     2      23.390  12.060  16.000  1.00  0.00            
ATOM    180  H13 EB3     2      22.790  12.040  18.470  1.00  0.00            
ATOM    181  H14 EB3     2      22.270  13.920  22.090  1.00  0.00            
ATOM    182  H15 EB3     2      22.600  16.080  23.180  1.00  0.00            
ATOM    183  H16 EB3     2      21.600  18.200  22.100  1.00  0.00            
ATOM    184  H17 EB3     2      20.510  18.060  19.990  1.00  0.00            
ATOM    185  H18 EB3     2      20.000  15.890  18.890  1.00  0.00            
ATOM    186  H19 EB3     2      18.220  14.840  22.320  1.00  0.00            
ATOM    187  H20 EB3     2      16.710  15.750  22.180  1.00  0.00            
ATOM    188  H21 EB3     2      16.710  14.280  23.230  1.00  0.00            
TER
ENDMDL
MODEL        1
ATOM      1  C1  BCD     1      16.800  25.110  11.050  1.00  0.00            
ATOM      2  O1  BCD     1      17.580  26.200  11.510  1.00  0.00            
ATOM      3  C2  BCD     1      16.430  24.170  12.180  1.00  0.00            
ATOM      4  O2  BCD     1      15.680  24.890  13.160  1.00  0.00            
ATOM      5  C3  BCD     1      17.740  23.490  12.690  1.00  0.00            
ATOM      6  O3  BCD     1      17.460  22.390  13.670  1.00  0.00            
ATOM      7  C4  BCD     1      18.590  22.930  11.650  1.00  0.00            
ATOM      8  C5  BCD     1      18.910  23.990  10.580  1.00  0.00            
ATOM      9  O4  BCD     1      17.630  24.390  10.090  1.00  0.00            
ATOM     10  C6  BCD     1      19.740  23.340   9.420  1.00  0.00            
ATOM     11  O5  BCD     1      19.050  22.270   8.730  1.00  0.00            
ATOM     12  H1  BCD     1      15.940  25.450  10.460  1.00  0.00            
ATOM     13  H2  BCD     1      15.950  23.320  11.680  1.00  0.00            
ATOM     14  H3  BCD     1      16.190  25.650  13.440  1.00  0.00            
ATOM     15  H4  BCD     1      18.370  24.230  13.200  1.00  0.00            
ATOM     16  H5  BCD     1      18.320  22.000  13.850  1.00  0.00            
ATOM     17  H6  BCD     1      18.110  22.110  11.110  1.00  0.00            
ATOM     18  H7  BCD     1      19.550  24.740  11.060  1.00  0.00            
ATOM     19  H8  BCD     1      19.870  24.130   8.660  1.00  0.00            
ATOM     20  H9  BCD     1      20.720  23.080   9.840  1.00  0.00            
ATOM     21  H10 BCD     1      19.650  21.530   8.580  1.00  0.00            
ATOM     22  C7  BCD     1      17.570  30.110  11.650  1.00  0.00            
ATOM     23  O6  BCD     1      18.980  30.000  11.640  1.00  0.00            
ATOM     24  C8  BCD     1      16.940  29.480  12.850  1.00  0.00            
ATOM     25  O7  BCD     1      17.500  30.200  13.980  1.00  0.00            
ATOM     26  C9  BCD     1      17.320  28.020  12.860  1.00  0.00            
ATOM     27  O8  BCD     1      16.670  27.260  13.950  1.00  0.00            
ATOM     28  C10 BCD     1      16.950  27.410  11.490  1.00  0.00            
ATOM     29  C11 BCD     1      17.420  28.100  10.230  1.00  0.00            
ATOM     30  O9  BCD     1      17.080  29.460  10.420  1.00  0.00            
ATOM     31  C12 BCD     1      16.770  27.540   8.930  1.00  0.00            
ATOM     32  O10 BCD     1      17.160  28.280   7.830  1.00  0.00            
ATOM     33  H11 BCD     1      17.240  31.150  11.680  1.00  0.00            
ATOM     34  H12 BCD     1      15.840  29.490  12.890  1.00  0.00            
ATOM     35  H13 BCD     1      18.330  30.520  13.630  1.00  0.00            
ATOM     36  H14 BCD     1      18.410  27.940  12.900  1.00  0.00            
ATOM     37  H15 BCD     1      17.250  27.440  14.690  1.00  0.00            
ATOM     38  H16 BCD     1      15.860  27.290  11.440  1.00  0.00            
ATOM     39  H17 BCD     1      18.500  27.970  10.020  1.00  0.00            
ATOM     40  H18 BCD     1      17.010  26.520   8.600  1.00  0.00            
ATOM     41  H19 BCD     1      15.690  27.650   9.100  1.00  0.00            
ATOM     42  H20 BCD     1      18.060  28.000   7.670  1.00  0.00            
ATOM     43  C13 BCD     1      22.340  32.270  11.120  1.00  0.00            
ATOM     44  O11 BCD     1      23.090  31.030  10.970  1.00  0.00            
ATOM     45  C14 BCD     1      21.710  32.380  12.510  1.00  0.00            
ATOM     46  O12 BCD     1      22.660  32.320  13.570  1.00  0.00            
ATOM     47  C15 BCD     1      20.740  31.200  12.650  1.00  0.00            
ATOM     48  O13 BCD     1      19.950  31.270  13.880  1.00  0.00            
ATOM     49  C16 BCD     1      19.680  31.260  11.540  1.00  0.00            
ATOM     50  C17 BCD     1      20.290  31.300  10.150  1.00  0.00            
ATOM     51  O14 BCD     1      21.310  32.350  10.110  1.00  0.00            
ATOM     52  C18 BCD     1      19.300  31.520   9.010  1.00  0.00            
ATOM     53  O15 BCD     1      18.770  32.810   9.200  1.00  0.00            
ATOM     54  H21 BCD     1      23.020  33.120  10.970  1.00  0.00            
ATOM     55  H22 BCD     1      21.200  33.360  12.570  1.00  0.00            
ATOM     56  H23 BCD     1      22.270  32.810  14.310  1.00  0.00            
ATOM     57  H24 BCD     1      21.260  30.240  12.520  1.00  0.00            
ATOM     58  H25 BCD     1      20.510  31.010  14.610  1.00  0.00            
ATOM     59  H26 BCD     1      19.050  32.130  11.740  1.00  0.00            
ATOM     60  H27 BCD     1      20.880  30.390   9.960  1.00  0.00            
ATOM     61  H28 BCD     1      19.830  31.560   8.050  1.00  0.00            
ATOM     62  H29 BCD     1      18.540  30.730   8.950  1.00  0.00            
ATOM     63  H30 BCD     1      18.400  33.080   8.360  1.00  0.00            
ATOM     64  C19 BCD     1      27.090  29.770  10.800  1.00  0.00            
ATOM     65  O16 BCD     1      26.770  28.770  11.780  1.00  0.00            
ATOM     66  C20 BCD     1      26.840  31.130  11.500  1.00  0.00            
ATOM     67  O17 BCD     1      27.510  31.120  12.700  1.00  0.00            
ATOM     68  C21 BCD     1      25.340  31.340  11.720  1.00  0.00            
ATOM     69  O18 BCD     1      25.070  32.630  12.310  1.00  0.00            
ATOM     70  C22 BCD     1      24.440  31.090  10.510  1.00  0.00            
ATOM     71  C23 BCD     1      24.790  29.780   9.830  1.00  0.00            
ATOM     72  O19 BCD     1      26.230  29.620   9.610  1.00  0.00            
ATOM     73  C24 BCD     1      23.860  29.470   8.560  1.00  0.00            
ATOM     74  O20 BCD     1      23.980  30.600   7.620  1.00  0.00            
ATOM     75  H31 BCD     1      28.120  29.680  10.430  1.00  0.00            
ATOM     76  H32 BCD     1      27.260  31.840  10.770  1.00  0.00            
ATOM     77  H33 BCD     1      27.520  32.030  13.000  1.00  0.00            
ATOM     78  H34 BCD     1      24.990  30.590  12.440  1.00  0.00            
ATOM     79  H35 BCD     1      24.220  32.610  12.750  1.00  0.00            
ATOM     80  H36 BCD     1      24.640  31.890   9.790  1.00  0.00            
ATOM     81  H37 BCD     1      24.530  28.940  10.500  1.00  0.00            
ATOM     82  H38 BCD     1      24.220  28.600   7.980  1.00  0.00            
ATOM     83  H39 BCD     1      22.790  29.470   8.790  1.00  0.00            
ATOM     84  H40 BCD     1      23.360  31.300   7.860  1.00  0.00            
ATOM     85  C25 BCD     1      28.500  24.960  12.400  1.00  0.00            
ATOM     86  O21 BCD     1      27.530  24.490  13.280  1.00  0.00            
ATOM     87  C26 BCD     1      29.240  26.250  12.930  1.00  0.00            
ATOM     88  O22 BCD     1      29.930  25.950  14.170  1.00  0.00            
ATOM     89  C27 BCD     1      28.280  27.410  13.050  1.00  0.00            
ATOM     90  O23 BCD     1      28.940  28.630  13.410  1.00  0.00            
ATOM     91  C28 BCD     1      27.650  27.610  11.640  1.00  0.00            
ATOM     92  C29 BCD     1      26.840  26.330  11.270  1.00  0.00            
ATOM     93  O24 BCD     1      27.780  25.230  11.150  1.00  0.00            
ATOM     94  C30 BCD     1      26.140  26.450   9.920  1.00  0.00            
ATOM     95  O25 BCD     1      26.870  27.030   8.850  1.00  0.00            
ATOM     96  H41 BCD     1      29.260  24.170  12.270  1.00  0.00            
ATOM     97  H42 BCD     1      29.940  26.470  12.110  1.00  0.00            
ATOM     98  H43 BCD     1      30.400  26.740  14.470  1.00  0.00            
ATOM     99  H44 BCD     1      27.470  27.160  13.750  1.00  0.00            
ATOM    100  H45 BCD     1      28.350  29.380  13.310  1.00  0.00            
ATOM    101  H46 BCD     1      28.440  27.690  10.880  1.00  0.00            
ATOM    102  H47 BCD     1      26.170  26.130  12.120  1.00  0.00            
ATOM    103  H48 BCD     1      25.750  25.460   9.640  1.00  0.00            
ATOM    104  H49 BCD     1      25.230  27.030  10.090  1.00  0.00            
ATOM    105  H50 BCD     1      26.700  27.980   8.840  1.00  0.00            
ATOM    106  C31 BCD     1      25.180  21.070  13.630  1.00  0.00            
ATOM    107  O26 BCD     1      23.970  21.750  13.250  1.00  0.00            
ATOM    108  C32 BCD     1      25.740  21.720  14.910  1.00  0.00            
ATOM    109  O27 BCD     1      24.850  21.720  16.020  1.00  0.00            
ATOM    110  C33 BCD     1      26.230  23.140  14.610  1.00  0.00            
ATOM    111  C34 BCD     1      27.280  23.110  13.510  1.00  0.00            
ATOM    112  C35 BCD     1      26.700  22.350  12.260  1.00  0.00            
ATOM    113  O28 BCD     1      26.140  21.040  12.550  1.00  0.00            
ATOM    114  C36 BCD     1      27.780  22.060  11.180  1.00  0.00            
ATOM    115  O29 BCD     1      28.870  21.210  11.660  1.00  0.00            
ATOM    116  O30 BCD     1      26.780  23.560  15.900  1.00  0.00            
ATOM    117  H51 BCD     1      24.930  20.030  13.860  1.00  0.00            
ATOM    118  H52 BCD     1      26.530  21.100  15.350  1.00  0.00            
ATOM    119  H53 BCD     1      25.200  22.410  16.600  1.00  0.00            
ATOM    120  H54 BCD     1      25.380  23.740  14.270  1.00  0.00            
ATOM    121  H55 BCD     1      26.950  24.500  15.950  1.00  0.00            
ATOM    122  H56 BCD     1      28.230  22.620  13.730  1.00  0.00            
ATOM    123  H57 BCD     1      25.980  23.070  11.850  1.00  0.00            
ATOM    124  H58 BCD     1      27.120  21.540  10.480  1.00  0.00            
ATOM    125  H59 BCD     1      28.170  22.960  10.700  1.00  0.00            
ATOM    126  H60 BCD     1      28.360  20.480  12.030  1.00  0.00            
ATOM    127  C37 BCD     1      20.050  21.040  12.220  1.00  0.00            
ATOM    128  O31 BCD     1      19.750  22.450  12.320  1.00  0.00            
ATOM    129  C38 BCD     1      20.560  20.550  13.580  1.00  0.00            
ATOM    130  O32 BCD     1      19.590  20.800  14.590  1.00  0.00            
ATOM    131  C39 BCD     1      21.900  21.130  14.030  1.00  0.00            
ATOM    132  O33 BCD     1      22.310  20.690  15.310  1.00  0.00            
ATOM    133  C40 BCD     1      22.920  20.940  12.950  1.00  0.00            
ATOM    134  C41 BCD     1      22.300  21.410  11.600  1.00  0.00            
ATOM    135  O34 BCD     1      21.030  20.830  11.290  1.00  0.00            
ATOM    136  C42 BCD     1      23.230  21.170  10.450  1.00  0.00            
ATOM    137  O35 BCD     1      22.770  21.720   9.160  1.00  0.00            
ATOM    138  H61 BCD     1      19.130  20.540  11.870  1.00  0.00            
ATOM    139  H62 BCD     1      20.560  19.460  13.530  1.00  0.00            
ATOM    140  H63 BCD     1      19.960  20.580  15.450  1.00  0.00            
ATOM    141  H64 BCD     1      21.740  22.210  14.130  1.00  0.00            
ATOM    142  H65 BCD     1      23.050  21.200  15.650  1.00  0.00            
ATOM    143  H66 BCD     1      23.160  19.870  12.830  1.00  0.00            
ATOM    144  H67 BCD     1      22.250  22.500  11.690  1.00  0.00            
ATOM    145  H68 BCD     1      24.160  21.680  10.720  1.00  0.00            
ATOM    146  H69 BCD     1      23.520  20.130  10.240  1.00  0.00            
ATOM    147  H70 BCD     1      21.830  21.480   9.130  1.00  0.00            
ATOM    148  C1  EB3     2      26.080  29.140  15.090  1.00  0.00            
ATOM    149  N1  EB3     2      25.230  30.030  16.040  1.00  0.00            
ATOM    150  C2  EB3     2      23.880  30.080  15.460  1.00  0.00            
ATOM    151  C3  EB3     2      22.940  28.900  15.510  1.00  0.00            
ATOM    152  O1  EB3     2      23.290  28.080  14.400  1.00  0.00            
ATOM    153  C4  EB3     2      22.270  27.060  14.070  1.00  0.00            
ATOM    154  C5  EB3     2      22.390  26.570  12.610  1.00  0.00            
ATOM    155  C6  EB3     2      21.770  27.320  11.560  1.00  0.00            
ATOM    156  C7  EB3     2      21.870  26.930  10.220  1.00  0.00            
ATOM    157  C8  EB3     2      22.700  25.860   9.830  1.00  0.00            
ATOM    158  Br1 EB3     2      22.710  25.220   8.030  1.00  0.00            
ATOM    159  C9  EB3     2      23.270  25.110  10.850  1.00  0.00            
ATOM    160  C10 EB3     2      23.200  25.510  12.240  1.00  0.00            
ATOM    161  C11 EB3     2      22.150  25.890  15.080  1.00  0.00            
ATOM    162  C12 EB3     2      21.030  25.060  15.000  1.00  0.00            
ATOM    163  C13 EB3     2      20.800  23.920  15.860  1.00  0.00            
ATOM    164  C14 EB3     2      21.900  23.590  16.720  1.00  0.00            
ATOM    165  C15 EB3     2      23.010  24.400  16.730  1.00  0.00            
ATOM    166  C16 EB3     2      23.160  25.470  15.920  1.00  0.00            
ATOM    167  C17 EB3     2      25.890  31.340  15.860  1.00  0.00            
ATOM    168  H1  EB3     2      27.150  29.280  15.200  1.00  0.00            
ATOM    169  H2  EB3     2      25.820  28.090  15.260  1.00  0.00            
ATOM    170  H3  EB3     2      25.760  29.450  14.090  1.00  0.00            
ATOM    171  H4  EB3     2      25.190  29.720  17.020  1.00  0.00            
ATOM    172  H5  EB3     2      24.060  30.380  14.430  1.00  0.00            
ATOM    173  H6  EB3     2      23.360  30.910  15.930  1.00  0.00            
ATOM    174  H7  EB3     2      21.890  29.180  15.350  1.00  0.00            
ATOM    175  H8  EB3     2      23.050  28.230  16.380  1.00  0.00            
ATOM    176  H9  EB3     2      21.280  27.540  14.150  1.00  0.00            
ATOM    177  H10 EB3     2      21.120  28.140  11.850  1.00  0.00            
ATOM    178  H11 EB3     2      21.350  27.580   9.530  1.00  0.00            
ATOM    179  H12 EB3     2      23.850  24.240  10.550  1.00  0.00            
ATOM    180  H13 EB3     2      23.710  24.840  12.930  1.00  0.00            
ATOM    181  H14 EB3     2      20.330  25.270  14.190  1.00  0.00            
ATOM    182  H15 EB3     2      20.010  23.180  15.850  1.00  0.00            
ATOM    183  H16 EB3     2      21.730  22.720  17.350  1.00  0.00            
ATOM    184  H17 EB3     2      23.860  24.080  17.320  1.00  0.00            
ATOM    185  H18 EB3     2      24.160  25.900  15.920  1.00  0.00            
ATOM    186  H19 EB3     2      26.950  31.200  16.100  1.00  0.00            
ATOM    187  H20 EB3     2      25.600  31.680  14.870  1.00  0.00            
ATOM    188  H21 EB3     2      25.610  32.080  16.610  1.00  0.00            
TER
ENDMDL
MODEL        1
ATOM      1  C1  BCD     1      29.320  16.510  16.680  1.00  0.00            
ATOM      2  O1  BCD     1      27.910  16.390  16.620  1.00  0.00            
ATOM      3  C2  BCD     1      29.860  17.320  15.430  1.00  0.00            
ATOM      4  O2  BCD     1      29.180  18.560  15.420  1.00  0.00            
ATOM      5  C3  BCD     1      29.580  16.550  14.110  1.00  0.00            
ATOM      6  O3  BCD     1      30.220  17.190  13.000  1.00  0.00            
ATOM      7  C4  BCD     1      30.130  15.170  14.280  1.00  0.00            
ATOM      8  C5  BCD     1      29.570  14.470  15.510  1.00  0.00            
ATOM      9  O4  BCD     1      29.730  15.200  16.660  1.00  0.00            
ATOM     10  C6  BCD     1      30.160  13.120  15.800  1.00  0.00            
ATOM     11  O5  BCD     1      31.540  13.310  16.180  1.00  0.00            
ATOM     12  H1  BCD     1      29.650  17.050  17.570  1.00  0.00            
ATOM     13  H2  BCD     1      30.930  17.480  15.610  1.00  0.00            
ATOM     14  H3  BCD     1      28.340  18.390  15.850  1.00  0.00            
ATOM     15  H4  BCD     1      28.500  16.500  13.950  1.00  0.00            
ATOM     16  H5  BCD     1      29.870  18.080  12.890  1.00  0.00            
ATOM     17  H6  BCD     1      31.220  15.240  14.320  1.00  0.00            
ATOM     18  H7  BCD     1      28.490  14.350  15.350  1.00  0.00            
ATOM     19  H8  BCD     1      29.520  12.750  16.610  1.00  0.00            
ATOM     20  H9  BCD     1      30.040  12.420  14.970  1.00  0.00            
ATOM     21  H10 BCD     1      31.460  14.150  16.650  1.00  0.00            
ATOM     22  C7  BCD     1      24.610  16.900  19.140  1.00  0.00            
ATOM     23  O6  BCD     1      23.680  16.780  18.100  1.00  0.00            
ATOM     24  C8  BCD     1      25.560  18.070  19.030  1.00  0.00            
ATOM     25  O7  BCD     1      24.970  19.350  18.930  1.00  0.00            
ATOM     26  C9  BCD     1      26.550  17.890  17.840  1.00  0.00            
ATOM     27  O8  BCD     1      27.540  18.950  17.800  1.00  0.00            
ATOM     28  C10 BCD     1      27.200  16.520  17.850  1.00  0.00            
ATOM     29  C11 BCD     1      26.100  15.470  17.890  1.00  0.00            
ATOM     30  O9  BCD     1      25.370  15.730  19.080  1.00  0.00            
ATOM     31  C12 BCD     1      26.750  14.090  18.030  1.00  0.00            
ATOM     32  O10 BCD     1      28.000  14.050  18.820  1.00  0.00            
ATOM     33  H11 BCD     1      24.100  16.760  20.100  1.00  0.00            
ATOM     34  H12 BCD     1      26.210  18.070  19.910  1.00  0.00            
ATOM     35  H13 BCD     1      24.800  19.510  19.860  1.00  0.00            
ATOM     36  H14 BCD     1      25.920  17.890  16.940  1.00  0.00            
ATOM     37  H15 BCD     1      27.110  19.810  17.870  1.00  0.00            
ATOM     38  H16 BCD     1      27.800  16.500  18.770  1.00  0.00            
ATOM     39  H17 BCD     1      25.450  15.360  17.010  1.00  0.00            
ATOM     40  H18 BCD     1      26.040  13.410  18.520  1.00  0.00            
ATOM     41  H19 BCD     1      26.950  13.650  17.040  1.00  0.00            
ATOM     42  H20 BCD     1      28.780  14.220  18.280  1.00  0.00            
ATOM     43  C13 BCD     1      19.660  16.750  17.350  1.00  0.00            
ATOM     44  O11 BCD     1      20.030  16.420  15.950  1.00  0.00            
ATOM     45  C14 BCD     1      20.250  18.110  17.640  1.00  0.00            
ATOM     46  O12 BCD     1      19.730  19.040  16.670  1.00  0.00            
ATOM     47  C15 BCD     1      21.760  18.070  17.590  1.00  0.00            
ATOM     48  O13 BCD     1      22.370  19.350  17.870  1.00  0.00            
ATOM     49  C16 BCD     1      22.340  16.980  18.480  1.00  0.00            
ATOM     50  C17 BCD     1      21.620  15.620  18.320  1.00  0.00            
ATOM     51  O14 BCD     1      20.180  15.800  18.240  1.00  0.00            
ATOM     52  C18 BCD     1      21.870  14.710  19.440  1.00  0.00            
ATOM     53  O15 BCD     1      21.560  13.370  19.150  1.00  0.00            
ATOM     54  H21 BCD     1      18.570  16.740  17.420  1.00  0.00            
ATOM     55  H22 BCD     1      19.880  18.410  18.630  1.00  0.00            
ATOM     56  H23 BCD     1      20.150  19.910  16.630  1.00  0.00            
ATOM     57  H24 BCD     1      22.020  17.760  16.570  1.00  0.00            
ATOM     58  H25 BCD     1      23.250  19.190  18.240  1.00  0.00            
ATOM     59  H26 BCD     1      22.250  17.320  19.520  1.00  0.00            
ATOM     60  H27 BCD     1      21.970  15.110  17.410  1.00  0.00            
ATOM     61  H28 BCD     1      22.930  14.810  19.720  1.00  0.00            
ATOM     62  H29 BCD     1      21.240  15.040  20.280  1.00  0.00            
ATOM     63  H30 BCD     1      21.630  12.950  20.010  1.00  0.00            
ATOM     64  C19 BCD     1      18.920  15.050  12.270  1.00  0.00            
ATOM     65  O16 BCD     1      20.270  14.960  12.010  1.00  0.00            
ATOM     66  C20 BCD     1      18.470  16.460  12.690  1.00  0.00            
ATOM     67  O17 BCD     1      18.740  17.370  11.520  1.00  0.00            
ATOM     68  C21 BCD     1      19.110  17.020  13.900  1.00  0.00            
ATOM     69  O18 BCD     1      18.520  18.260  14.390  1.00  0.00            
ATOM     70  C22 BCD     1      19.080  15.930  15.000  1.00  0.00            
ATOM     71  C23 BCD     1      19.420  14.520  14.570  1.00  0.00            
ATOM     72  O19 BCD     1      18.650  14.280  13.400  1.00  0.00            
ATOM     73  C24 BCD     1      19.050  13.630  15.700  1.00  0.00            
ATOM     74  O20 BCD     1      19.410  12.290  15.360  1.00  0.00            
ATOM     75  H31 BCD     1      18.340  14.700  11.410  1.00  0.00            
ATOM     76  H32 BCD     1      17.390  16.430  12.890  1.00  0.00            
ATOM     77  H33 BCD     1      19.470  17.000  11.020  1.00  0.00            
ATOM     78  H34 BCD     1      20.120  17.310  13.600  1.00  0.00            
ATOM     79  H35 BCD     1      18.940  18.430  15.240  1.00  0.00            
ATOM     80  H36 BCD     1      18.050  15.960  15.360  1.00  0.00            
ATOM     81  H37 BCD     1      20.480  14.420  14.300  1.00  0.00            
ATOM     82  H38 BCD     1      19.630  13.930  16.590  1.00  0.00            
ATOM     83  H39 BCD     1      18.010  13.730  16.050  1.00  0.00            
ATOM     84  H40 BCD     1      20.020  11.990  16.030  1.00  0.00            
ATOM     85  C25 BCD     1      22.630  13.430   8.860  1.00  0.00            
ATOM     86  O21 BCD     1      23.850  13.570   9.500  1.00  0.00            
ATOM     87  C26 BCD     1      22.090  14.820   8.740  1.00  0.00            
ATOM     88  O22 BCD     1      23.040  15.700   8.110  1.00  0.00            
ATOM     89  C27 BCD     1      21.470  15.370  10.000  1.00  0.00            
ATOM     90  O23 BCD     1      20.820  16.580   9.720  1.00  0.00            
ATOM     91  C28 BCD     1      20.580  14.370  10.760  1.00  0.00            
ATOM     92  C29 BCD     1      21.340  13.050  10.960  1.00  0.00            
ATOM     93  O24 BCD     1      21.790  12.550   9.680  1.00  0.00            
ATOM     94  C30 BCD     1      20.410  11.910  11.570  1.00  0.00            
ATOM     95  O25 BCD     1      19.180  11.620  10.910  1.00  0.00            
ATOM     96  H41 BCD     1      22.660  12.940   7.880  1.00  0.00            
ATOM     97  H42 BCD     1      21.160  14.690   8.150  1.00  0.00            
ATOM     98  H43 BCD     1      22.610  16.080   7.330  1.00  0.00            
ATOM     99  H44 BCD     1      22.300  15.590  10.690  1.00  0.00            
ATOM    100  H45 BCD     1      20.720  16.720   8.770  1.00  0.00            
ATOM    101  H46 BCD     1      19.690  14.280  10.110  1.00  0.00            
ATOM    102  H47 BCD     1      22.220  13.250  11.580  1.00  0.00            
ATOM    103  H48 BCD     1      20.940  10.950  11.650  1.00  0.00            
ATOM    104  H49 BCD     1      20.120  12.330  12.540  1.00  0.00            
ATOM    105  H50 BCD     1      19.490  11.660  10.000  1.00  0.00            
ATOM    106  C31 BCD     1      27.710  12.280   8.560  1.00  0.00            
ATOM    107  O26 BCD     1      28.250  13.280   9.560  1.00  0.00            
ATOM    108  C32 BCD     1      26.950  12.960   7.410  1.00  0.00            
ATOM    109  O27 BCD     1      27.920  13.820   6.830  1.00  0.00            
ATOM    110  C33 BCD     1      25.790  13.710   7.980  1.00  0.00            
ATOM    111  C34 BCD     1      24.880  12.780   8.840  1.00  0.00            
ATOM    112  C35 BCD     1      25.680  11.960   9.890  1.00  0.00            
ATOM    113  O28 BCD     1      26.810  11.300   9.200  1.00  0.00            
ATOM    114  C36 BCD     1      24.970  11.010  10.810  1.00  0.00            
ATOM    115  O29 BCD     1      24.240  10.020  10.080  1.00  0.00            
ATOM    116  O30 BCD     1      25.130  14.320   6.920  1.00  0.00            
ATOM    117  H51 BCD     1      28.580  11.720   8.200  1.00  0.00            
ATOM    118  H52 BCD     1      26.630  12.220   6.660  1.00  0.00            
ATOM    119  H53 BCD     1      27.470  14.370   6.190  1.00  0.00            
ATOM    120  H54 BCD     1      26.250  14.370   8.740  1.00  0.00            
ATOM    121  H55 BCD     1      24.480  14.920   7.300  1.00  0.00            
ATOM    122  H56 BCD     1      24.460  11.970   8.250  1.00  0.00            
ATOM    123  H57 BCD     1      26.110  12.710  10.580  1.00  0.00            
ATOM    124  H58 BCD     1      25.720  10.400  11.350  1.00  0.00            
ATOM    125  H59 BCD     1      24.330  11.550  11.520  1.00  0.00            
ATOM    126  H60 BCD     1      24.820   9.650   9.400  1.00  0.00            
ATOM    127  C37 BCD     1      30.850  13.720  12.580  1.00  0.00            
ATOM    128  O31 BCD     1      29.760  14.410  13.140  1.00  0.00            
ATOM    129  C38 BCD     1      31.310  14.380  11.280  1.00  0.00            
ATOM    130  O32 BCD     1      31.950  15.650  11.580  1.00  0.00            
ATOM    131  C39 BCD     1      30.060  14.500  10.410  1.00  0.00            
ATOM    132  O33 BCD     1      30.360  15.270   9.310  1.00  0.00            
ATOM    133  C40 BCD     1      29.470  13.060  10.140  1.00  0.00            
ATOM    134  C41 BCD     1      29.300  12.130  11.360  1.00  0.00            
ATOM    135  O34 BCD     1      30.400  12.350  12.320  1.00  0.00            
ATOM    136  C42 BCD     1      29.280  10.660  11.100  1.00  0.00            
ATOM    137  O35 BCD     1      30.220  10.220  10.160  1.00  0.00            
ATOM    138  H61 BCD     1      31.640  13.530  13.320  1.00  0.00            
ATOM    139  H62 BCD     1      32.040  13.660  10.890  1.00  0.00            
ATOM    140  H63 BCD     1      31.400  16.110  12.220  1.00  0.00            
ATOM    141  H64 BCD     1      29.290  15.080  10.950  1.00  0.00            
ATOM    142  H65 BCD     1      30.710  16.140   9.530  1.00  0.00            
ATOM    143  H66 BCD     1      30.100  12.590   9.370  1.00  0.00            
ATOM    144  H67 BCD     1      28.370  12.310  11.920  1.00  0.00            
ATOM    145  H68 BCD     1      29.280  10.100  12.040  1.00  0.00            
ATOM    146  H69 BCD     1      28.260  10.410  10.770  1.00  0.00            
ATOM    147  H70 BCD     1      30.980   9.970  10.700  1.00  0.00            
ATOM    148  C1  EB3     2      27.800  16.880   7.930  1.00  0.00            
ATOM    149  N1  EB3     2      26.940  17.580   8.920  1.00  0.00            
ATOM    150  C2  EB3     2      26.630  16.700  10.140  1.00  0.00            
ATOM    151  C3  EB3     2      25.590  17.200  11.120  1.00  0.00            
ATOM    152  O1  EB3     2      25.570  16.090  11.980  1.00  0.00            
ATOM    153  C4  EB3     2      24.490  16.070  12.970  1.00  0.00            
ATOM    154  C5  EB3     2      24.680  14.890  13.950  1.00  0.00            
ATOM    155  C6  EB3     2      25.950  14.190  13.910  1.00  0.00            
ATOM    156  C7  EB3     2      26.040  12.990  14.690  1.00  0.00            
ATOM    157  C8  EB3     2      25.020  12.650  15.630  1.00  0.00            
ATOM    158  Br1 EB3     2      25.110  11.050  16.690  1.00  0.00            
ATOM    159  C9  EB3     2      23.820  13.380  15.690  1.00  0.00            
ATOM    160  C10 EB3     2      23.670  14.520  14.840  1.00  0.00            
ATOM    161  C11 EB3     2      24.240  17.380  13.720  1.00  0.00            
ATOM    162  C12 EB3     2      23.010  18.040  13.740  1.00  0.00            
ATOM    163  C13 EB3     2      22.820  19.250  14.440  1.00  0.00            
ATOM    164  C14 EB3     2      23.940  19.860  15.100  1.00  0.00            
ATOM    165  C15 EB3     2      25.240  19.250  14.960  1.00  0.00            
ATOM    166  C16 EB3     2      25.350  17.980  14.350  1.00  0.00            
ATOM    167  C17 EB3     2      25.580  17.700   8.240  1.00  0.00            
ATOM    168  H1  EB3     2      28.790  16.740   8.380  1.00  0.00            
ATOM    169  H2  EB3     2      27.250  15.950   7.800  1.00  0.00            
ATOM    170  H3  EB3     2      27.900  17.340   6.940  1.00  0.00            
ATOM    171  H4  EB3     2      27.330  18.510   9.130  1.00  0.00            
ATOM    172  H5  EB3     2      27.620  16.600  10.570  1.00  0.00            
ATOM    173  H6  EB3     2      26.200  15.760   9.810  1.00  0.00            
ATOM    174  H7  EB3     2      24.560  17.290  10.740  1.00  0.00            
ATOM    175  H8  EB3     2      25.920  18.130  11.590  1.00  0.00            
ATOM    176  H9  EB3     2      23.600  15.950  12.340  1.00  0.00            
ATOM    177  H10 EB3     2      26.720  14.480  13.200  1.00  0.00            
ATOM    178  H11 EB3     2      26.830  12.240  14.610  1.00  0.00            
ATOM    179  H12 EB3     2      23.150  13.120  16.510  1.00  0.00            
ATOM    180  H13 EB3     2      22.750  15.050  15.070  1.00  0.00            
ATOM    181  H14 EB3     2      22.190  17.420  13.390  1.00  0.00            
ATOM    182  H15 EB3     2      21.860  19.750  14.520  1.00  0.00            
ATOM    183  H16 EB3     2      23.800  20.780  15.650  1.00  0.00            
ATOM    184  H17 EB3     2      26.150  19.770  15.240  1.00  0.00            
ATOM    185  H18 EB3     2      26.360  17.580  14.300  1.00  0.00            
ATOM    186  H19 EB3     2      25.420  16.960   7.460  1.00  0.00            
ATOM    187  H20 EB3     2      24.760  17.730   8.950  1.00  0.00            
ATOM    188  H21 EB3     2      25.700  18.690   7.780  1.00  0.00            
TER
ENDMDL
MODEL        1
ATOM      1  C1  BCD     1      10.240  23.000  21.840  1.00  0.00            
ATOM      2  O1  BCD     1      11.310  22.660  21.080  1.00  0.00            
ATOM      3  C2  BCD     1       9.340  23.990  21.080  1.00  0.00            
ATOM      4  O2  BCD     1       8.900  23.320  19.930  1.00  0.00            
ATOM      5  C3  BCD     1      10.080  25.300  20.710  1.00  0.00            
ATOM      6  O3  BCD     1       9.230  26.220  20.000  1.00  0.00            
ATOM      7  C4  BCD     1      10.570  25.960  22.010  1.00  0.00            
ATOM      8  C5  BCD     1      11.450  24.980  22.710  1.00  0.00            
ATOM      9  O4  BCD     1      10.640  23.780  22.950  1.00  0.00            
ATOM     10  C6  BCD     1      11.840  25.330  24.060  1.00  0.00            
ATOM     11  O5  BCD     1      10.830  25.830  24.880  1.00  0.00            
ATOM     12  H1  BCD     1       9.660  22.140  22.210  1.00  0.00            
ATOM     13  H2  BCD     1       8.470  24.180  21.730  1.00  0.00            
ATOM     14  H3  BCD     1       7.960  23.510  19.860  1.00  0.00            
ATOM     15  H4  BCD     1      11.040  25.160  20.180  1.00  0.00            
ATOM     16  H5  BCD     1       9.830  26.920  19.710  1.00  0.00            
ATOM     17  H6  BCD     1       9.690  26.300  22.570  1.00  0.00            
ATOM     18  H7  BCD     1      12.380  24.780  22.160  1.00  0.00            
ATOM     19  H8  BCD     1      12.320  24.510  24.610  1.00  0.00            
ATOM     20  H9  BCD     1      12.630  26.100  24.090  1.00  0.00            
ATOM     21  H10 BCD     1      10.330  25.050  25.140  1.00  0.00            
ATOM     22  C7  BCD     1      13.440  19.540  19.710  1.00  0.00            
ATOM     23  O6  BCD     1      14.660  20.390  19.850  1.00  0.00            
ATOM     24  C8  BCD     1      12.570  20.090  18.650  1.00  0.00            
ATOM     25  O7  BCD     1      13.370  20.320  17.500  1.00  0.00            
ATOM     26  C9  BCD     1      11.830  21.430  19.120  1.00  0.00            
ATOM     27  O8  BCD     1      10.730  21.840  18.280  1.00  0.00            
ATOM     28  C10 BCD     1      11.420  21.310  20.630  1.00  0.00            
ATOM     29  C11 BCD     1      12.390  20.580  21.550  1.00  0.00            
ATOM     30  O9  BCD     1      12.780  19.410  20.940  1.00  0.00            
ATOM     31  C12 BCD     1      11.990  20.400  23.040  1.00  0.00            
ATOM     32  O10 BCD     1      10.790  19.630  23.150  1.00  0.00            
ATOM     33  H11 BCD     1      13.830  18.580  19.360  1.00  0.00            
ATOM     34  H12 BCD     1      11.800  19.350  18.410  1.00  0.00            
ATOM     35  H13 BCD     1      12.760  20.320  16.750  1.00  0.00            
ATOM     36  H14 BCD     1      12.660  22.150  19.120  1.00  0.00            
ATOM     37  H15 BCD     1      10.090  22.260  18.860  1.00  0.00            
ATOM     38  H16 BCD     1      10.460  20.770  20.560  1.00  0.00            
ATOM     39  H17 BCD     1      13.260  21.240  21.670  1.00  0.00            
ATOM     40  H18 BCD     1      12.770  19.860  23.600  1.00  0.00            
ATOM     41  H19 BCD     1      12.000  21.360  23.570  1.00  0.00            
ATOM     42  H20 BCD     1      11.060  18.720  23.030  1.00  0.00            
ATOM     43  C13 BCD     1      18.850  20.140  20.280  1.00  0.00            
ATOM     44  O11 BCD     1      18.840  21.590  20.210  1.00  0.00            
ATOM     45  C14 BCD     1      18.210  19.450  19.050  1.00  0.00            
ATOM     46  O12 BCD     1      19.000  19.720  17.930  1.00  0.00            
ATOM     47  C15 BCD     1      16.820  20.040  18.870  1.00  0.00            
ATOM     48  O13 BCD     1      16.140  19.580  17.700  1.00  0.00            
ATOM     49  C16 BCD     1      15.930  19.660  20.020  1.00  0.00            
ATOM     50  C17 BCD     1      16.660  20.250  21.250  1.00  0.00            
ATOM     51  O14 BCD     1      18.000  19.800  21.310  1.00  0.00            
ATOM     52  C18 BCD     1      15.950  19.830  22.540  1.00  0.00            
ATOM     53  O15 BCD     1      16.450  20.490  23.690  1.00  0.00            
ATOM     54  H21 BCD     1      19.840  19.730  20.540  1.00  0.00            
ATOM     55  H22 BCD     1      18.170  18.360  19.130  1.00  0.00            
ATOM     56  H23 BCD     1      18.830  20.600  17.580  1.00  0.00            
ATOM     57  H24 BCD     1      16.910  21.130  18.840  1.00  0.00            
ATOM     58  H25 BCD     1      15.240  19.880  17.810  1.00  0.00            
ATOM     59  H26 BCD     1      15.870  18.590  20.240  1.00  0.00            
ATOM     60  H27 BCD     1      16.560  21.330  21.100  1.00  0.00            
ATOM     61  H28 BCD     1      14.890  20.020  22.360  1.00  0.00            
ATOM     62  H29 BCD     1      16.160  18.760  22.630  1.00  0.00            
ATOM     63  H30 BCD     1      17.360  20.250  23.900  1.00  0.00            
ATOM     64  C19 BCD     1      20.860  24.850  19.300  1.00  0.00            
ATOM     65  O16 BCD     1      19.800  25.600  19.900  1.00  0.00            
ATOM     66  C20 BCD     1      20.330  24.130  18.020  1.00  0.00            
ATOM     67  O17 BCD     1      19.850  25.080  17.070  1.00  0.00            
ATOM     68  C21 BCD     1      19.260  23.070  18.500  1.00  0.00            
ATOM     69  O18 BCD     1      18.810  22.310  17.350  1.00  0.00            
ATOM     70  C22 BCD     1      19.920  22.210  19.610  1.00  0.00            
ATOM     71  C23 BCD     1      20.690  22.950  20.660  1.00  0.00            
ATOM     72  O19 BCD     1      21.510  23.960  20.170  1.00  0.00            
ATOM     73  C24 BCD     1      21.410  22.050  21.630  1.00  0.00            
ATOM     74  O20 BCD     1      22.610  21.400  21.120  1.00  0.00            
ATOM     75  H31 BCD     1      21.570  25.670  19.120  1.00  0.00            
ATOM     76  H32 BCD     1      21.190  23.590  17.600  1.00  0.00            
ATOM     77  H33 BCD     1      20.600  25.660  16.910  1.00  0.00            
ATOM     78  H34 BCD     1      18.420  23.590  19.000  1.00  0.00            
ATOM     79  H35 BCD     1      18.940  22.860  16.570  1.00  0.00            
ATOM     80  H36 BCD     1      20.650  21.500  19.210  1.00  0.00            
ATOM     81  H37 BCD     1      19.910  23.420  21.280  1.00  0.00            
ATOM     82  H38 BCD     1      21.680  22.690  22.480  1.00  0.00            
ATOM     83  H39 BCD     1      20.820  21.210  22.020  1.00  0.00            
ATOM     84  H40 BCD     1      23.160  21.030  21.810  1.00  0.00            
ATOM     85  C25 BCD     1      19.620  29.030  22.300  1.00  0.00            
ATOM     86  O21 BCD     1      18.280  29.140  21.820  1.00  0.00            
ATOM     87  C26 BCD     1      20.660  29.110  21.270  1.00  0.00            
ATOM     88  O22 BCD     1      20.390  30.360  20.590  1.00  0.00            
ATOM     89  C27 BCD     1      20.560  27.910  20.220  1.00  0.00            
ATOM     90  O23 BCD     1      21.520  27.950  19.170  1.00  0.00            
ATOM     91  C28 BCD     1      20.270  26.530  20.900  1.00  0.00            
ATOM     92  C29 BCD     1      19.330  26.690  22.140  1.00  0.00            
ATOM     93  O24 BCD     1      19.700  27.800  22.980  1.00  0.00            
ATOM     94  C30 BCD     1      19.340  25.500  23.090  1.00  0.00            
ATOM     95  O25 BCD     1      20.610  25.190  23.580  1.00  0.00            
ATOM     96  H41 BCD     1      19.840  29.810  23.050  1.00  0.00            
ATOM     97  H42 BCD     1      21.600  29.150  21.830  1.00  0.00            
ATOM     98  H43 BCD     1      19.520  30.230  20.210  1.00  0.00            
ATOM     99  H44 BCD     1      19.620  28.160  19.720  1.00  0.00            
ATOM    100  H45 BCD     1      22.070  28.730  19.320  1.00  0.00            
ATOM    101  H46 BCD     1      21.220  26.140  21.280  1.00  0.00            
ATOM    102  H47 BCD     1      18.320  26.740  21.720  1.00  0.00            
ATOM    103  H48 BCD     1      18.610  25.640  23.890  1.00  0.00            
ATOM    104  H49 BCD     1      18.960  24.660  22.500  1.00  0.00            
ATOM    105  H50 BCD     1      20.440  24.660  24.370  1.00  0.00            
ATOM    106  C31 BCD     1      14.940  31.450  21.860  1.00  0.00            
ATOM    107  O26 BCD     1      14.240  30.250  21.670  1.00  0.00            
ATOM    108  C32 BCD     1      15.810  31.590  20.600  1.00  0.00            
ATOM    109  O27 BCD     1      15.080  31.790  19.370  1.00  0.00            
ATOM    110  C33 BCD     1      16.920  30.520  20.530  1.00  0.00            
ATOM    111  C34 BCD     1      17.640  30.420  21.860  1.00  0.00            
ATOM    112  C35 BCD     1      16.670  30.360  23.090  1.00  0.00            
ATOM    113  O28 BCD     1      15.810  31.480  23.030  1.00  0.00            
ATOM    114  C36 BCD     1      17.430  30.350  24.440  1.00  0.00            
ATOM    115  O29 BCD     1      16.510  30.390  25.540  1.00  0.00            
ATOM    116  O30 BCD     1      17.840  30.900  19.470  1.00  0.00            
ATOM    117  H51 BCD     1      14.280  32.330  21.910  1.00  0.00            
ATOM    118  H52 BCD     1      16.270  32.580  20.720  1.00  0.00            
ATOM    119  H53 BCD     1      14.880  32.730  19.310  1.00  0.00            
ATOM    120  H54 BCD     1      16.430  29.560  20.350  1.00  0.00            
ATOM    121  H55 BCD     1      17.290  31.280  18.780  1.00  0.00            
ATOM    122  H56 BCD     1      18.370  31.230  21.960  1.00  0.00            
ATOM    123  H57 BCD     1      16.120  29.410  23.030  1.00  0.00            
ATOM    124  H58 BCD     1      18.100  29.510  24.630  1.00  0.00            
ATOM    125  H59 BCD     1      18.140  31.180  24.380  1.00  0.00            
ATOM    126  H60 BCD     1      16.090  31.250  25.630  1.00  0.00            
ATOM    127  C37 BCD     1      10.670  28.360  21.860  1.00  0.00            
ATOM    128  O31 BCD     1      11.380  27.140  21.640  1.00  0.00            
ATOM    129  C38 BCD     1      10.840  29.400  20.770  1.00  0.00            
ATOM    130  O32 BCD     1      10.220  28.960  19.560  1.00  0.00            
ATOM    131  C39 BCD     1      12.260  29.810  20.660  1.00  0.00            
ATOM    132  O33 BCD     1      12.410  30.880  19.690  1.00  0.00            
ATOM    133  C40 BCD     1      12.870  30.280  22.000  1.00  0.00            
ATOM    134  C41 BCD     1      12.520  29.380  23.230  1.00  0.00            
ATOM    135  O34 BCD     1      11.180  28.960  23.110  1.00  0.00            
ATOM    136  C42 BCD     1      12.690  30.020  24.600  1.00  0.00            
ATOM    137  O35 BCD     1      11.800  31.110  24.910  1.00  0.00            
ATOM    138  H61 BCD     1       9.600  28.210  22.000  1.00  0.00            
ATOM    139  H62 BCD     1      10.300  30.330  20.980  1.00  0.00            
ATOM    140  H63 BCD     1      10.250  29.760  19.030  1.00  0.00            
ATOM    141  H64 BCD     1      12.720  28.930  20.180  1.00  0.00            
ATOM    142  H65 BCD     1      13.320  30.850  19.370  1.00  0.00            
ATOM    143  H66 BCD     1      12.530  31.300  22.200  1.00  0.00            
ATOM    144  H67 BCD     1      13.130  28.470  23.280  1.00  0.00            
ATOM    145  H68 BCD     1      12.570  29.240  25.360  1.00  0.00            
ATOM    146  H69 BCD     1      13.720  30.380  24.550  1.00  0.00            
ATOM    147  H70 BCD     1      11.940  31.420  25.810  1.00  0.00            
ATOM    148  C1  EB3     2      16.570  24.200  16.140  1.00  0.00            
ATOM    149  N1  EB3     2      15.610  23.300  15.490  1.00  0.00            
ATOM    150  C2  EB3     2      14.420  23.090  16.410  1.00  0.00            
ATOM    151  C3  EB3     2      13.840  24.330  17.070  1.00  0.00            
ATOM    152  O1  EB3     2      14.390  24.400  18.400  1.00  0.00            
ATOM    153  C4  EB3     2      14.160  25.570  19.120  1.00  0.00            
ATOM    154  C5  EB3     2      14.700  25.380  20.560  1.00  0.00            
ATOM    155  C6  EB3     2      14.990  24.060  21.020  1.00  0.00            
ATOM    156  C7  EB3     2      15.440  23.810  22.340  1.00  0.00            
ATOM    157  C8  EB3     2      15.520  24.950  23.130  1.00  0.00            
ATOM    158  Br1 EB3     2      15.850  24.580  24.940  1.00  0.00            
ATOM    159  C9  EB3     2      15.270  26.270  22.730  1.00  0.00            
ATOM    160  C10 EB3     2      14.890  26.450  21.400  1.00  0.00            
ATOM    161  C11 EB3     2      14.970  26.680  18.510  1.00  0.00            
ATOM    162  C12 EB3     2      16.370  26.610  18.390  1.00  0.00            
ATOM    163  C13 EB3     2      17.010  27.710  17.720  1.00  0.00            
ATOM    164  C14 EB3     2      16.210  28.800  17.270  1.00  0.00            
ATOM    165  C15 EB3     2      14.860  28.820  17.370  1.00  0.00            
ATOM    166  C16 EB3     2      14.260  27.700  17.880  1.00  0.00            
ATOM    167  C17 EB3     2      16.330  21.940  15.250  1.00  0.00            
ATOM    168  H1  EB3     2      16.380  25.220  15.830  1.00  0.00            
ATOM    169  H2  EB3     2      16.660  24.040  17.210  1.00  0.00            
ATOM    170  H3  EB3     2      17.590  24.070  15.760  1.00  0.00            
ATOM    171  H4  EB3     2      15.290  23.700  14.600  1.00  0.00            
ATOM    172  H5  EB3     2      14.770  22.360  17.140  1.00  0.00            
ATOM    173  H6  EB3     2      13.580  22.620  15.890  1.00  0.00            
ATOM    174  H7  EB3     2      12.750  24.280  17.170  1.00  0.00            
ATOM    175  H8  EB3     2      14.060  25.250  16.520  1.00  0.00            
ATOM    176  H9  EB3     2      13.120  25.910  19.210  1.00  0.00            
ATOM    177  H10 EB3     2      14.790  23.220  20.370  1.00  0.00            
ATOM    178  H11 EB3     2      15.720  22.840  22.740  1.00  0.00            
ATOM    179  H12 EB3     2      15.470  27.120  23.380  1.00  0.00            
ATOM    180  H13 EB3     2      14.690  27.500  21.180  1.00  0.00            
ATOM    181  H14 EB3     2      16.970  25.800  18.810  1.00  0.00            
ATOM    182  H15 EB3     2      18.080  27.750  17.520  1.00  0.00            
ATOM    183  H16 EB3     2      16.690  29.660  16.800  1.00  0.00            
ATOM    184  H17 EB3     2      14.200  29.610  17.030  1.00  0.00            
ATOM    185  H18 EB3     2      13.170  27.720  17.960  1.00  0.00            
ATOM    186  H19 EB3     2      17.160  22.050  14.550  1.00  0.00            
ATOM    187  H20 EB3     2      16.710  21.480  16.170  1.00  0.00            
ATOM    188  H21 EB3     2      15.570  21.210  14.970  1.00  0.00            
TER
ENDMDL
MODEL        1
ATOM      1  C1  BCD     1      22.700  26.170   8.420  1.00  0.00            
ATOM      2  O1  BCD     1      23.050  24.970   9.050  1.00  0.00            
ATOM      3  C2  BCD     1      21.900  27.170   9.240  1.00  0.00            
ATOM      4  O2  BCD     1      22.680  27.530  10.340  1.00  0.00            
ATOM      5  C3  BCD     1      20.520  26.570   9.620  1.00  0.00            
ATOM      6  O3  BCD     1      19.690  27.720  10.110  1.00  0.00            
ATOM      7  C4  BCD     1      19.760  26.010   8.360  1.00  0.00            
ATOM      8  C5  BCD     1      20.730  25.100   7.520  1.00  0.00            
ATOM      9  O4  BCD     1      21.960  25.800   7.230  1.00  0.00            
ATOM     10  C6  BCD     1      19.970  24.630   6.300  1.00  0.00            
ATOM     11  O5  BCD     1      19.710  25.690   5.460  1.00  0.00            
ATOM     12  H1  BCD     1      23.620  26.570   7.990  1.00  0.00            
ATOM     13  H2  BCD     1      21.730  28.050   8.610  1.00  0.00            
ATOM     14  H3  BCD     1      23.520  27.090  10.180  1.00  0.00            
ATOM     15  H4  BCD     1      20.600  25.670  10.250  1.00  0.00            
ATOM     16  H5  BCD     1      19.040  27.290  10.680  1.00  0.00            
ATOM     17  H6  BCD     1      19.430  26.840   7.720  1.00  0.00            
ATOM     18  H7  BCD     1      20.920  24.200   8.110  1.00  0.00            
ATOM     19  H8  BCD     1      20.540  23.840   5.790  1.00  0.00            
ATOM     20  H9  BCD     1      19.020  24.180   6.620  1.00  0.00            
ATOM     21  H10 BCD     1      20.520  26.050   5.070  1.00  0.00            
ATOM     22  C7  BCD     1      25.740  22.020   9.510  1.00  0.00            
ATOM     23  O6  BCD     1      24.690  21.280  10.160  1.00  0.00            
ATOM     24  C8  BCD     1      26.100  23.280  10.290  1.00  0.00            
ATOM     25  O7  BCD     1      26.630  23.060  11.620  1.00  0.00            
ATOM     26  C9  BCD     1      24.900  24.150  10.350  1.00  0.00            
ATOM     27  O8  BCD     1      25.150  25.400  10.980  1.00  0.00            
ATOM     28  C10 BCD     1      24.360  24.440   8.970  1.00  0.00            
ATOM     29  C11 BCD     1      24.320  23.210   8.080  1.00  0.00            
ATOM     30  O9  BCD     1      25.490  22.460   8.220  1.00  0.00            
ATOM     31  C12 BCD     1      24.070  23.620   6.660  1.00  0.00            
ATOM     32  O10 BCD     1      24.940  24.570   6.100  1.00  0.00            
ATOM     33  H11 BCD     1      26.620  21.380   9.380  1.00  0.00            
ATOM     34  H12 BCD     1      26.890  23.840   9.780  1.00  0.00            
ATOM     35  H13 BCD     1      27.580  23.220  11.570  1.00  0.00            
ATOM     36  H14 BCD     1      24.090  23.720  10.960  1.00  0.00            
ATOM     37  H15 BCD     1      25.480  25.230  11.860  1.00  0.00            
ATOM     38  H16 BCD     1      25.090  25.170   8.600  1.00  0.00            
ATOM     39  H17 BCD     1      23.460  22.590   8.400  1.00  0.00            
ATOM     40  H18 BCD     1      24.200  22.690   6.090  1.00  0.00            
ATOM     41  H19 BCD     1      23.060  24.000   6.470  1.00  0.00            
ATOM     42  H20 BCD     1      24.470  25.110   5.460  1.00  0.00            
ATOM     43  C13 BCD     1      24.150  17.440  11.860  1.00  0.00            
ATOM     44  O11 BCD     1      22.670  17.590  11.870  1.00  0.00            
ATOM     45  C14 BCD     1      24.790  18.500  12.750  1.00  0.00            
ATOM     46  O12 BCD     1      24.090  18.390  14.000  1.00  0.00            
ATOM     47  C15 BCD     1      24.680  19.910  12.260  1.00  0.00            
ATOM     48  O13 BCD     1      25.590  20.790  12.920  1.00  0.00            
ATOM     49  C16 BCD     1      25.090  20.010  10.740  1.00  0.00            
ATOM     50  C17 BCD     1      24.290  18.870   9.960  1.00  0.00            
ATOM     51  O14 BCD     1      24.650  17.530  10.500  1.00  0.00            
ATOM     52  C18 BCD     1      24.640  19.020   8.520  1.00  0.00            
ATOM     53  O15 BCD     1      26.050  18.570   8.140  1.00  0.00            
ATOM     54  H21 BCD     1      24.340  16.460  12.300  1.00  0.00            
ATOM     55  H22 BCD     1      25.860  18.320  12.870  1.00  0.00            
ATOM     56  H23 BCD     1      24.620  18.830  14.670  1.00  0.00            
ATOM     57  H24 BCD     1      23.620  20.200  12.270  1.00  0.00            
ATOM     58  H25 BCD     1      25.640  21.600  12.400  1.00  0.00            
ATOM     59  H26 BCD     1      26.170  19.800  10.710  1.00  0.00            
ATOM     60  H27 BCD     1      23.240  19.070  10.170  1.00  0.00            
ATOM     61  H28 BCD     1      23.960  18.370   7.950  1.00  0.00            
ATOM     62  H29 BCD     1      24.420  20.030   8.140  1.00  0.00            
ATOM     63  H30 BCD     1      26.210  17.630   8.220  1.00  0.00            
ATOM     64  C19 BCD     1      19.410  15.020  12.400  1.00  0.00            
ATOM     65  O16 BCD     1      18.470  16.050  12.270  1.00  0.00            
ATOM     66  C20 BCD     1      20.290  15.200  13.600  1.00  0.00            
ATOM     67  O17 BCD     1      19.350  15.150  14.690  1.00  0.00            
ATOM     68  C21 BCD     1      21.180  16.490  13.370  1.00  0.00            
ATOM     69  O18 BCD     1      22.050  16.640  14.530  1.00  0.00            
ATOM     70  C22 BCD     1      21.950  16.370  12.040  1.00  0.00            
ATOM     71  C23 BCD     1      20.930  16.130  10.900  1.00  0.00            
ATOM     72  O19 BCD     1      20.200  15.010  11.170  1.00  0.00            
ATOM     73  C24 BCD     1      21.650  16.070   9.530  1.00  0.00            
ATOM     74  O20 BCD     1      20.740  15.920   8.450  1.00  0.00            
ATOM     75  H31 BCD     1      18.900  14.050  12.380  1.00  0.00            
ATOM     76  H32 BCD     1      20.910  14.290  13.630  1.00  0.00            
ATOM     77  H33 BCD     1      19.880  15.120  15.500  1.00  0.00            
ATOM     78  H34 BCD     1      20.460  17.320  13.310  1.00  0.00            
ATOM     79  H35 BCD     1      22.760  17.220  14.220  1.00  0.00            
ATOM     80  H36 BCD     1      22.590  15.480  12.050  1.00  0.00            
ATOM     81  H37 BCD     1      20.200  16.950  10.820  1.00  0.00            
ATOM     82  H38 BCD     1      22.200  17.010   9.380  1.00  0.00            
ATOM     83  H39 BCD     1      22.270  15.160   9.560  1.00  0.00            
ATOM     84  H40 BCD     1      20.060  15.350   8.820  1.00  0.00            
ATOM     85  C25 BCD     1      14.690  17.190  11.740  1.00  0.00            
ATOM     86  O21 BCD     1      15.250  18.440  11.170  1.00  0.00            
ATOM     87  C26 BCD     1      15.010  17.060  13.170  1.00  0.00            
ATOM     88  O22 BCD     1      14.520  18.160  14.000  1.00  0.00            
ATOM     89  C27 BCD     1      16.550  16.900  13.310  1.00  0.00            
ATOM     90  O23 BCD     1      16.900  16.400  14.650  1.00  0.00            
ATOM     91  C28 BCD     1      17.090  15.800  12.390  1.00  0.00            
ATOM     92  C29 BCD     1      16.590  15.980  10.930  1.00  0.00            
ATOM     93  O24 BCD     1      15.170  16.120  11.040  1.00  0.00            
ATOM     94  C30 BCD     1      16.800  14.740  10.130  1.00  0.00            
ATOM     95  O25 BCD     1      16.030  13.590  10.700  1.00  0.00            
ATOM     96  H41 BCD     1      13.600  17.210  11.660  1.00  0.00            
ATOM     97  H42 BCD     1      14.550  16.150  13.560  1.00  0.00            
ATOM     98  H43 BCD     1      14.150  18.830  13.410  1.00  0.00            
ATOM     99  H44 BCD     1      17.110  17.820  13.080  1.00  0.00            
ATOM    100  H45 BCD     1      17.770  16.000  14.610  1.00  0.00            
ATOM    101  H46 BCD     1      16.900  14.780  12.740  1.00  0.00            
ATOM    102  H47 BCD     1      17.100  16.890  10.570  1.00  0.00            
ATOM    103  H48 BCD     1      16.470  14.900   9.090  1.00  0.00            
ATOM    104  H49 BCD     1      17.880  14.520  10.140  1.00  0.00            
ATOM    105  H50 BCD     1      16.570  12.870  10.340  1.00  0.00            
ATOM    106  C31 BCD     1      14.300  21.790   9.020  1.00  0.00            
ATOM    107  O26 BCD     1      15.550  22.360   9.360  1.00  0.00            
ATOM    108  C32 BCD     1      13.430  21.480  10.270  1.00  0.00            
ATOM    109  O27 BCD     1      13.150  22.650  11.060  1.00  0.00            
ATOM    110  C33 BCD     1      14.170  20.520  11.180  1.00  0.00            
ATOM    111  C34 BCD     1      14.420  19.270  10.400  1.00  0.00            
ATOM    112  C35 BCD     1      15.150  19.520   9.120  1.00  0.00            
ATOM    113  O28 BCD     1      14.510  20.570   8.390  1.00  0.00            
ATOM    114  C36 BCD     1      15.280  18.250   8.200  1.00  0.00            
ATOM    115  O29 BCD     1      14.010  17.620   7.940  1.00  0.00            
ATOM    116  O30 BCD     1      13.430  20.300  12.370  1.00  0.00            
ATOM    117  H51 BCD     1      13.750  22.540   8.420  1.00  0.00            
ATOM    118  H52 BCD     1      12.460  21.080   9.940  1.00  0.00            
ATOM    119  H53 BCD     1      13.980  23.030  11.350  1.00  0.00            
ATOM    120  H54 BCD     1      15.140  20.950  11.460  1.00  0.00            
ATOM    121  H55 BCD     1      13.030  21.090  12.760  1.00  0.00            
ATOM    122  H56 BCD     1      13.450  18.770  10.250  1.00  0.00            
ATOM    123  H57 BCD     1      16.110  19.880   9.510  1.00  0.00            
ATOM    124  H58 BCD     1      15.640  18.460   7.180  1.00  0.00            
ATOM    125  H59 BCD     1      16.020  17.480   8.470  1.00  0.00            
ATOM    126  H60 BCD     1      14.060  16.890   7.310  1.00  0.00            
ATOM    127  C37 BCD     1      17.420  25.990   8.950  1.00  0.00            
ATOM    128  O31 BCD     1      18.670  25.250   8.880  1.00  0.00            
ATOM    129  C38 BCD     1      16.820  25.750  10.260  1.00  0.00            
ATOM    130  O32 BCD     1      17.750  26.160  11.260  1.00  0.00            
ATOM    131  C39 BCD     1      16.360  24.330  10.470  1.00  0.00            
ATOM    132  O33 BCD     1      15.520  24.140  11.640  1.00  0.00            
ATOM    133  C40 BCD     1      15.640  23.750   9.280  1.00  0.00            
ATOM    134  C41 BCD     1      16.230  24.220   7.870  1.00  0.00            
ATOM    135  O34 BCD     1      16.560  25.620   7.910  1.00  0.00            
ATOM    136  C42 BCD     1      15.310  24.010   6.730  1.00  0.00            
ATOM    137  O35 BCD     1      16.100  24.220   5.590  1.00  0.00            
ATOM    138  H61 BCD     1      17.660  27.060   8.830  1.00  0.00            
ATOM    139  H62 BCD     1      15.960  26.430  10.340  1.00  0.00            
ATOM    140  H63 BCD     1      17.310  26.060  12.110  1.00  0.00            
ATOM    141  H64 BCD     1      17.240  23.690  10.570  1.00  0.00            
ATOM    142  H65 BCD     1      16.020  24.430  12.410  1.00  0.00            
ATOM    143  H66 BCD     1      14.660  24.240   9.270  1.00  0.00            
ATOM    144  H67 BCD     1      17.160  23.670   7.700  1.00  0.00            
ATOM    145  H68 BCD     1      15.010  22.960   6.780  1.00  0.00            
ATOM    146  H69 BCD     1      14.400  24.620   6.720  1.00  0.00            
ATOM    147  H70 BCD     1      16.540  25.050   5.790  1.00  0.00            
ATOM    148  C1  EB3     2      18.610  22.010  15.360  1.00  0.00            
ATOM    149  N1  EB3     2      18.000  20.670  15.180  1.00  0.00            
ATOM    150  C2  EB3     2      17.160  20.680  13.950  1.00  0.00            
ATOM    151  C3  EB3     2      17.860  20.930  12.630  1.00  0.00            
ATOM    152  O1  EB3     2      18.990  20.070  12.570  1.00  0.00            
ATOM    153  C4  EB3     2      20.130  20.420  11.800  1.00  0.00            
ATOM    154  C5  EB3     2      20.010  20.390  10.340  1.00  0.00            
ATOM    155  C6  EB3     2      19.050  19.480   9.710  1.00  0.00            
ATOM    156  C7  EB3     2      19.150  19.280   8.340  1.00  0.00            
ATOM    157  C8  EB3     2      20.010  20.030   7.570  1.00  0.00            
ATOM    158  Br1 EB3     2      20.010  19.950   5.650  1.00  0.00            
ATOM    159  C9  EB3     2      20.860  20.950   8.170  1.00  0.00            
ATOM    160  C10 EB3     2      20.960  21.100   9.570  1.00  0.00            
ATOM    161  C11 EB3     2      20.840  21.600  12.430  1.00  0.00            
ATOM    162  C12 EB3     2      20.530  22.880  11.970  1.00  0.00            
ATOM    163  C13 EB3     2      21.090  23.940  12.660  1.00  0.00            
ATOM    164  C14 EB3     2      21.980  23.760  13.710  1.00  0.00            
ATOM    165  C15 EB3     2      22.430  22.490  14.040  1.00  0.00            
ATOM    166  C16 EB3     2      21.720  21.430  13.460  1.00  0.00            
ATOM    167  C17 EB3     2      17.070  20.410  16.280  1.00  0.00            
ATOM    168  H1  EB3     2      17.730  22.660  15.400  1.00  0.00            
ATOM    169  H2  EB3     2      19.170  22.060  16.290  1.00  0.00            
ATOM    170  H3  EB3     2      19.270  22.270  14.520  1.00  0.00            
ATOM    171  H4  EB3     2      18.720  19.930  15.150  1.00  0.00            
ATOM    172  H5  EB3     2      16.300  21.330  14.110  1.00  0.00            
ATOM    173  H6  EB3     2      16.760  19.680  13.830  1.00  0.00            
ATOM    174  H7  EB3     2      18.170  21.980  12.490  1.00  0.00            
ATOM    175  H8  EB3     2      17.130  20.720  11.850  1.00  0.00            
ATOM    176  H9  EB3     2      20.890  19.660  11.980  1.00  0.00            
ATOM    177  H10 EB3     2      18.410  18.790  10.250  1.00  0.00            
ATOM    178  H11 EB3     2      18.540  18.560   7.800  1.00  0.00            
ATOM    179  H12 EB3     2      21.610  21.480   7.590  1.00  0.00            
ATOM    180  H13 EB3     2      21.810  21.610  10.020  1.00  0.00            
ATOM    181  H14 EB3     2      19.950  23.090  11.080  1.00  0.00            
ATOM    182  H15 EB3     2      20.870  24.940  12.280  1.00  0.00            
ATOM    183  H16 EB3     2      22.470  24.610  14.160  1.00  0.00            
ATOM    184  H17 EB3     2      23.230  22.310  14.760  1.00  0.00            
ATOM    185  H18 EB3     2      22.060  20.420  13.680  1.00  0.00            
ATOM    186  H19 EB3     2      16.380  21.250  16.310  1.00  0.00            
ATOM    187  H20 EB3     2      16.530  19.490  16.050  1.00  0.00            
ATOM    188  H21 EB3     2      17.570  20.320  17.240  1.00  0.00            
TER
ENDMDL
MODEL        1
ATOM      1  C1  BCD     1      10.230  32.140  12.520  1.00  0.00            
ATOM      2  O1  BCD     1      10.850  32.830  13.630  1.00  0.00            
ATOM      3  C2  BCD     1      11.190  31.930  11.330  1.00  0.00            
ATOM      4  O2  BCD     1      12.410  31.360  11.760  1.00  0.00            
ATOM      5  C3  BCD     1      11.430  33.200  10.540  1.00  0.00            
ATOM      6  O3  BCD     1      12.140  32.860   9.310  1.00  0.00            
ATOM      7  C4  BCD     1      10.140  33.960  10.180  1.00  0.00            
ATOM      8  C5  BCD     1       9.320  34.190  11.510  1.00  0.00            
ATOM      9  O4  BCD     1       9.050  32.880  12.180  1.00  0.00            
ATOM     10  C6  BCD     1       7.940  34.820  11.200  1.00  0.00            
ATOM     11  O5  BCD     1       7.330  34.200  10.130  1.00  0.00            
ATOM     12  H1  BCD     1       9.870  31.190  12.950  1.00  0.00            
ATOM     13  H2  BCD     1      10.590  31.310  10.640  1.00  0.00            
ATOM     14  H3  BCD     1      12.930  31.260  10.960  1.00  0.00            
ATOM     15  H4  BCD     1      12.060  33.880  11.120  1.00  0.00            
ATOM     16  H5  BCD     1      12.200  33.670   8.800  1.00  0.00            
ATOM     17  H6  BCD     1       9.630  33.380   9.390  1.00  0.00            
ATOM     18  H7  BCD     1       9.870  34.840  12.210  1.00  0.00            
ATOM     19  H8  BCD     1       7.410  34.750  12.160  1.00  0.00            
ATOM     20  H9  BCD     1       8.120  35.870  10.950  1.00  0.00            
ATOM     21  H10 BCD     1       6.760  34.800   9.640  1.00  0.00            
ATOM     22  C7  BCD     1      12.080  32.250  17.600  1.00  0.00            
ATOM     23  O6  BCD     1      13.010  33.240  17.620  1.00  0.00            
ATOM     24  C8  BCD     1      12.460  31.070  16.600  1.00  0.00            
ATOM     25  O7  BCD     1      13.770  30.530  16.890  1.00  0.00            
ATOM     26  C9  BCD     1      12.360  31.670  15.180  1.00  0.00            
ATOM     27  O8  BCD     1      12.680  30.620  14.220  1.00  0.00            
ATOM     28  C10 BCD     1      10.910  32.160  14.920  1.00  0.00            
ATOM     29  C11 BCD     1      10.620  33.290  15.870  1.00  0.00            
ATOM     30  O9  BCD     1      10.770  32.730  17.180  1.00  0.00            
ATOM     31  C12 BCD     1       9.140  33.820  15.570  1.00  0.00            
ATOM     32  O10 BCD     1       8.090  32.830  15.770  1.00  0.00            
ATOM     33  H11 BCD     1      11.910  31.840  18.600  1.00  0.00            
ATOM     34  H12 BCD     1      11.710  30.270  16.720  1.00  0.00            
ATOM     35  H13 BCD     1      13.580  29.740  17.410  1.00  0.00            
ATOM     36  H14 BCD     1      13.080  32.480  15.070  1.00  0.00            
ATOM     37  H15 BCD     1      12.720  31.050  13.370  1.00  0.00            
ATOM     38  H16 BCD     1      10.210  31.330  15.010  1.00  0.00            
ATOM     39  H17 BCD     1      11.270  34.160  15.740  1.00  0.00            
ATOM     40  H18 BCD     1       9.100  34.660  16.280  1.00  0.00            
ATOM     41  H19 BCD     1       8.970  34.250  14.580  1.00  0.00            
ATOM     42  H20 BCD     1       7.670  32.960  16.620  1.00  0.00            
ATOM     43  C13 BCD     1      15.540  35.390  19.960  1.00  0.00            
ATOM     44  O11 BCD     1      15.470  36.290  18.900  1.00  0.00            
ATOM     45  C14 BCD     1      16.100  34.040  19.600  1.00  0.00            
ATOM     46  O12 BCD     1      17.390  34.150  19.160  1.00  0.00            
ATOM     47  C15 BCD     1      15.240  33.320  18.490  1.00  0.00            
ATOM     48  O13 BCD     1      15.670  31.980  18.130  1.00  0.00            
ATOM     49  C16 BCD     1      13.760  33.400  18.850  1.00  0.00            
ATOM     50  C17 BCD     1      13.310  34.740  19.450  1.00  0.00            
ATOM     51  O14 BCD     1      14.240  35.090  20.410  1.00  0.00            
ATOM     52  C18 BCD     1      12.000  34.490  20.200  1.00  0.00            
ATOM     53  O15 BCD     1      11.500  35.740  20.710  1.00  0.00            
ATOM     54  H21 BCD     1      16.080  35.760  20.830  1.00  0.00            
ATOM     55  H22 BCD     1      16.080  33.450  20.520  1.00  0.00            
ATOM     56  H23 BCD     1      17.810  34.280  20.020  1.00  0.00            
ATOM     57  H24 BCD     1      15.390  33.920  17.580  1.00  0.00            
ATOM     58  H25 BCD     1      14.960  31.580  17.620  1.00  0.00            
ATOM     59  H26 BCD     1      13.560  32.610  19.590  1.00  0.00            
ATOM     60  H27 BCD     1      13.180  35.500  18.670  1.00  0.00            
ATOM     61  H28 BCD     1      11.240  34.070  19.530  1.00  0.00            
ATOM     62  H29 BCD     1      12.220  33.880  21.080  1.00  0.00            
ATOM     63  H30 BCD     1      12.280  36.270  20.870  1.00  0.00            
ATOM     64  C19 BCD     1      17.290  39.530  17.040  1.00  0.00            
ATOM     65  O16 BCD     1      16.070  39.570  16.170  1.00  0.00            
ATOM     66  C20 BCD     1      17.950  38.220  16.820  1.00  0.00            
ATOM     67  O17 BCD     1      18.320  38.150  15.390  1.00  0.00            
ATOM     68  C21 BCD     1      16.960  37.090  17.240  1.00  0.00            
ATOM     69  O18 BCD     1      17.590  35.810  16.900  1.00  0.00            
ATOM     70  C22 BCD     1      16.550  37.220  18.720  1.00  0.00            
ATOM     71  C23 BCD     1      16.000  38.580  19.000  1.00  0.00            
ATOM     72  O19 BCD     1      16.920  39.620  18.390  1.00  0.00            
ATOM     73  C24 BCD     1      15.860  38.940  20.470  1.00  0.00            
ATOM     74  O20 BCD     1      17.060  38.700  21.210  1.00  0.00            
ATOM     75  H31 BCD     1      18.020  40.310  16.810  1.00  0.00            
ATOM     76  H32 BCD     1      18.870  38.080  17.400  1.00  0.00            
ATOM     77  H33 BCD     1      18.930  37.420  15.280  1.00  0.00            
ATOM     78  H34 BCD     1      16.000  37.060  16.710  1.00  0.00            
ATOM     79  H35 BCD     1      17.650  35.390  17.760  1.00  0.00            
ATOM     80  H36 BCD     1      17.450  37.010  19.310  1.00  0.00            
ATOM     81  H37 BCD     1      15.020  38.660  18.500  1.00  0.00            
ATOM     82  H38 BCD     1      15.580  40.000  20.600  1.00  0.00            
ATOM     83  H39 BCD     1      15.050  38.320  20.870  1.00  0.00            
ATOM     84  H40 BCD     1      17.750  39.280  20.870  1.00  0.00            
ATOM     85  C25 BCD     1      14.680  42.150  13.310  1.00  0.00            
ATOM     86  O21 BCD     1      14.070  41.120  12.520  1.00  0.00            
ATOM     87  C26 BCD     1      16.160  41.860  13.320  1.00  0.00            
ATOM     88  O22 BCD     1      16.580  41.880  11.920  1.00  0.00            
ATOM     89  C27 BCD     1      16.490  40.640  14.060  1.00  0.00            
ATOM     90  O23 BCD     1      17.890  40.340  14.070  1.00  0.00            
ATOM     91  C28 BCD     1      15.910  40.760  15.490  1.00  0.00            
ATOM     92  C29 BCD     1      14.440  40.940  15.350  1.00  0.00            
ATOM     93  O24 BCD     1      14.230  42.200  14.660  1.00  0.00            
ATOM     94  C30 BCD     1      13.680  40.830  16.670  1.00  0.00            
ATOM     95  O25 BCD     1      14.090  41.800  17.710  1.00  0.00            
ATOM     96  H41 BCD     1      14.600  43.090  12.750  1.00  0.00            
ATOM     97  H42 BCD     1      16.620  42.700  13.860  1.00  0.00            
ATOM     98  H43 BCD     1      17.420  41.400  11.850  1.00  0.00            
ATOM     99  H44 BCD     1      15.950  39.840  13.550  1.00  0.00            
ATOM    100  H45 BCD     1      17.910  39.450  14.420  1.00  0.00            
ATOM    101  H46 BCD     1      16.360  41.550  16.100  1.00  0.00            
ATOM    102  H47 BCD     1      14.020  40.120  14.740  1.00  0.00            
ATOM    103  H48 BCD     1      12.610  40.840  16.430  1.00  0.00            
ATOM    104  H49 BCD     1      13.800  39.860  17.160  1.00  0.00            
ATOM    105  H50 BCD     1      13.650  41.540  18.530  1.00  0.00            
ATOM    106  C31 BCD     1      11.000  40.640   9.770  1.00  0.00            
ATOM    107  O26 BCD     1      11.310  39.200   9.860  1.00  0.00            
ATOM    108  C32 BCD     1      12.300  41.290   9.240  1.00  0.00            
ATOM    109  O27 BCD     1      12.700  40.640   7.970  1.00  0.00            
ATOM    110  C33 BCD     1      13.450  41.150  10.200  1.00  0.00            
ATOM    111  C34 BCD     1      12.980  41.540  11.610  1.00  0.00            
ATOM    112  C35 BCD     1      11.700  40.850  12.110  1.00  0.00            
ATOM    113  O28 BCD     1      10.690  41.060  11.080  1.00  0.00            
ATOM    114  C36 BCD     1      11.060  41.550  13.280  1.00  0.00            
ATOM    115  O29 BCD     1       9.850  40.950  13.710  1.00  0.00            
ATOM    116  O30 BCD     1      14.610  41.900   9.850  1.00  0.00            
ATOM    117  H51 BCD     1      10.120  40.820   9.150  1.00  0.00            
ATOM    118  H52 BCD     1      12.100  42.350   9.000  1.00  0.00            
ATOM    119  H53 BCD     1      12.940  39.730   8.150  1.00  0.00            
ATOM    120  H54 BCD     1      13.790  40.110  10.230  1.00  0.00            
ATOM    121  H55 BCD     1      15.230  41.850  10.590  1.00  0.00            
ATOM    122  H56 BCD     1      12.740  42.610  11.650  1.00  0.00            
ATOM    123  H57 BCD     1      11.750  39.760  12.260  1.00  0.00            
ATOM    124  H58 BCD     1      11.850  41.390  14.030  1.00  0.00            
ATOM    125  H59 BCD     1      10.970  42.610  13.030  1.00  0.00            
ATOM    126  H60 BCD     1       9.220  41.210  13.030  1.00  0.00            
ATOM    127  C37 BCD     1      10.080  35.690   8.510  1.00  0.00            
ATOM    128  O31 BCD     1      10.510  35.190   9.750  1.00  0.00            
ATOM    129  C38 BCD     1      11.320  36.260   7.800  1.00  0.00            
ATOM    130  O32 BCD     1      12.240  35.180   7.550  1.00  0.00            
ATOM    131  C39 BCD     1      11.920  37.330   8.680  1.00  0.00            
ATOM    132  O33 BCD     1      13.050  37.970   8.070  1.00  0.00            
ATOM    133  C40 BCD     1      10.840  38.450   8.790  1.00  0.00            
ATOM    134  C41 BCD     1       9.470  37.860   9.350  1.00  0.00            
ATOM    135  O34 BCD     1       9.060  36.690   8.620  1.00  0.00            
ATOM    136  C42 BCD     1       8.380  38.920   9.300  1.00  0.00            
ATOM    137  O35 BCD     1       8.130  39.560   8.040  1.00  0.00            
ATOM    138  H61 BCD     1       9.640  34.860   7.950  1.00  0.00            
ATOM    139  H62 BCD     1      10.970  36.710   6.860  1.00  0.00            
ATOM    140  H63 BCD     1      12.960  35.560   7.050  1.00  0.00            
ATOM    141  H64 BCD     1      12.070  36.870   9.670  1.00  0.00            
ATOM    142  H65 BCD     1      13.550  37.310   7.580  1.00  0.00            
ATOM    143  H66 BCD     1      10.700  39.080   7.900  1.00  0.00            
ATOM    144  H67 BCD     1       9.670  37.620  10.400  1.00  0.00            
ATOM    145  H68 BCD     1       7.410  38.470   9.530  1.00  0.00            
ATOM    146  H69 BCD     1       8.580  39.720  10.010  1.00  0.00            
ATOM    147  H70 BCD     1       7.750  40.380   8.380  1.00  0.00            
ATOM    148  C1  EB3     2      18.370  32.360  16.440  1.00  0.00            
ATOM    149  N1  EB3     2      17.710  33.240  15.390  1.00  0.00            
ATOM    150  C2  EB3     2      16.520  32.410  14.970  1.00  0.00            
ATOM    151  C3  EB3     2      15.780  32.980  13.720  1.00  0.00            
ATOM    152  O1  EB3     2      15.370  34.310  14.050  1.00  0.00            
ATOM    153  C4  EB3     2      14.380  34.850  13.170  1.00  0.00            
ATOM    154  C5  EB3     2      13.410  35.620  13.940  1.00  0.00            
ATOM    155  C6  EB3     2      13.520  35.810  15.350  1.00  0.00            
ATOM    156  C7  EB3     2      12.530  36.620  15.980  1.00  0.00            
ATOM    157  C8  EB3     2      11.480  37.170  15.170  1.00  0.00            
ATOM    158  Br1 EB3     2      10.230  38.400  16.030  1.00  0.00            
ATOM    159  C9  EB3     2      11.430  36.980  13.800  1.00  0.00            
ATOM    160  C10 EB3     2      12.390  36.240  13.160  1.00  0.00            
ATOM    161  C11 EB3     2      15.180  35.770  12.170  1.00  0.00            
ATOM    162  C12 EB3     2      16.000  36.780  12.620  1.00  0.00            
ATOM    163  C13 EB3     2      16.510  37.760  11.720  1.00  0.00            
ATOM    164  C14 EB3     2      16.310  37.640  10.320  1.00  0.00            
ATOM    165  C15 EB3     2      15.440  36.650   9.930  1.00  0.00            
ATOM    166  C16 EB3     2      14.910  35.720  10.800  1.00  0.00            
ATOM    167  C17 EB3     2      18.720  33.150  14.220  1.00  0.00            
ATOM    168  H1  EB3     2      17.760  32.200  17.330  1.00  0.00            
ATOM    169  H2  EB3     2      18.630  31.410  15.980  1.00  0.00            
ATOM    170  H3  EB3     2      19.340  32.750  16.740  1.00  0.00            
ATOM    171  H4  EB3     2      17.450  34.180  15.740  1.00  0.00            
ATOM    172  H5  EB3     2      15.810  32.430  15.800  1.00  0.00            
ATOM    173  H6  EB3     2      16.850  31.400  14.740  1.00  0.00            
ATOM    174  H7  EB3     2      14.880  32.370  13.590  1.00  0.00            
ATOM    175  H8  EB3     2      16.350  33.150  12.800  1.00  0.00            
ATOM    176  H9  EB3     2      13.920  34.070  12.550  1.00  0.00            
ATOM    177  H10 EB3     2      14.300  35.320  15.920  1.00  0.00            
ATOM    178  H11 EB3     2      12.580  36.770  17.060  1.00  0.00            
ATOM    179  H12 EB3     2      10.610  37.430  13.240  1.00  0.00            
ATOM    180  H13 EB3     2      12.400  36.060  12.090  1.00  0.00            
ATOM    181  H14 EB3     2      16.200  36.880  13.680  1.00  0.00            
ATOM    182  H15 EB3     2      17.180  38.500  12.150  1.00  0.00            
ATOM    183  H16 EB3     2      16.830  38.270   9.600  1.00  0.00            
ATOM    184  H17 EB3     2      15.250  36.520   8.870  1.00  0.00            
ATOM    185  H18 EB3     2      14.330  34.850  10.470  1.00  0.00            
ATOM    186  H19 EB3     2      19.620  33.680  14.540  1.00  0.00            
ATOM    187  H20 EB3     2      18.860  32.080  14.050  1.00  0.00            
ATOM    188  H21 EB3     2      18.350  33.660  13.330  1.00  0.00            
TER
ENDMDL
MODEL        1
ATOM      1  C1  BCD     1      11.970  32.720  12.110  1.00  0.00            
ATOM      2  O1  BCD     1      12.390  33.650  13.060  1.00  0.00            
ATOM      3  C2  BCD     1      12.830  32.880  10.930  1.00  0.00            
ATOM      4  O2  BCD     1      14.160  32.420  11.160  1.00  0.00            
ATOM      5  C3  BCD     1      12.850  34.320  10.460  1.00  0.00            
ATOM      6  O3  BCD     1      13.630  34.480   9.200  1.00  0.00            
ATOM      7  C4  BCD     1      11.450  34.650  10.070  1.00  0.00            
ATOM      8  C5  BCD     1      10.470  34.360  11.260  1.00  0.00            
ATOM      9  O4  BCD     1      10.670  33.000  11.780  1.00  0.00            
ATOM     10  C6  BCD     1       9.020  34.370  10.790  1.00  0.00            
ATOM     11  O5  BCD     1       8.850  33.610   9.630  1.00  0.00            
ATOM     12  H1  BCD     1      11.910  31.710  12.540  1.00  0.00            
ATOM     13  H2  BCD     1      12.290  32.420  10.080  1.00  0.00            
ATOM     14  H3  BCD     1      14.620  32.790  10.410  1.00  0.00            
ATOM     15  H4  BCD     1      13.110  34.940  11.330  1.00  0.00            
ATOM     16  H5  BCD     1      13.640  35.410   8.950  1.00  0.00            
ATOM     17  H6  BCD     1      11.170  34.100   9.160  1.00  0.00            
ATOM     18  H7  BCD     1      10.580  35.130  12.030  1.00  0.00            
ATOM     19  H8  BCD     1       8.390  33.840  11.520  1.00  0.00            
ATOM     20  H9  BCD     1       8.630  35.390  10.650  1.00  0.00            
ATOM     21  H10 BCD     1       8.360  34.080   8.950  1.00  0.00            
ATOM     22  C7  BCD     1      13.930  33.520  16.970  1.00  0.00            
ATOM     23  O6  BCD     1      14.710  34.710  16.830  1.00  0.00            
ATOM     24  C8  BCD     1      14.460  32.450  16.040  1.00  0.00            
ATOM     25  O7  BCD     1      15.880  32.320  16.160  1.00  0.00            
ATOM     26  C9  BCD     1      14.180  32.760  14.520  1.00  0.00            
ATOM     27  O8  BCD     1      14.400  31.530  13.690  1.00  0.00            
ATOM     28  C10 BCD     1      12.740  33.220  14.340  1.00  0.00            
ATOM     29  C11 BCD     1      12.380  34.340  15.330  1.00  0.00            
ATOM     30  O9  BCD     1      12.580  33.880  16.620  1.00  0.00            
ATOM     31  C12 BCD     1      10.970  34.880  15.270  1.00  0.00            
ATOM     32  O10 BCD     1       9.930  33.940  15.350  1.00  0.00            
ATOM     33  H11 BCD     1      13.930  33.160  18.010  1.00  0.00            
ATOM     34  H12 BCD     1      13.900  31.530  16.240  1.00  0.00            
ATOM     35  H13 BCD     1      16.130  31.400  16.310  1.00  0.00            
ATOM     36  H14 BCD     1      14.890  33.550  14.230  1.00  0.00            
ATOM     37  H15 BCD     1      14.380  31.820  12.770  1.00  0.00            
ATOM     38  H16 BCD     1      12.050  32.400  14.590  1.00  0.00            
ATOM     39  H17 BCD     1      13.040  35.200  15.160  1.00  0.00            
ATOM     40  H18 BCD     1      11.000  35.570  16.120  1.00  0.00            
ATOM     41  H19 BCD     1      10.790  35.520  14.400  1.00  0.00            
ATOM     42  H20 BCD     1       9.680  33.970  16.280  1.00  0.00            
ATOM     43  C13 BCD     1      16.760  37.460  18.950  1.00  0.00            
ATOM     44  O11 BCD     1      16.350  38.320  17.910  1.00  0.00            
ATOM     45  C14 BCD     1      17.620  36.360  18.290  1.00  0.00            
ATOM     46  O12 BCD     1      18.840  36.760  17.670  1.00  0.00            
ATOM     47  C15 BCD     1      16.760  35.610  17.320  1.00  0.00            
ATOM     48  O13 BCD     1      17.460  34.510  16.670  1.00  0.00            
ATOM     49  C16 BCD     1      15.540  35.060  18.000  1.00  0.00            
ATOM     50  C17 BCD     1      14.760  36.170  18.680  1.00  0.00            
ATOM     51  O14 BCD     1      15.640  36.830  19.540  1.00  0.00            
ATOM     52  C18 BCD     1      13.580  35.760  19.520  1.00  0.00            
ATOM     53  O15 BCD     1      12.820  37.000  19.730  1.00  0.00            
ATOM     54  H21 BCD     1      17.220  37.970  19.800  1.00  0.00            
ATOM     55  H22 BCD     1      17.840  35.670  19.120  1.00  0.00            
ATOM     56  H23 BCD     1      19.280  37.330  18.300  1.00  0.00            
ATOM     57  H24 BCD     1      16.360  36.240  16.510  1.00  0.00            
ATOM     58  H25 BCD     1      16.820  33.900  16.290  1.00  0.00            
ATOM     59  H26 BCD     1      15.690  34.160  18.610  1.00  0.00            
ATOM     60  H27 BCD     1      14.350  36.860  17.930  1.00  0.00            
ATOM     61  H28 BCD     1      12.980  35.020  18.990  1.00  0.00            
ATOM     62  H29 BCD     1      13.830  35.260  20.470  1.00  0.00            
ATOM     63  H30 BCD     1      11.880  36.880  19.850  1.00  0.00            
ATOM     64  C19 BCD     1      16.470  42.280  16.930  1.00  0.00            
ATOM     65  O16 BCD     1      15.540  42.030  15.850  1.00  0.00            
ATOM     66  C20 BCD     1      17.720  41.490  16.720  1.00  0.00            
ATOM     67  O17 BCD     1      18.390  41.900  15.540  1.00  0.00            
ATOM     68  C21 BCD     1      17.390  40.020  16.630  1.00  0.00            
ATOM     69  O18 BCD     1      18.550  39.170  16.370  1.00  0.00            
ATOM     70  C22 BCD     1      16.760  39.620  17.950  1.00  0.00            
ATOM     71  C23 BCD     1      15.520  40.450  18.210  1.00  0.00            
ATOM     72  O19 BCD     1      15.850  41.820  18.090  1.00  0.00            
ATOM     73  C24 BCD     1      14.890  40.170  19.570  1.00  0.00            
ATOM     74  O20 BCD     1      15.800  40.300  20.680  1.00  0.00            
ATOM     75  H31 BCD     1      16.670  43.340  17.110  1.00  0.00            
ATOM     76  H32 BCD     1      18.410  41.600  17.560  1.00  0.00            
ATOM     77  H33 BCD     1      19.100  41.310  15.290  1.00  0.00            
ATOM     78  H34 BCD     1      16.660  39.800  15.840  1.00  0.00            
ATOM     79  H35 BCD     1      18.330  38.310  16.730  1.00  0.00            
ATOM     80  H36 BCD     1      17.520  39.810  18.710  1.00  0.00            
ATOM     81  H37 BCD     1      14.830  40.180  17.400  1.00  0.00            
ATOM     82  H38 BCD     1      14.030  40.810  19.780  1.00  0.00            
ATOM     83  H39 BCD     1      14.420  39.180  19.580  1.00  0.00            
ATOM     84  H40 BCD     1      15.360  39.920  21.430  1.00  0.00            
ATOM     85  C25 BCD     1      13.350  44.350  13.230  1.00  0.00            
ATOM     86  O21 BCD     1      12.950  43.210  12.520  1.00  0.00            
ATOM     87  C26 BCD     1      14.850  44.500  13.150  1.00  0.00            
ATOM     88  O22 BCD     1      15.280  44.640  11.750  1.00  0.00            
ATOM     89  C27 BCD     1      15.640  43.360  13.880  1.00  0.00            
ATOM     90  O23 BCD     1      17.010  43.520  13.890  1.00  0.00            
ATOM     91  C28 BCD     1      15.050  43.240  15.320  1.00  0.00            
ATOM     92  C29 BCD     1      13.500  43.110  15.330  1.00  0.00            
ATOM     93  O24 BCD     1      12.900  44.220  14.580  1.00  0.00            
ATOM     94  C30 BCD     1      12.910  43.370  16.710  1.00  0.00            
ATOM     95  O25 BCD     1      13.200  44.700  17.170  1.00  0.00            
ATOM     96  H41 BCD     1      12.930  45.280  12.850  1.00  0.00            
ATOM     97  H42 BCD     1      15.170  45.390  13.710  1.00  0.00            
ATOM     98  H43 BCD     1      16.230  44.520  11.710  1.00  0.00            
ATOM     99  H44 BCD     1      15.250  42.420  13.460  1.00  0.00            
ATOM    100  H45 BCD     1      17.380  42.900  14.530  1.00  0.00            
ATOM    101  H46 BCD     1      15.350  44.060  15.990  1.00  0.00            
ATOM    102  H47 BCD     1      13.210  42.120  14.980  1.00  0.00            
ATOM    103  H48 BCD     1      11.840  43.190  16.610  1.00  0.00            
ATOM    104  H49 BCD     1      13.270  42.530  17.310  1.00  0.00            
ATOM    105  H50 BCD     1      13.870  44.690  17.850  1.00  0.00            
ATOM    106  C31 BCD     1      10.640  41.480   9.490  1.00  0.00            
ATOM    107  O26 BCD     1      11.220  40.220   9.750  1.00  0.00            
ATOM    108  C32 BCD     1      11.660  42.510   8.990  1.00  0.00            
ATOM    109  O27 BCD     1      12.450  42.070   7.810  1.00  0.00            
ATOM    110  C33 BCD     1      12.640  42.910  10.110  1.00  0.00            
ATOM    111  C34 BCD     1      11.920  43.190  11.480  1.00  0.00            
ATOM    112  C35 BCD     1      10.830  42.190  11.840  1.00  0.00            
ATOM    113  O28 BCD     1      10.000  41.850  10.740  1.00  0.00            
ATOM    114  C36 BCD     1      10.030  42.570  13.100  1.00  0.00            
ATOM    115  O29 BCD     1       9.430  41.410  13.710  1.00  0.00            
ATOM    116  O30 BCD     1      13.360  44.060   9.640  1.00  0.00            
ATOM    117  H51 BCD     1       9.830  41.280   8.780  1.00  0.00            
ATOM    118  H52 BCD     1      10.990  43.360   8.840  1.00  0.00            
ATOM    119  H53 BCD     1      12.940  41.270   8.000  1.00  0.00            
ATOM    120  H54 BCD     1      13.280  42.060  10.380  1.00  0.00            
ATOM    121  H55 BCD     1      14.250  43.980  10.000  1.00  0.00            
ATOM    122  H56 BCD     1      11.560  44.230  11.410  1.00  0.00            
ATOM    123  H57 BCD     1      11.270  41.240  12.170  1.00  0.00            
ATOM    124  H58 BCD     1      10.730  42.990  13.830  1.00  0.00            
ATOM    125  H59 BCD     1       9.330  43.370  12.850  1.00  0.00            
ATOM    126  H60 BCD     1       8.990  41.550  14.550  1.00  0.00            
ATOM    127  C37 BCD     1      11.110  36.340   8.410  1.00  0.00            
ATOM    128  O31 BCD     1      11.360  36.030   9.720  1.00  0.00            
ATOM    129  C38 BCD     1      12.230  37.260   7.850  1.00  0.00            
ATOM    130  O32 BCD     1      13.430  36.480   7.680  1.00  0.00            
ATOM    131  C39 BCD     1      12.410  38.450   8.700  1.00  0.00            
ATOM    132  O33 BCD     1      13.450  39.370   8.260  1.00  0.00            
ATOM    133  C40 BCD     1      11.100  39.250   8.720  1.00  0.00            
ATOM    134  C41 BCD     1       9.900  38.330   9.180  1.00  0.00            
ATOM    135  O34 BCD     1       9.900  37.160   8.410  1.00  0.00            
ATOM    136  C42 BCD     1       8.540  38.940   9.060  1.00  0.00            
ATOM    137  O35 BCD     1       8.490  39.260   7.660  1.00  0.00            
ATOM    138  H61 BCD     1      10.940  35.460   7.790  1.00  0.00            
ATOM    139  H62 BCD     1      11.850  37.550   6.860  1.00  0.00            
ATOM    140  H63 BCD     1      13.730  36.490   6.770  1.00  0.00            
ATOM    141  H64 BCD     1      12.640  38.100   9.710  1.00  0.00            
ATOM    142  H65 BCD     1      14.280  38.890   8.260  1.00  0.00            
ATOM    143  H66 BCD     1      10.890  39.700   7.740  1.00  0.00            
ATOM    144  H67 BCD     1       9.920  38.080  10.250  1.00  0.00            
ATOM    145  H68 BCD     1       7.770  38.240   9.400  1.00  0.00            
ATOM    146  H69 BCD     1       8.570  39.910   9.580  1.00  0.00            
ATOM    147  H70 BCD     1       8.830  38.460   7.260  1.00  0.00            
ATOM    148  C1  EB3     2      17.310  32.840  12.250  1.00  0.00            
ATOM    149  N1  EB3     2      17.510  34.280  11.930  1.00  0.00            
ATOM    150  C2  EB3     2      16.260  34.600  11.270  1.00  0.00            
ATOM    151  C3  EB3     2      16.050  36.080  10.880  1.00  0.00            
ATOM    152  O1  EB3     2      15.470  36.510  12.120  1.00  0.00            
ATOM    153  C4  EB3     2      15.000  37.880  12.020  1.00  0.00            
ATOM    154  C5  EB3     2      13.950  38.130  13.170  1.00  0.00            
ATOM    155  C6  EB3     2      14.400  38.310  14.470  1.00  0.00            
ATOM    156  C7  EB3     2      13.510  38.620  15.470  1.00  0.00            
ATOM    157  C8  EB3     2      12.130  38.640  15.290  1.00  0.00            
ATOM    158  Br1 EB3     2      11.100  39.090  16.820  1.00  0.00            
ATOM    159  C9  EB3     2      11.610  38.480  14.020  1.00  0.00            
ATOM    160  C10 EB3     2      12.550  38.220  12.980  1.00  0.00            
ATOM    161  C11 EB3     2      16.160  38.880  12.080  1.00  0.00            
ATOM    162  C12 EB3     2      17.430  38.510  12.640  1.00  0.00            
ATOM    163  C13 EB3     2      18.500  39.340  12.690  1.00  0.00            
ATOM    164  C14 EB3     2      18.320  40.650  12.150  1.00  0.00            
ATOM    165  C15 EB3     2      17.040  41.070  11.670  1.00  0.00            
ATOM    166  C16 EB3     2      15.990  40.120  11.540  1.00  0.00            
ATOM    167  C17 EB3     2      18.600  34.120  10.930  1.00  0.00            
ATOM    168  H1  EB3     2      16.440  32.750  12.900  1.00  0.00            
ATOM    169  H2  EB3     2      17.030  32.210  11.400  1.00  0.00            
ATOM    170  H3  EB3     2      18.240  32.530  12.730  1.00  0.00            
ATOM    171  H4  EB3     2      17.790  34.910  12.700  1.00  0.00            
ATOM    172  H5  EB3     2      15.450  34.400  11.970  1.00  0.00            
ATOM    173  H6  EB3     2      16.190  34.010  10.360  1.00  0.00            
ATOM    174  H7  EB3     2      15.180  36.020  10.210  1.00  0.00            
ATOM    175  H8  EB3     2      16.980  36.560  10.550  1.00  0.00            
ATOM    176  H9  EB3     2      14.490  37.990  11.050  1.00  0.00            
ATOM    177  H10 EB3     2      15.460  38.290  14.700  1.00  0.00            
ATOM    178  H11 EB3     2      13.840  38.770  16.490  1.00  0.00            
ATOM    179  H12 EB3     2      10.540  38.420  13.840  1.00  0.00            
ATOM    180  H13 EB3     2      12.130  38.050  12.000  1.00  0.00            
ATOM    181  H14 EB3     2      17.520  37.560  13.150  1.00  0.00            
ATOM    182  H15 EB3     2      19.430  39.080  13.180  1.00  0.00            
ATOM    183  H16 EB3     2      19.120  41.360  12.290  1.00  0.00            
ATOM    184  H17 EB3     2      16.900  41.990  11.100  1.00  0.00            
ATOM    185  H18 EB3     2      15.080  40.370  11.000  1.00  0.00            
ATOM    186  H19 EB3     2      18.790  35.070  10.430  1.00  0.00            
ATOM    187  H20 EB3     2      19.570  33.760  11.270  1.00  0.00            
ATOM    188  H21 EB3     2      18.140  33.400  10.250  1.00  0.00            
TER
ENDMDL
MODEL        1
ATOM      1  C1  BCD     1      23.180  28.000  11.700  1.00  0.00            
ATOM      2  O1  BCD     1      21.900  27.900  12.280  1.00  0.00            
ATOM      3  C2  BCD     1      23.300  29.210  10.770  1.00  0.00            
ATOM      4  O2  BCD     1      23.110  30.420  11.570  1.00  0.00            
ATOM      5  C3  BCD     1      22.290  28.950   9.650  1.00  0.00            
ATOM      6  O3  BCD     1      22.280  30.060   8.710  1.00  0.00            
ATOM      7  C4  BCD     1      22.460  27.630   8.900  1.00  0.00            
ATOM      8  C5  BCD     1      22.520  26.480   9.870  1.00  0.00            
ATOM      9  O4  BCD     1      23.450  26.830  10.880  1.00  0.00            
ATOM     10  C6  BCD     1      22.780  25.090   9.270  1.00  0.00            
ATOM     11  O5  BCD     1      22.510  24.100  10.260  1.00  0.00            
ATOM     12  H1  BCD     1      23.880  28.060  12.540  1.00  0.00            
ATOM     13  H2  BCD     1      24.280  29.110  10.280  1.00  0.00            
ATOM     14  H3  BCD     1      23.920  30.490  12.090  1.00  0.00            
ATOM     15  H4  BCD     1      21.300  28.930  10.100  1.00  0.00            
ATOM     16  H5  BCD     1      21.470  29.950   8.210  1.00  0.00            
ATOM     17  H6  BCD     1      23.400  27.700   8.350  1.00  0.00            
ATOM     18  H7  BCD     1      21.510  26.400  10.300  1.00  0.00            
ATOM     19  H8  BCD     1      22.050  24.950   8.460  1.00  0.00            
ATOM     20  H9  BCD     1      23.810  25.020   8.900  1.00  0.00            
ATOM     21  H10 BCD     1      23.200  23.440  10.310  1.00  0.00            
ATOM     22  C7  BCD     1      20.220  27.150  15.980  1.00  0.00            
ATOM     23  O6  BCD     1      18.940  27.170  15.490  1.00  0.00            
ATOM     24  C8  BCD     1      20.840  28.540  15.870  1.00  0.00            
ATOM     25  O7  BCD     1      20.260  29.490  16.700  1.00  0.00            
ATOM     26  C9  BCD     1      21.130  28.880  14.400  1.00  0.00            
ATOM     27  O8  BCD     1      22.040  29.990  14.240  1.00  0.00            
ATOM     28  C10 BCD     1      21.850  27.650  13.710  1.00  0.00            
ATOM     29  C11 BCD     1      21.020  26.380  13.870  1.00  0.00            
ATOM     30  O9  BCD     1      21.000  26.160  15.260  1.00  0.00            
ATOM     31  C12 BCD     1      21.520  25.150  13.100  1.00  0.00            
ATOM     32  O10 BCD     1      22.960  25.150  13.050  1.00  0.00            
ATOM     33  H11 BCD     1      20.260  26.870  17.040  1.00  0.00            
ATOM     34  H12 BCD     1      21.840  28.410  16.280  1.00  0.00            
ATOM     35  H13 BCD     1      19.340  29.530  16.440  1.00  0.00            
ATOM     36  H14 BCD     1      20.170  29.200  13.960  1.00  0.00            
ATOM     37  H15 BCD     1      22.170  29.930  13.290  1.00  0.00            
ATOM     38  H16 BCD     1      22.820  27.500  14.190  1.00  0.00            
ATOM     39  H17 BCD     1      20.010  26.610  13.510  1.00  0.00            
ATOM     40  H18 BCD     1      21.170  24.190  13.510  1.00  0.00            
ATOM     41  H19 BCD     1      21.160  25.240  12.060  1.00  0.00            
ATOM     42  H20 BCD     1      23.210  25.620  12.250  1.00  0.00            
ATOM     43  C13 BCD     1      15.030  26.750  16.300  1.00  0.00            
ATOM     44  O11 BCD     1      15.090  26.310  14.980  1.00  0.00            
ATOM     45  C14 BCD     1      15.520  28.170  16.400  1.00  0.00            
ATOM     46  O12 BCD     1      14.480  29.000  15.890  1.00  0.00            
ATOM     47  C15 BCD     1      16.870  28.290  15.710  1.00  0.00            
ATOM     48  O13 BCD     1      17.460  29.650  15.840  1.00  0.00            
ATOM     49  C16 BCD     1      17.850  27.350  16.350  1.00  0.00            
ATOM     50  C17 BCD     1      17.280  25.970  16.700  1.00  0.00            
ATOM     51  O14 BCD     1      15.870  25.930  17.090  1.00  0.00            
ATOM     52  C18 BCD     1      18.090  25.200  17.740  1.00  0.00            
ATOM     53  O15 BCD     1      18.380  26.010  18.890  1.00  0.00            
ATOM     54  H21 BCD     1      14.030  26.720  16.740  1.00  0.00            
ATOM     55  H22 BCD     1      15.660  28.360  17.480  1.00  0.00            
ATOM     56  H23 BCD     1      14.050  29.460  16.620  1.00  0.00            
ATOM     57  H24 BCD     1      16.810  28.040  14.640  1.00  0.00            
ATOM     58  H25 BCD     1      16.890  30.300  15.420  1.00  0.00            
ATOM     59  H26 BCD     1      18.260  27.810  17.260  1.00  0.00            
ATOM     60  H27 BCD     1      17.290  25.290  15.840  1.00  0.00            
ATOM     61  H28 BCD     1      17.590  24.270  18.040  1.00  0.00            
ATOM     62  H29 BCD     1      19.020  24.830  17.290  1.00  0.00            
ATOM     63  H30 BCD     1      17.540  26.220  19.300  1.00  0.00            
ATOM     64  C19 BCD     1      12.350  24.630  12.310  1.00  0.00            
ATOM     65  O16 BCD     1      13.270  24.540  11.250  1.00  0.00            
ATOM     66  C20 BCD     1      12.100  26.040  12.730  1.00  0.00            
ATOM     67  O17 BCD     1      11.690  26.900  11.580  1.00  0.00            
ATOM     68  C21 BCD     1      13.280  26.680  13.500  1.00  0.00            
ATOM     69  O18 BCD     1      12.910  28.020  13.970  1.00  0.00            
ATOM     70  C22 BCD     1      13.840  25.750  14.560  1.00  0.00            
ATOM     71  C23 BCD     1      14.110  24.400  13.950  1.00  0.00            
ATOM     72  O19 BCD     1      12.830  23.880  13.500  1.00  0.00            
ATOM     73  C24 BCD     1      14.850  23.420  14.860  1.00  0.00            
ATOM     74  O20 BCD     1      14.350  23.360  16.220  1.00  0.00            
ATOM     75  H31 BCD     1      11.440  24.080  12.030  1.00  0.00            
ATOM     76  H32 BCD     1      11.280  25.950  13.460  1.00  0.00            
ATOM     77  H33 BCD     1      11.640  27.770  11.980  1.00  0.00            
ATOM     78  H34 BCD     1      14.080  26.770  12.750  1.00  0.00            
ATOM     79  H35 BCD     1      13.690  28.350  14.440  1.00  0.00            
ATOM     80  H36 BCD     1      13.110  25.820  15.390  1.00  0.00            
ATOM     81  H37 BCD     1      14.720  24.570  13.050  1.00  0.00            
ATOM     82  H38 BCD     1      14.650  22.450  14.390  1.00  0.00            
ATOM     83  H39 BCD     1      15.950  23.520  14.850  1.00  0.00            
ATOM     84  H40 BCD     1      13.390  23.400  16.230  1.00  0.00            
ATOM     85  C25 BCD     1      13.890  23.060   7.520  1.00  0.00            
ATOM     86  O21 BCD     1      15.000  23.860   7.310  1.00  0.00            
ATOM     87  C26 BCD     1      12.690  23.910   7.700  1.00  0.00            
ATOM     88  O22 BCD     1      12.510  24.810   6.620  1.00  0.00            
ATOM     89  C27 BCD     1      12.790  24.660   8.960  1.00  0.00            
ATOM     90  O23 BCD     1      11.580  25.500   9.260  1.00  0.00            
ATOM     91  C28 BCD     1      13.000  23.700  10.150  1.00  0.00            
ATOM     92  C29 BCD     1      14.190  22.780   9.890  1.00  0.00            
ATOM     93  O24 BCD     1      13.970  22.160   8.610  1.00  0.00            
ATOM     94  C30 BCD     1      14.240  21.750  10.970  1.00  0.00            
ATOM     95  O25 BCD     1      15.320  20.860  10.690  1.00  0.00            
ATOM     96  H41 BCD     1      13.690  22.430   6.640  1.00  0.00            
ATOM     97  H42 BCD     1      11.830  23.240   7.820  1.00  0.00            
ATOM     98  H43 BCD     1      11.570  24.990   6.550  1.00  0.00            
ATOM     99  H44 BCD     1      13.610  25.380   8.870  1.00  0.00            
ATOM    100  H45 BCD     1      11.650  25.810  10.160  1.00  0.00            
ATOM    101  H46 BCD     1      12.080  23.130  10.310  1.00  0.00            
ATOM    102  H47 BCD     1      15.070  23.440   9.860  1.00  0.00            
ATOM    103  H48 BCD     1      14.450  22.230  11.930  1.00  0.00            
ATOM    104  H49 BCD     1      13.350  21.130  11.120  1.00  0.00            
ATOM    105  H50 BCD     1      15.730  20.630  11.530  1.00  0.00            
ATOM    106  C31 BCD     1      18.130  24.460   4.820  1.00  0.00            
ATOM    107  O26 BCD     1      18.530  25.450   5.770  1.00  0.00            
ATOM    108  C32 BCD     1      16.800  24.680   4.190  1.00  0.00            
ATOM    109  O27 BCD     1      16.790  25.900   3.420  1.00  0.00            
ATOM    110  C33 BCD     1      15.730  24.750   5.320  1.00  0.00            
ATOM    111  C34 BCD     1      15.810  23.490   6.220  1.00  0.00            
ATOM    112  C35 BCD     1      17.220  23.220   6.740  1.00  0.00            
ATOM    113  O28 BCD     1      18.140  23.280   5.610  1.00  0.00            
ATOM    114  C36 BCD     1      17.390  21.860   7.380  1.00  0.00            
ATOM    115  O29 BCD     1      18.710  21.690   7.810  1.00  0.00            
ATOM    116  O30 BCD     1      14.440  24.920   4.740  1.00  0.00            
ATOM    117  H51 BCD     1      18.850  24.400   4.000  1.00  0.00            
ATOM    118  H52 BCD     1      16.550  23.830   3.530  1.00  0.00            
ATOM    119  H53 BCD     1      15.870  26.130   3.250  1.00  0.00            
ATOM    120  H54 BCD     1      16.010  25.670   5.850  1.00  0.00            
ATOM    121  H55 BCD     1      13.770  24.730   5.390  1.00  0.00            
ATOM    122  H56 BCD     1      15.430  22.600   5.700  1.00  0.00            
ATOM    123  H57 BCD     1      17.430  23.990   7.500  1.00  0.00            
ATOM    124  H58 BCD     1      16.680  21.800   8.220  1.00  0.00            
ATOM    125  H59 BCD     1      17.030  21.080   6.700  1.00  0.00            
ATOM    126  H60 BCD     1      19.250  21.990   7.070  1.00  0.00            
ATOM    127  C37 BCD     1      21.640  27.780   6.730  1.00  0.00            
ATOM    128  O31 BCD     1      21.410  27.360   8.020  1.00  0.00            
ATOM    129  C38 BCD     1      20.430  28.600   6.270  1.00  0.00            
ATOM    130  O32 BCD     1      20.110  29.690   7.100  1.00  0.00            
ATOM    131  C39 BCD     1      19.200  27.670   6.170  1.00  0.00            
ATOM    132  O33 BCD     1      18.170  28.380   5.520  1.00  0.00            
ATOM    133  C40 BCD     1      19.590  26.320   5.420  1.00  0.00            
ATOM    134  C41 BCD     1      20.960  25.720   5.830  1.00  0.00            
ATOM    135  O34 BCD     1      21.970  26.720   5.870  1.00  0.00            
ATOM    136  C42 BCD     1      21.390  24.640   4.810  1.00  0.00            
ATOM    137  O35 BCD     1      21.690  25.140   3.520  1.00  0.00            
ATOM    138  H61 BCD     1      22.510  28.450   6.690  1.00  0.00            
ATOM    139  H62 BCD     1      20.590  29.010   5.260  1.00  0.00            
ATOM    140  H63 BCD     1      19.220  29.980   6.890  1.00  0.00            
ATOM    141  H64 BCD     1      18.810  27.250   7.110  1.00  0.00            
ATOM    142  H65 BCD     1      18.280  28.350   4.570  1.00  0.00            
ATOM    143  H66 BCD     1      19.630  26.370   4.320  1.00  0.00            
ATOM    144  H67 BCD     1      20.820  25.320   6.840  1.00  0.00            
ATOM    145  H68 BCD     1      22.320  24.190   5.180  1.00  0.00            
ATOM    146  H69 BCD     1      20.750  23.750   4.840  1.00  0.00            
ATOM    147  H70 BCD     1      21.500  24.450   2.880  1.00  0.00            
ATOM    148  C1  EB3     2      14.660  30.420   6.410  1.00  0.00            
ATOM    149  N1  EB3     2      14.050  29.070   6.450  1.00  0.00            
ATOM    150  C2  EB3     2      15.120  28.170   7.070  1.00  0.00            
ATOM    151  C3  EB3     2      15.440  28.380   8.580  1.00  0.00            
ATOM    152  O1  EB3     2      16.300  27.300   8.900  1.00  0.00            
ATOM    153  C4  EB3     2      16.410  27.090  10.360  1.00  0.00            
ATOM    154  C5  EB3     2      17.310  25.820  10.740  1.00  0.00            
ATOM    155  C6  EB3     2      17.270  25.250  12.070  1.00  0.00            
ATOM    156  C7  EB3     2      17.880  23.990  12.360  1.00  0.00            
ATOM    157  C8  EB3     2      18.620  23.370  11.320  1.00  0.00            
ATOM    158  Br1 EB3     2      19.770  21.840  11.610  1.00  0.00            
ATOM    159  C9  EB3     2      18.860  24.040  10.140  1.00  0.00            
ATOM    160  C10 EB3     2      18.150  25.220   9.790  1.00  0.00            
ATOM    161  C11 EB3     2      17.000  28.350  10.900  1.00  0.00            
ATOM    162  C12 EB3     2      16.230  29.180  11.740  1.00  0.00            
ATOM    163  C13 EB3     2      16.740  30.400  12.200  1.00  0.00            
ATOM    164  C14 EB3     2      18.030  30.800  11.790  1.00  0.00            
ATOM    165  C15 EB3     2      18.820  30.030  10.900  1.00  0.00            
ATOM    166  C16 EB3     2      18.300  28.790  10.530  1.00  0.00            
ATOM    167  C17 EB3     2      13.730  28.660   5.000  1.00  0.00            
ATOM    168  H1  EB3     2      15.370  30.660   7.200  1.00  0.00            
ATOM    169  H2  EB3     2      15.320  30.490   5.530  1.00  0.00            
ATOM    170  H3  EB3     2      13.790  31.060   6.350  1.00  0.00            
ATOM    171  H4  EB3     2      13.240  28.930   7.070  1.00  0.00            
ATOM    172  H5  EB3     2      16.000  28.240   6.430  1.00  0.00            
ATOM    173  H6  EB3     2      14.720  27.160   7.000  1.00  0.00            
ATOM    174  H7  EB3     2      14.540  28.200   9.180  1.00  0.00            
ATOM    175  H8  EB3     2      15.960  29.340   8.710  1.00  0.00            
ATOM    176  H9  EB3     2      15.350  26.940  10.620  1.00  0.00            
ATOM    177  H10 EB3     2      16.560  25.640  12.800  1.00  0.00            
ATOM    178  H11 EB3     2      17.820  23.420  13.280  1.00  0.00            
ATOM    179  H12 EB3     2      19.590  23.640   9.440  1.00  0.00            
ATOM    180  H13 EB3     2      18.320  25.720   8.850  1.00  0.00            
ATOM    181  H14 EB3     2      15.200  28.860  11.910  1.00  0.00            
ATOM    182  H15 EB3     2      16.170  31.050  12.850  1.00  0.00            
ATOM    183  H16 EB3     2      18.400  31.760  12.130  1.00  0.00            
ATOM    184  H17 EB3     2      19.770  30.390  10.530  1.00  0.00            
ATOM    185  H18 EB3     2      18.990  28.200   9.930  1.00  0.00            
ATOM    186  H19 EB3     2      13.040  29.370   4.540  1.00  0.00            
ATOM    187  H20 EB3     2      14.650  28.760   4.410  1.00  0.00            
ATOM    188  H21 EB3     2      13.480  27.600   4.960  1.00  0.00            
TER
ENDMDL
MODEL        1
ATOM      1  C1  BCD     1      15.390  12.280  13.780  1.00  0.00            
ATOM      2  O1  BCD     1      14.030  12.540  13.530  1.00  0.00            
ATOM      3  C2  BCD     1      16.240  12.440  12.600  1.00  0.00            
ATOM      4  O2  BCD     1      15.920  13.730  12.090  1.00  0.00            
ATOM      5  C3  BCD     1      15.910  11.300  11.620  1.00  0.00            
ATOM      6  O3  BCD     1      16.790  11.390  10.490  1.00  0.00            
ATOM      7  C4  BCD     1      15.990   9.940  12.290  1.00  0.00            
ATOM      8  C5  BCD     1      15.320   9.870  13.710  1.00  0.00            
ATOM      9  O4  BCD     1      15.630  11.030  14.530  1.00  0.00            
ATOM     10  C6  BCD     1      15.870   8.660  14.500  1.00  0.00            
ATOM     11  O5  BCD     1      17.270   8.780  14.880  1.00  0.00            
ATOM     12  H1  BCD     1      15.750  13.140  14.360  1.00  0.00            
ATOM     13  H2  BCD     1      17.300  12.450  12.900  1.00  0.00            
ATOM     14  H3  BCD     1      16.500  14.020  11.380  1.00  0.00            
ATOM     15  H4  BCD     1      14.870  11.430  11.290  1.00  0.00            
ATOM     16  H5  BCD     1      16.820  12.260  10.060  1.00  0.00            
ATOM     17  H6  BCD     1      17.040   9.660  12.450  1.00  0.00            
ATOM     18  H7  BCD     1      14.230   9.850  13.610  1.00  0.00            
ATOM     19  H8  BCD     1      15.210   8.650  15.390  1.00  0.00            
ATOM     20  H9  BCD     1      15.690   7.720  13.960  1.00  0.00            
ATOM     21  H10 BCD     1      17.380   9.590  15.390  1.00  0.00            
ATOM     22  C7  BCD     1      11.040  14.900  15.100  1.00  0.00            
ATOM     23  O6  BCD     1      10.010  14.270  14.420  1.00  0.00            
ATOM     24  C8  BCD     1      11.880  15.560  14.120  1.00  0.00            
ATOM     25  O7  BCD     1      11.180  16.520  13.370  1.00  0.00            
ATOM     26  C9  BCD     1      12.700  14.530  13.340  1.00  0.00            
ATOM     27  O8  BCD     1      13.610  15.150  12.490  1.00  0.00            
ATOM     28  C10 BCD     1      13.410  13.590  14.310  1.00  0.00            
ATOM     29  C11 BCD     1      12.470  12.880  15.240  1.00  0.00            
ATOM     30  O9  BCD     1      11.830  13.980  15.860  1.00  0.00            
ATOM     31  C12 BCD     1      13.130  12.140  16.400  1.00  0.00            
ATOM     32  O10 BCD     1      14.030  13.020  17.120  1.00  0.00            
ATOM     33  H11 BCD     1      10.580  15.580  15.820  1.00  0.00            
ATOM     34  H12 BCD     1      12.610  16.090  14.750  1.00  0.00            
ATOM     35  H13 BCD     1      10.520  16.010  12.890  1.00  0.00            
ATOM     36  H14 BCD     1      12.000  13.850  12.820  1.00  0.00            
ATOM     37  H15 BCD     1      14.280  14.480  12.350  1.00  0.00            
ATOM     38  H16 BCD     1      14.140  14.170  14.890  1.00  0.00            
ATOM     39  H17 BCD     1      11.620  12.380  14.770  1.00  0.00            
ATOM     40  H18 BCD     1      12.320  11.780  17.040  1.00  0.00            
ATOM     41  H19 BCD     1      13.630  11.230  16.050  1.00  0.00            
ATOM     42  H20 BCD     1      13.470  13.370  17.810  1.00  0.00            
ATOM     43  C13 BCD     1       6.040  13.750  14.280  1.00  0.00            
ATOM     44  O11 BCD     1       6.440  12.440  13.820  1.00  0.00            
ATOM     45  C14 BCD     1       6.500  14.920  13.370  1.00  0.00            
ATOM     46  O12 BCD     1       5.950  14.790  12.030  1.00  0.00            
ATOM     47  C15 BCD     1       8.010  14.830  13.240  1.00  0.00            
ATOM     48  O13 BCD     1       8.590  15.870  12.410  1.00  0.00            
ATOM     49  C16 BCD     1       8.670  14.850  14.620  1.00  0.00            
ATOM     50  C17 BCD     1       8.080  13.970  15.670  1.00  0.00            
ATOM     51  O14 BCD     1       6.610  13.960  15.600  1.00  0.00            
ATOM     52  C18 BCD     1       8.380  14.370  17.100  1.00  0.00            
ATOM     53  O15 BCD     1       8.260  15.760  17.240  1.00  0.00            
ATOM     54  H21 BCD     1       4.950  13.770  14.360  1.00  0.00            
ATOM     55  H22 BCD     1       6.190  15.850  13.850  1.00  0.00            
ATOM     56  H23 BCD     1       6.210  15.550  11.500  1.00  0.00            
ATOM     57  H24 BCD     1       8.090  13.900  12.670  1.00  0.00            
ATOM     58  H25 BCD     1       7.880  16.090  11.800  1.00  0.00            
ATOM     59  H26 BCD     1       8.740  15.910  14.880  1.00  0.00            
ATOM     60  H27 BCD     1       8.360  12.920  15.480  1.00  0.00            
ATOM     61  H28 BCD     1       7.750  13.870  17.840  1.00  0.00            
ATOM     62  H29 BCD     1       9.380  14.050  17.420  1.00  0.00            
ATOM     63  H30 BCD     1       7.410  16.090  16.930  1.00  0.00            
ATOM     64  C19 BCD     1       4.480   8.910  12.730  1.00  0.00            
ATOM     65  O16 BCD     1       5.720   8.330  12.440  1.00  0.00            
ATOM     66  C20 BCD     1       4.210  10.170  11.850  1.00  0.00            
ATOM     67  O17 BCD     1       4.220   9.760  10.440  1.00  0.00            
ATOM     68  C21 BCD     1       5.160  11.330  12.160  1.00  0.00            
ATOM     69  O18 BCD     1       4.660  12.460  11.450  1.00  0.00            
ATOM     70  C22 BCD     1       5.280  11.590  13.690  1.00  0.00            
ATOM     71  C23 BCD     1       5.490  10.260  14.480  1.00  0.00            
ATOM     72  O19 BCD     1       4.530   9.260  14.070  1.00  0.00            
ATOM     73  C24 BCD     1       5.490  10.590  15.990  1.00  0.00            
ATOM     74  O20 BCD     1       4.330  11.140  16.460  1.00  0.00            
ATOM     75  H31 BCD     1       3.740   8.110  12.590  1.00  0.00            
ATOM     76  H32 BCD     1       3.210  10.550  12.110  1.00  0.00            
ATOM     77  H33 BCD     1       4.330  10.570   9.940  1.00  0.00            
ATOM     78  H34 BCD     1       6.150  11.050  11.790  1.00  0.00            
ATOM     79  H35 BCD     1       5.360  13.110  11.570  1.00  0.00            
ATOM     80  H36 BCD     1       4.360  12.020  14.110  1.00  0.00            
ATOM     81  H37 BCD     1       6.510   9.910  14.260  1.00  0.00            
ATOM     82  H38 BCD     1       5.670   9.650  16.530  1.00  0.00            
ATOM     83  H39 BCD     1       6.320  11.250  16.290  1.00  0.00            
ATOM     84  H40 BCD     1       3.800  10.380  16.740  1.00  0.00            
ATOM     85  C25 BCD     1       7.210   4.700  11.200  1.00  0.00            
ATOM     86  O21 BCD     1       8.120   5.320  10.300  1.00  0.00            
ATOM     87  C26 BCD     1       5.780   4.940  10.790  1.00  0.00            
ATOM     88  O22 BCD     1       5.600   4.570   9.390  1.00  0.00            
ATOM     89  C27 BCD     1       5.340   6.390  11.030  1.00  0.00            
ATOM     90  O23 BCD     1       3.920   6.530  10.840  1.00  0.00            
ATOM     91  C28 BCD     1       5.770   6.820  12.410  1.00  0.00            
ATOM     92  C29 BCD     1       7.260   6.530  12.730  1.00  0.00            
ATOM     93  O24 BCD     1       7.420   5.100  12.530  1.00  0.00            
ATOM     94  C30 BCD     1       7.620   6.870  14.170  1.00  0.00            
ATOM     95  O25 BCD     1       6.820   6.120  15.170  1.00  0.00            
ATOM     96  H41 BCD     1       7.490   3.640  11.130  1.00  0.00            
ATOM     97  H42 BCD     1       5.140   4.360  11.460  1.00  0.00            
ATOM     98  H43 BCD     1       5.360   3.640   9.330  1.00  0.00            
ATOM     99  H44 BCD     1       5.860   6.980  10.270  1.00  0.00            
ATOM    100  H45 BCD     1       3.570   6.010  11.570  1.00  0.00            
ATOM    101  H46 BCD     1       5.160   6.430  13.230  1.00  0.00            
ATOM    102  H47 BCD     1       7.840   7.180  12.070  1.00  0.00            
ATOM    103  H48 BCD     1       8.700   6.870  14.350  1.00  0.00            
ATOM    104  H49 BCD     1       7.340   7.910  14.370  1.00  0.00            
ATOM    105  H50 BCD     1       6.250   6.750  15.630  1.00  0.00            
ATOM    106  C31 BCD     1      11.990   4.990   9.000  1.00  0.00            
ATOM    107  O26 BCD     1      12.310   6.290   9.520  1.00  0.00            
ATOM    108  C32 BCD     1      10.950   5.130   7.910  1.00  0.00            
ATOM    109  O27 BCD     1      11.250   6.100   6.820  1.00  0.00            
ATOM    110  C33 BCD     1       9.630   5.480   8.500  1.00  0.00            
ATOM    111  C34 BCD     1       9.120   4.580   9.680  1.00  0.00            
ATOM    112  C35 BCD     1      10.250   4.330  10.720  1.00  0.00            
ATOM    113  O28 BCD     1      11.480   4.070  10.020  1.00  0.00            
ATOM    114  C36 BCD     1       9.980   3.220  11.700  1.00  0.00            
ATOM    115  O29 BCD     1       9.300   2.100  11.140  1.00  0.00            
ATOM    116  O30 BCD     1       8.640   5.540   7.490  1.00  0.00            
ATOM    117  H51 BCD     1      12.860   4.530   8.530  1.00  0.00            
ATOM    118  H52 BCD     1      10.730   4.180   7.390  1.00  0.00            
ATOM    119  H53 BCD     1      11.950   6.660   7.140  1.00  0.00            
ATOM    120  H54 BCD     1       9.680   6.490   8.940  1.00  0.00            
ATOM    121  H55 BCD     1       9.060   6.060   6.790  1.00  0.00            
ATOM    122  H56 BCD     1       8.760   3.630   9.270  1.00  0.00            
ATOM    123  H57 BCD     1      10.380   5.310  11.190  1.00  0.00            
ATOM    124  H58 BCD     1      10.930   2.930  12.160  1.00  0.00            
ATOM    125  H59 BCD     1       9.300   3.650  12.450  1.00  0.00            
ATOM    126  H60 BCD     1      10.030   1.720  10.640  1.00  0.00            
ATOM    127  C37 BCD     1      15.950   7.920  10.920  1.00  0.00            
ATOM    128  O31 BCD     1      15.320   9.100  11.330  1.00  0.00            
ATOM    129  C38 BCD     1      15.810   7.730   9.370  1.00  0.00            
ATOM    130  O32 BCD     1      16.230   8.940   8.750  1.00  0.00            
ATOM    131  C39 BCD     1      14.270   7.640   9.100  1.00  0.00            
ATOM    132  O33 BCD     1      13.990   7.590   7.700  1.00  0.00            
ATOM    133  C40 BCD     1      13.720   6.370   9.800  1.00  0.00            
ATOM    134  C41 BCD     1      13.950   6.460  11.340  1.00  0.00            
ATOM    135  O34 BCD     1      15.370   6.780  11.550  1.00  0.00            
ATOM    136  C42 BCD     1      13.670   5.150  12.000  1.00  0.00            
ATOM    137  O35 BCD     1      14.240   5.220  13.250  1.00  0.00            
ATOM    138  H61 BCD     1      17.030   7.930  11.080  1.00  0.00            
ATOM    139  H62 BCD     1      16.190   6.750   9.050  1.00  0.00            
ATOM    140  H63 BCD     1      15.890   9.710   9.190  1.00  0.00            
ATOM    141  H64 BCD     1      13.910   8.530   9.620  1.00  0.00            
ATOM    142  H65 BCD     1      14.380   8.330   7.240  1.00  0.00            
ATOM    143  H66 BCD     1      14.270   5.520   9.380  1.00  0.00            
ATOM    144  H67 BCD     1      13.220   7.170  11.740  1.00  0.00            
ATOM    145  H68 BCD     1      12.590   4.940  12.030  1.00  0.00            
ATOM    146  H69 BCD     1      14.080   4.300  11.440  1.00  0.00            
ATOM    147  H70 BCD     1      14.830   5.950  13.050  1.00  0.00            
ATOM    148  C1  EB3     2       6.770   8.520   6.860  1.00  0.00            
ATOM    149  N1  EB3     2       7.430   9.460   7.810  1.00  0.00            
ATOM    150  C2  EB3     2       8.930   9.410   7.450  1.00  0.00            
ATOM    151  C3  EB3     2       9.830  10.490   8.050  1.00  0.00            
ATOM    152  O1  EB3     2      10.050   9.990   9.370  1.00  0.00            
ATOM    153  C4  EB3     2      10.240  11.050  10.430  1.00  0.00            
ATOM    154  C5  EB3     2      10.210  10.390  11.790  1.00  0.00            
ATOM    155  C6  EB3     2      11.060   9.300  12.120  1.00  0.00            
ATOM    156  C7  EB3     2      10.990   8.780  13.390  1.00  0.00            
ATOM    157  C8  EB3     2      10.310   9.420  14.400  1.00  0.00            
ATOM    158  Br1 EB3     2      10.370   8.820  16.210  1.00  0.00            
ATOM    159  C9  EB3     2       9.510  10.500  14.090  1.00  0.00            
ATOM    160  C10 EB3     2       9.420  10.930  12.800  1.00  0.00            
ATOM    161  C11 EB3     2      11.430  11.970  10.120  1.00  0.00            
ATOM    162  C12 EB3     2      12.580  11.400   9.670  1.00  0.00            
ATOM    163  C13 EB3     2      13.640  12.250   9.250  1.00  0.00            
ATOM    164  C14 EB3     2      13.480  13.640   9.350  1.00  0.00            
ATOM    165  C15 EB3     2      12.320  14.190   9.940  1.00  0.00            
ATOM    166  C16 EB3     2      11.270  13.360  10.280  1.00  0.00            
ATOM    167  C17 EB3     2       7.240   9.070   9.230  1.00  0.00            
ATOM    168  H1  EB3     2       7.210   8.570   5.870  1.00  0.00            
ATOM    169  H2  EB3     2       6.820   7.460   7.100  1.00  0.00            
ATOM    170  H3  EB3     2       5.730   8.840   6.770  1.00  0.00            
ATOM    171  H4  EB3     2       7.030  10.390   7.620  1.00  0.00            
ATOM    172  H5  EB3     2       8.990   9.560   6.370  1.00  0.00            
ATOM    173  H6  EB3     2       9.250   8.420   7.750  1.00  0.00            
ATOM    174  H7  EB3     2       9.380  11.490   8.010  1.00  0.00            
ATOM    175  H8  EB3     2      10.760  10.470   7.470  1.00  0.00            
ATOM    176  H9  EB3     2       9.260  11.550  10.400  1.00  0.00            
ATOM    177  H10 EB3     2      11.720   8.860  11.380  1.00  0.00            
ATOM    178  H11 EB3     2      11.500   7.830  13.500  1.00  0.00            
ATOM    179  H12 EB3     2       8.810  10.900  14.800  1.00  0.00            
ATOM    180  H13 EB3     2       8.750  11.750  12.570  1.00  0.00            
ATOM    181  H14 EB3     2      12.570  10.310   9.640  1.00  0.00            
ATOM    182  H15 EB3     2      14.520  11.890   8.710  1.00  0.00            
ATOM    183  H16 EB3     2      14.260  14.290   8.990  1.00  0.00            
ATOM    184  H17 EB3     2      12.240  15.270   9.920  1.00  0.00            
ATOM    185  H18 EB3     2      10.350  13.840  10.600  1.00  0.00            
ATOM    186  H19 EB3     2       7.520   8.020   9.350  1.00  0.00            
ATOM    187  H20 EB3     2       7.890   9.720   9.810  1.00  0.00            
ATOM    188  H21 EB3     2       6.200   9.280   9.500  1.00  0.00            
TER
ENDMDL
MODEL        1
ATOM      1  C1  BCD     1      21.690  31.540  28.920  1.00  0.00            
ATOM      2  O1  BCD     1      20.380  30.900  28.840  1.00  0.00            
ATOM      3  C2  BCD     1      21.500  33.050  29.170  1.00  0.00            
ATOM      4  O2  BCD     1      20.840  33.440  30.460  1.00  0.00            
ATOM      5  C3  BCD     1      20.860  33.710  27.950  1.00  0.00            
ATOM      6  O3  BCD     1      20.710  35.110  28.110  1.00  0.00            
ATOM      7  C4  BCD     1      21.540  33.300  26.650  1.00  0.00            
ATOM      8  C5  BCD     1      21.640  31.780  26.530  1.00  0.00            
ATOM      9  O4  BCD     1      22.300  31.220  27.700  1.00  0.00            
ATOM     10  C6  BCD     1      22.430  31.420  25.290  1.00  0.00            
ATOM     11  O5  BCD     1      22.450  30.010  24.990  1.00  0.00            
ATOM     12  H1  BCD     1      22.310  31.050  29.670  1.00  0.00            
ATOM     13  H2  BCD     1      22.540  33.420  29.220  1.00  0.00            
ATOM     14  H3  BCD     1      20.880  34.390  30.570  1.00  0.00            
ATOM     15  H4  BCD     1      19.840  33.300  27.950  1.00  0.00            
ATOM     16  H5  BCD     1      20.620  35.540  27.250  1.00  0.00            
ATOM     17  H6  BCD     1      22.500  33.810  26.550  1.00  0.00            
ATOM     18  H7  BCD     1      20.620  31.400  26.370  1.00  0.00            
ATOM     19  H8  BCD     1      22.140  31.910  24.350  1.00  0.00            
ATOM     20  H9  BCD     1      23.450  31.760  25.520  1.00  0.00            
ATOM     21  H10 BCD     1      22.590  29.420  25.740  1.00  0.00            
ATOM     22  C7  BCD     1      17.810  28.440  30.720  1.00  0.00            
ATOM     23  O6  BCD     1      17.330  28.120  29.440  1.00  0.00            
ATOM     24  C8  BCD     1      17.690  29.960  30.980  1.00  0.00            
ATOM     25  O7  BCD     1      16.300  30.290  30.920  1.00  0.00            
ATOM     26  C9  BCD     1      18.400  30.770  30.010  1.00  0.00            
ATOM     27  O8  BCD     1      18.370  32.160  30.300  1.00  0.00            
ATOM     28  C10 BCD     1      19.860  30.300  30.010  1.00  0.00            
ATOM     29  C11 BCD     1      20.050  28.780  29.840  1.00  0.00            
ATOM     30  O9  BCD     1      19.180  28.060  30.720  1.00  0.00            
ATOM     31  C12 BCD     1      21.520  28.390  29.850  1.00  0.00            
ATOM     32  O10 BCD     1      22.140  28.750  31.060  1.00  0.00            
ATOM     33  H11 BCD     1      17.290  27.870  31.490  1.00  0.00            
ATOM     34  H12 BCD     1      18.090  30.230  31.970  1.00  0.00            
ATOM     35  H13 BCD     1      16.350  31.060  31.490  1.00  0.00            
ATOM     36  H14 BCD     1      17.920  30.550  29.040  1.00  0.00            
ATOM     37  H15 BCD     1      19.300  32.390  30.360  1.00  0.00            
ATOM     38  H16 BCD     1      20.280  30.620  30.980  1.00  0.00            
ATOM     39  H17 BCD     1      19.660  28.610  28.830  1.00  0.00            
ATOM     40  H18 BCD     1      21.390  27.310  29.730  1.00  0.00            
ATOM     41  H19 BCD     1      22.150  28.740  29.020  1.00  0.00            
ATOM     42  H20 BCD     1      22.930  28.220  31.200  1.00  0.00            
ATOM     43  C13 BCD     1      14.680  25.540  27.470  1.00  0.00            
ATOM     44  O11 BCD     1      14.330  26.490  26.470  1.00  0.00            
ATOM     45  C14 BCD     1      14.290  26.100  28.870  1.00  0.00            
ATOM     46  O12 BCD     1      12.890  26.260  29.040  1.00  0.00            
ATOM     47  C15 BCD     1      15.020  27.430  29.040  1.00  0.00            
ATOM     48  O13 BCD     1      14.560  28.160  30.200  1.00  0.00            
ATOM     49  C16 BCD     1      16.500  27.010  29.220  1.00  0.00            
ATOM     50  C17 BCD     1      16.970  26.390  27.860  1.00  0.00            
ATOM     51  O14 BCD     1      16.110  25.280  27.510  1.00  0.00            
ATOM     52  C18 BCD     1      18.450  25.920  27.790  1.00  0.00            
ATOM     53  O15 BCD     1      18.650  24.930  28.780  1.00  0.00            
ATOM     54  H21 BCD     1      14.220  24.550  27.400  1.00  0.00            
ATOM     55  H22 BCD     1      14.660  25.400  29.630  1.00  0.00            
ATOM     56  H23 BCD     1      12.900  27.110  29.490  1.00  0.00            
ATOM     57  H24 BCD     1      14.990  28.020  28.110  1.00  0.00            
ATOM     58  H25 BCD     1      15.100  28.940  30.330  1.00  0.00            
ATOM     59  H26 BCD     1      16.560  26.350  30.100  1.00  0.00            
ATOM     60  H27 BCD     1      16.890  27.170  27.090  1.00  0.00            
ATOM     61  H28 BCD     1      18.580  25.510  26.780  1.00  0.00            
ATOM     62  H29 BCD     1      19.070  26.820  27.890  1.00  0.00            
ATOM     63  H30 BCD     1      19.550  24.650  28.590  1.00  0.00            
ATOM     64  C19 BCD     1      12.490  26.650  22.840  1.00  0.00            
ATOM     65  O16 BCD     1      13.080  27.950  22.740  1.00  0.00            
ATOM     66  C20 BCD     1      11.520  26.580  24.080  1.00  0.00            
ATOM     67  O17 BCD     1      10.440  27.470  23.810  1.00  0.00            
ATOM     68  C21 BCD     1      12.260  26.890  25.380  1.00  0.00            
ATOM     69  O18 BCD     1      11.510  26.740  26.540  1.00  0.00            
ATOM     70  C22 BCD     1      13.470  25.970  25.440  1.00  0.00            
ATOM     71  C23 BCD     1      14.300  25.880  24.130  1.00  0.00            
ATOM     72  O19 BCD     1      13.520  25.690  22.980  1.00  0.00            
ATOM     73  C24 BCD     1      15.270  24.700  24.230  1.00  0.00            
ATOM     74  O20 BCD     1      14.530  23.430  24.430  1.00  0.00            
ATOM     75  H31 BCD     1      11.950  26.450  21.900  1.00  0.00            
ATOM     76  H32 BCD     1      11.100  25.570  24.240  1.00  0.00            
ATOM     77  H33 BCD     1       9.890  27.600  24.590  1.00  0.00            
ATOM     78  H34 BCD     1      12.570  27.940  25.320  1.00  0.00            
ATOM     79  H35 BCD     1      12.050  26.740  27.330  1.00  0.00            
ATOM     80  H36 BCD     1      13.100  25.000  25.800  1.00  0.00            
ATOM     81  H37 BCD     1      14.850  26.830  24.120  1.00  0.00            
ATOM     82  H38 BCD     1      15.810  24.700  23.270  1.00  0.00            
ATOM     83  H39 BCD     1      15.900  24.870  25.110  1.00  0.00            
ATOM     84  H40 BCD     1      15.160  22.710  24.510  1.00  0.00            
ATOM     85  C25 BCD     1      13.380  31.290  20.540  1.00  0.00            
ATOM     86  O21 BCD     1      14.470  31.760  21.260  1.00  0.00            
ATOM     87  C26 BCD     1      12.130  31.220  21.400  1.00  0.00            
ATOM     88  O22 BCD     1      11.920  32.540  21.960  1.00  0.00            
ATOM     89  C27 BCD     1      12.360  30.090  22.400  1.00  0.00            
ATOM     90  O23 BCD     1      11.210  30.030  23.280  1.00  0.00            
ATOM     91  C28 BCD     1      12.710  28.810  21.670  1.00  0.00            
ATOM     92  C29 BCD     1      13.860  28.930  20.770  1.00  0.00            
ATOM     93  O24 BCD     1      13.610  30.070  19.920  1.00  0.00            
ATOM     94  C30 BCD     1      14.170  27.640  20.100  1.00  0.00            
ATOM     95  O25 BCD     1      12.950  27.080  19.570  1.00  0.00            
ATOM     96  H41 BCD     1      13.160  31.980  19.710  1.00  0.00            
ATOM     97  H42 BCD     1      11.290  31.000  20.730  1.00  0.00            
ATOM     98  H43 BCD     1      11.300  32.420  22.680  1.00  0.00            
ATOM     99  H44 BCD     1      13.260  30.370  22.960  1.00  0.00            
ATOM    100  H45 BCD     1      10.850  29.140  23.380  1.00  0.00            
ATOM    101  H46 BCD     1      11.820  28.430  21.170  1.00  0.00            
ATOM    102  H47 BCD     1      14.750  29.210  21.350  1.00  0.00            
ATOM    103  H48 BCD     1      14.820  27.910  19.250  1.00  0.00            
ATOM    104  H49 BCD     1      14.670  26.990  20.830  1.00  0.00            
ATOM    105  H50 BCD     1      13.310  26.440  18.960  1.00  0.00            
ATOM    106  C31 BCD     1      17.430  34.500  20.870  1.00  0.00            
ATOM    107  O26 BCD     1      17.920  34.200  22.250  1.00  0.00            
ATOM    108  C32 BCD     1      16.050  35.160  20.930  1.00  0.00            
ATOM    109  O27 BCD     1      16.020  36.290  21.740  1.00  0.00            
ATOM    110  C33 BCD     1      15.100  34.050  21.520  1.00  0.00            
ATOM    111  C34 BCD     1      15.270  32.760  20.660  1.00  0.00            
ATOM    112  C35 BCD     1      16.720  32.240  20.590  1.00  0.00            
ATOM    113  O28 BCD     1      17.460  33.380  20.030  1.00  0.00            
ATOM    114  C36 BCD     1      16.770  30.900  19.730  1.00  0.00            
ATOM    115  O29 BCD     1      18.110  30.390  19.700  1.00  0.00            
ATOM    116  O30 BCD     1      13.780  34.470  21.530  1.00  0.00            
ATOM    117  H51 BCD     1      18.070  35.260  20.390  1.00  0.00            
ATOM    118  H52 BCD     1      15.700  35.330  19.900  1.00  0.00            
ATOM    119  H53 BCD     1      15.270  36.270  22.340  1.00  0.00            
ATOM    120  H54 BCD     1      15.460  33.670  22.480  1.00  0.00            
ATOM    121  H55 BCD     1      13.270  33.680  21.700  1.00  0.00            
ATOM    122  H56 BCD     1      14.940  32.920  19.620  1.00  0.00            
ATOM    123  H57 BCD     1      17.030  32.100  21.640  1.00  0.00            
ATOM    124  H58 BCD     1      16.160  30.140  20.240  1.00  0.00            
ATOM    125  H59 BCD     1      16.370  30.960  18.710  1.00  0.00            
ATOM    126  H60 BCD     1      18.640  31.150  19.460  1.00  0.00            
ATOM    127  C37 BCD     1      21.170  34.700  24.660  1.00  0.00            
ATOM    128  O31 BCD     1      20.660  33.760  25.650  1.00  0.00            
ATOM    129  C38 BCD     1      20.170  35.870  24.530  1.00  0.00            
ATOM    130  O32 BCD     1      20.030  36.460  25.830  1.00  0.00            
ATOM    131  C39 BCD     1      18.880  35.480  23.830  1.00  0.00            
ATOM    132  O33 BCD     1      18.060  36.630  23.660  1.00  0.00            
ATOM    133  C40 BCD     1      19.250  34.720  22.600  1.00  0.00            
ATOM    134  C41 BCD     1      20.070  33.520  22.930  1.00  0.00            
ATOM    135  O34 BCD     1      21.310  34.040  23.430  1.00  0.00            
ATOM    136  C42 BCD     1      20.250  32.680  21.740  1.00  0.00            
ATOM    137  O35 BCD     1      20.970  33.380  20.650  1.00  0.00            
ATOM    138  H61 BCD     1      22.140  35.050  25.040  1.00  0.00            
ATOM    139  H62 BCD     1      20.620  36.660  23.920  1.00  0.00            
ATOM    140  H63 BCD     1      19.840  37.380  25.630  1.00  0.00            
ATOM    141  H64 BCD     1      18.390  34.780  24.520  1.00  0.00            
ATOM    142  H65 BCD     1      17.350  36.320  23.090  1.00  0.00            
ATOM    143  H66 BCD     1      19.780  35.260  21.810  1.00  0.00            
ATOM    144  H67 BCD     1      19.520  32.920  23.670  1.00  0.00            
ATOM    145  H68 BCD     1      20.860  31.800  22.000  1.00  0.00            
ATOM    146  H69 BCD     1      19.340  32.250  21.310  1.00  0.00            
ATOM    147  H70 BCD     1      20.880  32.750  19.930  1.00  0.00            
ATOM    148  C1  EB3     2      18.130  35.580  30.240  1.00  0.00            
ATOM    149  N1  EB3     2      17.200  35.740  29.030  1.00  0.00            
ATOM    150  C2  EB3     2      17.630  34.740  28.000  1.00  0.00            
ATOM    151  C3  EB3     2      16.830  34.450  26.810  1.00  0.00            
ATOM    152  O1  EB3     2      17.520  33.240  26.340  1.00  0.00            
ATOM    153  C4  EB3     2      16.720  32.330  25.460  1.00  0.00            
ATOM    154  C5  EB3     2      17.540  31.120  25.130  1.00  0.00            
ATOM    155  C6  EB3     2      17.360  30.540  23.890  1.00  0.00            
ATOM    156  C7  EB3     2      17.930  29.280  23.620  1.00  0.00            
ATOM    157  C8  EB3     2      18.850  28.690  24.430  1.00  0.00            
ATOM    158  Br1 EB3     2      19.390  26.860  24.160  1.00  0.00            
ATOM    159  C9  EB3     2      18.900  29.190  25.790  1.00  0.00            
ATOM    160  C10 EB3     2      18.320  30.410  26.070  1.00  0.00            
ATOM    161  C11 EB3     2      15.420  31.840  26.090  1.00  0.00            
ATOM    162  C12 EB3     2      15.410  31.640  27.460  1.00  0.00            
ATOM    163  C13 EB3     2      14.250  31.060  28.080  1.00  0.00            
ATOM    164  C14 EB3     2      13.180  30.750  27.280  1.00  0.00            
ATOM    165  C15 EB3     2      13.150  31.010  25.930  1.00  0.00            
ATOM    166  C16 EB3     2      14.260  31.600  25.360  1.00  0.00            
ATOM    167  C17 EB3     2      17.490  37.180  28.600  1.00  0.00            
ATOM    168  H1  EB3     2      19.070  36.100  30.070  1.00  0.00            
ATOM    169  H2  EB3     2      17.660  36.140  31.050  1.00  0.00            
ATOM    170  H3  EB3     2      18.270  34.520  30.480  1.00  0.00            
ATOM    171  H4  EB3     2      16.190  35.710  29.260  1.00  0.00            
ATOM    172  H5  EB3     2      17.780  33.770  28.460  1.00  0.00            
ATOM    173  H6  EB3     2      18.650  35.000  27.700  1.00  0.00            
ATOM    174  H7  EB3     2      16.980  35.260  26.080  1.00  0.00            
ATOM    175  H8  EB3     2      15.750  34.410  26.990  1.00  0.00            
ATOM    176  H9  EB3     2      16.470  32.850  24.520  1.00  0.00            
ATOM    177  H10 EB3     2      16.700  31.110  23.250  1.00  0.00            
ATOM    178  H11 EB3     2      17.550  28.740  22.760  1.00  0.00            
ATOM    179  H12 EB3     2      19.520  28.670  26.520  1.00  0.00            
ATOM    180  H13 EB3     2      18.500  30.840  27.050  1.00  0.00            
ATOM    181  H14 EB3     2      16.250  31.840  28.120  1.00  0.00            
ATOM    182  H15 EB3     2      14.320  30.810  29.130  1.00  0.00            
ATOM    183  H16 EB3     2      12.260  30.380  27.720  1.00  0.00            
ATOM    184  H17 EB3     2      12.280  30.800  25.320  1.00  0.00            
ATOM    185  H18 EB3     2      14.330  31.910  24.320  1.00  0.00            
ATOM    186  H19 EB3     2      16.800  37.510  27.820  1.00  0.00            
ATOM    187  H20 EB3     2      17.450  37.880  29.430  1.00  0.00            
ATOM    188  H21 EB3     2      18.460  37.300  28.110  1.00  0.00            
TER
ENDMDL
MODEL        1
ATOM      1  C1  BCD     1      24.830  16.620   2.770  1.00  0.00            
ATOM      2  O1  BCD     1      24.850  16.020   4.070  1.00  0.00            
ATOM      3  C2  BCD     1      24.700  18.150   2.930  1.00  0.00            
ATOM      4  O2  BCD     1      25.840  18.520   3.660  1.00  0.00            
ATOM      5  C3  BCD     1      23.520  18.520   3.730  1.00  0.00            
ATOM      6  O3  BCD     1      23.220  19.980   3.770  1.00  0.00            
ATOM      7  C4  BCD     1      22.210  17.860   3.180  1.00  0.00            
ATOM      8  C5  BCD     1      22.380  16.370   2.760  1.00  0.00            
ATOM      9  O4  BCD     1      23.660  16.180   2.090  1.00  0.00            
ATOM     10  C6  BCD     1      21.350  15.800   1.860  1.00  0.00            
ATOM     11  O5  BCD     1      21.140  16.630   0.710  1.00  0.00            
ATOM     12  H1  BCD     1      25.700  16.360   2.160  1.00  0.00            
ATOM     13  H2  BCD     1      24.650  18.640   1.950  1.00  0.00            
ATOM     14  H3  BCD     1      25.970  19.470   3.610  1.00  0.00            
ATOM     15  H4  BCD     1      23.730  18.120   4.730  1.00  0.00            
ATOM     16  H5  BCD     1      23.930  20.290   4.350  1.00  0.00            
ATOM     17  H6  BCD     1      21.940  18.510   2.330  1.00  0.00            
ATOM     18  H7  BCD     1      22.470  15.830   3.710  1.00  0.00            
ATOM     19  H8  BCD     1      21.650  14.770   1.640  1.00  0.00            
ATOM     20  H9  BCD     1      20.410  15.630   2.410  1.00  0.00            
ATOM     21  H10 BCD     1      20.220  16.520   0.450  1.00  0.00            
ATOM     22  C7  BCD     1      27.000  13.540   6.700  1.00  0.00            
ATOM     23  O6  BCD     1      25.990  13.280   7.690  1.00  0.00            
ATOM     24  C8  BCD     1      27.350  15.090   6.780  1.00  0.00            
ATOM     25  O7  BCD     1      27.630  15.540   8.130  1.00  0.00            
ATOM     26  C9  BCD     1      26.300  15.890   6.040  1.00  0.00            
ATOM     27  O8  BCD     1      26.780  17.240   5.880  1.00  0.00            
ATOM     28  C10 BCD     1      25.980  15.270   4.650  1.00  0.00            
ATOM     29  C11 BCD     1      25.640  13.800   4.770  1.00  0.00            
ATOM     30  O9  BCD     1      26.740  13.050   5.370  1.00  0.00            
ATOM     31  C12 BCD     1      25.320  13.150   3.370  1.00  0.00            
ATOM     32  O10 BCD     1      26.310  13.490   2.400  1.00  0.00            
ATOM     33  H11 BCD     1      27.900  13.000   7.010  1.00  0.00            
ATOM     34  H12 BCD     1      28.290  15.180   6.230  1.00  0.00            
ATOM     35  H13 BCD     1      28.010  16.410   8.000  1.00  0.00            
ATOM     36  H14 BCD     1      25.350  15.870   6.580  1.00  0.00            
ATOM     37  H15 BCD     1      26.290  17.730   5.200  1.00  0.00            
ATOM     38  H16 BCD     1      26.830  15.330   3.970  1.00  0.00            
ATOM     39  H17 BCD     1      24.760  13.670   5.410  1.00  0.00            
ATOM     40  H18 BCD     1      25.310  12.050   3.370  1.00  0.00            
ATOM     41  H19 BCD     1      24.340  13.480   3.000  1.00  0.00            
ATOM     42  H20 BCD     1      25.860  13.390   1.560  1.00  0.00            
ATOM     43  C13 BCD     1      25.340  10.970  10.990  1.00  0.00            
ATOM     44  O11 BCD     1      24.480  12.000  11.510  1.00  0.00            
ATOM     45  C14 BCD     1      26.770  11.530  10.830  1.00  0.00            
ATOM     46  O12 BCD     1      27.260  11.980  12.130  1.00  0.00            
ATOM     47  C15 BCD     1      26.740  12.660   9.820  1.00  0.00            
ATOM     48  O13 BCD     1      28.030  13.260   9.580  1.00  0.00            
ATOM     49  C16 BCD     1      26.170  12.110   8.490  1.00  0.00            
ATOM     50  C17 BCD     1      24.860  11.390   8.670  1.00  0.00            
ATOM     51  O14 BCD     1      24.980  10.470   9.680  1.00  0.00            
ATOM     52  C18 BCD     1      24.450  10.710   7.340  1.00  0.00            
ATOM     53  O15 BCD     1      25.330   9.650   6.990  1.00  0.00            
ATOM     54  H21 BCD     1      25.410  10.070  11.600  1.00  0.00            
ATOM     55  H22 BCD     1      27.370  10.710  10.410  1.00  0.00            
ATOM     56  H23 BCD     1      28.190  11.780  12.250  1.00  0.00            
ATOM     57  H24 BCD     1      26.010  13.410  10.170  1.00  0.00            
ATOM     58  H25 BCD     1      28.010  14.110   9.130  1.00  0.00            
ATOM     59  H26 BCD     1      26.910  11.450   8.020  1.00  0.00            
ATOM     60  H27 BCD     1      24.020  12.060   8.890  1.00  0.00            
ATOM     61  H28 BCD     1      23.420  10.350   7.300  1.00  0.00            
ATOM     62  H29 BCD     1      24.500  11.440   6.510  1.00  0.00            
ATOM     63  H30 BCD     1      25.400   9.550   6.040  1.00  0.00            
ATOM     64  C19 BCD     1      21.590  12.670  14.330  1.00  0.00            
ATOM     65  O16 BCD     1      21.240  13.820  13.530  1.00  0.00            
ATOM     66  C20 BCD     1      23.050  12.830  14.820  1.00  0.00            
ATOM     67  O17 BCD     1      23.180  14.090  15.470  1.00  0.00            
ATOM     68  C21 BCD     1      24.020  12.820  13.610  1.00  0.00            
ATOM     69  O18 BCD     1      25.370  12.730  14.100  1.00  0.00            
ATOM     70  C22 BCD     1      23.670  11.640  12.640  1.00  0.00            
ATOM     71  C23 BCD     1      22.190  11.550  12.290  1.00  0.00            
ATOM     72  O19 BCD     1      21.400  11.520  13.520  1.00  0.00            
ATOM     73  C24 BCD     1      21.950  10.300  11.530  1.00  0.00            
ATOM     74  O20 BCD     1      20.580  10.180  11.140  1.00  0.00            
ATOM     75  H31 BCD     1      20.850  12.600  15.130  1.00  0.00            
ATOM     76  H32 BCD     1      23.310  11.940  15.420  1.00  0.00            
ATOM     77  H33 BCD     1      22.840  14.740  14.850  1.00  0.00            
ATOM     78  H34 BCD     1      23.960  13.790  13.100  1.00  0.00            
ATOM     79  H35 BCD     1      25.870  12.570  13.290  1.00  0.00            
ATOM     80  H36 BCD     1      24.060  10.740  13.140  1.00  0.00            
ATOM     81  H37 BCD     1      21.940  12.390  11.630  1.00  0.00            
ATOM     82  H38 BCD     1      22.570  10.180  10.630  1.00  0.00            
ATOM     83  H39 BCD     1      22.190   9.400  12.120  1.00  0.00            
ATOM     84  H40 BCD     1      20.100  10.010  11.950  1.00  0.00            
ATOM     85  C25 BCD     1      18.470  16.850  13.050  1.00  0.00            
ATOM     86  O21 BCD     1      18.400  16.690  11.630  1.00  0.00            
ATOM     87  C26 BCD     1      19.900  17.270  13.540  1.00  0.00            
ATOM     88  O22 BCD     1      20.410  18.480  13.060  1.00  0.00            
ATOM     89  C27 BCD     1      20.820  16.080  13.280  1.00  0.00            
ATOM     90  O23 BCD     1      22.110  16.420  13.700  1.00  0.00            
ATOM     91  C28 BCD     1      20.410  14.820  13.990  1.00  0.00            
ATOM     92  C29 BCD     1      18.970  14.530  13.510  1.00  0.00            
ATOM     93  O24 BCD     1      18.140  15.670  13.800  1.00  0.00            
ATOM     94  C30 BCD     1      18.330  13.370  14.150  1.00  0.00            
ATOM     95  O25 BCD     1      17.020  13.140  13.660  1.00  0.00            
ATOM     96  H41 BCD     1      17.750  17.620  13.340  1.00  0.00            
ATOM     97  H42 BCD     1      19.920  17.360  14.640  1.00  0.00            
ATOM     98  H43 BCD     1      19.660  19.010  12.800  1.00  0.00            
ATOM     99  H44 BCD     1      20.890  15.800  12.220  1.00  0.00            
ATOM    100  H45 BCD     1      22.220  17.300  13.350  1.00  0.00            
ATOM    101  H46 BCD     1      20.540  15.080  15.040  1.00  0.00            
ATOM    102  H47 BCD     1      18.970  14.410  12.420  1.00  0.00            
ATOM    103  H48 BCD     1      18.890  12.480  13.840  1.00  0.00            
ATOM    104  H49 BCD     1      18.310  13.510  15.240  1.00  0.00            
ATOM    105  H50 BCD     1      16.430  13.710  14.150  1.00  0.00            
ATOM    106  C31 BCD     1      17.280  18.830   8.280  1.00  0.00            
ATOM    107  O26 BCD     1      18.480  18.350   7.670  1.00  0.00            
ATOM    108  C32 BCD     1      17.490  19.720   9.470  1.00  0.00            
ATOM    109  O27 BCD     1      18.200  20.880   9.070  1.00  0.00            
ATOM    110  C33 BCD     1      18.290  18.940  10.580  1.00  0.00            
ATOM    111  C34 BCD     1      17.550  17.570  10.860  1.00  0.00            
ATOM    112  C35 BCD     1      17.140  16.860   9.580  1.00  0.00            
ATOM    113  O28 BCD     1      16.500  17.790   8.700  1.00  0.00            
ATOM    114  C36 BCD     1      16.130  15.760   9.900  1.00  0.00            
ATOM    115  O29 BCD     1      16.060  14.810   8.820  1.00  0.00            
ATOM    116  O30 BCD     1      18.410  19.700  11.700  1.00  0.00            
ATOM    117  H51 BCD     1      16.580  19.260   7.560  1.00  0.00            
ATOM    118  H52 BCD     1      16.470  19.990   9.790  1.00  0.00            
ATOM    119  H53 BCD     1      18.430  21.330   9.890  1.00  0.00            
ATOM    120  H54 BCD     1      19.250  18.740  10.100  1.00  0.00            
ATOM    121  H55 BCD     1      18.520  20.640  11.520  1.00  0.00            
ATOM    122  H56 BCD     1      16.680  17.770  11.500  1.00  0.00            
ATOM    123  H57 BCD     1      18.030  16.350   9.180  1.00  0.00            
ATOM    124  H58 BCD     1      16.450  15.210  10.800  1.00  0.00            
ATOM    125  H59 BCD     1      15.100  16.120  10.030  1.00  0.00            
ATOM    126  H60 BCD     1      16.640  15.030   8.080  1.00  0.00            
ATOM    127  C37 BCD     1      19.950  18.000   3.910  1.00  0.00            
ATOM    128  O31 BCD     1      21.270  17.960   4.290  1.00  0.00            
ATOM    129  C38 BCD     1      19.340  19.370   4.340  1.00  0.00            
ATOM    130  O32 BCD     1      20.230  20.310   3.730  1.00  0.00            
ATOM    131  C39 BCD     1      19.210  19.530   5.820  1.00  0.00            
ATOM    132  O33 BCD     1      18.540  20.720   6.210  1.00  0.00            
ATOM    133  C40 BCD     1      18.540  18.230   6.350  1.00  0.00            
ATOM    134  C41 BCD     1      19.380  17.020   6.040  1.00  0.00            
ATOM    135  O34 BCD     1      19.360  16.920   4.610  1.00  0.00            
ATOM    136  C42 BCD     1      18.870  15.660   6.570  1.00  0.00            
ATOM    137  O35 BCD     1      17.500  15.420   6.250  1.00  0.00            
ATOM    138  H61 BCD     1      19.850  17.800   2.840  1.00  0.00            
ATOM    139  H62 BCD     1      18.320  19.510   3.960  1.00  0.00            
ATOM    140  H63 BCD     1      21.130  20.050   3.950  1.00  0.00            
ATOM    141  H64 BCD     1      20.210  19.540   6.270  1.00  0.00            
ATOM    142  H65 BCD     1      18.730  20.890   7.140  1.00  0.00            
ATOM    143  H66 BCD     1      17.520  18.110   5.940  1.00  0.00            
ATOM    144  H67 BCD     1      20.380  17.140   6.470  1.00  0.00            
ATOM    145  H68 BCD     1      19.500  14.830   6.220  1.00  0.00            
ATOM    146  H69 BCD     1      19.030  15.640   7.660  1.00  0.00            
ATOM    147  H70 BCD     1      17.380  15.260   5.310  1.00  0.00            
ATOM    148  C1  EB3     2      26.370  18.300  13.740  1.00  0.00            
ATOM    149  N1  EB3     2      26.280  16.790  13.770  1.00  0.00            
ATOM    150  C2  EB3     2      25.160  16.350  12.870  1.00  0.00            
ATOM    151  C3  EB3     2      25.460  15.890  11.450  1.00  0.00            
ATOM    152  O1  EB3     2      24.220  15.680  10.860  1.00  0.00            
ATOM    153  C4  EB3     2      24.110  15.750   9.370  1.00  0.00            
ATOM    154  C5  EB3     2      22.940  14.900   8.950  1.00  0.00            
ATOM    155  C6  EB3     2      22.110  14.230   9.870  1.00  0.00            
ATOM    156  C7  EB3     2      20.990  13.500   9.480  1.00  0.00            
ATOM    157  C8  EB3     2      20.820  13.330   8.120  1.00  0.00            
ATOM    158  Br1 EB3     2      19.370  12.120   7.560  1.00  0.00            
ATOM    159  C9  EB3     2      21.710  13.780   7.160  1.00  0.00            
ATOM    160  C10 EB3     2      22.770  14.620   7.550  1.00  0.00            
ATOM    161  C11 EB3     2      23.890  17.250   9.030  1.00  0.00            
ATOM    162  C12 EB3     2      22.590  17.740   8.800  1.00  0.00            
ATOM    163  C13 EB3     2      22.420  19.040   8.330  1.00  0.00            
ATOM    164  C14 EB3     2      23.540  19.840   8.020  1.00  0.00            
ATOM    165  C15 EB3     2      24.830  19.450   8.370  1.00  0.00            
ATOM    166  C16 EB3     2      25.000  18.070   8.840  1.00  0.00
[truncated: 1,831,744 more chars]
