# Supplementary material for: Achieving Chemical Accuracy in Cyclodextrin Host–Guest Binding via Integrative Atomistic Modelling
Source: Adv Sci (Weinh). 2025 Dec 14;13(10):e19782. doi: 10.1002/advs.202519782 (PMC12915143; doi:10.1002/advs.202519782)
Supplement: Supplementary file 1 — Supporting Information [file ADVS-13-e19782-s003.zip › all_poses/BCD.EF2.pdb]

MODEL        1
ATOM      1  C1  BCD     1      14.700  24.210  15.930  1.00  0.00            
ATOM      2  O1  BCD     1      14.420  24.860  17.180  1.00  0.00            
ATOM      3  C2  BCD     1      13.620  23.230  15.490  1.00  0.00            
ATOM      4  O2  BCD     1      12.400  23.960  15.140  1.00  0.00            
ATOM      5  C3  BCD     1      13.360  22.180  16.480  1.00  0.00            
ATOM      6  O3  BCD     1      12.510  21.210  15.880  1.00  0.00            
ATOM      7  C4  BCD     1      14.730  21.520  16.710  1.00  0.00            
ATOM      8  C5  BCD     1      15.880  22.480  16.950  1.00  0.00            
ATOM      9  O4  BCD     1      15.950  23.480  15.930  1.00  0.00            
ATOM     10  C6  BCD     1      17.170  21.750  17.280  1.00  0.00            
ATOM     11  O5  BCD     1      17.590  21.000  16.160  1.00  0.00            
ATOM     12  H1  BCD     1      14.720  24.970  15.140  1.00  0.00            
ATOM     13  H2  BCD     1      14.060  22.750  14.610  1.00  0.00            
ATOM     14  H3  BCD     1      12.320  23.980  14.180  1.00  0.00            
ATOM     15  H4  BCD     1      12.980  22.520  17.450  1.00  0.00            
ATOM     16  H5  BCD     1      11.810  21.750  15.500  1.00  0.00            
ATOM     17  H6  BCD     1      15.030  20.960  15.820  1.00  0.00            
ATOM     18  H7  BCD     1      15.550  22.980  17.870  1.00  0.00            
ATOM     19  H8  BCD     1      17.930  22.540  17.340  1.00  0.00            
ATOM     20  H9  BCD     1      17.040  21.160  18.190  1.00  0.00            
ATOM     21  H10 BCD     1      17.550  21.590  15.400  1.00  0.00            
ATOM     22  C7  BCD     1      13.590  28.240  18.900  1.00  0.00            
ATOM     23  O6  BCD     1      14.020  27.560  20.170  1.00  0.00            
ATOM     24  C8  BCD     1      12.350  27.560  18.310  1.00  0.00            
ATOM     25  O7  BCD     1      11.180  27.480  19.190  1.00  0.00            
ATOM     26  C9  BCD     1      12.680  26.170  17.920  1.00  0.00            
ATOM     27  O8  BCD     1      11.650  25.540  17.180  1.00  0.00            
ATOM     28  C10 BCD     1      13.920  26.140  17.060  1.00  0.00            
ATOM     29  C11 BCD     1      15.100  26.960  17.550  1.00  0.00            
ATOM     30  O9  BCD     1      14.710  28.210  17.980  1.00  0.00            
ATOM     31  C12 BCD     1      16.050  27.320  16.410  1.00  0.00            
ATOM     32  O10 BCD     1      15.380  27.920  15.320  1.00  0.00            
ATOM     33  H11 BCD     1      13.380  29.280  19.160  1.00  0.00            
ATOM     34  H12 BCD     1      12.110  28.210  17.450  1.00  0.00            
ATOM     35  H13 BCD     1      10.550  26.800  18.930  1.00  0.00            
ATOM     36  H14 BCD     1      12.800  25.590  18.850  1.00  0.00            
ATOM     37  H15 BCD     1      11.820  24.940  16.440  1.00  0.00            
ATOM     38  H16 BCD     1      13.630  26.330  16.020  1.00  0.00            
ATOM     39  H17 BCD     1      15.630  26.500  18.390  1.00  0.00            
ATOM     40  H18 BCD     1      16.840  27.950  16.860  1.00  0.00            
ATOM     41  H19 BCD     1      16.610  26.440  16.070  1.00  0.00            
ATOM     42  H20 BCD     1      15.470  28.870  15.420  1.00  0.00            
ATOM     43  C13 BCD     1      14.620  28.260  24.190  1.00  0.00            
ATOM     44  O11 BCD     1      14.750  26.820  24.360  1.00  0.00            
ATOM     45  C14 BCD     1      13.330  28.720  23.660  1.00  0.00            
ATOM     46  O12 BCD     1      12.320  28.430  24.710  1.00  0.00            
ATOM     47  C15 BCD     1      13.020  27.970  22.320  1.00  0.00            
ATOM     48  O13 BCD     1      11.710  28.350  21.800  1.00  0.00            
ATOM     49  C16 BCD     1      14.120  28.340  21.350  1.00  0.00            
ATOM     50  C17 BCD     1      15.530  28.100  21.880  1.00  0.00            
ATOM     51  O14 BCD     1      15.620  28.560  23.230  1.00  0.00            
ATOM     52  C18 BCD     1      16.640  28.730  21.100  1.00  0.00            
ATOM     53  O15 BCD     1      16.510  30.220  20.990  1.00  0.00            
ATOM     54  H21 BCD     1      14.870  28.830  25.090  1.00  0.00            
ATOM     55  H22 BCD     1      13.520  29.770  23.400  1.00  0.00            
ATOM     56  H23 BCD     1      11.470  28.510  24.280  1.00  0.00            
ATOM     57  H24 BCD     1      13.050  26.870  22.360  1.00  0.00            
ATOM     58  H25 BCD     1      11.470  27.870  20.990  1.00  0.00            
ATOM     59  H26 BCD     1      13.980  29.420  21.160  1.00  0.00            
ATOM     60  H27 BCD     1      15.690  27.010  21.860  1.00  0.00            
ATOM     61  H28 BCD     1      17.580  28.560  21.640  1.00  0.00            
ATOM     62  H29 BCD     1      16.760  28.310  20.080  1.00  0.00            
ATOM     63  H30 BCD     1      16.000  30.470  21.760  1.00  0.00            
ATOM     64  C19 BCD     1      15.780  24.390  27.600  1.00  0.00            
ATOM     65  O16 BCD     1      14.900  23.380  27.200  1.00  0.00            
ATOM     66  C20 BCD     1      14.850  25.640  27.870  1.00  0.00            
ATOM     67  O17 BCD     1      13.880  25.270  28.960  1.00  0.00            
ATOM     68  C21 BCD     1      14.220  26.110  26.490  1.00  0.00            
ATOM     69  O18 BCD     1      13.390  27.210  26.880  1.00  0.00            
ATOM     70  C22 BCD     1      15.350  26.450  25.550  1.00  0.00            
ATOM     71  C23 BCD     1      16.240  25.280  25.360  1.00  0.00            
ATOM     72  O19 BCD     1      16.740  24.800  26.590  1.00  0.00            
ATOM     73  C24 BCD     1      17.340  25.590  24.340  1.00  0.00            
ATOM     74  O20 BCD     1      18.140  26.580  24.940  1.00  0.00            
ATOM     75  H31 BCD     1      16.390  24.060  28.460  1.00  0.00            
ATOM     76  H32 BCD     1      15.570  26.390  28.220  1.00  0.00            
ATOM     77  H33 BCD     1      13.030  25.660  28.710  1.00  0.00            
ATOM     78  H34 BCD     1      13.600  25.310  26.070  1.00  0.00            
ATOM     79  H35 BCD     1      13.050  27.700  26.120  1.00  0.00            
ATOM     80  H36 BCD     1      16.030  27.240  25.900  1.00  0.00            
ATOM     81  H37 BCD     1      15.660  24.480  24.880  1.00  0.00            
ATOM     82  H38 BCD     1      17.830  24.670  23.980  1.00  0.00            
ATOM     83  H39 BCD     1      16.810  26.040  23.490  1.00  0.00            
ATOM     84  H40 BCD     1      18.270  26.300  25.850  1.00  0.00            
ATOM     85  C25 BCD     1      14.900  19.360  26.870  1.00  0.00            
ATOM     86  O21 BCD     1      14.450  19.510  25.530  1.00  0.00            
ATOM     87  C26 BCD     1      13.920  19.940  27.910  1.00  0.00            
ATOM     88  O22 BCD     1      12.640  19.360  27.840  1.00  0.00            
ATOM     89  C27 BCD     1      13.850  21.460  27.880  1.00  0.00            
ATOM     90  O23 BCD     1      13.120  22.120  28.930  1.00  0.00            
ATOM     91  C28 BCD     1      15.240  22.120  27.700  1.00  0.00            
ATOM     92  C29 BCD     1      16.210  21.400  26.820  1.00  0.00            
ATOM     93  O24 BCD     1      16.120  19.990  27.060  1.00  0.00            
ATOM     94  C30 BCD     1      17.640  21.720  27.130  1.00  0.00            
ATOM     95  O25 BCD     1      18.120  21.300  28.420  1.00  0.00            
ATOM     96  H41 BCD     1      15.100  18.290  27.020  1.00  0.00            
ATOM     97  H42 BCD     1      14.310  19.660  28.900  1.00  0.00            
ATOM     98  H43 BCD     1      12.460  19.270  26.900  1.00  0.00            
ATOM     99  H44 BCD     1      13.440  21.710  26.890  1.00  0.00            
ATOM    100  H45 BCD     1      12.220  22.330  28.670  1.00  0.00            
ATOM    101  H46 BCD     1      15.630  22.220  28.720  1.00  0.00            
ATOM    102  H47 BCD     1      15.980  21.690  25.780  1.00  0.00            
ATOM    103  H48 BCD     1      18.310  21.150  26.480  1.00  0.00            
ATOM    104  H49 BCD     1      17.880  22.780  26.950  1.00  0.00            
ATOM    105  H50 BCD     1      17.740  20.430  28.610  1.00  0.00            
ATOM    106  C31 BCD     1      13.540  17.350  22.280  1.00  0.00            
ATOM    107  O26 BCD     1      13.950  18.500  21.510  1.00  0.00            
ATOM    108  C32 BCD     1      12.430  17.750  23.160  1.00  0.00            
ATOM    109  O27 BCD     1      11.340  18.230  22.310  1.00  0.00            
ATOM    110  C33 BCD     1      12.860  18.790  24.190  1.00  0.00            
ATOM    111  C34 BCD     1      14.050  18.330  24.920  1.00  0.00            
ATOM    112  C35 BCD     1      15.160  17.770  24.080  1.00  0.00            
ATOM    113  O28 BCD     1      14.660  16.870  23.110  1.00  0.00            
ATOM    114  C36 BCD     1      16.370  17.140  24.750  1.00  0.00            
ATOM    115  O29 BCD     1      16.020  15.920  25.320  1.00  0.00            
ATOM    116  O30 BCD     1      11.760  19.170  25.050  1.00  0.00            
ATOM    117  H51 BCD     1      13.170  16.610  21.570  1.00  0.00            
ATOM    118  H52 BCD     1      12.050  16.880  23.700  1.00  0.00            
ATOM    119  H53 BCD     1      11.740  18.260  21.430  1.00  0.00            
ATOM    120  H54 BCD     1      13.120  19.700  23.630  1.00  0.00            
ATOM    121  H55 BCD     1      11.490  20.010  24.660  1.00  0.00            
ATOM    122  H56 BCD     1      13.670  17.570  25.620  1.00  0.00            
ATOM    123  H57 BCD     1      15.630  18.670  23.640  1.00  0.00            
ATOM    124  H58 BCD     1      17.270  17.020  24.130  1.00  0.00            
ATOM    125  H59 BCD     1      16.690  17.890  25.490  1.00  0.00            
ATOM    126  H60 BCD     1      16.880  15.590  25.620  1.00  0.00            
ATOM    127  C37 BCD     1      15.040  19.240  17.600  1.00  0.00            
ATOM    128  O31 BCD     1      14.620  20.610  17.780  1.00  0.00            
ATOM    129  C38 BCD     1      13.800  18.370  17.780  1.00  0.00            
ATOM    130  O32 BCD     1      12.710  18.630  16.920  1.00  0.00            
ATOM    131  C39 BCD     1      13.220  18.400  19.190  1.00  0.00            
ATOM    132  O33 BCD     1      12.090  17.650  19.380  1.00  0.00            
ATOM    133  C40 BCD     1      14.350  18.210  20.180  1.00  0.00            
ATOM    134  C41 BCD     1      15.590  19.130  19.980  1.00  0.00            
ATOM    135  O34 BCD     1      15.970  18.940  18.630  1.00  0.00            
ATOM    136  C42 BCD     1      16.840  18.810  20.740  1.00  0.00            
ATOM    137  O35 BCD     1      17.070  17.390  20.840  1.00  0.00            
ATOM    138  H61 BCD     1      15.550  19.110  16.640  1.00  0.00            
ATOM    139  H62 BCD     1      14.100  17.320  17.660  1.00  0.00            
ATOM    140  H63 BCD     1      12.560  19.580  16.940  1.00  0.00            
ATOM    141  H64 BCD     1      12.970  19.460  19.350  1.00  0.00            
ATOM    142  H65 BCD     1      11.540  18.010  18.690  1.00  0.00            
ATOM    143  H66 BCD     1      14.720  17.180  20.110  1.00  0.00            
ATOM    144  H67 BCD     1      15.350  20.200  20.070  1.00  0.00            
ATOM    145  H68 BCD     1      17.640  19.260  20.130  1.00  0.00            
ATOM    146  H69 BCD     1      16.810  19.220  21.760  1.00  0.00            
ATOM    147  H70 BCD     1      18.020  17.210  20.900  1.00  0.00            
ATOM    148  C1  EF2     2      18.990  19.540  24.120  1.00  0.00            
ATOM    149  O1  EF2     2      17.690  20.200  23.880  1.00  0.00            
ATOM    150  C2  EF2     2      17.550  21.310  23.160  1.00  0.00            
ATOM    151  C3  EF2     2      18.680  21.960  22.580  1.00  0.00            
ATOM    152  C4  EF2     2      18.490  23.110  21.720  1.00  0.00            
ATOM    153  C5  EF2     2      17.110  23.490  21.540  1.00  0.00            
ATOM    154  N1  EF2     2      16.630  24.570  20.790  1.00  0.00            
ATOM    155  C6  EF2     2      15.220  24.490  20.760  1.00  0.00            
ATOM    156  C7  EF2     2      14.880  23.480  21.710  1.00  0.00            
ATOM    157  C8  EF2     2      13.440  23.050  21.940  1.00  0.00            
ATOM    158  C9  EF2     2      12.710  22.480  20.710  1.00  0.00            
ATOM    159  N2  EF2     2      11.390  21.920  21.010  1.00  0.00            
ATOM    160  C10 EF2     2      10.670  21.260  20.000  1.00  0.00            
ATOM    161  C11 EF2     2       9.270  20.740  20.320  1.00  0.00            
ATOM    162  O2  EF2     2      11.130  21.180  18.900  1.00  0.00            
ATOM    163  C12 EF2     2      16.080  22.850  22.150  1.00  0.00            
ATOM    164  C13 EF2     2      16.250  21.780  22.980  1.00  0.00            
ATOM    165  H1  EF2     2      18.900  18.710  24.820  1.00  0.00            
ATOM    166  H2  EF2     2      19.450  19.160  23.200  1.00  0.00            
ATOM    167  H3  EF2     2      19.740  20.190  24.580  1.00  0.00            
ATOM    168  H4  EF2     2      19.680  21.630  22.830  1.00  0.00            
ATOM    169  H5  EF2     2      19.320  23.620  21.220  1.00  0.00            
ATOM    170  H6  EF2     2      17.230  25.160  20.230  1.00  0.00            
ATOM    171  H7  EF2     2      14.570  25.080  20.140  1.00  0.00            
ATOM    172  H8  EF2     2      12.840  23.930  22.220  1.00  0.00            
ATOM    173  H9  EF2     2      13.370  22.390  22.810  1.00  0.00            
ATOM    174  H10 EF2     2      13.400  21.720  20.330  1.00  0.00            
ATOM    175  H11 EF2     2      12.620  23.240  19.930  1.00  0.00            
ATOM    176  H12 EF2     2      10.990  21.930  21.940  1.00  0.00            
ATOM    177  H13 EF2     2       8.750  20.030  19.660  1.00  0.00            
ATOM    178  H14 EF2     2       9.370  20.160  21.250  1.00  0.00            
ATOM    179  H15 EF2     2       8.560  21.470  20.720  1.00  0.00            
ATOM    180  H16 EF2     2      15.460  21.280  23.540  1.00  0.00            
TER
ENDMDL
MODEL        1
ATOM      1  C1  BCD     1      13.320  29.550  17.790  1.00  0.00            
ATOM      2  O1  BCD     1      13.050  30.030  19.120  1.00  0.00            
ATOM      3  C2  BCD     1      12.050  28.840  17.300  1.00  0.00            
ATOM      4  O2  BCD     1      11.030  29.850  17.200  1.00  0.00            
ATOM      5  C3  BCD     1      11.730  27.680  18.240  1.00  0.00            
ATOM      6  O3  BCD     1      10.630  26.930  17.790  1.00  0.00            
ATOM      7  C4  BCD     1      13.040  26.810  18.360  1.00  0.00            
ATOM      8  C5  BCD     1      14.270  27.570  18.760  1.00  0.00            
ATOM      9  O4  BCD     1      14.440  28.680  17.870  1.00  0.00            
ATOM     10  C6  BCD     1      15.520  26.760  18.660  1.00  0.00            
ATOM     11  O5  BCD     1      15.580  26.110  17.340  1.00  0.00            
ATOM     12  H1  BCD     1      13.570  30.410  17.150  1.00  0.00            
ATOM     13  H2  BCD     1      12.100  28.370  16.300  1.00  0.00            
ATOM     14  H3  BCD     1      11.040  30.360  18.020  1.00  0.00            
ATOM     15  H4  BCD     1      11.440  28.080  19.220  1.00  0.00            
ATOM     16  H5  BCD     1      10.510  26.140  18.320  1.00  0.00            
ATOM     17  H6  BCD     1      13.070  26.350  17.360  1.00  0.00            
ATOM     18  H7  BCD     1      14.250  27.950  19.790  1.00  0.00            
ATOM     19  H8  BCD     1      16.320  27.500  18.800  1.00  0.00            
ATOM     20  H9  BCD     1      15.550  26.040  19.480  1.00  0.00            
ATOM     21  H10 BCD     1      15.760  26.710  16.610  1.00  0.00            
ATOM     22  C7  BCD     1      13.140  33.350  21.690  1.00  0.00            
ATOM     23  O6  BCD     1      13.460  32.530  22.820  1.00  0.00            
ATOM     24  C8  BCD     1      11.840  32.990  21.070  1.00  0.00            
ATOM     25  O7  BCD     1      10.900  33.150  22.080  1.00  0.00            
ATOM     26  C9  BCD     1      11.880  31.580  20.390  1.00  0.00            
ATOM     27  O8  BCD     1      10.670  31.360  19.650  1.00  0.00            
ATOM     28  C10 BCD     1      13.020  31.460  19.380  1.00  0.00            
ATOM     29  C11 BCD     1      14.360  31.890  20.100  1.00  0.00            
ATOM     30  O9  BCD     1      14.160  33.160  20.750  1.00  0.00            
ATOM     31  C12 BCD     1      15.480  32.100  19.130  1.00  0.00            
ATOM     32  O10 BCD     1      15.230  33.020  18.030  1.00  0.00            
ATOM     33  H11 BCD     1      13.250  34.410  21.960  1.00  0.00            
ATOM     34  H12 BCD     1      11.580  33.760  20.330  1.00  0.00            
ATOM     35  H13 BCD     1      10.030  33.180  21.680  1.00  0.00            
ATOM     36  H14 BCD     1      11.980  30.830  21.180  1.00  0.00            
ATOM     37  H15 BCD     1      10.050  30.990  20.280  1.00  0.00            
ATOM     38  H16 BCD     1      12.780  32.150  18.560  1.00  0.00            
ATOM     39  H17 BCD     1      14.590  31.090  20.820  1.00  0.00            
ATOM     40  H18 BCD     1      16.360  32.400  19.710  1.00  0.00            
ATOM     41  H19 BCD     1      15.690  31.100  18.730  1.00  0.00            
ATOM     42  H20 BCD     1      14.870  33.810  18.440  1.00  0.00            
ATOM     43  C13 BCD     1      15.110  32.600  26.650  1.00  0.00            
ATOM     44  O11 BCD     1      14.680  31.270  26.880  1.00  0.00            
ATOM     45  C14 BCD     1      13.910  33.560  26.430  1.00  0.00            
ATOM     46  O12 BCD     1      12.950  33.470  27.510  1.00  0.00            
ATOM     47  C15 BCD     1      13.270  33.220  25.100  1.00  0.00            
ATOM     48  O13 BCD     1      12.050  34.010  24.850  1.00  0.00            
ATOM     49  C16 BCD     1      14.180  33.210  23.870  1.00  0.00            
ATOM     50  C17 BCD     1      15.330  32.320  24.170  1.00  0.00            
ATOM     51  O14 BCD     1      15.890  32.650  25.430  1.00  0.00            
ATOM     52  C18 BCD     1      16.430  32.470  23.230  1.00  0.00            
ATOM     53  O15 BCD     1      16.860  33.790  23.100  1.00  0.00            
ATOM     54  H21 BCD     1      15.750  32.880  27.500  1.00  0.00            
ATOM     55  H22 BCD     1      14.270  34.590  26.450  1.00  0.00            
ATOM     56  H23 BCD     1      12.170  33.970  27.280  1.00  0.00            
ATOM     57  H24 BCD     1      12.920  32.200  25.290  1.00  0.00            
ATOM     58  H25 BCD     1      11.560  33.610  24.120  1.00  0.00            
ATOM     59  H26 BCD     1      14.520  34.220  23.610  1.00  0.00            
ATOM     60  H27 BCD     1      15.000  31.280  24.310  1.00  0.00            
ATOM     61  H28 BCD     1      17.330  32.000  23.640  1.00  0.00            
ATOM     62  H29 BCD     1      16.140  31.980  22.290  1.00  0.00            
ATOM     63  H30 BCD     1      16.960  34.110  24.000  1.00  0.00            
ATOM     64  C19 BCD     1      15.510  27.960  29.340  1.00  0.00            
ATOM     65  O16 BCD     1      14.480  27.060  28.980  1.00  0.00            
ATOM     66  C20 BCD     1      14.860  29.230  30.050  1.00  0.00            
ATOM     67  O17 BCD     1      13.840  28.840  31.010  1.00  0.00            
ATOM     68  C21 BCD     1      14.260  30.210  28.980  1.00  0.00            
ATOM     69  O18 BCD     1      13.770  31.440  29.580  1.00  0.00            
ATOM     70  C22 BCD     1      15.290  30.520  27.910  1.00  0.00            
ATOM     71  C23 BCD     1      15.700  29.190  27.310  1.00  0.00            
ATOM     72  O19 BCD     1      16.350  28.310  28.230  1.00  0.00            
ATOM     73  C24 BCD     1      16.870  29.350  26.360  1.00  0.00            
ATOM     74  O20 BCD     1      18.080  29.730  27.070  1.00  0.00            
ATOM     75  H31 BCD     1      16.070  27.470  30.150  1.00  0.00            
ATOM     76  H32 BCD     1      15.680  29.810  30.500  1.00  0.00            
ATOM     77  H33 BCD     1      13.450  29.720  30.950  1.00  0.00            
ATOM     78  H34 BCD     1      13.410  29.650  28.570  1.00  0.00            
ATOM     79  H35 BCD     1      13.580  31.970  28.800  1.00  0.00            
ATOM     80  H36 BCD     1      16.160  31.020  28.350  1.00  0.00            
ATOM     81  H37 BCD     1      14.850  28.720  26.810  1.00  0.00            
ATOM     82  H38 BCD     1      16.960  28.480  25.700  1.00  0.00            
ATOM     83  H39 BCD     1      16.620  30.190  25.690  1.00  0.00            
ATOM     84  H40 BCD     1      18.120  29.320  27.940  1.00  0.00            
ATOM     85  C25 BCD     1      13.810  23.090  28.630  1.00  0.00            
ATOM     86  O21 BCD     1      13.220  23.410  27.350  1.00  0.00            
ATOM     87  C26 BCD     1      13.070  23.790  29.780  1.00  0.00            
ATOM     88  O22 BCD     1      11.720  23.250  29.800  1.00  0.00            
ATOM     89  C27 BCD     1      13.110  25.290  29.560  1.00  0.00            
ATOM     90  O23 BCD     1      12.330  25.970  30.570  1.00  0.00            
ATOM     91  C28 BCD     1      14.530  25.780  29.500  1.00  0.00            
ATOM     92  C29 BCD     1      15.410  24.890  28.640  1.00  0.00            
ATOM     93  O24 BCD     1      15.140  23.520  28.770  1.00  0.00            
ATOM     94  C30 BCD     1      16.850  25.000  29.070  1.00  0.00            
ATOM     95  O25 BCD     1      16.960  24.590  30.410  1.00  0.00            
ATOM     96  H41 BCD     1      13.700  22.010  28.770  1.00  0.00            
ATOM     97  H42 BCD     1      13.560  23.480  30.710  1.00  0.00            
ATOM     98  H43 BCD     1      11.360  23.460  28.940  1.00  0.00            
ATOM     99  H44 BCD     1      12.640  25.480  28.580  1.00  0.00            
ATOM    100  H45 BCD     1      12.010  26.820  30.260  1.00  0.00            
ATOM    101  H46 BCD     1      14.890  25.950  30.520  1.00  0.00            
ATOM    102  H47 BCD     1      15.330  25.200  27.590  1.00  0.00            
ATOM    103  H48 BCD     1      17.480  24.410  28.380  1.00  0.00            
ATOM    104  H49 BCD     1      17.310  25.990  29.000  1.00  0.00            
ATOM    105  H50 BCD     1      16.600  23.700  30.340  1.00  0.00            
ATOM    106  C31 BCD     1      12.400  21.840  23.680  1.00  0.00            
ATOM    107  O26 BCD     1      12.510  23.170  23.120  1.00  0.00            
ATOM    108  C32 BCD     1      11.320  21.670  24.720  1.00  0.00            
ATOM    109  O27 BCD     1      10.130  21.990  24.090  1.00  0.00            
ATOM    110  C33 BCD     1      11.570  22.520  25.930  1.00  0.00            
ATOM    111  C34 BCD     1      12.980  22.330  26.460  1.00  0.00            
ATOM    112  C35 BCD     1      14.010  22.220  25.310  1.00  0.00            
ATOM    113  O28 BCD     1      13.590  21.410  24.240  1.00  0.00            
ATOM    114  C36 BCD     1      15.350  21.660  25.770  1.00  0.00            
ATOM    115  O29 BCD     1      15.220  20.550  26.610  1.00  0.00            
ATOM    116  O30 BCD     1      10.510  22.310  26.930  1.00  0.00            
ATOM    117  H51 BCD     1      12.240  21.200  22.810  1.00  0.00            
ATOM    118  H52 BCD     1      11.330  20.580  24.870  1.00  0.00            
ATOM    119  H53 BCD     1       9.440  21.390  24.370  1.00  0.00            
ATOM    120  H54 BCD     1      11.520  23.560  25.580  1.00  0.00            
ATOM    121  H55 BCD     1       9.750  21.870  26.530  1.00  0.00            
ATOM    122  H56 BCD     1      12.980  21.410  27.050  1.00  0.00            
ATOM    123  H57 BCD     1      14.200  23.240  24.970  1.00  0.00            
ATOM    124  H58 BCD     1      16.030  21.530  24.920  1.00  0.00            
ATOM    125  H59 BCD     1      15.790  22.470  26.370  1.00  0.00            
ATOM    126  H60 BCD     1      16.030  20.060  26.480  1.00  0.00            
ATOM    127  C37 BCD     1      13.060  24.470  19.190  1.00  0.00            
ATOM    128  O31 BCD     1      12.730  25.830  19.420  1.00  0.00            
ATOM    129  C38 BCD     1      11.870  23.580  19.440  1.00  0.00            
ATOM    130  O32 BCD     1      10.730  24.070  18.750  1.00  0.00            
ATOM    131  C39 BCD     1      11.540  23.580  20.930  1.00  0.00            
ATOM    132  O33 BCD     1      10.430  22.740  21.210  1.00  0.00            
ATOM    133  C40 BCD     1      12.790  23.180  21.700  1.00  0.00            
ATOM    134  C41 BCD     1      13.950  24.100  21.320  1.00  0.00            
ATOM    135  O34 BCD     1      14.220  24.020  19.990  1.00  0.00            
ATOM    136  C42 BCD     1      15.170  23.700  22.150  1.00  0.00            
ATOM    137  O35 BCD     1      15.660  22.400  21.760  1.00  0.00            
ATOM    138  H61 BCD     1      13.330  24.280  18.150  1.00  0.00            
ATOM    139  H62 BCD     1      12.060  22.540  19.160  1.00  0.00            
ATOM    140  H63 BCD     1       9.960  23.700  19.190  1.00  0.00            
ATOM    141  H64 BCD     1      11.160  24.550  21.280  1.00  0.00            
ATOM    142  H65 BCD     1      10.130  22.950  22.100  1.00  0.00            
ATOM    143  H66 BCD     1      13.140  22.220  21.310  1.00  0.00            
ATOM    144  H67 BCD     1      13.590  25.090  21.650  1.00  0.00            
ATOM    145  H68 BCD     1      15.930  24.470  21.930  1.00  0.00            
ATOM    146  H69 BCD     1      14.970  23.690  23.230  1.00  0.00            
ATOM    147  H70 BCD     1      15.830  22.490  20.810  1.00  0.00            
ATOM    148  C1  EF2     2      18.480  23.680  24.740  1.00  0.00            
ATOM    149  O1  EF2     2      17.940  24.850  25.400  1.00  0.00            
ATOM    150  C2  EF2     2      17.390  25.730  24.490  1.00  0.00            
ATOM    151  C3  EF2     2      18.180  26.530  23.560  1.00  0.00            
ATOM    152  C4  EF2     2      17.490  27.480  22.740  1.00  0.00            
ATOM    153  C5  EF2     2      16.080  27.670  22.870  1.00  0.00            
ATOM    154  N1  EF2     2      15.270  28.630  22.280  1.00  0.00            
ATOM    155  C6  EF2     2      14.000  28.490  22.820  1.00  0.00            
ATOM    156  C7  EF2     2      14.030  27.530  23.810  1.00  0.00            
ATOM    157  C8  EF2     2      12.770  27.190  24.560  1.00  0.00            
ATOM    158  C9  EF2     2      11.570  26.920  23.600  1.00  0.00            
ATOM    159  N2  EF2     2      10.470  26.370  24.400  1.00  0.00            
ATOM    160  C10 EF2     2       9.490  25.570  23.870  1.00  0.00            
ATOM    161  C11 EF2     2       8.350  25.240  24.820  1.00  0.00            
ATOM    162  O2  EF2     2       9.430  25.260  22.740  1.00  0.00            
ATOM    163  C12 EF2     2      15.360  27.010  23.860  1.00  0.00            
ATOM    164  C13 EF2     2      16.000  26.050  24.640  1.00  0.00            
ATOM    165  H1  EF2     2      17.740  23.350  24.010  1.00  0.00            
ATOM    166  H2  EF2     2      19.360  24.090  24.220  1.00  0.00            
ATOM    167  H3  EF2     2      18.830  22.810  25.320  1.00  0.00            
ATOM    168  H4  EF2     2      19.210  26.350  23.280  1.00  0.00            
ATOM    169  H5  EF2     2      18.020  28.150  22.060  1.00  0.00            
ATOM    170  H6  EF2     2      15.620  29.150  21.500  1.00  0.00            
ATOM    171  H7  EF2     2      13.190  29.100  22.430  1.00  0.00            
ATOM    172  H8  EF2     2      12.400  27.920  25.300  1.00  0.00            
ATOM    173  H9  EF2     2      12.940  26.240  25.080  1.00  0.00            
ATOM    174  H10 EF2     2      11.920  26.270  22.790  1.00  0.00            
ATOM    175  H11 EF2     2      11.330  27.880  23.150  1.00  0.00            
ATOM    176  H12 EF2     2      10.390  26.520  25.400  1.00  0.00            
ATOM    177  H13 EF2     2       8.710  25.290  25.860  1.00  0.00            
ATOM    178  H14 EF2     2       7.530  25.970  24.760  1.00  0.00            
ATOM    179  H15 EF2     2       7.900  24.260  24.580  1.00  0.00            
ATOM    180  H16 EF2     2      15.390  25.530  25.370  1.00  0.00            
TER
ENDMDL
MODEL        1
ATOM      1  C1  BCD     1      16.060  25.610  21.030  1.00  0.00            
ATOM      2  O1  BCD     1      15.260  25.740  22.210  1.00  0.00            
ATOM      3  C2  BCD     1      15.240  25.030  19.910  1.00  0.00            
ATOM      4  O2  BCD     1      14.140  25.870  19.600  1.00  0.00            
ATOM      5  C3  BCD     1      14.740  23.590  20.260  1.00  0.00            
ATOM      6  O3  BCD     1      13.960  23.040  19.190  1.00  0.00            
ATOM      7  C4  BCD     1      15.960  22.760  20.550  1.00  0.00            
ATOM      8  C5  BCD     1      16.810  23.400  21.590  1.00  0.00            
ATOM      9  O4  BCD     1      17.130  24.700  21.120  1.00  0.00            
ATOM     10  C6  BCD     1      18.050  22.610  21.810  1.00  0.00            
ATOM     11  O5  BCD     1      18.750  22.510  20.560  1.00  0.00            
ATOM     12  H1  BCD     1      16.390  26.620  20.760  1.00  0.00            
ATOM     13  H2  BCD     1      15.890  24.920  19.040  1.00  0.00            
ATOM     14  H3  BCD     1      13.560  25.450  18.960  1.00  0.00            
ATOM     15  H4  BCD     1      14.050  23.510  21.110  1.00  0.00            
ATOM     16  H5  BCD     1      13.450  22.340  19.600  1.00  0.00            
ATOM     17  H6  BCD     1      16.470  22.610  19.580  1.00  0.00            
ATOM     18  H7  BCD     1      16.320  23.390  22.570  1.00  0.00            
ATOM     19  H8  BCD     1      18.650  23.230  22.490  1.00  0.00            
ATOM     20  H9  BCD     1      17.810  21.600  22.160  1.00  0.00            
ATOM     21  H10 BCD     1      19.550  22.050  20.820  1.00  0.00            
ATOM     22  C7  BCD     1      13.710  27.880  25.120  1.00  0.00            
ATOM     23  O6  BCD     1      13.960  26.640  25.810  1.00  0.00            
ATOM     24  C8  BCD     1      12.720  27.680  24.010  1.00  0.00            
ATOM     25  O7  BCD     1      11.450  27.110  24.490  1.00  0.00            
ATOM     26  C9  BCD     1      13.360  26.730  22.960  1.00  0.00            
ATOM     27  O8  BCD     1      12.560  26.620  21.810  1.00  0.00            
ATOM     28  C10 BCD     1      14.800  26.990  22.590  1.00  0.00            
ATOM     29  C11 BCD     1      15.640  27.530  23.770  1.00  0.00            
ATOM     30  O9  BCD     1      14.910  28.420  24.560  1.00  0.00            
ATOM     31  C12 BCD     1      16.940  28.200  23.450  1.00  0.00            
ATOM     32  O10 BCD     1      16.720  29.300  22.560  1.00  0.00            
ATOM     33  H11 BCD     1      13.220  28.600  25.790  1.00  0.00            
ATOM     34  H12 BCD     1      12.560  28.570  23.400  1.00  0.00            
ATOM     35  H13 BCD     1      10.830  26.920  23.780  1.00  0.00            
ATOM     36  H14 BCD     1      13.170  25.800  23.500  1.00  0.00            
ATOM     37  H15 BCD     1      13.040  26.180  21.100  1.00  0.00            
ATOM     38  H16 BCD     1      14.720  27.720  21.770  1.00  0.00            
ATOM     39  H17 BCD     1      15.930  26.670  24.390  1.00  0.00            
ATOM     40  H18 BCD     1      17.560  28.370  24.330  1.00  0.00            
ATOM     41  H19 BCD     1      17.520  27.480  22.870  1.00  0.00            
ATOM     42  H20 BCD     1      17.450  29.910  22.720  1.00  0.00            
ATOM     43  C13 BCD     1      13.760  24.850  29.630  1.00  0.00            
ATOM     44  O11 BCD     1      14.230  23.600  29.140  1.00  0.00            
ATOM     45  C14 BCD     1      12.420  25.260  28.990  1.00  0.00            
ATOM     46  O12 BCD     1      11.440  24.300  29.380  1.00  0.00            
ATOM     47  C15 BCD     1      12.530  25.580  27.460  1.00  0.00            
ATOM     48  O13 BCD     1      11.240  25.980  26.960  1.00  0.00            
ATOM     49  C16 BCD     1      13.690  26.580  27.250  1.00  0.00            
ATOM     50  C17 BCD     1      14.970  26.130  28.010  1.00  0.00            
ATOM     51  O14 BCD     1      14.760  25.870  29.430  1.00  0.00            
ATOM     52  C18 BCD     1      16.100  27.140  27.940  1.00  0.00            
ATOM     53  O15 BCD     1      15.840  28.520  28.280  1.00  0.00            
ATOM     54  H21 BCD     1      13.570  24.840  30.710  1.00  0.00            
ATOM     55  H22 BCD     1      12.190  26.210  29.490  1.00  0.00            
ATOM     56  H23 BCD     1      10.560  24.660  29.230  1.00  0.00            
ATOM     57  H24 BCD     1      12.820  24.650  26.950  1.00  0.00            
ATOM     58  H25 BCD     1      11.350  26.310  26.070  1.00  0.00            
ATOM     59  H26 BCD     1      13.420  27.580  27.610  1.00  0.00            
ATOM     60  H27 BCD     1      15.300  25.200  27.540  1.00  0.00            
ATOM     61  H28 BCD     1      16.910  26.750  28.560  1.00  0.00            
ATOM     62  H29 BCD     1      16.400  27.140  26.890  1.00  0.00            
ATOM     63  H30 BCD     1      16.170  29.180  27.660  1.00  0.00            
ATOM     64  C19 BCD     1      16.000  20.300  30.940  1.00  0.00            
ATOM     65  O16 BCD     1      15.700  19.380  29.840  1.00  0.00            
ATOM     66  C20 BCD     1      14.760  20.900  31.590  1.00  0.00            
ATOM     67  O17 BCD     1      13.920  19.990  32.250  1.00  0.00            
ATOM     68  C21 BCD     1      14.080  21.730  30.510  1.00  0.00            
ATOM     69  O18 BCD     1      12.810  22.310  30.950  1.00  0.00            
ATOM     70  C22 BCD     1      15.080  22.850  30.120  1.00  0.00            
ATOM     71  C23 BCD     1      16.250  22.210  29.470  1.00  0.00            
ATOM     72  O19 BCD     1      16.850  21.330  30.400  1.00  0.00            
ATOM     73  C24 BCD     1      17.250  23.240  29.080  1.00  0.00            
ATOM     74  O20 BCD     1      17.770  23.950  30.170  1.00  0.00            
ATOM     75  H31 BCD     1      16.600  19.740  31.660  1.00  0.00            
ATOM     76  H32 BCD     1      15.140  21.650  32.300  1.00  0.00            
ATOM     77  H33 BCD     1      13.180  20.560  32.460  1.00  0.00            
ATOM     78  H34 BCD     1      13.960  21.190  29.560  1.00  0.00            
ATOM     79  H35 BCD     1      12.390  22.700  30.180  1.00  0.00            
ATOM     80  H36 BCD     1      15.420  23.440  30.970  1.00  0.00            
ATOM     81  H37 BCD     1      15.950  21.650  28.580  1.00  0.00            
ATOM     82  H38 BCD     1      18.050  22.880  28.420  1.00  0.00            
ATOM     83  H39 BCD     1      16.660  23.910  28.440  1.00  0.00            
ATOM     84  H40 BCD     1      18.560  23.420  30.340  1.00  0.00            
ATOM     85  C25 BCD     1      16.130  15.740  28.320  1.00  0.00            
ATOM     86  O21 BCD     1      15.540  16.440  27.180  1.00  0.00            
ATOM     87  C26 BCD     1      15.090  15.790  29.440  1.00  0.00            
ATOM     88  O22 BCD     1      13.970  15.090  28.960  1.00  0.00            
ATOM     89  C27 BCD     1      14.860  17.280  29.800  1.00  0.00            
ATOM     90  O23 BCD     1      14.010  17.330  30.940  1.00  0.00            
ATOM     91  C28 BCD     1      16.170  18.030  30.010  1.00  0.00            
ATOM     92  C29 BCD     1      17.220  17.730  29.010  1.00  0.00            
ATOM     93  O24 BCD     1      17.310  16.320  28.840  1.00  0.00            
ATOM     94  C30 BCD     1      18.490  18.360  29.480  1.00  0.00            
ATOM     95  O25 BCD     1      19.540  17.990  28.600  1.00  0.00            
ATOM     96  H41 BCD     1      16.430  14.720  28.070  1.00  0.00            
ATOM     97  H42 BCD     1      15.400  15.310  30.380  1.00  0.00            
ATOM     98  H43 BCD     1      13.490  15.640  28.340  1.00  0.00            
ATOM     99  H44 BCD     1      14.440  17.790  28.930  1.00  0.00            
ATOM    100  H45 BCD     1      13.850  18.250  31.180  1.00  0.00            
ATOM    101  H46 BCD     1      16.560  17.760  31.000  1.00  0.00            
ATOM    102  H47 BCD     1      16.860  18.120  28.050  1.00  0.00            
ATOM    103  H48 BCD     1      18.370  19.450  29.550  1.00  0.00            
ATOM    104  H49 BCD     1      18.640  17.970  30.490  1.00  0.00            
ATOM    105  H50 BCD     1      19.290  17.200  28.120  1.00  0.00            
ATOM    106  C31 BCD     1      15.200  16.140  23.200  1.00  0.00            
ATOM    107  O26 BCD     1      15.310  17.570  23.070  1.00  0.00            
ATOM    108  C32 BCD     1      13.980  15.770  24.000  1.00  0.00            
ATOM    109  O27 BCD     1      12.850  16.440  23.350  1.00  0.00            
ATOM    110  C33 BCD     1      14.100  16.050  25.480  1.00  0.00            
ATOM    111  C34 BCD     1      15.460  15.660  26.010  1.00  0.00            
ATOM    112  C35 BCD     1      16.690  15.900  25.070  1.00  0.00            
ATOM    113  O28 BCD     1      16.400  15.550  23.650  1.00  0.00            
ATOM    114  C36 BCD     1      17.990  15.220  25.490  1.00  0.00            
ATOM    115  O29 BCD     1      17.740  13.830  25.840  1.00  0.00            
ATOM    116  O30 BCD     1      13.070  15.410  26.190  1.00  0.00            
ATOM    117  H51 BCD     1      15.170  15.680  22.210  1.00  0.00            
ATOM    118  H52 BCD     1      14.010  14.670  23.950  1.00  0.00            
ATOM    119  H53 BCD     1      12.050  16.240  23.860  1.00  0.00            
ATOM    120  H54 BCD     1      13.960  17.130  25.560  1.00  0.00            
ATOM    121  H55 BCD     1      12.520  14.990  25.520  1.00  0.00            
ATOM    122  H56 BCD     1      15.520  14.600  26.280  1.00  0.00            
ATOM    123  H57 BCD     1      16.940  16.960  25.030  1.00  0.00            
ATOM    124  H58 BCD     1      18.730  15.280  24.670  1.00  0.00            
ATOM    125  H59 BCD     1      18.370  15.770  26.360  1.00  0.00            
ATOM    126  H60 BCD     1      18.280  13.590  26.600  1.00  0.00            
ATOM    127  C37 BCD     1      15.680  20.410  19.980  1.00  0.00            
ATOM    128  O31 BCD     1      15.550  21.470  20.960  1.00  0.00            
ATOM    129  C38 BCD     1      14.470  19.510  19.930  1.00  0.00            
ATOM    130  O32 BCD     1      13.330  20.280  19.640  1.00  0.00            
ATOM    131  C39 BCD     1      14.240  18.780  21.300  1.00  0.00            
ATOM    132  O33 BCD     1      13.080  17.940  21.220  1.00  0.00            
ATOM    133  C40 BCD     1      15.500  18.060  21.700  1.00  0.00            
ATOM    134  C41 BCD     1      16.720  19.070  21.660  1.00  0.00            
ATOM    135  O34 BCD     1      16.800  19.540  20.320  1.00  0.00            
ATOM    136  C42 BCD     1      18.050  18.520  22.120  1.00  0.00            
ATOM    137  O35 BCD     1      18.330  17.470  21.200  1.00  0.00            
ATOM    138  H61 BCD     1      15.900  20.750  18.960  1.00  0.00            
ATOM    139  H62 BCD     1      14.600  18.650  19.260  1.00  0.00            
ATOM    140  H63 BCD     1      12.720  19.680  19.210  1.00  0.00            
ATOM    141  H64 BCD     1      14.050  19.570  22.040  1.00  0.00            
ATOM    142  H65 BCD     1      12.920  17.530  22.070  1.00  0.00            
ATOM    143  H66 BCD     1      15.580  17.240  20.970  1.00  0.00            
ATOM    144  H67 BCD     1      16.490  19.930  22.300  1.00  0.00            
ATOM    145  H68 BCD     1      18.780  19.330  22.010  1.00  0.00            
ATOM    146  H69 BCD     1      18.030  18.180  23.170  1.00  0.00            
ATOM    147  H70 BCD     1      17.900  17.700  20.370  1.00  0.00            
ATOM    148  C1  EF2     2      20.990  18.240  25.250  1.00  0.00            
ATOM    149  O1  EF2     2      19.560  18.440  25.290  1.00  0.00            
ATOM    150  C2  EF2     2      19.020  19.720  25.330  1.00  0.00            
ATOM    151  C3  EF2     2      19.790  20.840  25.090  1.00  0.00            
ATOM    152  C4  EF2     2      19.190  22.100  25.030  1.00  0.00            
ATOM    153  C5  EF2     2      17.850  22.170  25.280  1.00  0.00            
ATOM    154  N1  EF2     2      17.030  23.290  25.380  1.00  0.00            
ATOM    155  C6  EF2     2      15.710  22.920  25.730  1.00  0.00            
ATOM    156  C7  EF2     2      15.770  21.550  25.890  1.00  0.00            
ATOM    157  C8  EF2     2      14.600  20.800  26.450  1.00  0.00            
ATOM    158  C9  EF2     2      13.770  20.260  25.280  1.00  0.00            
ATOM    159  N2  EF2     2      12.600  19.490  25.790  1.00  0.00            
ATOM    160  C10 EF2     2      11.510  19.220  24.960  1.00  0.00            
ATOM    161  C11 EF2     2      10.400  18.560  25.710  1.00  0.00            
ATOM    162  O2  EF2     2      11.370  19.530  23.770  1.00  0.00            
ATOM    163  C12 EF2     2      17.060  21.070  25.570  1.00  0.00            
ATOM    164  C13 EF2     2      17.630  19.780  25.500  1.00  0.00            
ATOM    165  H1  EF2     2      21.210  17.180  25.390  1.00  0.00            
ATOM    166  H2  EF2     2      21.480  18.670  24.370  1.00  0.00            
ATOM    167  H3  EF2     2      21.410  18.700  26.150  1.00  0.00            
ATOM    168  H4  EF2     2      20.830  20.720  24.830  1.00  0.00            
ATOM    169  H5  EF2     2      19.720  23.010  24.750  1.00  0.00            
ATOM    170  H6  EF2     2      17.360  24.240  25.290  1.00  0.00            
ATOM    171  H7  EF2     2      14.870  23.590  25.860  1.00  0.00            
ATOM    172  H8  EF2     2      13.940  21.440  27.050  1.00  0.00            
ATOM    173  H9  EF2     2      15.060  20.030  27.070  1.00  0.00            
ATOM    174  H10 EF2     2      14.370  19.560  24.690  1.00  0.00            
ATOM    175  H11 EF2     2      13.460  21.090  24.640  1.00  0.00            
ATOM    176  H12 EF2     2      12.530  19.130  26.730  1.00  0.00            
ATOM    177  H13 EF2     2      10.410  18.920  26.740  1.00  0.00            
ATOM    178  H14 EF2     2       9.440  18.720  25.200  1.00  0.00            
ATOM    179  H15 EF2     2      10.560  17.480  25.740  1.00  0.00            
ATOM    180  H16 EF2     2      17.000  18.960  25.810  1.00  0.00            
TER
ENDMDL
MODEL        1
ATOM      1  C1  BCD     1      17.570  25.040  15.770  1.00  0.00            
ATOM      2  O1  BCD     1      17.010  26.050  16.510  1.00  0.00            
ATOM      3  C2  BCD     1      16.520  24.300  14.990  1.00  0.00            
ATOM      4  O2  BCD     1      15.890  25.260  14.130  1.00  0.00            
ATOM      5  C3  BCD     1      15.560  23.750  16.030  1.00  0.00            
ATOM      6  O3  BCD     1      14.550  23.030  15.320  1.00  0.00            
ATOM      7  C4  BCD     1      16.320  22.850  16.980  1.00  0.00            
ATOM      8  C5  BCD     1      17.390  23.630  17.630  1.00  0.00            
ATOM      9  O4  BCD     1      18.200  24.100  16.620  1.00  0.00            
ATOM     10  C6  BCD     1      18.200  22.840  18.650  1.00  0.00            
ATOM     11  O5  BCD     1      18.700  21.540  18.230  1.00  0.00            
ATOM     12  H1  BCD     1      18.310  25.540  15.130  1.00  0.00            
ATOM     13  H2  BCD     1      16.980  23.520  14.370  1.00  0.00            
ATOM     14  H3  BCD     1      15.530  24.720  13.420  1.00  0.00            
ATOM     15  H4  BCD     1      15.210  24.600  16.620  1.00  0.00            
ATOM     16  H5  BCD     1      13.790  23.060  15.900  1.00  0.00            
ATOM     17  H6  BCD     1      16.780  22.000  16.450  1.00  0.00            
ATOM     18  H7  BCD     1      16.930  24.440  18.220  1.00  0.00            
ATOM     19  H8  BCD     1      19.040  23.420  19.050  1.00  0.00            
ATOM     20  H9  BCD     1      17.500  22.740  19.490  1.00  0.00            
ATOM     21  H10 BCD     1      19.430  21.370  18.830  1.00  0.00            
ATOM     22  C7  BCD     1      17.050  29.990  17.380  1.00  0.00            
ATOM     23  O6  BCD     1      16.470  29.450  18.620  1.00  0.00            
ATOM     24  C8  BCD     1      16.130  29.620  16.220  1.00  0.00            
ATOM     25  O7  BCD     1      14.840  30.230  16.310  1.00  0.00            
ATOM     26  C9  BCD     1      15.980  28.110  16.110  1.00  0.00            
ATOM     27  O8  BCD     1      15.210  27.780  14.970  1.00  0.00            
ATOM     28  C10 BCD     1      17.310  27.370  16.080  1.00  0.00            
ATOM     29  C11 BCD     1      18.270  27.930  17.110  1.00  0.00            
ATOM     30  O9  BCD     1      18.240  29.370  17.050  1.00  0.00            
ATOM     31  C12 BCD     1      19.640  27.400  16.980  1.00  0.00            
ATOM     32  O10 BCD     1      20.180  27.490  15.660  1.00  0.00            
ATOM     33  H11 BCD     1      17.170  31.070  17.460  1.00  0.00            
ATOM     34  H12 BCD     1      16.540  29.950  15.260  1.00  0.00            
ATOM     35  H13 BCD     1      14.480  29.920  15.480  1.00  0.00            
ATOM     36  H14 BCD     1      15.480  27.670  16.980  1.00  0.00            
ATOM     37  H15 BCD     1      15.400  26.860  14.770  1.00  0.00            
ATOM     38  H16 BCD     1      17.700  27.500  15.060  1.00  0.00            
ATOM     39  H17 BCD     1      17.940  27.690  18.130  1.00  0.00            
ATOM     40  H18 BCD     1      20.300  27.990  17.630  1.00  0.00            
ATOM     41  H19 BCD     1      19.630  26.360  17.330  1.00  0.00            
ATOM     42  H20 BCD     1      20.210  28.420  15.410  1.00  0.00            
ATOM     43  C13 BCD     1      15.350  31.040  22.330  1.00  0.00            
ATOM     44  O11 BCD     1      14.840  29.750  22.750  1.00  0.00            
ATOM     45  C14 BCD     1      14.630  31.530  21.090  1.00  0.00            
ATOM     46  O12 BCD     1      13.280  31.700  21.450  1.00  0.00            
ATOM     47  C15 BCD     1      14.790  30.530  19.910  1.00  0.00            
ATOM     48  O13 BCD     1      14.180  31.000  18.670  1.00  0.00            
ATOM     49  C16 BCD     1      16.270  30.450  19.710  1.00  0.00            
ATOM     50  C17 BCD     1      17.160  30.110  20.880  1.00  0.00            
ATOM     51  O14 BCD     1      16.780  30.960  22.040  1.00  0.00            
ATOM     52  C18 BCD     1      18.700  30.160  20.600  1.00  0.00            
ATOM     53  O15 BCD     1      19.210  31.470  20.740  1.00  0.00            
ATOM     54  H21 BCD     1      15.190  31.830  23.070  1.00  0.00            
ATOM     55  H22 BCD     1      15.070  32.470  20.750  1.00  0.00            
ATOM     56  H23 BCD     1      13.170  31.610  22.400  1.00  0.00            
ATOM     57  H24 BCD     1      14.370  29.540  20.130  1.00  0.00            
ATOM     58  H25 BCD     1      14.470  30.530  17.880  1.00  0.00            
ATOM     59  H26 BCD     1      16.670  31.410  19.370  1.00  0.00            
ATOM     60  H27 BCD     1      16.980  29.060  21.130  1.00  0.00            
ATOM     61  H28 BCD     1      19.270  29.480  21.240  1.00  0.00            
ATOM     62  H29 BCD     1      18.900  30.010  19.530  1.00  0.00            
ATOM     63  H30 BCD     1      20.090  31.520  20.350  1.00  0.00            
ATOM     64  C19 BCD     1      13.520  28.200  26.420  1.00  0.00            
ATOM     65  O16 BCD     1      12.620  27.250  25.830  1.00  0.00            
ATOM     66  C20 BCD     1      13.200  29.620  26.110  1.00  0.00            
ATOM     67  O17 BCD     1      11.930  30.060  26.760  1.00  0.00            
ATOM     68  C21 BCD     1      13.360  29.950  24.650  1.00  0.00            
ATOM     69  O18 BCD     1      13.170  31.320  24.340  1.00  0.00            
ATOM     70  C22 BCD     1      14.800  29.570  24.190  1.00  0.00            
ATOM     71  C23 BCD     1      15.040  28.090  24.540  1.00  0.00            
ATOM     72  O19 BCD     1      14.870  27.920  25.900  1.00  0.00            
ATOM     73  C24 BCD     1      16.470  27.620  24.230  1.00  0.00            
ATOM     74  O20 BCD     1      17.450  28.300  24.990  1.00  0.00            
ATOM     75  H31 BCD     1      13.400  28.230  27.510  1.00  0.00            
ATOM     76  H32 BCD     1      14.010  30.120  26.660  1.00  0.00            
ATOM     77  H33 BCD     1      11.160  29.630  26.370  1.00  0.00            
ATOM     78  H34 BCD     1      12.590  29.380  24.120  1.00  0.00            
ATOM     79  H35 BCD     1      12.800  31.730  25.130  1.00  0.00            
ATOM     80  H36 BCD     1      15.510  30.250  24.700  1.00  0.00            
ATOM     81  H37 BCD     1      14.320  27.410  24.070  1.00  0.00            
ATOM     82  H38 BCD     1      16.640  26.550  24.410  1.00  0.00            
ATOM     83  H39 BCD     1      16.610  27.870  23.170  1.00  0.00            
ATOM     84  H40 BCD     1      17.270  28.010  25.890  1.00  0.00            
ATOM     85  C25 BCD     1      11.210  23.590  26.470  1.00  0.00            
ATOM     86  O21 BCD     1      11.440  23.400  25.050  1.00  0.00            
ATOM     87  C26 BCD     1      10.070  24.630  26.770  1.00  0.00            
ATOM     88  O22 BCD     1       8.840  24.190  26.130  1.00  0.00            
ATOM     89  C27 BCD     1      10.550  25.990  26.200  1.00  0.00            
ATOM     90  O23 BCD     1       9.630  27.110  26.530  1.00  0.00            
ATOM     91  C28 BCD     1      12.020  26.330  26.740  1.00  0.00            
ATOM     92  C29 BCD     1      12.980  25.090  26.680  1.00  0.00            
ATOM     93  O24 BCD     1      12.400  23.900  27.160  1.00  0.00            
ATOM     94  C30 BCD     1      14.220  25.150  27.610  1.00  0.00            
ATOM     95  O25 BCD     1      13.750  25.440  28.910  1.00  0.00            
ATOM     96  H41 BCD     1      10.940  22.610  26.900  1.00  0.00            
ATOM     97  H42 BCD     1       9.890  24.730  27.850  1.00  0.00            
ATOM     98  H43 BCD     1       8.780  23.250  26.300  1.00  0.00            
ATOM     99  H44 BCD     1      10.580  25.910  25.100  1.00  0.00            
ATOM    100  H45 BCD     1       8.870  27.110  25.940  1.00  0.00            
ATOM    101  H46 BCD     1      12.040  26.760  27.750  1.00  0.00            
ATOM    102  H47 BCD     1      13.350  25.040  25.650  1.00  0.00            
ATOM    103  H48 BCD     1      14.800  24.220  27.520  1.00  0.00            
ATOM    104  H49 BCD     1      14.970  25.910  27.350  1.00  0.00            
ATOM    105  H50 BCD     1      13.170  24.710  29.160  1.00  0.00            
ATOM    106  C31 BCD     1      11.850  20.400  22.260  1.00  0.00            
ATOM    107  O26 BCD     1      12.710  21.260  21.470  1.00  0.00            
ATOM    108  C32 BCD     1      10.440  21.040  22.290  1.00  0.00            
ATOM    109  O27 BCD     1      10.030  21.230  20.930  1.00  0.00            
ATOM    110  C33 BCD     1      10.420  22.310  23.130  1.00  0.00            
ATOM    111  C34 BCD     1      11.220  22.090  24.460  1.00  0.00            
ATOM    112  C35 BCD     1      12.610  21.490  24.210  1.00  0.00            
ATOM    113  O28 BCD     1      12.420  20.310  23.540  1.00  0.00            
ATOM    114  C36 BCD     1      13.360  21.100  25.540  1.00  0.00            
ATOM    115  O29 BCD     1      14.540  20.530  25.140  1.00  0.00            
ATOM    116  O30 BCD     1       8.990  22.640  23.280  1.00  0.00            
ATOM    117  H51 BCD     1      11.680  19.420  21.790  1.00  0.00            
ATOM    118  H52 BCD     1       9.820  20.280  22.780  1.00  0.00            
ATOM    119  H53 BCD     1      10.710  21.170  20.250  1.00  0.00            
ATOM    120  H54 BCD     1      10.820  23.160  22.580  1.00  0.00            
ATOM    121  H55 BCD     1       8.650  22.870  22.410  1.00  0.00            
ATOM    122  H56 BCD     1      10.730  21.440  25.200  1.00  0.00            
ATOM    123  H57 BCD     1      13.210  22.210  23.630  1.00  0.00            
ATOM    124  H58 BCD     1      13.600  22.070  26.000  1.00  0.00            
ATOM    125  H59 BCD     1      12.680  20.440  26.090  1.00  0.00            
ATOM    126  H60 BCD     1      14.500  20.220  24.240  1.00  0.00            
ATOM    127  C37 BCD     1      15.430  20.950  18.290  1.00  0.00            
ATOM    128  O31 BCD     1      15.360  22.350  17.890  1.00  0.00            
ATOM    129  C38 BCD     1      14.120  20.290  18.210  1.00  0.00            
ATOM    130  O32 BCD     1      13.590  20.420  16.870  1.00  0.00            
ATOM    131  C39 BCD     1      13.090  20.800  19.130  1.00  0.00            
ATOM    132  O33 BCD     1      11.870  20.080  18.880  1.00  0.00            
ATOM    133  C40 BCD     1      13.640  20.630  20.560  1.00  0.00            
ATOM    134  C41 BCD     1      15.010  21.340  20.650  1.00  0.00            
ATOM    135  O34 BCD     1      15.890  20.820  19.620  1.00  0.00            
ATOM    136  C42 BCD     1      15.670  21.080  21.980  1.00  0.00            
ATOM    137  O35 BCD     1      15.610  19.690  22.380  1.00  0.00            
ATOM    138  H61 BCD     1      16.150  20.400  17.670  1.00  0.00            
ATOM    139  H62 BCD     1      14.300  19.250  18.480  1.00  0.00            
ATOM    140  H63 BCD     1      14.370  20.520  16.300  1.00  0.00            
ATOM    141  H64 BCD     1      12.940  21.860  18.900  1.00  0.00            
ATOM    142  H65 BCD     1      11.700  20.040  17.930  1.00  0.00            
ATOM    143  H66 BCD     1      13.790  19.550  20.670  1.00  0.00            
ATOM    144  H67 BCD     1      14.860  22.410  20.470  1.00  0.00            
ATOM    145  H68 BCD     1      16.730  21.370  21.960  1.00  0.00            
ATOM    146  H69 BCD     1      15.150  21.630  22.780  1.00  0.00            
ATOM    147  H70 BCD     1      16.160  19.110  21.850  1.00  0.00            
ATOM    148  C1  EF2     2      18.790  22.950  23.710  1.00  0.00            
ATOM    149  O1  EF2     2      17.410  23.380  23.510  1.00  0.00            
ATOM    150  C2  EF2     2      17.130  24.390  22.660  1.00  0.00            
ATOM    151  C3  EF2     2      18.090  24.980  21.800  1.00  0.00            
ATOM    152  C4  EF2     2      17.680  25.900  20.830  1.00  0.00            
ATOM    153  C5  EF2     2      16.240  26.080  20.710  1.00  0.00            
ATOM    154  N1  EF2     2      15.650  26.910  19.790  1.00  0.00            
ATOM    155  C6  EF2     2      14.290  26.820  20.030  1.00  0.00            
ATOM    156  C7  EF2     2      14.010  25.860  21.000  1.00  0.00            
ATOM    157  C8  EF2     2      12.630  25.320  21.210  1.00  0.00            
ATOM    158  C9  EF2     2      11.810  26.060  22.280  1.00  0.00            
ATOM    159  N2  EF2     2      11.360  27.410  21.800  1.00  0.00            
ATOM    160  C10 EF2     2      10.540  28.230  22.490  1.00  0.00            
ATOM    161  C11 EF2     2      10.230  29.520  21.900  1.00  0.00            
ATOM    162  O2  EF2     2      10.020  28.060  23.610  1.00  0.00            
ATOM    163  C12 EF2     2      15.320  25.400  21.460  1.00  0.00            
ATOM    164  C13 EF2     2      15.720  24.510  22.460  1.00  0.00            
ATOM    165  H1  EF2     2      19.130  22.440  22.800  1.00  0.00            
ATOM    166  H2  EF2     2      19.440  23.820  23.840  1.00  0.00            
ATOM    167  H3  EF2     2      18.910  22.270  24.560  1.00  0.00            
ATOM    168  H4  EF2     2      19.130  24.680  21.900  1.00  0.00            
ATOM    169  H5  EF2     2      18.440  26.330  20.190  1.00  0.00            
ATOM    170  H6  EF2     2      16.200  27.530  19.220  1.00  0.00            
ATOM    171  H7  EF2     2      13.590  27.210  19.300  1.00  0.00            
ATOM    172  H8  EF2     2      12.840  24.300  21.550  1.00  0.00            
ATOM    173  H9  EF2     2      12.110  25.260  20.240  1.00  0.00            
ATOM    174  H10 EF2     2      12.250  26.270  23.260  1.00  0.00            
ATOM    175  H11 EF2     2      10.920  25.470  22.510  1.00  0.00            
ATOM    176  H12 EF2     2      11.680  27.710  20.890  1.00  0.00            
ATOM    177  H13 EF2     2      10.980  30.040  21.290  1.00  0.00            
ATOM    178  H14 EF2     2       9.430  29.340  21.180  1.00  0.00            
ATOM    179  H15 EF2     2       9.860  30.210  22.670  1.00  0.00            
ATOM    180  H16 EF2     2      15.110  23.800  23.010  1.00  0.00            
TER
ENDMDL
MODEL        1
ATOM      1  C1  BCD     1      20.890  25.330  15.730  1.00  0.00            
ATOM      2  O1  BCD     1      21.620  25.710  16.950  1.00  0.00            
ATOM      3  C2  BCD     1      19.390  25.700  15.870  1.00  0.00            
ATOM      4  O2  BCD     1      19.270  27.110  15.970  1.00  0.00            
ATOM      5  C3  BCD     1      18.770  25.010  17.070  1.00  0.00            
ATOM      6  O3  BCD     1      17.350  25.230  17.210  1.00  0.00            
ATOM      7  C4  BCD     1      18.950  23.520  16.790  1.00  0.00            
ATOM      8  C5  BCD     1      20.430  23.160  16.590  1.00  0.00            
ATOM      9  O4  BCD     1      20.940  23.940  15.530  1.00  0.00            
ATOM     10  C6  BCD     1      20.590  21.680  16.260  1.00  0.00            
ATOM     11  O5  BCD     1      19.860  21.410  15.050  1.00  0.00            
ATOM     12  H1  BCD     1      21.270  25.840  14.840  1.00  0.00            
ATOM     13  H2  BCD     1      18.840  25.450  14.950  1.00  0.00            
ATOM     14  H3  BCD     1      19.760  27.400  16.750  1.00  0.00            
ATOM     15  H4  BCD     1      19.370  25.230  17.960  1.00  0.00            
ATOM     16  H5  BCD     1      17.020  24.680  17.920  1.00  0.00            
ATOM     17  H6  BCD     1      18.390  23.190  15.910  1.00  0.00            
ATOM     18  H7  BCD     1      21.080  23.270  17.460  1.00  0.00            
ATOM     19  H8  BCD     1      21.660  21.510  16.140  1.00  0.00            
ATOM     20  H9  BCD     1      20.270  21.060  17.100  1.00  0.00            
ATOM     21  H10 BCD     1      19.830  20.470  14.860  1.00  0.00            
ATOM     22  C7  BCD     1      24.430  28.180  18.590  1.00  0.00            
ATOM     23  O6  BCD     1      24.120  27.570  19.820  1.00  0.00            
ATOM     24  C8  BCD     1      23.190  28.870  18.070  1.00  0.00            
ATOM     25  O7  BCD     1      22.700  29.880  18.960  1.00  0.00            
ATOM     26  C9  BCD     1      22.050  27.870  17.830  1.00  0.00            
ATOM     27  O8  BCD     1      20.810  28.530  17.460  1.00  0.00            
ATOM     28  C10 BCD     1      22.530  26.790  16.880  1.00  0.00            
ATOM     29  C11 BCD     1      23.860  26.130  17.330  1.00  0.00            
ATOM     30  O9  BCD     1      24.760  27.170  17.650  1.00  0.00            
ATOM     31  C12 BCD     1      24.450  25.160  16.340  1.00  0.00            
ATOM     32  O10 BCD     1      24.920  25.920  15.200  1.00  0.00            
ATOM     33  H11 BCD     1      25.330  28.810  18.670  1.00  0.00            
ATOM     34  H12 BCD     1      23.450  29.310  17.100  1.00  0.00            
ATOM     35  H13 BCD     1      22.700  29.590  19.880  1.00  0.00            
ATOM     36  H14 BCD     1      21.880  27.370  18.790  1.00  0.00            
ATOM     37  H15 BCD     1      20.620  29.220  18.110  1.00  0.00            
ATOM     38  H16 BCD     1      22.630  27.230  15.880  1.00  0.00            
ATOM     39  H17 BCD     1      23.690  25.600  18.280  1.00  0.00            
ATOM     40  H18 BCD     1      25.290  24.540  16.690  1.00  0.00            
ATOM     41  H19 BCD     1      23.650  24.510  15.970  1.00  0.00            
ATOM     42  H20 BCD     1      25.430  26.700  15.430  1.00  0.00            
ATOM     43  C13 BCD     1      25.210  27.830  23.760  1.00  0.00            
ATOM     44  O11 BCD     1      25.130  26.430  23.660  1.00  0.00            
ATOM     45  C14 BCD     1      23.740  28.400  23.510  1.00  0.00            
ATOM     46  O12 BCD     1      22.850  27.990  24.550  1.00  0.00            
ATOM     47  C15 BCD     1      23.330  27.960  22.060  1.00  0.00            
ATOM     48  O13 BCD     1      22.110  28.600  21.660  1.00  0.00            
ATOM     49  C16 BCD     1      24.430  28.400  21.050  1.00  0.00            
ATOM     50  C17 BCD     1      25.850  28.090  21.450  1.00  0.00            
ATOM     51  O14 BCD     1      26.050  28.480  22.800  1.00  0.00            
ATOM     52  C18 BCD     1      26.930  28.730  20.570  1.00  0.00            
ATOM     53  O15 BCD     1      26.800  30.140  20.420  1.00  0.00            
ATOM     54  H21 BCD     1      25.550  28.160  24.750  1.00  0.00            
ATOM     55  H22 BCD     1      23.620  29.490  23.580  1.00  0.00            
ATOM     56  H23 BCD     1      23.010  28.680  25.190  1.00  0.00            
ATOM     57  H24 BCD     1      23.290  26.860  22.010  1.00  0.00            
ATOM     58  H25 BCD     1      21.550  28.530  22.440  1.00  0.00            
ATOM     59  H26 BCD     1      24.250  29.460  20.820  1.00  0.00            
ATOM     60  H27 BCD     1      25.940  27.010  21.350  1.00  0.00            
ATOM     61  H28 BCD     1      27.930  28.560  20.980  1.00  0.00            
ATOM     62  H29 BCD     1      26.870  28.270  19.580  1.00  0.00            
ATOM     63  H30 BCD     1      27.170  30.340  19.560  1.00  0.00            
ATOM     64  C19 BCD     1      25.930  22.960  25.560  1.00  0.00            
ATOM     65  O16 BCD     1      25.080  22.340  24.610  1.00  0.00            
ATOM     66  C20 BCD     1      25.140  24.000  26.430  1.00  0.00            
ATOM     67  O17 BCD     1      24.010  23.360  27.100  1.00  0.00            
ATOM     68  C21 BCD     1      24.700  25.190  25.490  1.00  0.00            
ATOM     69  O18 BCD     1      24.120  26.240  26.240  1.00  0.00            
ATOM     70  C22 BCD     1      25.820  25.660  24.590  1.00  0.00            
ATOM     71  C23 BCD     1      26.560  24.540  23.900  1.00  0.00            
ATOM     72  O19 BCD     1      27.010  23.640  24.870  1.00  0.00            
ATOM     73  C24 BCD     1      27.730  25.000  22.990  1.00  0.00            
ATOM     74  O20 BCD     1      28.680  25.780  23.700  1.00  0.00            
ATOM     75  H31 BCD     1      26.450  22.150  26.080  1.00  0.00            
ATOM     76  H32 BCD     1      25.820  24.440  27.170  1.00  0.00            
ATOM     77  H33 BCD     1      23.700  23.990  27.750  1.00  0.00            
ATOM     78  H34 BCD     1      23.970  24.830  24.750  1.00  0.00            
ATOM     79  H35 BCD     1      23.660  26.780  25.590  1.00  0.00            
ATOM     80  H36 BCD     1      26.590  26.210  25.150  1.00  0.00            
ATOM     81  H37 BCD     1      25.900  23.970  23.240  1.00  0.00            
ATOM     82  H38 BCD     1      28.210  24.090  22.620  1.00  0.00            
ATOM     83  H39 BCD     1      27.370  25.560  22.110  1.00  0.00            
ATOM     84  H40 BCD     1      29.430  26.080  23.180  1.00  0.00            
ATOM     85  C25 BCD     1      23.150  18.740  23.700  1.00  0.00            
ATOM     86  O21 BCD     1      22.020  19.490  23.270  1.00  0.00            
ATOM     87  C26 BCD     1      23.490  19.010  25.150  1.00  0.00            
ATOM     88  O22 BCD     1      22.370  18.720  26.030  1.00  0.00            
ATOM     89  C27 BCD     1      23.850  20.490  25.350  1.00  0.00            
ATOM     90  O23 BCD     1      24.240  20.770  26.680  1.00  0.00            
ATOM     91  C28 BCD     1      25.080  20.930  24.490  1.00  0.00            
ATOM     92  C29 BCD     1      24.710  20.520  23.060  1.00  0.00            
ATOM     93  O24 BCD     1      24.320  19.130  23.040  1.00  0.00            
ATOM     94  C30 BCD     1      25.820  20.580  22.040  1.00  0.00            
ATOM     95  O25 BCD     1      27.000  19.860  22.420  1.00  0.00            
ATOM     96  H41 BCD     1      22.920  17.690  23.510  1.00  0.00            
ATOM     97  H42 BCD     1      24.440  18.500  25.390  1.00  0.00            
ATOM     98  H43 BCD     1      22.690  18.990  26.900  1.00  0.00            
ATOM     99  H44 BCD     1      22.960  21.050  25.040  1.00  0.00            
ATOM    100  H45 BCD     1      24.130  21.700  26.910  1.00  0.00            
ATOM    101  H46 BCD     1      26.020  20.460  24.830  1.00  0.00            
ATOM    102  H47 BCD     1      23.820  21.080  22.720  1.00  0.00            
ATOM    103  H48 BCD     1      25.510  20.120  21.090  1.00  0.00            
ATOM    104  H49 BCD     1      26.080  21.630  21.870  1.00  0.00            
ATOM    105  H50 BCD     1      27.220  19.220  21.730  1.00  0.00            
ATOM    106  C31 BCD     1      18.110  19.160  22.320  1.00  0.00            
ATOM    107  O26 BCD     1      18.480  20.160  21.400  1.00  0.00            
ATOM    108  C32 BCD     1      18.310  19.660  23.740  1.00  0.00            
ATOM    109  O27 BCD     1      17.590  20.840  24.030  1.00  0.00            
ATOM    110  C33 BCD     1      19.810  20.050  23.820  1.00  0.00            
ATOM    111  C34 BCD     1      20.750  18.920  23.410  1.00  0.00            
ATOM    112  C35 BCD     1      20.240  18.280  22.110  1.00  0.00            
ATOM    113  O28 BCD     1      18.900  18.010  22.230  1.00  0.00            
ATOM    114  C36 BCD     1      21.020  17.000  21.700  1.00  0.00            
ATOM    115  O29 BCD     1      21.080  16.090  22.750  1.00  0.00            
ATOM    116  O30 BCD     1      20.180  20.540  25.070  1.00  0.00            
ATOM    117  H51 BCD     1      17.030  18.990  22.220  1.00  0.00            
ATOM    118  H52 BCD     1      18.170  18.800  24.410  1.00  0.00            
ATOM    119  H53 BCD     1      16.940  20.640  24.710  1.00  0.00            
ATOM    120  H54 BCD     1      19.960  20.900  23.140  1.00  0.00            
ATOM    121  H55 BCD     1      21.140  20.530  25.050  1.00  0.00            
ATOM    122  H56 BCD     1      20.660  18.180  24.220  1.00  0.00            
ATOM    123  H57 BCD     1      20.330  18.940  21.240  1.00  0.00            
ATOM    124  H58 BCD     1      20.510  16.540  20.840  1.00  0.00            
ATOM    125  H59 BCD     1      22.010  17.430  21.480  1.00  0.00            
ATOM    126  H60 BCD     1      20.250  15.700  23.040  1.00  0.00            
ATOM    127  C37 BCD     1      17.430  22.080  17.920  1.00  0.00            
ATOM    128  O31 BCD     1      18.540  22.890  18.000  1.00  0.00            
ATOM    129  C38 BCD     1      16.480  22.240  19.110  1.00  0.00            
ATOM    130  O32 BCD     1      16.100  23.590  19.160  1.00  0.00            
ATOM    131  C39 BCD     1      17.140  21.860  20.380  1.00  0.00            
ATOM    132  O33 BCD     1      16.350  22.120  21.570  1.00  0.00            
ATOM    133  C40 BCD     1      17.610  20.430  20.300  1.00  0.00            
ATOM    134  C41 BCD     1      18.410  20.100  19.020  1.00  0.00            
ATOM    135  O34 BCD     1      17.820  20.640  17.870  1.00  0.00            
ATOM    136  C42 BCD     1      18.670  18.610  18.800  1.00  0.00            
ATOM    137  O35 BCD     1      17.510  17.890  18.340  1.00  0.00            
ATOM    138  H61 BCD     1      16.840  22.370  17.050  1.00  0.00            
ATOM    139  H62 BCD     1      15.610  21.580  18.970  1.00  0.00            
ATOM    140  H63 BCD     1      15.390  23.600  19.810  1.00  0.00            
ATOM    141  H64 BCD     1      18.100  22.370  20.540  1.00  0.00            
ATOM    142  H65 BCD     1      16.810  21.690  22.300  1.00  0.00            
ATOM    143  H66 BCD     1      16.720  19.810  20.440  1.00  0.00            
ATOM    144  H67 BCD     1      19.400  20.530  19.210  1.00  0.00            
ATOM    145  H68 BCD     1      19.420  18.560  18.000  1.00  0.00            
ATOM    146  H69 BCD     1      19.100  18.110  19.680  1.00  0.00            
ATOM    147  H70 BCD     1      17.710  16.950  18.450  1.00  0.00            
ATOM    148  C1  EF2     2      22.510  17.590  18.510  1.00  0.00            
ATOM    149  O1  EF2     2      22.110  18.980  18.970  1.00  0.00            
ATOM    150  C2  EF2     2      22.960  20.060  19.100  1.00  0.00            
ATOM    151  C3  EF2     2      24.250  20.140  18.470  1.00  0.00            
ATOM    152  C4  EF2     2      25.100  21.270  18.560  1.00  0.00            
ATOM    153  C5  EF2     2      24.670  22.260  19.430  1.00  0.00            
ATOM    154  N1  EF2     2      25.320  23.300  19.960  1.00  0.00            
ATOM    155  C6  EF2     2      24.560  23.980  20.930  1.00  0.00            
ATOM    156  C7  EF2     2      23.370  23.280  21.030  1.00  0.00            
ATOM    157  C8  EF2     2      22.150  23.800  21.700  1.00  0.00            
ATOM    158  C9  EF2     2      21.370  24.800  20.840  1.00  0.00            
ATOM    159  N2  EF2     2      20.080  25.120  21.360  1.00  0.00            
ATOM    160  C10 EF2     2      19.230  26.060  20.830  1.00  0.00            
ATOM    161  C11 EF2     2      17.900  26.220  21.450  1.00  0.00            
ATOM    162  O2  EF2     2      19.640  26.850  19.960  1.00  0.00            
ATOM    163  C12 EF2     2      23.490  22.150  20.150  1.00  0.00            
ATOM    164  C13 EF2     2      22.620  21.080  19.970  1.00  0.00            
ATOM    165  H1  EF2     2      23.440  17.330  19.020  1.00  0.00            
ATOM    166  H2  EF2     2      21.710  16.870  18.700  1.00  0.00            
ATOM    167  H3  EF2     2      22.650  17.500  17.420  1.00  0.00            
ATOM    168  H4  EF2     2      24.590  19.340  17.830  1.00  0.00            
ATOM    169  H5  EF2     2      26.070  21.330  18.080  1.00  0.00            
ATOM    170  H6  EF2     2      26.180  23.650  19.550  1.00  0.00            
ATOM    171  H7  EF2     2      24.950  24.870  21.390  1.00  0.00            
ATOM    172  H8  EF2     2      22.440  24.320  22.630  1.00  0.00            
ATOM    173  H9  EF2     2      21.420  23.020  21.940  1.00  0.00            
ATOM    174  H10 EF2     2      21.190  24.390  19.840  1.00  0.00            
ATOM    175  H11 EF2     2      21.870  25.760  20.640  1.00  0.00            
ATOM    176  H12 EF2     2      19.670  24.620  22.140  1.00  0.00            
ATOM    177  H13 EF2     2      18.130  26.350  22.520  1.00  0.00            
ATOM    178  H14 EF2     2      17.410  27.170  21.200  1.00  0.00            
ATOM    179  H15 EF2     2      17.190  25.390  21.350  1.00  0.00            
ATOM    180  H16 EF2     2      21.620  21.200  20.360  1.00  0.00            
TER
ENDMDL
MODEL        1
ATOM      1  C1  BCD     1      12.420  26.030  11.570  1.00  0.00            
ATOM      2  O1  BCD     1      12.300  26.930  12.740  1.00  0.00            
ATOM      3  C2  BCD     1      11.430  24.900  11.630  1.00  0.00            
ATOM      4  O2  BCD     1      10.180  25.410  11.330  1.00  0.00            
ATOM      5  C3  BCD     1      11.460  24.140  12.970  1.00  0.00            
ATOM      6  O3  BCD     1      10.530  22.990  12.900  1.00  0.00            
ATOM      7  C4  BCD     1      12.910  23.660  13.170  1.00  0.00            
ATOM      8  C5  BCD     1      13.940  24.730  12.930  1.00  0.00            
ATOM      9  O4  BCD     1      13.680  25.430  11.740  1.00  0.00            
ATOM     10  C6  BCD     1      15.410  24.210  12.910  1.00  0.00            
ATOM     11  O5  BCD     1      15.480  23.110  12.010  1.00  0.00            
ATOM     12  H1  BCD     1      12.490  26.620  10.650  1.00  0.00            
ATOM     13  H2  BCD     1      11.870  24.250  10.860  1.00  0.00            
ATOM     14  H3  BCD     1       9.530  24.730  11.550  1.00  0.00            
ATOM     15  H4  BCD     1      11.180  24.780  13.830  1.00  0.00            
ATOM     16  H5  BCD     1      10.680  22.480  13.700  1.00  0.00            
ATOM     17  H6  BCD     1      12.960  22.900  12.380  1.00  0.00            
ATOM     18  H7  BCD     1      13.910  25.430  13.770  1.00  0.00            
ATOM     19  H8  BCD     1      16.150  25.010  12.780  1.00  0.00            
ATOM     20  H9  BCD     1      15.660  23.870  13.920  1.00  0.00            
ATOM     21  H10 BCD     1      14.970  23.340  11.230  1.00  0.00            
ATOM     22  C7  BCD     1      13.380  30.810  13.520  1.00  0.00            
ATOM     23  O6  BCD     1      14.340  30.330  14.370  1.00  0.00            
ATOM     24  C8  BCD     1      12.020  30.430  13.930  1.00  0.00            
ATOM     25  O7  BCD     1      11.660  30.970  15.180  1.00  0.00            
ATOM     26  C9  BCD     1      11.900  28.920  13.910  1.00  0.00            
ATOM     27  O8  BCD     1      10.560  28.460  14.300  1.00  0.00            
ATOM     28  C10 BCD     1      12.310  28.370  12.540  1.00  0.00            
ATOM     29  C11 BCD     1      13.680  28.880  12.140  1.00  0.00            
ATOM     30  O9  BCD     1      13.600  30.280  12.240  1.00  0.00            
ATOM     31  C12 BCD     1      14.080  28.540  10.680  1.00  0.00            
ATOM     32  O10 BCD     1      13.100  29.020   9.760  1.00  0.00            
ATOM     33  H11 BCD     1      13.610  31.860  13.300  1.00  0.00            
ATOM     34  H12 BCD     1      11.350  30.820  13.150  1.00  0.00            
ATOM     35  H13 BCD     1      10.790  31.390  15.140  1.00  0.00            
ATOM     36  H14 BCD     1      12.690  28.700  14.630  1.00  0.00            
ATOM     37  H15 BCD     1      10.530  28.400  15.260  1.00  0.00            
ATOM     38  H16 BCD     1      11.520  28.650  11.830  1.00  0.00            
ATOM     39  H17 BCD     1      14.450  28.420  12.760  1.00  0.00            
ATOM     40  H18 BCD     1      15.030  29.050  10.460  1.00  0.00            
ATOM     41  H19 BCD     1      14.360  27.490  10.540  1.00  0.00            
ATOM     42  H20 BCD     1      13.470  29.380   8.960  1.00  0.00            
ATOM     43  C13 BCD     1      17.300  31.550  17.000  1.00  0.00            
ATOM     44  O11 BCD     1      17.360  30.310  17.600  1.00  0.00            
ATOM     45  C14 BCD     1      15.960  32.200  17.260  1.00  0.00            
ATOM     46  O12 BCD     1      15.760  32.350  18.620  1.00  0.00            
ATOM     47  C15 BCD     1      14.890  31.400  16.480  1.00  0.00            
ATOM     48  O13 BCD     1      13.580  31.960  16.650  1.00  0.00            
ATOM     49  C16 BCD     1      15.240  31.220  14.970  1.00  0.00            
ATOM     50  C17 BCD     1      16.730  30.710  14.840  1.00  0.00            
ATOM     51  O14 BCD     1      17.610  31.460  15.670  1.00  0.00            
ATOM     52  C18 BCD     1      17.150  30.630  13.380  1.00  0.00            
ATOM     53  O15 BCD     1      17.160  32.010  12.870  1.00  0.00            
ATOM     54  H21 BCD     1      18.120  32.180  17.360  1.00  0.00            
ATOM     55  H22 BCD     1      16.060  33.200  16.820  1.00  0.00            
ATOM     56  H23 BCD     1      14.820  32.430  18.780  1.00  0.00            
ATOM     57  H24 BCD     1      14.820  30.400  16.930  1.00  0.00            
ATOM     58  H25 BCD     1      12.940  31.600  16.030  1.00  0.00            
ATOM     59  H26 BCD     1      15.220  32.180  14.440  1.00  0.00            
ATOM     60  H27 BCD     1      16.650  29.700  15.270  1.00  0.00            
ATOM     61  H28 BCD     1      18.140  30.200  13.200  1.00  0.00            
ATOM     62  H29 BCD     1      16.420  30.080  12.770  1.00  0.00            
ATOM     63  H30 BCD     1      17.530  32.060  11.990  1.00  0.00            
ATOM     64  C19 BCD     1      19.370  28.120  20.280  1.00  0.00            
ATOM     65  O16 BCD     1      18.290  27.240  20.320  1.00  0.00            
ATOM     66  C20 BCD     1      18.980  29.470  20.740  1.00  0.00            
ATOM     67  O17 BCD     1      18.530  29.560  22.060  1.00  0.00            
ATOM     68  C21 BCD     1      18.050  30.160  19.830  1.00  0.00            
ATOM     69  O18 BCD     1      17.930  31.540  20.210  1.00  0.00            
ATOM     70  C22 BCD     1      18.450  29.980  18.360  1.00  0.00            
ATOM     71  C23 BCD     1      18.890  28.590  17.950  1.00  0.00            
ATOM     72  O19 BCD     1      19.840  28.270  18.930  1.00  0.00            
ATOM     73  C24 BCD     1      19.470  28.610  16.530  1.00  0.00            
ATOM     74  O20 BCD     1      20.620  29.380  16.410  1.00  0.00            
ATOM     75  H31 BCD     1      20.200  27.750  20.890  1.00  0.00            
ATOM     76  H32 BCD     1      19.890  30.070  20.600  1.00  0.00            
ATOM     77  H33 BCD     1      17.670  29.130  21.930  1.00  0.00            
ATOM     78  H34 BCD     1      17.060  29.710  19.980  1.00  0.00            
ATOM     79  H35 BCD     1      17.070  31.810  19.890  1.00  0.00            
ATOM     80  H36 BCD     1      19.290  30.660  18.180  1.00  0.00            
ATOM     81  H37 BCD     1      18.040  27.890  18.060  1.00  0.00            
ATOM     82  H38 BCD     1      19.750  27.610  16.170  1.00  0.00            
ATOM     83  H39 BCD     1      18.690  29.040  15.890  1.00  0.00            
ATOM     84  H40 BCD     1      20.980  29.730  17.230  1.00  0.00            
ATOM     85  C25 BCD     1      16.700  24.360  22.550  1.00  0.00            
ATOM     86  O21 BCD     1      16.140  23.770  21.430  1.00  0.00            
ATOM     87  C26 BCD     1      16.080  25.670  22.810  1.00  0.00            
ATOM     88  O22 BCD     1      14.670  25.610  23.050  1.00  0.00            
ATOM     89  C27 BCD     1      16.450  26.650  21.620  1.00  0.00            
ATOM     90  O23 BCD     1      16.070  28.040  21.870  1.00  0.00            
ATOM     91  C28 BCD     1      17.960  26.650  21.610  1.00  0.00            
ATOM     92  C29 BCD     1      18.610  25.250  21.500  1.00  0.00            
ATOM     93  O24 BCD     1      18.090  24.350  22.490  1.00  0.00            
ATOM     94  C30 BCD     1      20.090  25.320  21.770  1.00  0.00            
ATOM     95  O25 BCD     1      20.310  25.980  23.030  1.00  0.00            
ATOM     96  H41 BCD     1      16.440  23.720  23.400  1.00  0.00            
ATOM     97  H42 BCD     1      16.600  26.110  23.660  1.00  0.00            
ATOM     98  H43 BCD     1      14.460  26.440  23.480  1.00  0.00            
ATOM     99  H44 BCD     1      16.080  26.300  20.650  1.00  0.00            
ATOM    100  H45 BCD     1      15.190  28.240  22.200  1.00  0.00            
ATOM    101  H46 BCD     1      18.410  27.260  22.400  1.00  0.00            
ATOM    102  H47 BCD     1      18.520  24.840  20.490  1.00  0.00            
ATOM    103  H48 BCD     1      20.500  24.310  21.790  1.00  0.00            
ATOM    104  H49 BCD     1      20.540  25.840  20.920  1.00  0.00            
ATOM    105  H50 BCD     1      19.910  25.550  23.790  1.00  0.00            
ATOM    106  C31 BCD     1      13.760  20.870  19.810  1.00  0.00            
ATOM    107  O26 BCD     1      14.050  21.700  18.650  1.00  0.00            
ATOM    108  C32 BCD     1      13.010  21.690  20.830  1.00  0.00            
ATOM    109  O27 BCD     1      11.620  21.840  20.390  1.00  0.00            
ATOM    110  C33 BCD     1      13.890  22.930  21.300  1.00  0.00            
ATOM    111  C34 BCD     1      15.350  22.520  21.590  1.00  0.00            
ATOM    112  C35 BCD     1      15.920  21.570  20.560  1.00  0.00            
ATOM    113  O28 BCD     1      14.980  20.420  20.340  1.00  0.00            
ATOM    114  C36 BCD     1      17.280  21.090  21.030  1.00  0.00            
ATOM    115  O29 BCD     1      17.240  20.180  22.130  1.00  0.00            
ATOM    116  O30 BCD     1      13.300  23.590  22.420  1.00  0.00            
ATOM    117  H51 BCD     1      13.200  19.960  19.590  1.00  0.00            
ATOM    118  H52 BCD     1      12.960  21.090  21.750  1.00  0.00            
ATOM    119  H53 BCD     1      11.180  22.130  21.200  1.00  0.00            
ATOM    120  H54 BCD     1      13.900  23.690  20.510  1.00  0.00            
ATOM    121  H55 BCD     1      13.890  24.340  22.560  1.00  0.00            
ATOM    122  H56 BCD     1      15.310  22.160  22.620  1.00  0.00            
ATOM    123  H57 BCD     1      16.040  22.190  19.660  1.00  0.00            
ATOM    124  H58 BCD     1      17.780  20.530  20.220  1.00  0.00            
ATOM    125  H59 BCD     1      18.010  21.870  21.260  1.00  0.00            
ATOM    126  H60 BCD     1      18.000  20.420  22.670  1.00  0.00            
ATOM    127  C37 BCD     1      13.160  21.700  14.530  1.00  0.00            
ATOM    128  O31 BCD     1      13.030  23.130  14.460  1.00  0.00            
ATOM    129  C38 BCD     1      12.140  21.180  15.500  1.00  0.00            
ATOM    130  O32 BCD     1      10.810  21.520  14.990  1.00  0.00            
ATOM    131  C39 BCD     1      12.350  21.650  16.930  1.00  0.00            
ATOM    132  O33 BCD     1      11.320  21.130  17.760  1.00  0.00            
ATOM    133  C40 BCD     1      13.750  21.140  17.330  1.00  0.00            
ATOM    134  C41 BCD     1      14.840  21.620  16.300  1.00  0.00            
ATOM    135  O34 BCD     1      14.430  21.250  14.970  1.00  0.00            
ATOM    136  C42 BCD     1      16.230  21.240  16.590  1.00  0.00            
ATOM    137  O35 BCD     1      16.360  19.900  16.940  1.00  0.00            
ATOM    138  H61 BCD     1      12.910  21.250  13.570  1.00  0.00            
ATOM    139  H62 BCD     1      12.340  20.100  15.430  1.00  0.00            
ATOM    140  H63 BCD     1      10.190  21.890  15.630  1.00  0.00            
ATOM    141  H64 BCD     1      12.360  22.740  17.080  1.00  0.00            
ATOM    142  H65 BCD     1      11.540  21.520  18.610  1.00  0.00            
ATOM    143  H66 BCD     1      13.680  20.050  17.380  1.00  0.00            
ATOM    144  H67 BCD     1      14.910  22.710  16.360  1.00  0.00            
ATOM    145  H68 BCD     1      16.900  21.440  15.740  1.00  0.00            
ATOM    146  H69 BCD     1      16.550  21.940  17.370  1.00  0.00            
ATOM    147  H70 BCD     1      16.610  19.310  16.220  1.00  0.00            
ATOM    148  C1  EF2     2      19.890  23.070  18.790  1.00  0.00            
ATOM    149  O1  EF2     2      18.460  23.260  18.610  1.00  0.00            
ATOM    150  C2  EF2     2      17.930  24.270  17.700  1.00  0.00            
ATOM    151  C3  EF2     2      18.500  24.460  16.440  1.00  0.00            
ATOM    152  C4  EF2     2      17.950  25.290  15.450  1.00  0.00            
ATOM    153  C5  EF2     2      16.820  25.950  15.890  1.00  0.00            
ATOM    154  N1  EF2     2      16.180  27.000  15.270  1.00  0.00            
ATOM    155  C6  EF2     2      15.080  27.430  16.090  1.00  0.00            
ATOM    156  C7  EF2     2      15.080  26.640  17.280  1.00  0.00            
ATOM    157  C8  EF2     2      13.890  26.550  18.200  1.00  0.00            
ATOM    158  C9  EF2     2      12.770  25.580  17.710  1.00  0.00            
ATOM    159  N2  EF2     2      11.820  25.390  18.800  1.00  0.00            
ATOM    160  C10 EF2     2      10.440  25.160  18.710  1.00  0.00            
ATOM    161  C11 EF2     2       9.680  24.860  19.920  1.00  0.00            
ATOM    162  O2  EF2     2       9.940  25.270  17.620  1.00  0.00            
ATOM    163  C12 EF2     2      16.190  25.740  17.080  1.00  0.00            
ATOM    164  C13 EF2     2      16.670  24.820  18.020  1.00  0.00            
ATOM    165  H1  EF2     2      20.310  24.070  18.940  1.00  0.00            
ATOM    166  H2  EF2     2      20.060  22.550  19.740  1.00  0.00            
ATOM    167  H3  EF2     2      20.350  22.640  17.890  1.00  0.00            
ATOM    168  H4  EF2     2      19.450  23.970  16.260  1.00  0.00            
ATOM    169  H5  EF2     2      18.470  25.530  14.530  1.00  0.00            
ATOM    170  H6  EF2     2      16.470  27.380  14.380  1.00  0.00            
ATOM    171  H7  EF2     2      14.400  28.230  15.850  1.00  0.00            
ATOM    172  H8  EF2     2      13.540  27.560  18.430  1.00  0.00            
ATOM    173  H9  EF2     2      14.300  26.270  19.180  1.00  0.00            
ATOM    174  H10 EF2     2      13.130  24.600  17.360  1.00  0.00            
ATOM    175  H11 EF2     2      12.190  26.030  16.890  1.00  0.00            
ATOM    176  H12 EF2     2      12.190  25.430  19.750  1.00  0.00            
ATOM    177  H13 EF2     2       9.220  23.870  19.800  1.00  0.00            
ATOM    178  H14 EF2     2      10.410  24.710  20.730  1.00  0.00            
ATOM    179  H15 EF2     2       8.960  25.620  20.240  1.00  0.00            
ATOM    180  H16 EF2     2      16.130  24.600  18.930  1.00  0.00            
TER
ENDMDL
MODEL        1
ATOM      1  C1  BCD     1       9.320  22.850  11.280  1.00  0.00            
ATOM      2  O1  BCD     1       9.920  23.820  12.080  1.00  0.00            
ATOM      3  C2  BCD     1       7.950  23.280  10.720  1.00  0.00            
ATOM      4  O2  BCD     1       8.040  24.550   9.980  1.00  0.00            
ATOM      5  C3  BCD     1       7.020  23.590  11.910  1.00  0.00            
ATOM      6  O3  BCD     1       5.760  24.060  11.360  1.00  0.00            
ATOM      7  C4  BCD     1       6.910  22.290  12.810  1.00  0.00            
ATOM      8  C5  BCD     1       8.260  21.990  13.230  1.00  0.00            
ATOM      9  O4  BCD     1       9.060  21.740  12.080  1.00  0.00            
ATOM     10  C6  BCD     1       8.400  20.800  14.170  1.00  0.00            
ATOM     11  O5  BCD     1       8.180  19.580  13.490  1.00  0.00            
ATOM     12  H1  BCD     1      10.060  22.520  10.530  1.00  0.00            
ATOM     13  H2  BCD     1       7.500  22.450  10.160  1.00  0.00            
ATOM     14  H3  BCD     1       7.120  24.810  10.090  1.00  0.00            
ATOM     15  H4  BCD     1       7.470  24.430  12.460  1.00  0.00            
ATOM     16  H5  BCD     1       5.130  24.130  12.070  1.00  0.00            
ATOM     17  H6  BCD     1       6.440  21.480  12.250  1.00  0.00            
ATOM     18  H7  BCD     1       8.720  22.870  13.710  1.00  0.00            
ATOM     19  H8  BCD     1       9.390  20.910  14.620  1.00  0.00            
ATOM     20  H9  BCD     1       7.690  20.910  15.000  1.00  0.00            
ATOM     21  H10 BCD     1       8.670  19.530  12.660  1.00  0.00            
ATOM     22  C7  BCD     1      12.660  26.780  12.170  1.00  0.00            
ATOM     23  O6  BCD     1      12.790  26.630  13.620  1.00  0.00            
ATOM     24  C8  BCD     1      11.330  27.280  11.810  1.00  0.00            
ATOM     25  O7  BCD     1      11.060  28.450  12.620  1.00  0.00            
ATOM     26  C9  BCD     1      10.330  26.140  12.070  1.00  0.00            
ATOM     27  O8  BCD     1       9.080  26.650  11.650  1.00  0.00            
ATOM     28  C10 BCD     1      10.760  24.820  11.410  1.00  0.00            
ATOM     29  C11 BCD     1      12.190  24.460  11.860  1.00  0.00            
ATOM     30  O9  BCD     1      13.070  25.550  11.490  1.00  0.00            
ATOM     31  C12 BCD     1      12.570  23.190  11.140  1.00  0.00            
ATOM     32  O10 BCD     1      12.260  23.330   9.780  1.00  0.00            
ATOM     33  H11 BCD     1      13.410  27.520  11.870  1.00  0.00            
ATOM     34  H12 BCD     1      11.280  27.410  10.720  1.00  0.00            
ATOM     35  H13 BCD     1      10.110  28.540  12.510  1.00  0.00            
ATOM     36  H14 BCD     1      10.350  26.040  13.160  1.00  0.00            
ATOM     37  H15 BCD     1       8.540  25.850  11.590  1.00  0.00            
ATOM     38  H16 BCD     1      10.630  24.850  10.320  1.00  0.00            
ATOM     39  H17 BCD     1      12.200  24.350  12.960  1.00  0.00            
ATOM     40  H18 BCD     1      13.630  22.940  11.300  1.00  0.00            
ATOM     41  H19 BCD     1      12.060  22.340  11.630  1.00  0.00            
ATOM     42  H20 BCD     1      12.780  22.700   9.260  1.00  0.00            
ATOM     43  C13 BCD     1      14.550  27.470  17.000  1.00  0.00            
ATOM     44  O11 BCD     1      13.590  26.540  17.440  1.00  0.00            
ATOM     45  C14 BCD     1      13.840  28.680  16.480  1.00  0.00            
ATOM     46  O12 BCD     1      13.050  29.240  17.580  1.00  0.00            
ATOM     47  C15 BCD     1      13.010  28.220  15.320  1.00  0.00            
ATOM     48  O13 BCD     1      12.460  29.370  14.680  1.00  0.00            
ATOM     49  C16 BCD     1      13.830  27.370  14.310  1.00  0.00            
ATOM     50  C17 BCD     1      14.740  26.280  14.910  1.00  0.00            
ATOM     51  O14 BCD     1      15.390  26.930  15.990  1.00  0.00            
ATOM     52  C18 BCD     1      15.740  25.750  13.970  1.00  0.00            
ATOM     53  O15 BCD     1      16.500  26.780  13.450  1.00  0.00            
ATOM     54  H21 BCD     1      15.240  27.690  17.830  1.00  0.00            
ATOM     55  H22 BCD     1      14.620  29.370  16.110  1.00  0.00            
ATOM     56  H23 BCD     1      12.530  29.880  17.090  1.00  0.00            
ATOM     57  H24 BCD     1      12.190  27.580  15.690  1.00  0.00            
ATOM     58  H25 BCD     1      12.320  29.290  13.730  1.00  0.00            
ATOM     59  H26 BCD     1      14.340  28.090  13.650  1.00  0.00            
ATOM     60  H27 BCD     1      14.150  25.460  15.340  1.00  0.00            
ATOM     61  H28 BCD     1      16.340  24.930  14.390  1.00  0.00            
ATOM     62  H29 BCD     1      15.150  25.300  13.160  1.00  0.00            
ATOM     63  H30 BCD     1      16.830  27.320  14.170  1.00  0.00            
ATOM     64  C19 BCD     1      12.880  24.240  20.810  1.00  0.00            
ATOM     65  O16 BCD     1      11.520  24.330  20.510  1.00  0.00            
ATOM     66  C20 BCD     1      13.420  25.620  21.060  1.00  0.00            
ATOM     67  O17 BCD     1      12.790  26.230  22.270  1.00  0.00            
ATOM     68  C21 BCD     1      13.240  26.420  19.710  1.00  0.00            
ATOM     69  O18 BCD     1      13.690  27.860  19.780  1.00  0.00            
ATOM     70  C22 BCD     1      13.910  25.770  18.530  1.00  0.00            
ATOM     71  C23 BCD     1      13.380  24.350  18.430  1.00  0.00            
ATOM     72  O19 BCD     1      13.650  23.710  19.690  1.00  0.00            
ATOM     73  C24 BCD     1      14.330  23.600  17.420  1.00  0.00            
ATOM     74  O20 BCD     1      15.710  23.840  17.660  1.00  0.00            
ATOM     75  H31 BCD     1      13.040  23.630  21.710  1.00  0.00            
ATOM     76  H32 BCD     1      14.500  25.500  21.190  1.00  0.00            
ATOM     77  H33 BCD     1      11.850  26.220  22.110  1.00  0.00            
ATOM     78  H34 BCD     1      12.170  26.320  19.450  1.00  0.00            
ATOM     79  H35 BCD     1      13.530  28.250  18.920  1.00  0.00            
ATOM     80  H36 BCD     1      15.000  25.850  18.670  1.00  0.00            
ATOM     81  H37 BCD     1      12.320  24.240  18.160  1.00  0.00            
ATOM     82  H38 BCD     1      14.160  22.510  17.470  1.00  0.00            
ATOM     83  H39 BCD     1      14.040  23.930  16.410  1.00  0.00            
ATOM     84  H40 BCD     1      16.150  23.130  17.190  1.00  0.00            
ATOM     85  C25 BCD     1       7.890  23.450  22.340  1.00  0.00            
ATOM     86  O21 BCD     1       7.240  23.400  21.040  1.00  0.00            
ATOM     87  C26 BCD     1       8.440  24.830  22.610  1.00  0.00            
ATOM     88  O22 BCD     1       7.420  25.840  22.790  1.00  0.00            
ATOM     89  C27 BCD     1       9.590  25.160  21.580  1.00  0.00            
ATOM     90  O23 BCD     1      10.180  26.380  22.010  1.00  0.00            
ATOM     91  C28 BCD     1      10.610  24.040  21.620  1.00  0.00            
ATOM     92  C29 BCD     1       9.920  22.730  21.330  1.00  0.00            
ATOM     93  O24 BCD     1       8.940  22.510  22.350  1.00  0.00            
ATOM     94  C30 BCD     1      10.930  21.580  21.400  1.00  0.00            
ATOM     95  O25 BCD     1      11.580  21.470  22.610  1.00  0.00            
ATOM     96  H41 BCD     1       7.100  23.150  23.040  1.00  0.00            
ATOM     97  H42 BCD     1       8.860  24.800  23.620  1.00  0.00            
ATOM     98  H43 BCD     1       7.000  25.930  21.940  1.00  0.00            
ATOM     99  H44 BCD     1       9.210  25.240  20.550  1.00  0.00            
ATOM    100  H45 BCD     1       9.550  27.090  21.840  1.00  0.00            
ATOM    101  H46 BCD     1      11.090  23.980  22.600  1.00  0.00            
ATOM    102  H47 BCD     1       9.520  22.860  20.310  1.00  0.00            
ATOM    103  H48 BCD     1      10.450  20.650  21.080  1.00  0.00            
ATOM    104  H49 BCD     1      11.670  21.700  20.590  1.00  0.00            
ATOM    105  H50 BCD     1      11.010  21.070  23.260  1.00  0.00            
ATOM    106  C31 BCD     1       3.740  23.890  18.890  1.00  0.00            
ATOM    107  O26 BCD     1       4.550  23.290  17.870  1.00  0.00            
ATOM    108  C32 BCD     1       4.420  25.200  19.280  1.00  0.00            
ATOM    109  O27 BCD     1       4.360  26.100  18.250  1.00  0.00            
ATOM    110  C33 BCD     1       5.840  25.010  19.800  1.00  0.00            
ATOM    111  C34 BCD     1       5.890  23.900  20.870  1.00  0.00            
ATOM    112  C35 BCD     1       5.020  22.670  20.480  1.00  0.00            
ATOM    113  O28 BCD     1       3.760  23.050  20.050  1.00  0.00            
ATOM    114  C36 BCD     1       4.970  21.570  21.580  1.00  0.00            
ATOM    115  O29 BCD     1       4.420  22.010  22.820  1.00  0.00            
ATOM    116  O30 BCD     1       6.340  26.260  20.370  1.00  0.00            
ATOM    117  H51 BCD     1       2.730  24.090  18.510  1.00  0.00            
ATOM    118  H52 BCD     1       3.910  25.610  20.160  1.00  0.00            
ATOM    119  H53 BCD     1       5.160  26.640  18.330  1.00  0.00            
ATOM    120  H54 BCD     1       6.510  24.690  19.000  1.00  0.00            
ATOM    121  H55 BCD     1       6.630  26.830  19.660  1.00  0.00            
ATOM    122  H56 BCD     1       5.610  24.230  21.880  1.00  0.00            
ATOM    123  H57 BCD     1       5.490  22.200  19.600  1.00  0.00            
ATOM    124  H58 BCD     1       4.400  20.720  21.210  1.00  0.00            
ATOM    125  H59 BCD     1       6.000  21.240  21.770  1.00  0.00            
ATOM    126  H60 BCD     1       3.500  22.100  22.560  1.00  0.00            
ATOM    127  C37 BCD     1       4.750  22.250  14.010  1.00  0.00            
ATOM    128  O31 BCD     1       6.140  22.660  13.940  1.00  0.00            
ATOM    129  C38 BCD     1       3.840  23.470  14.300  1.00  0.00            
ATOM    130  O32 BCD     1       4.180  24.580  13.480  1.00  0.00            
ATOM    131  C39 BCD     1       4.030  23.900  15.700  1.00  0.00            
ATOM    132  O33 BCD     1       3.210  25.010  16.030  1.00  0.00            
ATOM    133  C40 BCD     1       3.860  22.790  16.690  1.00  0.00            
ATOM    134  C41 BCD     1       4.670  21.660  16.310  1.00  0.00            
ATOM    135  O34 BCD     1       4.470  21.270  15.010  1.00  0.00            
ATOM    136  C42 BCD     1       4.510  20.470  17.270  1.00  0.00            
ATOM    137  O35 BCD     1       3.220  19.760  17.070  1.00  0.00            
ATOM    138  H61 BCD     1       4.360  21.850  13.070  1.00  0.00            
ATOM    139  H62 BCD     1       2.770  23.270  14.120  1.00  0.00            
ATOM    140  H63 BCD     1       3.470  25.210  13.580  1.00  0.00            
ATOM    141  H64 BCD     1       5.090  24.200  15.680  1.00  0.00            
ATOM    142  H65 BCD     1       3.600  25.370  16.830  1.00  0.00            
ATOM    143  H66 BCD     1       2.810  22.530  16.840  1.00  0.00            
ATOM    144  H67 BCD     1       5.720  21.990  16.300  1.00  0.00            
ATOM    145  H68 BCD     1       5.370  19.800  17.140  1.00  0.00            
ATOM    146  H69 BCD     1       4.630  20.810  18.300  1.00  0.00            
ATOM    147  H70 BCD     1       2.980  19.280  17.860  1.00  0.00            
ATOM    148  C1  EF2     2       7.710  18.850  19.330  1.00  0.00            
ATOM    149  O1  EF2     2       7.540  20.250  18.850  1.00  0.00            
ATOM    150  C2  EF2     2       8.550  20.890  18.170  1.00  0.00            
ATOM    151  C3  EF2     2       9.840  20.350  18.040  1.00  0.00            
ATOM    152  C4  EF2     2      10.910  20.980  17.330  1.00  0.00            
ATOM    153  C5  EF2     2      10.530  22.280  16.780  1.00  0.00            
ATOM    154  N1  EF2     2      11.250  23.010  15.950  1.00  0.00            
ATOM    155  C6  EF2     2      10.550  24.160  15.680  1.00  0.00            
ATOM    156  C7  EF2     2       9.250  24.150  16.320  1.00  0.00            
ATOM    157  C8  EF2     2       8.290  25.380  16.380  1.00  0.00            
ATOM    158  C9  EF2     2       7.730  25.670  14.970  1.00  0.00            
ATOM    159  N2  EF2     2       6.690  26.730  15.050  1.00  0.00            
ATOM    160  C10 EF2     2       5.940  27.050  13.940  1.00  0.00            
ATOM    161  C11 EF2     2       4.740  27.860  14.230  1.00  0.00            
ATOM    162  O2  EF2     2       6.310  26.550  12.870  1.00  0.00            
ATOM    163  C12 EF2     2       9.300  22.880  17.020  1.00  0.00            
ATOM    164  C13 EF2     2       8.280  22.220  17.670  1.00  0.00            
ATOM    165  H1  EF2     2       7.830  18.200  18.460  1.00  0.00            
ATOM    166  H2  EF2     2       8.580  18.850  20.000  1.00  0.00            
ATOM    167  H3  EF2     2       6.790  18.670  19.900  1.00  0.00            
ATOM    168  H4  EF2     2      10.020  19.330  18.370  1.00  0.00            
ATOM    169  H5  EF2     2      11.790  20.390  17.100  1.00  0.00            
ATOM    170  H6  EF2     2      12.080  22.670  15.490  1.00  0.00            
ATOM    171  H7  EF2     2      10.890  25.000  15.080  1.00  0.00            
ATOM    172  H8  EF2     2       8.840  26.230  16.790  1.00  0.00            
ATOM    173  H9  EF2     2       7.440  25.180  17.050  1.00  0.00            
ATOM    174  H10 EF2     2       7.360  24.730  14.540  1.00  0.00            
ATOM    175  H11 EF2     2       8.520  26.020  14.290  1.00  0.00            
ATOM    176  H12 EF2     2       6.430  27.140  15.940  1.00  0.00            
ATOM    177  H13 EF2     2       4.250  27.560  15.170  1.00  0.00            
ATOM    178  H14 EF2     2       4.980  28.910  14.430  1.00  0.00            
ATOM    179  H15 EF2     2       3.980  27.750  13.440  1.00  0.00            
ATOM    180  H16 EF2     2       7.330  22.670  17.910  1.00  0.00            
TER
ENDMDL
MODEL        1
ATOM      1  C1  BCD     1      15.210  25.010  18.500  1.00  0.00            
ATOM      2  O1  BCD     1      15.350  26.010  19.480  1.00  0.00            
ATOM      3  C2  BCD     1      13.800  24.660  18.170  1.00  0.00            
ATOM      4  O2  BCD     1      13.170  25.750  17.450  1.00  0.00            
ATOM      5  C3  BCD     1      13.030  24.080  19.320  1.00  0.00            
ATOM      6  O3  BCD     1      11.610  23.890  19.030  1.00  0.00            
ATOM      7  C4  BCD     1      13.690  22.790  19.750  1.00  0.00            
ATOM      8  C5  BCD     1      15.180  23.110  20.070  1.00  0.00            
ATOM      9  O4  BCD     1      15.840  23.830  19.000  1.00  0.00            
ATOM     10  C6  BCD     1      16.050  22.000  20.600  1.00  0.00            
ATOM     11  O5  BCD     1      16.440  21.160  19.530  1.00  0.00            
ATOM     12  H1  BCD     1      15.760  25.140  17.560  1.00  0.00            
ATOM     13  H2  BCD     1      13.950  23.840  17.450  1.00  0.00            
ATOM     14  H3  BCD     1      12.990  26.410  18.120  1.00  0.00            
ATOM     15  H4  BCD     1      13.080  24.770  20.180  1.00  0.00            
ATOM     16  H5  BCD     1      11.180  23.320  19.670  1.00  0.00            
ATOM     17  H6  BCD     1      13.670  22.060  18.940  1.00  0.00            
ATOM     18  H7  BCD     1      15.130  23.850  20.870  1.00  0.00            
ATOM     19  H8  BCD     1      16.910  22.430  21.120  1.00  0.00            
ATOM     20  H9  BCD     1      15.500  21.390  21.340  1.00  0.00            
ATOM     21  H10 BCD     1      16.280  21.630  18.710  1.00  0.00            
ATOM     22  C7  BCD     1      15.430  29.950  20.360  1.00  0.00            
ATOM     23  O6  BCD     1      15.730  29.430  21.670  1.00  0.00            
ATOM     24  C8  BCD     1      14.070  29.480  19.980  1.00  0.00            
ATOM     25  O7  BCD     1      13.070  30.210  20.760  1.00  0.00            
ATOM     26  C9  BCD     1      14.070  27.930  19.940  1.00  0.00            
ATOM     27  O8  BCD     1      12.760  27.450  19.500  1.00  0.00            
ATOM     28  C10 BCD     1      15.160  27.400  19.100  1.00  0.00            
ATOM     29  C11 BCD     1      16.500  28.080  19.230  1.00  0.00            
ATOM     30  O9  BCD     1      16.440  29.500  19.390  1.00  0.00            
ATOM     31  C12 BCD     1      17.500  27.690  18.110  1.00  0.00            
ATOM     32  O10 BCD     1      17.310  28.340  16.790  1.00  0.00            
ATOM     33  H11 BCD     1      15.440  31.050  20.390  1.00  0.00            
ATOM     34  H12 BCD     1      13.770  29.790  18.970  1.00  0.00            
ATOM     35  H13 BCD     1      12.220  30.180  20.310  1.00  0.00            
ATOM     36  H14 BCD     1      14.370  27.610  20.950  1.00  0.00            
ATOM     37  H15 BCD     1      12.150  27.350  20.230  1.00  0.00            
ATOM     38  H16 BCD     1      14.690  27.500  18.110  1.00  0.00            
ATOM     39  H17 BCD     1      16.840  27.640  20.180  1.00  0.00            
ATOM     40  H18 BCD     1      18.510  27.880  18.510  1.00  0.00            
ATOM     41  H19 BCD     1      17.400  26.610  17.990  1.00  0.00            
ATOM     42  H20 BCD     1      17.260  27.650  16.130  1.00  0.00            
ATOM     43  C13 BCD     1      17.030  30.440  25.460  1.00  0.00            
ATOM     44  O11 BCD     1      16.930  29.110  25.900  1.00  0.00            
ATOM     45  C14 BCD     1      15.650  31.030  25.050  1.00  0.00            
ATOM     46  O12 BCD     1      14.720  30.920  26.150  1.00  0.00            
ATOM     47  C15 BCD     1      15.100  30.380  23.760  1.00  0.00            
ATOM     48  O13 BCD     1      13.900  31.050  23.260  1.00  0.00            
ATOM     49  C16 BCD     1      16.210  30.330  22.670  1.00  0.00            
ATOM     50  C17 BCD     1      17.570  29.840  23.170  1.00  0.00            
ATOM     51  O14 BCD     1      17.950  30.520  24.390  1.00  0.00            
ATOM     52  C18 BCD     1      18.730  29.920  22.250  1.00  0.00            
ATOM     53  O15 BCD     1      19.170  31.190  21.910  1.00  0.00            
ATOM     54  H21 BCD     1      17.400  30.980  26.330  1.00  0.00            
ATOM     55  H22 BCD     1      15.870  32.100  24.980  1.00  0.00            
ATOM     56  H23 BCD     1      13.910  31.380  25.900  1.00  0.00            
ATOM     57  H24 BCD     1      14.770  29.370  24.040  1.00  0.00            
ATOM     58  H25 BCD     1      13.630  30.500  22.520  1.00  0.00            
ATOM     59  H26 BCD     1      16.300  31.360  22.310  1.00  0.00            
ATOM     60  H27 BCD     1      17.420  28.780  23.400  1.00  0.00            
ATOM     61  H28 BCD     1      19.610  29.410  22.640  1.00  0.00            
ATOM     62  H29 BCD     1      18.360  29.470  21.320  1.00  0.00            
ATOM     63  H30 BCD     1      19.060  31.760  22.680  1.00  0.00            
ATOM     64  C19 BCD     1      18.270  26.610  28.890  1.00  0.00            
ATOM     65  O16 BCD     1      17.080  25.880  28.750  1.00  0.00            
ATOM     66  C20 BCD     1      17.780  28.000  29.340  1.00  0.00            
ATOM     67  O17 BCD     1      16.920  27.920  30.510  1.00  0.00            
ATOM     68  C21 BCD     1      17.040  28.660  28.200  1.00  0.00            
ATOM     69  O18 BCD     1      16.750  30.060  28.590  1.00  0.00            
ATOM     70  C22 BCD     1      17.830  28.630  26.870  1.00  0.00            
ATOM     71  C23 BCD     1      18.180  27.210  26.550  1.00  0.00            
ATOM     72  O19 BCD     1      18.880  26.650  27.620  1.00  0.00            
ATOM     73  C24 BCD     1      19.070  27.080  25.400  1.00  0.00            
ATOM     74  O20 BCD     1      20.320  27.650  25.560  1.00  0.00            
ATOM     75  H31 BCD     1      18.870  26.160  29.680  1.00  0.00            
ATOM     76  H32 BCD     1      18.710  28.580  29.420  1.00  0.00            
ATOM     77  H33 BCD     1      16.290  28.640  30.470  1.00  0.00            
ATOM     78  H34 BCD     1      16.080  28.130  28.160  1.00  0.00            
ATOM     79  H35 BCD     1      16.060  30.360  28.000  1.00  0.00            
ATOM     80  H36 BCD     1      18.730  29.250  26.820  1.00  0.00            
ATOM     81  H37 BCD     1      17.350  26.510  26.400  1.00  0.00            
ATOM     82  H38 BCD     1      19.210  25.990  25.400  1.00  0.00            
ATOM     83  H39 BCD     1      18.450  27.410  24.550  1.00  0.00            
ATOM     84  H40 BCD     1      20.580  27.080  26.290  1.00  0.00            
ATOM     85  C25 BCD     1      15.520  22.070  29.250  1.00  0.00            
ATOM     86  O21 BCD     1      14.550  22.210  28.220  1.00  0.00            
ATOM     87  C26 BCD     1      15.210  23.080  30.390  1.00  0.00            
ATOM     88  O22 BCD     1      13.820  22.860  30.870  1.00  0.00            
ATOM     89  C27 BCD     1      15.550  24.550  30.030  1.00  0.00            
ATOM     90  O23 BCD     1      15.590  25.450  31.200  1.00  0.00            
ATOM     91  C28 BCD     1      16.940  24.600  29.350  1.00  0.00            
ATOM     92  C29 BCD     1      17.100  23.500  28.280  1.00  0.00            
ATOM     93  O24 BCD     1      16.820  22.240  28.850  1.00  0.00            
ATOM     94  C30 BCD     1      18.460  23.430  27.600  1.00  0.00            
ATOM     95  O25 BCD     1      19.470  23.510  28.630  1.00  0.00            
ATOM     96  H41 BCD     1      15.390  21.040  29.590  1.00  0.00            
ATOM     97  H42 BCD     1      15.870  22.950  31.260  1.00  0.00            
ATOM     98  H43 BCD     1      13.690  23.340  31.700  1.00  0.00            
ATOM     99  H44 BCD     1      14.750  24.940  29.390  1.00  0.00            
ATOM    100  H45 BCD     1      15.960  26.300  30.960  1.00  0.00            
ATOM    101  H46 BCD     1      17.640  24.400  30.170  1.00  0.00            
ATOM    102  H47 BCD     1      16.430  23.680  27.430  1.00  0.00            
ATOM    103  H48 BCD     1      18.640  22.490  27.070  1.00  0.00            
ATOM    104  H49 BCD     1      18.570  24.310  26.950  1.00  0.00            
ATOM    105  H50 BCD     1      20.250  23.280  28.120  1.00  0.00            
ATOM    106  C31 BCD     1      11.590  20.470  26.060  1.00  0.00            
ATOM    107  O26 BCD     1      12.090  21.180  24.940  1.00  0.00            
ATOM    108  C32 BCD     1      11.140  21.400  27.150  1.00  0.00            
ATOM    109  O27 BCD     1       9.990  22.220  26.670  1.00  0.00            
ATOM    110  C33 BCD     1      12.260  22.230  27.830  1.00  0.00            
ATOM    111  C34 BCD     1      13.470  21.330  28.100  1.00  0.00            
ATOM    112  C35 BCD     1      13.850  20.330  27.000  1.00  0.00            
ATOM    113  O28 BCD     1      12.650  19.610  26.590  1.00  0.00            
ATOM    114  C36 BCD     1      15.000  19.370  27.320  1.00  0.00            
ATOM    115  O29 BCD     1      14.800  18.780  28.600  1.00  0.00            
ATOM    116  O30 BCD     1      11.800  22.990  28.990  1.00  0.00            
ATOM    117  H51 BCD     1      10.810  19.800  25.680  1.00  0.00            
ATOM    118  H52 BCD     1      10.740  20.770  27.960  1.00  0.00            
ATOM    119  H53 BCD     1       9.310  22.000  27.310  1.00  0.00            
ATOM    120  H54 BCD     1      12.540  22.940  27.040  1.00  0.00            
ATOM    121  H55 BCD     1      12.420  23.200  29.690  1.00  0.00            
ATOM    122  H56 BCD     1      13.280  20.930  29.110  1.00  0.00            
ATOM    123  H57 BCD     1      14.190  20.890  26.120  1.00  0.00            
ATOM    124  H58 BCD     1      15.020  18.640  26.500  1.00  0.00            
ATOM    125  H59 BCD     1      15.980  19.850  27.400  1.00  0.00            
ATOM    126  H60 BCD     1      14.440  17.890  28.500  1.00  0.00            
ATOM    127  C37 BCD     1      12.050  21.250  20.810  1.00  0.00            
ATOM    128  O31 BCD     1      12.970  22.310  20.890  1.00  0.00            
ATOM    129  C38 BCD     1      10.670  21.540  21.450  1.00  0.00            
ATOM    130  O32 BCD     1      10.190  22.730  20.860  1.00  0.00            
ATOM    131  C39 BCD     1      10.870  21.810  23.000  1.00  0.00            
ATOM    132  O33 BCD     1       9.650  22.010  23.750  1.00  0.00            
ATOM    133  C40 BCD     1      11.640  20.650  23.690  1.00  0.00            
ATOM    134  C41 BCD     1      12.990  20.460  22.920  1.00  0.00            
ATOM    135  O34 BCD     1      12.610  20.160  21.540  1.00  0.00            
ATOM    136  C42 BCD     1      13.770  19.220  23.350  1.00  0.00            
ATOM    137  O35 BCD     1      13.160  17.970  23.120  1.00  0.00            
ATOM    138  H61 BCD     1      11.990  20.960  19.760  1.00  0.00            
ATOM    139  H62 BCD     1       9.900  20.760  21.370  1.00  0.00            
ATOM    140  H63 BCD     1       9.740  23.180  21.580  1.00  0.00            
ATOM    141  H64 BCD     1      11.380  22.740  23.250  1.00  0.00            
ATOM    142  H65 BCD     1       9.900  22.210  24.650  1.00  0.00            
ATOM    143  H66 BCD     1      11.110  19.690  23.650  1.00  0.00            
ATOM    144  H67 BCD     1      13.660  21.300  23.110  1.00  0.00            
ATOM    145  H68 BCD     1      14.630  19.230  22.660  1.00  0.00            
ATOM    146  H69 BCD     1      14.060  19.380  24.390  1.00  0.00            
ATOM    147  H70 BCD     1      13.060  17.670  24.020  1.00  0.00            
ATOM    148  C1  EF2     2      17.470  19.030  24.600  1.00  0.00            
ATOM    149  O1  EF2     2      16.780  20.250  25.000  1.00  0.00            
ATOM    150  C2  EF2     2      17.020  21.450  24.380  1.00  0.00            
ATOM    151  C3  EF2     2      18.270  21.700  23.840  1.00  0.00            
ATOM    152  C4  EF2     2      18.510  22.950  23.210  1.00  0.00            
ATOM    153  C5  EF2     2      17.550  23.920  23.240  1.00  0.00            
ATOM    154  N1  EF2     2      17.580  25.230  22.900  1.00  0.00            
ATOM    155  C6  EF2     2      16.310  25.770  23.200  1.00  0.00            
ATOM    156  C7  EF2     2      15.490  24.820  23.750  1.00  0.00            
ATOM    157  C8  EF2     2      14.020  25.070  24.140  1.00  0.00            
ATOM    158  C9  EF2     2      13.080  25.000  22.930  1.00  0.00            
ATOM    159  N2  EF2     2      11.700  25.490  23.190  1.00  0.00            
ATOM    160  C10 EF2     2      11.110  26.580  22.620  1.00  0.00            
ATOM    161  C11 EF2     2       9.970  27.160  23.340  1.00  0.00            
ATOM    162  O2  EF2     2      11.530  27.080  21.590  1.00  0.00            
ATOM    163  C12 EF2     2      16.310  23.680  23.850  1.00  0.00            
ATOM    164  C13 EF2     2      16.060  22.480  24.510  1.00  0.00            
ATOM    165  H1  EF2     2      17.540  18.970  23.500  1.00  0.00            
ATOM    166  H2  EF2     2      18.500  18.880  24.940  1.00  0.00            
ATOM    167  H3  EF2     2      16.890  18.170  24.960  1.00  0.00            
ATOM    168  H4  EF2     2      19.030  20.930  23.880  1.00  0.00            
ATOM    169  H5  EF2     2      19.480  23.220  22.790  1.00  0.00            
ATOM    170  H6  EF2     2      18.390  25.700  22.510  1.00  0.00            
ATOM    171  H7  EF2     2      16.040  26.800  23.010  1.00  0.00            
ATOM    172  H8  EF2     2      13.870  26.060  24.580  1.00  0.00            
ATOM    173  H9  EF2     2      13.720  24.320  24.900  1.00  0.00            
ATOM    174  H10 EF2     2      13.010  23.940  22.640  1.00  0.00            
ATOM    175  H11 EF2     2      13.440  25.650  22.130  1.00  0.00            
ATOM    176  H12 EF2     2      11.290  25.230  24.080  1.00  0.00            
ATOM    177  H13 EF2     2       9.940  28.250  23.170  1.00  0.00            
ATOM    178  H14 EF2     2       9.040  26.780  22.880  1.00  0.00            
ATOM    179  H15 EF2     2      10.030  26.900  24.400  1.00  0.00            
ATOM    180  H16 EF2     2      15.210  22.390  25.180  1.00  0.00            
TER
ENDMDL
MODEL        1
ATOM      1  C1  BCD     1       8.650  19.250  23.210  1.00  0.00            
ATOM      2  O1  BCD     1       9.400  20.330  23.700  1.00  0.00            
ATOM      3  C2  BCD     1       7.590  18.770  24.120  1.00  0.00            
ATOM      4  O2  BCD     1       6.840  19.970  24.320  1.00  0.00            
ATOM      5  C3  BCD     1       8.190  18.430  25.450  1.00  0.00            
ATOM      6  O3  BCD     1       7.250  18.190  26.440  1.00  0.00            
ATOM      7  C4  BCD     1       9.110  17.260  25.120  1.00  0.00            
ATOM      8  C5  BCD     1      10.210  17.650  24.210  1.00  0.00            
ATOM      9  O4  BCD     1       9.600  18.240  23.020  1.00  0.00            
ATOM     10  C6  BCD     1      11.040  16.420  23.770  1.00  0.00            
ATOM     11  O5  BCD     1      11.930  16.590  22.630  1.00  0.00            
ATOM     12  H1  BCD     1       8.330  19.540  22.210  1.00  0.00            
ATOM     13  H2  BCD     1       7.100  17.870  23.730  1.00  0.00            
ATOM     14  H3  BCD     1       6.450  19.670  25.140  1.00  0.00            
ATOM     15  H4  BCD     1       8.860  19.260  25.740  1.00  0.00            
ATOM     16  H5  BCD     1       7.680  18.010  27.280  1.00  0.00            
ATOM     17  H6  BCD     1       8.590  16.420  24.650  1.00  0.00            
ATOM     18  H7  BCD     1      10.820  18.420  24.700  1.00  0.00            
ATOM     19  H8  BCD     1      11.710  16.130  24.590  1.00  0.00            
ATOM     20  H9  BCD     1      10.390  15.570  23.560  1.00  0.00            
ATOM     21  H10 BCD     1      12.780  16.930  22.920  1.00  0.00            
ATOM     22  C7  BCD     1      10.770  24.030  22.480  1.00  0.00            
ATOM     23  O6  BCD     1      11.350  24.370  23.740  1.00  0.00            
ATOM     24  C8  BCD     1       9.300  23.830  22.680  1.00  0.00            
ATOM     25  O7  BCD     1       8.610  25.020  23.160  1.00  0.00            
ATOM     26  C9  BCD     1       8.970  22.610  23.510  1.00  0.00            
ATOM     27  O8  BCD     1       7.580  22.400  23.530  1.00  0.00            
ATOM     28  C10 BCD     1       9.620  21.500  22.800  1.00  0.00            
ATOM     29  C11 BCD     1      11.140  21.650  22.710  1.00  0.00            
ATOM     30  O9  BCD     1      11.360  22.890  22.030  1.00  0.00            
ATOM     31  C12 BCD     1      11.860  20.600  22.010  1.00  0.00            
ATOM     32  O10 BCD     1      11.480  20.550  20.600  1.00  0.00            
ATOM     33  H11 BCD     1      10.980  24.780  21.700  1.00  0.00            
ATOM     34  H12 BCD     1       8.920  23.640  21.670  1.00  0.00            
ATOM     35  H13 BCD     1       7.730  24.780  23.480  1.00  0.00            
ATOM     36  H14 BCD     1       9.440  22.720  24.490  1.00  0.00            
ATOM     37  H15 BCD     1       7.400  21.460  23.610  1.00  0.00            
ATOM     38  H16 BCD     1       9.270  21.360  21.770  1.00  0.00            
ATOM     39  H17 BCD     1      11.550  21.660  23.730  1.00  0.00            
ATOM     40  H18 BCD     1      12.930  20.850  22.080  1.00  0.00            
ATOM     41  H19 BCD     1      11.770  19.630  22.520  1.00  0.00            
ATOM     42  H20 BCD     1      11.250  19.650  20.340  1.00  0.00            
ATOM     43  C13 BCD     1      14.990  25.120  25.120  1.00  0.00            
ATOM     44  O11 BCD     1      14.890  23.850  25.740  1.00  0.00            
ATOM     45  C14 BCD     1      14.010  26.090  25.560  1.00  0.00            
ATOM     46  O12 BCD     1      14.170  26.200  26.970  1.00  0.00            
ATOM     47  C15 BCD     1      12.650  25.700  25.220  1.00  0.00            
ATOM     48  O13 BCD     1      11.710  26.730  25.550  1.00  0.00            
ATOM     49  C16 BCD     1      12.470  25.300  23.760  1.00  0.00            
ATOM     50  C17 BCD     1      13.680  24.620  23.120  1.00  0.00            
ATOM     51  O14 BCD     1      14.900  24.990  23.730  1.00  0.00            
ATOM     52  C18 BCD     1      13.860  24.940  21.660  1.00  0.00            
ATOM     53  O15 BCD     1      14.270  26.290  21.460  1.00  0.00            
ATOM     54  H21 BCD     1      16.050  25.350  25.310  1.00  0.00            
ATOM     55  H22 BCD     1      14.330  27.050  25.120  1.00  0.00            
ATOM     56  H23 BCD     1      13.370  26.550  27.370  1.00  0.00            
ATOM     57  H24 BCD     1      12.460  24.770  25.780  1.00  0.00            
ATOM     58  H25 BCD     1      10.830  26.340  25.500  1.00  0.00            
ATOM     59  H26 BCD     1      12.200  26.210  23.210  1.00  0.00            
ATOM     60  H27 BCD     1      13.600  23.540  23.330  1.00  0.00            
ATOM     61  H28 BCD     1      14.620  24.210  21.340  1.00  0.00            
ATOM     62  H29 BCD     1      12.900  24.870  21.140  1.00  0.00            
ATOM     63  H30 BCD     1      14.560  26.330  20.550  1.00  0.00            
ATOM     64  C19 BCD     1      17.660  21.610  27.930  1.00  0.00            
ATOM     65  O16 BCD     1      17.020  20.310  27.720  1.00  0.00            
ATOM     66  C20 BCD     1      16.790  22.570  28.670  1.00  0.00            
ATOM     67  O17 BCD     1      16.480  21.930  29.860  1.00  0.00            
ATOM     68  C21 BCD     1      15.560  22.840  27.830  1.00  0.00            
ATOM     69  O18 BCD     1      14.840  23.850  28.560  1.00  0.00            
ATOM     70  C22 BCD     1      16.030  23.540  26.570  1.00  0.00            
ATOM     71  C23 BCD     1      16.840  22.490  25.770  1.00  0.00            
ATOM     72  O19 BCD     1      17.900  22.100  26.660  1.00  0.00            
ATOM     73  C24 BCD     1      17.430  22.940  24.410  1.00  0.00            
ATOM     74  O20 BCD     1      18.070  21.810  23.810  1.00  0.00            
ATOM     75  H31 BCD     1      18.680  21.510  28.300  1.00  0.00            
ATOM     76  H32 BCD     1      17.250  23.540  28.880  1.00  0.00            
ATOM     77  H33 BCD     1      15.860  22.590  30.170  1.00  0.00            
ATOM     78  H34 BCD     1      15.000  21.920  27.670  1.00  0.00            
ATOM     79  H35 BCD     1      14.490  24.540  27.980  1.00  0.00            
ATOM     80  H36 BCD     1      16.700  24.360  26.870  1.00  0.00            
ATOM     81  H37 BCD     1      16.070  21.720  25.650  1.00  0.00            
ATOM     82  H38 BCD     1      16.660  23.320  23.710  1.00  0.00            
ATOM     83  H39 BCD     1      18.150  23.740  24.600  1.00  0.00            
ATOM     84  H40 BCD     1      18.360  21.240  24.530  1.00  0.00            
ATOM     85  C25 BCD     1      17.820  16.400  28.790  1.00  0.00            
ATOM     86  O21 BCD     1      16.450  16.270  28.940  1.00  0.00            
ATOM     87  C26 BCD     1      18.370  17.460  29.770  1.00  0.00            
ATOM     88  O22 BCD     1      18.180  17.120  31.160  1.00  0.00            
ATOM     89  C27 BCD     1      17.900  18.870  29.380  1.00  0.00            
ATOM     90  O23 BCD     1      18.550  19.860  30.190  1.00  0.00            
ATOM     91  C28 BCD     1      17.930  19.210  27.940  1.00  0.00            
ATOM     92  C29 BCD     1      17.440  18.030  27.080  1.00  0.00            
ATOM     93  O24 BCD     1      18.070  16.780  27.480  1.00  0.00            
ATOM     94  C30 BCD     1      17.640  18.180  25.600  1.00  0.00            
ATOM     95  O25 BCD     1      18.960  18.570  25.370  1.00  0.00            
ATOM     96  H41 BCD     1      18.320  15.450  28.970  1.00  0.00            
ATOM     97  H42 BCD     1      19.450  17.460  29.580  1.00  0.00            
ATOM     98  H43 BCD     1      18.780  17.650  31.690  1.00  0.00            
ATOM     99  H44 BCD     1      16.850  18.790  29.680  1.00  0.00            
ATOM    100  H45 BCD     1      18.200  20.730  30.000  1.00  0.00            
ATOM    101  H46 BCD     1      18.930  19.530  27.610  1.00  0.00            
ATOM    102  H47 BCD     1      16.360  17.970  27.260  1.00  0.00            
ATOM    103  H48 BCD     1      17.320  17.330  24.980  1.00  0.00            
ATOM    104  H49 BCD     1      17.030  19.030  25.260  1.00  0.00            
ATOM    105  H50 BCD     1      19.280  18.230  24.530  1.00  0.00            
ATOM    106  C31 BCD     1      13.190  13.890  29.550  1.00  0.00            
ATOM    107  O26 BCD     1      12.560  14.890  28.850  1.00  0.00            
ATOM    108  C32 BCD     1      13.750  14.530  30.850  1.00  0.00            
ATOM    109  O27 BCD     1      12.760  15.160  31.470  1.00  0.00            
ATOM    110  C33 BCD     1      14.990  15.430  30.490  1.00  0.00            
ATOM    111  C34 BCD     1      15.970  15.010  29.340  1.00  0.00            
ATOM    112  C35 BCD     1      15.160  14.380  28.210  1.00  0.00            
ATOM    113  O28 BCD     1      14.290  13.430  28.810  1.00  0.00            
ATOM    114  C36 BCD     1      16.100  13.600  27.190  1.00  0.00            
ATOM    115  O29 BCD     1      16.770  12.500  27.830  1.00  0.00            
ATOM    116  O30 BCD     1      15.660  15.880  31.690  1.00  0.00            
ATOM    117  H51 BCD     1      12.490  13.070  29.760  1.00  0.00            
ATOM    118  H52 BCD     1      14.150  13.780  31.550  1.00  0.00            
ATOM    119  H53 BCD     1      13.140  15.550  32.260  1.00  0.00            
ATOM    120  H54 BCD     1      14.540  16.320  30.020  1.00  0.00            
ATOM    121  H55 BCD     1      16.140  16.660  31.410  1.00  0.00            
ATOM    122  H56 BCD     1      16.700  14.290  29.730  1.00  0.00            
ATOM    123  H57 BCD     1      14.550  15.180  27.780  1.00  0.00            
ATOM    124  H58 BCD     1      15.400  13.300  26.400  1.00  0.00            
ATOM    125  H59 BCD     1      16.830  14.230  26.680  1.00  0.00            
ATOM    126  H60 BCD     1      17.490  12.340  27.210  1.00  0.00            
ATOM    127  C37 BCD     1       9.070  16.080  27.090  1.00  0.00            
ATOM    128  O31 BCD     1       9.820  16.910  26.260  1.00  0.00            
ATOM    129  C38 BCD     1       9.280  16.470  28.520  1.00  0.00            
ATOM    130  O32 BCD     1       8.770  17.820  28.760  1.00  0.00            
ATOM    131  C39 BCD     1      10.720  16.280  28.960  1.00  0.00            
ATOM    132  O33 BCD     1      10.740  16.470  30.390  1.00  0.00            
ATOM    133  C40 BCD     1      11.150  14.840  28.610  1.00  0.00            
ATOM    134  C41 BCD     1      10.940  14.540  27.200  1.00  0.00            
ATOM    135  O34 BCD     1       9.540  14.740  26.850  1.00  0.00            
ATOM    136  C42 BCD     1      11.450  13.100  26.850  1.00  0.00            
ATOM    137  O35 BCD     1      10.960  12.120  27.770  1.00  0.00            
ATOM    138  H61 BCD     1       8.000  16.080  26.840  1.00  0.00            
ATOM    139  H62 BCD     1       8.700  15.750  29.120  1.00  0.00            
ATOM    140  H63 BCD     1       9.400  18.120  29.420  1.00  0.00            
ATOM    141  H64 BCD     1      11.330  17.060  28.490  1.00  0.00            
ATOM    142  H65 BCD     1      11.360  15.880  30.820  1.00  0.00            
ATOM    143  H66 BCD     1      10.740  14.130  29.330  1.00  0.00            
ATOM    144  H67 BCD     1      11.560  15.160  26.540  1.00  0.00            
ATOM    145  H68 BCD     1      10.980  12.690  25.950  1.00  0.00            
ATOM    146  H69 BCD     1      12.540  13.160  26.950  1.00  0.00            
ATOM    147  H70 BCD     1      11.590  11.390  27.840  1.00  0.00            
ATOM    148  C1  EF2     2      14.470  13.670  23.810  1.00  0.00            
ATOM    149  O1  EF2     2      14.150  14.730  24.720  1.00  0.00            
ATOM    150  C2  EF2     2      14.370  16.090  24.630  1.00  0.00            
ATOM    151  C3  EF2     2      14.900  16.740  23.430  1.00  0.00            
ATOM    152  C4  EF2     2      15.120  18.110  23.340  1.00  0.00            
ATOM    153  C5  EF2     2      14.600  18.910  24.350  1.00  0.00            
ATOM    154  N1  EF2     2      14.510  20.250  24.240  1.00  0.00            
ATOM    155  C6  EF2     2      13.760  20.680  25.360  1.00  0.00            
ATOM    156  C7  EF2     2      13.590  19.560  26.210  1.00  0.00            
ATOM    157  C8  EF2     2      12.850  19.600  27.490  1.00  0.00            
ATOM    158  C9  EF2     2      13.760  19.060  28.670  1.00  0.00            
ATOM    159  N2  EF2     2      13.000  18.980  29.890  1.00  0.00            
ATOM    160  C10 EF2     2      13.630  18.950  31.080  1.00  0.00            
ATOM    161  C11 EF2     2      12.830  19.500  32.250  1.00  0.00            
ATOM    162  O2  EF2     2      14.800  18.470  31.070  1.00  0.00            
ATOM    163  C12 EF2     2      14.050  18.380  25.450  1.00  0.00            
ATOM    164  C13 EF2     2      13.840  17.020  25.610  1.00  0.00            
ATOM    165  H1  EF2     2      13.610  13.520  23.150  1.00  0.00            
ATOM    166  H2  EF2     2      15.310  13.920  23.150  1.00  0.00            
ATOM    167  H3  EF2     2      14.880  12.800  24.340  1.00  0.00            
ATOM    168  H4  EF2     2      15.290  16.110  22.630  1.00  0.00            
ATOM    169  H5  EF2     2      15.670  18.540  22.520  1.00  0.00            
ATOM    170  H6  EF2     2      14.860  20.790  23.470  1.00  0.00            
ATOM    171  H7  EF2     2      13.430  21.680  25.600  1.00  0.00            
ATOM    172  H8  EF2     2      11.930  19.010  27.450  1.00  0.00            
ATOM    173  H9  EF2     2      12.550  20.630  27.730  1.00  0.00            
ATOM    174  H10 EF2     2      14.680  19.630  28.830  1.00  0.00            
ATOM    175  H11 EF2     2      14.130  18.060  28.430  1.00  0.00            
ATOM    176  H12 EF2     2      12.030  19.270  29.910  1.00  0.00            
ATOM    177  H13 EF2     2      13.050  20.550  32.450  1.00  0.00            
ATOM    178  H14 EF2     2      11.740  19.470  32.070  1.00  0.00            
ATOM    179  H15 EF2     2      13.070  18.890  33.130  1.00  0.00            
ATOM    180  H16 EF2     2      13.290  16.640  26.460  1.00  0.00            
TER
ENDMDL
MODEL        1
ATOM      1  C1  BCD     1       5.840  39.250  29.620  1.00  0.00            
ATOM      2  O1  BCD     1       4.920  38.540  30.560  1.00  0.00            
ATOM      3  C2  BCD     1       5.410  39.130  28.140  1.00  0.00            
ATOM      4  O2  BCD     1       4.220  39.870  28.080  1.00  0.00            
ATOM      5  C3  BCD     1       5.140  37.750  27.730  1.00  0.00            
ATOM      6  O3  BCD     1       4.690  37.620  26.440  1.00  0.00            
ATOM      7  C4  BCD     1       6.470  36.960  27.930  1.00  0.00            
ATOM      8  C5  BCD     1       7.030  37.150  29.350  1.00  0.00            
ATOM      9  O4  BCD     1       7.080  38.560  29.680  1.00  0.00            
ATOM     10  C6  BCD     1       8.350  36.420  29.600  1.00  0.00            
ATOM     11  O5  BCD     1       9.410  36.790  28.750  1.00  0.00            
ATOM     12  H1  BCD     1       5.970  40.300  29.920  1.00  0.00            
ATOM     13  H2  BCD     1       6.040  39.630  27.390  1.00  0.00            
ATOM     14  H3  BCD     1       3.390  39.380  28.110  1.00  0.00            
ATOM     15  H4  BCD     1       4.390  37.320  28.410  1.00  0.00            
ATOM     16  H5  BCD     1       4.380  36.720  26.260  1.00  0.00            
ATOM     17  H6  BCD     1       7.240  37.280  27.210  1.00  0.00            
ATOM     18  H7  BCD     1       6.330  36.620  30.020  1.00  0.00            
ATOM     19  H8  BCD     1       8.720  36.630  30.610  1.00  0.00            
ATOM     20  H9  BCD     1       8.150  35.340  29.550  1.00  0.00            
ATOM     21  H10 BCD     1      10.210  36.350  29.050  1.00  0.00            
ATOM     22  C7  BCD     1       3.970  39.070  34.510  1.00  0.00            
ATOM     23  O6  BCD     1       4.280  37.730  34.710  1.00  0.00            
ATOM     24  C8  BCD     1       2.760  39.140  33.520  1.00  0.00            
ATOM     25  O7  BCD     1       1.720  38.280  34.010  1.00  0.00            
ATOM     26  C9  BCD     1       3.190  38.700  32.170  1.00  0.00            
ATOM     27  O8  BCD     1       2.230  39.070  31.200  1.00  0.00            
ATOM     28  C10 BCD     1       4.500  39.290  31.720  1.00  0.00            
ATOM     29  C11 BCD     1       5.590  39.330  32.800  1.00  0.00            
ATOM     30  O9  BCD     1       5.160  39.780  34.070  1.00  0.00            
ATOM     31  C12 BCD     1       6.670  40.270  32.530  1.00  0.00            
ATOM     32  O10 BCD     1       6.100  41.580  32.340  1.00  0.00            
ATOM     33  H11 BCD     1       3.810  39.580  35.470  1.00  0.00            
ATOM     34  H12 BCD     1       2.370  40.170  33.530  1.00  0.00            
ATOM     35  H13 BCD     1       2.080  37.440  34.300  1.00  0.00            
ATOM     36  H14 BCD     1       3.340  37.610  32.160  1.00  0.00            
ATOM     37  H15 BCD     1       2.120  38.380  30.530  1.00  0.00            
ATOM     38  H16 BCD     1       4.370  40.330  31.410  1.00  0.00            
ATOM     39  H17 BCD     1       6.130  38.380  32.880  1.00  0.00            
ATOM     40  H18 BCD     1       7.350  40.330  33.390  1.00  0.00            
ATOM     41  H19 BCD     1       7.300  40.010  31.670  1.00  0.00            
ATOM     42  H20 BCD     1       6.770  42.180  31.990  1.00  0.00            
ATOM     43  C13 BCD     1       4.890  34.710  37.470  1.00  0.00            
ATOM     44  O11 BCD     1       5.580  33.810  36.670  1.00  0.00            
ATOM     45  C14 BCD     1       3.460  34.830  36.920  1.00  0.00            
ATOM     46  O12 BCD     1       2.840  33.560  36.770  1.00  0.00            
ATOM     47  C15 BCD     1       3.440  35.750  35.750  1.00  0.00            
ATOM     48  O13 BCD     1       2.050  35.890  35.290  1.00  0.00            
ATOM     49  C16 BCD     1       4.170  37.090  35.980  1.00  0.00            
ATOM     50  C17 BCD     1       5.600  36.810  36.480  1.00  0.00            
ATOM     51  O14 BCD     1       5.620  35.910  37.630  1.00  0.00            
ATOM     52  C18 BCD     1       6.260  38.020  37.100  1.00  0.00            
ATOM     53  O15 BCD     1       5.660  38.370  38.390  1.00  0.00            
ATOM     54  H21 BCD     1       4.840  34.250  38.470  1.00  0.00            
ATOM     55  H22 BCD     1       2.840  35.260  37.720  1.00  0.00            
ATOM     56  H23 BCD     1       3.230  33.190  35.970  1.00  0.00            
ATOM     57  H24 BCD     1       4.030  35.340  34.930  1.00  0.00            
ATOM     58  H25 BCD     1       1.990  35.110  34.720  1.00  0.00            
ATOM     59  H26 BCD     1       3.660  37.710  36.740  1.00  0.00            
ATOM     60  H27 BCD     1       6.230  36.450  35.660  1.00  0.00            
ATOM     61  H28 BCD     1       7.290  37.670  37.260  1.00  0.00            
ATOM     62  H29 BCD     1       6.290  38.890  36.440  1.00  0.00            
ATOM     63  H30 BCD     1       6.180  38.090  39.150  1.00  0.00            
ATOM     64  C19 BCD     1       8.290  30.630  36.750  1.00  0.00            
ATOM     65  O16 BCD     1       7.690  30.460  35.470  1.00  0.00            
ATOM     66  C20 BCD     1       7.140  30.670  37.820  1.00  0.00            
ATOM     67  O17 BCD     1       6.610  29.370  37.910  1.00  0.00            
ATOM     68  C21 BCD     1       6.070  31.780  37.550  1.00  0.00            
ATOM     69  O18 BCD     1       5.230  31.930  38.730  1.00  0.00            
ATOM     70  C22 BCD     1       6.680  33.130  37.270  1.00  0.00            
ATOM     71  C23 BCD     1       7.980  33.010  36.390  1.00  0.00            
ATOM     72  O19 BCD     1       8.870  31.910  36.800  1.00  0.00            
ATOM     73  C24 BCD     1       8.620  34.350  36.150  1.00  0.00            
ATOM     74  O20 BCD     1       8.640  35.150  37.370  1.00  0.00            
ATOM     75  H31 BCD     1       9.060  29.870  36.900  1.00  0.00            
ATOM     76  H32 BCD     1       7.580  30.980  38.780  1.00  0.00            
ATOM     77  H33 BCD     1       6.420  29.040  37.030  1.00  0.00            
ATOM     78  H34 BCD     1       5.410  31.440  36.740  1.00  0.00            
ATOM     79  H35 BCD     1       4.700  31.140  38.830  1.00  0.00            
ATOM     80  H36 BCD     1       6.960  33.580  38.230  1.00  0.00            
ATOM     81  H37 BCD     1       7.650  32.740  35.380  1.00  0.00            
ATOM     82  H38 BCD     1       9.600  34.270  35.680  1.00  0.00            
ATOM     83  H39 BCD     1       7.990  34.850  35.410  1.00  0.00            
ATOM     84  H40 BCD     1       7.710  35.340  37.500  1.00  0.00            
ATOM     85  C25 BCD     1       7.640  27.750  32.270  1.00  0.00            
ATOM     86  O21 BCD     1       7.080  28.740  31.490  1.00  0.00            
ATOM     87  C26 BCD     1       6.740  27.410  33.460  1.00  0.00            
ATOM     88  O22 BCD     1       5.540  26.760  33.030  1.00  0.00            
ATOM     89  C27 BCD     1       6.560  28.620  34.370  1.00  0.00            
ATOM     90  O23 BCD     1       5.730  28.270  35.520  1.00  0.00            
ATOM     91  C28 BCD     1       7.890  29.220  34.760  1.00  0.00            
ATOM     92  C29 BCD     1       8.860  29.480  33.560  1.00  0.00            
ATOM     93  O24 BCD     1       8.890  28.240  32.820  1.00  0.00            
ATOM     94  C30 BCD     1      10.270  29.880  33.890  1.00  0.00            
ATOM     95  O25 BCD     1      10.950  29.010  34.710  1.00  0.00            
ATOM     96  H41 BCD     1       8.040  26.850  31.780  1.00  0.00            
ATOM     97  H42 BCD     1       7.380  26.690  33.990  1.00  0.00            
ATOM     98  H43 BCD     1       5.000  27.370  32.530  1.00  0.00            
ATOM     99  H44 BCD     1       5.920  29.350  33.860  1.00  0.00            
ATOM    100  H45 BCD     1       4.840  28.100  35.210  1.00  0.00            
ATOM    101  H46 BCD     1       8.370  28.450  35.370  1.00  0.00            
ATOM    102  H47 BCD     1       8.390  30.200  32.880  1.00  0.00            
ATOM    103  H48 BCD     1      10.920  30.120  33.040  1.00  0.00            
ATOM    104  H49 BCD     1      10.260  30.830  34.450  1.00  0.00            
ATOM    105  H50 BCD     1      10.860  28.090  34.440  1.00  0.00            
ATOM    106  C31 BCD     1       5.910  29.880  27.710  1.00  0.00            
ATOM    107  O26 BCD     1       6.140  31.250  28.150  1.00  0.00            
ATOM    108  C32 BCD     1       4.830  29.120  28.540  1.00  0.00            
ATOM    109  O27 BCD     1       3.570  29.740  28.250  1.00  0.00            
ATOM    110  C33 BCD     1       5.220  29.190  30.020  1.00  0.00            
ATOM    111  C34 BCD     1       6.600  28.480  30.200  1.00  0.00            
ATOM    112  C35 BCD     1       7.690  29.110  29.270  1.00  0.00            
ATOM    113  O28 BCD     1       7.160  29.220  27.910  1.00  0.00            
ATOM    114  C36 BCD     1       8.890  28.190  29.100  1.00  0.00            
ATOM    115  O29 BCD     1       8.620  26.890  28.560  1.00  0.00            
ATOM    116  O30 BCD     1       4.330  28.470  30.890  1.00  0.00            
ATOM    117  H51 BCD     1       5.650  29.890  26.650  1.00  0.00            
ATOM    118  H52 BCD     1       4.860  28.080  28.190  1.00  0.00            
ATOM    119  H53 BCD     1       3.180  29.110  27.630  1.00  0.00            
ATOM    120  H54 BCD     1       5.240  30.270  30.230  1.00  0.00            
ATOM    121  H55 BCD     1       3.500  28.910  31.080  1.00  0.00            
ATOM    122  H56 BCD     1       6.510  27.400  29.990  1.00  0.00            
ATOM    123  H57 BCD     1       7.920  30.100  29.680  1.00  0.00            
ATOM    124  H58 BCD     1       9.640  28.730  28.520  1.00  0.00            
ATOM    125  H59 BCD     1       9.280  28.020  30.110  1.00  0.00            
ATOM    126  H60 BCD     1       8.320  27.020  27.660  1.00  0.00            
ATOM    127  C37 BCD     1       6.470  34.970  26.510  1.00  0.00            
ATOM    128  O31 BCD     1       6.230  35.560  27.800  1.00  0.00            
ATOM    129  C38 BCD     1       5.250  34.150  26.090  1.00  0.00            
ATOM    130  O32 BCD     1       4.190  35.010  25.940  1.00  0.00            
ATOM    131  C39 BCD     1       4.990  32.980  27.060  1.00  0.00            
ATOM    132  O33 BCD     1       3.730  32.270  26.780  1.00  0.00            
ATOM    133  C40 BCD     1       6.280  32.140  27.040  1.00  0.00            
ATOM    134  C41 BCD     1       7.570  32.880  27.320  1.00  0.00            
ATOM    135  O34 BCD     1       7.640  34.100  26.580  1.00  0.00            
ATOM    136  C42 BCD     1       8.770  32.090  27.110  1.00  0.00            
ATOM    137  O35 BCD     1       9.050  31.760  25.720  1.00  0.00            
ATOM    138  H61 BCD     1       6.670  35.790  25.810  1.00  0.00            
ATOM    139  H62 BCD     1       5.510  33.760  25.100  1.00  0.00            
ATOM    140  H63 BCD     1       3.590  34.500  25.390  1.00  0.00            
ATOM    141  H64 BCD     1       4.930  33.460  28.050  1.00  0.00            
ATOM    142  H65 BCD     1       3.650  31.610  27.470  1.00  0.00            
ATOM    143  H66 BCD     1       6.340  31.570  26.110  1.00  0.00            
ATOM    144  H67 BCD     1       7.580  33.120  28.390  1.00  0.00            
ATOM    145  H68 BCD     1       9.620  32.740  27.370  1.00  0.00            
ATOM    146  H69 BCD     1       8.880  31.260  27.820  1.00  0.00            
ATOM    147  H70 BCD     1       9.520  30.930  25.690  1.00  0.00            
ATOM    148  C1  EF2     2      11.160  31.390  30.100  1.00  0.00            
ATOM    149  O1  EF2     2       9.860  31.490  30.690  1.00  0.00            
ATOM    150  C2  EF2     2       9.450  32.590  31.410  1.00  0.00            
ATOM    151  C3  EF2     2      10.280  33.450  32.170  1.00  0.00            
ATOM    152  C4  EF2     2       9.710  34.600  32.810  1.00  0.00            
ATOM    153  C5  EF2     2       8.310  34.810  32.660  1.00  0.00            
ATOM    154  N1  EF2     2       7.540  35.820  33.030  1.00  0.00            
ATOM    155  C6  EF2     2       6.190  35.620  32.550  1.00  0.00            
ATOM    156  C7  EF2     2       6.130  34.390  31.920  1.00  0.00            
ATOM    157  C8  EF2     2       5.100  33.960  31.060  1.00  0.00            
ATOM    158  C9  EF2     2       4.130  35.050  30.690  1.00  0.00            
ATOM    159  N2  EF2     2       3.200  34.630  29.690  1.00  0.00            
ATOM    160  C10 EF2     2       2.120  35.430  29.220  1.00  0.00            
ATOM    161  C11 EF2     2       0.990  34.650  28.520  1.00  0.00            
ATOM    162  O2  EF2     2       2.020  36.630  29.410  1.00  0.00            
ATOM    163  C12 EF2     2       7.550  33.900  31.900  1.00  0.00            
ATOM    164  C13 EF2     2       8.050  32.840  31.240  1.00  0.00            
ATOM    165  H1  EF2     2      11.460  32.320  29.590  1.00  0.00            
ATOM    166  H2  EF2     2      11.990  31.170  30.790  1.00  0.00            
ATOM    167  H3  EF2     2      11.130  30.630  29.310  1.00  0.00            
ATOM    168  H4  EF2     2      11.350  33.260  32.260  1.00  0.00            
ATOM    169  H5  EF2     2      10.310  35.350  33.310  1.00  0.00            
ATOM    170  H6  EF2     2       7.860  36.660  33.490  1.00  0.00            
ATOM    171  H7  EF2     2       5.440  36.390  32.690  1.00  0.00            
ATOM    172  H8  EF2     2       4.480  33.220  31.590  1.00  0.00            
ATOM    173  H9  EF2     2       5.540  33.550  30.150  1.00  0.00            
ATOM    174  H10 EF2     2       4.560  35.960  30.250  1.00  0.00            
ATOM    175  H11 EF2     2       3.620  35.400  31.590  1.00  0.00            
ATOM    176  H12 EF2     2       3.130  33.680  29.360  1.00  0.00            
ATOM    177  H13 EF2     2       0.390  35.300  27.880  1.00  0.00            
ATOM    178  H14 EF2     2       1.390  33.850  27.880  1.00  0.00            
ATOM    179  H15 EF2     2       0.270  34.200  29.200  1.00  0.00            
ATOM    180  H16 EF2     2       7.440  32.120  30.710  1.00  0.00            
TER
ENDMDL
MODEL        1
ATOM      1  C1  BCD     1      10.570  18.890  21.730  1.00  0.00            
ATOM      2  O1  BCD     1      10.010  20.060  22.260  1.00  0.00            
ATOM      3  C2  BCD     1      10.890  17.980  22.910  1.00  0.00            
ATOM      4  O2  BCD     1       9.750  17.610  23.640  1.00  0.00            
ATOM      5  C3  BCD     1      12.000  18.580  23.810  1.00  0.00            
ATOM      6  O3  BCD     1      12.500  17.590  24.800  1.00  0.00            
ATOM      7  C4  BCD     1      13.190  19.150  23.040  1.00  0.00            
ATOM      8  C5  BCD     1      12.700  19.960  21.840  1.00  0.00            
ATOM      9  O4  BCD     1      11.770  19.160  21.100  1.00  0.00            
ATOM     10  C6  BCD     1      13.900  20.400  20.990  1.00  0.00            
ATOM     11  O5  BCD     1      13.420  20.750  19.690  1.00  0.00            
ATOM     12  H1  BCD     1       9.880  18.390  21.040  1.00  0.00            
ATOM     13  H2  BCD     1      11.170  17.020  22.460  1.00  0.00            
ATOM     14  H3  BCD     1      10.010  16.820  24.120  1.00  0.00            
ATOM     15  H4  BCD     1      11.560  19.400  24.380  1.00  0.00            
ATOM     16  H5  BCD     1      13.460  17.560  24.850  1.00  0.00            
ATOM     17  H6  BCD     1      13.800  18.300  22.700  1.00  0.00            
ATOM     18  H7  BCD     1      12.240  20.890  22.200  1.00  0.00            
ATOM     19  H8  BCD     1      14.330  21.340  21.360  1.00  0.00            
ATOM     20  H9  BCD     1      14.680  19.640  20.910  1.00  0.00            
ATOM     21  H10 BCD     1      14.170  21.030  19.160  1.00  0.00            
ATOM     22  C7  BCD     1       6.800  22.580  21.570  1.00  0.00            
ATOM     23  O6  BCD     1       7.380  23.570  22.470  1.00  0.00            
ATOM     24  C8  BCD     1       6.550  21.260  22.300  1.00  0.00            
ATOM     25  O7  BCD     1       5.560  21.520  23.300  1.00  0.00            
ATOM     26  C9  BCD     1       7.860  20.710  22.930  1.00  0.00            
ATOM     27  O8  BCD     1       7.640  19.460  23.570  1.00  0.00            
ATOM     28  C10 BCD     1       8.850  20.530  21.770  1.00  0.00            
ATOM     29  C11 BCD     1       8.990  21.840  20.980  1.00  0.00            
ATOM     30  O9  BCD     1       7.760  22.380  20.540  1.00  0.00            
ATOM     31  C12 BCD     1       9.930  21.830  19.760  1.00  0.00            
ATOM     32  O10 BCD     1       9.720  20.840  18.770  1.00  0.00            
ATOM     33  H11 BCD     1       5.890  22.970  21.110  1.00  0.00            
ATOM     34  H12 BCD     1       6.240  20.480  21.590  1.00  0.00            
ATOM     35  H13 BCD     1       5.190  22.340  22.990  1.00  0.00            
ATOM     36  H14 BCD     1       8.290  21.470  23.590  1.00  0.00            
ATOM     37  H15 BCD     1       8.500  19.120  23.840  1.00  0.00            
ATOM     38  H16 BCD     1       8.470  19.860  20.990  1.00  0.00            
ATOM     39  H17 BCD     1       9.390  22.590  21.690  1.00  0.00            
ATOM     40  H18 BCD     1       9.930  22.790  19.230  1.00  0.00            
ATOM     41  H19 BCD     1      10.960  21.770  20.140  1.00  0.00            
ATOM     42  H20 BCD     1      10.160  21.100  17.950  1.00  0.00            
ATOM     43  C13 BCD     1       6.730  27.660  23.110  1.00  0.00            
ATOM     44  O11 BCD     1       7.280  27.460  24.440  1.00  0.00            
ATOM     45  C14 BCD     1       5.570  26.690  22.940  1.00  0.00            
ATOM     46  O12 BCD     1       4.500  27.030  23.870  1.00  0.00            
ATOM     47  C15 BCD     1       5.970  25.260  23.120  1.00  0.00            
ATOM     48  O13 BCD     1       4.860  24.440  22.980  1.00  0.00            
ATOM     49  C16 BCD     1       7.040  24.900  22.090  1.00  0.00            
ATOM     50  C17 BCD     1       8.200  25.890  22.030  1.00  0.00            
ATOM     51  O14 BCD     1       7.620  27.250  22.020  1.00  0.00            
ATOM     52  C18 BCD     1       9.120  25.650  20.900  1.00  0.00            
ATOM     53  O15 BCD     1       8.390  25.780  19.670  1.00  0.00            
ATOM     54  H21 BCD     1       6.380  28.680  22.960  1.00  0.00            
ATOM     55  H22 BCD     1       5.160  26.820  21.930  1.00  0.00            
ATOM     56  H23 BCD     1       4.970  27.040  24.710  1.00  0.00            
ATOM     57  H24 BCD     1       6.350  25.240  24.150  1.00  0.00            
ATOM     58  H25 BCD     1       4.280  24.540  23.740  1.00  0.00            
ATOM     59  H26 BCD     1       6.560  24.870  21.100  1.00  0.00            
ATOM     60  H27 BCD     1       8.750  25.840  22.980  1.00  0.00            
ATOM     61  H28 BCD     1       9.970  26.350  20.960  1.00  0.00            
ATOM     62  H29 BCD     1       9.400  24.590  20.990  1.00  0.00            
ATOM     63  H30 BCD     1       7.610  26.290  19.880  1.00  0.00            
ATOM     64  C19 BCD     1       7.670  29.260  28.180  1.00  0.00            
ATOM     65  O16 BCD     1       8.760  28.310  28.180  1.00  0.00            
ATOM     66  C20 BCD     1       6.330  28.610  27.980  1.00  0.00            
ATOM     67  O17 BCD     1       6.000  27.830  29.110  1.00  0.00            
ATOM     68  C21 BCD     1       6.330  27.710  26.680  1.00  0.00            
ATOM     69  O18 BCD     1       5.030  27.080  26.430  1.00  0.00            
ATOM     70  C22 BCD     1       6.880  28.450  25.440  1.00  0.00            
ATOM     71  C23 BCD     1       8.030  29.360  25.780  1.00  0.00            
ATOM     72  O19 BCD     1       7.890  30.040  27.030  1.00  0.00            
ATOM     73  C24 BCD     1       8.310  30.490  24.730  1.00  0.00            
ATOM     74  O20 BCD     1       7.130  31.260  24.470  1.00  0.00            
ATOM     75  H31 BCD     1       7.690  29.970  29.020  1.00  0.00            
ATOM     76  H32 BCD     1       5.550  29.370  27.800  1.00  0.00            
ATOM     77  H33 BCD     1       6.760  27.300  29.370  1.00  0.00            
ATOM     78  H34 BCD     1       6.950  26.850  26.970  1.00  0.00            
ATOM     79  H35 BCD     1       4.710  26.600  27.190  1.00  0.00            
ATOM     80  H36 BCD     1       6.100  29.100  25.020  1.00  0.00            
ATOM     81  H37 BCD     1       9.000  28.850  25.800  1.00  0.00            
ATOM     82  H38 BCD     1       9.120  31.120  25.110  1.00  0.00            
ATOM     83  H39 BCD     1       8.770  30.180  23.780  1.00  0.00            
ATOM     84  H40 BCD     1       7.110  31.910  25.180  1.00  0.00            
ATOM     85  C25 BCD     1      11.760  26.470  30.180  1.00  0.00            
ATOM     86  O21 BCD     1      12.100  25.710  29.000  1.00  0.00            
ATOM     87  C26 BCD     1      10.350  26.150  30.700  1.00  0.00            
ATOM     88  O22 BCD     1      10.270  24.770  30.970  1.00  0.00            
ATOM     89  C27 BCD     1       9.320  26.580  29.630  1.00  0.00            
ATOM     90  O23 BCD     1       7.970  26.280  30.100  1.00  0.00            
ATOM     91  C28 BCD     1       9.570  28.060  29.270  1.00  0.00            
ATOM     92  C29 BCD     1      10.960  28.360  28.850  1.00  0.00            
ATOM     93  O24 BCD     1      11.900  27.830  29.890  1.00  0.00            
ATOM     94  C30 BCD     1      11.280  29.770  28.450  1.00  0.00            
ATOM     95  O25 BCD     1      12.600  29.970  27.940  1.00  0.00            
ATOM     96  H41 BCD     1      12.470  26.330  31.010  1.00  0.00            
ATOM     97  H42 BCD     1      10.140  26.700  31.630  1.00  0.00            
ATOM     98  H43 BCD     1      10.870  24.660  31.710  1.00  0.00            
ATOM     99  H44 BCD     1       9.580  26.020  28.730  1.00  0.00            
ATOM    100  H45 BCD     1       7.860  25.370  30.390  1.00  0.00            
ATOM    101  H46 BCD     1       9.240  28.690  30.110  1.00  0.00            
ATOM    102  H47 BCD     1      11.110  27.790  27.930  1.00  0.00            
ATOM    103  H48 BCD     1      10.560  30.000  27.660  1.00  0.00            
ATOM    104  H49 BCD     1      11.040  30.460  29.270  1.00  0.00            
ATOM    105  H50 BCD     1      12.800  30.800  28.390  1.00  0.00            
ATOM    106  C31 BCD     1      15.540  23.670  27.860  1.00  0.00            
ATOM    107  O26 BCD     1      14.870  22.670  27.070  1.00  0.00            
ATOM    108  C32 BCD     1      15.150  23.530  29.320  1.00  0.00            
ATOM    109  O27 BCD     1      15.350  22.270  29.810  1.00  0.00            
ATOM    110  C33 BCD     1      13.680  24.000  29.550  1.00  0.00            
ATOM    111  C34 BCD     1      13.420  25.360  28.920  1.00  0.00            
ATOM    112  C35 BCD     1      13.820  25.390  27.430  1.00  0.00            
ATOM    113  O28 BCD     1      15.140  24.930  27.440  1.00  0.00            
ATOM    114  C36 BCD     1      13.790  26.850  26.820  1.00  0.00            
ATOM    115  O29 BCD     1      14.430  27.820  27.620  1.00  0.00            
ATOM    116  O30 BCD     1      13.420  24.000  30.970  1.00  0.00            
ATOM    117  H51 BCD     1      16.620  23.660  27.660  1.00  0.00            
ATOM    118  H52 BCD     1      15.770  24.200  29.930  1.00  0.00            
ATOM    119  H53 BCD     1      16.110  22.280  30.400  1.00  0.00            
ATOM    120  H54 BCD     1      13.090  23.230  29.040  1.00  0.00            
ATOM    121  H55 BCD     1      13.490  23.090  31.260  1.00  0.00            
ATOM    122  H56 BCD     1      14.040  26.090  29.440  1.00  0.00            
ATOM    123  H57 BCD     1      13.250  24.650  26.860  1.00  0.00            
ATOM    124  H58 BCD     1      14.210  26.870  25.800  1.00  0.00            
ATOM    125  H59 BCD     1      12.740  27.120  26.700  1.00  0.00            
ATOM    126  H60 BCD     1      13.880  28.600  27.550  1.00  0.00            
ATOM    127  C37 BCD     1      15.260  19.770  24.220  1.00  0.00            
ATOM    128  O31 BCD     1      13.860  19.980  23.990  1.00  0.00            
ATOM    129  C38 BCD     1      15.490  19.220  25.590  1.00  0.00            
ATOM    130  O32 BCD     1      15.000  17.910  25.740  1.00  0.00            
ATOM    131  C39 BCD     1      14.970  20.300  26.610  1.00  0.00            
ATOM    132  O33 BCD     1      15.190  20.080  28.000  1.00  0.00            
ATOM    133  C40 BCD     1      15.600  21.650  26.280  1.00  0.00            
ATOM    134  C41 BCD     1      15.470  22.130  24.800  1.00  0.00            
ATOM    135  O34 BCD     1      15.880  21.030  23.940  1.00  0.00            
ATOM    136  C42 BCD     1      16.480  23.270  24.610  1.00  0.00            
ATOM    137  O35 BCD     1      16.530  23.580  23.250  1.00  0.00            
ATOM    138  H61 BCD     1      15.600  19.020  23.500  1.00  0.00            
ATOM    139  H62 BCD     1      16.560  19.100  25.840  1.00  0.00            
ATOM    140  H63 BCD     1      15.050  17.690  26.670  1.00  0.00            
ATOM    141  H64 BCD     1      13.890  20.360  26.430  1.00  0.00            
ATOM    142  H65 BCD     1      14.810  20.770  28.550  1.00  0.00            
ATOM    143  H66 BCD     1      16.630  21.500  26.640  1.00  0.00            
ATOM    144  H67 BCD     1      14.450  22.480  24.600  1.00  0.00            
ATOM    145  H68 BCD     1      16.180  24.190  25.140  1.00  0.00            
ATOM    146  H69 BCD     1      17.550  23.100  24.830  1.00  0.00            
ATOM    147  H70 BCD     1      15.640  23.770  22.940  1.00  0.00            
ATOM    148  C1  EF2     2      13.010  24.230  21.510  1.00  0.00            
ATOM    149  O1  EF2     2      13.190  23.880  22.880  1.00  0.00            
ATOM    150  C2  EF2     2      12.190  24.150  23.790  1.00  0.00            
ATOM    151  C3  EF2     2      11.780  25.520  23.910  1.00  0.00            
ATOM    152  C4  EF2     2      10.760  25.920  24.810  1.00  0.00            
ATOM    153  C5  EF2     2      10.220  24.930  25.580  1.00  0.00            
ATOM    154  N1  EF2     2       9.270  25.070  26.620  1.00  0.00            
ATOM    155  C6  EF2     2       9.000  23.820  27.160  1.00  0.00            
ATOM    156  C7  EF2     2       9.790  22.910  26.520  1.00  0.00            
ATOM    157  C8  EF2     2       9.930  21.510  26.980  1.00  0.00            
ATOM    158  C9  EF2     2      11.250  21.310  27.710  1.00  0.00            
ATOM    159  N2  EF2     2      11.480  19.900  27.970  1.00  0.00            
ATOM    160  C10 EF2     2      12.330  19.440  28.960  1.00  0.00            
ATOM    161  C11 EF2     2      12.410  17.910  29.070  1.00  0.00            
ATOM    162  O2  EF2     2      12.960  20.160  29.730  1.00  0.00            
ATOM    163  C12 EF2     2      10.640  23.580  25.550  1.00  0.00            
ATOM    164  C13 EF2     2      11.520  23.130  24.530  1.00  0.00            
ATOM    165  H1  EF2     2      13.460  25.210  21.300  1.00  0.00            
ATOM    166  H2  EF2     2      13.530  23.490  20.880  1.00  0.00            
ATOM    167  H3  EF2     2      11.960  24.330  21.210  1.00  0.00            
ATOM    168  H4  EF2     2      12.340  26.170  23.240  1.00  0.00            
ATOM    169  H5  EF2     2      10.600  26.990  24.760  1.00  0.00            
ATOM    170  H6  EF2     2       8.900  25.970  26.890  1.00  0.00            
ATOM    171  H7  EF2     2       8.290  23.590  27.950  1.00  0.00            
ATOM    172  H8  EF2     2       9.930  20.950  26.030  1.00  0.00            
ATOM    173  H9  EF2     2       9.040  21.090  27.470  1.00  0.00            
ATOM    174  H10 EF2     2      11.340  21.890  28.630  1.00  0.00            
ATOM    175  H11 EF2     2      12.030  21.640  27.020  1.00  0.00            
ATOM    176  H12 EF2     2      11.000  19.210  27.390  1.00  0.00            
ATOM    177  H13 EF2     2      11.410  17.510  29.290  1.00  0.00            
ATOM    178  H14 EF2     2      12.890  17.560  28.150  1.00  0.00            
ATOM    179  H15 EF2     2      13.130  17.630  29.850  1.00  0.00            
ATOM    180  H16 EF2     2      11.700  22.060  24.470  1.00  0.00            
TER
ENDMDL
MODEL        1
ATOM      1  C1  BCD     1       4.660  19.730  16.190  1.00  0.00            
ATOM      2  O1  BCD     1       4.890  21.180  16.320  1.00  0.00            
ATOM      3  C2  BCD     1       3.260  19.240  16.540  1.00  0.00            
ATOM      4  O2  BCD     1       2.130  19.820  15.850  1.00  0.00            
ATOM      5  C3  BCD     1       2.950  19.410  18.020  1.00  0.00            
ATOM      6  O3  BCD     1       1.720  18.710  18.410  1.00  0.00            
ATOM      7  C4  BCD     1       3.980  18.900  18.930  1.00  0.00            
ATOM      8  C5  BCD     1       5.380  19.200  18.430  1.00  0.00            
ATOM      9  O4  BCD     1       5.550  18.930  16.990  1.00  0.00            
ATOM     10  C6  BCD     1       6.380  18.510  19.180  1.00  0.00            
ATOM     11  O5  BCD     1       6.270  17.090  19.100  1.00  0.00            
ATOM     12  H1  BCD     1       5.000  19.540  15.160  1.00  0.00            
ATOM     13  H2  BCD     1       3.220  18.170  16.310  1.00  0.00            
ATOM     14  H3  BCD     1       1.570  19.470  16.540  1.00  0.00            
ATOM     15  H4  BCD     1       2.780  20.490  18.170  1.00  0.00            
ATOM     16  H5  BCD     1       1.540  19.030  19.300  1.00  0.00            
ATOM     17  H6  BCD     1       3.870  17.810  19.010  1.00  0.00            
ATOM     18  H7  BCD     1       5.570  20.280  18.540  1.00  0.00            
ATOM     19  H8  BCD     1       7.350  18.780  18.750  1.00  0.00            
ATOM     20  H9  BCD     1       6.390  18.860  20.220  1.00  0.00            
ATOM     21  H10 BCD     1       6.320  16.770  18.200  1.00  0.00            
ATOM     22  C7  BCD     1       5.030  24.600  14.350  1.00  0.00            
ATOM     23  O6  BCD     1       5.600  24.970  15.600  1.00  0.00            
ATOM     24  C8  BCD     1       3.630  24.180  14.570  1.00  0.00            
ATOM     25  O7  BCD     1       2.810  25.230  14.970  1.00  0.00            
ATOM     26  C9  BCD     1       3.560  23.030  15.620  1.00  0.00            
ATOM     27  O8  BCD     1       2.240  22.530  15.950  1.00  0.00            
ATOM     28  C10 BCD     1       4.550  21.980  15.220  1.00  0.00            
ATOM     29  C11 BCD     1       5.920  22.450  14.670  1.00  0.00            
ATOM     30  O9  BCD     1       5.760  23.540  13.830  1.00  0.00            
ATOM     31  C12 BCD     1       6.860  21.430  13.990  1.00  0.00            
ATOM     32  O10 BCD     1       6.170  20.600  13.050  1.00  0.00            
ATOM     33  H11 BCD     1       5.010  25.420  13.620  1.00  0.00            
ATOM     34  H12 BCD     1       3.220  23.860  13.610  1.00  0.00            
ATOM     35  H13 BCD     1       3.370  25.620  15.650  1.00  0.00            
ATOM     36  H14 BCD     1       4.020  23.440  16.520  1.00  0.00            
ATOM     37  H15 BCD     1       2.230  21.570  15.860  1.00  0.00            
ATOM     38  H16 BCD     1       4.060  21.310  14.510  1.00  0.00            
ATOM     39  H17 BCD     1       6.470  22.810  15.550  1.00  0.00            
ATOM     40  H18 BCD     1       7.680  21.980  13.520  1.00  0.00            
ATOM     41  H19 BCD     1       7.410  20.840  14.730  1.00  0.00            
ATOM     42  H20 BCD     1       5.770  21.300  12.520  1.00  0.00            
ATOM     43  C13 BCD     1       7.980  28.100  17.040  1.00  0.00            
ATOM     44  O11 BCD     1       8.010  27.410  18.220  1.00  0.00            
ATOM     45  C14 BCD     1       6.560  28.380  16.740  1.00  0.00            
ATOM     46  O12 BCD     1       6.030  29.360  17.640  1.00  0.00            
ATOM     47  C15 BCD     1       5.710  27.100  16.700  1.00  0.00            
ATOM     48  O13 BCD     1       4.360  27.430  16.270  1.00  0.00            
ATOM     49  C16 BCD     1       6.320  26.220  15.630  1.00  0.00            
ATOM     50  C17 BCD     1       7.840  26.040  15.670  1.00  0.00            
ATOM     51  O14 BCD     1       8.410  27.340  15.920  1.00  0.00            
ATOM     52  C18 BCD     1       8.490  25.520  14.380  1.00  0.00            
ATOM     53  O15 BCD     1       8.140  26.370  13.280  1.00  0.00            
ATOM     54  H21 BCD     1       8.620  28.980  16.980  1.00  0.00            
ATOM     55  H22 BCD     1       6.630  28.760  15.710  1.00  0.00            
ATOM     56  H23 BCD     1       6.590  30.130  17.670  1.00  0.00            
ATOM     57  H24 BCD     1       5.800  26.620  17.690  1.00  0.00            
ATOM     58  H25 BCD     1       3.940  28.140  16.770  1.00  0.00            
ATOM     59  H26 BCD     1       6.050  26.730  14.690  1.00  0.00            
ATOM     60  H27 BCD     1       8.010  25.340  16.500  1.00  0.00            
ATOM     61  H28 BCD     1       9.560  25.530  14.640  1.00  0.00            
ATOM     62  H29 BCD     1       8.110  24.510  14.170  1.00  0.00            
ATOM     63  H30 BCD     1       8.840  27.010  13.110  1.00  0.00            
ATOM     64  C19 BCD     1       9.850  27.510  21.960  1.00  0.00            
ATOM     65  O16 BCD     1       8.670  27.030  22.540  1.00  0.00            
ATOM     66  C20 BCD     1       9.630  28.860  21.310  1.00  0.00            
ATOM     67  O17 BCD     1       9.360  29.930  22.220  1.00  0.00            
ATOM     68  C21 BCD     1       8.640  28.820  20.120  1.00  0.00            
ATOM     69  O18 BCD     1       8.710  30.080  19.450  1.00  0.00            
ATOM     70  C22 BCD     1       9.040  27.700  19.120  1.00  0.00            
ATOM     71  C23 BCD     1       9.350  26.390  19.900  1.00  0.00            
ATOM     72  O19 BCD     1      10.320  26.610  20.930  1.00  0.00            
ATOM     73  C24 BCD     1       9.930  25.400  18.940  1.00  0.00            
ATOM     74  O20 BCD     1      11.070  25.930  18.270  1.00  0.00            
ATOM     75  H31 BCD     1      10.710  27.630  22.620  1.00  0.00            
ATOM     76  H32 BCD     1      10.610  29.080  20.880  1.00  0.00            
ATOM     77  H33 BCD     1       8.510  29.700  22.590  1.00  0.00            
ATOM     78  H34 BCD     1       7.700  28.560  20.630  1.00  0.00            
ATOM     79  H35 BCD     1       8.280  30.820  19.880  1.00  0.00            
ATOM     80  H36 BCD     1       9.930  27.980  18.540  1.00  0.00            
ATOM     81  H37 BCD     1       8.410  25.970  20.260  1.00  0.00            
ATOM     82  H38 BCD     1      10.200  24.490  19.500  1.00  0.00            
ATOM     83  H39 BCD     1       9.100  25.140  18.270  1.00  0.00            
ATOM     84  H40 BCD     1      11.000  25.610  17.370  1.00  0.00            
ATOM     85  C25 BCD     1       6.480  26.880  25.950  1.00  0.00            
ATOM     86  O21 BCD     1       5.700  25.930  25.140  1.00  0.00            
ATOM     87  C26 BCD     1       6.480  28.230  25.340  1.00  0.00            
ATOM     88  O22 BCD     1       5.250  28.950  25.420  1.00  0.00            
ATOM     89  C27 BCD     1       7.100  28.120  23.910  1.00  0.00            
ATOM     90  O23 BCD     1       7.120  29.400  23.300  1.00  0.00            
ATOM     91  C28 BCD     1       8.440  27.430  23.860  1.00  0.00            
ATOM     92  C29 BCD     1       8.450  26.120  24.670  1.00  0.00            
ATOM     93  O24 BCD     1       7.850  26.460  25.970  1.00  0.00            
ATOM     94  C30 BCD     1       9.780  25.670  25.000  1.00  0.00            
ATOM     95  O25 BCD     1      10.640  26.670  25.480  1.00  0.00            
ATOM     96  H41 BCD     1       6.140  26.780  26.980  1.00  0.00            
ATOM     97  H42 BCD     1       7.150  28.840  25.960  1.00  0.00            
ATOM     98  H43 BCD     1       5.290  29.320  24.540  1.00  0.00            
ATOM     99  H44 BCD     1       6.390  27.520  23.320  1.00  0.00            
ATOM    100  H45 BCD     1       6.260  29.530  22.900  1.00  0.00            
ATOM    101  H46 BCD     1       9.130  28.160  24.300  1.00  0.00            
ATOM    102  H47 BCD     1       7.830  25.300  24.280  1.00  0.00            
ATOM    103  H48 BCD     1       9.630  24.870  25.730  1.00  0.00            
ATOM    104  H49 BCD     1      10.250  25.200  24.120  1.00  0.00            
ATOM    105  H50 BCD     1      11.520  26.300  25.590  1.00  0.00            
ATOM    106  C31 BCD     1       3.590  22.300  25.240  1.00  0.00            
ATOM    107  O26 BCD     1       4.000  21.940  23.900  1.00  0.00            
ATOM    108  C32 BCD     1       2.810  23.610  25.380  1.00  0.00            
ATOM    109  O27 BCD     1       1.650  23.420  24.600  1.00  0.00            
ATOM    110  C33 BCD     1       3.620  24.730  24.910  1.00  0.00            
ATOM    111  C34 BCD     1       4.870  24.950  25.760  1.00  0.00            
ATOM    112  C35 BCD     1       5.600  23.640  25.830  1.00  0.00            
ATOM    113  O28 BCD     1       4.730  22.510  26.040  1.00  0.00            
ATOM    114  C36 BCD     1       6.770  23.530  26.800  1.00  0.00            
ATOM    115  O29 BCD     1       6.380  23.870  28.150  1.00  0.00            
ATOM    116  O30 BCD     1       2.920  26.030  24.790  1.00  0.00            
ATOM    117  H51 BCD     1       2.970  21.480  25.610  1.00  0.00            
ATOM    118  H52 BCD     1       2.470  23.790  26.410  1.00  0.00            
ATOM    119  H53 BCD     1       1.330  24.330  24.560  1.00  0.00            
ATOM    120  H54 BCD     1       3.930  24.440  23.900  1.00  0.00            
ATOM    121  H55 BCD     1       3.260  26.410  23.980  1.00  0.00            
ATOM    122  H56 BCD     1       4.580  25.280  26.770  1.00  0.00            
ATOM    123  H57 BCD     1       6.000  23.560  24.820  1.00  0.00            
ATOM    124  H58 BCD     1       7.170  22.520  26.650  1.00  0.00            
ATOM    125  H59 BCD     1       7.490  24.290  26.490  1.00  0.00            
ATOM    126  H60 BCD     1       6.530  23.110  28.720  1.00  0.00            
ATOM    127  C37 BCD     1       3.620  18.790  21.270  1.00  0.00            
ATOM    128  O31 BCD     1       3.770  19.550  20.090  1.00  0.00            
ATOM    129  C38 BCD     1       2.350  19.200  21.940  1.00  0.00            
ATOM    130  O32 BCD     1       1.280  19.110  21.030  1.00  0.00            
ATOM    131  C39 BCD     1       2.520  20.560  22.590  1.00  0.00            
ATOM    132  O33 BCD     1       1.420  20.980  23.340  1.00  0.00            
ATOM    133  C40 BCD     1       3.800  20.670  23.470  1.00  0.00            
ATOM    134  C41 BCD     1       5.020  20.130  22.740  1.00  0.00            
ATOM    135  O34 BCD     1       4.690  18.850  22.170  1.00  0.00            
ATOM    136  C42 BCD     1       6.150  19.990  23.800  1.00  0.00            
ATOM    137  O35 BCD     1       5.970  18.780  24.640  1.00  0.00            
ATOM    138  H61 BCD     1       3.460  17.740  21.020  1.00  0.00            
ATOM    139  H62 BCD     1       2.190  18.510  22.780  1.00  0.00            
ATOM    140  H63 BCD     1       0.410  19.300  21.390  1.00  0.00            
ATOM    141  H64 BCD     1       2.650  21.220  21.730  1.00  0.00            
ATOM    142  H65 BCD     1       1.640  21.730  23.900  1.00  0.00            
ATOM    143  H66 BCD     1       3.720  19.940  24.290  1.00  0.00            
ATOM    144  H67 BCD     1       5.260  20.890  21.990  1.00  0.00            
ATOM    145  H68 BCD     1       7.060  19.850  23.200  1.00  0.00            
ATOM    146  H69 BCD     1       6.290  20.940  24.330  1.00  0.00            
ATOM    147  H70 BCD     1       6.310  18.970  25.520  1.00  0.00            
ATOM    148  C1  EF2     2       9.580  21.970  24.800  1.00  0.00            
ATOM    149  O1  EF2     2       8.460  22.590  24.250  1.00  0.00            
ATOM    150  C2  EF2     2       8.380  22.590  22.870  1.00  0.00            
ATOM    151  C3  EF2     2       9.260  21.880  22.060  1.00  0.00            
ATOM    152  C4  EF2     2       9.130  21.910  20.640  1.00  0.00            
ATOM    153  C5  EF2     2       8.120  22.710  20.070  1.00  0.00            
ATOM    154  N1  EF2     2       7.780  22.860  18.820  1.00  0.00            
ATOM    155  C6  EF2     2       6.650  23.670  18.760  1.00  0.00            
ATOM    156  C7  EF2     2       6.390  24.130  20.050  1.00  0.00            
ATOM    157  C8  EF2     2       5.160  24.880  20.300  1.00  0.00            
ATOM    158  C9  EF2     2       4.030  23.940  20.840  1.00  0.00            
ATOM    159  N2  EF2     2       2.900  24.780  21.370  1.00  0.00            
ATOM    160  C10 EF2     2       1.610  24.360  21.210  1.00  0.00            
ATOM    161  C11 EF2     2       0.550  25.360  21.550  1.00  0.00            
ATOM    162  O2  EF2     2       1.340  23.290  20.690  1.00  0.00            
ATOM    163  C12 EF2     2       7.270  23.420  20.890  1.00  0.00            
ATOM    164  C13 EF2     2       7.330  23.270  22.260  1.00  0.00            
ATOM    165  H1  EF2     2      10.480  22.440  24.400  1.00  0.00            
ATOM    166  H2  EF2     2       9.600  22.040  25.900  1.00  0.00            
ATOM    167  H3  EF2     2       9.620  20.920  24.500  1.00  0.00            
ATOM    168  H4  EF2     2      10.170  21.400  22.410  1.00  0.00            
ATOM    169  H5  EF2     2       9.760  21.300  20.010  1.00  0.00            
ATOM    170  H6  EF2     2       8.190  22.290  18.100  1.00  0.00            
ATOM    171  H7  EF2     2       6.210  24.000  17.830  1.00  0.00            
ATOM    172  H8  EF2     2       4.780  25.440  19.440  1.00  0.00            
ATOM    173  H9  EF2     2       5.310  25.620  21.090  1.00  0.00            
ATOM    174  H10 EF2     2       4.400  23.300  21.660  1.00  0.00            
ATOM    175  H11 EF2     2       3.690  23.280  20.040  1.00  0.00            
ATOM    176  H12 EF2     2       3.080  25.690  21.780  1.00  0.00            
ATOM    177  H13 EF2     2       0.670  25.940  22.470  1.00  0.00            
ATOM    178  H14 EF2     2       0.460  26.060  20.710  1.00  0.00            
ATOM    179  H15 EF2     2      -0.350  24.750  21.710  1.00  0.00            
ATOM    180  H16 EF2     2       6.660  23.850  22.870  1.00  0.00            
TER
ENDMDL
MODEL        1
ATOM      1  C1  BCD     1      19.990  27.860  14.400  1.00  0.00            
ATOM      2  O1  BCD     1      19.310  27.610  15.630  1.00  0.00            
ATOM      3  C2  BCD     1      19.590  26.870  13.350  1.00  0.00            
ATOM      4  O2  BCD     1      18.190  27.120  13.030  1.00  0.00            
ATOM      5  C3  BCD     1      19.800  25.430  13.710  1.00  0.00            
ATOM      6  O3  BCD     1      19.410  24.530  12.730  1.00  0.00            
ATOM      7  C4  BCD     1      21.280  25.310  14.200  1.00  0.00            
ATOM      8  C5  BCD     1      21.610  26.370  15.280  1.00  0.00            
ATOM      9  O4  BCD     1      21.360  27.660  14.750  1.00  0.00            
ATOM     10  C6  BCD     1      23.150  26.410  15.610  1.00  0.00            
ATOM     11  O5  BCD     1      23.890  26.740  14.420  1.00  0.00            
ATOM     12  H1  BCD     1      19.820  28.900  14.110  1.00  0.00            
ATOM     13  H2  BCD     1      20.210  27.150  12.490  1.00  0.00            
ATOM     14  H3  BCD     1      17.880  26.280  12.670  1.00  0.00            
ATOM     15  H4  BCD     1      19.180  25.160  14.580  1.00  0.00            
ATOM     16  H5  BCD     1      19.200  23.760  13.260  1.00  0.00            
ATOM     17  H6  BCD     1      22.010  25.320  13.380  1.00  0.00            
ATOM     18  H7  BCD     1      21.100  26.130  16.220  1.00  0.00            
ATOM     19  H8  BCD     1      23.330  27.130  16.410  1.00  0.00            
ATOM     20  H9  BCD     1      23.490  25.440  15.980  1.00  0.00            
ATOM     21  H10 BCD     1      24.620  26.110  14.380  1.00  0.00            
ATOM     22  C7  BCD     1      16.970  29.520  18.370  1.00  0.00            
ATOM     23  O6  BCD     1      16.810  28.370  19.190  1.00  0.00            
ATOM     24  C8  BCD     1      16.330  29.400  17.050  1.00  0.00            
ATOM     25  O7  BCD     1      14.990  28.870  17.250  1.00  0.00            
ATOM     26  C9  BCD     1      17.140  28.570  16.070  1.00  0.00            
ATOM     27  O8  BCD     1      16.810  28.860  14.710  1.00  0.00            
ATOM     28  C10 BCD     1      18.680  28.680  16.280  1.00  0.00            
ATOM     29  C11 BCD     1      19.150  28.770  17.750  1.00  0.00            
ATOM     30  O9  BCD     1      18.380  29.840  18.330  1.00  0.00            
ATOM     31  C12 BCD     1      20.590  29.050  17.960  1.00  0.00            
ATOM     32  O10 BCD     1      20.990  30.350  17.380  1.00  0.00            
ATOM     33  H11 BCD     1      16.520  30.340  18.940  1.00  0.00            
ATOM     34  H12 BCD     1      16.260  30.410  16.640  1.00  0.00            
ATOM     35  H13 BCD     1      15.020  28.210  17.950  1.00  0.00            
ATOM     36  H14 BCD     1      16.930  27.520  16.350  1.00  0.00            
ATOM     37  H15 BCD     1      17.230  28.220  14.130  1.00  0.00            
ATOM     38  H16 BCD     1      19.000  29.650  15.880  1.00  0.00            
ATOM     39  H17 BCD     1      19.000  27.800  18.230  1.00  0.00            
ATOM     40  H18 BCD     1      20.690  29.090  19.050  1.00  0.00            
ATOM     41  H19 BCD     1      21.110  28.200  17.500  1.00  0.00            
ATOM     42  H20 BCD     1      20.170  30.850  17.400  1.00  0.00            
ATOM     43  C13 BCD     1      16.010  27.190  22.960  1.00  0.00            
ATOM     44  O11 BCD     1      17.160  26.320  22.870  1.00  0.00            
ATOM     45  C14 BCD     1      15.030  26.790  21.900  1.00  0.00            
ATOM     46  O12 BCD     1      14.650  25.390  21.960  1.00  0.00            
ATOM     47  C15 BCD     1      15.450  27.150  20.470  1.00  0.00            
ATOM     48  O13 BCD     1      14.440  27.040  19.530  1.00  0.00            
ATOM     49  C16 BCD     1      16.030  28.560  20.430  1.00  0.00            
ATOM     50  C17 BCD     1      17.030  28.920  21.540  1.00  0.00            
ATOM     51  O14 BCD     1      16.480  28.560  22.840  1.00  0.00            
ATOM     52  C18 BCD     1      17.430  30.400  21.620  1.00  0.00            
ATOM     53  O15 BCD     1      16.320  31.230  21.540  1.00  0.00            
ATOM     54  H21 BCD     1      15.510  27.100  23.930  1.00  0.00            
ATOM     55  H22 BCD     1      14.110  27.350  22.110  1.00  0.00            
ATOM     56  H23 BCD     1      14.000  25.250  21.260  1.00  0.00            
ATOM     57  H24 BCD     1      16.180  26.410  20.120  1.00  0.00            
ATOM     58  H25 BCD     1      14.560  26.210  19.050  1.00  0.00            
ATOM     59  H26 BCD     1      15.250  29.310  20.240  1.00  0.00            
ATOM     60  H27 BCD     1      17.970  28.370  21.430  1.00  0.00            
ATOM     61  H28 BCD     1      17.960  30.610  22.560  1.00  0.00            
ATOM     62  H29 BCD     1      18.180  30.650  20.850  1.00  0.00            
ATOM     63  H30 BCD     1      16.600  32.030  21.990  1.00  0.00            
ATOM     64  C19 BCD     1      19.630  23.860  25.060  1.00  0.00            
ATOM     65  O16 BCD     1      20.340  23.720  23.860  1.00  0.00            
ATOM     66  C20 BCD     1      18.220  23.320  24.840  1.00  0.00            
ATOM     67  O17 BCD     1      18.270  21.950  24.420  1.00  0.00            
ATOM     68  C21 BCD     1      17.570  24.130  23.660  1.00  0.00            
ATOM     69  O18 BCD     1      16.250  23.660  23.330  1.00  0.00            
ATOM     70  C22 BCD     1      17.660  25.630  24.000  1.00  0.00            
ATOM     71  C23 BCD     1      18.990  26.130  24.500  1.00  0.00            
ATOM     72  O19 BCD     1      19.550  25.210  25.410  1.00  0.00            
ATOM     73  C24 BCD     1      18.910  27.550  25.080  1.00  0.00            
ATOM     74  O20 BCD     1      18.000  27.470  26.180  1.00  0.00            
ATOM     75  H31 BCD     1      20.150  23.270  25.830  1.00  0.00            
ATOM     76  H32 BCD     1      17.730  23.460  25.810  1.00  0.00            
ATOM     77  H33 BCD     1      17.340  21.730  24.310  1.00  0.00            
ATOM     78  H34 BCD     1      18.210  23.980  22.780  1.00  0.00            
ATOM     79  H35 BCD     1      15.810  24.400  22.880  1.00  0.00            
ATOM     80  H36 BCD     1      16.910  25.650  24.800  1.00  0.00            
ATOM     81  H37 BCD     1      19.580  26.190  23.570  1.00  0.00            
ATOM     82  H38 BCD     1      19.900  27.720  25.520  1.00  0.00            
ATOM     83  H39 BCD     1      18.520  28.330  24.410  1.00  0.00            
ATOM     84  H40 BCD     1      18.500  27.020  26.880  1.00  0.00            
ATOM     85  C25 BCD     1      23.490  21.290  22.500  1.00  0.00            
ATOM     86  O21 BCD     1      22.860  21.220  21.170  1.00  0.00            
ATOM     87  C26 BCD     1      22.620  20.720  23.610  1.00  0.00            
ATOM     88  O22 BCD     1      22.340  19.330  23.420  1.00  0.00            
ATOM     89  C27 BCD     1      21.300  21.520  23.730  1.00  0.00            
ATOM     90  O23 BCD     1      20.600  21.100  24.900  1.00  0.00            
ATOM     91  C28 BCD     1      21.660  23.000  23.890  1.00  0.00            
ATOM     92  C29 BCD     1      22.540  23.510  22.760  1.00  0.00            
ATOM     93  O24 BCD     1      23.710  22.690  22.780  1.00  0.00            
ATOM     94  C30 BCD     1      23.060  24.900  23.060  1.00  0.00            
ATOM     95  O25 BCD     1      23.930  25.250  21.990  1.00  0.00            
ATOM     96  H41 BCD     1      24.450  20.750  22.500  1.00  0.00            
ATOM     97  H42 BCD     1      23.150  20.770  24.570  1.00  0.00            
ATOM     98  H43 BCD     1      21.540  19.000  23.850  1.00  0.00            
ATOM     99  H44 BCD     1      20.670  21.390  22.840  1.00  0.00            
ATOM    100  H45 BCD     1      19.670  21.350  24.800  1.00  0.00            
ATOM    101  H46 BCD     1      22.200  23.100  24.840  1.00  0.00            
ATOM    102  H47 BCD     1      21.970  23.500  21.820  1.00  0.00            
ATOM    103  H48 BCD     1      22.220  25.560  23.330  1.00  0.00            
ATOM    104  H49 BCD     1      23.540  24.970  24.050  1.00  0.00            
ATOM    105  H50 BCD     1      23.340  25.270  21.240  1.00  0.00            
ATOM    106  C31 BCD     1      23.040  19.290  17.590  1.00  0.00            
ATOM    107  O26 BCD     1      22.590  20.530  17.060  1.00  0.00            
ATOM    108  C32 BCD     1      22.040  18.780  18.540  1.00  0.00            
ATOM    109  O27 BCD     1      20.790  18.740  17.880  1.00  0.00            
ATOM    110  C33 BCD     1      21.930  19.590  19.840  1.00  0.00            
ATOM    111  C34 BCD     1      23.200  20.080  20.380  1.00  0.00            
ATOM    112  C35 BCD     1      24.130  20.570  19.240  1.00  0.00            
ATOM    113  O28 BCD     1      24.250  19.580  18.310  1.00  0.00            
ATOM    114  C36 BCD     1      25.560  20.900  19.760  1.00  0.00            
ATOM    115  O29 BCD     1      26.220  19.840  20.380  1.00  0.00            
ATOM    116  O30 BCD     1      21.210  18.810  20.800  1.00  0.00            
ATOM    117  H51 BCD     1      23.280  18.560  16.820  1.00  0.00            
ATOM    118  H52 BCD     1      22.410  17.800  18.860  1.00  0.00            
ATOM    119  H53 BCD     1      20.120  18.350  18.460  1.00  0.00            
ATOM    120  H54 BCD     1      21.470  20.570  19.650  1.00  0.00            
ATOM    121  H55 BCD     1      21.040  19.260  21.630  1.00  0.00            
ATOM    122  H56 BCD     1      23.570  19.260  21.010  1.00  0.00            
ATOM    123  H57 BCD     1      23.770  21.480  18.740  1.00  0.00            
ATOM    124  H58 BCD     1      26.260  21.180  18.960  1.00  0.00            
ATOM    125  H59 BCD     1      25.480  21.800  20.390  1.00  0.00            
ATOM    126  H60 BCD     1      25.990  19.150  19.750  1.00  0.00            
ATOM    127  C37 BCD     1      21.680  22.940  13.890  1.00  0.00            
ATOM    128  O31 BCD     1      21.450  24.030  14.800  1.00  0.00            
ATOM    129  C38 BCD     1      20.740  21.770  14.140  1.00  0.00            
ATOM    130  O32 BCD     1      19.390  22.230  14.000  1.00  0.00            
ATOM    131  C39 BCD     1      20.950  21.150  15.500  1.00  0.00            
ATOM    132  O33 BCD     1      20.120  19.970  15.680  1.00  0.00            
ATOM    133  C40 BCD     1      22.410  20.720  15.660  1.00  0.00            
ATOM    134  C41 BCD     1      23.380  21.860  15.340  1.00  0.00            
ATOM    135  O34 BCD     1      23.020  22.480  14.090  1.00  0.00            
ATOM    136  C42 BCD     1      24.810  21.410  15.370  1.00  0.00            
ATOM    137  O35 BCD     1      24.950  20.170  14.750  1.00  0.00            
ATOM    138  H61 BCD     1      21.560  23.250  12.850  1.00  0.00            
ATOM    139  H62 BCD     1      20.900  21.060  13.320  1.00  0.00            
ATOM    140  H63 BCD     1      18.980  21.810  14.770  1.00  0.00            
ATOM    141  H64 BCD     1      20.670  21.920  16.240  1.00  0.00            
ATOM    142  H65 BCD     1      20.370  19.420  16.430  1.00  0.00            
ATOM    143  H66 BCD     1      22.630  19.830  15.060  1.00  0.00            
ATOM    144  H67 BCD     1      23.200  22.700  16.030  1.00  0.00            
ATOM    145  H68 BCD     1      25.420  22.200  14.920  1.00  0.00            
ATOM    146  H69 BCD     1      25.130  21.320  16.420  1.00  0.00            
ATOM    147  H70 BCD     1      25.500  19.560  15.250  1.00  0.00            
ATOM    148  C1  EF2     2      25.720  24.200  17.670  1.00  0.00            
ATOM    149  O1  EF2     2      24.370  23.900  18.030  1.00  0.00            
ATOM    150  C2  EF2     2      23.540  24.700  18.770  1.00  0.00            
ATOM    151  C3  EF2     2      23.810  26.060  18.980  1.00  0.00            
ATOM    152  C4  EF2     2      22.900  26.940  19.580  1.00  0.00            
ATOM    153  C5  EF2     2      21.680  26.370  19.950  1.00  0.00            
ATOM    154  N1  EF2     2      20.580  26.920  20.600  1.00  0.00            
ATOM    155  C6  EF2     2      19.490  26.000  20.560  1.00  0.00            
ATOM    156  C7  EF2     2      20.020  24.820  20.050  1.00  0.00            
ATOM    157  C8  EF2     2      19.270  23.490  19.980  1.00  0.00            
ATOM    158  C9  EF2     2      18.870  23.100  18.530  1.00  0.00            
ATOM    159  N2  EF2     2      18.360  21.750  18.460  1.00  0.00            
ATOM    160  C10 EF2     2      17.670  21.290  17.370  1.00  0.00            
ATOM    161  C11 EF2     2      16.810  20.120  17.600  1.00  0.00            
ATOM    162  O2  EF2     2      17.780  21.730  16.260  1.00  0.00            
ATOM    163  C12 EF2     2      21.380  25.070  19.660  1.00  0.00            
ATOM    164  C13 EF2     2      22.290  24.190  19.120  1.00  0.00            
ATOM    165  H1  EF2     2      26.340  24.170  18.580  1.00  0.00            
ATOM    166  H2  EF2     2      26.060  23.430  16.960  1.00  0.00            
ATOM    167  H3  EF2     2      25.850  25.150  17.150  1.00  0.00            
ATOM    168  H4  EF2     2      24.790  26.400  18.680  1.00  0.00            
ATOM    169  H5  EF2     2      23.140  27.990  19.730  1.00  0.00            
ATOM    170  H6  EF2     2      20.670  27.900  20.850  1.00  0.00            
ATOM    171  H7  EF2     2      18.480  26.200  20.910  1.00  0.00            
ATOM    172  H8  EF2     2      18.300  23.550  20.490  1.00  0.00            
ATOM    173  H9  EF2     2      19.880  22.700  20.440  1.00  0.00            
ATOM    174  H10 EF2     2      19.700  23.120  17.820  1.00  0.00            
ATOM    175  H11 EF2     2      18.190  23.810  18.020  1.00  0.00            
ATOM    176  H12 EF2     2      18.080  21.270  19.310  1.00  0.00            
ATOM    177  H13 EF2     2      16.130  20.120  16.740  1.00  0.00            
ATOM    178  H14 EF2     2      17.390  19.190  17.640  1.00  0.00            
ATOM    179  H15 EF2     2      16.290  20.300  18.550  1.00  0.00            
ATOM    180  H16 EF2     2      22.040  23.150  18.920  1.00  0.00            
TER
ENDMDL
MODEL        1
ATOM      1  C1  BCD     1       3.490  41.260  33.990  1.00  0.00            
ATOM      2  O1  BCD     1       4.220  40.270  33.330  1.00  0.00            
ATOM      3  C2  BCD     1       2.040  40.720  34.110  1.00  0.00            
ATOM      4  O2  BCD     1       2.010  39.560  34.960  1.00  0.00            
ATOM      5  C3  BCD     1       1.490  40.500  32.720  1.00  0.00            
ATOM      6  O3  BCD     1       0.100  40.000  32.720  1.00  0.00            
ATOM      7  C4  BCD     1       1.580  41.730  31.890  1.00  0.00            
ATOM      8  C5  BCD     1       2.940  42.430  31.990  1.00  0.00            
ATOM      9  O4  BCD     1       3.340  42.540  33.350  1.00  0.00            
ATOM     10  C6  BCD     1       3.050  43.760  31.380  1.00  0.00            
ATOM     11  O5  BCD     1       2.080  44.590  32.000  1.00  0.00            
ATOM     12  H1  BCD     1       3.850  41.480  35.000  1.00  0.00            
ATOM     13  H2  BCD     1       1.490  41.410  34.770  1.00  0.00            
ATOM     14  H3  BCD     1       1.100  39.280  35.130  1.00  0.00            
ATOM     15  H4  BCD     1       2.170  39.740  32.310  1.00  0.00            
ATOM     16  H5  BCD     1      -0.400  40.690  32.290  1.00  0.00            
ATOM     17  H6  BCD     1       0.770  42.350  32.280  1.00  0.00            
ATOM     18  H7  BCD     1       3.600  41.670  31.550  1.00  0.00            
ATOM     19  H8  BCD     1       4.050  44.160  31.540  1.00  0.00            
ATOM     20  H9  BCD     1       2.780  43.700  30.320  1.00  0.00            
ATOM     21  H10 BCD     1       2.100  45.460  31.590  1.00  0.00            
ATOM     22  C7  BCD     1       7.810  38.260  33.120  1.00  0.00            
ATOM     23  O6  BCD     1       7.390  37.740  31.950  1.00  0.00            
ATOM     24  C8  BCD     1       6.820  37.860  34.250  1.00  0.00            
ATOM     25  O7  BCD     1       6.800  36.460  34.420  1.00  0.00            
ATOM     26  C9  BCD     1       5.440  38.400  33.830  1.00  0.00            
ATOM     27  O8  BCD     1       4.430  38.060  34.770  1.00  0.00            
ATOM     28  C10 BCD     1       5.500  39.910  33.770  1.00  0.00            
ATOM     29  C11 BCD     1       6.590  40.380  32.800  1.00  0.00            
ATOM     30  O9  BCD     1       7.860  39.650  33.030  1.00  0.00            
ATOM     31  C12 BCD     1       6.860  41.810  32.860  1.00  0.00            
ATOM     32  O10 BCD     1       7.030  42.230  34.180  1.00  0.00            
ATOM     33  H11 BCD     1       8.850  37.990  33.350  1.00  0.00            
ATOM     34  H12 BCD     1       7.080  38.320  35.220  1.00  0.00            
ATOM     35  H13 BCD     1       6.080  36.310  35.040  1.00  0.00            
ATOM     36  H14 BCD     1       5.110  38.110  32.820  1.00  0.00            
ATOM     37  H15 BCD     1       3.740  38.690  34.540  1.00  0.00            
ATOM     38  H16 BCD     1       5.720  40.260  34.790  1.00  0.00            
ATOM     39  H17 BCD     1       6.300  40.090  31.780  1.00  0.00            
ATOM     40  H18 BCD     1       7.720  42.070  32.230  1.00  0.00            
ATOM     41  H19 BCD     1       6.050  42.410  32.430  1.00  0.00            
ATOM     42  H20 BCD     1       7.840  42.740  34.090  1.00  0.00            
ATOM     43  C13 BCD     1       8.990  35.430  28.840  1.00  0.00            
ATOM     44  O11 BCD     1       7.830  34.950  28.150  1.00  0.00            
ATOM     45  C14 BCD     1       9.100  34.900  30.300  1.00  0.00            
ATOM     46  O12 BCD     1       8.920  33.430  30.270  1.00  0.00            
ATOM     47  C15 BCD     1       8.210  35.600  31.280  1.00  0.00            
ATOM     48  O13 BCD     1       8.450  35.330  32.660  1.00  0.00            
ATOM     49  C16 BCD     1       8.330  37.110  31.120  1.00  0.00            
ATOM     50  C17 BCD     1       7.900  37.390  29.700  1.00  0.00            
ATOM     51  O14 BCD     1       8.780  36.820  28.750  1.00  0.00            
ATOM     52  C18 BCD     1       7.950  38.890  29.360  1.00  0.00            
ATOM     53  O15 BCD     1       9.280  39.490  29.630  1.00  0.00            
ATOM     54  H21 BCD     1       9.830  35.150  28.200  1.00  0.00            
ATOM     55  H22 BCD     1      10.120  35.110  30.650  1.00  0.00            
ATOM     56  H23 BCD     1       9.060  33.180  31.190  1.00  0.00            
ATOM     57  H24 BCD     1       7.130  35.390  31.250  1.00  0.00            
ATOM     58  H25 BCD     1       7.830  35.870  33.150  1.00  0.00            
ATOM     59  H26 BCD     1       9.390  37.280  31.350  1.00  0.00            
ATOM     60  H27 BCD     1       6.880  37.010  29.500  1.00  0.00            
ATOM     61  H28 BCD     1       7.490  39.010  28.370  1.00  0.00            
ATOM     62  H29 BCD     1       7.220  39.380  30.010  1.00  0.00            
ATOM     63  H30 BCD     1       9.770  39.380  28.810  1.00  0.00            
ATOM     64  C19 BCD     1       6.310  33.280  24.710  1.00  0.00            
ATOM     65  O16 BCD     1       5.130  33.800  25.240  1.00  0.00            
ATOM     66  C20 BCD     1       6.900  32.290  25.760  1.00  0.00            
ATOM     67  O17 BCD     1       6.060  31.150  25.940  1.00  0.00            
ATOM     68  C21 BCD     1       7.170  32.940  27.120  1.00  0.00            
ATOM     69  O18 BCD     1       7.900  32.080  28.030  1.00  0.00            
ATOM     70  C22 BCD     1       7.960  34.230  26.920  1.00  0.00            
ATOM     71  C23 BCD     1       7.450  35.140  25.750  1.00  0.00            
ATOM     72  O19 BCD     1       7.220  34.310  24.610  1.00  0.00            
ATOM     73  C24 BCD     1       8.390  36.210  25.280  1.00  0.00            
ATOM     74  O20 BCD     1       7.640  37.110  24.430  1.00  0.00            
ATOM     75  H31 BCD     1       6.090  32.850  23.730  1.00  0.00            
ATOM     76  H32 BCD     1       7.830  32.010  25.250  1.00  0.00            
ATOM     77  H33 BCD     1       5.270  31.430  26.420  1.00  0.00            
ATOM     78  H34 BCD     1       6.200  33.250  27.510  1.00  0.00            
ATOM     79  H35 BCD     1       8.040  32.600  28.830  1.00  0.00            
ATOM     80  H36 BCD     1       8.990  33.950  26.670  1.00  0.00            
ATOM     81  H37 BCD     1       6.500  35.620  26.020  1.00  0.00            
ATOM     82  H38 BCD     1       8.820  36.720  26.150  1.00  0.00            
ATOM     83  H39 BCD     1       9.220  35.720  24.750  1.00  0.00            
ATOM     84  H40 BCD     1       6.790  36.740  24.160  1.00  0.00            
ATOM     85  C25 BCD     1       1.110  34.250  24.820  1.00  0.00            
ATOM     86  O21 BCD     1       1.280  35.530  25.390  1.00  0.00            
ATOM     87  C26 BCD     1       1.590  33.210  25.840  1.00  0.00            
ATOM     88  O22 BCD     1       0.720  33.250  26.970  1.00  0.00            
ATOM     89  C27 BCD     1       3.040  33.220  26.210  1.00  0.00            
ATOM     90  O23 BCD     1       3.330  32.020  26.990  1.00  0.00            
ATOM     91  C28 BCD     1       3.900  33.230  24.920  1.00  0.00            
ATOM     92  C29 BCD     1       3.310  34.180  23.890  1.00  0.00            
ATOM     93  O24 BCD     1       1.900  34.060  23.650  1.00  0.00            
ATOM     94  C30 BCD     1       4.030  34.170  22.540  1.00  0.00            
ATOM     95  O25 BCD     1       4.150  32.830  22.100  1.00  0.00            
ATOM     96  H41 BCD     1       0.060  33.970  24.720  1.00  0.00            
ATOM     97  H42 BCD     1       1.430  32.200  25.430  1.00  0.00            
ATOM     98  H43 BCD     1       0.850  32.440  27.470  1.00  0.00            
ATOM     99  H44 BCD     1       3.180  34.180  26.730  1.00  0.00            
ATOM    100  H45 BCD     1       2.930  32.030  27.870  1.00  0.00            
ATOM    101  H46 BCD     1       3.810  32.210  24.530  1.00  0.00            
ATOM    102  H47 BCD     1       3.490  35.170  24.330  1.00  0.00            
ATOM    103  H48 BCD     1       3.580  34.880  21.830  1.00  0.00            
ATOM    104  H49 BCD     1       5.040  34.590  22.640  1.00  0.00            
ATOM    105  H50 BCD     1       5.060  32.740  21.790  1.00  0.00            
ATOM    106  C31 BCD     1      -0.950  38.830  26.210  1.00  0.00            
ATOM    107  O26 BCD     1      -0.040  39.010  27.290  1.00  0.00            
ATOM    108  C32 BCD     1      -1.630  37.510  26.520  1.00  0.00            
ATOM    109  O27 BCD     1      -2.300  37.500  27.770  1.00  0.00            
ATOM    110  C33 BCD     1      -0.650  36.330  26.440  1.00  0.00            
ATOM    111  C34 BCD     1       0.150  36.390  25.140  1.00  0.00            
ATOM    112  C35 BCD     1       0.750  37.800  24.970  1.00  0.00            
ATOM    113  O28 BCD     1      -0.260  38.780  25.020  1.00  0.00            
ATOM    114  C36 BCD     1       1.450  37.840  23.610  1.00  0.00            
ATOM    115  O29 BCD     1       0.530  37.750  22.420  1.00  0.00            
ATOM    116  O30 BCD     1      -1.280  35.040  26.490  1.00  0.00            
ATOM    117  H51 BCD     1      -1.740  39.590  26.210  1.00  0.00            
ATOM    118  H52 BCD     1      -2.490  37.330  25.850  1.00  0.00            
ATOM    119  H53 BCD     1      -1.700  37.120  28.410  1.00  0.00            
ATOM    120  H54 BCD     1       0.120  36.370  27.220  1.00  0.00            
ATOM    121  H55 BCD     1      -0.540  34.490  26.760  1.00  0.00            
ATOM    122  H56 BCD     1      -0.360  36.090  24.210  1.00  0.00            
ATOM    123  H57 BCD     1       1.470  37.950  25.780  1.00  0.00            
ATOM    124  H58 BCD     1       2.010  38.790  23.600  1.00  0.00            
ATOM    125  H59 BCD     1       2.160  37.010  23.610  1.00  0.00            
ATOM    126  H60 BCD     1       1.050  37.930  21.630  1.00  0.00            
ATOM    127  C37 BCD     1       0.600  42.250  29.720  1.00  0.00            
ATOM    128  O31 BCD     1       1.310  41.340  30.570  1.00  0.00            
ATOM    129  C38 BCD     1      -0.850  41.780  29.660  1.00  0.00            
ATOM    130  O32 BCD     1      -1.340  41.640  31.020  1.00  0.00            
ATOM    131  C39 BCD     1      -0.940  40.390  29.050  1.00  0.00            
ATOM    132  O33 BCD     1      -2.360  40.150  28.780  1.00  0.00            
ATOM    133  C40 BCD     1      -0.130  40.370  27.740  1.00  0.00            
ATOM    134  C41 BCD     1       1.300  40.890  27.830  1.00  0.00            
ATOM    135  O34 BCD     1       1.260  42.210  28.480  1.00  0.00            
ATOM    136  C42 BCD     1       1.940  41.070  26.440  1.00  0.00            
ATOM    137  O35 BCD     1       1.310  42.020  25.580  1.00  0.00            
ATOM    138  H61 BCD     1       0.580  43.270  30.100  1.00  0.00            
ATOM    139  H62 BCD     1      -1.490  42.450  29.070  1.00  0.00            
ATOM    140  H63 BCD     1      -2.280  41.520  30.870  1.00  0.00            
ATOM    141  H64 BCD     1      -0.530  39.600  29.690  1.00  0.00            
ATOM    142  H65 BCD     1      -2.420  39.220  28.520  1.00  0.00            
ATOM    143  H66 BCD     1      -0.690  41.020  27.060  1.00  0.00            
ATOM    144  H67 BCD     1       1.980  40.260  28.430  1.00  0.00            
ATOM    145  H68 BCD     1       2.990  41.290  26.680  1.00  0.00            
ATOM    146  H69 BCD     1       2.030  40.050  26.050  1.00  0.00            
ATOM    147  H70 BCD     1       1.750  42.040  24.730  1.00  0.00            
ATOM    148  C1  EF2     2       4.820  37.690  22.940  1.00  0.00            
ATOM    149  O1  EF2     2       4.650  37.320  24.350  1.00  0.00            
ATOM    150  C2  EF2     2       4.780  38.190  25.430  1.00  0.00            
ATOM    151  C3  EF2     2       5.290  39.490  25.200  1.00  0.00            
ATOM    152  C4  EF2     2       5.560  40.340  26.310  1.00  0.00            
ATOM    153  C5  EF2     2       5.000  39.950  27.540  1.00  0.00            
ATOM    154  N1  EF2     2       5.080  40.540  28.710  1.00  0.00            
ATOM    155  C6  EF2     2       4.490  39.790  29.710  1.00  0.00            
ATOM    156  C7  EF2     2       4.050  38.590  29.140  1.00  0.00            
ATOM    157  C8  EF2     2       3.360  37.500  29.960  1.00  0.00            
ATOM    158  C9  EF2     2       1.940  37.300  29.670  1.00  0.00            
ATOM    159  N2  EF2     2       1.370  36.240  30.520  1.00  0.00            
ATOM    160  C10 EF2     2       0.090  35.720  30.300  1.00  0.00            
ATOM    161  C11 EF2     2      -0.190  34.310  30.750  1.00  0.00            
ATOM    162  O2  EF2     2      -0.660  36.430  29.690  1.00  0.00            
ATOM    163  C12 EF2     2       4.400  38.700  27.780  1.00  0.00            
ATOM    164  C13 EF2     2       4.220  37.830  26.660  1.00  0.00            
ATOM    165  H1  EF2     2       4.100  38.480  22.690  1.00  0.00            
ATOM    166  H2  EF2     2       5.770  38.200  22.750  1.00  0.00            
ATOM    167  H3  EF2     2       4.700  36.760  22.370  1.00  0.00            
ATOM    168  H4  EF2     2       5.570  39.910  24.240  1.00  0.00            
ATOM    169  H5  EF2     2       6.070  41.300  26.210  1.00  0.00            
ATOM    170  H6  EF2     2       5.570  41.430  28.740  1.00  0.00            
ATOM    171  H7  EF2     2       4.420  40.100  30.740  1.00  0.00            
ATOM    172  H8  EF2     2       3.510  37.810  31.000  1.00  0.00            
ATOM    173  H9  EF2     2       3.870  36.540  29.870  1.00  0.00            
ATOM    174  H10 EF2     2       1.810  37.060  28.610  1.00  0.00            
ATOM    175  H11 EF2     2       1.370  38.230  29.840  1.00  0.00            
ATOM    176  H12 EF2     2       2.010  35.620  30.980  1.00  0.00            
ATOM    177  H13 EF2     2       0.430  33.580  30.210  1.00  0.00            
ATOM    178  H14 EF2     2       0.090  34.210  31.800  1.00  0.00            
ATOM    179  H15 EF2     2      -1.220  34.020  30.500  1.00  0.00            
ATOM    180  H16 EF2     2       3.800  36.850  26.860  1.00  0.00            
TER
ENDMDL
MODEL        1
ATOM      1  C1  BCD     1      23.600  28.620  16.360  1.00  0.00            
ATOM      2  O1  BCD     1      22.270  28.140  16.240  1.00  0.00            
ATOM      3  C2  BCD     1      24.400  28.230  15.080  1.00  0.00            
ATOM      4  O2  BCD     1      23.780  28.920  13.950  1.00  0.00            
ATOM      5  C3  BCD     1      24.580  26.760  14.950  1.00  0.00            
ATOM      6  O3  BCD     1      25.540  26.530  13.950  1.00  0.00            
ATOM      7  C4  BCD     1      25.060  26.080  16.170  1.00  0.00            
ATOM      8  C5  BCD     1      24.240  26.500  17.430  1.00  0.00            
ATOM      9  O4  BCD     1      24.220  27.990  17.530  1.00  0.00            
ATOM     10  C6  BCD     1      24.850  25.930  18.670  1.00  0.00            
ATOM     11  O5  BCD     1      26.180  26.420  18.820  1.00  0.00            
ATOM     12  H1  BCD     1      23.610  29.680  16.650  1.00  0.00            
ATOM     13  H2  BCD     1      25.370  28.750  15.200  1.00  0.00            
ATOM     14  H3  BCD     1      24.590  29.160  13.500  1.00  0.00            
ATOM     15  H4  BCD     1      23.690  26.220  14.610  1.00  0.00            
ATOM     16  H5  BCD     1      25.540  25.590  13.730  1.00  0.00            
ATOM     17  H6  BCD     1      26.110  26.370  16.310  1.00  0.00            
ATOM     18  H7  BCD     1      23.170  26.260  17.470  1.00  0.00            
ATOM     19  H8  BCD     1      24.230  26.170  19.540  1.00  0.00            
ATOM     20  H9  BCD     1      24.980  24.840  18.640  1.00  0.00            
ATOM     21  H10 BCD     1      26.730  25.640  18.740  1.00  0.00            
ATOM     22  C7  BCD     1      18.390  29.270  15.680  1.00  0.00            
ATOM     23  O6  BCD     1      18.100  28.100  16.330  1.00  0.00            
ATOM     24  C8  BCD     1      19.110  28.770  14.440  1.00  0.00            
ATOM     25  O7  BCD     1      18.260  27.880  13.670  1.00  0.00            
ATOM     26  C9  BCD     1      20.510  28.280  14.680  1.00  0.00            
ATOM     27  O8  BCD     1      21.170  28.300  13.440  1.00  0.00            
ATOM     28  C10 BCD     1      21.320  29.040  15.790  1.00  0.00            
ATOM     29  C11 BCD     1      20.390  29.500  16.900  1.00  0.00            
ATOM     30  O9  BCD     1      19.210  30.140  16.490  1.00  0.00            
ATOM     31  C12 BCD     1      21.080  30.360  17.990  1.00  0.00            
ATOM     32  O10 BCD     1      21.990  31.260  17.520  1.00  0.00            
ATOM     33  H11 BCD     1      17.430  29.770  15.490  1.00  0.00            
ATOM     34  H12 BCD     1      19.300  29.710  13.900  1.00  0.00            
ATOM     35  H13 BCD     1      17.460  27.920  14.200  1.00  0.00            
ATOM     36  H14 BCD     1      20.440  27.220  14.950  1.00  0.00            
ATOM     37  H15 BCD     1      22.090  28.510  13.620  1.00  0.00            
ATOM     38  H16 BCD     1      21.800  29.930  15.360  1.00  0.00            
ATOM     39  H17 BCD     1      20.110  28.580  17.430  1.00  0.00            
ATOM     40  H18 BCD     1      20.360  30.920  18.600  1.00  0.00            
ATOM     41  H19 BCD     1      21.660  29.700  18.640  1.00  0.00            
ATOM     42  H20 BCD     1      21.500  31.880  16.970  1.00  0.00            
ATOM     43  C13 BCD     1      15.130  26.430  18.730  1.00  0.00            
ATOM     44  O11 BCD     1      15.960  25.390  19.070  1.00  0.00            
ATOM     45  C14 BCD     1      14.980  26.390  17.210  1.00  0.00            
ATOM     46  O12 BCD     1      14.520  25.100  16.930  1.00  0.00            
ATOM     47  C15 BCD     1      16.260  26.700  16.440  1.00  0.00            
ATOM     48  O13 BCD     1      15.880  26.840  15.050  1.00  0.00            
ATOM     49  C16 BCD     1      16.800  28.010  16.990  1.00  0.00            
ATOM     50  C17 BCD     1      16.930  28.170  18.510  1.00  0.00            
ATOM     51  O14 BCD     1      15.720  27.710  19.180  1.00  0.00            
ATOM     52  C18 BCD     1      17.170  29.570  18.990  1.00  0.00            
ATOM     53  O15 BCD     1      16.230  30.490  18.390  1.00  0.00            
ATOM     54  H21 BCD     1      14.180  26.330  19.250  1.00  0.00            
ATOM     55  H22 BCD     1      14.310  27.230  16.970  1.00  0.00            
ATOM     56  H23 BCD     1      15.210  24.690  16.400  1.00  0.00            
ATOM     57  H24 BCD     1      16.950  25.900  16.730  1.00  0.00            
ATOM     58  H25 BCD     1      15.450  26.060  14.690  1.00  0.00            
ATOM     59  H26 BCD     1      16.170  28.810  16.580  1.00  0.00            
ATOM     60  H27 BCD     1      17.720  27.600  19.000  1.00  0.00            
ATOM     61  H28 BCD     1      17.020  29.670  20.070  1.00  0.00            
ATOM     62  H29 BCD     1      18.210  29.740  18.710  1.00  0.00            
ATOM     63  H30 BCD     1      15.410  30.090  18.700  1.00  0.00            
ATOM     64  C19 BCD     1      16.190  22.060  21.630  1.00  0.00            
ATOM     65  O16 BCD     1      17.180  21.380  20.870  1.00  0.00            
ATOM     66  C20 BCD     1      14.920  22.340  20.870  1.00  0.00            
ATOM     67  O17 BCD     1      14.410  21.130  20.330  1.00  0.00            
ATOM     68  C21 BCD     1      15.080  23.370  19.710  1.00  0.00            
ATOM     69  O18 BCD     1      13.870  23.570  18.960  1.00  0.00            
ATOM     70  C22 BCD     1      15.610  24.650  20.240  1.00  0.00            
ATOM     71  C23 BCD     1      16.840  24.320  21.060  1.00  0.00            
ATOM     72  O19 BCD     1      16.590  23.350  22.050  1.00  0.00            
ATOM     73  C24 BCD     1      17.540  25.500  21.580  1.00  0.00            
ATOM     74  O20 BCD     1      16.700  26.160  22.490  1.00  0.00            
ATOM     75  H31 BCD     1      15.900  21.470  22.500  1.00  0.00            
ATOM     76  H32 BCD     1      14.180  22.710  21.590  1.00  0.00            
ATOM     77  H33 BCD     1      14.870  21.050  19.490  1.00  0.00            
ATOM     78  H34 BCD     1      15.880  22.960  19.080  1.00  0.00            
ATOM     79  H35 BCD     1      14.180  24.160  18.270  1.00  0.00            
ATOM     80  H36 BCD     1      14.920  25.200  20.880  1.00  0.00            
ATOM     81  H37 BCD     1      17.530  23.830  20.360  1.00  0.00            
ATOM     82  H38 BCD     1      18.470  25.430  22.160  1.00  0.00            
ATOM     83  H39 BCD     1      17.640  26.320  20.860  1.00  0.00            
ATOM     84  H40 BCD     1      16.920  27.090  22.470  1.00  0.00            
ATOM     85  C25 BCD     1      20.270  18.500  20.830  1.00  0.00            
ATOM     86  O21 BCD     1      20.940  19.230  19.840  1.00  0.00            
ATOM     87  C26 BCD     1      18.950  18.080  20.370  1.00  0.00            
ATOM     88  O22 BCD     1      19.130  17.150  19.300  1.00  0.00            
ATOM     89  C27 BCD     1      18.000  19.280  20.100  1.00  0.00            
ATOM     90  O23 BCD     1      16.670  18.850  19.670  1.00  0.00            
ATOM     91  C28 BCD     1      17.870  20.210  21.350  1.00  0.00            
ATOM     92  C29 BCD     1      19.290  20.570  21.880  1.00  0.00            
ATOM     93  O24 BCD     1      20.050  19.330  22.030  1.00  0.00            
ATOM     94  C30 BCD     1      19.220  21.260  23.310  1.00  0.00            
ATOM     95  O25 BCD     1      20.560  21.440  23.800  1.00  0.00            
ATOM     96  H41 BCD     1      20.870  17.650  21.180  1.00  0.00            
ATOM     97  H42 BCD     1      18.580  17.450  21.200  1.00  0.00            
ATOM     98  H43 BCD     1      19.550  17.550  18.530  1.00  0.00            
ATOM     99  H44 BCD     1      18.520  19.810  19.300  1.00  0.00            
ATOM    100  H45 BCD     1      16.330  19.580  19.160  1.00  0.00            
ATOM    101  H46 BCD     1      17.250  19.730  22.110  1.00  0.00            
ATOM    102  H47 BCD     1      19.750  21.290  21.190  1.00  0.00            
ATOM    103  H48 BCD     1      18.850  22.300  23.270  1.00  0.00            
ATOM    104  H49 BCD     1      18.540  20.700  23.970  1.00  0.00            
ATOM    105  H50 BCD     1      21.020  20.660  23.500  1.00  0.00            
ATOM    106  C31 BCD     1      23.860  19.180  16.980  1.00  0.00            
ATOM    107  O26 BCD     1      23.740  20.600  17.040  1.00  0.00            
ATOM    108  C32 BCD     1      22.540  18.630  16.440  1.00  0.00            
ATOM    109  O27 BCD     1      22.250  19.080  15.160  1.00  0.00            
ATOM    110  C33 BCD     1      21.470  19.030  17.490  1.00  0.00            
ATOM    111  C34 BCD     1      21.810  18.530  18.900  1.00  0.00            
ATOM    112  C35 BCD     1      23.280  18.890  19.250  1.00  0.00            
ATOM    113  O28 BCD     1      24.200  18.560  18.230  1.00  0.00            
ATOM    114  C36 BCD     1      23.780  18.120  20.420  1.00  0.00            
ATOM    115  O29 BCD     1      23.550  16.690  20.260  1.00  0.00            
ATOM    116  O30 BCD     1      20.170  18.350  17.150  1.00  0.00            
ATOM    117  H51 BCD     1      24.560  18.880  16.190  1.00  0.00            
ATOM    118  H52 BCD     1      22.660  17.540  16.460  1.00  0.00            
ATOM    119  H53 BCD     1      21.610  18.490  14.770  1.00  0.00            
ATOM    120  H54 BCD     1      21.430  20.120  17.500  1.00  0.00            
ATOM    121  H55 BCD     1      19.580  18.970  16.720  1.00  0.00            
ATOM    122  H56 BCD     1      21.640  17.440  18.940  1.00  0.00            
ATOM    123  H57 BCD     1      23.330  19.980  19.370  1.00  0.00            
ATOM    124  H58 BCD     1      24.840  18.380  20.550  1.00  0.00            
ATOM    125  H59 BCD     1      23.230  18.430  21.320  1.00  0.00            
ATOM    126  H60 BCD     1      23.940  16.440  19.420  1.00  0.00            
ATOM    127  C37 BCD     1      25.970  23.880  15.750  1.00  0.00            
ATOM    128  O31 BCD     1      24.910  24.670  16.170  1.00  0.00            
ATOM    129  C38 BCD     1      25.390  22.960  14.620  1.00  0.00            
ATOM    130  O32 BCD     1      25.000  23.680  13.480  1.00  0.00            
ATOM    131  C39 BCD     1      24.350  22.040  15.170  1.00  0.00            
ATOM    132  O33 BCD     1      23.980  20.970  14.250  1.00  0.00            
ATOM    133  C40 BCD     1      24.820  21.360  16.440  1.00  0.00            
ATOM    134  C41 BCD     1      25.310  22.400  17.390  1.00  0.00            
ATOM    135  O34 BCD     1      26.410  23.170  16.840  1.00  0.00            
ATOM    136  C42 BCD     1      25.950  21.760  18.630  1.00  0.00            
ATOM    137  O35 BCD     1      26.880  20.740  18.360  1.00  0.00            
ATOM    138  H61 BCD     1      26.790  24.510  15.360  1.00  0.00            
ATOM    139  H62 BCD     1      26.160  22.270  14.260  1.00  0.00            
ATOM    140  H63 BCD     1      24.590  23.020  12.920  1.00  0.00            
ATOM    141  H64 BCD     1      23.430  22.570  15.430  1.00  0.00            
ATOM    142  H65 BCD     1      23.250  20.570  14.720  1.00  0.00            
ATOM    143  H66 BCD     1      25.700  20.730  16.230  1.00  0.00            
ATOM    144  H67 BCD     1      24.500  23.070  17.680  1.00  0.00            
ATOM    145  H68 BCD     1      26.350  22.510  19.320  1.00  0.00            
ATOM    146  H69 BCD     1      25.080  21.320  19.140  1.00  0.00            
ATOM    147  H70 BCD     1      27.160  20.390  19.210  1.00  0.00            
ATOM    148  C1  EF2     2      24.340  22.140  22.310  1.00  0.00            
ATOM    149  O1  EF2     2      23.660  22.270  21.080  1.00  0.00            
ATOM    150  C2  EF2     2      22.770  23.330  20.720  1.00  0.00            
ATOM    151  C3  EF2     2      22.400  24.400  21.610  1.00  0.00            
ATOM    152  C4  EF2     2      21.510  25.420  21.180  1.00  0.00            
ATOM    153  C5  EF2     2      21.090  25.420  19.900  1.00  0.00            
ATOM    154  N1  EF2     2      20.200  26.270  19.300  1.00  0.00            
ATOM    155  C6  EF2     2      20.080  25.940  17.970  1.00  0.00            
ATOM    156  C7  EF2     2      20.770  24.710  17.800  1.00  0.00            
ATOM    157  C8  EF2     2      20.960  24.070  16.460  1.00  0.00            
ATOM    158  C9  EF2     2      20.100  22.790  16.380  1.00  0.00            
ATOM    159  N2  EF2     2      20.180  22.200  15.070  1.00  0.00            
ATOM    160  C10 EF2     2      19.690  20.950  14.740  1.00  0.00            
ATOM    161  C11 EF2     2      19.820  20.570  13.280  1.00  0.00            
ATOM    162  O2  EF2     2      19.150  20.240  15.580  1.00  0.00            
ATOM    163  C12 EF2     2      21.450  24.420  19.050  1.00  0.00            
ATOM    164  C13 EF2     2      22.260  23.320  19.450  1.00  0.00            
ATOM    165  H1  EF2     2      25.050  22.970  22.220  1.00  0.00            
ATOM    166  H2  EF2     2      23.670  22.190  23.180  1.00  0.00            
ATOM    167  H3  EF2     2      24.910  21.210  22.460  1.00  0.00            
ATOM    168  H4  EF2     2      22.720  24.390  22.650  1.00  0.00            
ATOM    169  H5  EF2     2      21.190  26.190  21.880  1.00  0.00            
ATOM    170  H6  EF2     2      19.820  27.070  19.780  1.00  0.00            
ATOM    171  H7  EF2     2      19.450  26.450  17.250  1.00  0.00            
ATOM    172  H8  EF2     2      22.040  23.910  16.310  1.00  0.00            
ATOM    173  H9  EF2     2      20.580  24.690  15.650  1.00  0.00            
ATOM    174  H10 EF2     2      19.050  22.980  16.640  1.00  0.00            
ATOM    175  H11 EF2     2      20.550  22.190  17.180  1.00  0.00            
ATOM    176  H12 EF2     2      20.580  22.680  14.270  1.00  0.00            
ATOM    177  H13 EF2     2      19.090  21.090  12.660  1.00  0.00            
ATOM    178  H14 EF2     2      20.840  20.840  12.990  1.00  0.00            
ATOM    179  H15 EF2     2      19.770  19.480  13.270  1.00  0.00            
ATOM    180  H16 EF2     2      22.520  22.500  18.790  1.00  0.00            
TER
ENDMDL
MODEL        1
ATOM      1  C1  BCD     1       6.420  21.490  12.760  1.00  0.00            
ATOM      2  O1  BCD     1       6.100  22.880  12.600  1.00  0.00            
ATOM      3  C2  BCD     1       5.130  20.620  12.850  1.00  0.00            
ATOM      4  O2  BCD     1       4.290  20.910  11.760  1.00  0.00            
ATOM      5  C3  BCD     1       4.470  20.810  14.200  1.00  0.00            
ATOM      6  O3  BCD     1       3.380  19.900  14.490  1.00  0.00            
ATOM      7  C4  BCD     1       5.500  20.590  15.340  1.00  0.00            
ATOM      8  C5  BCD     1       6.770  21.370  15.200  1.00  0.00            
ATOM      9  O4  BCD     1       7.320  21.290  13.850  1.00  0.00            
ATOM     10  C6  BCD     1       7.880  20.850  16.090  1.00  0.00            
ATOM     11  O5  BCD     1       8.340  19.550  15.800  1.00  0.00            
ATOM     12  H1  BCD     1       7.010  21.210  11.870  1.00  0.00            
ATOM     13  H2  BCD     1       5.440  19.580  12.680  1.00  0.00            
ATOM     14  H3  BCD     1       4.220  21.870  11.800  1.00  0.00            
ATOM     15  H4  BCD     1       4.160  21.860  14.330  1.00  0.00            
ATOM     16  H5  BCD     1       2.880  20.160  15.270  1.00  0.00            
ATOM     17  H6  BCD     1       5.740  19.530  15.420  1.00  0.00            
ATOM     18  H7  BCD     1       6.720  22.430  15.440  1.00  0.00            
ATOM     19  H8  BCD     1       8.690  21.570  15.950  1.00  0.00            
ATOM     20  H9  BCD     1       7.680  20.960  17.160  1.00  0.00            
ATOM     21  H10 BCD     1       7.900  19.010  16.460  1.00  0.00            
ATOM     22  C7  BCD     1       6.600  26.170  10.270  1.00  0.00            
ATOM     23  O6  BCD     1       6.700  26.840  11.570  1.00  0.00            
ATOM     24  C8  BCD     1       5.220  25.450  10.140  1.00  0.00            
ATOM     25  O7  BCD     1       4.260  26.520  10.210  1.00  0.00            
ATOM     26  C9  BCD     1       5.060  24.450  11.320  1.00  0.00            
ATOM     27  O8  BCD     1       3.790  23.660  11.290  1.00  0.00            
ATOM     28  C10 BCD     1       6.240  23.450  11.350  1.00  0.00            
ATOM     29  C11 BCD     1       7.590  24.190  11.250  1.00  0.00            
ATOM     30  O9  BCD     1       7.580  25.140  10.150  1.00  0.00            
ATOM     31  C12 BCD     1       8.760  23.240  11.100  1.00  0.00            
ATOM     32  O10 BCD     1       8.610  22.320  10.040  1.00  0.00            
ATOM     33  H11 BCD     1       6.750  26.950   9.520  1.00  0.00            
ATOM     34  H12 BCD     1       5.200  24.870   9.210  1.00  0.00            
ATOM     35  H13 BCD     1       3.670  26.420  10.960  1.00  0.00            
ATOM     36  H14 BCD     1       5.030  25.090  12.210  1.00  0.00            
ATOM     37  H15 BCD     1       3.160  23.970  11.950  1.00  0.00            
ATOM     38  H16 BCD     1       6.080  22.660  10.600  1.00  0.00            
ATOM     39  H17 BCD     1       7.680  24.730  12.200  1.00  0.00            
ATOM     40  H18 BCD     1       9.650  23.850  10.950  1.00  0.00            
ATOM     41  H19 BCD     1       8.880  22.670  12.030  1.00  0.00            
ATOM     42  H20 BCD     1       8.370  22.850   9.280  1.00  0.00            
ATOM     43  C13 BCD     1       8.190  30.430  13.290  1.00  0.00            
ATOM     44  O11 BCD     1       8.240  29.810  14.590  1.00  0.00            
ATOM     45  C14 BCD     1       6.720  30.420  12.740  1.00  0.00            
ATOM     46  O12 BCD     1       5.860  31.090  13.700  1.00  0.00            
ATOM     47  C15 BCD     1       6.170  28.950  12.540  1.00  0.00            
ATOM     48  O13 BCD     1       4.860  28.900  11.970  1.00  0.00            
ATOM     49  C16 BCD     1       7.150  28.220  11.580  1.00  0.00            
ATOM     50  C17 BCD     1       8.560  28.280  12.160  1.00  0.00            
ATOM     51  O14 BCD     1       8.990  29.640  12.360  1.00  0.00            
ATOM     52  C18 BCD     1       9.670  27.630  11.270  1.00  0.00            
ATOM     53  O15 BCD     1       9.690  28.280  10.030  1.00  0.00            
ATOM     54  H21 BCD     1       8.670  31.410  13.240  1.00  0.00            
ATOM     55  H22 BCD     1       6.740  30.960  11.790  1.00  0.00            
ATOM     56  H23 BCD     1       5.010  30.820  13.330  1.00  0.00            
ATOM     57  H24 BCD     1       6.280  28.390  13.480  1.00  0.00            
ATOM     58  H25 BCD     1       4.580  27.990  12.120  1.00  0.00            
ATOM     59  H26 BCD     1       7.150  28.640  10.560  1.00  0.00            
ATOM     60  H27 BCD     1       8.580  27.800  13.160  1.00  0.00            
ATOM     61  H28 BCD     1      10.590  27.670  11.860  1.00  0.00            
ATOM     62  H29 BCD     1       9.390  26.570  11.180  1.00  0.00            
ATOM     63  H30 BCD     1       9.530  29.170  10.360  1.00  0.00            
ATOM     64  C19 BCD     1       9.880  30.080  18.410  1.00  0.00            
ATOM     65  O16 BCD     1       8.890  29.200  18.820  1.00  0.00            
ATOM     66  C20 BCD     1       9.340  31.370  17.810  1.00  0.00            
ATOM     67  O17 BCD     1       8.600  32.130  18.720  1.00  0.00            
ATOM     68  C21 BCD     1       8.440  31.080  16.610  1.00  0.00            
ATOM     69  O18 BCD     1       7.970  32.360  16.120  1.00  0.00            
ATOM     70  C22 BCD     1       9.220  30.210  15.570  1.00  0.00            
ATOM     71  C23 BCD     1       9.800  29.000  16.270  1.00  0.00            
ATOM     72  O19 BCD     1      10.560  29.390  17.390  1.00  0.00            
ATOM     73  C24 BCD     1      10.680  28.160  15.400  1.00  0.00            
ATOM     74  O20 BCD     1      11.860  28.730  14.980  1.00  0.00            
ATOM     75  H31 BCD     1      10.560  30.200  19.260  1.00  0.00            
ATOM     76  H32 BCD     1      10.150  32.020  17.440  1.00  0.00            
ATOM     77  H33 BCD     1       8.290  32.820  18.130  1.00  0.00            
ATOM     78  H34 BCD     1       7.630  30.460  17.010  1.00  0.00            
ATOM     79  H35 BCD     1       7.280  32.140  15.490  1.00  0.00            
ATOM     80  H36 BCD     1      10.080  30.700  15.090  1.00  0.00            
ATOM     81  H37 BCD     1       8.970  28.360  16.580  1.00  0.00            
ATOM     82  H38 BCD     1      10.980  27.220  15.880  1.00  0.00            
ATOM     83  H39 BCD     1      10.120  27.980  14.470  1.00  0.00            
ATOM     84  H40 BCD     1      11.740  29.230  14.170  1.00  0.00            
ATOM     85  C25 BCD     1       8.130  26.970  22.150  1.00  0.00            
ATOM     86  O21 BCD     1       7.210  26.160  21.460  1.00  0.00            
ATOM     87  C26 BCD     1       7.640  28.400  22.090  1.00  0.00            
ATOM     88  O22 BCD     1       6.270  28.600  22.570  1.00  0.00            
ATOM     89  C27 BCD     1       7.650  29.020  20.720  1.00  0.00            
ATOM     90  O23 BCD     1       7.310  30.410  20.820  1.00  0.00            
ATOM     91  C28 BCD     1       9.000  28.770  20.150  1.00  0.00            
ATOM     92  C29 BCD     1       9.520  27.380  20.220  1.00  0.00            
ATOM     93  O24 BCD     1       9.410  26.950  21.580  1.00  0.00            
ATOM     94  C30 BCD     1      10.920  27.080  19.700  1.00  0.00            
ATOM     95  O25 BCD     1      11.840  27.980  20.320  1.00  0.00            
ATOM     96  H41 BCD     1       8.100  26.650  23.200  1.00  0.00            
ATOM     97  H42 BCD     1       8.260  29.050  22.720  1.00  0.00            
ATOM     98  H43 BCD     1       6.100  29.480  22.210  1.00  0.00            
ATOM     99  H44 BCD     1       6.870  28.580  20.100  1.00  0.00            
ATOM    100  H45 BCD     1       7.480  30.820  19.970  1.00  0.00            
ATOM    101  H46 BCD     1       9.740  29.420  20.630  1.00  0.00            
ATOM    102  H47 BCD     1       8.850  26.750  19.600  1.00  0.00            
ATOM    103  H48 BCD     1      11.210  26.050  19.950  1.00  0.00            
ATOM    104  H49 BCD     1      11.000  27.150  18.610  1.00  0.00            
ATOM    105  H50 BCD     1      11.710  27.890  21.270  1.00  0.00            
ATOM    106  C31 BCD     1       4.790  22.920  21.910  1.00  0.00            
ATOM    107  O26 BCD     1       4.920  22.710  20.500  1.00  0.00            
ATOM    108  C32 BCD     1       4.050  24.240  22.120  1.00  0.00            
ATOM    109  O27 BCD     1       2.850  24.190  21.360  1.00  0.00            
ATOM    110  C33 BCD     1       4.940  25.410  21.630  1.00  0.00            
ATOM    111  C34 BCD     1       6.310  25.240  22.210  1.00  0.00            
ATOM    112  C35 BCD     1       6.950  23.860  22.020  1.00  0.00            
ATOM    113  O28 BCD     1       6.100  22.880  22.480  1.00  0.00            
ATOM    114  C36 BCD     1       8.250  23.830  22.800  1.00  0.00            
ATOM    115  O29 BCD     1       8.110  24.310  24.130  1.00  0.00            
ATOM    116  O30 BCD     1       4.310  26.680  21.850  1.00  0.00            
ATOM    117  H51 BCD     1       4.140  22.160  22.360  1.00  0.00            
ATOM    118  H52 BCD     1       3.840  24.250  23.200  1.00  0.00            
ATOM    119  H53 BCD     1       2.340  24.930  21.700  1.00  0.00            
ATOM    120  H54 BCD     1       5.070  25.250  20.550  1.00  0.00            
ATOM    121  H55 BCD     1       4.990  27.350  21.740  1.00  0.00            
ATOM    122  H56 BCD     1       6.240  25.530  23.270  1.00  0.00            
ATOM    123  H57 BCD     1       7.160  23.720  20.950  1.00  0.00            
ATOM    124  H58 BCD     1       8.540  22.770  22.800  1.00  0.00            
ATOM    125  H59 BCD     1       8.950  24.470  22.250  1.00  0.00            
ATOM    126  H60 BCD     1       8.880  24.840  24.360  1.00  0.00            
ATOM    127  C37 BCD     1       4.470  20.020  17.460  1.00  0.00            
ATOM    128  O31 BCD     1       4.860  21.020  16.510  1.00  0.00            
ATOM    129  C38 BCD     1       3.150  20.510  18.080  1.00  0.00            
ATOM    130  O32 BCD     1       2.190  20.810  17.070  1.00  0.00            
ATOM    131  C39 BCD     1       3.440  21.800  18.840  1.00  0.00            
ATOM    132  O33 BCD     1       2.260  22.350  19.470  1.00  0.00            
ATOM    133  C40 BCD     1       4.520  21.490  19.930  1.00  0.00            
ATOM    134  C41 BCD     1       5.680  20.900  19.280  1.00  0.00            
ATOM    135  O34 BCD     1       5.400  19.780  18.480  1.00  0.00            
ATOM    136  C42 BCD     1       6.730  20.510  20.290  1.00  0.00            
ATOM    137  O35 BCD     1       6.240  19.610  21.270  1.00  0.00            
ATOM    138  H61 BCD     1       4.420  18.990  17.070  1.00  0.00            
ATOM    139  H62 BCD     1       2.720  19.780  18.770  1.00  0.00            
ATOM    140  H63 BCD     1       2.370  21.710  16.770  1.00  0.00            
ATOM    141  H64 BCD     1       3.960  22.580  18.270  1.00  0.00            
ATOM    142  H65 BCD     1       2.430  23.130  20.000  1.00  0.00            
ATOM    143  H66 BCD     1       4.130  20.830  20.710  1.00  0.00            
ATOM    144  H67 BCD     1       6.130  21.640  18.600  1.00  0.00            
ATOM    145  H68 BCD     1       7.620  20.160  19.770  1.00  0.00            
ATOM    146  H69 BCD     1       6.990  21.450  20.800  1.00  0.00            
ATOM    147  H70 BCD     1       6.090  18.820  20.740  1.00  0.00            
ATOM    148  C1  EF2     2      10.590  22.630  20.380  1.00  0.00            
ATOM    149  O1  EF2     2       9.410  23.240  19.780  1.00  0.00            
ATOM    150  C2  EF2     2       9.380  23.830  18.540  1.00  0.00            
ATOM    151  C3  EF2     2      10.560  23.900  17.730  1.00  0.00            
ATOM    152  C4  EF2     2      10.500  24.530  16.470  1.00  0.00            
ATOM    153  C5  EF2     2       9.240  24.980  16.000  1.00  0.00            
ATOM    154  N1  EF2     2       8.950  25.330  14.690  1.00  0.00            
ATOM    155  C6  EF2     2       7.570  25.560  14.730  1.00  0.00            
ATOM    156  C7  EF2     2       7.050  25.450  16.070  1.00  0.00            
ATOM    157  C8  EF2     2       5.610  25.680  16.480  1.00  0.00            
ATOM    158  C9  EF2     2       4.620  24.620  16.230  1.00  0.00            
ATOM    159  N2  EF2     2       3.330  25.150  16.600  1.00  0.00            
ATOM    160  C10 EF2     2       2.210  24.410  16.600  1.00  0.00            
ATOM    161  C11 EF2     2       1.050  24.950  17.410  1.00  0.00            
ATOM    162  O2  EF2     2       2.230  23.290  16.050  1.00  0.00            
ATOM    163  C12 EF2     2       8.120  24.910  16.780  1.00  0.00            
ATOM    164  C13 EF2     2       8.130  24.330  18.090  1.00  0.00            
ATOM    165  H1  EF2     2      11.020  21.850  19.740  1.00  0.00            
ATOM    166  H2  EF2     2      11.290  23.420  20.680  1.00  0.00            
ATOM    167  H3  EF2     2      10.290  22.150  21.320  1.00  0.00            
ATOM    168  H4  EF2     2      11.470  23.440  18.110  1.00  0.00            
ATOM    169  H5  EF2     2      11.360  24.610  15.800  1.00  0.00            
ATOM    170  H6  EF2     2       9.610  25.510  13.950  1.00  0.00            
ATOM    171  H7  EF2     2       7.000  25.690  13.820  1.00  0.00            
ATOM    172  H8  EF2     2       5.240  26.590  16.000  1.00  0.00            
ATOM    173  H9  EF2     2       5.560  25.950  17.540  1.00  0.00            
ATOM    174  H10 EF2     2       4.840  23.710  16.790  1.00  0.00            
ATOM    175  H11 EF2     2       4.650  24.290  15.190  1.00  0.00            
ATOM    176  H12 EF2     2       3.450  25.790  17.360  1.00  0.00            
ATOM    177  H13 EF2     2       1.310  25.590  18.260  1.00  0.00            
ATOM    178  H14 EF2     2       0.420  25.530  16.720  1.00  0.00            
ATOM    179  H15 EF2     2       0.550  24.120  17.910  1.00  0.00            
ATOM    180  H16 EF2     2       7.280  24.300  18.750  1.00  0.00            
TER
ENDMDL
MODEL        1
ATOM      1  C1  BCD     1      12.200  24.050  24.870  1.00  0.00            
ATOM      2  O1  BCD     1      12.070  24.580  26.170  1.00  0.00            
ATOM      3  C2  BCD     1      10.880  24.010  24.120  1.00  0.00            
ATOM      4  O2  BCD     1      10.330  25.310  24.010  1.00  0.00            
ATOM      5  C3  BCD     1       9.820  23.170  24.810  1.00  0.00            
ATOM      6  O3  BCD     1       8.660  22.960  23.980  1.00  0.00            
ATOM      7  C4  BCD     1      10.440  21.790  25.160  1.00  0.00            
ATOM      8  C5  BCD     1      11.830  21.830  25.800  1.00  0.00            
ATOM      9  O4  BCD     1      12.730  22.710  25.050  1.00  0.00            
ATOM     10  C6  BCD     1      12.610  20.560  26.020  1.00  0.00            
ATOM     11  O5  BCD     1      12.990  20.110  24.680  1.00  0.00            
ATOM     12  H1  BCD     1      12.960  24.600  24.310  1.00  0.00            
ATOM     13  H2  BCD     1      11.080  23.620  23.110  1.00  0.00            
ATOM     14  H3  BCD     1       9.820  25.360  23.200  1.00  0.00            
ATOM     15  H4  BCD     1       9.590  23.640  25.770  1.00  0.00            
ATOM     16  H5  BCD     1       7.870  23.310  24.400  1.00  0.00            
ATOM     17  H6  BCD     1      10.500  21.270  24.200  1.00  0.00            
ATOM     18  H7  BCD     1      11.720  22.210  26.820  1.00  0.00            
ATOM     19  H8  BCD     1      13.510  20.680  26.650  1.00  0.00            
ATOM     20  H9  BCD     1      12.030  19.840  26.600  1.00  0.00            
ATOM     21  H10 BCD     1      12.870  20.940  24.210  1.00  0.00            
ATOM     22  C7  BCD     1      13.730  27.450  28.610  1.00  0.00            
ATOM     23  O6  BCD     1      13.570  26.470  29.590  1.00  0.00            
ATOM     24  C8  BCD     1      12.300  27.750  28.010  1.00  0.00            
ATOM     25  O7  BCD     1      11.420  28.180  29.070  1.00  0.00            
ATOM     26  C9  BCD     1      11.700  26.540  27.250  1.00  0.00            
ATOM     27  O8  BCD     1      10.520  27.060  26.530  1.00  0.00            
ATOM     28  C10 BCD     1      12.640  25.780  26.420  1.00  0.00            
ATOM     29  C11 BCD     1      14.020  25.670  27.040  1.00  0.00            
ATOM     30  O9  BCD     1      14.530  26.950  27.520  1.00  0.00            
ATOM     31  C12 BCD     1      15.090  24.990  26.150  1.00  0.00            
ATOM     32  O10 BCD     1      15.370  25.930  25.070  1.00  0.00            
ATOM     33  H11 BCD     1      14.210  28.350  29.010  1.00  0.00            
ATOM     34  H12 BCD     1      12.540  28.530  27.280  1.00  0.00            
ATOM     35  H13 BCD     1      10.630  28.320  28.530  1.00  0.00            
ATOM     36  H14 BCD     1      11.390  25.820  28.010  1.00  0.00            
ATOM     37  H15 BCD     1      10.380  26.410  25.840  1.00  0.00            
ATOM     38  H16 BCD     1      12.800  26.370  25.510  1.00  0.00            
ATOM     39  H17 BCD     1      13.860  24.920  27.830  1.00  0.00            
ATOM     40  H18 BCD     1      16.030  24.840  26.690  1.00  0.00            
ATOM     41  H19 BCD     1      14.710  24.040  25.770  1.00  0.00            
ATOM     42  H20 BCD     1      15.760  26.660  25.550  1.00  0.00            
ATOM     43  C13 BCD     1      14.870  25.660  33.510  1.00  0.00            
ATOM     44  O11 BCD     1      14.070  24.460  33.470  1.00  0.00            
ATOM     45  C14 BCD     1      13.960  26.840  33.350  1.00  0.00            
ATOM     46  O12 BCD     1      13.090  26.900  34.460  1.00  0.00            
ATOM     47  C15 BCD     1      13.170  26.790  32.010  1.00  0.00            
ATOM     48  O13 BCD     1      12.380  27.900  31.600  1.00  0.00            
ATOM     49  C16 BCD     1      14.240  26.670  30.870  1.00  0.00            
ATOM     50  C17 BCD     1      15.300  25.650  31.150  1.00  0.00            
ATOM     51  O14 BCD     1      15.840  25.770  32.440  1.00  0.00            
ATOM     52  C18 BCD     1      16.260  25.500  30.040  1.00  0.00            
ATOM     53  O15 BCD     1      17.030  26.660  29.940  1.00  0.00            
ATOM     54  H21 BCD     1      15.360  25.660  34.490  1.00  0.00            
ATOM     55  H22 BCD     1      14.570  27.750  33.290  1.00  0.00            
ATOM     56  H23 BCD     1      13.540  26.820  35.310  1.00  0.00            
ATOM     57  H24 BCD     1      12.540  25.890  32.020  1.00  0.00            
ATOM     58  H25 BCD     1      12.160  27.950  30.670  1.00  0.00            
ATOM     59  H26 BCD     1      14.850  27.580  30.810  1.00  0.00            
ATOM     60  H27 BCD     1      14.780  24.680  31.140  1.00  0.00            
ATOM     61  H28 BCD     1      16.850  24.620  30.320  1.00  0.00            
ATOM     62  H29 BCD     1      15.740  25.380  29.080  1.00  0.00            
ATOM     63  H30 BCD     1      17.360  26.870  30.810  1.00  0.00            
ATOM     64  C19 BCD     1      13.920  20.820  35.620  1.00  0.00            
ATOM     65  O16 BCD     1      12.710  20.450  34.970  1.00  0.00            
ATOM     66  C20 BCD     1      13.710  22.120  36.370  1.00  0.00            
ATOM     67  O17 BCD     1      12.720  21.860  37.390  1.00  0.00            
ATOM     68  C21 BCD     1      13.320  23.270  35.440  1.00  0.00            
ATOM     69  O18 BCD     1      13.180  24.480  36.110  1.00  0.00            
ATOM     70  C22 BCD     1      14.370  23.380  34.420  1.00  0.00            
ATOM     71  C23 BCD     1      14.700  22.050  33.670  1.00  0.00            
ATOM     72  O19 BCD     1      14.990  21.010  34.620  1.00  0.00            
ATOM     73  C24 BCD     1      15.860  22.200  32.730  1.00  0.00            
ATOM     74  O20 BCD     1      17.040  22.630  33.350  1.00  0.00            
ATOM     75  H31 BCD     1      14.220  20.060  36.340  1.00  0.00            
ATOM     76  H32 BCD     1      14.680  22.350  36.830  1.00  0.00            
ATOM     77  H33 BCD     1      12.970  22.220  38.250  1.00  0.00            
ATOM     78  H34 BCD     1      12.380  23.090  34.900  1.00  0.00            
ATOM     79  H35 BCD     1      12.950  25.110  35.420  1.00  0.00            
ATOM     80  H36 BCD     1      15.340  23.540  34.890  1.00  0.00            
ATOM     81  H37 BCD     1      13.770  21.810  33.140  1.00  0.00            
ATOM     82  H38 BCD     1      16.070  21.190  32.370  1.00  0.00            
ATOM     83  H39 BCD     1      15.590  22.790  31.850  1.00  0.00            
ATOM     84  H40 BCD     1      17.390  23.380  32.860  1.00  0.00            
ATOM     85  C25 BCD     1       9.630  17.690  34.840  1.00  0.00            
ATOM     86  O21 BCD     1       9.470  18.120  33.500  1.00  0.00            
ATOM     87  C26 BCD     1       9.420  18.870  35.930  1.00  0.00            
ATOM     88  O22 BCD     1       8.130  19.450  35.820  1.00  0.00            
ATOM     89  C27 BCD     1      10.440  20.030  35.630  1.00  0.00            
ATOM     90  O23 BCD     1      10.260  21.160  36.520  1.00  0.00            
ATOM     91  C28 BCD     1      11.860  19.530  35.620  1.00  0.00            
ATOM     92  C29 BCD     1      12.040  18.200  34.910  1.00  0.00            
ATOM     93  O24 BCD     1      10.970  17.260  35.110  1.00  0.00            
ATOM     94  C30 BCD     1      13.270  17.490  35.360  1.00  0.00            
ATOM     95  O25 BCD     1      13.200  17.070  36.730  1.00  0.00            
ATOM     96  H41 BCD     1       8.920  16.860  34.950  1.00  0.00            
ATOM     97  H42 BCD     1       9.400  18.500  36.970  1.00  0.00            
ATOM     98  H43 BCD     1       7.900  20.110  36.470  1.00  0.00            
ATOM     99  H44 BCD     1      10.280  20.380  34.600  1.00  0.00            
ATOM    100  H45 BCD     1      11.160  21.410  36.700  1.00  0.00            
ATOM    101  H46 BCD     1      12.210  19.400  36.650  1.00  0.00            
ATOM    102  H47 BCD     1      12.110  18.390  33.840  1.00  0.00            
ATOM    103  H48 BCD     1      13.450  16.630  34.700  1.00  0.00            
ATOM    104  H49 BCD     1      14.130  18.110  35.110  1.00  0.00            
ATOM    105  H50 BCD     1      13.950  16.520  36.990  1.00  0.00            
ATOM    106  C31 BCD     1       7.180  17.850  30.130  1.00  0.00            
ATOM    107  O26 BCD     1       8.100  18.680  29.440  1.00  0.00            
ATOM    108  C32 BCD     1       6.510  18.510  31.250  1.00  0.00            
ATOM    109  O27 BCD     1       5.680  19.590  30.790  1.00  0.00            
ATOM    110  C33 BCD     1       7.570  18.980  32.250  1.00  0.00            
ATOM    111  C34 BCD     1       8.330  17.720  32.780  1.00  0.00            
ATOM    112  C35 BCD     1       8.840  16.810  31.610  1.00  0.00            
ATOM    113  O28 BCD     1       7.910  16.700  30.550  1.00  0.00            
ATOM    114  C36 BCD     1       9.240  15.340  31.990  1.00  0.00            
ATOM    115  O29 BCD     1       8.260  14.570  32.530  1.00  0.00            
ATOM    116  O30 BCD     1       7.010  19.760  33.270  1.00  0.00            
ATOM    117  H51 BCD     1       6.440  17.540  29.400  1.00  0.00            
ATOM    118  H52 BCD     1       5.930  17.730  31.760  1.00  0.00            
ATOM    119  H53 BCD     1       6.310  20.210  30.430  1.00  0.00            
ATOM    120  H54 BCD     1       8.300  19.600  31.720  1.00  0.00            
ATOM    121  H55 BCD     1       7.630  19.720  34.000  1.00  0.00            
ATOM    122  H56 BCD     1       7.560  17.230  33.400  1.00  0.00            
ATOM    123  H57 BCD     1       9.710  17.410  31.320  1.00  0.00            
ATOM    124  H58 BCD     1       9.550  14.830  31.070  1.00  0.00            
ATOM    125  H59 BCD     1      10.090  15.230  32.670  1.00  0.00            
ATOM    126  H60 BCD     1       8.480  14.290  33.430  1.00  0.00            
ATOM    127  C37 BCD     1       9.300  19.720  25.540  1.00  0.00            
ATOM    128  O31 BCD     1       9.640  21.070  25.930  1.00  0.00            
ATOM    129  C38 BCD     1       7.800  19.380  25.660  1.00  0.00            
ATOM    130  O32 BCD     1       6.980  20.320  24.850  1.00  0.00            
ATOM    131  C39 BCD     1       7.390  19.450  27.170  1.00  0.00            
ATOM    132  O33 BCD     1       6.010  19.440  27.370  1.00  0.00            
ATOM    133  C40 BCD     1       8.300  18.420  28.000  1.00  0.00            
ATOM    134  C41 BCD     1       9.790  18.640  27.690  1.00  0.00            
ATOM    135  O34 BCD     1       9.990  18.670  26.260  1.00  0.00            
ATOM    136  C42 BCD     1      10.740  17.610  28.260  1.00  0.00            
ATOM    137  O35 BCD     1      10.480  16.270  27.760  1.00  0.00            
ATOM    138  H61 BCD     1       9.530  19.690  24.470  1.00  0.00            
ATOM    139  H62 BCD     1       7.670  18.340  25.330  1.00  0.00            
ATOM    140  H63 BCD     1       7.450  21.160  24.970  1.00  0.00            
ATOM    141  H64 BCD     1       7.750  20.430  27.500  1.00  0.00            
ATOM    142  H65 BCD     1       5.610  19.920  26.650  1.00  0.00            
ATOM    143  H66 BCD     1       8.010  17.390  27.770  1.00  0.00            
ATOM    144  H67 BCD     1      10.040  19.620  28.130  1.00  0.00            
ATOM    145  H68 BCD     1      11.770  17.910  28.050  1.00  0.00            
ATOM    146  H69 BCD     1      10.670  17.560  29.360  1.00  0.00            
ATOM    147  H70 BCD     1      11.050  16.090  27.000  1.00  0.00            
ATOM    148  C1  EF2     2      12.930  16.180  30.720  1.00  0.00            
ATOM    149  O1  EF2     2      12.470  17.400  31.340  1.00  0.00            
ATOM    150  C2  EF2     2      12.840  18.590  30.830  1.00  0.00            
ATOM    151  C3  EF2     2      13.710  18.710  29.710  1.00  0.00            
ATOM    152  C4  EF2     2      14.070  19.980  29.250  1.00  0.00            
ATOM    153  C5  EF2     2      13.450  21.070  29.840  1.00  0.00            
ATOM    154  N1  EF2     2      13.540  22.380  29.490  1.00  0.00            
ATOM    155  C6  EF2     2      12.610  23.110  30.230  1.00  0.00            
ATOM    156  C7  EF2     2      11.910  22.280  31.000  1.00  0.00            
ATOM    157  C8  EF2     2      10.660  22.650  31.810  1.00  0.00            
ATOM    158  C9  EF2     2       9.390  22.000  31.270  1.00  0.00            
ATOM    159  N2  EF2     2       8.940  22.960  30.180  1.00  0.00            
ATOM    160  C10 EF2     2       7.760  22.770  29.500  1.00  0.00            
ATOM    161  C11 EF2     2       7.640  23.550  28.230  1.00  0.00            
ATOM    162  O2  EF2     2       6.960  21.920  29.790  1.00  0.00            
ATOM    163  C12 EF2     2      12.500  20.990  30.780  1.00  0.00            
ATOM    164  C13 EF2     2      12.200  19.760  31.400  1.00  0.00            
ATOM    165  H1  EF2     2      12.310  15.280  30.820  1.00  0.00            
ATOM    166  H2  EF2     2      12.980  16.320  29.630  1.00  0.00            
ATOM    167  H3  EF2     2      13.920  15.870  31.070  1.00  0.00            
ATOM    168  H4  EF2     2      14.140  17.850  29.220  1.00  0.00            
ATOM    169  H5  EF2     2      14.790  20.070  28.440  1.00  0.00            
ATOM    170  H6  EF2     2      14.300  22.650  28.890  1.00  0.00            
ATOM    171  H7  EF2     2      12.440  24.160  30.030  1.00  0.00            
ATOM    172  H8  EF2     2      10.610  23.740  31.810  1.00  0.00            
ATOM    173  H9  EF2     2      10.760  22.290  32.840  1.00  0.00            
ATOM    174  H10 EF2     2       8.580  22.080  32.010  1.00  0.00            
ATOM    175  H11 EF2     2       9.540  20.990  30.870  1.00  0.00            
ATOM    176  H12 EF2     2       9.590  23.690  29.920  1.00  0.00            
ATOM    177  H13 EF2     2       7.310  24.540  28.570  1.00  0.00            
ATOM    178  H14 EF2     2       8.650  23.530  27.800  1.00  0.00            
ATOM    179  H15 EF2     2       6.910  23.160  27.510  1.00  0.00            
ATOM    180  H16 EF2     2      11.520  19.580  32.220  1.00  0.00            
TER
ENDMDL
MODEL        1
ATOM      1  C1  BCD     1       6.400  28.700  21.430  1.00  0.00            
ATOM      2  O1  BCD     1       6.890  28.940  20.060  1.00  0.00            
ATOM      3  C2  BCD     1       6.580  29.880  22.410  1.00  0.00            
ATOM      4  O2  BCD     1       6.010  31.130  21.860  1.00  0.00            
ATOM      5  C3  BCD     1       8.070  30.180  22.670  1.00  0.00            
ATOM      6  O3  BCD     1       8.120  31.130  23.740  1.00  0.00            
ATOM      7  C4  BCD     1       8.770  28.840  22.980  1.00  0.00            
ATOM      8  C5  BCD     1       8.380  27.660  22.120  1.00  0.00            
ATOM      9  O4  BCD     1       6.940  27.480  21.970  1.00  0.00            
ATOM     10  C6  BCD     1       9.020  26.260  22.610  1.00  0.00            
ATOM     11  O5  BCD     1       8.660  25.940  23.930  1.00  0.00            
ATOM     12  H1  BCD     1       5.330  28.480  21.340  1.00  0.00            
ATOM     13  H2  BCD     1       6.050  29.570  23.320  1.00  0.00            
ATOM     14  H3  BCD     1       5.840  31.650  22.650  1.00  0.00            
ATOM     15  H4  BCD     1       8.480  30.640  21.760  1.00  0.00            
ATOM     16  H5  BCD     1       8.610  31.900  23.460  1.00  0.00            
ATOM     17  H6  BCD     1       8.630  28.440  23.990  1.00  0.00            
ATOM     18  H7  BCD     1       8.710  27.750  21.080  1.00  0.00            
ATOM     19  H8  BCD     1       8.750  25.450  21.920  1.00  0.00            
ATOM     20  H9  BCD     1      10.110  26.260  22.490  1.00  0.00            
ATOM     21  H10 BCD     1       9.060  25.090  24.120  1.00  0.00            
ATOM     22  C7  BCD     1       6.290  28.680  16.220  1.00  0.00            
ATOM     23  O6  BCD     1       7.520  29.370  16.130  1.00  0.00            
ATOM     24  C8  BCD     1       5.260  29.470  16.960  1.00  0.00            
ATOM     25  O7  BCD     1       5.000  30.750  16.280  1.00  0.00            
ATOM     26  C9  BCD     1       5.570  29.710  18.370  1.00  0.00            
ATOM     27  O8  BCD     1       4.440  30.170  19.150  1.00  0.00            
ATOM     28  C10 BCD     1       6.080  28.450  18.990  1.00  0.00            
ATOM     29  C11 BCD     1       7.010  27.570  18.150  1.00  0.00            
ATOM     30  O9  BCD     1       6.470  27.420  16.860  1.00  0.00            
ATOM     31  C12 BCD     1       7.110  26.200  18.750  1.00  0.00            
ATOM     32  O10 BCD     1       5.880  25.540  18.980  1.00  0.00            
ATOM     33  H11 BCD     1       5.860  28.480  15.240  1.00  0.00            
ATOM     34  H12 BCD     1       4.330  28.890  16.930  1.00  0.00            
ATOM     35  H13 BCD     1       4.110  30.950  16.580  1.00  0.00            
ATOM     36  H14 BCD     1       6.380  30.450  18.380  1.00  0.00            
ATOM     37  H15 BCD     1       4.720  30.900  19.710  1.00  0.00            
ATOM     38  H16 BCD     1       5.260  27.890  19.440  1.00  0.00            
ATOM     39  H17 BCD     1       8.000  28.030  18.190  1.00  0.00            
ATOM     40  H18 BCD     1       7.720  25.660  18.030  1.00  0.00            
ATOM     41  H19 BCD     1       7.700  26.410  19.650  1.00  0.00            
ATOM     42  H20 BCD     1       5.350  25.620  18.180  1.00  0.00            
ATOM     43  C13 BCD     1      10.180  30.550  13.030  1.00  0.00            
ATOM     44  O11 BCD     1      10.630  31.580  13.840  1.00  0.00            
ATOM     45  C14 BCD     1       8.650  30.670  12.740  1.00  0.00            
ATOM     46  O12 BCD     1       8.430  31.840  11.960  1.00  0.00            
ATOM     47  C15 BCD     1       7.850  30.640  14.070  1.00  0.00            
ATOM     48  O13 BCD     1       6.490  30.830  13.900  1.00  0.00            
ATOM     49  C16 BCD     1       8.110  29.300  14.810  1.00  0.00            
ATOM     50  C17 BCD     1       9.570  29.030  14.920  1.00  0.00            
ATOM     51  O14 BCD     1      10.330  29.260  13.670  1.00  0.00            
ATOM     52  C18 BCD     1       9.880  27.620  15.400  1.00  0.00            
ATOM     53  O15 BCD     1       9.190  26.550  14.680  1.00  0.00            
ATOM     54  H21 BCD     1      10.800  30.560  12.130  1.00  0.00            
ATOM     55  H22 BCD     1       8.470  29.780  12.130  1.00  0.00            
ATOM     56  H23 BCD     1       8.560  32.600  12.530  1.00  0.00            
ATOM     57  H24 BCD     1       8.260  31.390  14.760  1.00  0.00            
ATOM     58  H25 BCD     1       6.080  30.910  14.770  1.00  0.00            
ATOM     59  H26 BCD     1       7.750  28.460  14.190  1.00  0.00            
ATOM     60  H27 BCD     1       9.900  29.730  15.700  1.00  0.00            
ATOM     61  H28 BCD     1      10.960  27.440  15.360  1.00  0.00            
ATOM     62  H29 BCD     1       9.570  27.550  16.450  1.00  0.00            
ATOM     63  H30 BCD     1       9.240  25.740  15.200  1.00  0.00            
ATOM     64  C19 BCD     1      12.700  35.080  13.870  1.00  0.00            
ATOM     65  O16 BCD     1      12.700  34.680  15.250  1.00  0.00            
ATOM     66  C20 BCD     1      11.230  35.300  13.490  1.00  0.00            
ATOM     67  O17 BCD     1      10.630  36.380  14.170  1.00  0.00            
ATOM     68  C21 BCD     1      10.480  33.940  13.770  1.00  0.00            
ATOM     69  O18 BCD     1       9.130  34.030  13.150  1.00  0.00            
ATOM     70  C22 BCD     1      11.210  32.720  13.200  1.00  0.00            
ATOM     71  C23 BCD     1      12.740  32.780  13.400  1.00  0.00            
ATOM     72  O19 BCD     1      13.220  34.050  13.060  1.00  0.00            
ATOM     73  C24 BCD     1      13.430  31.810  12.570  1.00  0.00            
ATOM     74  O20 BCD     1      13.030  31.770  11.190  1.00  0.00            
ATOM     75  H31 BCD     1      13.130  36.070  13.670  1.00  0.00            
ATOM     76  H32 BCD     1      11.160  35.500  12.410  1.00  0.00            
ATOM     77  H33 BCD     1       9.780  36.660  13.810  1.00  0.00            
ATOM     78  H34 BCD     1      10.520  33.770  14.850  1.00  0.00            
ATOM     79  H35 BCD     1       8.580  34.340  13.880  1.00  0.00            
ATOM     80  H36 BCD     1      11.040  32.770  12.120  1.00  0.00            
ATOM     81  H37 BCD     1      13.000  32.600  14.450  1.00  0.00            
ATOM     82  H38 BCD     1      14.510  31.970  12.570  1.00  0.00            
ATOM     83  H39 BCD     1      13.200  30.830  13.010  1.00  0.00            
ATOM     84  H40 BCD     1      12.770  30.870  10.980  1.00  0.00            
ATOM     85  C25 BCD     1      14.050  35.980  18.860  1.00  0.00            
ATOM     86  O21 BCD     1      13.950  34.680  19.320  1.00  0.00            
ATOM     87  C26 BCD     1      12.670  36.500  18.530  1.00  0.00            
ATOM     88  O22 BCD     1      11.810  36.260  19.720  1.00  0.00            
ATOM     89  C27 BCD     1      12.130  35.780  17.320  1.00  0.00            
ATOM     90  O23 BCD     1      11.050  36.510  16.780  1.00  0.00            
ATOM     91  C28 BCD     1      13.160  35.660  16.150  1.00  0.00            
ATOM     92  C29 BCD     1      14.550  35.340  16.580  1.00  0.00            
ATOM     93  O24 BCD     1      14.970  36.140  17.670  1.00  0.00            
ATOM     94  C30 BCD     1      15.610  35.520  15.480  1.00  0.00            
ATOM     95  O25 BCD     1      15.590  36.830  14.900  1.00  0.00            
ATOM     96  H41 BCD     1      14.370  36.630  19.680  1.00  0.00            
ATOM     97  H42 BCD     1      12.740  37.580  18.330  1.00  0.00            
ATOM     98  H43 BCD     1      10.950  36.590  19.430  1.00  0.00            
ATOM     99  H44 BCD     1      11.810  34.780  17.620  1.00  0.00            
ATOM    100  H45 BCD     1      10.910  36.260  15.870  1.00  0.00            
ATOM    101  H46 BCD     1      13.220  36.630  15.630  1.00  0.00            
ATOM    102  H47 BCD     1      14.610  34.280  16.850  1.00  0.00            
ATOM    103  H48 BCD     1      16.620  35.280  15.860  1.00  0.00            
ATOM    104  H49 BCD     1      15.420  34.780  14.690  1.00  0.00            
ATOM    105  H50 BCD     1      15.760  37.470  15.600  1.00  0.00            
ATOM    106  C31 BCD     1      15.040  32.130  22.340  1.00  0.00            
ATOM    107  O26 BCD     1      13.680  31.750  22.200  1.00  0.00            
ATOM    108  C32 BCD     1      15.110  33.630  22.660  1.00  0.00            
ATOM    109  O27 BCD     1      14.470  33.860  23.910  1.00  0.00            
ATOM    110  C33 BCD     1      14.350  34.480  21.600  1.00  0.00            
ATOM    111  C34 BCD     1      14.930  34.170  20.230  1.00  0.00            
ATOM    112  C35 BCD     1      15.200  32.670  19.930  1.00  0.00            
ATOM    113  O28 BCD     1      15.660  31.880  21.050  1.00  0.00            
ATOM    114  C36 BCD     1      16.260  32.410  18.830  1.00  0.00            
ATOM    115  O29 BCD     1      17.580  32.650  19.350  1.00  0.00            
ATOM    116  O30 BCD     1      14.470  35.850  21.880  1.00  0.00            
ATOM    117  H51 BCD     1      15.550  31.520  23.090  1.00  0.00            
ATOM    118  H52 BCD     1      16.160  33.940  22.630  1.00  0.00            
ATOM    119  H53 BCD     1      13.700  33.300  24.010  1.00  0.00            
ATOM    120  H54 BCD     1      13.290  34.220  21.670  1.00  0.00            
ATOM    121  H55 BCD     1      13.730  36.190  21.370  1.00  0.00            
ATOM    122  H56 BCD     1      15.840  34.760  20.090  1.00  0.00            
ATOM    123  H57 BCD     1      14.260  32.150  19.700  1.00  0.00            
ATOM    124  H58 BCD     1      16.210  31.400  18.400  1.00  0.00            
ATOM    125  H59 BCD     1      16.110  33.040  17.950  1.00  0.00            
ATOM    126  H60 BCD     1      17.780  32.330  20.230  1.00  0.00            
ATOM    127  C37 BCD     1      11.130  28.660  23.550  1.00  0.00            
ATOM    128  O31 BCD     1      10.080  29.060  22.610  1.00  0.00            
ATOM    129  C38 BCD     1      11.470  29.710  24.550  1.00  0.00            
ATOM    130  O32 BCD     1      10.360  29.910  25.370  1.00  0.00            
ATOM    131  C39 BCD     1      12.000  31.040  23.850  1.00  0.00            
ATOM    132  O33 BCD     1      12.360  32.080  24.810  1.00  0.00            
ATOM    133  C40 BCD     1      13.240  30.580  23.000  1.00  0.00            
ATOM    134  C41 BCD     1      12.960  29.370  22.050  1.00  0.00            
ATOM    135  O34 BCD     1      12.340  28.330  22.850  1.00  0.00            
ATOM    136  C42 BCD     1      14.250  28.760  21.460  1.00  0.00            
ATOM    137  O35 BCD     1      15.060  28.040  22.390  1.00  0.00            
ATOM    138  H61 BCD     1      10.930  27.680  23.980  1.00  0.00            
ATOM    139  H62 BCD     1      12.380  29.300  25.000  1.00  0.00            
ATOM    140  H63 BCD     1      10.110  30.840  25.400  1.00  0.00            
ATOM    141  H64 BCD     1      11.180  31.410  23.230  1.00  0.00            
ATOM    142  H65 BCD     1      11.520  32.330  25.200  1.00  0.00            
ATOM    143  H66 BCD     1      13.970  30.340  23.790  1.00  0.00            
ATOM    144  H67 BCD     1      12.380  29.730  21.190  1.00  0.00            
ATOM    145  H68 BCD     1      14.010  28.070  20.640  1.00  0.00            
ATOM    146  H69 BCD     1      14.810  29.490  20.860  1.00  0.00            
ATOM    147  H70 BCD     1      14.530  27.740  23.130  1.00  0.00            
ATOM    148  C1  EF2     2      16.130  31.260  14.930  1.00  0.00            
ATOM    149  O1  EF2     2      14.930  31.630  15.580  1.00  0.00            
ATOM    150  C2  EF2     2      14.000  30.790  16.150  1.00  0.00            
ATOM    151  C3  EF2     2      14.200  29.410  16.150  1.00  0.00            
ATOM    152  C4  EF2     2      13.340  28.530  16.840  1.00  0.00            
ATOM    153  C5  EF2     2      12.280  29.140  17.550  1.00  0.00            
ATOM    154  N1  EF2     2      11.280  28.490  18.270  1.00  0.00            
ATOM    155  C6  EF2     2      10.400  29.480  18.810  1.00  0.00            
ATOM    156  C7  EF2     2      10.810  30.770  18.380  1.00  0.00            
ATOM    157  C8  EF2     2      10.140  32.040  18.800  1.00  0.00            
ATOM    158  C9  EF2     2      10.980  32.490  20.080  1.00  0.00            
ATOM    159  N2  EF2     2      10.650  33.750  20.710  1.00  0.00            
ATOM    160  C10 EF2     2       9.960  33.990  21.910  1.00  0.00            
ATOM    161  C11 EF2     2      10.090  35.390  22.340  1.00  0.00            
ATOM    162  O2  EF2     2       9.340  33.210  22.560  1.00  0.00            
ATOM    163  C12 EF2     2      12.060  30.510  17.540  1.00  0.00            
ATOM    164  C13 EF2     2      12.900  31.350  16.820  1.00  0.00            
ATOM    165  H1  EF2     2      16.750  30.800  15.710  1.00  0.00            
ATOM    166  H2  EF2     2      16.000  30.540  14.110  1.00  0.00            
ATOM    167  H3  EF2     2      16.600  32.200  14.620  1.00  0.00            
ATOM    168  H4  EF2     2      15.050  29.060  15.570  1.00  0.00            
ATOM    169  H5  EF2     2      13.500  27.460  16.860  1.00  0.00            
ATOM    170  H6  EF2     2      11.220  27.480  18.360  1.00  0.00            
ATOM    171  H7  EF2     2       9.680  29.320  19.610  1.00  0.00            
ATOM    172  H8  EF2     2       9.100  31.820  19.090  1.00  0.00            
ATOM    173  H9  EF2     2      10.270  32.690  17.930  1.00  0.00            
ATOM    174  H10 EF2     2      12.070  32.430  19.920  1.00  0.00            
ATOM    175  H11 EF2     2      10.860  31.670  20.800  1.00  0.00            
ATOM    176  H12 EF2     2      11.220  34.540  20.440  1.00  0.00            
ATOM    177  H13 EF2     2       9.550  36.100  21.700  1.00  0.00            
ATOM    178  H14 EF2     2       9.580  35.470  23.300  1.00  0.00            
ATOM    179  H15 EF2     2      11.150  35.580  22.580  1.00  0.00            
ATOM    180  H16 EF2     2      12.750  32.430  16.770  1.00  0.00            
TER
ENDMDL
MODEL        1
ATOM      1  C1  BCD     1      16.640  30.700  28.370  1.00  0.00            
ATOM      2  O1  BCD     1      17.310  29.820  27.430  1.00  0.00            
ATOM      3  C2  BCD     1      17.660  31.460  29.140  1.00  0.00            
ATOM      4  O2  BCD     1      18.400  32.460  28.360  1.00  0.00            
ATOM      5  C3  BCD     1      18.640  30.490  29.810  1.00  0.00            
ATOM      6  O3  BCD     1      19.680  31.260  30.570  1.00  0.00            
ATOM      7  C4  BCD     1      17.880  29.540  30.680  1.00  0.00            
ATOM      8  C5  BCD     1      16.560  28.940  30.040  1.00  0.00            
ATOM      9  O4  BCD     1      15.860  29.960  29.260  1.00  0.00            
ATOM     10  C6  BCD     1      15.510  28.570  30.960  1.00  0.00            
ATOM     11  O5  BCD     1      15.350  29.480  32.060  1.00  0.00            
ATOM     12  H1  BCD     1      15.940  31.360  27.830  1.00  0.00            
ATOM     13  H2  BCD     1      17.040  31.860  29.950  1.00  0.00            
ATOM     14  H3  BCD     1      19.120  32.760  28.920  1.00  0.00            
ATOM     15  H4  BCD     1      19.110  29.900  29.010  1.00  0.00            
ATOM     16  H5  BCD     1      20.480  31.320  30.030  1.00  0.00            
ATOM     17  H6  BCD     1      17.560  30.160  31.530  1.00  0.00            
ATOM     18  H7  BCD     1      16.740  28.100  29.350  1.00  0.00            
ATOM     19  H8  BCD     1      14.540  28.500  30.450  1.00  0.00            
ATOM     20  H9  BCD     1      15.790  27.580  31.350  1.00  0.00            
ATOM     21  H10 BCD     1      14.580  30.010  31.840  1.00  0.00            
ATOM     22  C7  BCD     1      17.450  28.840  23.530  1.00  0.00            
ATOM     23  O6  BCD     1      18.380  27.770  23.890  1.00  0.00            
ATOM     24  C8  BCD     1      18.090  30.250  23.880  1.00  0.00            
ATOM     25  O7  BCD     1      19.340  30.540  23.170  1.00  0.00            
ATOM     26  C9  BCD     1      18.250  30.280  25.430  1.00  0.00            
ATOM     27  O8  BCD     1      18.670  31.630  25.800  1.00  0.00            
ATOM     28  C10 BCD     1      16.980  29.970  26.120  1.00  0.00            
ATOM     29  C11 BCD     1      16.340  28.650  25.700  1.00  0.00            
ATOM     30  O9  BCD     1      16.250  28.650  24.260  1.00  0.00            
ATOM     31  C12 BCD     1      14.990  28.450  26.350  1.00  0.00            
ATOM     32  O10 BCD     1      14.430  27.210  26.210  1.00  0.00            
ATOM     33  H11 BCD     1      17.240  28.840  22.460  1.00  0.00            
ATOM     34  H12 BCD     1      17.310  30.980  23.640  1.00  0.00            
ATOM     35  H13 BCD     1      19.700  31.380  23.470  1.00  0.00            
ATOM     36  H14 BCD     1      19.090  29.640  25.740  1.00  0.00            
ATOM     37  H15 BCD     1      18.750  31.730  26.750  1.00  0.00            
ATOM     38  H16 BCD     1      16.300  30.810  25.950  1.00  0.00            
ATOM     39  H17 BCD     1      16.960  27.750  25.850  1.00  0.00            
ATOM     40  H18 BCD     1      15.070  28.560  27.440  1.00  0.00            
ATOM     41  H19 BCD     1      14.350  29.210  25.900  1.00  0.00            
ATOM     42  H20 BCD     1      14.250  27.130  25.270  1.00  0.00            
ATOM     43  C13 BCD     1      20.510  24.420  22.490  1.00  0.00            
ATOM     44  O11 BCD     1      21.310  24.250  23.670  1.00  0.00            
ATOM     45  C14 BCD     1      20.760  25.740  21.720  1.00  0.00            
ATOM     46  O12 BCD     1      22.200  26.010  21.680  1.00  0.00            
ATOM     47  C15 BCD     1      20.180  26.950  22.500  1.00  0.00            
ATOM     48  O13 BCD     1      20.250  28.210  21.780  1.00  0.00            
ATOM     49  C16 BCD     1      18.720  26.690  23.020  1.00  0.00            
ATOM     50  C17 BCD     1      18.700  25.370  23.770  1.00  0.00            
ATOM     51  O14 BCD     1      19.150  24.350  22.910  1.00  0.00            
ATOM     52  C18 BCD     1      17.230  25.040  24.020  1.00  0.00            
ATOM     53  O15 BCD     1      17.040  23.870  24.820  1.00  0.00            
ATOM     54  H21 BCD     1      20.610  23.530  21.850  1.00  0.00            
ATOM     55  H22 BCD     1      20.390  25.670  20.690  1.00  0.00            
ATOM     56  H23 BCD     1      22.370  26.620  20.950  1.00  0.00            
ATOM     57  H24 BCD     1      20.810  27.080  23.390  1.00  0.00            
ATOM     58  H25 BCD     1      20.010  28.980  22.300  1.00  0.00            
ATOM     59  H26 BCD     1      17.940  26.700  22.240  1.00  0.00            
ATOM     60  H27 BCD     1      19.280  25.500  24.700  1.00  0.00            
ATOM     61  H28 BCD     1      16.830  25.810  24.700  1.00  0.00            
ATOM     62  H29 BCD     1      16.730  24.890  23.050  1.00  0.00            
ATOM     63  H30 BCD     1      17.310  23.180  24.200  1.00  0.00            
ATOM     64  C19 BCD     1      24.250  22.060  25.420  1.00  0.00            
ATOM     65  O16 BCD     1      24.380  23.180  26.340  1.00  0.00            
ATOM     66  C20 BCD     1      24.540  22.530  23.980  1.00  0.00            
ATOM     67  O17 BCD     1      25.850  23.080  23.980  1.00  0.00            
ATOM     68  C21 BCD     1      23.460  23.470  23.420  1.00  0.00            
ATOM     69  O18 BCD     1      23.750  23.700  21.970  1.00  0.00            
ATOM     70  C22 BCD     1      22.050  23.000  23.770  1.00  0.00            
ATOM     71  C23 BCD     1      21.910  22.440  25.180  1.00  0.00            
ATOM     72  O19 BCD     1      22.940  21.500  25.520  1.00  0.00            
ATOM     73  C24 BCD     1      20.470  21.860  25.330  1.00  0.00            
ATOM     74  O20 BCD     1      20.250  20.810  24.310  1.00  0.00            
ATOM     75  H31 BCD     1      25.050  21.360  25.680  1.00  0.00            
ATOM     76  H32 BCD     1      24.720  21.750  23.230  1.00  0.00            
ATOM     77  H33 BCD     1      25.880  23.680  24.730  1.00  0.00            
ATOM     78  H34 BCD     1      23.650  24.450  23.880  1.00  0.00            
ATOM     79  H35 BCD     1      23.240  24.510  21.900  1.00  0.00            
ATOM     80  H36 BCD     1      21.720  22.240  23.040  1.00  0.00            
ATOM     81  H37 BCD     1      22.050  23.180  25.980  1.00  0.00            
ATOM     82  H38 BCD     1      20.310  21.470  26.350  1.00  0.00            
ATOM     83  H39 BCD     1      19.810  22.720  25.140  1.00  0.00            
ATOM     84  H40 BCD     1      19.430  20.980  23.840  1.00  0.00            
ATOM     85  C25 BCD     1      26.570  24.290  29.590  1.00  0.00            
ATOM     86  O21 BCD     1      25.590  25.120  30.060  1.00  0.00            
ATOM     87  C26 BCD     1      27.040  24.830  28.250  1.00  0.00            
ATOM     88  O22 BCD     1      27.340  26.220  28.410  1.00  0.00            
ATOM     89  C27 BCD     1      25.950  24.680  27.170  1.00  0.00            
ATOM     90  O23 BCD     1      26.460  25.090  25.900  1.00  0.00            
ATOM     91  C28 BCD     1      25.540  23.180  27.090  1.00  0.00            
ATOM     92  C29 BCD     1      25.160  22.640  28.480  1.00  0.00            
ATOM     93  O24 BCD     1      26.140  22.930  29.500  1.00  0.00            
ATOM     94  C30 BCD     1      24.920  21.130  28.420  1.00  0.00            
ATOM     95  O25 BCD     1      26.030  20.420  27.880  1.00  0.00            
ATOM     96  H41 BCD     1      27.390  24.390  30.300  1.00  0.00            
ATOM     97  H42 BCD     1      27.970  24.340  27.920  1.00  0.00            
ATOM     98  H43 BCD     1      27.780  26.400  27.570  1.00  0.00            
ATOM     99  H44 BCD     1      25.070  25.250  27.500  1.00  0.00            
ATOM    100  H45 BCD     1      26.530  26.050  25.960  1.00  0.00            
ATOM    101  H46 BCD     1      26.330  22.540  26.670  1.00  0.00            
ATOM    102  H47 BCD     1      24.310  23.220  28.850  1.00  0.00            
ATOM    103  H48 BCD     1      24.690  20.840  29.460  1.00  0.00            
ATOM    104  H49 BCD     1      24.060  20.890  27.790  1.00  0.00            
ATOM    105  H50 BCD     1      26.820  20.840  28.220  1.00  0.00            
ATOM    106  C31 BCD     1      23.680  26.750  33.330  1.00  0.00            
ATOM    107  O26 BCD     1      22.510  26.760  32.570  1.00  0.00            
ATOM    108  C32 BCD     1      24.730  27.640  32.680  1.00  0.00            
ATOM    109  O27 BCD     1      24.210  28.930  32.530  1.00  0.00            
ATOM    110  C33 BCD     1      25.140  27.100  31.300  1.00  0.00            
ATOM    111  C34 BCD     1      25.640  25.620  31.420  1.00  0.00            
ATOM    112  C35 BCD     1      24.600  24.840  32.250  1.00  0.00            
ATOM    113  O28 BCD     1      24.320  25.470  33.480  1.00  0.00            
ATOM    114  C36 BCD     1      25.070  23.400  32.590  1.00  0.00            
ATOM    115  O29 BCD     1      26.350  23.430  33.260  1.00  0.00            
ATOM    116  O30 BCD     1      26.130  27.840  30.630  1.00  0.00            
ATOM    117  H51 BCD     1      23.440  27.250  34.270  1.00  0.00            
ATOM    118  H52 BCD     1      25.660  27.680  33.260  1.00  0.00            
ATOM    119  H53 BCD     1      24.990  29.480  32.440  1.00  0.00            
ATOM    120  H54 BCD     1      24.190  27.190  30.760  1.00  0.00            
ATOM    121  H55 BCD     1      26.450  27.260  29.940  1.00  0.00            
ATOM    122  H56 BCD     1      26.650  25.530  31.860  1.00  0.00            
ATOM    123  H57 BCD     1      23.670  24.840  31.670  1.00  0.00            
ATOM    124  H58 BCD     1      24.350  22.850  33.210  1.00  0.00            
ATOM    125  H59 BCD     1      25.180  22.840  31.650  1.00  0.00            
ATOM    126  H60 BCD     1      26.430  22.700  33.880  1.00  0.00            
ATOM    127  C37 BCD     1      18.660  28.150  32.390  1.00  0.00            
ATOM    128  O31 BCD     1      18.850  28.580  31.080  1.00  0.00            
ATOM    129  C38 BCD     1      19.620  28.940  33.290  1.00  0.00            
ATOM    130  O32 BCD     1      19.490  30.350  33.120  1.00  0.00            
ATOM    131  C39 BCD     1      21.010  28.530  33.080  1.00  0.00            
ATOM    132  O33 BCD     1      21.810  28.970  34.130  1.00  0.00            
ATOM    133  C40 BCD     1      21.250  27.020  33.070  1.00  0.00            
ATOM    134  C41 BCD     1      20.250  26.300  32.170  1.00  0.00            
ATOM    135  O34 BCD     1      18.880  26.760  32.470  1.00  0.00            
ATOM    136  C42 BCD     1      20.280  24.720  32.310  1.00  0.00            
ATOM    137  O35 BCD     1      19.830  24.260  33.560  1.00  0.00            
ATOM    138  H61 BCD     1      17.640  28.430  32.660  1.00  0.00            
ATOM    139  H62 BCD     1      19.300  28.710  34.320  1.00  0.00            
ATOM    140  H63 BCD     1      19.770  30.470  32.210  1.00  0.00            
ATOM    141  H64 BCD     1      21.380  28.950  32.140  1.00  0.00            
ATOM    142  H65 BCD     1      22.590  29.270  33.660  1.00  0.00            
ATOM    143  H66 BCD     1      21.140  26.500  34.030  1.00  0.00            
ATOM    144  H67 BCD     1      20.460  26.610  31.140  1.00  0.00            
ATOM    145  H68 BCD     1      19.580  24.360  31.550  1.00  0.00            
ATOM    146  H69 BCD     1      21.220  24.260  31.970  1.00  0.00            
ATOM    147  H70 BCD     1      19.520  25.110  33.880  1.00  0.00            
ATOM    148  C1  EF2     2      21.880  21.670  31.050  1.00  0.00            
ATOM    149  O1  EF2     2      22.220  22.940  30.380  1.00  0.00            
ATOM    150  C2  EF2     2      21.240  23.550  29.600  1.00  0.00            
ATOM    151  C3  EF2     2      20.020  22.880  29.220  1.00  0.00            
ATOM    152  C4  EF2     2      18.980  23.580  28.510  1.00  0.00            
ATOM    153  C5  EF2     2      19.280  24.850  28.030  1.00  0.00            
ATOM    154  N1  EF2     2      18.510  25.700  27.270  1.00  0.00            
ATOM    155  C6  EF2     2      19.310  26.850  27.090  1.00  0.00            
ATOM    156  C7  EF2     2      20.510  26.720  27.790  1.00  0.00            
ATOM    157  C8  EF2     2      21.610  27.840  27.840  1.00  0.00            
ATOM    158  C9  EF2     2      22.790  27.410  26.870  1.00  0.00            
ATOM    159  N2  EF2     2      23.930  28.220  27.190  1.00  0.00            
ATOM    160  C10 EF2     2      25.100  28.180  26.490  1.00  0.00            
ATOM    161  C11 EF2     2      26.130  29.150  26.950  1.00  0.00            
ATOM    162  O2  EF2     2      25.290  27.420  25.540  1.00  0.00            
ATOM    163  C12 EF2     2      20.460  25.470  28.390  1.00  0.00            
ATOM    164  C13 EF2     2      21.440  24.880  29.230  1.00  0.00            
ATOM    165  H1  EF2     2      21.780  20.780  30.410  1.00  0.00            
ATOM    166  H2  EF2     2      22.560  21.460  31.890  1.00  0.00            
ATOM    167  H3  EF2     2      20.900  21.940  31.450  1.00  0.00            
ATOM    168  H4  EF2     2      19.940  21.810  29.360  1.00  0.00            
ATOM    169  H5  EF2     2      18.030  23.140  28.210  1.00  0.00            
ATOM    170  H6  EF2     2      17.710  25.470  26.700  1.00  0.00            
ATOM    171  H7  EF2     2      18.980  27.610  26.400  1.00  0.00            
ATOM    172  H8  EF2     2      22.040  27.870  28.840  1.00  0.00            
ATOM    173  H9  EF2     2      21.290  28.870  27.630  1.00  0.00            
ATOM    174  H10 EF2     2      22.510  27.520  25.820  1.00  0.00            
ATOM    175  H11 EF2     2      22.970  26.350  27.070  1.00  0.00            
ATOM    176  H12 EF2     2      23.900  28.890  27.940  1.00  0.00            
ATOM    177  H13 EF2     2      26.320  29.030  28.030  1.00  0.00            
ATOM    178  H14 EF2     2      27.070  29.100  26.380  1.00  0.00            
ATOM    179  H15 EF2     2      25.700  30.150  26.810  1.00  0.00            
ATOM    180  H16 EF2     2      22.360  25.350  29.550  1.00  0.00            
TER
ENDMDL
MODEL        1
ATOM      1  C1  BCD     1       6.240  30.150  21.880  1.00  0.00            
ATOM      2  O1  BCD     1       6.960  30.740  20.770  1.00  0.00            
ATOM      3  C2  BCD     1       5.780  31.280  22.780  1.00  0.00            
ATOM      4  O2  BCD     1       4.950  32.160  22.010  1.00  0.00            
ATOM      5  C3  BCD     1       6.920  31.930  23.430  1.00  0.00            
ATOM      6  O3  BCD     1       6.410  32.970  24.280  1.00  0.00            
ATOM      7  C4  BCD     1       7.870  30.980  24.060  1.00  0.00            
ATOM      8  C5  BCD     1       8.170  29.740  23.150  1.00  0.00            
ATOM      9  O4  BCD     1       6.950  29.320  22.700  1.00  0.00            
ATOM     10  C6  BCD     1       8.840  28.520  23.800  1.00  0.00            
ATOM     11  O5  BCD     1       8.400  28.230  25.120  1.00  0.00            
ATOM     12  H1  BCD     1       5.400  29.550  21.520  1.00  0.00            
ATOM     13  H2  BCD     1       5.150  30.840  23.560  1.00  0.00            
ATOM     14  H3  BCD     1       4.500  32.760  22.610  1.00  0.00            
ATOM     15  H4  BCD     1       7.510  32.420  22.650  1.00  0.00            
ATOM     16  H5  BCD     1       7.060  33.670  24.400  1.00  0.00            
ATOM     17  H6  BCD     1       7.320  30.520  24.890  1.00  0.00            
ATOM     18  H7  BCD     1       8.780  30.020  22.280  1.00  0.00            
ATOM     19  H8  BCD     1       8.570  27.620  23.240  1.00  0.00            
ATOM     20  H9  BCD     1       9.920  28.710  23.810  1.00  0.00            
ATOM     21  H10 BCD     1       9.190  28.030  25.630  1.00  0.00            
ATOM     22  C7  BCD     1       7.410  30.360  16.770  1.00  0.00            
ATOM     23  O6  BCD     1       8.840  30.520  16.780  1.00  0.00            
ATOM     24  C8  BCD     1       6.610  31.500  17.310  1.00  0.00            
ATOM     25  O7  BCD     1       7.090  32.670  16.740  1.00  0.00            
ATOM     26  C9  BCD     1       6.790  31.690  18.820  1.00  0.00            
ATOM     27  O8  BCD     1       6.060  32.830  19.320  1.00  0.00            
ATOM     28  C10 BCD     1       6.500  30.430  19.520  1.00  0.00            
ATOM     29  C11 BCD     1       7.440  29.320  18.870  1.00  0.00            
ATOM     30  O9  BCD     1       7.110  29.180  17.480  1.00  0.00            
ATOM     31  C12 BCD     1       7.110  27.970  19.510  1.00  0.00            
ATOM     32  O10 BCD     1       5.740  27.560  19.360  1.00  0.00            
ATOM     33  H11 BCD     1       7.100  30.210  15.730  1.00  0.00            
ATOM     34  H12 BCD     1       5.550  31.320  17.100  1.00  0.00            
ATOM     35  H13 BCD     1       6.740  33.370  17.300  1.00  0.00            
ATOM     36  H14 BCD     1       7.860  31.870  18.970  1.00  0.00            
ATOM     37  H15 BCD     1       6.010  32.690  20.270  1.00  0.00            
ATOM     38  H16 BCD     1       5.430  30.200  19.480  1.00  0.00            
ATOM     39  H17 BCD     1       8.480  29.570  19.130  1.00  0.00            
ATOM     40  H18 BCD     1       7.760  27.240  19.010  1.00  0.00            
ATOM     41  H19 BCD     1       7.350  28.180  20.560  1.00  0.00            
ATOM     42  H20 BCD     1       5.400  26.990  20.050  1.00  0.00            
ATOM     43  C13 BCD     1      11.820  30.450  13.870  1.00  0.00            
ATOM     44  O11 BCD     1      12.680  31.320  14.600  1.00  0.00            
ATOM     45  C14 BCD     1      10.470  31.030  13.420  1.00  0.00            
ATOM     46  O12 BCD     1      10.730  32.090  12.460  1.00  0.00            
ATOM     47  C15 BCD     1       9.750  31.490  14.660  1.00  0.00            
ATOM     48  O13 BCD     1       8.390  32.000  14.450  1.00  0.00            
ATOM     49  C16 BCD     1       9.520  30.230  15.570  1.00  0.00            
ATOM     50  C17 BCD     1      10.900  29.640  15.930  1.00  0.00            
ATOM     51  O14 BCD     1      11.650  29.420  14.740  1.00  0.00            
ATOM     52  C18 BCD     1      10.820  28.470  16.790  1.00  0.00            
ATOM     53  O15 BCD     1      10.240  27.420  16.010  1.00  0.00            
ATOM     54  H21 BCD     1      12.340  30.090  12.980  1.00  0.00            
ATOM     55  H22 BCD     1       9.930  30.160  13.020  1.00  0.00            
ATOM     56  H23 BCD     1      11.330  32.710  12.890  1.00  0.00            
ATOM     57  H24 BCD     1      10.320  32.340  15.050  1.00  0.00            
ATOM     58  H25 BCD     1       8.150  32.240  15.350  1.00  0.00            
ATOM     59  H26 BCD     1       8.950  29.510  14.970  1.00  0.00            
ATOM     60  H27 BCD     1      11.460  30.260  16.640  1.00  0.00            
ATOM     61  H28 BCD     1      11.820  28.290  17.200  1.00  0.00            
ATOM     62  H29 BCD     1      10.180  28.730  17.640  1.00  0.00            
ATOM     63  H30 BCD     1      10.070  27.770  15.130  1.00  0.00            
ATOM     64  C19 BCD     1      15.940  33.730  14.560  1.00  0.00            
ATOM     65  O16 BCD     1      15.800  33.570  15.970  1.00  0.00            
ATOM     66  C20 BCD     1      14.680  34.390  13.930  1.00  0.00            
ATOM     67  O17 BCD     1      14.560  35.720  14.380  1.00  0.00            
ATOM     68  C21 BCD     1      13.390  33.590  14.300  1.00  0.00            
ATOM     69  O18 BCD     1      12.200  34.210  13.700  1.00  0.00            
ATOM     70  C22 BCD     1      13.640  32.130  13.880  1.00  0.00            
ATOM     71  C23 BCD     1      14.980  31.550  14.250  1.00  0.00            
ATOM     72  O19 BCD     1      16.050  32.450  13.910  1.00  0.00            
ATOM     73  C24 BCD     1      15.190  30.210  13.550  1.00  0.00            
ATOM     74  O20 BCD     1      15.040  30.260  12.080  1.00  0.00            
ATOM     75  H31 BCD     1      16.730  34.440  14.320  1.00  0.00            
ATOM     76  H32 BCD     1      14.820  34.450  12.840  1.00  0.00            
ATOM     77  H33 BCD     1      15.230  36.330  14.060  1.00  0.00            
ATOM     78  H34 BCD     1      13.160  33.500  15.370  1.00  0.00            
ATOM     79  H35 BCD     1      12.150  35.130  13.960  1.00  0.00            
ATOM     80  H36 BCD     1      13.490  32.090  12.800  1.00  0.00            
ATOM     81  H37 BCD     1      15.010  31.350  15.330  1.00  0.00            
ATOM     82  H38 BCD     1      16.230  29.940  13.760  1.00  0.00            
ATOM     83  H39 BCD     1      14.640  29.350  13.970  1.00  0.00            
ATOM     84  H40 BCD     1      14.850  29.340  11.880  1.00  0.00            
ATOM     85  C25 BCD     1      17.000  34.770  19.700  1.00  0.00            
ATOM     86  O21 BCD     1      16.020  33.990  20.380  1.00  0.00            
ATOM     87  C26 BCD     1      16.440  35.880  18.860  1.00  0.00            
ATOM     88  O22 BCD     1      15.550  36.750  19.600  1.00  0.00            
ATOM     89  C27 BCD     1      15.690  35.220  17.660  1.00  0.00            
ATOM     90  O23 BCD     1      15.240  36.280  16.850  1.00  0.00            
ATOM     91  C28 BCD     1      16.660  34.280  16.900  1.00  0.00            
ATOM     92  C29 BCD     1      17.330  33.230  17.800  1.00  0.00            
ATOM     93  O24 BCD     1      17.850  33.890  18.920  1.00  0.00            
ATOM     94  C30 BCD     1      18.420  32.420  17.150  1.00  0.00            
ATOM     95  O25 BCD     1      19.450  33.260  16.630  1.00  0.00            
ATOM     96  H41 BCD     1      17.700  35.230  20.420  1.00  0.00            
ATOM     97  H42 BCD     1      17.300  36.430  18.440  1.00  0.00            
ATOM     98  H43 BCD     1      15.190  37.350  18.930  1.00  0.00            
ATOM     99  H44 BCD     1      14.830  34.690  18.080  1.00  0.00            
ATOM    100  H45 BCD     1      14.800  35.910  16.080  1.00  0.00            
ATOM    101  H46 BCD     1      17.490  34.790  16.410  1.00  0.00            
ATOM    102  H47 BCD     1      16.430  32.650  18.030  1.00  0.00            
ATOM    103  H48 BCD     1      18.760  31.760  17.950  1.00  0.00            
ATOM    104  H49 BCD     1      17.980  31.770  16.380  1.00  0.00            
ATOM    105  H50 BCD     1      20.040  33.440  17.370  1.00  0.00            
ATOM    106  C31 BCD     1      14.760  32.890  24.060  1.00  0.00            
ATOM    107  O26 BCD     1      13.360  32.760  23.730  1.00  0.00            
ATOM    108  C32 BCD     1      15.110  34.410  23.960  1.00  0.00            
ATOM    109  O27 BCD     1      14.310  35.440  24.650  1.00  0.00            
ATOM    110  C33 BCD     1      15.120  34.750  22.450  1.00  0.00            
ATOM    111  C34 BCD     1      16.130  33.790  21.780  1.00  0.00            
ATOM    112  C35 BCD     1      15.580  32.360  21.930  1.00  0.00            
ATOM    113  O28 BCD     1      15.540  32.050  23.280  1.00  0.00            
ATOM    114  C36 BCD     1      16.350  31.240  21.130  1.00  0.00            
ATOM    115  O29 BCD     1      17.740  31.430  21.150  1.00  0.00            
ATOM    116  O30 BCD     1      15.640  36.090  22.270  1.00  0.00            
ATOM    117  H51 BCD     1      14.920  32.580  25.090  1.00  0.00            
ATOM    118  H52 BCD     1      16.150  34.400  24.290  1.00  0.00            
ATOM    119  H53 BCD     1      14.920  36.180  24.750  1.00  0.00            
ATOM    120  H54 BCD     1      14.140  34.660  21.970  1.00  0.00            
ATOM    121  H55 BCD     1      15.340  36.340  21.400  1.00  0.00            
ATOM    122  H56 BCD     1      17.130  33.850  22.230  1.00  0.00            
ATOM    123  H57 BCD     1      14.530  32.380  21.590  1.00  0.00            
ATOM    124  H58 BCD     1      16.040  30.290  21.580  1.00  0.00            
ATOM    125  H59 BCD     1      15.970  31.220  20.110  1.00  0.00            
ATOM    126  H60 BCD     1      18.080  30.910  21.890  1.00  0.00            
ATOM    127  C37 BCD     1       9.830  31.300  25.520  1.00  0.00            
ATOM    128  O31 BCD     1       9.030  31.730  24.420  1.00  0.00            
ATOM    129  C38 BCD     1      10.440  32.450  26.260  1.00  0.00            
ATOM    130  O32 BCD     1       9.450  33.350  26.660  1.00  0.00            
ATOM    131  C39 BCD     1      11.560  33.120  25.480  1.00  0.00            
ATOM    132  O33 BCD     1      12.300  34.010  26.350  1.00  0.00            
ATOM    133  C40 BCD     1      12.490  32.150  24.770  1.00  0.00            
ATOM    134  C41 BCD     1      11.740  30.980  24.100  1.00  0.00            
ATOM    135  O34 BCD     1      10.840  30.390  25.050  1.00  0.00            
ATOM    136  C42 BCD     1      12.680  29.880  23.490  1.00  0.00            
ATOM    137  O35 BCD     1      13.690  29.350  24.400  1.00  0.00            
ATOM    138  H61 BCD     1       9.190  30.780  26.230  1.00  0.00            
ATOM    139  H62 BCD     1      10.930  31.960  27.120  1.00  0.00            
ATOM    140  H63 BCD     1       8.890  33.020  27.360  1.00  0.00            
ATOM    141  H64 BCD     1      11.030  33.740  24.740  1.00  0.00            
ATOM    142  H65 BCD     1      12.860  34.450  25.700  1.00  0.00            
ATOM    143  H66 BCD     1      13.140  31.620  25.490  1.00  0.00            
ATOM    144  H67 BCD     1      11.190  31.380  23.250  1.00  0.00            
ATOM    145  H68 BCD     1      12.110  29.020  23.110  1.00  0.00            
ATOM    146  H69 BCD     1      13.290  30.250  22.660  1.00  0.00            
ATOM    147  H70 BCD     1      14.190  28.760  23.830  1.00  0.00            
ATOM    148  C1  EF2     2      16.690  29.270  17.250  1.00  0.00            
ATOM    149  O1  EF2     2      15.850  30.340  17.710  1.00  0.00            
ATOM    150  C2  EF2     2      14.640  30.170  18.360  1.00  0.00            
ATOM    151  C3  EF2     2      14.270  28.870  18.800  1.00  0.00            
ATOM    152  C4  EF2     2      13.080  28.660  19.580  1.00  0.00            
ATOM    153  C5  EF2     2      12.440  29.810  19.980  1.00  0.00            
ATOM    154  N1  EF2     2      11.230  29.840  20.570  1.00  0.00            
ATOM    155  C6  EF2     2      10.680  31.130  20.540  1.00  0.00            
ATOM    156  C7  EF2     2      11.530  31.900  19.790  1.00  0.00            
ATOM    157  C8  EF2     2      11.160  33.260  19.240  1.00  0.00            
ATOM    158  C9  EF2     2      12.130  34.340  19.800  1.00  0.00            
ATOM    159  N2  EF2     2      12.010  35.570  19.010  1.00  0.00            
ATOM    160  C10 EF2     2      12.430  36.830  19.360  1.00  0.00            
ATOM    161  C11 EF2     2      12.350  37.810  18.160  1.00  0.00            
ATOM    162  O2  EF2     2      12.730  37.180  20.480  1.00  0.00            
ATOM    163  C12 EF2     2      12.690  31.060  19.450  1.00  0.00            
ATOM    164  C13 EF2     2      13.800  31.250  18.610  1.00  0.00            
ATOM    165  H1  EF2     2      17.490  29.620  16.590  1.00  0.00            
ATOM    166  H2  EF2     2      17.110  28.760  18.130  1.00  0.00            
ATOM    167  H3  EF2     2      16.110  28.690  16.520  1.00  0.00            
ATOM    168  H4  EF2     2      14.850  27.960  18.650  1.00  0.00            
ATOM    169  H5  EF2     2      12.670  27.710  19.890  1.00  0.00            
ATOM    170  H6  EF2     2      10.740  28.970  20.770  1.00  0.00            
ATOM    171  H7  EF2     2       9.660  31.300  20.860  1.00  0.00            
ATOM    172  H8  EF2     2      10.130  33.510  19.520  1.00  0.00            
ATOM    173  H9  EF2     2      11.170  33.280  18.140  1.00  0.00            
ATOM    174  H10 EF2     2      13.140  33.920  19.700  1.00  0.00            
ATOM    175  H11 EF2     2      12.000  34.560  20.870  1.00  0.00            
ATOM    176  H12 EF2     2      11.630  35.550  18.070  1.00  0.00            
ATOM    177  H13 EF2     2      12.540  38.830  18.510  1.00  0.00            
ATOM    178  H14 EF2     2      13.180  37.480  17.530  1.00  0.00            
ATOM    179  H15 EF2     2      11.410  37.710  17.600  1.00  0.00            
ATOM    180  H16 EF2     2      14.120  32.180  18.150  1.00  0.00            
TER
ENDMDL
MODEL        1
ATOM      1  C1  BCD     1       4.950  31.960  20.590  1.00  0.00            
ATOM      2  O1  BCD     1       6.170  31.840  19.850  1.00  0.00            
ATOM      3  C2  BCD     1       4.980  33.010  21.700  1.00  0.00            
ATOM      4  O2  BCD     1       5.120  34.410  21.300  1.00  0.00            
ATOM      5  C3  BCD     1       6.140  32.590  22.620  1.00  0.00            
ATOM      6  O3  BCD     1       6.410  33.510  23.760  1.00  0.00            
ATOM      7  C4  BCD     1       6.000  31.140  23.170  1.00  0.00            
ATOM      8  C5  BCD     1       5.580  30.190  22.050  1.00  0.00            
ATOM      9  O4  BCD     1       4.580  30.720  21.150  1.00  0.00            
ATOM     10  C6  BCD     1       5.170  28.780  22.630  1.00  0.00            
ATOM     11  O5  BCD     1       4.040  28.870  23.450  1.00  0.00            
ATOM     12  H1  BCD     1       4.130  32.250  19.930  1.00  0.00            
ATOM     13  H2  BCD     1       3.990  32.880  22.160  1.00  0.00            
ATOM     14  H3  BCD     1       5.210  34.890  22.120  1.00  0.00            
ATOM     15  H4  BCD     1       7.030  32.500  21.980  1.00  0.00            
ATOM     16  H5  BCD     1       6.810  33.140  24.560  1.00  0.00            
ATOM     17  H6  BCD     1       5.230  31.130  23.960  1.00  0.00            
ATOM     18  H7  BCD     1       6.390  29.970  21.350  1.00  0.00            
ATOM     19  H8  BCD     1       4.990  28.180  21.730  1.00  0.00            
ATOM     20  H9  BCD     1       6.040  28.350  23.140  1.00  0.00            
ATOM     21  H10 BCD     1       3.890  29.710  23.880  1.00  0.00            
ATOM     22  C7  BCD     1       7.660  32.250  16.080  1.00  0.00            
ATOM     23  O6  BCD     1       9.010  32.150  16.550  1.00  0.00            
ATOM     24  C8  BCD     1       6.990  33.470  16.670  1.00  0.00            
ATOM     25  O7  BCD     1       7.710  34.700  16.270  1.00  0.00            
ATOM     26  C9  BCD     1       6.720  33.330  18.160  1.00  0.00            
ATOM     27  O8  BCD     1       5.910  34.410  18.650  1.00  0.00            
ATOM     28  C10 BCD     1       6.050  32.030  18.490  1.00  0.00            
ATOM     29  C11 BCD     1       6.780  30.880  17.760  1.00  0.00            
ATOM     30  O9  BCD     1       6.860  31.190  16.350  1.00  0.00            
ATOM     31  C12 BCD     1       6.230  29.430  18.020  1.00  0.00            
ATOM     32  O10 BCD     1       5.020  29.420  17.430  1.00  0.00            
ATOM     33  H11 BCD     1       7.770  32.460  15.010  1.00  0.00            
ATOM     34  H12 BCD     1       6.020  33.540  16.150  1.00  0.00            
ATOM     35  H13 BCD     1       7.000  35.350  16.270  1.00  0.00            
ATOM     36  H14 BCD     1       7.720  33.420  18.600  1.00  0.00            
ATOM     37  H15 BCD     1       5.730  34.250  19.580  1.00  0.00            
ATOM     38  H16 BCD     1       4.990  32.100  18.190  1.00  0.00            
ATOM     39  H17 BCD     1       7.810  30.860  18.140  1.00  0.00            
ATOM     40  H18 BCD     1       6.910  28.680  17.600  1.00  0.00            
ATOM     41  H19 BCD     1       6.100  29.220  19.090  1.00  0.00            
ATOM     42  H20 BCD     1       5.180  29.490  16.480  1.00  0.00            
ATOM     43  C13 BCD     1      12.740  31.620  14.990  1.00  0.00            
ATOM     44  O11 BCD     1      13.230  32.150  16.200  1.00  0.00            
ATOM     45  C14 BCD     1      11.880  32.730  14.320  1.00  0.00            
ATOM     46  O12 BCD     1      12.680  33.890  14.030  1.00  0.00            
ATOM     47  C15 BCD     1      10.730  33.040  15.310  1.00  0.00            
ATOM     48  O13 BCD     1       9.950  34.110  14.780  1.00  0.00            
ATOM     49  C16 BCD     1       9.960  31.820  15.580  1.00  0.00            
ATOM     50  C17 BCD     1      10.860  30.800  16.120  1.00  0.00            
ATOM     51  O14 BCD     1      11.890  30.520  15.170  1.00  0.00            
ATOM     52  C18 BCD     1      10.200  29.460  16.490  1.00  0.00            
ATOM     53  O15 BCD     1       9.510  28.970  15.410  1.00  0.00            
ATOM     54  H21 BCD     1      13.590  31.370  14.350  1.00  0.00            
ATOM     55  H22 BCD     1      11.460  32.360  13.380  1.00  0.00            
ATOM     56  H23 BCD     1      13.110  34.200  14.830  1.00  0.00            
ATOM     57  H24 BCD     1      11.150  33.270  16.290  1.00  0.00            
ATOM     58  H25 BCD     1       9.220  34.230  15.390  1.00  0.00            
ATOM     59  H26 BCD     1       9.410  31.600  14.660  1.00  0.00            
ATOM     60  H27 BCD     1      11.290  31.100  17.090  1.00  0.00            
ATOM     61  H28 BCD     1      10.940  28.710  16.800  1.00  0.00            
ATOM     62  H29 BCD     1       9.470  29.570  17.300  1.00  0.00            
ATOM     63  H30 BCD     1       8.910  28.290  15.720  1.00  0.00            
ATOM     64  C19 BCD     1      16.690  33.380  17.730  1.00  0.00            
ATOM     65  O16 BCD     1      16.030  33.320  18.950  1.00  0.00            
ATOM     66  C20 BCD     1      16.020  34.440  16.860  1.00  0.00            
ATOM     67  O17 BCD     1      16.160  35.730  17.560  1.00  0.00            
ATOM     68  C21 BCD     1      14.540  34.100  16.800  1.00  0.00            
ATOM     69  O18 BCD     1      13.840  35.130  16.060  1.00  0.00            
ATOM     70  C22 BCD     1      14.530  32.720  16.070  1.00  0.00            
ATOM     71  C23 BCD     1      15.470  31.640  16.590  1.00  0.00            
ATOM     72  O19 BCD     1      16.740  32.180  17.000  1.00  0.00            
ATOM     73  C24 BCD     1      15.650  30.440  15.690  1.00  0.00            
ATOM     74  O20 BCD     1      16.080  30.800  14.380  1.00  0.00            
ATOM     75  H31 BCD     1      17.710  33.720  17.970  1.00  0.00            
ATOM     76  H32 BCD     1      16.450  34.370  15.860  1.00  0.00            
ATOM     77  H33 BCD     1      15.550  36.220  17.010  1.00  0.00            
ATOM     78  H34 BCD     1      14.170  34.030  17.830  1.00  0.00            
ATOM     79  H35 BCD     1      13.720  35.850  16.700  1.00  0.00            
ATOM     80  H36 BCD     1      14.800  32.880  15.020  1.00  0.00            
ATOM     81  H37 BCD     1      15.140  31.200  17.540  1.00  0.00            
ATOM     82  H38 BCD     1      16.380  29.750  16.130  1.00  0.00            
ATOM     83  H39 BCD     1      14.700  29.890  15.680  1.00  0.00            
ATOM     84  H40 BCD     1      16.260  29.980  13.910  1.00  0.00            
ATOM     85  C25 BCD     1      16.120  33.380  22.940  1.00  0.00            
ATOM     86  O21 BCD     1      14.950  32.590  22.890  1.00  0.00            
ATOM     87  C26 BCD     1      15.940  34.730  22.290  1.00  0.00            
ATOM     88  O22 BCD     1      15.020  35.560  22.990  1.00  0.00            
ATOM     89  C27 BCD     1      15.570  34.660  20.820  1.00  0.00            
ATOM     90  O23 BCD     1      15.440  36.010  20.190  1.00  0.00            
ATOM     91  C28 BCD     1      16.620  33.800  20.120  1.00  0.00            
ATOM     92  C29 BCD     1      16.920  32.440  20.860  1.00  0.00            
ATOM     93  O24 BCD     1      17.120  32.720  22.310  1.00  0.00            
ATOM     94  C30 BCD     1      18.090  31.620  20.380  1.00  0.00            
ATOM     95  O25 BCD     1      19.280  32.300  20.540  1.00  0.00            
ATOM     96  H41 BCD     1      16.400  33.610  23.970  1.00  0.00            
ATOM     97  H42 BCD     1      16.900  35.250  22.390  1.00  0.00            
ATOM     98  H43 BCD     1      14.150  35.330  22.640  1.00  0.00            
ATOM     99  H44 BCD     1      14.670  34.030  20.840  1.00  0.00            
ATOM    100  H45 BCD     1      15.520  35.900  19.240  1.00  0.00            
ATOM    101  H46 BCD     1      17.550  34.380  20.040  1.00  0.00            
ATOM    102  H47 BCD     1      16.030  31.840  20.680  1.00  0.00            
ATOM    103  H48 BCD     1      18.070  30.680  20.950  1.00  0.00            
ATOM    104  H49 BCD     1      17.890  31.500  19.310  1.00  0.00            
ATOM    105  H50 BCD     1      19.940  31.700  20.180  1.00  0.00            
ATOM    106  C31 BCD     1      12.490  30.810  25.600  1.00  0.00            
ATOM    107  O26 BCD     1      11.310  30.990  24.820  1.00  0.00            
ATOM    108  C32 BCD     1      13.090  32.160  26.090  1.00  0.00            
ATOM    109  O27 BCD     1      12.130  32.930  26.820  1.00  0.00            
ATOM    110  C33 BCD     1      13.690  32.930  24.880  1.00  0.00            
ATOM    111  C34 BCD     1      14.660  31.990  24.180  1.00  0.00            
ATOM    112  C35 BCD     1      13.960  30.750  23.770  1.00  0.00            
ATOM    113  O28 BCD     1      13.490  30.150  24.970  1.00  0.00            
ATOM    114  C36 BCD     1      14.820  29.720  23.070  1.00  0.00            
ATOM    115  O29 BCD     1      15.750  29.020  23.980  1.00  0.00            
ATOM    116  O30 BCD     1      14.450  34.110  25.300  1.00  0.00            
ATOM    117  H51 BCD     1      12.190  30.120  26.400  1.00  0.00            
ATOM    118  H52 BCD     1      13.900  31.910  26.780  1.00  0.00            
ATOM    119  H53 BCD     1      12.630  33.750  26.880  1.00  0.00            
ATOM    120  H54 BCD     1      12.810  33.210  24.270  1.00  0.00            
ATOM    121  H55 BCD     1      14.480  34.730  24.570  1.00  0.00            
ATOM    122  H56 BCD     1      15.540  31.690  24.760  1.00  0.00            
ATOM    123  H57 BCD     1      13.120  30.950  23.080  1.00  0.00            
ATOM    124  H58 BCD     1      14.180  28.940  22.660  1.00  0.00            
ATOM    125  H59 BCD     1      15.390  30.150  22.240  1.00  0.00            
ATOM    126  H60 BCD     1      16.570  28.870  23.500  1.00  0.00            
ATOM    127  C37 BCD     1       7.390  29.840  24.710  1.00  0.00            
ATOM    128  O31 BCD     1       7.300  30.770  23.610  1.00  0.00            
ATOM    129  C38 BCD     1       7.760  30.710  25.960  1.00  0.00            
ATOM    130  O32 BCD     1       6.670  31.710  26.220  1.00  0.00            
ATOM    131  C39 BCD     1       9.100  31.280  25.760  1.00  0.00            
ATOM    132  O33 BCD     1       9.620  32.060  26.900  1.00  0.00            
ATOM    133  C40 BCD     1      10.150  30.210  25.300  1.00  0.00            
ATOM    134  C41 BCD     1       9.630  29.320  24.190  1.00  0.00            
ATOM    135  O34 BCD     1       8.380  28.860  24.570  1.00  0.00            
ATOM    136  C42 BCD     1      10.590  28.150  23.930  1.00  0.00            
ATOM    137  O35 BCD     1      10.630  27.250  25.050  1.00  0.00            
ATOM    138  H61 BCD     1       6.420  29.380  24.940  1.00  0.00            
ATOM    139  H62 BCD     1       7.770  30.070  26.850  1.00  0.00            
ATOM    140  H63 BCD     1       6.960  32.220  26.980  1.00  0.00            
ATOM    141  H64 BCD     1       9.170  32.020  24.960  1.00  0.00            
ATOM    142  H65 BCD     1      10.440  32.500  26.660  1.00  0.00            
ATOM    143  H66 BCD     1      10.370  29.600  26.180  1.00  0.00            
ATOM    144  H67 BCD     1       9.560  29.850  23.240  1.00  0.00            
ATOM    145  H68 BCD     1      10.440  27.550  23.020  1.00  0.00            
ATOM    146  H69 BCD     1      11.610  28.550  23.840  1.00  0.00            
ATOM    147  H70 BCD     1       9.740  27.230  25.430  1.00  0.00            
ATOM    148  C1  EF2     2      16.810  28.380  19.390  1.00  0.00            
ATOM    149  O1  EF2     2      15.830  29.440  19.480  1.00  0.00            
ATOM    150  C2  EF2     2      14.510  29.180  19.680  1.00  0.00            
ATOM    151  C3  EF2     2      14.050  27.910  20.120  1.00  0.00            
ATOM    152  C4  EF2     2      12.640  27.760  20.520  1.00  0.00            
ATOM    153  C5  EF2     2      11.830  28.790  20.390  1.00  0.00            
ATOM    154  N1  EF2     2      10.480  28.790  20.570  1.00  0.00            
ATOM    155  C6  EF2     2      10.030  30.080  20.370  1.00  0.00            
ATOM    156  C7  EF2     2      11.110  30.880  20.010  1.00  0.00            
ATOM    157  C8  EF2     2      11.000  32.350  19.720  1.00  0.00            
ATOM    158  C9  EF2     2      10.900  33.060  21.060  1.00  0.00            
ATOM    159  N2  EF2     2      10.730  34.500  20.800  1.00  0.00            
ATOM    160  C10 EF2     2      11.640  35.440  21.200  1.00  0.00            
ATOM    161  C11 EF2     2      11.730  36.680  20.380  1.00  0.00            
ATOM    162  O2  EF2     2      12.380  35.150  22.140  1.00  0.00            
ATOM    163  C12 EF2     2      12.280  30.050  19.950  1.00  0.00            
ATOM    164  C13 EF2     2      13.640  30.290  19.650  1.00  0.00            
ATOM    165  H1  EF2     2      17.770  28.770  19.020  1.00  0.00            
ATOM    166  H2  EF2     2      17.130  27.990  20.360  1.00  0.00            
ATOM    167  H3  EF2     2      16.490  27.550  18.750  1.00  0.00            
ATOM    168  H4  EF2     2      14.710  27.060  20.270  1.00  0.00            
ATOM    169  H5  EF2     2      12.280  26.760  20.730  1.00  0.00            
ATOM    170  H6  EF2     2       9.920  27.980  20.770  1.00  0.00            
ATOM    171  H7  EF2     2       9.000  30.390  20.510  1.00  0.00            
ATOM    172  H8  EF2     2      10.190  32.730  19.090  1.00  0.00            
ATOM    173  H9  EF2     2      11.910  32.620  19.170  1.00  0.00            
ATOM    174  H10 EF2     2      11.800  32.810  21.640  1.00  0.00            
ATOM    175  H11 EF2     2      10.060  32.630  21.620  1.00  0.00            
ATOM    176  H12 EF2     2      10.240  34.740  19.940  1.00  0.00            
ATOM    177  H13 EF2     2      10.850  37.310  20.560  1.00  0.00            
ATOM    178  H14 EF2     2      12.660  37.190  20.650  1.00  0.00            
ATOM    179  H15 EF2     2      11.670  36.380  19.320  1.00  0.00            
ATOM    180  H16 EF2     2      14.010  31.280  19.380  1.00  0.00            
TER
ENDMDL
MODEL        1
ATOM      1  C1  BCD     1      25.070  23.380   5.840  1.00  0.00            
ATOM      2  O1  BCD     1      24.010  24.020   6.520  1.00  0.00            
ATOM      3  C2  BCD     1      24.660  22.030   5.470  1.00  0.00            
ATOM      4  O2  BCD     1      23.730  22.030   4.410  1.00  0.00            
ATOM      5  C3  BCD     1      24.320  21.170   6.650  1.00  0.00            
ATOM      6  O3  BCD     1      24.080  19.780   6.380  1.00  0.00            
ATOM      7  C4  BCD     1      25.340  21.260   7.770  1.00  0.00            
ATOM      8  C5  BCD     1      25.820  22.690   8.060  1.00  0.00            
ATOM      9  O4  BCD     1      26.130  23.280   6.780  1.00  0.00            
ATOM     10  C6  BCD     1      26.940  22.710   8.900  1.00  0.00            
ATOM     11  O5  BCD     1      28.140  22.020   8.240  1.00  0.00            
ATOM     12  H1  BCD     1      25.490  23.940   5.000  1.00  0.00            
ATOM     13  H2  BCD     1      25.600  21.620   5.080  1.00  0.00            
ATOM     14  H3  BCD     1      22.960  22.600   4.490  1.00  0.00            
ATOM     15  H4  BCD     1      23.430  21.700   7.020  1.00  0.00            
ATOM     16  H5  BCD     1      23.570  19.460   7.130  1.00  0.00            
ATOM     17  H6  BCD     1      26.200  20.590   7.640  1.00  0.00            
ATOM     18  H7  BCD     1      25.010  23.220   8.590  1.00  0.00            
ATOM     19  H8  BCD     1      27.020  23.800   9.050  1.00  0.00            
ATOM     20  H9  BCD     1      26.670  22.170   9.820  1.00  0.00            
ATOM     21  H10 BCD     1      28.310  22.420   7.380  1.00  0.00            
ATOM     22  C7  BCD     1      21.430  27.150   5.830  1.00  0.00            
ATOM     23  O6  BCD     1      21.210  27.290   7.220  1.00  0.00            
ATOM     24  C8  BCD     1      20.940  25.740   5.320  1.00  0.00            
ATOM     25  O7  BCD     1      19.560  25.490   5.590  1.00  0.00            
ATOM     26  C9  BCD     1      21.850  24.610   5.970  1.00  0.00            
ATOM     27  O8  BCD     1      21.560  23.390   5.440  1.00  0.00            
ATOM     28  C10 BCD     1      23.260  24.950   5.770  1.00  0.00            
ATOM     29  C11 BCD     1      23.680  26.410   6.190  1.00  0.00            
ATOM     30  O9  BCD     1      22.820  27.370   5.510  1.00  0.00            
ATOM     31  C12 BCD     1      25.120  26.740   6.000  1.00  0.00            
ATOM     32  O10 BCD     1      25.520  26.420   4.630  1.00  0.00            
ATOM     33  H11 BCD     1      20.820  27.850   5.250  1.00  0.00            
ATOM     34  H12 BCD     1      21.070  25.760   4.230  1.00  0.00            
ATOM     35  H13 BCD     1      19.380  24.710   5.050  1.00  0.00            
ATOM     36  H14 BCD     1      21.550  24.730   7.020  1.00  0.00            
ATOM     37  H15 BCD     1      20.640  23.380   5.160  1.00  0.00            
ATOM     38  H16 BCD     1      23.380  24.750   4.700  1.00  0.00            
ATOM     39  H17 BCD     1      23.530  26.440   7.270  1.00  0.00            
ATOM     40  H18 BCD     1      25.230  27.820   6.170  1.00  0.00            
ATOM     41  H19 BCD     1      25.710  26.090   6.660  1.00  0.00            
ATOM     42  H20 BCD     1      26.480  26.440   4.600  1.00  0.00            
ATOM     43  C13 BCD     1      20.040  29.930  10.140  1.00  0.00            
ATOM     44  O11 BCD     1      20.590  28.960  11.090  1.00  0.00            
ATOM     45  C14 BCD     1      18.900  29.390   9.270  1.00  0.00            
ATOM     46  O12 BCD     1      17.800  29.040  10.120  1.00  0.00            
ATOM     47  C15 BCD     1      19.300  28.180   8.390  1.00  0.00            
ATOM     48  O13 BCD     1      18.310  27.740   7.420  1.00  0.00            
ATOM     49  C16 BCD     1      20.600  28.530   7.670  1.00  0.00            
ATOM     50  C17 BCD     1      21.670  29.210   8.510  1.00  0.00            
ATOM     51  O14 BCD     1      21.140  30.250   9.340  1.00  0.00            
ATOM     52  C18 BCD     1      22.760  29.820   7.660  1.00  0.00            
ATOM     53  O15 BCD     1      22.350  30.660   6.680  1.00  0.00            
ATOM     54  H21 BCD     1      19.690  30.860  10.600  1.00  0.00            
ATOM     55  H22 BCD     1      18.580  30.230   8.640  1.00  0.00            
ATOM     56  H23 BCD     1      17.310  28.300   9.740  1.00  0.00            
ATOM     57  H24 BCD     1      19.510  27.310   9.030  1.00  0.00            
ATOM     58  H25 BCD     1      18.660  27.000   6.910  1.00  0.00            
ATOM     59  H26 BCD     1      20.360  29.110   6.770  1.00  0.00            
ATOM     60  H27 BCD     1      22.210  28.470   9.120  1.00  0.00            
ATOM     61  H28 BCD     1      23.490  30.330   8.300  1.00  0.00            
ATOM     62  H29 BCD     1      23.340  29.020   7.180  1.00  0.00            
ATOM     63  H30 BCD     1      22.030  31.490   7.040  1.00  0.00            
ATOM     64  C19 BCD     1      21.390  28.380  14.970  1.00  0.00            
ATOM     65  O16 BCD     1      21.090  26.960  14.910  1.00  0.00            
ATOM     66  C20 BCD     1      20.180  29.220  14.650  1.00  0.00            
ATOM     67  O17 BCD     1      19.130  28.880  15.590  1.00  0.00            
ATOM     68  C21 BCD     1      19.760  28.950  13.180  1.00  0.00            
ATOM     69  O18 BCD     1      18.590  29.590  12.760  1.00  0.00            
ATOM     70  C22 BCD     1      20.940  29.350  12.370  1.00  0.00            
ATOM     71  C23 BCD     1      22.150  28.520  12.700  1.00  0.00            
ATOM     72  O19 BCD     1      22.440  28.800  14.050  1.00  0.00            
ATOM     73  C24 BCD     1      23.340  29.000  11.900  1.00  0.00            
ATOM     74  O20 BCD     1      23.570  30.380  12.350  1.00  0.00            
ATOM     75  H31 BCD     1      21.910  28.610  15.910  1.00  0.00            
ATOM     76  H32 BCD     1      20.450  30.280  14.710  1.00  0.00            
ATOM     77  H33 BCD     1      19.400  29.060  16.490  1.00  0.00            
ATOM     78  H34 BCD     1      19.570  27.880  13.030  1.00  0.00            
ATOM     79  H35 BCD     1      18.530  29.430  11.810  1.00  0.00            
ATOM     80  H36 BCD     1      21.150  30.430  12.310  1.00  0.00            
ATOM     81  H37 BCD     1      22.050  27.430  12.640  1.00  0.00            
ATOM     82  H38 BCD     1      24.240  28.430  12.180  1.00  0.00            
ATOM     83  H39 BCD     1      23.120  28.890  10.830  1.00  0.00            
ATOM     84  H40 BCD     1      23.380  30.440  13.290  1.00  0.00            
ATOM     85  C25 BCD     1      20.880  23.380  17.240  1.00  0.00            
ATOM     86  O21 BCD     1      21.340  22.720  16.140  1.00  0.00            
ATOM     87  C26 BCD     1      19.570  24.120  16.890  1.00  0.00            
ATOM     88  O22 BCD     1      18.520  23.170  16.560  1.00  0.00            
ATOM     89  C27 BCD     1      19.660  25.250  15.850  1.00  0.00            
ATOM     90  O23 BCD     1      18.470  26.090  15.760  1.00  0.00            
ATOM     91  C28 BCD     1      20.830  26.210  16.130  1.00  0.00            
ATOM     92  C29 BCD     1      22.060  25.380  16.460  1.00  0.00            
ATOM     93  O24 BCD     1      21.820  24.450  17.570  1.00  0.00            
ATOM     94  C30 BCD     1      23.330  26.120  16.780  1.00  0.00            
ATOM     95  O25 BCD     1      23.150  26.960  17.910  1.00  0.00            
ATOM     96  H41 BCD     1      20.800  22.680  18.080  1.00  0.00            
ATOM     97  H42 BCD     1      19.250  24.480  17.880  1.00  0.00            
ATOM     98  H43 BCD     1      17.720  23.660  16.360  1.00  0.00            
ATOM     99  H44 BCD     1      19.830  24.720  14.910  1.00  0.00            
ATOM    100  H45 BCD     1      18.540  26.530  14.910  1.00  0.00            
ATOM    101  H46 BCD     1      20.410  26.960  16.810  1.00  0.00            
ATOM    102  H47 BCD     1      22.220  24.830  15.520  1.00  0.00            
ATOM    103  H48 BCD     1      24.140  25.410  16.970  1.00  0.00            
ATOM    104  H49 BCD     1      23.550  26.640  15.840  1.00  0.00            
ATOM    105  H50 BCD     1      22.870  26.480  18.690  1.00  0.00            
ATOM    106  C31 BCD     1      22.640  19.200  14.250  1.00  0.00            
ATOM    107  O26 BCD     1      22.860  19.950  13.060  1.00  0.00            
ATOM    108  C32 BCD     1      21.090  19.250  14.620  1.00  0.00            
ATOM    109  O27 BCD     1      20.370  18.820  13.490  1.00  0.00            
ATOM    110  C33 BCD     1      20.630  20.630  15.010  1.00  0.00            
ATOM    111  C34 BCD     1      21.470  21.310  16.120  1.00  0.00            
ATOM    112  C35 BCD     1      22.970  21.070  15.870  1.00  0.00            
ATOM    113  O28 BCD     1      23.280  19.710  15.380  1.00  0.00            
ATOM    114  C36 BCD     1      23.750  21.300  17.150  1.00  0.00            
ATOM    115  O29 BCD     1      23.380  20.310  18.130  1.00  0.00            
ATOM    116  O30 BCD     1      19.260  20.620  15.410  1.00  0.00            
ATOM    117  H51 BCD     1      22.990  18.170  14.120  1.00  0.00            
ATOM    118  H52 BCD     1      20.880  18.500  15.390  1.00  0.00            
ATOM    119  H53 BCD     1      19.440  18.840  13.710  1.00  0.00            
ATOM    120  H54 BCD     1      20.760  21.280  14.140  1.00  0.00            
ATOM    121  H55 BCD     1      19.120  21.520  15.730  1.00  0.00            
ATOM    122  H56 BCD     1      21.120  20.900  17.070  1.00  0.00            
ATOM    123  H57 BCD     1      23.370  21.730  15.080  1.00  0.00            
ATOM    124  H58 BCD     1      24.810  21.060  17.000  1.00  0.00            
ATOM    125  H59 BCD     1      23.560  22.300  17.580  1.00  0.00            
ATOM    126  H60 BCD     1      23.610  19.480  17.690  1.00  0.00            
ATOM    127  C37 BCD     1      24.860  19.490   9.370  1.00  0.00            
ATOM    128  O31 BCD     1      24.650  20.810   8.950  1.00  0.00            
ATOM    129  C38 BCD     1      23.560  18.740   9.680  1.00  0.00            
ATOM    130  O32 BCD     1      22.790  18.670   8.540  1.00  0.00            
ATOM    131  C39 BCD     1      22.750  19.380  10.800  1.00  0.00            
ATOM    132  O33 BCD     1      21.610  18.560  11.120  1.00  0.00            
ATOM    133  C40 BCD     1      23.660  19.410  12.040  1.00  0.00            
ATOM    134  C41 BCD     1      24.830  20.270  11.680  1.00  0.00            
ATOM    135  O34 BCD     1      25.590  19.670  10.590  1.00  0.00            
ATOM    136  C42 BCD     1      25.740  20.490  12.840  1.00  0.00            
ATOM    137  O35 BCD     1      26.380  19.310  13.150  1.00  0.00            
ATOM    138  H61 BCD     1      25.510  18.940   8.680  1.00  0.00            
ATOM    139  H62 BCD     1      23.840  17.750  10.050  1.00  0.00            
ATOM    140  H63 BCD     1      22.440  17.790   8.410  1.00  0.00            
ATOM    141  H64 BCD     1      22.430  20.410  10.620  1.00  0.00            
ATOM    142  H65 BCD     1      21.190  18.770  11.960  1.00  0.00            
ATOM    143  H66 BCD     1      23.910  18.370  12.270  1.00  0.00            
ATOM    144  H67 BCD     1      24.470  21.260  11.350  1.00  0.00            
ATOM    145  H68 BCD     1      26.460  21.300  12.660  1.00  0.00            
ATOM    146  H69 BCD     1      25.180  20.760  13.750  1.00  0.00            
ATOM    147  H70 BCD     1      26.870  18.960  12.400  1.00  0.00            
ATOM    148  C1  EF2     2      26.620  28.000   8.700  1.00  0.00            
ATOM    149  O1  EF2     2      25.280  27.560   9.040  1.00  0.00            
ATOM    150  C2  EF2     2      25.040  26.480   9.870  1.00  0.00            
ATOM    151  C3  EF2     2      26.020  25.940  10.720  1.00  0.00            
ATOM    152  C4  EF2     2      25.720  24.810  11.550  1.00  0.00            
ATOM    153  C5  EF2     2      24.370  24.400  11.550  1.00  0.00            
ATOM    154  N1  EF2     2      23.830  23.480  12.400  1.00  0.00            
ATOM    155  C6  EF2     2      22.410  23.380  12.050  1.00  0.00            
ATOM    156  C7  EF2     2      22.120  24.330  11.080  1.00  0.00            
ATOM    157  C8  EF2     2      20.740  24.610  10.550  1.00  0.00            
ATOM    158  C9  EF2     2      19.950  25.520  11.480  1.00  0.00            
ATOM    159  N2  EF2     2      18.450  25.250  11.330  1.00  0.00            
ATOM    160  C10 EF2     2      17.540  25.680  12.160  1.00  0.00            
ATOM    161  C11 EF2     2      16.200  25.320  11.700  1.00  0.00            
ATOM    162  O2  EF2     2      17.820  26.280  13.160  1.00  0.00            
ATOM    163  C12 EF2     2      23.330  25.020  10.840  1.00  0.00            
ATOM    164  C13 EF2     2      23.710  26.010   9.910  1.00  0.00            
ATOM    165  H1  EF2     2      27.200  27.240   8.160  1.00  0.00            
ATOM    166  H2  EF2     2      26.690  28.950   8.170  1.00  0.00            
ATOM    167  H3  EF2     2      27.260  28.080   9.590  1.00  0.00            
ATOM    168  H4  EF2     2      27.050  26.250  10.570  1.00  0.00            
ATOM    169  H5  EF2     2      26.400  24.310  12.240  1.00  0.00            
ATOM    170  H6  EF2     2      24.340  23.130  13.190  1.00  0.00            
ATOM    171  H7  EF2     2      21.830  22.670  12.620  1.00  0.00            
ATOM    172  H8  EF2     2      20.290  23.610  10.450  1.00  0.00            
ATOM    173  H9  EF2     2      20.680  25.130   9.590  1.00  0.00            
ATOM    174  H10 EF2     2      20.200  26.550  11.190  1.00  0.00            
ATOM    175  H11 EF2     2      20.240  25.280  12.510  1.00  0.00            
ATOM    176  H12 EF2     2      18.180  24.720  10.520  1.00  0.00            
ATOM    177  H13 EF2     2      15.430  25.790  12.310  1.00  0.00            
ATOM    178  H14 EF2     2      16.090  25.790  10.710  1.00  0.00            
ATOM    179  H15 EF2     2      15.970  24.250  11.630  1.00  0.00            
ATOM    180  H16 EF2     2      22.910  26.300   9.230  1.00  0.00            
TER
ENDMDL
MODEL        1
ATOM      1  C1  BCD     1      16.510   9.460  18.350  1.00  0.00            
ATOM      2  O1  BCD     1      15.250  10.030  18.820  1.00  0.00            
ATOM      3  C2  BCD     1      16.970   8.320  19.250  1.00  0.00            
ATOM      4  O2  BCD     1      16.030   7.160  19.250  1.00  0.00            
ATOM      5  C3  BCD     1      17.280   8.860  20.650  1.00  0.00            
ATOM      6  O3  BCD     1      17.900   7.840  21.540  1.00  0.00            
ATOM      7  C4  BCD     1      18.260  10.070  20.590  1.00  0.00            
ATOM      8  C5  BCD     1      17.780  11.090  19.590  1.00  0.00            
ATOM      9  O4  BCD     1      17.520  10.370  18.320  1.00  0.00            
ATOM     10  C6  BCD     1      18.700  12.260  19.430  1.00  0.00            
ATOM     11  O5  BCD     1      20.040  11.880  19.070  1.00  0.00            
ATOM     12  H1  BCD     1      16.400   9.080  17.330  1.00  0.00            
ATOM     13  H2  BCD     1      17.920   8.040  18.760  1.00  0.00            
ATOM     14  H3  BCD     1      15.410   7.340  19.960  1.00  0.00            
ATOM     15  H4  BCD     1      16.370   9.230  21.140  1.00  0.00            
ATOM     16  H5  BCD     1      18.210   8.160  22.390  1.00  0.00            
ATOM     17  H6  BCD     1      19.290   9.770  20.330  1.00  0.00            
ATOM     18  H7  BCD     1      16.810  11.530  19.840  1.00  0.00            
ATOM     19  H8  BCD     1      18.320  12.860  18.600  1.00  0.00            
ATOM     20  H9  BCD     1      18.770  12.880  20.340  1.00  0.00            
ATOM     21  H10 BCD     1      20.640  12.010  19.800  1.00  0.00            
ATOM     22  C7  BCD     1      12.030  11.760  16.960  1.00  0.00            
ATOM     23  O6  BCD     1      12.100  12.670  18.090  1.00  0.00            
ATOM     24  C8  BCD     1      11.810  10.400  17.490  1.00  0.00            
ATOM     25  O7  BCD     1      10.540  10.370  18.180  1.00  0.00            
ATOM     26  C9  BCD     1      12.920   9.980  18.440  1.00  0.00            
ATOM     27  O8  BCD     1      12.750   8.600  19.010  1.00  0.00            
ATOM     28  C10 BCD     1      14.250  10.110  17.750  1.00  0.00            
ATOM     29  C11 BCD     1      14.340  11.460  16.940  1.00  0.00            
ATOM     30  O9  BCD     1      13.190  11.810  16.200  1.00  0.00            
ATOM     31  C12 BCD     1      15.440  11.490  15.890  1.00  0.00            
ATOM     32  O10 BCD     1      15.400  10.290  15.040  1.00  0.00            
ATOM     33  H11 BCD     1      11.200  11.990  16.290  1.00  0.00            
ATOM     34  H12 BCD     1      11.770   9.790  16.580  1.00  0.00            
ATOM     35  H13 BCD     1      10.690  11.070  18.820  1.00  0.00            
ATOM     36  H14 BCD     1      13.050  10.740  19.220  1.00  0.00            
ATOM     37  H15 BCD     1      11.910   8.580  19.470  1.00  0.00            
ATOM     38  H16 BCD     1      14.330   9.240  17.080  1.00  0.00            
ATOM     39  H17 BCD     1      14.620  12.250  17.650  1.00  0.00            
ATOM     40  H18 BCD     1      15.320  12.450  15.380  1.00  0.00            
ATOM     41  H19 BCD     1      16.430  11.700  16.310  1.00  0.00            
ATOM     42  H20 BCD     1      14.660  10.410  14.440  1.00  0.00            
ATOM     43  C13 BCD     1      10.350  15.840  19.970  1.00  0.00            
ATOM     44  O11 BCD     1      11.640  16.340  20.350  1.00  0.00            
ATOM     45  C14 BCD     1      10.100  14.460  20.590  1.00  0.00            
ATOM     46  O12 BCD     1      10.250  14.420  22.040  1.00  0.00            
ATOM     47  C15 BCD     1      11.020  13.390  20.000  1.00  0.00            
ATOM     48  O13 BCD     1      10.580  12.080  20.360  1.00  0.00            
ATOM     49  C16 BCD     1      11.020  13.460  18.490  1.00  0.00            
ATOM     50  C17 BCD     1      11.110  14.870  17.920  1.00  0.00            
ATOM     51  O14 BCD     1      10.190  15.780  18.540  1.00  0.00            
ATOM     52  C18 BCD     1      10.820  14.860  16.410  1.00  0.00            
ATOM     53  O15 BCD     1      10.800  16.200  15.870  1.00  0.00            
ATOM     54  H21 BCD     1       9.550  16.480  20.360  1.00  0.00            
ATOM     55  H22 BCD     1       9.130  14.090  20.250  1.00  0.00            
ATOM     56  H23 BCD     1       9.870  15.220  22.420  1.00  0.00            
ATOM     57  H24 BCD     1      12.060  13.600  20.300  1.00  0.00            
ATOM     58  H25 BCD     1      10.300  12.130  21.280  1.00  0.00            
ATOM     59  H26 BCD     1      10.110  12.990  18.100  1.00  0.00            
ATOM     60  H27 BCD     1      12.110  15.310  18.080  1.00  0.00            
ATOM     61  H28 BCD     1      11.620  14.290  15.930  1.00  0.00            
ATOM     62  H29 BCD     1       9.790  14.490  16.300  1.00  0.00            
ATOM     63  H30 BCD     1      10.880  16.110  14.920  1.00  0.00            
ATOM     64  C19 BCD     1      13.300  19.630  22.260  1.00  0.00            
ATOM     65  O16 BCD     1      13.980  18.730  23.100  1.00  0.00            
ATOM     66  C20 BCD     1      11.760  19.590  22.420  1.00  0.00            
ATOM     67  O17 BCD     1      11.350  19.970  23.760  1.00  0.00            
ATOM     68  C21 BCD     1      11.280  18.150  22.000  1.00  0.00            
ATOM     69  O18 BCD     1       9.850  18.140  21.990  1.00  0.00            
ATOM     70  C22 BCD     1      11.810  17.710  20.600  1.00  0.00            
ATOM     71  C23 BCD     1      13.320  17.900  20.480  1.00  0.00            
ATOM     72  O19 BCD     1      13.570  19.270  20.900  1.00  0.00            
ATOM     73  C24 BCD     1      13.920  17.680  19.160  1.00  0.00            
ATOM     74  O20 BCD     1      13.350  18.700  18.290  1.00  0.00            
ATOM     75  H31 BCD     1      13.790  20.580  22.510  1.00  0.00            
ATOM     76  H32 BCD     1      11.320  20.200  21.620  1.00  0.00            
ATOM     77  H33 BCD     1      10.400  19.830  23.860  1.00  0.00            
ATOM     78  H34 BCD     1      11.730  17.500  22.760  1.00  0.00            
ATOM     79  H35 BCD     1       9.640  18.800  21.320  1.00  0.00            
ATOM     80  H36 BCD     1      11.280  18.200  19.780  1.00  0.00            
ATOM     81  H37 BCD     1      13.870  17.300  21.220  1.00  0.00            
ATOM     82  H38 BCD     1      15.000  17.850  19.260  1.00  0.00            
ATOM     83  H39 BCD     1      13.760  16.630  18.870  1.00  0.00            
ATOM     84  H40 BCD     1      13.610  19.490  18.760  1.00  0.00            
ATOM     85  C25 BCD     1      16.550  18.420  26.420  1.00  0.00            
ATOM     86  O21 BCD     1      16.890  17.040  26.060  1.00  0.00            
ATOM     87  C26 BCD     1      15.050  18.560  26.650  1.00  0.00            
ATOM     88  O22 BCD     1      14.510  17.770  27.730  1.00  0.00            
ATOM     89  C27 BCD     1      14.160  18.320  25.370  1.00  0.00            
ATOM     90  O23 BCD     1      12.760  18.650  25.680  1.00  0.00            
ATOM     91  C28 BCD     1      14.660  19.220  24.250  1.00  0.00            
ATOM     92  C29 BCD     1      16.230  19.020  23.990  1.00  0.00            
ATOM     93  O24 BCD     1      16.930  19.240  25.290  1.00  0.00            
ATOM     94  C30 BCD     1      16.770  19.990  22.940  1.00  0.00            
ATOM     95  O25 BCD     1      16.790  21.320  23.510  1.00  0.00            
ATOM     96  H41 BCD     1      17.100  18.730  27.310  1.00  0.00            
ATOM     97  H42 BCD     1      14.880  19.620  26.880  1.00  0.00            
ATOM     98  H43 BCD     1      13.610  18.070  27.890  1.00  0.00            
ATOM     99  H44 BCD     1      14.220  17.260  25.090  1.00  0.00            
ATOM    100  H45 BCD     1      12.390  19.120  24.930  1.00  0.00            
ATOM    101  H46 BCD     1      14.360  20.230  24.560  1.00  0.00            
ATOM    102  H47 BCD     1      16.430  18.020  23.580  1.00  0.00            
ATOM    103  H48 BCD     1      17.800  19.650  22.790  1.00  0.00            
ATOM    104  H49 BCD     1      16.290  19.950  21.960  1.00  0.00            
ATOM    105  H50 BCD     1      17.050  21.130  24.410  1.00  0.00            
ATOM    106  C31 BCD     1      19.190  13.770  26.760  1.00  0.00            
ATOM    107  O26 BCD     1      18.630  13.360  25.510  1.00  0.00            
ATOM    108  C32 BCD     1      18.050  13.910  27.800  1.00  0.00            
ATOM    109  O27 BCD     1      17.460  12.600  28.070  1.00  0.00            
ATOM    110  C33 BCD     1      17.050  14.950  27.300  1.00  0.00            
ATOM    111  C34 BCD     1      17.680  16.300  26.970  1.00  0.00            
ATOM    112  C35 BCD     1      18.970  16.140  26.230  1.00  0.00            
ATOM    113  O28 BCD     1      19.780  15.040  26.740  1.00  0.00            
ATOM    114  C36 BCD     1      19.850  17.380  26.030  1.00  0.00            
ATOM    115  O29 BCD     1      19.910  18.060  27.270  1.00  0.00            
ATOM    116  O30 BCD     1      15.940  15.090  28.190  1.00  0.00            
ATOM    117  H51 BCD     1      20.010  13.120  27.070  1.00  0.00            
ATOM    118  H52 BCD     1      18.510  14.270  28.730  1.00  0.00            
ATOM    119  H53 BCD     1      16.640  12.810  28.530  1.00  0.00            
ATOM    120  H54 BCD     1      16.640  14.560  26.350  1.00  0.00            
ATOM    121  H55 BCD     1      15.280  15.670  27.790  1.00  0.00            
ATOM    122  H56 BCD     1      17.810  16.830  27.930  1.00  0.00            
ATOM    123  H57 BCD     1      18.710  15.900  25.200  1.00  0.00            
ATOM    124  H58 BCD     1      20.880  17.110  25.750  1.00  0.00            
ATOM    125  H59 BCD     1      19.350  17.990  25.270  1.00  0.00            
ATOM    126  H60 BCD     1      19.410  18.880  27.180  1.00  0.00            
ATOM    127  C37 BCD     1      19.440  10.580  22.600  1.00  0.00            
ATOM    128  O31 BCD     1      18.190  10.620  21.900  1.00  0.00            
ATOM    129  C38 BCD     1      19.320  10.040  24.100  1.00  0.00            
ATOM    130  O32 BCD     1      18.620   8.790  24.030  1.00  0.00            
ATOM    131  C39 BCD     1      18.650  11.070  24.960  1.00  0.00            
ATOM    132  O33 BCD     1      18.680  10.630  26.310  1.00  0.00            
ATOM    133  C40 BCD     1      19.400  12.360  24.780  1.00  0.00            
ATOM    134  C41 BCD     1      19.560  12.880  23.310  1.00  0.00            
ATOM    135  O34 BCD     1      20.020  11.820  22.520  1.00  0.00            
ATOM    136  C42 BCD     1      20.580  13.980  23.280  1.00  0.00            
ATOM    137  O35 BCD     1      21.830  13.670  23.890  1.00  0.00            
ATOM    138  H61 BCD     1      20.050   9.880  22.020  1.00  0.00            
ATOM    139  H62 BCD     1      20.330   9.850  24.480  1.00  0.00            
ATOM    140  H63 BCD     1      18.820   8.410  24.880  1.00  0.00            
ATOM    141  H64 BCD     1      17.630  11.200  24.570  1.00  0.00            
ATOM    142  H65 BCD     1      18.150  11.160  26.910  1.00  0.00            
ATOM    143  H66 BCD     1      20.370  12.290  25.280  1.00  0.00            
ATOM    144  H67 BCD     1      18.600  13.230  22.910  1.00  0.00            
ATOM    145  H68 BCD     1      20.670  14.320  22.230  1.00  0.00            
ATOM    146  H69 BCD     1      20.130  14.840  23.790  1.00  0.00            
ATOM    147  H70 BCD     1      21.960  14.330  24.580  1.00  0.00            
ATOM    148  C1  EF2     2      19.740  18.000  21.600  1.00  0.00            
ATOM    149  O1  EF2     2      18.680  17.290  22.230  1.00  0.00            
ATOM    150  C2  EF2     2      17.900  16.500  21.420  1.00  0.00            
ATOM    151  C3  EF2     2      17.700  16.750  20.040  1.00  0.00            
ATOM    152  C4  EF2     2      16.820  15.950  19.310  1.00  0.00            
ATOM    153  C5  EF2     2      16.070  14.990  20.060  1.00  0.00            
ATOM    154  N1  EF2     2      15.190  14.070  19.510  1.00  0.00            
ATOM    155  C6  EF2     2      14.850  13.160  20.480  1.00  0.00            
ATOM    156  C7  EF2     2      15.430  13.590  21.690  1.00  0.00            
ATOM    157  C8  EF2     2      15.430  12.840  23.020  1.00  0.00            
ATOM    158  C9  EF2     2      14.810  13.650  24.150  1.00  0.00            
ATOM    159  N2  EF2     2      14.810  12.870  25.390  1.00  0.00            
ATOM    160  C10 EF2     2      14.010  13.120  26.380  1.00  0.00            
ATOM    161  C11 EF2     2      13.850  12.000  27.320  1.00  0.00            
ATOM    162  O2  EF2     2      13.320  14.190  26.500  1.00  0.00            
ATOM    163  C12 EF2     2      16.260  14.720  21.370  1.00  0.00            
ATOM    164  C13 EF2     2      17.230  15.450  22.040  1.00  0.00            
ATOM    165  H1  EF2     2      20.330  17.330  20.970  1.00  0.00            
ATOM    166  H2  EF2     2      19.250  18.760  20.990  1.00  0.00            
ATOM    167  H3  EF2     2      20.340  18.470  22.390  1.00  0.00            
ATOM    168  H4  EF2     2      18.140  17.620  19.570  1.00  0.00            
ATOM    169  H5  EF2     2      16.680  16.130  18.250  1.00  0.00            
ATOM    170  H6  EF2     2      15.040  14.010  18.520  1.00  0.00            
ATOM    171  H7  EF2     2      14.290  12.250  20.330  1.00  0.00            
ATOM    172  H8  EF2     2      16.430  12.520  23.330  1.00  0.00            
ATOM    173  H9  EF2     2      14.820  11.980  22.740  1.00  0.00            
ATOM    174  H10 EF2     2      13.800  14.000  23.880  1.00  0.00            
ATOM    175  H11 EF2     2      15.410  14.570  24.240  1.00  0.00            
ATOM    176  H12 EF2     2      15.210  11.950  25.480  1.00  0.00            
ATOM    177  H13 EF2     2      13.010  11.380  26.980  1.00  0.00            
ATOM    178  H14 EF2     2      14.740  11.360  27.310  1.00  0.00            
ATOM    179  H15 EF2     2      13.710  12.350  28.350  1.00  0.00            
ATOM    180  H16 EF2     2      17.480  15.300  23.080  1.00  0.00            
TER
ENDMDL
MODEL        1
ATOM      1  C1  BCD     1       7.520  31.380  35.400  1.00  0.00            
ATOM      2  O1  BCD     1       8.600  31.650  34.560  1.00  0.00            
ATOM      3  C2  BCD     1       7.580  32.220  36.680  1.00  0.00            
ATOM      4  O2  BCD     1       7.440  33.640  36.350  1.00  0.00            
ATOM      5  C3  BCD     1       8.840  31.840  37.420  1.00  0.00            
ATOM      6  O3  BCD     1       8.900  32.690  38.530  1.00  0.00            
ATOM      7  C4  BCD     1       8.770  30.390  37.750  1.00  0.00            
ATOM      8  C5  BCD     1       8.410  29.430  36.560  1.00  0.00            
ATOM      9  O4  BCD     1       7.340  30.030  35.800  1.00  0.00            
ATOM     10  C6  BCD     1       7.890  28.090  36.940  1.00  0.00            
ATOM     11  O5  BCD     1       7.540  27.390  35.810  1.00  0.00            
ATOM     12  H1  BCD     1       6.600  31.670  34.890  1.00  0.00            
ATOM     13  H2  BCD     1       6.700  31.940  37.270  1.00  0.00            
ATOM     14  H3  BCD     1       7.360  34.210  37.120  1.00  0.00            
ATOM     15  H4  BCD     1       9.760  32.030  36.850  1.00  0.00            
ATOM     16  H5  BCD     1       9.490  33.400  38.250  1.00  0.00            
ATOM     17  H6  BCD     1       7.930  30.220  38.440  1.00  0.00            
ATOM     18  H7  BCD     1       9.340  29.330  36.000  1.00  0.00            
ATOM     19  H8  BCD     1       8.680  27.630  37.540  1.00  0.00            
ATOM     20  H9  BCD     1       7.040  28.280  37.610  1.00  0.00            
ATOM     21  H10 BCD     1       8.140  27.780  35.180  1.00  0.00            
ATOM     22  C7  BCD     1       9.710  32.800  30.800  1.00  0.00            
ATOM     23  O6  BCD     1      11.060  32.530  31.060  1.00  0.00            
ATOM     24  C8  BCD     1       9.220  33.930  31.740  1.00  0.00            
ATOM     25  O7  BCD     1      10.000  35.130  31.610  1.00  0.00            
ATOM     26  C9  BCD     1       9.000  33.450  33.170  1.00  0.00            
ATOM     27  O8  BCD     1       8.360  34.490  33.950  1.00  0.00            
ATOM     28  C10 BCD     1       8.320  32.110  33.240  1.00  0.00            
ATOM     29  C11 BCD     1       8.950  31.090  32.260  1.00  0.00            
ATOM     30  O9  BCD     1       8.990  31.620  30.960  1.00  0.00            
ATOM     31  C12 BCD     1       8.190  29.830  32.260  1.00  0.00            
ATOM     32  O10 BCD     1       6.870  30.140  31.690  1.00  0.00            
ATOM     33  H11 BCD     1       9.560  33.100  29.750  1.00  0.00            
ATOM     34  H12 BCD     1       8.240  34.200  31.330  1.00  0.00            
ATOM     35  H13 BCD     1       9.500  35.880  31.950  1.00  0.00            
ATOM     36  H14 BCD     1      10.030  33.270  33.500  1.00  0.00            
ATOM     37  H15 BCD     1       8.130  34.240  34.850  1.00  0.00            
ATOM     38  H16 BCD     1       7.230  32.240  33.170  1.00  0.00            
ATOM     39  H17 BCD     1       9.940  31.040  32.710  1.00  0.00            
ATOM     40  H18 BCD     1       8.760  29.100  31.680  1.00  0.00            
ATOM     41  H19 BCD     1       8.150  29.440  33.290  1.00  0.00            
ATOM     42  H20 BCD     1       6.310  29.360  31.580  1.00  0.00            
ATOM     43  C13 BCD     1      14.800  32.390  29.460  1.00  0.00            
ATOM     44  O11 BCD     1      15.460  32.420  30.760  1.00  0.00            
ATOM     45  C14 BCD     1      14.080  33.660  29.160  1.00  0.00            
ATOM     46  O12 BCD     1      15.000  34.720  29.130  1.00  0.00            
ATOM     47  C15 BCD     1      12.830  33.760  30.050  1.00  0.00            
ATOM     48  O13 BCD     1      12.130  35.020  29.820  1.00  0.00            
ATOM     49  C16 BCD     1      11.940  32.500  29.980  1.00  0.00            
ATOM     50  C17 BCD     1      12.880  31.260  30.210  1.00  0.00            
ATOM     51  O14 BCD     1      13.910  31.250  29.320  1.00  0.00            
ATOM     52  C18 BCD     1      12.130  29.950  30.280  1.00  0.00            
ATOM     53  O15 BCD     1      11.570  29.710  28.950  1.00  0.00            
ATOM     54  H21 BCD     1      15.590  32.300  28.700  1.00  0.00            
ATOM     55  H22 BCD     1      13.630  33.490  28.170  1.00  0.00            
ATOM     56  H23 BCD     1      15.620  34.650  29.860  1.00  0.00            
ATOM     57  H24 BCD     1      13.220  33.870  31.070  1.00  0.00            
ATOM     58  H25 BCD     1      11.410  35.100  30.460  1.00  0.00            
ATOM     59  H26 BCD     1      11.440  32.450  29.000  1.00  0.00            
ATOM     60  H27 BCD     1      13.340  31.340  31.200  1.00  0.00            
ATOM     61  H28 BCD     1      12.830  29.130  30.490  1.00  0.00            
ATOM     62  H29 BCD     1      11.440  30.000  31.140  1.00  0.00            
ATOM     63  H30 BCD     1      11.330  28.790  29.050  1.00  0.00            
ATOM     64  C19 BCD     1      19.170  32.370  32.460  1.00  0.00            
ATOM     65  O16 BCD     1      18.580  32.010  33.720  1.00  0.00            
ATOM     66  C20 BCD     1      18.700  33.820  32.050  1.00  0.00            
ATOM     67  O17 BCD     1      19.170  34.770  33.000  1.00  0.00            
ATOM     68  C21 BCD     1      17.200  33.710  31.790  1.00  0.00            
ATOM     69  O18 BCD     1      16.600  35.010  31.470  1.00  0.00            
ATOM     70  C22 BCD     1      16.900  32.730  30.730  1.00  0.00            
ATOM     71  C23 BCD     1      17.630  31.350  30.870  1.00  0.00            
ATOM     72  O19 BCD     1      18.950  31.530  31.330  1.00  0.00            
ATOM     73  C24 BCD     1      17.680  30.460  29.710  1.00  0.00            
ATOM     74  O20 BCD     1      17.900  31.210  28.470  1.00  0.00            
ATOM     75  H31 BCD     1      20.250  32.340  32.620  1.00  0.00            
ATOM     76  H32 BCD     1      19.270  34.010  31.140  1.00  0.00            
ATOM     77  H33 BCD     1      19.140  35.610  32.520  1.00  0.00            
ATOM     78  H34 BCD     1      16.800  33.350  32.750  1.00  0.00            
ATOM     79  H35 BCD     1      16.520  35.590  32.240  1.00  0.00            
ATOM     80  H36 BCD     1      17.060  33.230  29.760  1.00  0.00            
ATOM     81  H37 BCD     1      17.100  30.860  31.700  1.00  0.00            
ATOM     82  H38 BCD     1      18.460  29.700  29.740  1.00  0.00            
ATOM     83  H39 BCD     1      16.680  30.010  29.660  1.00  0.00            
ATOM     84  H40 BCD     1      18.780  31.590  28.510  1.00  0.00            
ATOM     85  C25 BCD     1      19.270  29.990  37.080  1.00  0.00            
ATOM     86  O21 BCD     1      17.860  29.500  37.010  1.00  0.00            
ATOM     87  C26 BCD     1      19.270  31.430  37.330  1.00  0.00            
ATOM     88  O22 BCD     1      18.530  31.650  38.530  1.00  0.00            
ATOM     89  C27 BCD     1      18.740  32.150  36.080  1.00  0.00            
ATOM     90  O23 BCD     1      18.820  33.610  36.100  1.00  0.00            
ATOM     91  C28 BCD     1      19.470  31.590  34.790  1.00  0.00            
ATOM     92  C29 BCD     1      19.530  30.070  34.660  1.00  0.00            
ATOM     93  O24 BCD     1      20.010  29.650  35.910  1.00  0.00            
ATOM     94  C30 BCD     1      20.400  29.520  33.560  1.00  0.00            
ATOM     95  O25 BCD     1      21.570  30.230  33.410  1.00  0.00            
ATOM     96  H41 BCD     1      19.820  29.610  37.950  1.00  0.00            
ATOM     97  H42 BCD     1      20.320  31.630  37.540  1.00  0.00            
ATOM     98  H43 BCD     1      18.670  32.560  38.830  1.00  0.00            
ATOM     99  H44 BCD     1      17.690  31.880  35.940  1.00  0.00            
ATOM    100  H45 BCD     1      18.460  33.710  35.210  1.00  0.00            
ATOM    101  H46 BCD     1      20.430  32.110  34.710  1.00  0.00            
ATOM    102  H47 BCD     1      18.530  29.620  34.610  1.00  0.00            
ATOM    103  H48 BCD     1      20.650  28.460  33.700  1.00  0.00            
ATOM    104  H49 BCD     1      19.940  29.710  32.580  1.00  0.00            
ATOM    105  H50 BCD     1      22.160  29.750  34.000  1.00  0.00            
ATOM    106  C31 BCD     1      15.060  27.260  38.950  1.00  0.00            
ATOM    107  O26 BCD     1      14.220  28.320  38.740  1.00  0.00            
ATOM    108  C32 BCD     1      16.230  27.780  39.830  1.00  0.00            
ATOM    109  O27 BCD     1      15.760  28.390  41.120  1.00  0.00            
ATOM    110  C33 BCD     1      16.960  28.870  39.100  1.00  0.00            
ATOM    111  C34 BCD     1      17.470  28.330  37.770  1.00  0.00            
ATOM    112  C35 BCD     1      16.340  27.700  36.910  1.00  0.00            
ATOM    113  O28 BCD     1      15.610  26.770  37.740  1.00  0.00            
ATOM    114  C36 BCD     1      16.930  26.940  35.700  1.00  0.00            
ATOM    115  O29 BCD     1      15.870  26.520  34.840  1.00  0.00            
ATOM    116  O30 BCD     1      18.070  29.380  39.900  1.00  0.00            
ATOM    117  H51 BCD     1      14.440  26.500  39.430  1.00  0.00            
ATOM    118  H52 BCD     1      16.790  26.850  40.000  1.00  0.00            
ATOM    119  H53 BCD     1      15.120  29.080  40.930  1.00  0.00            
ATOM    120  H54 BCD     1      16.210  29.650  38.870  1.00  0.00            
ATOM    121  H55 BCD     1      18.250  30.170  39.390  1.00  0.00            
ATOM    122  H56 BCD     1      18.260  27.590  37.950  1.00  0.00            
ATOM    123  H57 BCD     1      15.800  28.550  36.480  1.00  0.00            
ATOM    124  H58 BCD     1      17.600  27.620  35.160  1.00  0.00            
ATOM    125  H59 BCD     1      17.490  26.050  36.010  1.00  0.00            
ATOM    126  H60 BCD     1      15.070  26.810  35.300  1.00  0.00            
ATOM    127  C37 BCD     1      10.170  29.180  39.450  1.00  0.00            
ATOM    128  O31 BCD     1      10.050  30.070  38.290  1.00  0.00            
ATOM    129  C38 BCD     1      11.110  29.790  40.410  1.00  0.00            
ATOM    130  O32 BCD     1      10.790  31.170  40.590  1.00  0.00            
ATOM    131  C39 BCD     1      12.550  29.710  39.920  1.00  0.00            
ATOM    132  O33 BCD     1      13.460  30.220  40.940  1.00  0.00            
ATOM    133  C40 BCD     1      12.990  28.310  39.510  1.00  0.00            
ATOM    134  C41 BCD     1      11.960  27.940  38.470  1.00  0.00            
ATOM    135  O34 BCD     1      10.660  27.910  39.040  1.00  0.00            
ATOM    136  C42 BCD     1      12.130  26.590  37.810  1.00  0.00            
ATOM    137  O35 BCD     1      12.100  25.670  38.880  1.00  0.00            
ATOM    138  H61 BCD     1       9.150  29.200  39.850  1.00  0.00            
ATOM    139  H62 BCD     1      11.100  29.280  41.380  1.00  0.00            
ATOM    140  H63 BCD     1      10.990  31.730  39.830  1.00  0.00            
ATOM    141  H64 BCD     1      12.600  30.320  39.010  1.00  0.00            
ATOM    142  H65 BCD     1      13.410  31.170  41.030  1.00  0.00            
ATOM    143  H66 BCD     1      12.960  27.610  40.360  1.00  0.00            
ATOM    144  H67 BCD     1      11.920  28.610  37.600  1.00  0.00            
ATOM    145  H68 BCD     1      11.350  26.560  37.040  1.00  0.00            
ATOM    146  H69 BCD     1      13.080  26.450  37.270  1.00  0.00            
ATOM    147  H70 BCD     1      11.510  26.060  39.530  1.00  0.00            
ATOM    148  C1  EF2     2       9.580  26.600  32.820  1.00  0.00            
ATOM    149  O1  EF2     2      10.200  27.510  33.760  1.00  0.00            
ATOM    150  C2  EF2     2      11.490  27.890  33.580  1.00  0.00            
ATOM    151  C3  EF2     2      12.460  26.940  33.140  1.00  0.00            
ATOM    152  C4  EF2     2      13.830  27.400  32.920  1.00  0.00            
ATOM    153  C5  EF2     2      14.120  28.740  33.240  1.00  0.00            
ATOM    154  N1  EF2     2      15.320  29.390  33.030  1.00  0.00            
ATOM    155  C6  EF2     2      15.090  30.750  33.430  1.00  0.00            
ATOM    156  C7  EF2     2      13.750  30.950  33.740  1.00  0.00            
ATOM    157  C8  EF2     2      13.140  32.310  33.990  1.00  0.00            
ATOM    158  C9  EF2     2      12.670  32.470  35.430  1.00  0.00            
ATOM    159  N2  EF2     2      13.770  32.240  36.360  1.00  0.00            
ATOM    160  C10 EF2     2      13.690  32.450  37.740  1.00  0.00            
ATOM    161  C11 EF2     2      15.040  32.250  38.350  1.00  0.00            
ATOM    162  O2  EF2     2      12.730  32.780  38.420  1.00  0.00            
ATOM    163  C12 EF2     2      13.140  29.630  33.670  1.00  0.00            
ATOM    164  C13 EF2     2      11.760  29.200  33.870  1.00  0.00            
ATOM    165  H1  EF2     2      10.080  25.650  32.630  1.00  0.00            
ATOM    166  H2  EF2     2       8.580  26.330  33.170  1.00  0.00            
ATOM    167  H3  EF2     2       9.530  26.960  31.790  1.00  0.00            
ATOM    168  H4  EF2     2      12.250  25.880  33.040  1.00  0.00            
ATOM    169  H5  EF2     2      14.540  26.700  32.490  1.00  0.00            
ATOM    170  H6  EF2     2      16.220  28.980  32.850  1.00  0.00            
ATOM    171  H7  EF2     2      15.880  31.480  33.520  1.00  0.00            
ATOM    172  H8  EF2     2      12.220  32.340  33.380  1.00  0.00            
ATOM    173  H9  EF2     2      13.790  33.110  33.630  1.00  0.00            
ATOM    174  H10 EF2     2      11.790  31.830  35.580  1.00  0.00            
ATOM    175  H11 EF2     2      12.260  33.470  35.590  1.00  0.00            
ATOM    176  H12 EF2     2      14.660  31.980  35.950  1.00  0.00            
ATOM    177  H13 EF2     2      15.570  31.430  37.850  1.00  0.00            
ATOM    178  H14 EF2     2      15.670  33.150  38.370  1.00  0.00            
ATOM    179  H15 EF2     2      14.950  31.800  39.340  1.00  0.00            
ATOM    180  H16 EF2     2      11.000  29.870  34.230  1.00  0.00            
TER
ENDMDL
MODEL        1
ATOM      1  C1  BCD     1       2.270  34.360  25.240  1.00  0.00            
ATOM      2  O1  BCD     1       3.250  33.680  24.420  1.00  0.00            
ATOM      3  C2  BCD     1       2.880  34.970  26.450  1.00  0.00            
ATOM      4  O2  BCD     1       3.990  35.810  26.140  1.00  0.00            
ATOM      5  C3  BCD     1       3.350  33.950  27.510  1.00  0.00            
ATOM      6  O3  BCD     1       3.700  34.560  28.760  1.00  0.00            
ATOM      7  C4  BCD     1       2.270  32.830  27.730  1.00  0.00            
ATOM      8  C5  BCD     1       1.670  32.400  26.420  1.00  0.00            
ATOM      9  O4  BCD     1       1.230  33.440  25.550  1.00  0.00            
ATOM     10  C6  BCD     1       0.560  31.400  26.530  1.00  0.00            
ATOM     11  O5  BCD     1      -0.620  31.960  27.180  1.00  0.00            
ATOM     12  H1  BCD     1       1.820  35.190  24.700  1.00  0.00            
ATOM     13  H2  BCD     1       2.090  35.620  26.850  1.00  0.00            
ATOM     14  H3  BCD     1       4.660  35.480  26.740  1.00  0.00            
ATOM     15  H4  BCD     1       4.200  33.370  27.130  1.00  0.00            
ATOM     16  H5  BCD     1       3.000  35.180  29.000  1.00  0.00            
ATOM     17  H6  BCD     1       1.460  33.270  28.330  1.00  0.00            
ATOM     18  H7  BCD     1       2.420  31.830  25.850  1.00  0.00            
ATOM     19  H8  BCD     1       0.340  30.990  25.530  1.00  0.00            
ATOM     20  H9  BCD     1       0.930  30.600  27.180  1.00  0.00            
ATOM     21  H10 BCD     1      -0.950  31.520  27.970  1.00  0.00            
ATOM     22  C7  BCD     1       4.340  33.980  20.420  1.00  0.00            
ATOM     23  O6  BCD     1       5.600  33.550  20.940  1.00  0.00            
ATOM     24  C8  BCD     1       3.910  35.290  21.090  1.00  0.00            
ATOM     25  O7  BCD     1       4.570  36.500  20.600  1.00  0.00            
ATOM     26  C9  BCD     1       3.950  35.090  22.660  1.00  0.00            
ATOM     27  O8  BCD     1       3.640  36.320  23.360  1.00  0.00            
ATOM     28  C10 BCD     1       2.950  33.930  23.030  1.00  0.00            
ATOM     29  C11 BCD     1       3.100  32.720  22.120  1.00  0.00            
ATOM     30  O9  BCD     1       3.250  33.080  20.690  1.00  0.00            
ATOM     31  C12 BCD     1       2.000  31.670  22.250  1.00  0.00            
ATOM     32  O10 BCD     1       0.720  32.210  22.080  1.00  0.00            
ATOM     33  H11 BCD     1       4.380  34.060  19.330  1.00  0.00            
ATOM     34  H12 BCD     1       2.830  35.420  20.950  1.00  0.00            
ATOM     35  H13 BCD     1       3.820  37.090  20.480  1.00  0.00            
ATOM     36  H14 BCD     1       4.930  34.710  22.970  1.00  0.00            
ATOM     37  H15 BCD     1       3.820  36.080  24.270  1.00  0.00            
ATOM     38  H16 BCD     1       1.910  34.280  22.930  1.00  0.00            
ATOM     39  H17 BCD     1       4.000  32.180  22.440  1.00  0.00            
ATOM     40  H18 BCD     1       2.150  30.950  21.440  1.00  0.00            
ATOM     41  H19 BCD     1       2.050  31.170  23.230  1.00  0.00            
ATOM     42  H20 BCD     1       0.800  32.730  21.280  1.00  0.00            
ATOM     43  C13 BCD     1       9.560  33.250  19.770  1.00  0.00            
ATOM     44  O11 BCD     1       9.990  33.500  21.130  1.00  0.00            
ATOM     45  C14 BCD     1       8.850  34.460  19.240  1.00  0.00            
ATOM     46  O12 BCD     1       9.770  35.540  19.320  1.00  0.00            
ATOM     47  C15 BCD     1       7.440  34.680  20.000  1.00  0.00            
ATOM     48  O13 BCD     1       6.740  35.640  19.140  1.00  0.00            
ATOM     49  C16 BCD     1       6.700  33.330  20.000  1.00  0.00            
ATOM     50  C17 BCD     1       7.540  32.190  20.580  1.00  0.00            
ATOM     51  O14 BCD     1       8.690  32.080  19.870  1.00  0.00            
ATOM     52  C18 BCD     1       6.870  30.780  20.600  1.00  0.00            
ATOM     53  O15 BCD     1       6.410  30.510  19.310  1.00  0.00            
ATOM     54  H21 BCD     1      10.320  32.930  19.060  1.00  0.00            
ATOM     55  H22 BCD     1       8.490  34.220  18.230  1.00  0.00            
ATOM     56  H23 BCD     1      10.120  35.570  20.210  1.00  0.00            
ATOM     57  H24 BCD     1       7.670  34.870  21.060  1.00  0.00            
ATOM     58  H25 BCD     1       6.060  36.100  19.640  1.00  0.00            
ATOM     59  H26 BCD     1       6.460  33.030  18.970  1.00  0.00            
ATOM     60  H27 BCD     1       7.730  32.440  21.630  1.00  0.00            
ATOM     61  H28 BCD     1       7.690  30.120  20.900  1.00  0.00            
ATOM     62  H29 BCD     1       6.020  30.650  21.290  1.00  0.00            
ATOM     63  H30 BCD     1       5.760  29.800  19.340  1.00  0.00            
ATOM     64  C19 BCD     1      13.510  33.090  23.190  1.00  0.00            
ATOM     65  O16 BCD     1      12.640  32.880  24.340  1.00  0.00            
ATOM     66  C20 BCD     1      13.130  34.530  22.680  1.00  0.00            
ATOM     67  O17 BCD     1      13.470  35.440  23.700  1.00  0.00            
ATOM     68  C21 BCD     1      11.680  34.660  22.140  1.00  0.00            
ATOM     69  O18 BCD     1      11.550  35.910  21.410  1.00  0.00            
ATOM     70  C22 BCD     1      11.410  33.580  21.180  1.00  0.00            
ATOM     71  C23 BCD     1      11.830  32.120  21.640  1.00  0.00            
ATOM     72  O19 BCD     1      13.160  32.050  22.220  1.00  0.00            
ATOM     73  C24 BCD     1      11.680  31.140  20.420  1.00  0.00            
ATOM     74  O20 BCD     1      12.370  31.570  19.180  1.00  0.00            
ATOM     75  H31 BCD     1      14.540  32.980  23.560  1.00  0.00            
ATOM     76  H32 BCD     1      13.860  34.700  21.880  1.00  0.00            
ATOM     77  H33 BCD     1      12.850  36.160  23.820  1.00  0.00            
ATOM     78  H34 BCD     1      11.070  34.770  23.050  1.00  0.00            
ATOM     79  H35 BCD     1      11.620  36.720  21.920  1.00  0.00            
ATOM     80  H36 BCD     1      11.890  33.840  20.230  1.00  0.00            
ATOM     81  H37 BCD     1      11.170  31.750  22.430  1.00  0.00            
ATOM     82  H38 BCD     1      12.070  30.140  20.670  1.00  0.00            
ATOM     83  H39 BCD     1      10.620  30.870  20.280  1.00  0.00            
ATOM     84  H40 BCD     1      11.840  31.230  18.440  1.00  0.00            
ATOM     85  C25 BCD     1      12.130  31.050  28.030  1.00  0.00            
ATOM     86  O21 BCD     1      10.700  31.110  27.920  1.00  0.00            
ATOM     87  C26 BCD     1      12.750  32.460  28.060  1.00  0.00            
ATOM     88  O22 BCD     1      12.190  33.230  29.040  1.00  0.00            
ATOM     89  C27 BCD     1      12.640  33.130  26.730  1.00  0.00            
ATOM     90  O23 BCD     1      13.300  34.390  26.760  1.00  0.00            
ATOM     91  C28 BCD     1      13.100  32.270  25.530  1.00  0.00            
ATOM     92  C29 BCD     1      12.410  30.950  25.660  1.00  0.00            
ATOM     93  O24 BCD     1      12.710  30.390  26.980  1.00  0.00            
ATOM     94  C30 BCD     1      12.850  29.820  24.660  1.00  0.00            
ATOM     95  O25 BCD     1      14.260  29.510  24.640  1.00  0.00            
ATOM     96  H41 BCD     1      12.460  30.480  28.910  1.00  0.00            
ATOM     97  H42 BCD     1      13.810  32.330  28.310  1.00  0.00            
ATOM     98  H43 BCD     1      11.390  33.660  28.720  1.00  0.00            
ATOM     99  H44 BCD     1      11.600  33.470  26.650  1.00  0.00            
ATOM    100  H45 BCD     1      12.910  34.850  26.010  1.00  0.00            
ATOM    101  H46 BCD     1      14.170  32.010  25.530  1.00  0.00            
ATOM    102  H47 BCD     1      11.340  31.160  25.530  1.00  0.00            
ATOM    103  H48 BCD     1      12.290  28.930  24.950  1.00  0.00            
ATOM    104  H49 BCD     1      12.540  30.030  23.630  1.00  0.00            
ATOM    105  H50 BCD     1      14.420  29.050  23.820  1.00  0.00            
ATOM    106  C31 BCD     1       7.440  29.220  29.830  1.00  0.00            
ATOM    107  O26 BCD     1       6.410  30.130  29.410  1.00  0.00            
ATOM    108  C32 BCD     1       8.500  29.780  30.710  1.00  0.00            
ATOM    109  O27 BCD     1       7.910  30.320  31.850  1.00  0.00            
ATOM    110  C33 BCD     1       9.400  30.810  29.930  1.00  0.00            
ATOM    111  C34 BCD     1       9.970  30.120  28.680  1.00  0.00            
ATOM    112  C35 BCD     1       8.840  29.510  27.900  1.00  0.00            
ATOM    113  O28 BCD     1       8.040  28.640  28.680  1.00  0.00            
ATOM    114  C36 BCD     1       9.390  28.600  26.840  1.00  0.00            
ATOM    115  O29 BCD     1      10.130  27.500  27.460  1.00  0.00            
ATOM    116  O30 BCD     1      10.430  31.360  30.770  1.00  0.00            
ATOM    117  H51 BCD     1       7.030  28.370  30.380  1.00  0.00            
ATOM    118  H52 BCD     1       9.210  28.980  30.970  1.00  0.00            
ATOM    119  H53 BCD     1       8.600  30.640  32.440  1.00  0.00            
ATOM    120  H54 BCD     1       8.710  31.580  29.570  1.00  0.00            
ATOM    121  H55 BCD     1      10.950  31.950  30.220  1.00  0.00            
ATOM    122  H56 BCD     1      10.660  29.340  29.020  1.00  0.00            
ATOM    123  H57 BCD     1       8.190  30.250  27.410  1.00  0.00            
ATOM    124  H58 BCD     1       8.610  28.250  26.150  1.00  0.00            
ATOM    125  H59 BCD     1      10.060  29.150  26.160  1.00  0.00            
ATOM    126  H60 BCD     1      10.470  26.890  26.800  1.00  0.00            
ATOM    127  C37 BCD     1       2.470  31.100  29.450  1.00  0.00            
ATOM    128  O31 BCD     1       2.960  31.740  28.290  1.00  0.00            
ATOM    129  C38 BCD     1       3.290  31.590  30.660  1.00  0.00            
ATOM    130  O32 BCD     1       2.990  32.960  30.840  1.00  0.00            
ATOM    131  C39 BCD     1       4.780  31.480  30.360  1.00  0.00            
ATOM    132  O33 BCD     1       5.630  31.970  31.460  1.00  0.00            
ATOM    133  C40 BCD     1       5.150  30.060  30.090  1.00  0.00            
ATOM    134  C41 BCD     1       4.070  29.380  29.150  1.00  0.00            
ATOM    135  O34 BCD     1       2.740  29.750  29.460  1.00  0.00            
ATOM    136  C42 BCD     1       4.140  27.860  29.190  1.00  0.00            
ATOM    137  O35 BCD     1       4.240  27.290  30.530  1.00  0.00            
ATOM    138  H61 BCD     1       1.390  31.220  29.570  1.00  0.00            
ATOM    139  H62 BCD     1       3.020  31.130  31.610  1.00  0.00            
ATOM    140  H63 BCD     1       3.420  33.430  30.110  1.00  0.00            
ATOM    141  H64 BCD     1       4.940  32.080  29.460  1.00  0.00            
ATOM    142  H65 BCD     1       6.430  31.550  31.120  1.00  0.00            
ATOM    143  H66 BCD     1       5.240  29.510  31.030  1.00  0.00            
ATOM    144  H67 BCD     1       4.290  29.720  28.130  1.00  0.00            
ATOM    145  H68 BCD     1       3.270  27.430  28.670  1.00  0.00            
ATOM    146  H69 BCD     1       4.950  27.500  28.540  1.00  0.00            
ATOM    147  H70 BCD     1       4.130  26.340  30.510  1.00  0.00            
ATOM    148  C1  EF2     2      10.800  27.180  23.210  1.00  0.00            
ATOM    149  O1  EF2     2      10.100  28.350  22.660  1.00  0.00            
ATOM    150  C2  EF2     2       8.850  28.610  23.140  1.00  0.00            
ATOM    151  C3  EF2     2       7.770  27.640  23.250  1.00  0.00            
ATOM    152  C4  EF2     2       6.570  28.050  23.840  1.00  0.00            
ATOM    153  C5  EF2     2       6.520  29.300  24.430  1.00  0.00            
ATOM    154  N1  EF2     2       5.470  29.900  25.040  1.00  0.00            
ATOM    155  C6  EF2     2       5.760  31.260  25.200  1.00  0.00            
ATOM    156  C7  EF2     2       7.040  31.490  24.640  1.00  0.00            
ATOM    157  C8  EF2     2       7.770  32.810  24.780  1.00  0.00            
ATOM    158  C9  EF2     2       8.260  33.040  26.300  1.00  0.00            
ATOM    159  N2  EF2     2       8.630  34.410  26.530  1.00  0.00            
ATOM    160  C10 EF2     2       9.460  34.930  27.530  1.00  0.00            
ATOM    161  C11 EF2     2       9.430  36.470  27.650  1.00  0.00            
ATOM    162  O2  EF2     2       9.790  34.130  28.400  1.00  0.00            
ATOM    163  C12 EF2     2       7.540  30.250  24.210  1.00  0.00            
ATOM    164  C13 EF2     2       8.670  30.000  23.450  1.00  0.00            
ATOM    165  H1  EF2     2      11.870  27.410  23.290  1.00  0.00            
ATOM    166  H2  EF2     2      10.410  26.910  24.200  1.00  0.00            
ATOM    167  H3  EF2     2      10.650  26.360  22.490  1.00  0.00            
ATOM    168  H4  EF2     2       7.860  26.630  22.870  1.00  0.00            
ATOM    169  H5  EF2     2       5.750  27.350  23.970  1.00  0.00            
ATOM    170  H6  EF2     2       4.590  29.430  25.200  1.00  0.00            
ATOM    171  H7  EF2     2       5.060  31.980  25.600  1.00  0.00            
ATOM    172  H8  EF2     2       6.960  33.530  24.570  1.00  0.00            
ATOM    173  H9  EF2     2       8.610  32.980  24.100  1.00  0.00            
ATOM    174  H10 EF2     2       9.100  32.360  26.470  1.00  0.00            
ATOM    175  H11 EF2     2       7.490  32.810  27.050  1.00  0.00            
ATOM    176  H12 EF2     2       8.350  35.140  25.880  1.00  0.00            
ATOM    177  H13 EF2     2       9.250  36.800  28.680  1.00  0.00            
ATOM    178  H14 EF2     2      10.440  36.860  27.520  1.00  0.00            
ATOM    179  H15 EF2     2       8.770  37.010  26.960  1.00  0.00            
ATOM    180  H16 EF2     2       9.420  30.740  23.190  1.00  0.00            
TER
ENDMDL
MODEL        1
ATOM      1  C1  BCD     1       7.450  22.220  20.190  1.00  0.00            
ATOM      2  O1  BCD     1       8.090  22.580  21.370  1.00  0.00            
ATOM      3  C2  BCD     1       6.780  20.910  20.460  1.00  0.00            
ATOM      4  O2  BCD     1       5.990  21.090  21.670  1.00  0.00            
ATOM      5  C3  BCD     1       7.770  19.710  20.660  1.00  0.00            
ATOM      6  O3  BCD     1       7.090  18.420  20.600  1.00  0.00            
ATOM      7  C4  BCD     1       8.860  19.700  19.570  1.00  0.00            
ATOM      8  C5  BCD     1       9.430  21.070  19.190  1.00  0.00            
ATOM      9  O4  BCD     1       8.420  22.100  19.170  1.00  0.00            
ATOM     10  C6  BCD     1      10.180  21.150  17.900  1.00  0.00            
ATOM     11  O5  BCD     1       9.360  20.700  16.870  1.00  0.00            
ATOM     12  H1  BCD     1       6.720  22.950  19.850  1.00  0.00            
ATOM     13  H2  BCD     1       6.200  20.690  19.560  1.00  0.00            
ATOM     14  H3  BCD     1       5.360  20.360  21.670  1.00  0.00            
ATOM     15  H4  BCD     1       8.190  19.830  21.660  1.00  0.00            
ATOM     16  H5  BCD     1       6.290  18.370  21.140  1.00  0.00            
ATOM     17  H6  BCD     1       8.460  19.190  18.680  1.00  0.00            
ATOM     18  H7  BCD     1      10.110  21.310  20.010  1.00  0.00            
ATOM     19  H8  BCD     1      10.490  22.180  17.660  1.00  0.00            
ATOM     20  H9  BCD     1      11.090  20.530  17.850  1.00  0.00            
ATOM     21  H10 BCD     1       9.930  20.770  16.110  1.00  0.00            
ATOM     22  C7  BCD     1       8.790  26.050  23.500  1.00  0.00            
ATOM     23  O6  BCD     1       9.630  25.560  24.500  1.00  0.00            
ATOM     24  C8  BCD     1       7.380  25.420  23.570  1.00  0.00            
ATOM     25  O7  BCD     1       6.790  25.500  24.930  1.00  0.00            
ATOM     26  C9  BCD     1       7.370  24.020  23.000  1.00  0.00            
ATOM     27  O8  BCD     1       6.040  23.490  22.990  1.00  0.00            
ATOM     28  C10 BCD     1       8.080  23.910  21.680  1.00  0.00            
ATOM     29  C11 BCD     1       9.530  24.460  21.770  1.00  0.00            
ATOM     30  O9  BCD     1       9.430  25.880  22.240  1.00  0.00            
ATOM     31  C12 BCD     1      10.220  24.440  20.390  1.00  0.00            
ATOM     32  O10 BCD     1       9.500  25.260  19.430  1.00  0.00            
ATOM     33  H11 BCD     1       8.740  27.130  23.630  1.00  0.00            
ATOM     34  H12 BCD     1       6.770  25.980  22.850  1.00  0.00            
ATOM     35  H13 BCD     1       5.980  24.980  24.910  1.00  0.00            
ATOM     36  H14 BCD     1       7.990  23.420  23.680  1.00  0.00            
ATOM     37  H15 BCD     1       6.100  22.630  22.560  1.00  0.00            
ATOM     38  H16 BCD     1       7.540  24.610  21.020  1.00  0.00            
ATOM     39  H17 BCD     1      10.090  23.820  22.460  1.00  0.00            
ATOM     40  H18 BCD     1      11.260  24.740  20.560  1.00  0.00            
ATOM     41  H19 BCD     1      10.280  23.410  20.020  1.00  0.00            
ATOM     42  H20 BCD     1       8.670  24.780  19.370  1.00  0.00            
ATOM     43  C13 BCD     1      11.770  26.780  27.830  1.00  0.00            
ATOM     44  O11 BCD     1      11.870  25.430  28.210  1.00  0.00            
ATOM     45  C14 BCD     1      10.300  27.270  27.720  1.00  0.00            
ATOM     46  O12 BCD     1       9.670  27.270  28.980  1.00  0.00            
ATOM     47  C15 BCD     1       9.510  26.530  26.660  1.00  0.00            
ATOM     48  O13 BCD     1       8.120  27.050  26.590  1.00  0.00            
ATOM     49  C16 BCD     1      10.240  26.540  25.320  1.00  0.00            
ATOM     50  C17 BCD     1      11.790  26.280  25.420  1.00  0.00            
ATOM     51  O14 BCD     1      12.350  26.970  26.500  1.00  0.00            
ATOM     52  C18 BCD     1      12.650  26.570  24.240  1.00  0.00            
ATOM     53  O15 BCD     1      12.690  27.920  23.720  1.00  0.00            
ATOM     54  H21 BCD     1      12.330  27.400  28.540  1.00  0.00            
ATOM     55  H22 BCD     1      10.280  28.310  27.370  1.00  0.00            
ATOM     56  H23 BCD     1       9.600  26.320  29.060  1.00  0.00            
ATOM     57  H24 BCD     1       9.540  25.440  26.810  1.00  0.00            
ATOM     58  H25 BCD     1       7.650  26.400  26.060  1.00  0.00            
ATOM     59  H26 BCD     1      10.150  27.550  24.910  1.00  0.00            
ATOM     60  H27 BCD     1      12.000  25.220  25.610  1.00  0.00            
ATOM     61  H28 BCD     1      13.630  26.360  24.670  1.00  0.00            
ATOM     62  H29 BCD     1      12.480  25.900  23.380  1.00  0.00            
ATOM     63  H30 BCD     1      12.690  28.430  24.540  1.00  0.00            
ATOM     64  C19 BCD     1      14.000  22.880  30.600  1.00  0.00            
ATOM     65  O16 BCD     1      13.660  21.960  29.560  1.00  0.00            
ATOM     66  C20 BCD     1      12.760  23.450  31.260  1.00  0.00            
ATOM     67  O17 BCD     1      12.080  22.550  32.050  1.00  0.00            
ATOM     68  C21 BCD     1      11.840  23.900  30.140  1.00  0.00            
ATOM     69  O18 BCD     1      10.500  24.310  30.530  1.00  0.00            
ATOM     70  C22 BCD     1      12.510  25.110  29.440  1.00  0.00            
ATOM     71  C23 BCD     1      13.940  24.700  29.020  1.00  0.00            
ATOM     72  O19 BCD     1      14.690  23.990  30.080  1.00  0.00            
ATOM     73  C24 BCD     1      14.760  25.900  28.520  1.00  0.00            
ATOM     74  O20 BCD     1      14.750  26.910  29.510  1.00  0.00            
ATOM     75  H31 BCD     1      14.680  22.420  31.320  1.00  0.00            
ATOM     76  H32 BCD     1      13.010  24.340  31.860  1.00  0.00            
ATOM     77  H33 BCD     1      11.230  22.900  32.330  1.00  0.00            
ATOM     78  H34 BCD     1      11.730  23.000  29.520  1.00  0.00            
ATOM     79  H35 BCD     1       9.800  23.870  30.050  1.00  0.00            
ATOM     80  H36 BCD     1      12.520  25.950  30.140  1.00  0.00            
ATOM     81  H37 BCD     1      13.870  24.010  28.170  1.00  0.00            
ATOM     82  H38 BCD     1      15.760  25.550  28.230  1.00  0.00            
ATOM     83  H39 BCD     1      14.330  26.390  27.640  1.00  0.00            
ATOM     84  H40 BCD     1      15.660  27.190  29.650  1.00  0.00            
ATOM     85  C25 BCD     1      15.220  18.640  27.520  1.00  0.00            
ATOM     86  O21 BCD     1      15.040  19.250  26.260  1.00  0.00            
ATOM     87  C26 BCD     1      13.960  18.450  28.250  1.00  0.00            
ATOM     88  O22 BCD     1      12.980  17.740  27.480  1.00  0.00            
ATOM     89  C27 BCD     1      13.320  19.730  28.840  1.00  0.00            
ATOM     90  O23 BCD     1      12.200  19.260  29.700  1.00  0.00            
ATOM     91  C28 BCD     1      14.350  20.690  29.460  1.00  0.00            
ATOM     92  C29 BCD     1      15.560  20.840  28.480  1.00  0.00            
ATOM     93  O24 BCD     1      16.020  19.500  28.310  1.00  0.00            
ATOM     94  C30 BCD     1      16.620  21.760  29.080  1.00  0.00            
ATOM     95  O25 BCD     1      17.140  21.360  30.350  1.00  0.00            
ATOM     96  H41 BCD     1      15.770  17.710  27.330  1.00  0.00            
ATOM     97  H42 BCD     1      14.210  17.790  29.100  1.00  0.00            
ATOM     98  H43 BCD     1      12.100  18.080  27.710  1.00  0.00            
ATOM     99  H44 BCD     1      12.920  20.300  27.980  1.00  0.00            
ATOM    100  H45 BCD     1      11.370  19.310  29.210  1.00  0.00            
ATOM    101  H46 BCD     1      14.570  20.280  30.460  1.00  0.00            
ATOM    102  H47 BCD     1      15.350  21.340  27.530  1.00  0.00            
ATOM    103  H48 BCD     1      17.420  21.770  28.330  1.00  0.00            
ATOM    104  H49 BCD     1      16.280  22.800  29.140  1.00  0.00            
ATOM    105  H50 BCD     1      17.340  20.430  30.190  1.00  0.00            
ATOM    106  C31 BCD     1      15.080  17.890  22.290  1.00  0.00            
ATOM    107  O26 BCD     1      13.680  18.290  22.090  1.00  0.00            
ATOM    108  C32 BCD     1      15.130  16.790  23.330  1.00  0.00            
ATOM    109  O27 BCD     1      14.470  15.680  22.840  1.00  0.00            
ATOM    110  C33 BCD     1      14.600  17.390  24.660  1.00  0.00            
ATOM    111  C34 BCD     1      15.440  18.600  25.090  1.00  0.00            
ATOM    112  C35 BCD     1      15.410  19.660  23.940  1.00  0.00            
ATOM    113  O28 BCD     1      15.850  18.990  22.790  1.00  0.00            
ATOM    114  C36 BCD     1      16.400  20.770  24.150  1.00  0.00            
ATOM    115  O29 BCD     1      17.730  20.240  24.190  1.00  0.00            
ATOM    116  O30 BCD     1      14.610  16.370  25.650  1.00  0.00            
ATOM    117  H51 BCD     1      15.540  17.490  21.390  1.00  0.00            
ATOM    118  H52 BCD     1      16.170  16.580  23.610  1.00  0.00            
ATOM    119  H53 BCD     1      13.640  15.930  22.430  1.00  0.00            
ATOM    120  H54 BCD     1      13.540  17.660  24.580  1.00  0.00            
ATOM    121  H55 BCD     1      13.970  16.610  26.330  1.00  0.00            
ATOM    122  H56 BCD     1      16.480  18.280  25.220  1.00  0.00            
ATOM    123  H57 BCD     1      14.360  19.930  23.770  1.00  0.00            
ATOM    124  H58 BCD     1      16.220  21.490  23.340  1.00  0.00            
ATOM    125  H59 BCD     1      16.100  21.170  25.120  1.00  0.00            
ATOM    126  H60 BCD     1      17.860  19.610  23.470  1.00  0.00            
ATOM    127  C37 BCD     1      10.560  17.870  19.490  1.00  0.00            
ATOM    128  O31 BCD     1       9.920  18.950  20.180  1.00  0.00            
ATOM    129  C38 BCD     1      10.730  16.560  20.330  1.00  0.00            
ATOM    130  O32 BCD     1       9.400  16.150  20.790  1.00  0.00            
ATOM    131  C39 BCD     1      11.650  17.000  21.440  1.00  0.00            
ATOM    132  O33 BCD     1      11.800  16.080  22.460  1.00  0.00            
ATOM    133  C40 BCD     1      12.990  17.640  21.030  1.00  0.00            
ATOM    134  C41 BCD     1      12.640  18.700  19.990  1.00  0.00            
ATOM    135  O34 BCD     1      11.790  18.310  18.980  1.00  0.00            
ATOM    136  C42 BCD     1      13.980  19.210  19.370  1.00  0.00            
ATOM    137  O35 BCD     1      14.620  18.080  18.870  1.00  0.00            
ATOM    138  H61 BCD     1      10.090  17.630  18.530  1.00  0.00            
ATOM    139  H62 BCD     1      11.190  15.720  19.800  1.00  0.00            
ATOM    140  H63 BCD     1       8.840  16.930  20.790  1.00  0.00            
ATOM    141  H64 BCD     1      11.160  17.790  22.020  1.00  0.00            
ATOM    142  H65 BCD     1      11.220  16.340  23.180  1.00  0.00            
ATOM    143  H66 BCD     1      13.600  16.860  20.540  1.00  0.00            
ATOM    144  H67 BCD     1      12.150  19.510  20.560  1.00  0.00            
ATOM    145  H68 BCD     1      13.830  19.960  18.580  1.00  0.00            
ATOM    146  H69 BCD     1      14.540  19.640  20.210  1.00  0.00            
ATOM    147  H70 BCD     1      15.570  18.190  18.940  1.00  0.00            
ATOM    148  C1  EF2     2      13.250  23.460  18.800  1.00  0.00            
ATOM    149  O1  EF2     2      12.850  22.600  19.880  1.00  0.00            
ATOM    150  C2  EF2     2      13.070  22.830  21.230  1.00  0.00            
ATOM    151  C3  EF2     2      14.130  23.690  21.570  1.00  0.00            
ATOM    152  C4  EF2     2      14.450  23.880  22.960  1.00  0.00            
ATOM    153  C5  EF2     2      13.690  23.230  23.950  1.00  0.00            
ATOM    154  N1  EF2     2      13.790  23.210  25.350  1.00  0.00            
ATOM    155  C6  EF2     2      12.710  22.480  25.820  1.00  0.00            
ATOM    156  C7  EF2     2      12.010  21.980  24.730  1.00  0.00            
ATOM    157  C8  EF2     2      10.640  21.280  24.730  1.00  0.00            
ATOM    158  C9  EF2     2      10.770  19.740  24.310  1.00  0.00            
ATOM    159  N2  EF2     2       9.400  19.170  24.110  1.00  0.00            
ATOM    160  C10 EF2     2       9.090  17.850  24.240  1.00  0.00            
ATOM    161  C11 EF2     2       7.600  17.520  24.340  1.00  0.00            
ATOM    162  O2  EF2     2       9.940  17.010  24.410  1.00  0.00            
ATOM    163  C12 EF2     2      12.590  22.500  23.580  1.00  0.00            
ATOM    164  C13 EF2     2      12.260  22.230  22.240  1.00  0.00            
ATOM    165  H1  EF2     2      14.340  23.360  18.740  1.00  0.00            
ATOM    166  H2  EF2     2      12.760  23.180  17.850  1.00  0.00            
ATOM    167  H3  EF2     2      12.920  24.500  18.940  1.00  0.00            
ATOM    168  H4  EF2     2      14.600  24.320  20.830  1.00  0.00            
ATOM    169  H5  EF2     2      15.250  24.570  23.210  1.00  0.00            
ATOM    170  H6  EF2     2      14.480  23.620  25.970  1.00  0.00            
ATOM    171  H7  EF2     2      12.490  22.210  26.850  1.00  0.00            
ATOM    172  H8  EF2     2       9.920  21.800  24.080  1.00  0.00            
ATOM    173  H9  EF2     2      10.200  21.380  25.730  1.00  0.00            
ATOM    174  H10 EF2     2      11.390  19.170  25.010  1.00  0.00            
ATOM    175  H11 EF2     2      11.280  19.610  23.340  1.00  0.00            
ATOM    176  H12 EF2     2       8.550  19.720  24.140  1.00  0.00            
ATOM    177  H13 EF2     2       7.020  18.240  24.930  1.00  0.00            
ATOM    178  H14 EF2     2       7.150  17.480  23.340  1.00  0.00            
ATOM    179  H15 EF2     2       7.510  16.520  24.770  1.00  0.00            
ATOM    180  H16 EF2     2      11.470  21.550  21.940  1.00  0.00            
TER
ENDMDL
MODEL        1
ATOM      1  C1  BCD     1      16.160  32.240  12.680  1.00  0.00            
ATOM      2  O1  BCD     1      17.460  32.410  12.090  1.00  0.00            
ATOM      3  C2  BCD     1      15.580  33.460  13.260  1.00  0.00            
ATOM      4  O2  BCD     1      15.470  34.580  12.330  1.00  0.00            
ATOM      5  C3  BCD     1      16.440  33.860  14.420  1.00  0.00            
ATOM      6  O3  BCD     1      15.890  35.040  14.960  1.00  0.00            
ATOM      7  C4  BCD     1      16.590  32.810  15.520  1.00  0.00            
ATOM      8  C5  BCD     1      17.020  31.460  14.810  1.00  0.00            
ATOM      9  O4  BCD     1      16.250  31.180  13.640  1.00  0.00            
ATOM     10  C6  BCD     1      16.960  30.300  15.810  1.00  0.00            
ATOM     11  O5  BCD     1      15.700  30.130  16.480  1.00  0.00            
ATOM     12  H1  BCD     1      15.440  31.830  11.960  1.00  0.00            
ATOM     13  H2  BCD     1      14.560  33.230  13.600  1.00  0.00            
ATOM     14  H3  BCD     1      15.650  35.330  12.910  1.00  0.00            
ATOM     15  H4  BCD     1      17.450  34.050  14.040  1.00  0.00            
ATOM     16  H5  BCD     1      16.560  35.730  15.020  1.00  0.00            
ATOM     17  H6  BCD     1      15.640  32.710  16.060  1.00  0.00            
ATOM     18  H7  BCD     1      18.080  31.610  14.550  1.00  0.00            
ATOM     19  H8  BCD     1      17.320  29.360  15.380  1.00  0.00            
ATOM     20  H9  BCD     1      17.720  30.450  16.590  1.00  0.00            
ATOM     21  H10 BCD     1      15.280  29.500  15.890  1.00  0.00            
ATOM     22  C7  BCD     1      19.200  32.010   8.470  1.00  0.00            
ATOM     23  O6  BCD     1      20.030  33.110   8.870  1.00  0.00            
ATOM     24  C8  BCD     1      17.680  32.330   8.410  1.00  0.00            
ATOM     25  O7  BCD     1      17.410  33.330   7.420  1.00  0.00            
ATOM     26  C9  BCD     1      17.270  32.860   9.760  1.00  0.00            
ATOM     27  O8  BCD     1      15.880  33.210   9.830  1.00  0.00            
ATOM     28  C10 BCD     1      17.620  31.820  10.790  1.00  0.00            
ATOM     29  C11 BCD     1      19.020  31.320  10.800  1.00  0.00            
ATOM     30  O9  BCD     1      19.440  31.000   9.470  1.00  0.00            
ATOM     31  C12 BCD     1      19.110  30.100  11.720  1.00  0.00            
ATOM     32  O10 BCD     1      20.490  29.720  11.970  1.00  0.00            
ATOM     33  H11 BCD     1      19.530  31.630   7.490  1.00  0.00            
ATOM     34  H12 BCD     1      17.230  31.340   8.260  1.00  0.00            
ATOM     35  H13 BCD     1      17.860  34.070   7.830  1.00  0.00            
ATOM     36  H14 BCD     1      17.850  33.750  10.020  1.00  0.00            
ATOM     37  H15 BCD     1      15.670  33.740  10.600  1.00  0.00            
ATOM     38  H16 BCD     1      16.980  30.930  10.750  1.00  0.00            
ATOM     39  H17 BCD     1      19.660  32.100  11.240  1.00  0.00            
ATOM     40  H18 BCD     1      18.640  30.210  12.710  1.00  0.00            
ATOM     41  H19 BCD     1      18.580  29.240  11.280  1.00  0.00            
ATOM     42  H20 BCD     1      20.790  30.240  12.720  1.00  0.00            
ATOM     43  C13 BCD     1      22.700  36.090   7.920  1.00  0.00            
ATOM     44  O11 BCD     1      23.060  36.160   9.290  1.00  0.00            
ATOM     45  C14 BCD     1      21.190  36.460   7.820  1.00  0.00            
ATOM     46  O12 BCD     1      20.880  37.730   8.340  1.00  0.00            
ATOM     47  C15 BCD     1      20.310  35.490   8.440  1.00  0.00            
ATOM     48  O13 BCD     1      18.920  35.770   8.340  1.00  0.00            
ATOM     49  C16 BCD     1      20.600  34.050   7.950  1.00  0.00            
ATOM     50  C17 BCD     1      22.110  33.740   7.920  1.00  0.00            
ATOM     51  O14 BCD     1      22.890  34.760   7.350  1.00  0.00            
ATOM     52  C18 BCD     1      22.340  32.490   7.030  1.00  0.00            
ATOM     53  O15 BCD     1      21.890  32.670   5.660  1.00  0.00            
ATOM     54  H21 BCD     1      23.200  36.890   7.360  1.00  0.00            
ATOM     55  H22 BCD     1      20.950  36.490   6.740  1.00  0.00            
ATOM     56  H23 BCD     1      19.950  37.980   8.300  1.00  0.00            
ATOM     57  H24 BCD     1      20.550  35.480   9.510  1.00  0.00            
ATOM     58  H25 BCD     1      18.830  36.330   9.120  1.00  0.00            
ATOM     59  H26 BCD     1      20.130  33.960   6.960  1.00  0.00            
ATOM     60  H27 BCD     1      22.490  33.530   8.930  1.00  0.00            
ATOM     61  H28 BCD     1      23.370  32.130   7.020  1.00  0.00            
ATOM     62  H29 BCD     1      21.810  31.680   7.540  1.00  0.00            
ATOM     63  H30 BCD     1      21.860  31.800   5.260  1.00  0.00            
ATOM     64  C19 BCD     1      26.030  37.300  11.790  1.00  0.00            
ATOM     65  O16 BCD     1      25.470  36.340  12.690  1.00  0.00            
ATOM     66  C20 BCD     1      25.060  38.400  11.300  1.00  0.00            
ATOM     67  O17 BCD     1      24.860  39.330  12.370  1.00  0.00            
ATOM     68  C21 BCD     1      23.840  37.770  10.690  1.00  0.00            
ATOM     69  O18 BCD     1      22.940  38.760  10.230  1.00  0.00            
ATOM     70  C22 BCD     1      24.280  36.860   9.540  1.00  0.00            
ATOM     71  C23 BCD     1      25.430  35.930   9.920  1.00  0.00            
ATOM     72  O19 BCD     1      26.500  36.600  10.650  1.00  0.00            
ATOM     73  C24 BCD     1      25.960  35.230   8.740  1.00  0.00            
ATOM     74  O20 BCD     1      26.380  36.190   7.760  1.00  0.00            
ATOM     75  H31 BCD     1      26.850  37.890  12.220  1.00  0.00            
ATOM     76  H32 BCD     1      25.550  38.960  10.500  1.00  0.00            
ATOM     77  H33 BCD     1      24.240  40.030  12.160  1.00  0.00            
ATOM     78  H34 BCD     1      23.420  37.040  11.390  1.00  0.00            
ATOM     79  H35 BCD     1      22.230  38.280   9.800  1.00  0.00            
ATOM     80  H36 BCD     1      24.550  37.500   8.690  1.00  0.00            
ATOM     81  H37 BCD     1      25.080  35.140  10.590  1.00  0.00            
ATOM     82  H38 BCD     1      26.710  34.500   9.080  1.00  0.00            
ATOM     83  H39 BCD     1      25.120  34.580   8.470  1.00  0.00            
ATOM     84  H40 BCD     1      26.400  35.810   6.870  1.00  0.00            
ATOM     85  C25 BCD     1      26.050  35.050  16.590  1.00  0.00            
ATOM     86  O21 BCD     1      24.790  34.430  16.780  1.00  0.00            
ATOM     87  C26 BCD     1      25.870  36.580  16.400  1.00  0.00            
ATOM     88  O22 BCD     1      25.080  37.240  17.370  1.00  0.00            
ATOM     89  C27 BCD     1      25.340  36.930  15.010  1.00  0.00            
ATOM     90  O23 BCD     1      25.470  38.370  14.830  1.00  0.00            
ATOM     91  C28 BCD     1      26.110  36.160  13.890  1.00  0.00            
ATOM     92  C29 BCD     1      26.160  34.670  14.270  1.00  0.00            
ATOM     93  O24 BCD     1      26.740  34.510  15.560  1.00  0.00            
ATOM     94  C30 BCD     1      26.850  33.830  13.150  1.00  0.00            
ATOM     95  O25 BCD     1      28.170  34.240  13.120  1.00  0.00            
ATOM     96  H41 BCD     1      26.610  34.760  17.480  1.00  0.00            
ATOM     97  H42 BCD     1      26.890  36.970  16.420  1.00  0.00            
ATOM     98  H43 BCD     1      25.170  38.180  17.210  1.00  0.00            
ATOM     99  H44 BCD     1      24.250  36.790  14.910  1.00  0.00            
ATOM    100  H45 BCD     1      25.140  38.700  13.990  1.00  0.00            
ATOM    101  H46 BCD     1      27.130  36.530  13.760  1.00  0.00            
ATOM    102  H47 BCD     1      25.160  34.230  14.360  1.00  0.00            
ATOM    103  H48 BCD     1      26.760  32.740  13.290  1.00  0.00            
ATOM    104  H49 BCD     1      26.440  34.090  12.170  1.00  0.00            
ATOM    105  H50 BCD     1      28.610  33.790  12.390  1.00  0.00            
ATOM    106  C31 BCD     1      22.400  32.500  19.310  1.00  0.00            
ATOM    107  O26 BCD     1      21.430  33.060  18.450  1.00  0.00            
ATOM    108  C32 BCD     1      23.150  33.670  19.950  1.00  0.00            
ATOM    109  O27 BCD     1      22.300  34.420  20.790  1.00  0.00            
ATOM    110  C33 BCD     1      23.720  34.510  18.850  1.00  0.00            
ATOM    111  C34 BCD     1      24.570  33.670  17.920  1.00  0.00            
ATOM    112  C35 BCD     1      23.950  32.290  17.460  1.00  0.00            
ATOM    113  O28 BCD     1      23.350  31.660  18.650  1.00  0.00            
ATOM    114  C36 BCD     1      24.930  31.380  16.710  1.00  0.00            
ATOM    115  O29 BCD     1      26.060  30.860  17.420  1.00  0.00            
ATOM    116  O30 BCD     1      24.530  35.550  19.400  1.00  0.00            
ATOM    117  H51 BCD     1      21.850  31.830  19.970  1.00  0.00            
ATOM    118  H52 BCD     1      23.950  33.260  20.580  1.00  0.00            
ATOM    119  H53 BCD     1      21.490  34.660  20.320  1.00  0.00            
ATOM    120  H54 BCD     1      22.920  34.940  18.230  1.00  0.00            
ATOM    121  H55 BCD     1      24.750  36.210  18.730  1.00  0.00            
ATOM    122  H56 BCD     1      25.480  33.400  18.460  1.00  0.00            
ATOM    123  H57 BCD     1      23.190  32.570  16.720  1.00  0.00            
ATOM    124  H58 BCD     1      24.270  30.570  16.380  1.00  0.00            
ATOM    125  H59 BCD     1      25.340  31.900  15.820  1.00  0.00            
ATOM    126  H60 BCD     1      26.640  30.330  16.860  1.00  0.00            
ATOM    127  C37 BCD     1      17.460  33.220  17.740  1.00  0.00            
ATOM    128  O31 BCD     1      17.670  33.230  16.340  1.00  0.00            
ATOM    129  C38 BCD     1      17.960  34.410  18.450  1.00  0.00            
ATOM    130  O32 BCD     1      17.470  35.510  17.690  1.00  0.00            
ATOM    131  C39 BCD     1      19.510  34.410  18.480  1.00  0.00            
ATOM    132  O33 BCD     1      20.080  35.520  19.300  1.00  0.00            
ATOM    133  C40 BCD     1      20.080  33.040  18.840  1.00  0.00            
ATOM    134  C41 BCD     1      19.410  31.940  18.050  1.00  0.00            
ATOM    135  O34 BCD     1      18.040  32.070  18.290  1.00  0.00            
ATOM    136  C42 BCD     1      19.780  30.570  18.440  1.00  0.00            
ATOM    137  O35 BCD     1      19.770  30.400  19.890  1.00  0.00            
ATOM    138  H61 BCD     1      16.420  33.040  18.020  1.00  0.00            
ATOM    139  H62 BCD     1      17.460  34.350  19.430  1.00  0.00            
ATOM    140  H63 BCD     1      17.930  35.690  16.860  1.00  0.00            
ATOM    141  H64 BCD     1      19.870  34.640  17.470  1.00  0.00            
ATOM    142  H65 BCD     1      19.900  36.330  18.810  1.00  0.00            
ATOM    143  H66 BCD     1      19.990  32.960  19.930  1.00  0.00            
ATOM    144  H67 BCD     1      19.660  32.200  17.010  1.00  0.00            
ATOM    145  H68 BCD     1      19.060  29.820  18.090  1.00  0.00            
ATOM    146  H69 BCD     1      20.780  30.290  18.070  1.00  0.00            
ATOM    147  H70 BCD     1      18.900  30.710  20.130  1.00  0.00            
ATOM    148  C1  EF2     2      20.220  28.670  15.580  1.00  0.00            
ATOM    149  O1  EF2     2      20.320  30.120  15.650  1.00  0.00            
ATOM    150  C2  EF2     2      21.250  30.760  14.850  1.00  0.00            
ATOM    151  C3  EF2     2      22.500  30.130  14.420  1.00  0.00            
ATOM    152  C4  EF2     2      23.390  30.790  13.560  1.00  0.00            
ATOM    153  C5  EF2     2      22.980  32.060  13.050  1.00  0.00            
ATOM    154  N1  EF2     2      23.620  32.960  12.200  1.00  0.00            
ATOM    155  C6  EF2     2      22.950  34.160  12.240  1.00  0.00            
ATOM    156  C7  EF2     2      21.820  34.000  12.960  1.00  0.00            
ATOM    157  C8  EF2     2      20.870  35.170  13.020  1.00  0.00            
ATOM    158  C9  EF2     2      20.600  35.520  14.470  1.00  0.00            
ATOM    159  N2  EF2     2      20.010  36.910  14.370  1.00  0.00            
ATOM    160  C10 EF2     2      18.710  37.300  14.560  1.00  0.00            
ATOM    161  C11 EF2     2      18.600  38.740  14.250  1.00  0.00            
ATOM    162  O2  EF2     2      17.880  36.500  15.000  1.00  0.00            
ATOM    163  C12 EF2     2      21.800  32.650  13.530  1.00  0.00            
ATOM    164  C13 EF2     2      20.850  32.030  14.370  1.00  0.00            
ATOM    165  H1  EF2     2      21.070  28.180  16.080  1.00  0.00            
ATOM    166  H2  EF2     2      19.290  28.340  16.060  1.00  0.00            
ATOM    167  H3  EF2     2      20.110  28.350  14.540  1.00  0.00            
ATOM    168  H4  EF2     2      22.680  29.170  14.880  1.00  0.00            
ATOM    169  H5  EF2     2      24.290  30.300  13.200  1.00  0.00            
ATOM    170  H6  EF2     2      24.410  32.790  11.590  1.00  0.00            
ATOM    171  H7  EF2     2      23.290  35.010  11.680  1.00  0.00            
ATOM    172  H8  EF2     2      19.900  34.850  12.620  1.00  0.00            
ATOM    173  H9  EF2     2      21.220  36.060  12.470  1.00  0.00            
ATOM    174  H10 EF2     2      21.550  35.480  15.020  1.00  0.00            
ATOM    175  H11 EF2     2      19.930  34.720  14.830  1.00  0.00            
ATOM    176  H12 EF2     2      20.580  37.730  14.200  1.00  0.00            
ATOM    177  H13 EF2     2      19.110  39.100  13.350  1.00  0.00            
ATOM    178  H14 EF2     2      17.550  39.000  14.070  1.00  0.00            
ATOM    179  H15 EF2     2      18.890  39.320  15.130  1.00  0.00            
ATOM    180  H16 EF2     2      19.950  32.500  14.760  1.00  0.00            
TER
ENDMDL
MODEL        1
ATOM      1  C1  BCD     1       5.380  19.070   7.020  1.00  0.00            
ATOM      2  O1  BCD     1       6.270  19.550   6.130  1.00  0.00            
ATOM      3  C2  BCD     1       4.300  20.080   7.260  1.00  0.00            
ATOM      4  O2  BCD     1       3.710  20.380   6.010  1.00  0.00            
ATOM      5  C3  BCD     1       4.890  21.360   7.890  1.00  0.00            
ATOM      6  O3  BCD     1       3.890  22.280   8.240  1.00  0.00            
ATOM      7  C4  BCD     1       5.760  20.990   9.090  1.00  0.00            
ATOM      8  C5  BCD     1       6.830  19.920   8.730  1.00  0.00            
ATOM      9  O4  BCD     1       6.050  18.770   8.210  1.00  0.00            
ATOM     10  C6  BCD     1       7.740  19.510   9.890  1.00  0.00            
ATOM     11  O5  BCD     1       7.120  18.830  10.950  1.00  0.00            
ATOM     12  H1  BCD     1       4.940  18.170   6.580  1.00  0.00            
ATOM     13  H2  BCD     1       3.590  19.760   8.030  1.00  0.00            
ATOM     14  H3  BCD     1       4.400  20.420   5.340  1.00  0.00            
ATOM     15  H4  BCD     1       5.470  21.880   7.110  1.00  0.00            
ATOM     16  H5  BCD     1       4.440  23.070   8.290  1.00  0.00            
ATOM     17  H6  BCD     1       5.080  20.580   9.850  1.00  0.00            
ATOM     18  H7  BCD     1       7.460  20.370   7.960  1.00  0.00            
ATOM     19  H8  BCD     1       8.590  18.900   9.580  1.00  0.00            
ATOM     20  H9  BCD     1       8.210  20.450  10.210  1.00  0.00            
ATOM     21  H10 BCD     1       7.870  18.390  11.360  1.00  0.00            
ATOM     22  C7  BCD     1       8.450  18.210   2.730  1.00  0.00            
ATOM     23  O6  BCD     1       9.400  19.230   2.820  1.00  0.00            
ATOM     24  C8  BCD     1       7.020  18.740   2.500  1.00  0.00            
ATOM     25  O7  BCD     1       6.940  19.460   1.330  1.00  0.00            
ATOM     26  C9  BCD     1       6.470  19.560   3.750  1.00  0.00            
ATOM     27  O8  BCD     1       5.090  19.870   3.600  1.00  0.00            
ATOM     28  C10 BCD     1       6.620  18.690   5.050  1.00  0.00            
ATOM     29  C11 BCD     1       8.070  18.170   5.200  1.00  0.00            
ATOM     30  O9  BCD     1       8.420  17.430   4.000  1.00  0.00            
ATOM     31  C12 BCD     1       8.240  17.100   6.320  1.00  0.00            
ATOM     32  O10 BCD     1       7.490  15.880   6.200  1.00  0.00            
ATOM     33  H11 BCD     1       8.710  17.470   1.970  1.00  0.00            
ATOM     34  H12 BCD     1       6.350  17.870   2.460  1.00  0.00            
ATOM     35  H13 BCD     1       7.700  20.010   1.520  1.00  0.00            
ATOM     36  H14 BCD     1       6.960  20.530   3.880  1.00  0.00            
ATOM     37  H15 BCD     1       5.000  20.550   2.930  1.00  0.00            
ATOM     38  H16 BCD     1       5.980  17.830   4.860  1.00  0.00            
ATOM     39  H17 BCD     1       8.680  19.060   5.400  1.00  0.00            
ATOM     40  H18 BCD     1       9.310  16.870   6.240  1.00  0.00            
ATOM     41  H19 BCD     1       8.070  17.570   7.290  1.00  0.00            
ATOM     42  H20 BCD     1       6.760  15.980   6.810  1.00  0.00            
ATOM     43  C13 BCD     1      12.580  21.010   1.380  1.00  0.00            
ATOM     44  O11 BCD     1      12.740  21.530   2.680  1.00  0.00            
ATOM     45  C14 BCD     1      11.330  21.570   0.790  1.00  0.00            
ATOM     46  O12 BCD     1      11.410  23.000   0.940  1.00  0.00            
ATOM     47  C15 BCD     1      10.140  21.070   1.640  1.00  0.00            
ATOM     48  O13 BCD     1       8.900  21.490   1.160  1.00  0.00            
ATOM     49  C16 BCD     1      10.190  19.540   1.680  1.00  0.00            
ATOM     50  C17 BCD     1      11.540  18.950   1.980  1.00  0.00            
ATOM     51  O14 BCD     1      12.500  19.610   1.220  1.00  0.00            
ATOM     52  C18 BCD     1      11.670  17.460   1.950  1.00  0.00            
ATOM     53  O15 BCD     1      11.710  16.910   0.650  1.00  0.00            
ATOM     54  H21 BCD     1      13.280  21.540   0.720  1.00  0.00            
ATOM     55  H22 BCD     1      11.300  21.310  -0.270  1.00  0.00            
ATOM     56  H23 BCD     1      10.810  23.360   0.280  1.00  0.00            
ATOM     57  H24 BCD     1      10.240  21.470   2.660  1.00  0.00            
ATOM     58  H25 BCD     1       8.950  22.330   0.710  1.00  0.00            
ATOM     59  H26 BCD     1       9.820  19.110   0.740  1.00  0.00            
ATOM     60  H27 BCD     1      11.640  19.250   3.030  1.00  0.00            
ATOM     61  H28 BCD     1      12.540  17.200   2.570  1.00  0.00            
ATOM     62  H29 BCD     1      10.920  17.010   2.620  1.00  0.00            
ATOM     63  H30 BCD     1      12.080  16.040   0.810  1.00  0.00            
ATOM     64  C19 BCD     1      15.870  23.100   4.890  1.00  0.00            
ATOM     65  O16 BCD     1      14.980  23.370   5.910  1.00  0.00            
ATOM     66  C20 BCD     1      15.510  23.940   3.670  1.00  0.00            
ATOM     67  O17 BCD     1      15.690  25.300   3.940  1.00  0.00            
ATOM     68  C21 BCD     1      14.110  23.540   3.220  1.00  0.00            
ATOM     69  O18 BCD     1      13.630  24.220   1.990  1.00  0.00            
ATOM     70  C22 BCD     1      14.120  22.010   2.970  1.00  0.00            
ATOM     71  C23 BCD     1      14.630  21.250   4.160  1.00  0.00            
ATOM     72  O19 BCD     1      15.910  21.760   4.530  1.00  0.00            
ATOM     73  C24 BCD     1      14.690  19.750   3.800  1.00  0.00            
ATOM     74  O20 BCD     1      15.470  19.520   2.650  1.00  0.00            
ATOM     75  H31 BCD     1      16.880  23.390   5.200  1.00  0.00            
ATOM     76  H32 BCD     1      16.170  23.670   2.840  1.00  0.00            
ATOM     77  H33 BCD     1      15.440  25.810   3.160  1.00  0.00            
ATOM     78  H34 BCD     1      13.360  23.780   3.990  1.00  0.00            
ATOM     79  H35 BCD     1      12.780  23.850   1.740  1.00  0.00            
ATOM     80  H36 BCD     1      14.840  21.860   2.150  1.00  0.00            
ATOM     81  H37 BCD     1      13.980  21.410   5.030  1.00  0.00            
ATOM     82  H38 BCD     1      14.950  19.130   4.660  1.00  0.00            
ATOM     83  H39 BCD     1      13.630  19.510   3.620  1.00  0.00            
ATOM     84  H40 BCD     1      15.850  18.650   2.780  1.00  0.00            
ATOM     85  C25 BCD     1      14.750  24.160   9.950  1.00  0.00            
ATOM     86  O21 BCD     1      13.320  24.210   9.790  1.00  0.00            
ATOM     87  C26 BCD     1      15.460  25.200   9.030  1.00  0.00            
ATOM     88  O22 BCD     1      15.120  26.460   9.580  1.00  0.00            
ATOM     89  C27 BCD     1      15.000  24.940   7.620  1.00  0.00            
ATOM     90  O23 BCD     1      15.580  25.940   6.730  1.00  0.00            
ATOM     91  C28 BCD     1      15.520  23.580   7.240  1.00  0.00            
ATOM     92  C29 BCD     1      15.030  22.470   8.080  1.00  0.00            
ATOM     93  O24 BCD     1      15.200  22.860   9.450  1.00  0.00            
ATOM     94  C30 BCD     1      15.720  21.100   7.800  1.00  0.00            
ATOM     95  O25 BCD     1      17.110  21.240   7.740  1.00  0.00            
ATOM     96  H41 BCD     1      15.090  24.200  10.990  1.00  0.00            
ATOM     97  H42 BCD     1      16.540  25.010   9.120  1.00  0.00            
ATOM     98  H43 BCD     1      14.190  26.680   9.430  1.00  0.00            
ATOM     99  H44 BCD     1      13.910  24.890   7.510  1.00  0.00            
ATOM    100  H45 BCD     1      15.210  25.830   5.850  1.00  0.00            
ATOM    101  H46 BCD     1      16.620  23.670   7.260  1.00  0.00            
ATOM    102  H47 BCD     1      13.950  22.320   7.940  1.00  0.00            
ATOM    103  H48 BCD     1      15.510  20.300   8.530  1.00  0.00            
ATOM    104  H49 BCD     1      15.380  20.700   6.830  1.00  0.00            
ATOM    105  H50 BCD     1      17.390  20.430   8.180  1.00  0.00            
ATOM    106  C31 BCD     1      10.280  25.250  12.300  1.00  0.00            
ATOM    107  O26 BCD     1       9.400  24.540  11.460  1.00  0.00            
ATOM    108  C32 BCD     1      10.820  26.370  11.520  1.00  0.00            
ATOM    109  O27 BCD     1       9.790  27.130  11.000  1.00  0.00            
ATOM    110  C33 BCD     1      11.770  25.870  10.440  1.00  0.00            
ATOM    111  C34 BCD     1      12.780  24.870  10.940  1.00  0.00            
ATOM    112  C35 BCD     1      12.090  23.770  11.730  1.00  0.00            
ATOM    113  O28 BCD     1      11.290  24.360  12.780  1.00  0.00            
ATOM    114  C36 BCD     1      12.970  22.690  12.420  1.00  0.00            
ATOM    115  O29 BCD     1      13.870  23.300  13.390  1.00  0.00            
ATOM    116  O30 BCD     1      12.500  26.920   9.830  1.00  0.00            
ATOM    117  H51 BCD     1       9.830  25.610  13.240  1.00  0.00            
ATOM    118  H52 BCD     1      11.490  26.950  12.180  1.00  0.00            
ATOM    119  H53 BCD     1      10.160  27.780  10.400  1.00  0.00            
ATOM    120  H54 BCD     1      11.180  25.420   9.630  1.00  0.00            
ATOM    121  H55 BCD     1      12.120  27.030   8.960  1.00  0.00            
ATOM    122  H56 BCD     1      13.530  25.430  11.520  1.00  0.00            
ATOM    123  H57 BCD     1      11.470  23.170  11.060  1.00  0.00            
ATOM    124  H58 BCD     1      12.320  21.980  12.960  1.00  0.00            
ATOM    125  H59 BCD     1      13.550  22.120  11.690  1.00  0.00            
ATOM    126  H60 BCD     1      14.560  22.700  13.680  1.00  0.00            
ATOM    127  C37 BCD     1       5.700  22.800  10.610  1.00  0.00            
ATOM    128  O31 BCD     1       6.420  22.190   9.570  1.00  0.00            
ATOM    129  C38 BCD     1       5.770  24.280  10.340  1.00  0.00            
ATOM    130  O32 BCD     1       5.220  24.550   9.100  1.00  0.00            
ATOM    131  C39 BCD     1       7.230  24.860  10.430  1.00  0.00            
ATOM    132  O33 BCD     1       7.210  26.300  10.390  1.00  0.00            
ATOM    133  C40 BCD     1       7.980  24.390  11.690  1.00  0.00            
ATOM    134  C41 BCD     1       7.790  22.880  11.940  1.00  0.00            
ATOM    135  O34 BCD     1       6.410  22.560  11.860  1.00  0.00            
ATOM    136  C42 BCD     1       8.250  22.490  13.280  1.00  0.00            
ATOM    137  O35 BCD     1       7.680  23.290  14.260  1.00  0.00            
ATOM    138  H61 BCD     1       4.660  22.460  10.600  1.00  0.00            
ATOM    139  H62 BCD     1       5.200  24.700  11.170  1.00  0.00            
ATOM    140  H63 BCD     1       5.930  25.030   8.680  1.00  0.00            
ATOM    141  H64 BCD     1       7.880  24.540   9.600  1.00  0.00            
ATOM    142  H65 BCD     1       8.080  26.600  10.660  1.00  0.00            
ATOM    143  H66 BCD     1       7.550  24.930  12.550  1.00  0.00            
ATOM    144  H67 BCD     1       8.350  22.260  11.230  1.00  0.00            
ATOM    145  H68 BCD     1       8.010  21.420  13.410  1.00  0.00            
ATOM    146  H69 BCD     1       9.330  22.670  13.250  1.00  0.00            
ATOM    147  H70 BCD     1       7.560  22.700  15.010  1.00  0.00            
ATOM    148  C1  EF2     2      13.180  16.920   5.390  1.00  0.00            
ATOM    149  O1  EF2     2      12.620  18.210   5.350  1.00  0.00            
ATOM    150  C2  EF2     2      12.210  18.900   6.440  1.00  0.00            
ATOM    151  C3  EF2     2      12.250  18.400   7.760  1.00  0.00            
ATOM    152  C4  EF2     2      11.810  19.210   8.830  1.00  0.00            
ATOM    153  C5  EF2     2      11.260  20.420   8.560  1.00  0.00            
ATOM    154  N1  EF2     2      10.710  21.300   9.480  1.00  0.00            
ATOM    155  C6  EF2     2      10.240  22.420   8.740  1.00  0.00            
ATOM    156  C7  EF2     2      10.570  22.230   7.400  1.00  0.00            
ATOM    157  C8  EF2     2      10.170  23.210   6.360  1.00  0.00            
ATOM    158  C9  EF2     2       8.960  22.780   5.460  1.00  0.00            
ATOM    159  N2  EF2     2       8.680  23.800   4.480  1.00  0.00            
ATOM    160  C10 EF2     2       7.690  23.670   3.580  1.00  0.00            
ATOM    161  C11 EF2     2       7.860  24.460   2.260  1.00  0.00            
ATOM    162  O2  EF2     2       6.690  22.990   3.760  1.00  0.00            
ATOM    163  C12 EF2     2      11.110  20.890   7.270  1.00  0.00            
ATOM    164  C13 EF2     2      11.570  20.130   6.200  1.00  0.00            
ATOM    165  H1  EF2     2      13.630  16.660   4.420  1.00  0.00            
ATOM    166  H2  EF2     2      13.850  16.800   6.240  1.00  0.00            
ATOM    167  H3  EF2     2      12.360  16.190   5.500  1.00  0.00            
ATOM    168  H4  EF2     2      12.580  17.390   7.990  1.00  0.00            
ATOM    169  H5  EF2     2      11.750  18.820   9.840  1.00  0.00            
ATOM    170  H6  EF2     2      10.680  21.100  10.470  1.00  0.00            
ATOM    171  H7  EF2     2       9.750  23.300   9.150  1.00  0.00            
ATOM    172  H8  EF2     2      11.010  23.500   5.720  1.00  0.00            
ATOM    173  H9  EF2     2       9.970  24.120   6.950  1.00  0.00            
ATOM    174  H10 EF2     2       8.030  22.620   6.020  1.00  0.00            
ATOM    175  H11 EF2     2       9.250  21.910   4.850  1.00  0.00            
ATOM    176  H12 EF2     2       9.410  24.390   4.090  1.00  0.00            
ATOM    177  H13 EF2     2       8.030  25.530   2.430  1.00  0.00            
ATOM    178  H14 EF2     2       8.850  24.180   1.880  1.00  0.00            
ATOM    179  H15 EF2     2       7.010  24.360   1.570  1.00  0.00            
ATOM    180  H16 EF2     2      11.530  20.580   5.210  1.00  0.00            
TER
ENDMDL
MODEL        1
ATOM      1  C1  BCD     1       4.760  20.030  10.610  1.00  0.00            
ATOM      2  O1  BCD     1       5.650  20.060   9.560  1.00  0.00            
ATOM      3  C2  BCD     1       3.550  20.920  10.280  1.00  0.00            
ATOM      4  O2  BCD     1       2.790  20.570   9.130  1.00  0.00            
ATOM      5  C3  BCD     1       4.100  22.370  10.250  1.00  0.00            
ATOM      6  O3  BCD     1       3.020  23.300   9.840  1.00  0.00            
ATOM      7  C4  BCD     1       4.850  22.680  11.570  1.00  0.00            
ATOM      8  C5  BCD     1       5.930  21.610  11.940  1.00  0.00            
ATOM      9  O4  BCD     1       5.410  20.300  11.890  1.00  0.00            
ATOM     10  C6  BCD     1       6.520  21.910  13.260  1.00  0.00            
ATOM     11  O5  BCD     1       5.560  21.820  14.280  1.00  0.00            
ATOM     12  H1  BCD     1       4.530  18.960  10.590  1.00  0.00            
ATOM     13  H2  BCD     1       2.980  20.730  11.200  1.00  0.00
[truncated: 1,736,971 more chars]
