# Supplementary material for: Achieving Chemical Accuracy in Cyclodextrin Host–Guest Binding via Integrative Atomistic Modelling
Source: Adv Sci (Weinh). 2025 Dec 14;13(10):e19782. doi: 10.1002/advs.202519782 (PMC12915143; doi:10.1002/advs.202519782)
Supplement: Supplementary file 1 — Supporting Information [file ADVS-13-e19782-s003.zip › all_poses/BCD.EG4.pdb]

MODEL        1
ATOM      1  C1  BCD     1      24.880  19.350  29.770  1.00  0.00            
ATOM      2  O1  BCD     1      24.220  20.530  29.520  1.00  0.00            
ATOM      3  C2  BCD     1      25.590  18.830  28.420  1.00  0.00            
ATOM      4  O2  BCD     1      26.240  19.930  27.800  1.00  0.00            
ATOM      5  C3  BCD     1      24.490  18.300  27.450  1.00  0.00            
ATOM      6  O3  BCD     1      25.110  17.730  26.210  1.00  0.00            
ATOM      7  C4  BCD     1      23.640  17.240  28.190  1.00  0.00            
ATOM      8  C5  BCD     1      23.060  17.790  29.520  1.00  0.00            
ATOM      9  O4  BCD     1      24.120  18.270  30.340  1.00  0.00            
ATOM     10  C6  BCD     1      22.390  16.620  30.300  1.00  0.00            
ATOM     11  O5  BCD     1      23.120  15.400  30.350  1.00  0.00            
ATOM     12  H1  BCD     1      25.680  19.540  30.490  1.00  0.00            
ATOM     13  H2  BCD     1      26.200  17.950  28.660  1.00  0.00            
ATOM     14  H3  BCD     1      27.030  20.180  28.290  1.00  0.00            
ATOM     15  H4  BCD     1      23.910  19.190  27.170  1.00  0.00            
ATOM     16  H5  BCD     1      24.560  17.020  25.870  1.00  0.00            
ATOM     17  H6  BCD     1      24.300  16.370  28.300  1.00  0.00            
ATOM     18  H7  BCD     1      22.390  18.630  29.310  1.00  0.00            
ATOM     19  H8  BCD     1      22.220  17.000  31.310  1.00  0.00            
ATOM     20  H9  BCD     1      21.380  16.460  29.910  1.00  0.00            
ATOM     21  H10 BCD     1      23.930  15.640  30.820  1.00  0.00            
ATOM     22  C7  BCD     1      23.290  24.270  30.950  1.00  0.00            
ATOM     23  O6  BCD     1      22.000  24.160  30.340  1.00  0.00            
ATOM     24  C8  BCD     1      24.390  24.120  29.870  1.00  0.00            
ATOM     25  O7  BCD     1      24.350  25.120  28.850  1.00  0.00            
ATOM     26  C9  BCD     1      24.380  22.790  29.150  1.00  0.00            
ATOM     27  O8  BCD     1      25.430  22.640  28.230  1.00  0.00            
ATOM     28  C10 BCD     1      24.530  21.700  30.230  1.00  0.00            
ATOM     29  C11 BCD     1      23.510  21.870  31.360  1.00  0.00            
ATOM     30  O9  BCD     1      23.440  23.240  31.860  1.00  0.00            
ATOM     31  C12 BCD     1      23.700  20.820  32.500  1.00  0.00            
ATOM     32  O10 BCD     1      25.020  21.010  33.100  1.00  0.00            
ATOM     33  H11 BCD     1      23.340  25.220  31.490  1.00  0.00            
ATOM     34  H12 BCD     1      25.290  24.250  30.490  1.00  0.00            
ATOM     35  H13 BCD     1      25.170  25.120  28.350  1.00  0.00            
ATOM     36  H14 BCD     1      23.450  22.560  28.610  1.00  0.00            
ATOM     37  H15 BCD     1      25.290  21.890  27.650  1.00  0.00            
ATOM     38  H16 BCD     1      25.490  21.740  30.760  1.00  0.00            
ATOM     39  H17 BCD     1      22.520  21.670  30.920  1.00  0.00            
ATOM     40  H18 BCD     1      22.910  20.930  33.250  1.00  0.00            
ATOM     41  H19 BCD     1      23.660  19.770  32.170  1.00  0.00            
ATOM     42  H20 BCD     1      24.980  21.890  33.490  1.00  0.00            
ATOM     43  C13 BCD     1      18.370  26.200  29.610  1.00  0.00            
ATOM     44  O11 BCD     1      18.220  25.550  28.330  1.00  0.00            
ATOM     45  C14 BCD     1      19.660  27.060  29.540  1.00  0.00            
ATOM     46  O12 BCD     1      19.630  28.000  28.480  1.00  0.00            
ATOM     47  C15 BCD     1      20.860  26.120  29.330  1.00  0.00            
ATOM     48  O13 BCD     1      22.090  26.830  29.280  1.00  0.00            
ATOM     49  C16 BCD     1      20.950  25.190  30.530  1.00  0.00            
ATOM     50  C17 BCD     1      19.670  24.370  30.740  1.00  0.00            
ATOM     51  O14 BCD     1      18.510  25.170  30.640  1.00  0.00            
ATOM     52  C18 BCD     1      19.660  23.630  32.100  1.00  0.00            
ATOM     53  O15 BCD     1      19.710  24.560  33.160  1.00  0.00            
ATOM     54  H21 BCD     1      17.440  26.720  29.900  1.00  0.00            
ATOM     55  H22 BCD     1      19.730  27.620  30.490  1.00  0.00            
ATOM     56  H23 BCD     1      20.510  28.370  28.360  1.00  0.00            
ATOM     57  H24 BCD     1      20.660  25.460  28.480  1.00  0.00            
ATOM     58  H25 BCD     1      22.790  26.200  29.060  1.00  0.00            
ATOM     59  H26 BCD     1      21.120  25.740  31.460  1.00  0.00            
ATOM     60  H27 BCD     1      19.730  23.590  29.970  1.00  0.00            
ATOM     61  H28 BCD     1      18.740  23.040  32.130  1.00  0.00            
ATOM     62  H29 BCD     1      20.440  22.860  32.200  1.00  0.00            
ATOM     63  H30 BCD     1      19.380  24.030  33.890  1.00  0.00            
ATOM     64  C19 BCD     1      15.690  24.920  25.270  1.00  0.00            
ATOM     65  O16 BCD     1      16.610  23.940  24.780  1.00  0.00            
ATOM     66  C20 BCD     1      16.260  26.340  25.300  1.00  0.00            
ATOM     67  O17 BCD     1      16.670  26.790  23.990  1.00  0.00            
ATOM     68  C21 BCD     1      17.460  26.410  26.330  1.00  0.00            
ATOM     69  O18 BCD     1      17.880  27.760  26.510  1.00  0.00            
ATOM     70  C22 BCD     1      17.010  25.770  27.630  1.00  0.00            
ATOM     71  C23 BCD     1      16.240  24.450  27.520  1.00  0.00            
ATOM     72  O19 BCD     1      15.250  24.610  26.510  1.00  0.00            
ATOM     73  C24 BCD     1      15.450  24.140  28.780  1.00  0.00            
ATOM     74  O20 BCD     1      14.640  25.220  29.170  1.00  0.00            
ATOM     75  H31 BCD     1      14.800  25.000  24.640  1.00  0.00            
ATOM     76  H32 BCD     1      15.460  26.980  25.680  1.00  0.00            
ATOM     77  H33 BCD     1      17.580  27.060  24.180  1.00  0.00            
ATOM     78  H34 BCD     1      18.310  25.870  25.900  1.00  0.00            
ATOM     79  H35 BCD     1      18.680  27.650  27.020  1.00  0.00            
ATOM     80  H36 BCD     1      16.400  26.480  28.210  1.00  0.00            
ATOM     81  H37 BCD     1      16.980  23.650  27.380  1.00  0.00            
ATOM     82  H38 BCD     1      14.890  23.190  28.800  1.00  0.00            
ATOM     83  H39 BCD     1      16.200  24.130  29.590  1.00  0.00            
ATOM     84  H40 BCD     1      14.720  25.470  30.090  1.00  0.00            
ATOM     85  C25 BCD     1      16.430  20.620  22.340  1.00  0.00            
ATOM     86  O21 BCD     1      17.220  19.900  23.270  1.00  0.00            
ATOM     87  C26 BCD     1      17.160  21.810  21.750  1.00  0.00            
ATOM     88  O22 BCD     1      18.370  21.350  21.030  1.00  0.00            
ATOM     89  C27 BCD     1      17.480  22.840  22.870  1.00  0.00            
ATOM     90  O23 BCD     1      18.060  24.050  22.350  1.00  0.00            
ATOM     91  C28 BCD     1      16.220  23.230  23.660  1.00  0.00            
ATOM     92  C29 BCD     1      15.490  21.960  24.070  1.00  0.00            
ATOM     93  O24 BCD     1      15.230  20.980  23.010  1.00  0.00            
ATOM     94  C30 BCD     1      14.130  22.150  24.690  1.00  0.00            
ATOM     95  O25 BCD     1      13.360  22.960  23.830  1.00  0.00            
ATOM     96  H41 BCD     1      16.230  19.990  21.470  1.00  0.00            
ATOM     97  H42 BCD     1      16.490  22.250  21.000  1.00  0.00            
ATOM     98  H43 BCD     1      18.850  22.160  20.860  1.00  0.00            
ATOM     99  H44 BCD     1      18.130  22.250  23.530  1.00  0.00            
ATOM    100  H45 BCD     1      18.440  24.480  23.120  1.00  0.00            
ATOM    101  H46 BCD     1      15.600  23.860  23.010  1.00  0.00            
ATOM    102  H47 BCD     1      16.160  21.510  24.810  1.00  0.00            
ATOM    103  H48 BCD     1      13.650  21.170  24.800  1.00  0.00            
ATOM    104  H49 BCD     1      14.210  22.530  25.720  1.00  0.00            
ATOM    105  H50 BCD     1      12.660  23.310  24.390  1.00  0.00            
ATOM    106  C31 BCD     1      18.330  15.990  23.650  1.00  0.00            
ATOM    107  O26 BCD     1      19.350  16.450  24.500  1.00  0.00            
ATOM    108  C32 BCD     1      18.450  16.520  22.230  1.00  0.00            
ATOM    109  O27 BCD     1      19.650  15.950  21.680  1.00  0.00            
ATOM    110  C33 BCD     1      18.390  18.030  22.290  1.00  0.00            
ATOM    111  C34 BCD     1      17.130  18.490  23.050  1.00  0.00            
ATOM    112  C35 BCD     1      16.930  17.830  24.440  1.00  0.00            
ATOM    113  O28 BCD     1      17.060  16.410  24.270  1.00  0.00            
ATOM    114  C36 BCD     1      15.540  18.100  24.930  1.00  0.00            
ATOM    115  O29 BCD     1      14.490  17.510  24.130  1.00  0.00            
ATOM    116  O30 BCD     1      18.500  18.630  20.980  1.00  0.00            
ATOM    117  H51 BCD     1      18.330  14.890  23.590  1.00  0.00            
ATOM    118  H52 BCD     1      17.610  16.150  21.630  1.00  0.00            
ATOM    119  H53 BCD     1      19.950  16.610  21.040  1.00  0.00            
ATOM    120  H54 BCD     1      19.260  18.360  22.870  1.00  0.00            
ATOM    121  H55 BCD     1      18.620  19.550  21.200  1.00  0.00            
ATOM    122  H56 BCD     1      16.290  18.220  22.400  1.00  0.00            
ATOM    123  H57 BCD     1      17.630  18.240  25.180  1.00  0.00            
ATOM    124  H58 BCD     1      15.490  17.570  25.890  1.00  0.00            
ATOM    125  H59 BCD     1      15.410  19.170  25.090  1.00  0.00            
ATOM    126  H60 BCD     1      13.750  17.960  24.560  1.00  0.00            
ATOM    127  C37 BCD     1      22.300  15.430  27.150  1.00  0.00            
ATOM    128  O31 BCD     1      22.530  16.820  27.350  1.00  0.00            
ATOM    129  C38 BCD     1      22.590  15.040  25.720  1.00  0.00            
ATOM    130  O32 BCD     1      23.910  15.130  25.250  1.00  0.00            
ATOM    131  C39 BCD     1      21.650  15.660  24.660  1.00  0.00            
ATOM    132  O33 BCD     1      21.880  15.120  23.330  1.00  0.00            
ATOM    133  C40 BCD     1      20.180  15.440  25.100  1.00  0.00            
ATOM    134  C41 BCD     1      20.030  15.590  26.610  1.00  0.00            
ATOM    135  O34 BCD     1      21.020  14.960  27.430  1.00  0.00            
ATOM    136  C42 BCD     1      18.660  15.070  27.050  1.00  0.00            
ATOM    137  O35 BCD     1      18.190  13.870  26.460  1.00  0.00            
ATOM    138  H61 BCD     1      22.860  14.820  27.870  1.00  0.00            
ATOM    139  H62 BCD     1      22.380  13.970  25.780  1.00  0.00            
ATOM    140  H63 BCD     1      23.890  14.770  24.360  1.00  0.00            
ATOM    141  H64 BCD     1      21.790  16.750  24.650  1.00  0.00            
ATOM    142  H65 BCD     1      21.130  15.510  22.860  1.00  0.00            
ATOM    143  H66 BCD     1      19.820  14.470  24.730  1.00  0.00            
ATOM    144  H67 BCD     1      20.070  16.670  26.790  1.00  0.00            
ATOM    145  H68 BCD     1      18.800  15.000  28.140  1.00  0.00            
ATOM    146  H69 BCD     1      17.980  15.900  26.840  1.00  0.00            
ATOM    147  H70 BCD     1      18.590  13.190  27.000  1.00  0.00            
ATOM    148  C1  EG4     2      20.250  19.620  31.340  1.00  0.00            
ATOM    149  O1  EG4     2      19.280  20.670  31.050  1.00  0.00            
ATOM    150  C2  EG4     2      18.900  20.820  29.740  1.00  0.00            
ATOM    151  C3  EG4     2      19.890  21.210  28.830  1.00  0.00            
ATOM    152  C4  EG4     2      19.680  21.420  27.490  1.00  0.00            
ATOM    153  C5  EG4     2      20.720  22.050  26.530  1.00  0.00            
ATOM    154  C6  EG4     2      20.820  21.330  25.180  1.00  0.00            
ATOM    155  C7  EG4     2      21.210  22.040  24.030  1.00  0.00            
ATOM    156  N1  EG4     2      21.400  21.400  22.880  1.00  0.00            
ATOM    157  C8  EG4     2      21.410  20.090  22.960  1.00  0.00            
ATOM    158  N2  EG4     2      21.600  19.370  21.850  1.00  0.00            
ATOM    159  N3  EG4     2      21.320  19.290  23.940  1.00  0.00            
ATOM    160  C9  EG4     2      20.940  19.970  25.040  1.00  0.00            
ATOM    161  N4  EG4     2      20.730  19.080  26.060  1.00  0.00            
ATOM    162  C10 EG4     2      18.340  21.330  27.100  1.00  0.00            
ATOM    163  C11 EG4     2      17.310  21.000  27.990  1.00  0.00            
ATOM    164  O2  EG4     2      16.000  21.070  27.440  1.00  0.00            
ATOM    165  C12 EG4     2      14.760  20.580  27.930  1.00  0.00            
ATOM    166  C13 EG4     2      17.580  20.590  29.290  1.00  0.00            
ATOM    167  O3  EG4     2      16.600  20.140  30.120  1.00  0.00            
ATOM    168  C14 EG4     2      16.220  21.100  31.110  1.00  0.00            
ATOM    169  H1  EG4     2      21.120  19.710  30.670  1.00  0.00            
ATOM    170  H2  EG4     2      19.850  18.600  31.330  1.00  0.00            
ATOM    171  H3  EG4     2      20.480  19.740  32.400  1.00  0.00            
ATOM    172  H4  EG4     2      20.900  21.420  29.180  1.00  0.00            
ATOM    173  H5  EG4     2      21.700  21.990  27.030  1.00  0.00            
ATOM    174  H6  EG4     2      20.520  23.120  26.430  1.00  0.00            
ATOM    175  H7  EG4     2      21.310  23.120  24.030  1.00  0.00            
ATOM    176  H8  EG4     2      21.370  19.880  21.000  1.00  0.00            
ATOM    177  H9  EG4     2      21.050  18.570  22.130  1.00  0.00            
ATOM    178  H10 EG4     2      20.530  19.420  26.990  1.00  0.00            
ATOM    179  H11 EG4     2      21.270  18.230  25.900  1.00  0.00            
ATOM    180  H12 EG4     2      18.030  21.520  26.080  1.00  0.00            
ATOM    181  H13 EG4     2      14.950  19.520  28.150  1.00  0.00            
ATOM    182  H14 EG4     2      14.570  21.130  28.860  1.00  0.00            
ATOM    183  H15 EG4     2      13.880  20.560  27.280  1.00  0.00            
ATOM    184  H16 EG4     2      16.990  21.420  31.810  1.00  0.00            
ATOM    185  H17 EG4     2      15.990  22.050  30.610  1.00  0.00            
ATOM    186  H18 EG4     2      15.330  20.740  31.650  1.00  0.00            
TER
ENDMDL
MODEL        1
ATOM      1  C1  BCD     1      24.620  16.800  31.670  1.00  0.00            
ATOM      2  O1  BCD     1      23.910  18.050  31.440  1.00  0.00            
ATOM      3  C2  BCD     1      25.470  16.460  30.430  1.00  0.00            
ATOM      4  O2  BCD     1      26.440  17.570  30.230  1.00  0.00            
ATOM      5  C3  BCD     1      24.520  16.340  29.250  1.00  0.00            
ATOM      6  O3  BCD     1      25.220  16.130  28.030  1.00  0.00            
ATOM      7  C4  BCD     1      23.500  15.230  29.450  1.00  0.00            
ATOM      8  C5  BCD     1      22.770  15.500  30.770  1.00  0.00            
ATOM      9  O4  BCD     1      23.650  15.790  31.900  1.00  0.00            
ATOM     10  C6  BCD     1      21.720  14.490  31.110  1.00  0.00            
ATOM     11  O5  BCD     1      22.490  13.320  31.400  1.00  0.00            
ATOM     12  H1  BCD     1      25.290  16.910  32.530  1.00  0.00            
ATOM     13  H2  BCD     1      25.920  15.480  30.620  1.00  0.00            
ATOM     14  H3  BCD     1      27.050  17.360  29.510  1.00  0.00            
ATOM     15  H4  BCD     1      24.060  17.330  29.090  1.00  0.00            
ATOM     16  H5  BCD     1      24.700  15.810  27.290  1.00  0.00            
ATOM     17  H6  BCD     1      24.020  14.270  29.370  1.00  0.00            
ATOM     18  H7  BCD     1      22.240  16.460  30.670  1.00  0.00            
ATOM     19  H8  BCD     1      21.320  14.900  32.050  1.00  0.00            
ATOM     20  H9  BCD     1      21.090  14.370  30.230  1.00  0.00            
ATOM     21  H10 BCD     1      22.970  13.460  32.220  1.00  0.00            
ATOM     22  C7  BCD     1      23.770  21.930  32.400  1.00  0.00            
ATOM     23  O6  BCD     1      22.340  22.000  32.040  1.00  0.00            
ATOM     24  C8  BCD     1      24.610  21.540  31.130  1.00  0.00            
ATOM     25  O7  BCD     1      24.600  22.470  30.030  1.00  0.00            
ATOM     26  C9  BCD     1      24.280  20.140  30.700  1.00  0.00            
ATOM     27  O8  BCD     1      25.000  19.700  29.540  1.00  0.00            
ATOM     28  C10 BCD     1      24.460  19.240  31.950  1.00  0.00            
ATOM     29  C11 BCD     1      23.630  19.660  33.120  1.00  0.00            
ATOM     30  O9  BCD     1      23.980  20.980  33.510  1.00  0.00            
ATOM     31  C12 BCD     1      23.880  18.730  34.310  1.00  0.00            
ATOM     32  O10 BCD     1      25.240  18.520  34.660  1.00  0.00            
ATOM     33  H11 BCD     1      24.130  22.860  32.850  1.00  0.00            
ATOM     34  H12 BCD     1      25.640  21.500  31.520  1.00  0.00            
ATOM     35  H13 BCD     1      25.020  22.090  29.260  1.00  0.00            
ATOM     36  H14 BCD     1      23.220  20.050  30.410  1.00  0.00            
ATOM     37  H15 BCD     1      25.690  19.120  29.880  1.00  0.00            
ATOM     38  H16 BCD     1      25.520  19.220  32.220  1.00  0.00            
ATOM     39  H17 BCD     1      22.550  19.590  32.910  1.00  0.00            
ATOM     40  H18 BCD     1      23.290  19.130  35.150  1.00  0.00            
ATOM     41  H19 BCD     1      23.420  17.750  34.140  1.00  0.00            
ATOM     42  H20 BCD     1      25.330  18.550  35.610  1.00  0.00            
ATOM     43  C13 BCD     1      19.340  24.570  31.220  1.00  0.00            
ATOM     44  O11 BCD     1      18.930  23.800  30.050  1.00  0.00            
ATOM     45  C14 BCD     1      20.760  25.160  30.860  1.00  0.00            
ATOM     46  O12 BCD     1      20.770  25.940  29.670  1.00  0.00            
ATOM     47  C15 BCD     1      21.760  24.000  30.860  1.00  0.00            
ATOM     48  O13 BCD     1      23.090  24.530  30.700  1.00  0.00            
ATOM     49  C16 BCD     1      21.730  23.300  32.220  1.00  0.00            
ATOM     50  C17 BCD     1      20.310  22.840  32.480  1.00  0.00            
ATOM     51  O14 BCD     1      19.420  23.890  32.470  1.00  0.00            
ATOM     52  C18 BCD     1      20.110  22.150  33.810  1.00  0.00            
ATOM     53  O15 BCD     1      20.400  22.970  34.970  1.00  0.00            
ATOM     54  H21 BCD     1      18.700  25.430  31.460  1.00  0.00            
ATOM     55  H22 BCD     1      21.070  25.780  31.710  1.00  0.00            
ATOM     56  H23 BCD     1      21.700  26.160  29.570  1.00  0.00            
ATOM     57  H24 BCD     1      21.630  23.320  30.000  1.00  0.00            
ATOM     58  H25 BCD     1      23.660  23.790  30.470  1.00  0.00            
ATOM     59  H26 BCD     1      22.140  24.010  32.940  1.00  0.00            
ATOM     60  H27 BCD     1      20.080  22.100  31.700  1.00  0.00            
ATOM     61  H28 BCD     1      19.050  21.850  33.900  1.00  0.00            
ATOM     62  H29 BCD     1      20.800  21.300  33.880  1.00  0.00            
ATOM     63  H30 BCD     1      19.550  23.270  35.290  1.00  0.00            
ATOM     64  C19 BCD     1      15.860  23.320  27.340  1.00  0.00            
ATOM     65  O16 BCD     1      16.790  22.580  26.480  1.00  0.00            
ATOM     66  C20 BCD     1      16.410  24.720  27.510  1.00  0.00            
ATOM     67  O17 BCD     1      16.630  25.220  26.200  1.00  0.00            
ATOM     68  C21 BCD     1      17.720  24.690  28.240  1.00  0.00            
ATOM     69  O18 BCD     1      18.330  25.970  28.370  1.00  0.00            
ATOM     70  C22 BCD     1      17.630  23.990  29.590  1.00  0.00            
ATOM     71  C23 BCD     1      17.020  22.630  29.390  1.00  0.00            
ATOM     72  O19 BCD     1      15.820  22.670  28.600  1.00  0.00            
ATOM     73  C24 BCD     1      16.850  21.820  30.690  1.00  0.00            
ATOM     74  O20 BCD     1      15.980  22.470  31.630  1.00  0.00            
ATOM     75  H31 BCD     1      14.860  23.330  26.880  1.00  0.00            
ATOM     76  H32 BCD     1      15.660  25.330  28.040  1.00  0.00            
ATOM     77  H33 BCD     1      17.270  25.930  26.250  1.00  0.00            
ATOM     78  H34 BCD     1      18.420  24.080  27.640  1.00  0.00            
ATOM     79  H35 BCD     1      19.260  25.850  28.580  1.00  0.00            
ATOM     80  H36 BCD     1      17.100  24.490  30.410  1.00  0.00            
ATOM     81  H37 BCD     1      17.760  22.080  28.790  1.00  0.00            
ATOM     82  H38 BCD     1      16.370  20.900  30.330  1.00  0.00            
ATOM     83  H39 BCD     1      17.810  21.640  31.180  1.00  0.00            
ATOM     84  H40 BCD     1      16.000  21.820  32.340  1.00  0.00            
ATOM     85  C25 BCD     1      16.520  20.410  22.950  1.00  0.00            
ATOM     86  O21 BCD     1      17.550  19.670  23.590  1.00  0.00            
ATOM     87  C26 BCD     1      17.070  21.790  22.750  1.00  0.00            
ATOM     88  O22 BCD     1      18.270  21.760  22.010  1.00  0.00            
ATOM     89  C27 BCD     1      17.440  22.490  24.140  1.00  0.00            
ATOM     90  O23 BCD     1      17.910  23.870  24.000  1.00  0.00            
ATOM     91  C28 BCD     1      16.290  22.350  25.160  1.00  0.00            
ATOM     92  C29 BCD     1      15.590  20.990  25.040  1.00  0.00            
ATOM     93  O24 BCD     1      15.430  20.520  23.740  1.00  0.00            
ATOM     94  C30 BCD     1      14.230  21.020  25.670  1.00  0.00            
ATOM     95  O25 BCD     1      13.470  22.010  25.020  1.00  0.00            
ATOM     96  H41 BCD     1      16.340  20.040  21.940  1.00  0.00            
ATOM     97  H42 BCD     1      16.360  22.440  22.220  1.00  0.00            
ATOM     98  H43 BCD     1      18.700  22.460  22.510  1.00  0.00            
ATOM     99  H44 BCD     1      18.250  21.880  24.560  1.00  0.00            
ATOM    100  H45 BCD     1      17.550  24.360  24.740  1.00  0.00            
ATOM    101  H46 BCD     1      15.590  23.160  24.910  1.00  0.00            
ATOM    102  H47 BCD     1      16.220  20.260  25.570  1.00  0.00            
ATOM    103  H48 BCD     1      13.820  20.010  25.510  1.00  0.00            
ATOM    104  H49 BCD     1      14.280  21.120  26.760  1.00  0.00            
ATOM    105  H50 BCD     1      12.870  22.250  25.740  1.00  0.00            
ATOM    106  C31 BCD     1      19.510  16.120  23.390  1.00  0.00            
ATOM    107  O26 BCD     1      20.090  16.340  24.670  1.00  0.00            
ATOM    108  C32 BCD     1      19.940  17.150  22.390  1.00  0.00            
ATOM    109  O27 BCD     1      21.380  17.150  22.230  1.00  0.00            
ATOM    110  C33 BCD     1      19.430  18.490  22.840  1.00  0.00            
ATOM    111  C34 BCD     1      17.950  18.410  23.050  1.00  0.00            
ATOM    112  C35 BCD     1      17.420  17.310  23.960  1.00  0.00            
ATOM    113  O28 BCD     1      18.100  16.190  23.550  1.00  0.00            
ATOM    114  C36 BCD     1      15.890  17.120  23.820  1.00  0.00            
ATOM    115  O29 BCD     1      15.510  16.910  22.410  1.00  0.00            
ATOM    116  O30 BCD     1      19.800  19.490  21.920  1.00  0.00            
ATOM    117  H51 BCD     1      19.700  15.100  23.030  1.00  0.00            
ATOM    118  H52 BCD     1      19.500  16.900  21.420  1.00  0.00            
ATOM    119  H53 BCD     1      21.530  17.040  21.280  1.00  0.00            
ATOM    120  H54 BCD     1      19.920  18.680  23.800  1.00  0.00            
ATOM    121  H55 BCD     1      19.360  20.310  22.180  1.00  0.00            
ATOM    122  H56 BCD     1      17.410  18.260  22.100  1.00  0.00            
ATOM    123  H57 BCD     1      17.740  17.490  24.990  1.00  0.00            
ATOM    124  H58 BCD     1      15.640  16.250  24.450  1.00  0.00            
ATOM    125  H59 BCD     1      15.430  18.020  24.230  1.00  0.00            
ATOM    126  H60 BCD     1      16.130  16.300  22.030  1.00  0.00            
ATOM    127  C37 BCD     1      22.070  14.240  27.670  1.00  0.00            
ATOM    128  O31 BCD     1      22.580  15.440  28.380  1.00  0.00            
ATOM    129  C38 BCD     1      22.650  14.150  26.260  1.00  0.00            
ATOM    130  O32 BCD     1      24.140  14.190  26.370  1.00  0.00            
ATOM    131  C39 BCD     1      22.070  15.190  25.300  1.00  0.00            
ATOM    132  O33 BCD     1      22.600  15.030  23.970  1.00  0.00            
ATOM    133  C40 BCD     1      20.540  15.220  25.370  1.00  0.00            
ATOM    134  C41 BCD     1      20.070  15.410  26.780  1.00  0.00            
ATOM    135  O34 BCD     1      20.660  14.360  27.570  1.00  0.00            
ATOM    136  C42 BCD     1      18.580  15.240  26.930  1.00  0.00            
ATOM    137  O35 BCD     1      18.040  14.150  26.160  1.00  0.00            
ATOM    138  H61 BCD     1      22.350  13.380  28.290  1.00  0.00            
ATOM    139  H62 BCD     1      22.490  13.160  25.820  1.00  0.00            
ATOM    140  H63 BCD     1      24.420  13.420  26.880  1.00  0.00            
ATOM    141  H64 BCD     1      22.460  16.140  25.710  1.00  0.00            
ATOM    142  H65 BCD     1      22.340  15.740  23.380  1.00  0.00            
ATOM    143  H66 BCD     1      20.220  14.350  24.780  1.00  0.00            
ATOM    144  H67 BCD     1      20.390  16.400  27.140  1.00  0.00            
ATOM    145  H68 BCD     1      18.390  15.140  28.010  1.00  0.00            
ATOM    146  H69 BCD     1      18.050  16.130  26.570  1.00  0.00            
ATOM    147  H70 BCD     1      17.080  14.190  26.250  1.00  0.00            
ATOM    148  C1  EG4     2      20.240  17.970  32.260  1.00  0.00            
ATOM    149  O1  EG4     2      19.700  17.610  31.030  1.00  0.00            
ATOM    150  C2  EG4     2      19.410  18.520  30.020  1.00  0.00            
ATOM    151  C3  EG4     2      20.410  19.340  29.480  1.00  0.00            
ATOM    152  C4  EG4     2      20.160  20.120  28.370  1.00  0.00            
ATOM    153  C5  EG4     2      21.200  21.080  27.850  1.00  0.00            
ATOM    154  C6  EG4     2      21.750  20.660  26.450  1.00  0.00            
ATOM    155  C7  EG4     2      21.500  21.450  25.400  1.00  0.00            
ATOM    156  N1  EG4     2      21.950  21.150  24.170  1.00  0.00            
ATOM    157  C8  EG4     2      22.740  20.090  24.090  1.00  0.00            
ATOM    158  N2  EG4     2      22.840  19.610  22.850  1.00  0.00            
ATOM    159  N3  EG4     2      22.950  19.150  25.000  1.00  0.00            
ATOM    160  C9  EG4     2      22.490  19.490  26.180  1.00  0.00            
ATOM    161  N4  EG4     2      22.930  18.600  27.170  1.00  0.00            
ATOM    162  C10 EG4     2      18.850  20.110  27.880  1.00  0.00            
ATOM    163  C11 EG4     2      17.860  19.300  28.420  1.00  0.00            
ATOM    164  O2  EG4     2      16.610  19.510  27.920  1.00  0.00            
ATOM    165  C12 EG4     2      15.790  18.410  27.430  1.00  0.00            
ATOM    166  C13 EG4     2      18.170  18.450  29.450  1.00  0.00            
ATOM    167  O3  EG4     2      17.270  17.490  29.980  1.00  0.00            
ATOM    168  C14 EG4     2      16.250  17.990  30.910  1.00  0.00            
ATOM    169  H1  EG4     2      19.670  17.430  33.030  1.00  0.00            
ATOM    170  H2  EG4     2      20.020  19.030  32.440  1.00  0.00            
ATOM    171  H3  EG4     2      21.280  17.630  32.350  1.00  0.00            
ATOM    172  H4  EG4     2      21.420  19.150  29.830  1.00  0.00            
ATOM    173  H5  EG4     2      22.090  21.180  28.490  1.00  0.00            
ATOM    174  H6  EG4     2      20.740  22.070  27.890  1.00  0.00            
ATOM    175  H7  EG4     2      20.700  22.190  25.420  1.00  0.00            
ATOM    176  H8  EG4     2      22.390  20.310  22.270  1.00  0.00            
ATOM    177  H9  EG4     2      22.220  18.810  22.800  1.00  0.00            
ATOM    178  H10 EG4     2      22.580  18.890  28.080  1.00  0.00            
ATOM    179  H11 EG4     2      22.980  17.640  26.850  1.00  0.00            
ATOM    180  H12 EG4     2      18.600  20.810  27.090  1.00  0.00            
ATOM    181  H13 EG4     2      14.880  18.770  26.930  1.00  0.00            
ATOM    182  H14 EG4     2      16.370  17.650  26.900  1.00  0.00            
ATOM    183  H15 EG4     2      15.350  17.850  28.260  1.00  0.00            
ATOM    184  H16 EG4     2      15.520  17.220  31.170  1.00  0.00            
ATOM    185  H17 EG4     2      16.710  18.400  31.820  1.00  0.00            
ATOM    186  H18 EG4     2      15.700  18.840  30.500  1.00  0.00            
TER
ENDMDL
MODEL        1
ATOM      1  C1  BCD     1      25.330  22.710  25.230  1.00  0.00            
ATOM      2  O1  BCD     1      24.490  23.790  24.970  1.00  0.00            
ATOM      3  C2  BCD     1      25.800  22.020  23.980  1.00  0.00            
ATOM      4  O2  BCD     1      26.810  22.850  23.300  1.00  0.00            
ATOM      5  C3  BCD     1      24.620  21.570  23.090  1.00  0.00            
ATOM      6  O3  BCD     1      25.210  20.820  21.990  1.00  0.00            
ATOM      7  C4  BCD     1      23.610  20.720  23.780  1.00  0.00            
ATOM      8  C5  BCD     1      23.330  21.280  25.190  1.00  0.00            
ATOM      9  O4  BCD     1      24.560  21.630  25.850  1.00  0.00            
ATOM     10  C6  BCD     1      22.680  20.190  26.020  1.00  0.00            
ATOM     11  O5  BCD     1      23.370  18.990  26.210  1.00  0.00            
ATOM     12  H1  BCD     1      26.170  22.930  25.890  1.00  0.00            
ATOM     13  H2  BCD     1      26.300  21.060  24.120  1.00  0.00            
ATOM     14  H3  BCD     1      27.680  22.560  23.600  1.00  0.00            
ATOM     15  H4  BCD     1      24.180  22.480  22.660  1.00  0.00            
ATOM     16  H5  BCD     1      25.180  21.430  21.250  1.00  0.00            
ATOM     17  H6  BCD     1      23.960  19.690  23.850  1.00  0.00            
ATOM     18  H7  BCD     1      22.710  22.180  25.270  1.00  0.00            
ATOM     19  H8  BCD     1      22.490  20.630  27.000  1.00  0.00            
ATOM     20  H9  BCD     1      21.660  20.050  25.660  1.00  0.00            
ATOM     21  H10 BCD     1      22.780  18.440  26.740  1.00  0.00            
ATOM     22  C7  BCD     1      23.470  27.560  26.210  1.00  0.00            
ATOM     23  O6  BCD     1      22.300  27.570  25.480  1.00  0.00            
ATOM     24  C8  BCD     1      24.670  27.370  25.230  1.00  0.00            
ATOM     25  O7  BCD     1      24.880  28.350  24.230  1.00  0.00            
ATOM     26  C9  BCD     1      24.640  26.030  24.620  1.00  0.00            
ATOM     27  O8  BCD     1      25.750  25.780  23.740  1.00  0.00            
ATOM     28  C10 BCD     1      24.630  24.980  25.720  1.00  0.00            
ATOM     29  C11 BCD     1      23.380  25.170  26.680  1.00  0.00            
ATOM     30  O9  BCD     1      23.380  26.530  27.160  1.00  0.00            
ATOM     31  C12 BCD     1      23.490  24.250  27.920  1.00  0.00            
ATOM     32  O10 BCD     1      24.820  24.240  28.450  1.00  0.00            
ATOM     33  H11 BCD     1      23.670  28.520  26.710  1.00  0.00            
ATOM     34  H12 BCD     1      25.580  27.370  25.840  1.00  0.00            
ATOM     35  H13 BCD     1      25.130  27.810  23.480  1.00  0.00            
ATOM     36  H14 BCD     1      23.700  25.890  24.080  1.00  0.00            
ATOM     37  H15 BCD     1      25.820  24.820  23.640  1.00  0.00            
ATOM     38  H16 BCD     1      25.530  25.080  26.340  1.00  0.00            
ATOM     39  H17 BCD     1      22.470  24.960  26.100  1.00  0.00            
ATOM     40  H18 BCD     1      22.860  24.690  28.700  1.00  0.00            
ATOM     41  H19 BCD     1      23.280  23.210  27.630  1.00  0.00            
ATOM     42  H20 BCD     1      25.160  25.130  28.550  1.00  0.00            
ATOM     43  C13 BCD     1      18.950  29.980  25.140  1.00  0.00            
ATOM     44  O11 BCD     1      19.030  29.600  23.700  1.00  0.00            
ATOM     45  C14 BCD     1      20.170  30.690  25.570  1.00  0.00            
ATOM     46  O12 BCD     1      20.280  31.930  24.850  1.00  0.00            
ATOM     47  C15 BCD     1      21.420  29.820  25.300  1.00  0.00            
ATOM     48  O13 BCD     1      22.680  30.410  25.740  1.00  0.00            
ATOM     49  C16 BCD     1      21.270  28.490  25.950  1.00  0.00            
ATOM     50  C17 BCD     1      19.910  27.830  25.800  1.00  0.00            
ATOM     51  O14 BCD     1      18.850  28.770  25.860  1.00  0.00            
ATOM     52  C18 BCD     1      19.670  26.650  26.720  1.00  0.00            
ATOM     53  O15 BCD     1      19.800  27.160  28.040  1.00  0.00            
ATOM     54  H21 BCD     1      18.150  30.670  25.410  1.00  0.00            
ATOM     55  H22 BCD     1      20.020  30.910  26.630  1.00  0.00            
ATOM     56  H23 BCD     1      21.160  32.280  25.020  1.00  0.00            
ATOM     57  H24 BCD     1      21.420  29.700  24.210  1.00  0.00            
ATOM     58  H25 BCD     1      23.130  30.820  24.990  1.00  0.00            
ATOM     59  H26 BCD     1      21.390  28.660  27.030  1.00  0.00            
ATOM     60  H27 BCD     1      20.000  27.320  24.830  1.00  0.00            
ATOM     61  H28 BCD     1      18.640  26.290  26.580  1.00  0.00            
ATOM     62  H29 BCD     1      20.320  25.800  26.500  1.00  0.00            
ATOM     63  H30 BCD     1      20.080  26.500  28.680  1.00  0.00            
ATOM     64  C19 BCD     1      17.220  30.010  20.120  1.00  0.00            
ATOM     65  O16 BCD     1      18.080  28.900  19.750  1.00  0.00            
ATOM     66  C20 BCD     1      18.070  31.180  20.520  1.00  0.00            
ATOM     67  O17 BCD     1      18.880  31.580  19.420  1.00  0.00            
ATOM     68  C21 BCD     1      18.990  30.760  21.660  1.00  0.00            
ATOM     69  O18 BCD     1      19.730  31.970  22.070  1.00  0.00            
ATOM     70  C22 BCD     1      18.110  30.260  22.790  1.00  0.00            
ATOM     71  C23 BCD     1      17.120  29.170  22.320  1.00  0.00            
ATOM     72  O19 BCD     1      16.360  29.710  21.240  1.00  0.00            
ATOM     73  C24 BCD     1      16.200  28.700  23.450  1.00  0.00            
ATOM     74  O20 BCD     1      15.410  29.800  23.880  1.00  0.00            
ATOM     75  H31 BCD     1      16.540  30.280  19.300  1.00  0.00            
ATOM     76  H32 BCD     1      17.360  31.930  20.880  1.00  0.00            
ATOM     77  H33 BCD     1      19.590  30.950  19.310  1.00  0.00            
ATOM     78  H34 BCD     1      19.720  30.010  21.340  1.00  0.00            
ATOM     79  H35 BCD     1      19.940  31.800  23.000  1.00  0.00            
ATOM     80  H36 BCD     1      17.640  31.090  23.330  1.00  0.00            
ATOM     81  H37 BCD     1      17.530  28.220  21.970  1.00  0.00            
ATOM     82  H38 BCD     1      15.590  27.910  23.000  1.00  0.00            
ATOM     83  H39 BCD     1      16.850  28.260  24.220  1.00  0.00            
ATOM     84  H40 BCD     1      14.820  29.510  24.580  1.00  0.00            
ATOM     85  C25 BCD     1      18.730  26.360  16.710  1.00  0.00            
ATOM     86  O21 BCD     1      18.950  25.310  17.620  1.00  0.00            
ATOM     87  C26 BCD     1      19.680  27.490  16.870  1.00  0.00            
ATOM     88  O22 BCD     1      20.940  26.940  16.610  1.00  0.00            
ATOM     89  C27 BCD     1      19.620  28.070  18.220  1.00  0.00            
ATOM     90  O23 BCD     1      20.610  29.070  18.470  1.00  0.00            
ATOM     91  C28 BCD     1      18.190  28.570  18.450  1.00  0.00            
ATOM     92  C29 BCD     1      17.140  27.510  18.170  1.00  0.00            
ATOM     93  O24 BCD     1      17.430  26.870  16.920  1.00  0.00            
ATOM     94  C30 BCD     1      15.670  28.020  18.100  1.00  0.00            
ATOM     95  O25 BCD     1      15.460  29.070  17.030  1.00  0.00            
ATOM     96  H41 BCD     1      18.640  25.970  15.690  1.00  0.00            
ATOM     97  H42 BCD     1      19.530  28.260  16.100  1.00  0.00            
ATOM     98  H43 BCD     1      20.810  25.990  16.670  1.00  0.00            
ATOM     99  H44 BCD     1      19.780  27.250  18.930  1.00  0.00            
ATOM    100  H45 BCD     1      21.470  28.720  18.190  1.00  0.00            
ATOM    101  H46 BCD     1      17.920  29.440  17.830  1.00  0.00            
ATOM    102  H47 BCD     1      17.200  26.820  19.020  1.00  0.00            
ATOM    103  H48 BCD     1      15.030  27.150  17.920  1.00  0.00            
ATOM    104  H49 BCD     1      15.380  28.420  19.080  1.00  0.00            
ATOM    105  H50 BCD     1      14.720  29.680  17.140  1.00  0.00            
ATOM    106  C31 BCD     1      19.330  21.320  18.310  1.00  0.00            
ATOM    107  O26 BCD     1      19.920  21.590  19.530  1.00  0.00            
ATOM    108  C32 BCD     1      20.110  21.920  17.160  1.00  0.00            
ATOM    109  O27 BCD     1      21.390  21.340  16.940  1.00  0.00            
ATOM    110  C33 BCD     1      20.200  23.410  17.230  1.00  0.00            
ATOM    111  C34 BCD     1      18.770  23.950  17.240  1.00  0.00            
ATOM    112  C35 BCD     1      17.840  23.320  18.280  1.00  0.00            
ATOM    113  O28 BCD     1      18.010  21.890  18.170  1.00  0.00            
ATOM    114  C36 BCD     1      16.370  23.810  18.020  1.00  0.00            
ATOM    115  O29 BCD     1      15.840  23.330  16.750  1.00  0.00            
ATOM    116  O30 BCD     1      20.970  23.990  16.140  1.00  0.00            
ATOM    117  H51 BCD     1      19.270  20.240  18.160  1.00  0.00            
ATOM    118  H52 BCD     1      19.480  21.700  16.290  1.00  0.00            
ATOM    119  H53 BCD     1      21.200  20.830  16.150  1.00  0.00            
ATOM    120  H54 BCD     1      20.710  23.680  18.170  1.00  0.00            
ATOM    121  H55 BCD     1      21.690  23.530  15.700  1.00  0.00            
ATOM    122  H56 BCD     1      18.410  23.810  16.210  1.00  0.00            
ATOM    123  H57 BCD     1      18.120  23.560  19.320  1.00  0.00            
ATOM    124  H58 BCD     1      15.710  23.400  18.800  1.00  0.00            
ATOM    125  H59 BCD     1      16.300  24.900  18.080  1.00  0.00            
ATOM    126  H60 BCD     1      15.980  23.970  16.050  1.00  0.00            
ATOM    127  C37 BCD     1      21.620  19.700  22.770  1.00  0.00            
ATOM    128  O31 BCD     1      22.440  20.800  22.970  1.00  0.00            
ATOM    129  C38 BCD     1      22.010  19.110  21.390  1.00  0.00            
ATOM    130  O32 BCD     1      23.370  18.640  21.410  1.00  0.00            
ATOM    131  C39 BCD     1      21.730  20.060  20.300  1.00  0.00            
ATOM    132  O33 BCD     1      22.150  19.640  18.980  1.00  0.00            
ATOM    133  C40 BCD     1      20.280  20.460  20.370  1.00  0.00            
ATOM    134  C41 BCD     1      19.850  20.930  21.780  1.00  0.00            
ATOM    135  O34 BCD     1      20.260  20.090  22.800  1.00  0.00            
ATOM    136  C42 BCD     1      18.370  21.340  21.880  1.00  0.00            
ATOM    137  O35 BCD     1      17.430  20.420  21.270  1.00  0.00            
ATOM    138  H61 BCD     1      21.840  18.970  23.560  1.00  0.00            
ATOM    139  H62 BCD     1      21.290  18.310  21.170  1.00  0.00            
ATOM    140  H63 BCD     1      23.960  19.400  21.490  1.00  0.00            
ATOM    141  H64 BCD     1      22.290  20.970  20.550  1.00  0.00            
ATOM    142  H65 BCD     1      21.740  20.190  18.310  1.00  0.00            
ATOM    143  H66 BCD     1      19.650  19.600  20.130  1.00  0.00            
ATOM    144  H67 BCD     1      20.370  21.870  22.010  1.00  0.00            
ATOM    145  H68 BCD     1      18.110  21.580  22.920  1.00  0.00            
ATOM    146  H69 BCD     1      18.290  22.290  21.340  1.00  0.00            
ATOM    147  H70 BCD     1      16.580  20.810  21.050  1.00  0.00            
ATOM    148  C1  EG4     2      19.900  22.490  25.650  1.00  0.00            
ATOM    149  O1  EG4     2      19.280  23.770  25.510  1.00  0.00            
ATOM    150  C2  EG4     2      18.960  24.240  24.250  1.00  0.00            
ATOM    151  C3  EG4     2      19.950  24.480  23.360  1.00  0.00            
ATOM    152  C4  EG4     2      19.660  24.900  22.060  1.00  0.00            
ATOM    153  C5  EG4     2      20.740  25.110  21.020  1.00  0.00            
ATOM    154  C6  EG4     2      21.590  26.370  21.430  1.00  0.00            
ATOM    155  C7  EG4     2      21.030  27.690  21.430  1.00  0.00            
ATOM    156  N1  EG4     2      21.810  28.750  21.500  1.00  0.00            
ATOM    157  C8  EG4     2      23.070  28.540  21.700  1.00  0.00            
ATOM    158  N2  EG4     2      23.810  29.620  21.860  1.00  0.00            
ATOM    159  N3  EG4     2      23.790  27.450  21.760  1.00  0.00            
ATOM    160  C9  EG4     2      22.990  26.380  21.620  1.00  0.00            
ATOM    161  N4  EG4     2      23.710  25.300  21.480  1.00  0.00            
ATOM    162  C10 EG4     2      18.330  25.090  21.660  1.00  0.00            
ATOM    163  C11 EG4     2      17.320  24.880  22.590  1.00  0.00            
ATOM    164  O2  EG4     2      15.990  25.140  22.170  1.00  0.00            
ATOM    165  C12 EG4     2      15.310  24.020  21.610  1.00  0.00            
ATOM    166  C13 EG4     2      17.620  24.570  23.910  1.00  0.00            
ATOM    167  O3  EG4     2      16.550  24.490  24.810  1.00  0.00            
ATOM    168  C14 EG4     2      15.780  25.550  25.280  1.00  0.00            
ATOM    169  H1  EG4     2      19.180  21.690  25.480  1.00  0.00            
ATOM    170  H2  EG4     2      20.330  22.330  26.640  1.00  0.00            
ATOM    171  H3  EG4     2      20.710  22.410  24.920  1.00  0.00            
ATOM    172  H4  EG4     2      20.960  24.330  23.720  1.00  0.00            
ATOM    173  H5  EG4     2      20.350  25.370  20.020  1.00  0.00            
ATOM    174  H6  EG4     2      21.320  24.190  20.950  1.00  0.00            
ATOM    175  H7  EG4     2      19.980  27.820  21.160  1.00  0.00            
ATOM    176  H8  EG4     2      24.610  29.470  22.470  1.00  0.00            
ATOM    177  H9  EG4     2      23.280  30.470  21.900  1.00  0.00            
ATOM    178  H10 EG4     2      24.700  25.420  21.300  1.00  0.00            
ATOM    179  H11 EG4     2      23.290  24.780  20.720  1.00  0.00            
ATOM    180  H12 EG4     2      18.150  25.640  20.740  1.00  0.00            
ATOM    181  H13 EG4     2      14.450  24.530  21.160  1.00  0.00            
ATOM    182  H14 EG4     2      15.900  23.440  20.880  1.00  0.00            
ATOM    183  H15 EG4     2      14.950  23.290  22.350  1.00  0.00            
ATOM    184  H16 EG4     2      16.280  26.230  25.980  1.00  0.00            
ATOM    185  H17 EG4     2      15.320  26.160  24.490  1.00  0.00            
ATOM    186  H18 EG4     2      14.940  25.120  25.830  1.00  0.00            
TER
ENDMDL
MODEL        1
ATOM      1  C1  BCD     1      21.650  16.650  29.610  1.00  0.00            
ATOM      2  O1  BCD     1      21.530  17.880  29.040  1.00  0.00            
ATOM      3  C2  BCD     1      22.290  15.740  28.550  1.00  0.00            
ATOM      4  O2  BCD     1      23.630  16.150  28.230  1.00  0.00            
ATOM      5  C3  BCD     1      21.490  15.700  27.280  1.00  0.00            
ATOM      6  O3  BCD     1      22.130  14.880  26.270  1.00  0.00            
ATOM      7  C4  BCD     1      20.070  15.270  27.550  1.00  0.00            
ATOM      8  C5  BCD     1      19.450  16.040  28.750  1.00  0.00            
ATOM      9  O4  BCD     1      20.340  16.100  29.840  1.00  0.00            
ATOM     10  C6  BCD     1      18.100  15.470  29.160  1.00  0.00            
ATOM     11  O5  BCD     1      18.120  14.100  29.500  1.00  0.00            
ATOM     12  H1  BCD     1      22.240  16.530  30.530  1.00  0.00            
ATOM     13  H2  BCD     1      22.350  14.750  29.030  1.00  0.00            
ATOM     14  H3  BCD     1      23.570  17.110  28.250  1.00  0.00            
ATOM     15  H4  BCD     1      21.450  16.760  26.990  1.00  0.00            
ATOM     16  H5  BCD     1      23.080  14.940  26.370  1.00  0.00            
ATOM     17  H6  BCD     1      20.110  14.190  27.760  1.00  0.00            
ATOM     18  H7  BCD     1      19.210  17.030  28.350  1.00  0.00            
ATOM     19  H8  BCD     1      17.730  15.970  30.070  1.00  0.00            
ATOM     20  H9  BCD     1      17.460  15.600  28.280  1.00  0.00            
ATOM     21  H10 BCD     1      17.280  13.910  29.930  1.00  0.00            
ATOM     22  C7  BCD     1      22.390  21.790  30.000  1.00  0.00            
ATOM     23  O6  BCD     1      21.910  22.140  28.730  1.00  0.00            
ATOM     24  C8  BCD     1      23.670  20.910  29.860  1.00  0.00            
ATOM     25  O7  BCD     1      24.760  21.610  29.280  1.00  0.00            
ATOM     26  C9  BCD     1      23.240  19.590  29.120  1.00  0.00            
ATOM     27  O8  BCD     1      24.290  18.650  28.950  1.00  0.00            
ATOM     28  C10 BCD     1      22.090  18.900  29.860  1.00  0.00            
ATOM     29  C11 BCD     1      20.980  19.910  30.150  1.00  0.00            
ATOM     30  O9  BCD     1      21.520  21.030  30.740  1.00  0.00            
ATOM     31  C12 BCD     1      19.840  19.430  31.070  1.00  0.00            
ATOM     32  O10 BCD     1      20.370  19.000  32.350  1.00  0.00            
ATOM     33  H11 BCD     1      22.770  22.660  30.550  1.00  0.00            
ATOM     34  H12 BCD     1      23.960  20.640  30.890  1.00  0.00            
ATOM     35  H13 BCD     1      25.300  21.920  30.010  1.00  0.00            
ATOM     36  H14 BCD     1      22.860  19.850  28.130  1.00  0.00            
ATOM     37  H15 BCD     1      25.020  19.070  28.480  1.00  0.00            
ATOM     38  H16 BCD     1      22.400  18.520  30.840  1.00  0.00            
ATOM     39  H17 BCD     1      20.620  20.050  29.120  1.00  0.00            
ATOM     40  H18 BCD     1      19.080  20.220  31.160  1.00  0.00            
ATOM     41  H19 BCD     1      19.280  18.650  30.540  1.00  0.00            
ATOM     42  H20 BCD     1      20.910  19.740  32.630  1.00  0.00            
ATOM     43  C13 BCD     1      21.360  25.550  26.340  1.00  0.00            
ATOM     44  O11 BCD     1      20.410  24.880  25.520  1.00  0.00            
ATOM     45  C14 BCD     1      22.750  24.870  26.160  1.00  0.00            
ATOM     46  O12 BCD     1      23.140  24.890  24.770  1.00  0.00            
ATOM     47  C15 BCD     1      22.750  23.440  26.800  1.00  0.00            
ATOM     48  O13 BCD     1      24.080  22.820  26.730  1.00  0.00            
ATOM     49  C16 BCD     1      22.170  23.450  28.290  1.00  0.00            
ATOM     50  C17 BCD     1      20.870  24.230  28.370  1.00  0.00            
ATOM     51  O14 BCD     1      20.930  25.510  27.660  1.00  0.00            
ATOM     52  C18 BCD     1      20.390  24.470  29.800  1.00  0.00            
ATOM     53  O15 BCD     1      21.450  25.120  30.440  1.00  0.00            
ATOM     54  H21 BCD     1      21.320  26.620  26.090  1.00  0.00            
ATOM     55  H22 BCD     1      23.450  25.380  26.840  1.00  0.00            
ATOM     56  H23 BCD     1      24.100  24.850  24.740  1.00  0.00            
ATOM     57  H24 BCD     1      22.060  22.760  26.280  1.00  0.00            
ATOM     58  H25 BCD     1      24.200  22.370  27.580  1.00  0.00            
ATOM     59  H26 BCD     1      22.950  23.920  28.910  1.00  0.00            
ATOM     60  H27 BCD     1      20.030  23.660  27.940  1.00  0.00            
ATOM     61  H28 BCD     1      19.470  25.070  29.800  1.00  0.00            
ATOM     62  H29 BCD     1      20.210  23.510  30.300  1.00  0.00            
ATOM     63  H30 BCD     1      21.320  26.070  30.360  1.00  0.00            
ATOM     64  C19 BCD     1      17.690  25.140  22.390  1.00  0.00            
ATOM     65  O16 BCD     1      17.810  23.730  22.110  1.00  0.00            
ATOM     66  C20 BCD     1      19.040  25.840  22.220  1.00  0.00            
ATOM     67  O17 BCD     1      19.450  25.770  20.840  1.00  0.00            
ATOM     68  C21 BCD     1      20.060  25.250  23.170  1.00  0.00            
ATOM     69  O18 BCD     1      21.340  25.900  23.020  1.00  0.00            
ATOM     70  C22 BCD     1      19.560  25.520  24.550  1.00  0.00            
ATOM     71  C23 BCD     1      18.140  24.930  24.710  1.00  0.00            
ATOM     72  O19 BCD     1      17.190  25.410  23.750  1.00  0.00            
ATOM     73  C24 BCD     1      17.660  25.350  26.040  1.00  0.00            
ATOM     74  O20 BCD     1      17.390  26.800  26.090  1.00  0.00            
ATOM     75  H31 BCD     1      17.040  25.640  21.660  1.00  0.00            
ATOM     76  H32 BCD     1      18.900  26.880  22.530  1.00  0.00            
ATOM     77  H33 BCD     1      20.300  26.210  20.810  1.00  0.00            
ATOM     78  H34 BCD     1      20.220  24.170  23.120  1.00  0.00            
ATOM     79  H35 BCD     1      21.990  25.390  23.510  1.00  0.00            
ATOM     80  H36 BCD     1      19.490  26.610  24.710  1.00  0.00            
ATOM     81  H37 BCD     1      18.210  23.830  24.720  1.00  0.00            
ATOM     82  H38 BCD     1      16.770  24.770  26.310  1.00  0.00            
ATOM     83  H39 BCD     1      18.380  25.100  26.830  1.00  0.00            
ATOM     84  H40 BCD     1      17.640  27.090  26.970  1.00  0.00            
ATOM     85  C25 BCD     1      17.220  20.910  19.110  1.00  0.00            
ATOM     86  O21 BCD     1      17.230  20.120  20.280  1.00  0.00            
ATOM     87  C26 BCD     1      18.540  21.680  19.080  1.00  0.00            
ATOM     88  O22 BCD     1      19.520  20.680  18.690  1.00  0.00            
ATOM     89  C27 BCD     1      18.820  22.390  20.470  1.00  0.00            
ATOM     90  O23 BCD     1      20.050  23.170  20.430  1.00  0.00            
ATOM     91  C28 BCD     1      17.580  23.330  20.750  1.00  0.00            
ATOM     92  C29 BCD     1      16.190  22.640  20.590  1.00  0.00            
ATOM     93  O24 BCD     1      16.170  21.940  19.310  1.00  0.00            
ATOM     94  C30 BCD     1      15.000  23.590  20.680  1.00  0.00            
ATOM     95  O25 BCD     1      15.120  24.780  20.000  1.00  0.00            
ATOM     96  H41 BCD     1      17.070  20.250  18.240  1.00  0.00            
ATOM     97  H42 BCD     1      18.400  22.370  18.240  1.00  0.00            
ATOM     98  H43 BCD     1      20.330  21.000  19.100  1.00  0.00            
ATOM     99  H44 BCD     1      18.870  21.580  21.210  1.00  0.00            
ATOM    100  H45 BCD     1      19.860  24.100  20.590  1.00  0.00            
ATOM    101  H46 BCD     1      17.540  24.160  20.040  1.00  0.00            
ATOM    102  H47 BCD     1      16.000  21.980  21.440  1.00  0.00            
ATOM    103  H48 BCD     1      14.090  23.060  20.380  1.00  0.00            
ATOM    104  H49 BCD     1      14.690  23.810  21.700  1.00  0.00            
ATOM    105  H50 BCD     1      14.220  25.130  20.050  1.00  0.00            
ATOM    106  C31 BCD     1      16.550  16.160  21.440  1.00  0.00            
ATOM    107  O26 BCD     1      17.400  16.230  22.540  1.00  0.00            
ATOM    108  C32 BCD     1      17.340  16.340  20.160  1.00  0.00            
ATOM    109  O27 BCD     1      18.370  15.390  20.150  1.00  0.00            
ATOM    110  C33 BCD     1      17.860  17.810  20.230  1.00  0.00            
ATOM    111  C34 BCD     1      16.680  18.810  20.200  1.00  0.00            
ATOM    112  C35 BCD     1      15.860  18.580  21.430  1.00  0.00            
ATOM    113  O28 BCD     1      15.540  17.130  21.520  1.00  0.00            
ATOM    114  C36 BCD     1      14.490  19.290  21.350  1.00  0.00            
ATOM    115  O29 BCD     1      13.640  18.680  20.460  1.00  0.00            
ATOM    116  O30 BCD     1      18.740  18.130  19.100  1.00  0.00            
ATOM    117  H51 BCD     1      15.950  15.240  21.440  1.00  0.00            
ATOM    118  H52 BCD     1      16.640  16.320  19.320  1.00  0.00            
ATOM    119  H53 BCD     1      18.950  15.380  19.380  1.00  0.00            
ATOM    120  H54 BCD     1      18.480  17.940  21.130  1.00  0.00            
ATOM    121  H55 BCD     1      18.910  19.080  19.120  1.00  0.00            
ATOM    122  H56 BCD     1      16.050  18.750  19.300  1.00  0.00            
ATOM    123  H57 BCD     1      16.320  18.980  22.350  1.00  0.00            
ATOM    124  H58 BCD     1      14.120  19.150  22.370  1.00  0.00            
ATOM    125  H59 BCD     1      14.570  20.360  21.120  1.00  0.00            
ATOM    126  H60 BCD     1      13.710  17.730  20.570  1.00  0.00            
ATOM    127  C37 BCD     1      18.500  14.380  25.980  1.00  0.00            
ATOM    128  O31 BCD     1      19.300  15.470  26.410  1.00  0.00            
ATOM    129  C38 BCD     1      19.040  13.700  24.690  1.00  0.00            
ATOM    130  O32 BCD     1      20.390  13.260  24.840  1.00  0.00            
ATOM    131  C39 BCD     1      18.890  14.610  23.470  1.00  0.00            
ATOM    132  O33 BCD     1      19.090  13.800  22.290  1.00  0.00            
ATOM    133  C40 BCD     1      17.500  15.220  23.480  1.00  0.00            
ATOM    134  C41 BCD     1      17.070  15.850  24.780  1.00  0.00            
ATOM    135  O34 BCD     1      17.200  14.860  25.790  1.00  0.00            
ATOM    136  C42 BCD     1      15.600  16.340  24.730  1.00  0.00            
ATOM    137  O35 BCD     1      14.690  15.240  24.450  1.00  0.00            
ATOM    138  H61 BCD     1      18.470  13.600  26.750  1.00  0.00            
ATOM    139  H62 BCD     1      18.430  12.810  24.460  1.00  0.00            
ATOM    140  H63 BCD     1      20.930  13.910  25.290  1.00  0.00            
ATOM    141  H64 BCD     1      19.590  15.450  23.590  1.00  0.00            
ATOM    142  H65 BCD     1      18.800  14.290  21.510  1.00  0.00            
ATOM    143  H66 BCD     1      16.730  14.480  23.250  1.00  0.00            
ATOM    144  H67 BCD     1      17.810  16.640  24.910  1.00  0.00            
ATOM    145  H68 BCD     1      15.380  16.770  25.710  1.00  0.00            
ATOM    146  H69 BCD     1      15.460  17.120  23.970  1.00  0.00            
ATOM    147  H70 BCD     1      13.850  15.640  24.200  1.00  0.00            
ATOM    148  C1  EG4     2      16.100  18.910  29.220  1.00  0.00            
ATOM    149  O1  EG4     2      17.000  18.830  28.080  1.00  0.00            
ATOM    150  C2  EG4     2      17.000  19.570  26.930  1.00  0.00            
ATOM    151  C3  EG4     2      18.280  20.030  26.510  1.00  0.00            
ATOM    152  C4  EG4     2      18.450  20.680  25.290  1.00  0.00            
ATOM    153  C5  EG4     2      19.910  21.070  24.930  1.00  0.00            
ATOM    154  C6  EG4     2      20.780  19.800  24.700  1.00  0.00            
ATOM    155  C7  EG4     2      22.030  19.770  25.250  1.00  0.00            
ATOM    156  N1  EG4     2      22.730  18.670  25.080  1.00  0.00            
ATOM    157  C8  EG4     2      22.280  17.710  24.320  1.00  0.00            
ATOM    158  N2  EG4     2      23.210  16.780  24.150  1.00  0.00            
ATOM    159  N3  EG4     2      21.210  17.610  23.640  1.00  0.00            
ATOM    160  C9  EG4     2      20.480  18.690  23.830  1.00  0.00            
ATOM    161  N4  EG4     2      19.270  18.660  23.290  1.00  0.00            
ATOM    162  C10 EG4     2      17.330  20.980  24.540  1.00  0.00            
ATOM    163  C11 EG4     2      16.050  20.700  25.070  1.00  0.00            
ATOM    164  O2  EG4     2      15.040  21.210  24.350  1.00  0.00            
ATOM    165  C12 EG4     2      14.650  22.540  24.370  1.00  0.00            
ATOM    166  C13 EG4     2      15.850  19.950  26.250  1.00  0.00            
ATOM    167  O3  EG4     2      14.560  19.500  26.640  1.00  0.00            
ATOM    168  C14 EG4     2      13.560  20.370  27.170  1.00  0.00            
ATOM    169  H1  EG4     2      15.050  19.070  28.940  1.00  0.00            
ATOM    170  H2  EG4     2      16.380  19.760  29.850  1.00  0.00            
ATOM    171  H3  EG4     2      16.120  18.010  29.860  1.00  0.00            
ATOM    172  H4  EG4     2      19.190  19.690  27.020  1.00  0.00            
ATOM    173  H5  EG4     2      20.120  21.840  25.680  1.00  0.00            
ATOM    174  H6  EG4     2      19.980  21.590  23.960  1.00  0.00            
ATOM    175  H7  EG4     2      22.410  20.510  25.950  1.00  0.00            
ATOM    176  H8  EG4     2      23.810  16.810  24.960  1.00  0.00            
ATOM    177  H9  EG4     2      22.940  15.830  23.930  1.00  0.00            
ATOM    178  H10 EG4     2      18.640  19.370  23.620  1.00  0.00            
ATOM    179  H11 EG4     2      18.860  17.740  23.190  1.00  0.00            
ATOM    180  H12 EG4     2      17.320  21.450  23.570  1.00  0.00            
ATOM    181  H13 EG4     2      14.340  22.850  25.380  1.00  0.00            
ATOM    182  H14 EG4     2      15.450  23.230  24.080  1.00  0.00            
ATOM    183  H15 EG4     2      13.850  22.730  23.640  1.00  0.00            
ATOM    184  H16 EG4     2      12.820  19.770  27.720  1.00  0.00            
ATOM    185  H17 EG4     2      13.970  21.150  27.810  1.00  0.00            
ATOM    186  H18 EG4     2      12.990  20.840  26.360  1.00  0.00            
TER
ENDMDL
MODEL        1
ATOM      1  C1  BCD     1      28.210  19.700  27.720  1.00  0.00            
ATOM      2  O1  BCD     1      27.250  20.550  28.440  1.00  0.00            
ATOM      3  C2  BCD     1      29.320  20.530  26.950  1.00  0.00            
ATOM      4  O2  BCD     1      29.950  21.520  27.800  1.00  0.00            
ATOM      5  C3  BCD     1      28.770  21.180  25.680  1.00  0.00            
ATOM      6  O3  BCD     1      29.800  21.580  24.830  1.00  0.00            
ATOM      7  C4  BCD     1      27.840  20.180  24.880  1.00  0.00            
ATOM      8  C5  BCD     1      26.830  19.390  25.760  1.00  0.00            
ATOM      9  O4  BCD     1      27.580  18.820  26.820  1.00  0.00            
ATOM     10  C6  BCD     1      26.050  18.300  25.070  1.00  0.00            
ATOM     11  O5  BCD     1      26.990  17.400  24.360  1.00  0.00            
ATOM     12  H1  BCD     1      28.580  19.070  28.540  1.00  0.00            
ATOM     13  H2  BCD     1      30.040  19.760  26.660  1.00  0.00            
ATOM     14  H3  BCD     1      30.710  21.870  27.340  1.00  0.00            
ATOM     15  H4  BCD     1      28.130  22.040  25.950  1.00  0.00            
ATOM     16  H5  BCD     1      30.510  21.860  25.410  1.00  0.00            
ATOM     17  H6  BCD     1      28.470  19.480  24.320  1.00  0.00            
ATOM     18  H7  BCD     1      26.100  20.030  26.280  1.00  0.00            
ATOM     19  H8  BCD     1      25.370  17.680  25.660  1.00  0.00            
ATOM     20  H9  BCD     1      25.450  18.880  24.350  1.00  0.00            
ATOM     21  H10 BCD     1      26.560  17.010  23.600  1.00  0.00            
ATOM     22  C7  BCD     1      25.620  21.810  31.880  1.00  0.00            
ATOM     23  O6  BCD     1      25.210  23.110  31.320  1.00  0.00            
ATOM     24  C8  BCD     1      27.140  21.680  31.880  1.00  0.00            
ATOM     25  O7  BCD     1      27.710  22.820  32.510  1.00  0.00            
ATOM     26  C9  BCD     1      27.740  21.610  30.490  1.00  0.00            
ATOM     27  O8  BCD     1      29.190  21.360  30.510  1.00  0.00            
ATOM     28  C10 BCD     1      27.040  20.460  29.800  1.00  0.00            
ATOM     29  C11 BCD     1      25.430  20.510  29.800  1.00  0.00            
ATOM     30  O9  BCD     1      25.010  20.720  31.200  1.00  0.00            
ATOM     31  C12 BCD     1      24.830  19.280  29.260  1.00  0.00            
ATOM     32  O10 BCD     1      25.370  18.170  29.850  1.00  0.00            
ATOM     33  H11 BCD     1      25.180  21.800  32.890  1.00  0.00            
ATOM     34  H12 BCD     1      27.280  20.760  32.460  1.00  0.00            
ATOM     35  H13 BCD     1      28.620  22.700  32.250  1.00  0.00            
ATOM     36  H14 BCD     1      27.580  22.530  29.910  1.00  0.00            
ATOM     37  H15 BCD     1      29.560  21.640  29.670  1.00  0.00            
ATOM     38  H16 BCD     1      27.360  19.480  30.190  1.00  0.00            
ATOM     39  H17 BCD     1      25.240  21.450  29.270  1.00  0.00            
ATOM     40  H18 BCD     1      23.750  19.300  29.420  1.00  0.00            
ATOM     41  H19 BCD     1      24.920  19.240  28.160  1.00  0.00            
ATOM     42  H20 BCD     1      25.380  17.400  29.270  1.00  0.00            
ATOM     43  C13 BCD     1      23.140  26.510  32.210  1.00  0.00            
ATOM     44  O11 BCD     1      23.380  26.780  30.830  1.00  0.00            
ATOM     45  C14 BCD     1      24.480  26.430  32.920  1.00  0.00            
ATOM     46  O12 BCD     1      25.060  27.750  32.780  1.00  0.00            
ATOM     47  C15 BCD     1      25.310  25.300  32.340  1.00  0.00            
ATOM     48  O13 BCD     1      26.600  25.210  33.080  1.00  0.00            
ATOM     49  C16 BCD     1      24.560  23.970  32.220  1.00  0.00            
ATOM     50  C17 BCD     1      23.130  24.080  31.770  1.00  0.00            
ATOM     51  O14 BCD     1      22.450  25.240  32.310  1.00  0.00            
ATOM     52  C18 BCD     1      22.320  22.800  32.020  1.00  0.00            
ATOM     53  O15 BCD     1      21.950  22.610  33.410  1.00  0.00            
ATOM     54  H21 BCD     1      22.390  27.190  32.620  1.00  0.00            
ATOM     55  H22 BCD     1      24.290  26.120  33.950  1.00  0.00            
ATOM     56  H23 BCD     1      25.890  27.730  33.260  1.00  0.00            
ATOM     57  H24 BCD     1      25.470  25.670  31.320  1.00  0.00            
ATOM     58  H25 BCD     1      27.020  24.390  32.810  1.00  0.00            
ATOM     59  H26 BCD     1      24.490  23.590  33.240  1.00  0.00            
ATOM     60  H27 BCD     1      23.080  24.260  30.690  1.00  0.00            
ATOM     61  H28 BCD     1      21.440  22.800  31.380  1.00  0.00            
ATOM     62  H29 BCD     1      22.970  21.940  31.810  1.00  0.00            
ATOM     63  H30 BCD     1      21.600  23.460  33.710  1.00  0.00            
ATOM     64  C19 BCD     1      21.990  29.650  28.140  1.00  0.00            
ATOM     65  O16 BCD     1      21.970  28.840  26.990  1.00  0.00            
ATOM     66  C20 BCD     1      23.410  29.780  28.640  1.00  0.00            
ATOM     67  O17 BCD     1      24.360  30.320  27.700  1.00  0.00            
ATOM     68  C21 BCD     1      23.870  28.460  29.290  1.00  0.00            
ATOM     69  O18 BCD     1      25.130  28.640  30.070  1.00  0.00            
ATOM     70  C22 BCD     1      22.930  28.010  30.320  1.00  0.00            
ATOM     71  C23 BCD     1      21.570  27.800  29.740  1.00  0.00            
ATOM     72  O19 BCD     1      21.150  29.060  29.210  1.00  0.00            
ATOM     73  C24 BCD     1      20.440  27.370  30.620  1.00  0.00            
ATOM     74  O20 BCD     1      20.300  28.180  31.860  1.00  0.00            
ATOM     75  H31 BCD     1      21.650  30.650  27.850  1.00  0.00            
ATOM     76  H32 BCD     1      23.340  30.460  29.500  1.00  0.00            
ATOM     77  H33 BCD     1      23.800  30.780  27.070  1.00  0.00            
ATOM     78  H34 BCD     1      23.870  27.670  28.530  1.00  0.00            
ATOM     79  H35 BCD     1      25.020  28.110  30.860  1.00  0.00            
ATOM     80  H36 BCD     1      22.870  28.750  31.120  1.00  0.00            
ATOM     81  H37 BCD     1      21.540  27.060  28.940  1.00  0.00            
ATOM     82  H38 BCD     1      19.460  27.360  30.120  1.00  0.00            
ATOM     83  H39 BCD     1      20.610  26.340  30.940  1.00  0.00            
ATOM     84  H40 BCD     1      20.660  29.040  31.640  1.00  0.00            
ATOM     85  C25 BCD     1      21.270  28.780  23.020  1.00  0.00            
ATOM     86  O21 BCD     1      22.310  27.780  23.140  1.00  0.00            
ATOM     87  C26 BCD     1      21.860  30.140  23.510  1.00  0.00            
ATOM     88  O22 BCD     1      22.810  30.490  22.500  1.00  0.00            
ATOM     89  C27 BCD     1      22.440  29.990  24.930  1.00  0.00            
ATOM     90  O23 BCD     1      22.870  31.250  25.470  1.00  0.00            
ATOM     91  C28 BCD     1      21.350  29.430  25.840  1.00  0.00            
ATOM     92  C29 BCD     1      20.520  28.280  25.210  1.00  0.00            
ATOM     93  O24 BCD     1      20.150  28.650  23.840  1.00  0.00            
ATOM     94  C30 BCD     1      19.300  27.940  26.020  1.00  0.00            
ATOM     95  O25 BCD     1      18.420  29.100  26.230  1.00  0.00            
ATOM     96  H41 BCD     1      20.970  28.880  21.970  1.00  0.00            
ATOM     97  H42 BCD     1      21.100  30.920  23.600  1.00  0.00            
ATOM     98  H43 BCD     1      23.610  29.970  22.610  1.00  0.00            
ATOM     99  H44 BCD     1      23.250  29.260  24.820  1.00  0.00            
ATOM    100  H45 BCD     1      23.390  31.740  24.810  1.00  0.00            
ATOM    101  H46 BCD     1      20.720  30.260  26.190  1.00  0.00            
ATOM    102  H47 BCD     1      21.130  27.370  25.180  1.00  0.00            
ATOM    103  H48 BCD     1      18.680  27.170  25.540  1.00  0.00            
ATOM    104  H49 BCD     1      19.620  27.550  26.990  1.00  0.00            
ATOM    105  H50 BCD     1      17.570  28.760  26.510  1.00  0.00            
ATOM    106  C31 BCD     1      25.100  25.540  20.990  1.00  0.00            
ATOM    107  O26 BCD     1      25.330  24.540  22.010  1.00  0.00            
ATOM    108  C32 BCD     1      25.500  26.950  21.370  1.00  0.00            
ATOM    109  O27 BCD     1      26.890  26.830  21.760  1.00  0.00            
ATOM    110  C33 BCD     1      24.610  27.470  22.490  1.00  0.00            
ATOM    111  C34 BCD     1      23.150  27.400  22.010  1.00  0.00            
ATOM    112  C35 BCD     1      22.860  25.940  21.590  1.00  0.00            
ATOM    113  O28 BCD     1      23.770  25.550  20.620  1.00  0.00            
ATOM    114  C36 BCD     1      21.410  25.820  21.010  1.00  0.00            
ATOM    115  O29 BCD     1      21.170  26.790  20.000  1.00  0.00            
ATOM    116  O30 BCD     1      24.930  28.820  22.820  1.00  0.00            
ATOM    117  H51 BCD     1      25.570  25.210  20.050  1.00  0.00            
ATOM    118  H52 BCD     1      25.390  27.590  20.490  1.00  0.00            
ATOM    119  H53 BCD     1      27.450  27.440  21.270  1.00  0.00            
ATOM    120  H54 BCD     1      24.630  26.780  23.340  1.00  0.00            
ATOM    121  H55 BCD     1      25.880  28.940  22.880  1.00  0.00            
ATOM    122  H56 BCD     1      22.960  28.070  21.170  1.00  0.00            
ATOM    123  H57 BCD     1      22.920  25.290  22.470  1.00  0.00            
ATOM    124  H58 BCD     1      21.300  24.810  20.620  1.00  0.00            
ATOM    125  H59 BCD     1      20.790  26.050  21.890  1.00  0.00            
ATOM    126  H60 BCD     1      20.230  26.950  20.000  1.00  0.00            
ATOM    127  C37 BCD     1      26.810  20.640  22.620  1.00  0.00            
ATOM    128  O31 BCD     1      27.020  20.930  24.000  1.00  0.00            
ATOM    129  C38 BCD     1      27.690  21.550  21.760  1.00  0.00            
ATOM    130  O32 BCD     1      28.980  21.500  22.260  1.00  0.00            
ATOM    131  C39 BCD     1      27.110  23.020  21.930  1.00  0.00            
ATOM    132  O33 BCD     1      27.890  24.010  21.160  1.00  0.00            
ATOM    133  C40 BCD     1      25.590  23.180  21.640  1.00  0.00            
ATOM    134  C41 BCD     1      24.870  22.180  22.550  1.00  0.00            
ATOM    135  O34 BCD     1      25.440  20.880  22.470  1.00  0.00            
ATOM    136  C42 BCD     1      23.340  22.140  22.440  1.00  0.00            
ATOM    137  O35 BCD     1      22.920  21.530  21.200  1.00  0.00            
ATOM    138  H61 BCD     1      27.070  19.590  22.410  1.00  0.00            
ATOM    139  H62 BCD     1      27.700  21.300  20.690  1.00  0.00            
ATOM    140  H63 BCD     1      28.800  21.520  23.210  1.00  0.00            
ATOM    141  H64 BCD     1      27.250  23.230  23.000  1.00  0.00            
ATOM    142  H65 BCD     1      27.560  24.900  21.310  1.00  0.00            
ATOM    143  H66 BCD     1      25.450  22.850  20.600  1.00  0.00            
ATOM    144  H67 BCD     1      25.070  22.490  23.590  1.00  0.00            
ATOM    145  H68 BCD     1      22.880  21.670  23.320  1.00  0.00            
ATOM    146  H69 BCD     1      22.980  23.180  22.470  1.00  0.00            
ATOM    147  H70 BCD     1      22.580  20.670  21.450  1.00  0.00            
ATOM    148  C1  EG4     2      22.780  20.010  25.990  1.00  0.00            
ATOM    149  O1  EG4     2      23.610  21.130  25.670  1.00  0.00            
ATOM    150  C2  EG4     2      23.440  22.260  26.440  1.00  0.00            
ATOM    151  C3  EG4     2      24.560  22.900  26.980  1.00  0.00            
ATOM    152  C4  EG4     2      24.490  24.030  27.790  1.00  0.00            
ATOM    153  C5  EG4     2      25.700  24.700  28.460  1.00  0.00            
ATOM    154  C6  EG4     2      26.570  25.160  27.310  1.00  0.00            
ATOM    155  C7  EG4     2      27.860  24.610  27.250  1.00  0.00            
ATOM    156  N1  EG4     2      28.690  24.960  26.250  1.00  0.00            
ATOM    157  C8  EG4     2      28.130  25.830  25.390  1.00  0.00            
ATOM    158  N2  EG4     2      28.780  26.120  24.290  1.00  0.00            
ATOM    159  N3  EG4     2      27.010  26.490  25.390  1.00  0.00            
ATOM    160  C9  EG4     2      26.260  26.160  26.400  1.00  0.00            
ATOM    161  N4  EG4     2      25.050  26.710  26.450  1.00  0.00            
ATOM    162  C10 EG4     2      23.250  24.560  27.950  1.00  0.00            
ATOM    163  C11 EG4     2      22.080  23.910  27.570  1.00  0.00            
ATOM    164  O2  EG4     2      20.830  24.430  27.950  1.00  0.00            
ATOM    165  C12 EG4     2      20.080  23.870  28.980  1.00  0.00            
ATOM    166  C13 EG4     2      22.140  22.810  26.690  1.00  0.00            
ATOM    167  O3  EG4     2      21.040  22.350  25.940  1.00  0.00            
ATOM    168  C14 EG4     2      20.230  23.260  25.240  1.00  0.00            
ATOM    169  H1  EG4     2      22.900  19.710  27.040  1.00  0.00            
ATOM    170  H2  EG4     2      22.920  19.120  25.370  1.00  0.00            
ATOM    171  H3  EG4     2      21.700  20.200  25.860  1.00  0.00            
ATOM    172  H4  EG4     2      25.540  22.470  26.840  1.00  0.00            
ATOM    173  H5  EG4     2      26.270  23.960  29.040  1.00  0.00            
ATOM    174  H6  EG4     2      25.370  25.570  29.030  1.00  0.00            
ATOM    175  H7  EG4     2      28.150  23.790  27.910  1.00  0.00            
ATOM    176  H8  EG4     2      28.020  26.270  23.630  1.00  0.00            
ATOM    177  H9  EG4     2      29.560  25.530  24.050  1.00  0.00            
ATOM    178  H10 EG4     2      24.310  26.100  26.770  1.00  0.00            
ATOM    179  H11 EG4     2      24.820  27.330  25.690  1.00  0.00            
ATOM    180  H12 EG4     2      23.070  25.440  28.570  1.00  0.00            
ATOM    181  H13 EG4     2      20.600  24.040  29.930  1.00  0.00            
ATOM    182  H14 EG4     2      19.050  24.270  29.020  1.00  0.00            
ATOM    183  H15 EG4     2      20.050  22.800  28.740  1.00  0.00            
ATOM    184  H16 EG4     2      20.890  24.120  25.060  1.00  0.00            
ATOM    185  H17 EG4     2      19.870  22.730  24.350  1.00  0.00            
ATOM    186  H18 EG4     2      19.490  23.670  25.940  1.00  0.00            
TER
ENDMDL
MODEL        1
ATOM      1  C1  BCD     1      28.050  16.060  24.450  1.00  0.00            
ATOM      2  O1  BCD     1      27.590  17.250  25.120  1.00  0.00            
ATOM      3  C2  BCD     1      29.250  16.310  23.490  1.00  0.00            
ATOM      4  O2  BCD     1      30.410  16.760  24.190  1.00  0.00            
ATOM      5  C3  BCD     1      28.880  17.370  22.440  1.00  0.00            
ATOM      6  O3  BCD     1      29.940  17.680  21.550  1.00  0.00            
ATOM      7  C4  BCD     1      27.710  16.940  21.630  1.00  0.00            
ATOM      8  C5  BCD     1      26.600  16.370  22.540  1.00  0.00            
ATOM      9  O4  BCD     1      26.970  15.520  23.600  1.00  0.00            
ATOM     10  C6  BCD     1      25.570  15.550  21.820  1.00  0.00            
ATOM     11  O5  BCD     1      26.200  14.320  21.370  1.00  0.00            
ATOM     12  H1  BCD     1      28.400  15.320  25.170  1.00  0.00            
ATOM     13  H2  BCD     1      29.500  15.380  22.970  1.00  0.00            
ATOM     14  H3  BCD     1      31.160  16.190  24.010  1.00  0.00            
ATOM     15  H4  BCD     1      28.640  18.230  23.090  1.00  0.00            
ATOM     16  H5  BCD     1      30.760  17.790  22.030  1.00  0.00            
ATOM     17  H6  BCD     1      28.090  16.180  20.930  1.00  0.00            
ATOM     18  H7  BCD     1      26.110  17.250  22.970  1.00  0.00            
ATOM     19  H8  BCD     1      24.790  15.250  22.530  1.00  0.00            
ATOM     20  H9  BCD     1      25.240  16.150  20.970  1.00  0.00            
ATOM     21  H10 BCD     1      26.110  13.760  22.150  1.00  0.00            
ATOM     22  C7  BCD     1      27.080  18.100  29.140  1.00  0.00            
ATOM     23  O6  BCD     1      27.250  19.480  29.030  1.00  0.00            
ATOM     24  C8  BCD     1      28.280  17.140  28.800  1.00  0.00            
ATOM     25  O7  BCD     1      29.420  17.590  29.490  1.00  0.00            
ATOM     26  C9  BCD     1      28.630  17.310  27.340  1.00  0.00            
ATOM     27  O8  BCD     1      29.720  16.470  26.890  1.00  0.00            
ATOM     28  C10 BCD     1      27.380  17.010  26.530  1.00  0.00            
ATOM     29  C11 BCD     1      26.120  17.800  26.990  1.00  0.00            
ATOM     30  O9  BCD     1      25.970  17.710  28.350  1.00  0.00            
ATOM     31  C12 BCD     1      24.900  17.410  26.140  1.00  0.00            
ATOM     32  O10 BCD     1      24.550  16.050  26.450  1.00  0.00            
ATOM     33  H11 BCD     1      26.710  17.900  30.150  1.00  0.00            
ATOM     34  H12 BCD     1      28.130  16.090  29.090  1.00  0.00            
ATOM     35  H13 BCD     1      30.220  17.220  29.110  1.00  0.00            
ATOM     36  H14 BCD     1      28.960  18.340  27.170  1.00  0.00            
ATOM     37  H15 BCD     1      30.220  16.900  26.190  1.00  0.00            
ATOM     38  H16 BCD     1      27.090  15.950  26.590  1.00  0.00            
ATOM     39  H17 BCD     1      26.360  18.850  26.780  1.00  0.00            
ATOM     40  H18 BCD     1      24.090  18.050  26.520  1.00  0.00            
ATOM     41  H19 BCD     1      25.130  17.590  25.090  1.00  0.00            
ATOM     42  H20 BCD     1      23.940  15.760  25.760  1.00  0.00            
ATOM     43  C13 BCD     1      28.180  22.980  30.720  1.00  0.00            
ATOM     44  O11 BCD     1      27.470  23.410  29.540  1.00  0.00            
ATOM     45  C14 BCD     1      29.430  22.120  30.480  1.00  0.00            
ATOM     46  O12 BCD     1      30.460  22.930  29.900  1.00  0.00            
ATOM     47  C15 BCD     1      29.030  20.960  29.560  1.00  0.00            
ATOM     48  O13 BCD     1      30.180  20.130  29.390  1.00  0.00            
ATOM     49  C16 BCD     1      27.800  20.150  30.170  1.00  0.00            
ATOM     50  C17 BCD     1      26.750  21.000  30.900  1.00  0.00            
ATOM     51  O14 BCD     1      27.340  22.100  31.510  1.00  0.00            
ATOM     52  C18 BCD     1      25.930  20.270  31.870  1.00  0.00            
ATOM     53  O15 BCD     1      26.790  19.700  32.890  1.00  0.00            
ATOM     54  H21 BCD     1      28.370  23.800  31.430  1.00  0.00            
ATOM     55  H22 BCD     1      29.760  21.800  31.470  1.00  0.00            
ATOM     56  H23 BCD     1      31.220  22.350  30.030  1.00  0.00            
ATOM     57  H24 BCD     1      28.670  21.450  28.640  1.00  0.00            
ATOM     58  H25 BCD     1      29.840  19.270  29.130  1.00  0.00            
ATOM     59  H26 BCD     1      28.240  19.470  30.900  1.00  0.00            
ATOM     60  H27 BCD     1      26.100  21.370  30.100  1.00  0.00            
ATOM     61  H28 BCD     1      25.250  20.980  32.360  1.00  0.00            
ATOM     62  H29 BCD     1      25.320  19.470  31.450  1.00  0.00            
ATOM     63  H30 BCD     1      26.910  18.810  32.550  1.00  0.00            
ATOM     64  C19 BCD     1      26.420  26.820  27.490  1.00  0.00            
ATOM     65  O16 BCD     1      25.970  26.020  26.340  1.00  0.00            
ATOM     66  C20 BCD     1      27.880  26.670  27.840  1.00  0.00            
ATOM     67  O17 BCD     1      28.660  27.030  26.740  1.00  0.00            
ATOM     68  C21 BCD     1      28.220  25.250  28.260  1.00  0.00            
ATOM     69  O18 BCD     1      29.660  25.160  28.620  1.00  0.00            
ATOM     70  C22 BCD     1      27.320  24.810  29.440  1.00  0.00            
ATOM     71  C23 BCD     1      25.890  25.100  29.150  1.00  0.00            
ATOM     72  O19 BCD     1      25.620  26.410  28.610  1.00  0.00            
ATOM     73  C24 BCD     1      24.830  24.850  30.250  1.00  0.00            
ATOM     74  O20 BCD     1      24.970  25.930  31.200  1.00  0.00            
ATOM     75  H31 BCD     1      26.150  27.870  27.290  1.00  0.00            
ATOM     76  H32 BCD     1      28.170  27.350  28.650  1.00  0.00            
ATOM     77  H33 BCD     1      28.790  27.980  26.680  1.00  0.00            
ATOM     78  H34 BCD     1      28.060  24.710  27.310  1.00  0.00            
ATOM     79  H35 BCD     1      29.860  24.310  29.020  1.00  0.00            
ATOM     80  H36 BCD     1      27.660  25.310  30.350  1.00  0.00            
ATOM     81  H37 BCD     1      25.620  24.440  28.310  1.00  0.00            
ATOM     82  H38 BCD     1      23.850  24.860  29.740  1.00  0.00            
ATOM     83  H39 BCD     1      24.940  23.810  30.590  1.00  0.00            
ATOM     84  H40 BCD     1      24.710  26.800  30.890  1.00  0.00            
ATOM     85  C25 BCD     1      23.420  25.990  23.190  1.00  0.00            
ATOM     86  O21 BCD     1      24.180  24.870  22.720  1.00  0.00            
ATOM     87  C26 BCD     1      24.260  27.310  23.280  1.00  0.00            
ATOM     88  O22 BCD     1      24.760  27.770  22.000  1.00  0.00            
ATOM     89  C27 BCD     1      25.400  27.110  24.270  1.00  0.00            
ATOM     90  O23 BCD     1      26.150  28.330  24.490  1.00  0.00            
ATOM     91  C28 BCD     1      24.830  26.610  25.610  1.00  0.00            
ATOM     92  C29 BCD     1      23.860  25.450  25.510  1.00  0.00            
ATOM     93  O24 BCD     1      22.890  25.690  24.470  1.00  0.00            
ATOM     94  C30 BCD     1      23.090  25.120  26.760  1.00  0.00            
ATOM     95  O25 BCD     1      22.350  26.200  27.220  1.00  0.00            
ATOM     96  H41 BCD     1      22.600  26.140  22.470  1.00  0.00            
ATOM     97  H42 BCD     1      23.620  28.110  23.680  1.00  0.00            
ATOM     98  H43 BCD     1      25.310  27.060  21.670  1.00  0.00            
ATOM     99  H44 BCD     1      26.090  26.360  23.860  1.00  0.00            
ATOM    100  H45 BCD     1      26.960  28.280  23.960  1.00  0.00            
ATOM    101  H46 BCD     1      24.330  27.420  26.170  1.00  0.00            
ATOM    102  H47 BCD     1      24.410  24.540  25.250  1.00  0.00            
ATOM    103  H48 BCD     1      22.550  24.190  26.540  1.00  0.00            
ATOM    104  H49 BCD     1      23.810  24.750  27.500  1.00  0.00            
ATOM    105  H50 BCD     1      21.710  26.000  27.920  1.00  0.00            
ATOM    106  C31 BCD     1      25.070  22.820  19.230  1.00  0.00            
ATOM    107  O26 BCD     1      25.750  21.790  19.970  1.00  0.00            
ATOM    108  C32 BCD     1      25.840  24.120  19.540  1.00  0.00            
ATOM    109  O27 BCD     1      27.220  24.010  18.950  1.00  0.00            
ATOM    110  C33 BCD     1      25.760  24.590  20.980  1.00  0.00            
ATOM    111  C34 BCD     1      24.300  24.650  21.390  1.00  0.00            
ATOM    112  C35 BCD     1      23.540  23.420  21.030  1.00  0.00            
ATOM    113  O28 BCD     1      23.650  23.050  19.650  1.00  0.00            
ATOM    114  C36 BCD     1      22.060  23.550  21.280  1.00  0.00            
ATOM    115  O29 BCD     1      21.450  24.650  20.580  1.00  0.00            
ATOM    116  O30 BCD     1      26.500  25.790  21.230  1.00  0.00            
ATOM    117  H51 BCD     1      25.030  22.590  18.160  1.00  0.00            
ATOM    118  H52 BCD     1      25.360  24.920  18.950  1.00  0.00            
ATOM    119  H53 BCD     1      27.600  24.900  18.960  1.00  0.00            
ATOM    120  H54 BCD     1      26.160  23.800  21.640  1.00  0.00            
ATOM    121  H55 BCD     1      27.410  25.540  21.390  1.00  0.00            
ATOM    122  H56 BCD     1      24.030  25.480  20.740  1.00  0.00            
ATOM    123  H57 BCD     1      23.910  22.650  21.710  1.00  0.00            
ATOM    124  H58 BCD     1      21.590  22.570  21.100  1.00  0.00            
ATOM    125  H59 BCD     1      21.960  23.780  22.350  1.00  0.00            
ATOM    126  H60 BCD     1      20.530  24.700  20.850  1.00  0.00            
ATOM    127  C37 BCD     1      26.900  17.850  19.660  1.00  0.00            
ATOM    128  O31 BCD     1      27.150  18.040  20.990  1.00  0.00            
ATOM    129  C38 BCD     1      27.760  18.870  18.870  1.00  0.00            
ATOM    130  O32 BCD     1      29.110  18.510  18.940  1.00  0.00            
ATOM    131  C39 BCD     1      27.490  20.310  19.330  1.00  0.00            
ATOM    132  O33 BCD     1      28.170  21.400  18.610  1.00  0.00            
ATOM    133  C40 BCD     1      25.970  20.530  19.320  1.00  0.00            
ATOM    134  C41 BCD     1      25.050  19.340  19.770  1.00  0.00            
ATOM    135  O34 BCD     1      25.550  18.060  19.290  1.00  0.00            
ATOM    136  C42 BCD     1      23.620  19.550  19.250  1.00  0.00            
ATOM    137  O35 BCD     1      23.660  19.760  17.820  1.00  0.00            
ATOM    138  H61 BCD     1      27.110  16.800  19.410  1.00  0.00            
ATOM    139  H62 BCD     1      27.360  18.760  17.860  1.00  0.00            
ATOM    140  H63 BCD     1      29.230  18.110  19.800  1.00  0.00            
ATOM    141  H64 BCD     1      27.760  20.370  20.390  1.00  0.00            
ATOM    142  H65 BCD     1      27.900  22.280  18.880  1.00  0.00            
ATOM    143  H66 BCD     1      25.860  20.710  18.240  1.00  0.00            
ATOM    144  H67 BCD     1      25.040  19.440  20.860  1.00  0.00            
ATOM    145  H68 BCD     1      22.920  18.730  19.460  1.00  0.00            
ATOM    146  H69 BCD     1      23.320  20.520  19.660  1.00  0.00            
ATOM    147  H70 BCD     1      22.760  19.710  17.480  1.00  0.00            
ATOM    148  C1  EG4     2      22.810  18.450  23.450  1.00  0.00            
ATOM    149  O1  EG4     2      23.940  19.240  23.150  1.00  0.00            
ATOM    150  C2  EG4     2      24.670  19.950  24.050  1.00  0.00            
ATOM    151  C3  EG4     2      26.050  20.180  23.880  1.00  0.00            
ATOM    152  C4  EG4     2      26.830  21.030  24.710  1.00  0.00            
ATOM    153  C5  EG4     2      28.320  21.170  24.550  1.00  0.00            
ATOM    154  C6  EG4     2      28.820  22.060  23.480  1.00  0.00            
ATOM    155  C7  EG4     2      29.210  21.570  22.270  1.00  0.00            
ATOM    156  N1  EG4     2      29.740  22.340  21.320  1.00  0.00            
ATOM    157  C8  EG4     2      29.740  23.620  21.580  1.00  0.00            
ATOM    158  N2  EG4     2      30.380  24.290  20.680  1.00  0.00            
ATOM    159  N3  EG4     2      29.460  24.270  22.690  1.00  0.00            
ATOM    160  C9  EG4     2      28.990  23.420  23.600  1.00  0.00            
ATOM    161  N4  EG4     2      28.770  24.130  24.730  1.00  0.00            
ATOM    162  C10 EG4     2      26.190  21.660  25.740  1.00  0.00            
ATOM    163  C11 EG4     2      24.840  21.470  25.900  1.00  0.00            
ATOM    164  O2  EG4     2      24.280  22.120  27.040  1.00  0.00            
ATOM    165  C12 EG4     2      24.150  21.330  28.210  1.00  0.00            
ATOM    166  C13 EG4     2      24.040  20.590  25.130  1.00  0.00            
ATOM    167  O3  EG4     2      22.660  20.680  25.310  1.00  0.00            
ATOM    168  C14 EG4     2      21.990  21.430  24.300  1.00  0.00            
ATOM    169  H1  EG4     2      22.820  17.630  22.730  1.00  0.00            
ATOM    170  H2  EG4     2      21.890  19.020  23.280  1.00  0.00            
ATOM    171  H3  EG4     2      22.780  18.020  24.460  1.00  0.00            
ATOM    172  H4  EG4     2      26.490  19.610  23.070  1.00  0.00            
ATOM    173  H5  EG4     2      28.710  20.170  24.320  1.00  0.00            
ATOM    174  H6  EG4     2      28.880  21.470  25.450  1.00  0.00            
ATOM    175  H7  EG4     2      29.160  20.490  22.160  1.00  0.00            
ATOM    176  H8  EG4     2      30.740  25.120  21.140  1.00  0.00            
ATOM    177  H9  EG4     2      31.030  23.650  20.240  1.00  0.00            
ATOM    178  H10 EG4     2      28.170  23.530  25.280  1.00  0.00            
ATOM    179  H11 EG4     2      28.570  25.090  24.480  1.00  0.00            
ATOM    180  H12 EG4     2      26.710  22.120  26.570  1.00  0.00            
ATOM    181  H13 EG4     2      23.990  21.830  29.180  1.00  0.00            
ATOM    182  H14 EG4     2      23.460  20.490  28.040  1.00  0.00            
ATOM    183  H15 EG4     2      25.100  20.860  28.470  1.00  0.00            
ATOM    184  H16 EG4     2      20.920  21.180  24.390  1.00  0.00            
ATOM    185  H17 EG4     2      22.180  22.490  24.490  1.00  0.00            
ATOM    186  H18 EG4     2      22.380  21.030  23.360  1.00  0.00            
TER
ENDMDL
MODEL        1
ATOM      1  C1  BCD     1      21.290  17.650  28.790  1.00  0.00            
ATOM      2  O1  BCD     1      21.430  18.800  29.640  1.00  0.00            
ATOM      3  C2  BCD     1      21.690  18.010  27.410  1.00  0.00            
ATOM      4  O2  BCD     1      23.080  18.320  27.300  1.00  0.00            
ATOM      5  C3  BCD     1      20.890  19.230  26.900  1.00  0.00            
ATOM      6  O3  BCD     1      21.210  19.540  25.550  1.00  0.00            
ATOM      7  C4  BCD     1      19.370  18.940  27.070  1.00  0.00            
ATOM      8  C5  BCD     1      19.030  18.240  28.420  1.00  0.00            
ATOM      9  O4  BCD     1      19.890  17.240  28.800  1.00  0.00            
ATOM     10  C6  BCD     1      17.550  17.740  28.470  1.00  0.00            
ATOM     11  O5  BCD     1      17.150  16.990  27.330  1.00  0.00            
ATOM     12  H1  BCD     1      21.870  16.800  29.180  1.00  0.00            
ATOM     13  H2  BCD     1      21.500  17.150  26.760  1.00  0.00            
ATOM     14  H3  BCD     1      23.300  18.610  26.410  1.00  0.00            
ATOM     15  H4  BCD     1      21.110  20.040  27.620  1.00  0.00            
ATOM     16  H5  BCD     1      21.070  18.740  25.040  1.00  0.00            
ATOM     17  H6  BCD     1      19.020  18.340  26.220  1.00  0.00            
ATOM     18  H7  BCD     1      19.170  19.060  29.140  1.00  0.00            
ATOM     19  H8  BCD     1      17.530  17.000  29.280  1.00  0.00            
ATOM     20  H9  BCD     1      16.850  18.540  28.740  1.00  0.00            
ATOM     21  H10 BCD     1      16.740  16.210  27.710  1.00  0.00            
ATOM     22  C7  BCD     1      23.190  20.280  33.010  1.00  0.00            
ATOM     23  O6  BCD     1      22.260  21.360  32.940  1.00  0.00            
ATOM     24  C8  BCD     1      24.090  20.290  31.770  1.00  0.00            
ATOM     25  O7  BCD     1      24.800  21.610  31.690  1.00  0.00            
ATOM     26  C9  BCD     1      23.240  20.050  30.500  1.00  0.00            
ATOM     27  O8  BCD     1      24.040  20.200  29.290  1.00  0.00            
ATOM     28  C10 BCD     1      22.460  18.750  30.640  1.00  0.00            
ATOM     29  C11 BCD     1      21.670  18.710  31.930  1.00  0.00            
ATOM     30  O9  BCD     1      22.470  19.060  33.140  1.00  0.00            
ATOM     31  C12 BCD     1      20.790  17.470  32.130  1.00  0.00            
ATOM     32  O10 BCD     1      21.600  16.260  32.080  1.00  0.00            
ATOM     33  H11 BCD     1      23.770  20.290  33.940  1.00  0.00            
ATOM     34  H12 BCD     1      24.790  19.450  31.890  1.00  0.00            
ATOM     35  H13 BCD     1      24.140  22.300  31.690  1.00  0.00            
ATOM     36  H14 BCD     1      22.470  20.840  30.540  1.00  0.00            
ATOM     37  H15 BCD     1      23.610  19.780  28.550  1.00  0.00            
ATOM     38  H16 BCD     1      23.060  17.840  30.510  1.00  0.00            
ATOM     39  H17 BCD     1      20.910  19.500  31.920  1.00  0.00            
ATOM     40  H18 BCD     1      20.360  17.560  33.130  1.00  0.00            
ATOM     41  H19 BCD     1      19.940  17.340  31.450  1.00  0.00            
ATOM     42  H20 BCD     1      21.090  15.610  31.590  1.00  0.00            
ATOM     43  C13 BCD     1      20.950  24.320  35.410  1.00  0.00            
ATOM     44  O11 BCD     1      19.560  24.070  35.010  1.00  0.00            
ATOM     45  C14 BCD     1      21.870  24.700  34.220  1.00  0.00            
ATOM     46  O12 BCD     1      21.410  25.980  33.560  1.00  0.00            
ATOM     47  C15 BCD     1      22.070  23.580  33.230  1.00  0.00            
ATOM     48  O13 BCD     1      23.180  23.830  32.320  1.00  0.00            
ATOM     49  C16 BCD     1      22.450  22.330  33.980  1.00  0.00            
ATOM     50  C17 BCD     1      21.540  22.060  35.110  1.00  0.00            
ATOM     51  O14 BCD     1      21.550  23.210  36.000  1.00  0.00            
ATOM     52  C18 BCD     1      21.840  20.800  35.930  1.00  0.00            
ATOM     53  O15 BCD     1      23.190  20.700  36.270  1.00  0.00            
ATOM     54  H21 BCD     1      20.900  25.070  36.210  1.00  0.00            
ATOM     55  H22 BCD     1      22.820  24.890  34.740  1.00  0.00            
ATOM     56  H23 BCD     1      21.780  26.100  32.680  1.00  0.00            
ATOM     57  H24 BCD     1      21.140  23.380  32.690  1.00  0.00            
ATOM     58  H25 BCD     1      22.950  24.510  31.680  1.00  0.00            
ATOM     59  H26 BCD     1      23.500  22.430  34.290  1.00  0.00            
ATOM     60  H27 BCD     1      20.530  21.980  34.690  1.00  0.00            
ATOM     61  H28 BCD     1      21.210  20.870  36.830  1.00  0.00            
ATOM     62  H29 BCD     1      21.540  19.880  35.400  1.00  0.00            
ATOM     63  H30 BCD     1      23.390  21.410  36.890  1.00  0.00            
ATOM     64  C19 BCD     1      15.730  25.180  35.810  1.00  0.00            
ATOM     65  O16 BCD     1      15.300  24.350  34.740  1.00  0.00            
ATOM     66  C20 BCD     1      16.630  26.380  35.310  1.00  0.00            
ATOM     67  O17 BCD     1      15.850  27.270  34.450  1.00  0.00            
ATOM     68  C21 BCD     1      17.840  25.770  34.670  1.00  0.00            
ATOM     69  O18 BCD     1      18.760  26.820  34.230  1.00  0.00            
ATOM     70  C22 BCD     1      18.620  24.840  35.710  1.00  0.00            
ATOM     71  C23 BCD     1      17.650  23.860  36.320  1.00  0.00            
ATOM     72  O19 BCD     1      16.450  24.410  36.810  1.00  0.00            
ATOM     73  C24 BCD     1      18.240  23.000  37.390  1.00  0.00            
ATOM     74  O20 BCD     1      18.570  23.710  38.580  1.00  0.00            
ATOM     75  H31 BCD     1      14.840  25.670  36.210  1.00  0.00            
ATOM     76  H32 BCD     1      16.950  27.000  36.160  1.00  0.00            
ATOM     77  H33 BCD     1      16.500  27.870  34.070  1.00  0.00            
ATOM     78  H34 BCD     1      17.530  25.230  33.770  1.00  0.00            
ATOM     79  H35 BCD     1      19.510  26.460  33.750  1.00  0.00            
ATOM     80  H36 BCD     1      19.030  25.500  36.480  1.00  0.00            
ATOM     81  H37 BCD     1      17.260  23.270  35.480  1.00  0.00            
ATOM     82  H38 BCD     1      17.460  22.250  37.580  1.00  0.00            
ATOM     83  H39 BCD     1      19.100  22.500  36.930  1.00  0.00            
ATOM     84  H40 BCD     1      17.760  23.700  39.100  1.00  0.00            
ATOM     85  C25 BCD     1      12.190  23.100  32.390  1.00  0.00            
ATOM     86  O21 BCD     1      13.190  23.110  31.330  1.00  0.00            
ATOM     87  C26 BCD     1      12.040  24.520  32.940  1.00  0.00            
ATOM     88  O22 BCD     1      11.550  25.440  31.860  1.00  0.00            
ATOM     89  C27 BCD     1      13.390  24.970  33.550  1.00  0.00            
ATOM     90  O23 BCD     1      13.200  26.360  34.040  1.00  0.00            
ATOM     91  C28 BCD     1      13.890  24.040  34.610  1.00  0.00            
ATOM     92  C29 BCD     1      13.780  22.580  34.130  1.00  0.00            
ATOM     93  O24 BCD     1      12.530  22.210  33.480  1.00  0.00            
ATOM     94  C30 BCD     1      13.860  21.630  35.310  1.00  0.00            
ATOM     95  O25 BCD     1      12.760  21.740  36.200  1.00  0.00            
ATOM     96  H41 BCD     1      11.210  22.790  31.990  1.00  0.00            
ATOM     97  H42 BCD     1      11.360  24.420  33.800  1.00  0.00            
ATOM     98  H43 BCD     1      12.190  25.470  31.150  1.00  0.00            
ATOM     99  H44 BCD     1      14.130  24.960  32.740  1.00  0.00            
ATOM    100  H45 BCD     1      13.980  26.750  34.440  1.00  0.00            
ATOM    101  H46 BCD     1      13.400  24.310  35.550  1.00  0.00            
ATOM    102  H47 BCD     1      14.520  22.410  33.340  1.00  0.00            
ATOM    103  H48 BCD     1      13.810  20.620  34.900  1.00  0.00            
ATOM    104  H49 BCD     1      14.820  21.780  35.830  1.00  0.00            
ATOM    105  H50 BCD     1      11.920  21.510  35.800  1.00  0.00            
ATOM    106  C31 BCD     1      13.990  23.190  27.240  1.00  0.00            
ATOM    107  O26 BCD     1      15.190  22.580  27.610  1.00  0.00            
ATOM    108  C32 BCD     1      13.800  24.570  27.840  1.00  0.00            
ATOM    109  O27 BCD     1      14.810  25.450  27.240  1.00  0.00            
ATOM    110  C33 BCD     1      13.880  24.430  29.380  1.00  0.00            
ATOM    111  C34 BCD     1      12.830  23.400  29.900  1.00  0.00            
ATOM    112  C35 BCD     1      12.900  22.060  29.040  1.00  0.00            
ATOM    113  O28 BCD     1      12.850  22.360  27.610  1.00  0.00            
ATOM    114  C36 BCD     1      11.760  21.240  29.360  1.00  0.00            
ATOM    115  O29 BCD     1      10.560  21.860  28.960  1.00  0.00            
ATOM    116  O30 BCD     1      13.580  25.700  29.950  1.00  0.00            
ATOM    117  H51 BCD     1      13.990  23.270  26.150  1.00  0.00            
ATOM    118  H52 BCD     1      12.780  24.880  27.590  1.00  0.00            
ATOM    119  H53 BCD     1      14.410  26.320  27.170  1.00  0.00            
ATOM    120  H54 BCD     1      14.920  24.140  29.580  1.00  0.00            
ATOM    121  H55 BCD     1      14.330  26.010  30.470  1.00  0.00            
ATOM    122  H56 BCD     1      11.840  23.870  29.880  1.00  0.00            
ATOM    123  H57 BCD     1      13.860  21.570  29.230  1.00  0.00            
ATOM    124  H58 BCD     1      11.890  20.240  28.930  1.00  0.00            
ATOM    125  H59 BCD     1      11.680  21.060  30.440  1.00  0.00            
ATOM    126  H60 BCD     1      10.610  22.060  28.020  1.00  0.00            
ATOM    127  C37 BCD     1      18.450  20.870  25.900  1.00  0.00            
ATOM    128  O31 BCD     1      18.700  20.180  27.090  1.00  0.00            
ATOM    129  C38 BCD     1      18.580  22.350  26.130  1.00  0.00            
ATOM    130  O32 BCD     1      19.880  22.760  26.620  1.00  0.00            
ATOM    131  C39 BCD     1      17.460  22.870  27.080  1.00  0.00            
ATOM    132  O33 BCD     1      17.450  24.300  27.360  1.00  0.00            
ATOM    133  C40 BCD     1      16.080  22.410  26.500  1.00  0.00            
ATOM    134  C41 BCD     1      16.120  20.840  26.350  1.00  0.00            
ATOM    135  O34 BCD     1      17.130  20.520  25.480  1.00  0.00            
ATOM    136  C42 BCD     1      14.840  20.160  25.850  1.00  0.00            
ATOM    137  O35 BCD     1      14.790  20.460  24.500  1.00  0.00            
ATOM    138  H61 BCD     1      19.170  20.510  25.150  1.00  0.00            
ATOM    139  H62 BCD     1      18.460  22.850  25.160  1.00  0.00            
ATOM    140  H63 BCD     1      20.010  23.710  26.510  1.00  0.00            
ATOM    141  H64 BCD     1      17.510  22.320  28.020  1.00  0.00            
ATOM    142  H65 BCD     1      16.530  24.590  27.370  1.00  0.00            
ATOM    143  H66 BCD     1      15.860  23.040  25.630  1.00  0.00            
ATOM    144  H67 BCD     1      16.290  20.340  27.310  1.00  0.00            
ATOM    145  H68 BCD     1      14.840  19.090  26.080  1.00  0.00            
ATOM    146  H69 BCD     1      13.950  20.620  26.300  1.00  0.00            
ATOM    147  H70 BCD     1      15.650  20.610  24.110  1.00  0.00            
ATOM    148  C1  EG4     2      13.850  19.520  31.660  1.00  0.00            
ATOM    149  O1  EG4     2      15.110  18.970  31.140  1.00  0.00            
ATOM    150  C2  EG4     2      16.330  19.360  31.700  1.00  0.00            
ATOM    151  C3  EG4     2      17.000  20.220  30.870  1.00  0.00            
ATOM    152  C4  EG4     2      18.260  20.710  31.210  1.00  0.00            
ATOM    153  C5  EG4     2      19.130  21.510  30.280  1.00  0.00            
ATOM    154  C6  EG4     2      19.000  22.970  30.510  1.00  0.00            
ATOM    155  C7  EG4     2      18.010  23.520  31.290  1.00  0.00            
ATOM    156  N1  EG4     2      17.980  24.830  31.500  1.00  0.00            
ATOM    157  C8  EG4     2      19.030  25.550  31.010  1.00  0.00            
ATOM    158  N2  EG4     2      18.900  26.900  31.120  1.00  0.00            
ATOM    159  N3  EG4     2      20.020  25.150  30.240  1.00  0.00            
ATOM    160  C9  EG4     2      20.030  23.820  30.080  1.00  0.00            
ATOM    161  N4  EG4     2      21.020  23.450  29.250  1.00  0.00            
ATOM    162  C10 EG4     2      18.770  20.440  32.510  1.00  0.00            
ATOM    163  C11 EG4     2      17.980  19.740  33.430  1.00  0.00            
ATOM    164  O2  EG4     2      18.540  19.640  34.690  1.00  0.00            
ATOM    165  C12 EG4     2      17.810  19.380  35.940  1.00  0.00            
ATOM    166  C13 EG4     2      16.790  19.110  32.960  1.00  0.00            
ATOM    167  O3  EG4     2      16.110  18.180  33.740  1.00  0.00            
ATOM    168  C14 EG4     2      16.220  16.810  33.420  1.00  0.00            
ATOM    169  H1  EG4     2      13.780  20.610  31.610  1.00  0.00            
ATOM    170  H2  EG4     2      13.680  19.400  32.740  1.00  0.00            
ATOM    171  H3  EG4     2      13.030  19.000  31.140  1.00  0.00            
ATOM    172  H4  EG4     2      16.620  20.480  29.890  1.00  0.00            
ATOM    173  H5  EG4     2      18.960  21.230  29.230  1.00  0.00            
ATOM    174  H6  EG4     2      20.180  21.200  30.320  1.00  0.00            
ATOM    175  H7  EG4     2      17.170  23.010  31.750  1.00  0.00            
ATOM    176  H8  EG4     2      18.440  27.280  31.940  1.00  0.00            
ATOM    177  H9  EG4     2      19.770  27.360  30.890  1.00  0.00            
ATOM    178  H10 EG4     2      20.600  22.890  28.520  1.00  0.00            
ATOM    179  H11 EG4     2      21.540  24.250  28.930  1.00  0.00            
ATOM    180  H12 EG4     2      19.700  20.810  32.920  1.00  0.00            
ATOM    181  H13 EG4     2      17.090  20.200  36.060  1.00  0.00            
ATOM    182  H14 EG4     2      17.430  18.350  35.880  1.00  0.00            
ATOM    183  H15 EG4     2      18.480  19.480  36.800  1.00  0.00            
ATOM    184  H16 EG4     2      15.570  16.490  32.600  1.00  0.00            
ATOM    185  H17 EG4     2      17.280  16.680  33.160  1.00  0.00            
ATOM    186  H18 EG4     2      16.040  16.250  34.350  1.00  0.00            
TER
ENDMDL
MODEL        1
ATOM      1  C1  BCD     1      26.230  20.510  23.790  1.00  0.00            
ATOM      2  O1  BCD     1      25.880  21.660  24.580  1.00  0.00            
ATOM      3  C2  BCD     1      25.690  20.480  22.450  1.00  0.00            
ATOM      4  O2  BCD     1      26.110  21.650  21.720  1.00  0.00            
ATOM      5  C3  BCD     1      24.120  20.390  22.560  1.00  0.00            
ATOM      6  O3  BCD     1      23.520  20.310  21.220  1.00  0.00            
ATOM      7  C4  BCD     1      23.790  19.220  23.270  1.00  0.00            
ATOM      8  C5  BCD     1      24.460  19.210  24.660  1.00  0.00            
ATOM      9  O4  BCD     1      25.850  19.360  24.460  1.00  0.00            
ATOM     10  C6  BCD     1      24.230  17.940  25.410  1.00  0.00            
ATOM     11  O5  BCD     1      24.690  16.810  24.740  1.00  0.00            
ATOM     12  H1  BCD     1      27.320  20.440  23.650  1.00  0.00            
ATOM     13  H2  BCD     1      25.920  19.550  21.920  1.00  0.00            
ATOM     14  H3  BCD     1      26.980  21.440  21.370  1.00  0.00            
ATOM     15  H4  BCD     1      23.600  21.220  23.060  1.00  0.00            
ATOM     16  H5  BCD     1      23.770  21.120  20.770  1.00  0.00            
ATOM     17  H6  BCD     1      24.160  18.380  22.660  1.00  0.00            
ATOM     18  H7  BCD     1      24.120  20.090  25.210  1.00  0.00            
ATOM     19  H8  BCD     1      24.690  18.040  26.400  1.00  0.00            
ATOM     20  H9  BCD     1      23.140  17.840  25.550  1.00  0.00            
ATOM     21  H10 BCD     1      24.260  16.040  25.110  1.00  0.00            
ATOM     22  C7  BCD     1      26.910  25.110  26.520  1.00  0.00            
ATOM     23  O6  BCD     1      25.740  24.890  27.240  1.00  0.00            
ATOM     24  C8  BCD     1      26.540  25.280  25.040  1.00  0.00            
ATOM     25  O7  BCD     1      25.820  26.470  24.780  1.00  0.00            
ATOM     26  C9  BCD     1      25.870  24.020  24.430  1.00  0.00            
ATOM     27  O8  BCD     1      25.650  24.080  23.010  1.00  0.00            
ATOM     28  C10 BCD     1      26.690  22.770  24.800  1.00  0.00            
ATOM     29  C11 BCD     1      27.180  22.720  26.250  1.00  0.00            
ATOM     30  O9  BCD     1      27.710  23.940  26.720  1.00  0.00            
ATOM     31  C12 BCD     1      28.060  21.560  26.570  1.00  0.00            
ATOM     32  O10 BCD     1      29.230  21.500  25.710  1.00  0.00            
ATOM     33  H11 BCD     1      27.390  26.020  26.890  1.00  0.00            
ATOM     34  H12 BCD     1      27.470  25.370  24.460  1.00  0.00            
ATOM     35  H13 BCD     1      25.500  26.340  23.890  1.00  0.00            
ATOM     36  H14 BCD     1      24.910  23.970  24.950  1.00  0.00            
ATOM     37  H15 BCD     1      25.600  23.190  22.640  1.00  0.00            
ATOM     38  H16 BCD     1      27.570  22.700  24.150  1.00  0.00            
ATOM     39  H17 BCD     1      26.250  22.570  26.810  1.00  0.00            
ATOM     40  H18 BCD     1      28.320  21.590  27.630  1.00  0.00            
ATOM     41  H19 BCD     1      27.500  20.650  26.300  1.00  0.00            
ATOM     42  H20 BCD     1      29.580  22.400  25.670  1.00  0.00            
ATOM     43  C13 BCD     1      23.690  26.320  30.550  1.00  0.00            
ATOM     44  O11 BCD     1      22.610  25.350  30.560  1.00  0.00            
ATOM     45  C14 BCD     1      23.740  27.180  29.290  1.00  0.00            
ATOM     46  O12 BCD     1      22.390  27.710  29.000  1.00  0.00            
ATOM     47  C15 BCD     1      24.270  26.490  28.070  1.00  0.00            
ATOM     48  O13 BCD     1      24.510  27.410  27.040  1.00  0.00            
ATOM     49  C16 BCD     1      25.540  25.730  28.420  1.00  0.00            
ATOM     50  C17 BCD     1      25.330  24.810  29.660  1.00  0.00            
ATOM     51  O14 BCD     1      24.960  25.660  30.790  1.00  0.00            
ATOM     52  C18 BCD     1      26.510  23.970  30.090  1.00  0.00            
ATOM     53  O15 BCD     1      27.620  24.820  30.480  1.00  0.00            
ATOM     54  H21 BCD     1      23.500  26.880  31.470  1.00  0.00            
ATOM     55  H22 BCD     1      24.430  28.000  29.520  1.00  0.00            
ATOM     56  H23 BCD     1      22.580  28.500  28.490  1.00  0.00            
ATOM     57  H24 BCD     1      23.490  25.740  27.860  1.00  0.00            
ATOM     58  H25 BCD     1      24.780  26.990  26.210  1.00  0.00            
ATOM     59  H26 BCD     1      26.410  26.370  28.620  1.00  0.00            
ATOM     60  H27 BCD     1      24.570  24.040  29.420  1.00  0.00            
ATOM     61  H28 BCD     1      26.210  23.460  31.020  1.00  0.00            
ATOM     62  H29 BCD     1      26.690  23.200  29.330  1.00  0.00            
ATOM     63  H30 BCD     1      27.300  25.430  31.150  1.00  0.00            
ATOM     64  C19 BCD     1      19.010  24.750  32.510  1.00  0.00            
ATOM     65  O16 BCD     1      18.440  24.330  31.270  1.00  0.00            
ATOM     66  C20 BCD     1      19.460  26.170  32.540  1.00  0.00            
ATOM     67  O17 BCD     1      18.290  26.880  32.230  1.00  0.00            
ATOM     68  C21 BCD     1      20.510  26.290  31.410  1.00  0.00            
ATOM     69  O18 BCD     1      20.970  27.600  31.310  1.00  0.00            
ATOM     70  C22 BCD     1      21.680  25.370  31.630  1.00  0.00            
ATOM     71  C23 BCD     1      21.230  23.970  31.870  1.00  0.00            
ATOM     72  O19 BCD     1      20.160  23.970  32.810  1.00  0.00            
ATOM     73  C24 BCD     1      22.370  23.070  32.330  1.00  0.00            
ATOM     74  O20 BCD     1      22.930  23.410  33.610  1.00  0.00            
ATOM     75  H31 BCD     1      18.250  24.660  33.290  1.00  0.00            
ATOM     76  H32 BCD     1      19.870  26.430  33.520  1.00  0.00            
ATOM     77  H33 BCD     1      17.880  26.430  31.500  1.00  0.00            
ATOM     78  H34 BCD     1      20.060  25.980  30.460  1.00  0.00            
ATOM     79  H35 BCD     1      21.390  27.650  30.450  1.00  0.00            
ATOM     80  H36 BCD     1      22.120  25.700  32.580  1.00  0.00            
ATOM     81  H37 BCD     1      20.820  23.600  30.920  1.00  0.00            
ATOM     82  H38 BCD     1      21.980  22.050  32.300  1.00  0.00            
ATOM     83  H39 BCD     1      23.160  23.020  31.570  1.00  0.00            
ATOM     84  H40 BCD     1      23.640  22.770  33.710  1.00  0.00            
ATOM     85  C25 BCD     1      15.460  22.130  29.390  1.00  0.00            
ATOM     86  O21 BCD     1      16.540  21.840  28.530  1.00  0.00            
ATOM     87  C26 BCD     1      15.180  23.640  29.480  1.00  0.00            
ATOM     88  O22 BCD     1      14.570  24.140  28.240  1.00  0.00            
ATOM     89  C27 BCD     1      16.500  24.400  29.930  1.00  0.00            
ATOM     90  O23 BCD     1      16.270  25.820  30.120  1.00  0.00            
ATOM     91  C28 BCD     1      17.020  23.860  31.270  1.00  0.00            
ATOM     92  C29 BCD     1      16.920  22.370  31.470  1.00  0.00            
ATOM     93  O24 BCD     1      15.790  21.720  30.800  1.00  0.00            
ATOM     94  C30 BCD     1      16.700  21.980  32.880  1.00  0.00            
ATOM     95  O25 BCD     1      15.430  22.420  33.250  1.00  0.00            
ATOM     96  H41 BCD     1      14.570  21.670  28.960  1.00  0.00            
ATOM     97  H42 BCD     1      14.500  23.740  30.340  1.00  0.00            
ATOM     98  H43 BCD     1      15.330  24.150  27.650  1.00  0.00            
ATOM     99  H44 BCD     1      17.270  24.290  29.160  1.00  0.00            
ATOM    100  H45 BCD     1      15.790  26.190  29.380  1.00  0.00            
ATOM    101  H46 BCD     1      16.510  24.360  32.110  1.00  0.00            
ATOM    102  H47 BCD     1      17.950  22.070  31.200  1.00  0.00            
ATOM    103  H48 BCD     1      16.790  20.890  32.750  1.00  0.00            
ATOM    104  H49 BCD     1      17.480  22.310  33.580  1.00  0.00            
ATOM    105  H50 BCD     1      14.910  21.940  32.600  1.00  0.00            
ATOM    106  C31 BCD     1      17.130  20.560  24.680  1.00  0.00            
ATOM    107  O26 BCD     1      18.480  20.240  25.080  1.00  0.00            
ATOM    108  C32 BCD     1      16.950  22.080  24.810  1.00  0.00            
ATOM    109  O27 BCD     1      17.930  22.710  23.950  1.00  0.00            
ATOM    110  C33 BCD     1      17.090  22.430  26.330  1.00  0.00            
ATOM    111  C34 BCD     1      16.160  21.570  27.180  1.00  0.00            
ATOM    112  C35 BCD     1      16.280  20.050  26.870  1.00  0.00            
ATOM    113  O28 BCD     1      16.210  19.800  25.440  1.00  0.00            
ATOM    114  C36 BCD     1      15.130  19.220  27.560  1.00  0.00            
ATOM    115  O29 BCD     1      15.250  17.870  27.170  1.00  0.00            
ATOM    116  O30 BCD     1      16.860  23.830  26.510  1.00  0.00            
ATOM    117  H51 BCD     1      17.000  20.140  23.670  1.00  0.00            
ATOM    118  H52 BCD     1      15.950  22.350  24.460  1.00  0.00            
ATOM    119  H53 BCD     1      18.270  22.020  23.380  1.00  0.00            
ATOM    120  H54 BCD     1      18.120  22.250  26.650  1.00  0.00            
ATOM    121  H55 BCD     1      17.520  24.250  25.950  1.00  0.00            
ATOM    122  H56 BCD     1      15.180  21.970  26.900  1.00  0.00            
ATOM    123  H57 BCD     1      17.250  19.670  27.220  1.00  0.00            
ATOM    124  H58 BCD     1      15.200  19.290  28.660  1.00  0.00            
ATOM    125  H59 BCD     1      14.170  19.590  27.190  1.00  0.00            
ATOM    126  H60 BCD     1      15.230  17.910  26.210  1.00  0.00            
ATOM    127  C37 BCD     1      21.550  18.310  23.040  1.00  0.00            
ATOM    128  O31 BCD     1      22.410  19.290  23.520  1.00  0.00            
ATOM    129  C38 BCD     1      20.460  18.950  22.160  1.00  0.00            
ATOM    130  O32 BCD     1      20.770  19.520  20.870  1.00  0.00            
ATOM    131  C39 BCD     1      19.700  19.970  22.950  1.00  0.00            
ATOM    132  O33 BCD     1      18.730  20.720  22.210  1.00  0.00            
ATOM    133  C40 BCD     1      19.130  19.270  24.240  1.00  0.00            
ATOM    134  C41 BCD     1      20.240  18.560  25.030  1.00  0.00            
ATOM    135  O34 BCD     1      20.960  17.660  24.100  1.00  0.00            
ATOM    136  C42 BCD     1      19.690  17.650  26.090  1.00  0.00            
ATOM    137  O35 BCD     1      18.750  16.680  25.640  1.00  0.00            
ATOM    138  H61 BCD     1      22.000  17.590  22.350  1.00  0.00            
ATOM    139  H62 BCD     1      19.680  18.180  22.020  1.00  0.00            
ATOM    140  H63 BCD     1      21.690  19.810  20.900  1.00  0.00            
ATOM    141  H64 BCD     1      20.390  20.700  23.390  1.00  0.00            
ATOM    142  H65 BCD     1      19.080  20.850  21.320  1.00  0.00            
ATOM    143  H66 BCD     1      18.390  18.550  23.860  1.00  0.00            
ATOM    144  H67 BCD     1      20.920  19.240  25.550  1.00  0.00            
ATOM    145  H68 BCD     1      20.540  17.130  26.560  1.00  0.00            
ATOM    146  H69 BCD     1      19.250  18.300  26.850  1.00  0.00            
ATOM    147  H70 BCD     1      19.170  16.120  24.970  1.00  0.00            
ATOM    148  C1  EG4     2      25.030  20.970  29.620  1.00  0.00            
ATOM    149  O1  EG4     2      24.140  20.830  28.470  1.00  0.00            
ATOM    150  C2  EG4     2      22.830  21.130  28.550  1.00  0.00            
ATOM    151  C3  EG4     2      22.380  22.200  27.810  1.00  0.00            
ATOM    152  C4  EG4     2      21.050  22.670  27.940  1.00  0.00            
ATOM    153  C5  EG4     2      20.510  23.930  27.280  1.00  0.00            
ATOM    154  C6  EG4     2      21.040  24.250  25.930  1.00  0.00            
ATOM    155  C7  EG4     2      21.000  23.250  24.920  1.00  0.00            
ATOM    156  N1  EG4     2      21.490  23.470  23.710  1.00  0.00            
ATOM    157  C8  EG4     2      22.140  24.580  23.580  1.00  0.00            
ATOM    158  N2  EG4     2      22.810  24.770  22.420  1.00  0.00            
ATOM    159  N3  EG4     2      22.330  25.590  24.430  1.00  0.00            
ATOM    160  C9  EG4     2      21.720  25.370  25.540  1.00  0.00            
ATOM    161  N4  EG4     2      21.730  26.510  26.260  1.00  0.00            
ATOM    162  C10 EG4     2      20.310  22.080  28.950  1.00  0.00            
ATOM    163  C11 EG4     2      20.670  20.870  29.590  1.00  0.00            
ATOM    164  O2  EG4     2      19.790  20.340  30.510  1.00  0.00            
ATOM    165  C12 EG4     2      18.900  19.280  30.010  1.00  0.00            
ATOM    166  C13 EG4     2      21.970  20.410  29.440  1.00  0.00            
ATOM    167  O3  EG4     2      22.420  19.360  30.140  1.00  0.00            
ATOM    168  C14 EG4     2      22.370  19.300  31.580  1.00  0.00            
ATOM    169  H1  EG4     2      24.760  21.890  30.160  1.00  0.00            
ATOM    170  H2  EG4     2      26.110  20.940  29.430  1.00  0.00            
ATOM    171  H3  EG4     2      24.990  20.170  30.370  1.00  0.00            
ATOM    172  H4  EG4     2      23.060  22.800  27.210  1.00  0.00            
ATOM    173  H5  EG4     2      20.550  24.800  27.960  1.00  0.00            
ATOM    174  H6  EG4     2      19.450  23.740  27.080  1.00  0.00            
ATOM    175  H7  EG4     2      20.440  22.320  25.050  1.00  0.00            
ATOM    176  H8  EG4     2      23.490  25.510  22.370  1.00  0.00            
ATOM    177  H9  EG4     2      22.810  24.020  21.750  1.00  0.00            
ATOM    178  H10 EG4     2      21.450  26.330  27.210  1.00  0.00            
ATOM    179  H11 EG4     2      22.640  26.940  26.180  1.00  0.00            
ATOM    180  H12 EG4     2      19.300  22.390  29.220  1.00  0.00            
ATOM    181  H13 EG4     2      19.460  18.380  29.740  1.00  0.00            
ATOM    182  H14 EG4     2      18.180  18.950  30.770  1.00  0.00            
ATOM    183  H15 EG4     2      18.470  19.730  29.110  1.00  0.00            
ATOM    184  H16 EG4     2      23.110  19.970  32.040  1.00  0.00            
ATOM    185  H17 EG4     2      21.400  19.570  32.020  1.00  0.00            
ATOM    186  H18 EG4     2      22.580  18.260  31.860  1.00  0.00            
TER
ENDMDL
MODEL        1
ATOM      1  C1  BCD     1      23.300  16.740  24.800  1.00  0.00            
ATOM      2  O1  BCD     1      22.590  17.630  25.710  1.00  0.00            
ATOM      3  C2  BCD     1      24.430  17.450  24.030  1.00  0.00            
ATOM      4  O2  BCD     1      25.290  18.140  24.880  1.00  0.00            
ATOM      5  C3  BCD     1      23.950  18.290  22.900  1.00  0.00            
ATOM      6  O3  BCD     1      25.000  18.830  22.060  1.00  0.00            
ATOM      7  C4  BCD     1      22.880  17.530  22.050  1.00  0.00            
ATOM      8  C5  BCD     1      21.820  16.910  22.860  1.00  0.00            
ATOM      9  O4  BCD     1      22.490  16.100  23.850  1.00  0.00            
ATOM     10  C6  BCD     1      20.880  16.050  22.130  1.00  0.00            
ATOM     11  O5  BCD     1      21.330  15.180  21.090  1.00  0.00            
ATOM     12  H1  BCD     1      23.690  15.980  25.480  1.00  0.00            
ATOM     13  H2  BCD     1      25.080  16.680  23.600  1.00  0.00            
ATOM     14  H3  BCD     1      24.860  19.000  24.950  1.00  0.00            
ATOM     15  H4  BCD     1      23.440  19.180  23.300  1.00  0.00            
ATOM     16  H5  BCD     1      24.480  19.310  21.410  1.00  0.00            
ATOM     17  H6  BCD     1      23.360  16.780  21.410  1.00  0.00            
ATOM     18  H7  BCD     1      21.170  17.640  23.350  1.00  0.00            
ATOM     19  H8  BCD     1      20.390  15.460  22.920  1.00  0.00            
ATOM     20  H9  BCD     1      20.030  16.670  21.840  1.00  0.00            
ATOM     21  H10 BCD     1      22.110  14.760  21.460  1.00  0.00            
ATOM     22  C7  BCD     1      22.350  19.160  29.420  1.00  0.00            
ATOM     23  O6  BCD     1      20.970  19.550  29.160  1.00  0.00            
ATOM     24  C8  BCD     1      23.360  19.890  28.470  1.00  0.00            
ATOM     25  O7  BCD     1      23.230  21.360  28.650  1.00  0.00            
ATOM     26  C9  BCD     1      23.180  19.550  27.030  1.00  0.00            
ATOM     27  O8  BCD     1      24.160  20.280  26.200  1.00  0.00            
ATOM     28  C10 BCD     1      23.210  18.020  26.920  1.00  0.00            
ATOM     29  C11 BCD     1      22.420  17.190  27.980  1.00  0.00            
ATOM     30  O9  BCD     1      22.510  17.770  29.280  1.00  0.00            
ATOM     31  C12 BCD     1      22.600  15.730  28.020  1.00  0.00            
ATOM     32  O10 BCD     1      23.970  15.390  28.300  1.00  0.00            
ATOM     33  H11 BCD     1      22.720  19.370  30.430  1.00  0.00            
ATOM     34  H12 BCD     1      24.400  19.570  28.640  1.00  0.00            
ATOM     35  H13 BCD     1      24.000  21.850  28.360  1.00  0.00            
ATOM     36  H14 BCD     1      22.160  19.890  26.820  1.00  0.00            
ATOM     37  H15 BCD     1      23.820  21.150  25.970  1.00  0.00            
ATOM     38  H16 BCD     1      24.230  17.620  26.920  1.00  0.00            
ATOM     39  H17 BCD     1      21.370  17.370  27.720  1.00  0.00            
ATOM     40  H18 BCD     1      21.940  15.230  28.750  1.00  0.00            
ATOM     41  H19 BCD     1      22.330  15.180  27.110  1.00  0.00            
ATOM     42  H20 BCD     1      24.120  14.460  28.480  1.00  0.00            
ATOM     43  C13 BCD     1      17.520  21.150  30.490  1.00  0.00            
ATOM     44  O11 BCD     1      17.340  21.610  29.130  1.00  0.00            
ATOM     45  C14 BCD     1      18.770  21.780  31.030  1.00  0.00            
ATOM     46  O12 BCD     1      18.540  23.080  31.330  1.00  0.00            
ATOM     47  C15 BCD     1      19.990  21.370  30.200  1.00  0.00            
ATOM     48  O13 BCD     1      21.200  21.870  30.800  1.00  0.00            
ATOM     49  C16 BCD     1      20.070  19.880  30.150  1.00  0.00            
ATOM     50  C17 BCD     1      18.720  19.350  29.690  1.00  0.00            
ATOM     51  O14 BCD     1      17.690  19.790  30.510  1.00  0.00            
ATOM     52  C18 BCD     1      18.720  17.790  29.730  1.00  0.00            
ATOM     53  O15 BCD     1      19.170  17.330  31.080  1.00  0.00            
ATOM     54  H21 BCD     1      16.710  21.460  31.160  1.00  0.00            
ATOM     55  H22 BCD     1      19.040  21.320  31.990  1.00  0.00            
ATOM     56  H23 BCD     1      19.120  23.410  32.020  1.00  0.00            
ATOM     57  H24 BCD     1      19.910  21.860  29.220  1.00  0.00            
ATOM     58  H25 BCD     1      21.910  21.590  30.210  1.00  0.00            
ATOM     59  H26 BCD     1      20.290  19.450  31.130  1.00  0.00            
ATOM     60  H27 BCD     1      18.490  19.630  28.660  1.00  0.00            
ATOM     61  H28 BCD     1      17.740  17.410  29.390  1.00  0.00            
ATOM     62  H29 BCD     1      19.430  17.440  28.970  1.00  0.00            
ATOM     63  H30 BCD     1      18.450  17.530  31.680  1.00  0.00            
ATOM     64  C19 BCD     1      14.550  23.220  26.760  1.00  0.00            
ATOM     65  O16 BCD     1      15.560  23.530  25.870  1.00  0.00            
ATOM     66  C20 BCD     1      14.710  23.920  28.100  1.00  0.00            
ATOM     67  O17 BCD     1      14.710  25.390  27.990  1.00  0.00            
ATOM     68  C21 BCD     1      15.940  23.430  28.700  1.00  0.00            
ATOM     69  O18 BCD     1      15.950  23.880  30.070  1.00  0.00            
ATOM     70  C22 BCD     1      16.000  21.860  28.700  1.00  0.00            
ATOM     71  C23 BCD     1      15.760  21.310  27.300  1.00  0.00            
ATOM     72  O19 BCD     1      14.560  21.780  26.800  1.00  0.00            
ATOM     73  C24 BCD     1      15.640  19.800  27.380  1.00  0.00            
ATOM     74  O20 BCD     1      14.620  19.340  28.310  1.00  0.00            
ATOM     75  H31 BCD     1      13.630  23.650  26.350  1.00  0.00            
ATOM     76  H32 BCD     1      13.890  23.610  28.760  1.00  0.00            
ATOM     77  H33 BCD     1      15.520  25.760  27.640  1.00  0.00            
ATOM     78  H34 BCD     1      16.830  23.710  28.120  1.00  0.00            
ATOM     79  H35 BCD     1      16.790  23.880  30.540  1.00  0.00            
ATOM     80  H36 BCD     1      15.210  21.530  29.400  1.00  0.00            
ATOM     81  H37 BCD     1      16.630  21.610  26.710  1.00  0.00            
ATOM     82  H38 BCD     1      15.350  19.440  26.390  1.00  0.00            
ATOM     83  H39 BCD     1      16.590  19.350  27.700  1.00  0.00            
ATOM     84  H40 BCD     1      14.430  18.460  27.960  1.00  0.00            
ATOM     85  C25 BCD     1      16.760  25.530  22.510  1.00  0.00            
ATOM     86  O21 BCD     1      17.590  24.410  22.200  1.00  0.00            
ATOM     87  C26 BCD     1      17.200  26.190  23.800  1.00  0.00            
ATOM     88  O22 BCD     1      18.620  26.420  23.710  1.00  0.00            
ATOM     89  C27 BCD     1      17.000  25.240  24.950  1.00  0.00            
ATOM     90  O23 BCD     1      17.180  25.900  26.210  1.00  0.00            
ATOM     91  C28 BCD     1      15.550  24.660  24.950  1.00  0.00            
ATOM     92  C29 BCD     1      15.080  24.130  23.590  1.00  0.00            
ATOM     93  O24 BCD     1      15.420  25.030  22.590  1.00  0.00            
ATOM     94  C30 BCD     1      13.600  23.910  23.480  1.00  0.00            
ATOM     95  O25 BCD     1      12.930  25.120  23.930  1.00  0.00            
ATOM     96  H41 BCD     1      16.790  26.300  21.730  1.00  0.00            
ATOM     97  H42 BCD     1      16.600  27.110  23.930  1.00  0.00            
ATOM     98  H43 BCD     1      18.920  26.620  24.600  1.00  0.00            
ATOM     99  H44 BCD     1      17.740  24.470  24.710  1.00  0.00            
ATOM    100  H45 BCD     1      17.900  25.410  26.610  1.00  0.00            
ATOM    101  H46 BCD     1      14.980  25.550  25.230  1.00  0.00            
ATOM    102  H47 BCD     1      15.630  23.230  23.280  1.00  0.00            
ATOM    103  H48 BCD     1      13.320  23.720  22.430  1.00  0.00            
ATOM    104  H49 BCD     1      13.260  23.060  24.070  1.00  0.00            
ATOM    105  H50 BCD     1      12.020  24.900  24.140  1.00  0.00            
ATOM    106  C31 BCD     1      19.530  22.580  19.000  1.00  0.00            
ATOM    107  O26 BCD     1      19.940  21.500  19.810  1.00  0.00            
ATOM    108  C32 BCD     1      20.060  23.910  19.490  1.00  0.00            
ATOM    109  O27 BCD     1      21.510  23.840  19.600  1.00  0.00            
ATOM    110  C33 BCD     1      19.520  24.440  20.780  1.00  0.00            
ATOM    111  C34 BCD     1      17.990  24.260  20.840  1.00  0.00            
ATOM    112  C35 BCD     1      17.490  22.920  20.350  1.00  0.00            
ATOM    113  O28 BCD     1      18.100  22.630  19.100  1.00  0.00            
ATOM    114  C36 BCD     1      15.990  23.010  20.240  1.00  0.00            
ATOM    115  O29 BCD     1      15.440  24.100  19.380  1.00  0.00            
ATOM    116  O30 BCD     1      19.910  25.820  21.140  1.00  0.00            
ATOM    117  H51 BCD     1      19.930  22.510  17.990  1.00  0.00            
ATOM    118  H52 BCD     1      19.760  24.530  18.640  1.00  0.00            
ATOM    119  H53 BCD     1      21.900  24.720  19.640  1.00  0.00            
ATOM    120  H54 BCD     1      19.990  23.800  21.540  1.00  0.00            
ATOM    121  H55 BCD     1      19.400  26.080  21.910  1.00  0.00            
ATOM    122  H56 BCD     1      17.560  25.040  20.200  1.00  0.00            
ATOM    123  H57 BCD     1      17.810  22.160  21.070  1.00  0.00            
ATOM    124  H58 BCD     1      15.730  22.060  19.750  1.00  0.00            
ATOM    125  H59 BCD     1      15.510  22.990  21.230  1.00  0.00            
ATOM    126  H60 BCD     1      14.500  24.210  19.530  1.00  0.00            
ATOM    127  C37 BCD     1      22.210  18.150  19.840  1.00  0.00            
ATOM    128  O31 BCD     1      22.290  18.570  21.240  1.00  0.00            
ATOM    129  C38 BCD     1      22.790  19.270  18.930  1.00  0.00            
ATOM    130  O32 BCD     1      24.220  19.250  19.040  1.00  0.00            
ATOM    131  C39 BCD     1      22.060  20.580  19.260  1.00  0.00            
ATOM    132  O33 BCD     1      22.560  21.710  18.650  1.00  0.00            
ATOM    133  C40 BCD     1      20.550  20.390  19.130  1.00  0.00            
ATOM    134  C41 BCD     1      19.980  19.140  19.770  1.00  0.00            
ATOM    135  O34 BCD     1      20.810  17.970  19.520  1.00  0.00            
ATOM    136  C42 BCD     1      18.620  18.890  19.280  1.00  0.00            
ATOM    137  O35 BCD     1      18.630  18.720  17.860  1.00  0.00            
ATOM    138  H61 BCD     1      22.900  17.310  19.690  1.00  0.00            
ATOM    139  H62 BCD     1      22.440  19.010  17.930  1.00  0.00            
ATOM    140  H63 BCD     1      24.480  20.020  18.520  1.00  0.00            
ATOM    141  H64 BCD     1      22.260  20.720  20.330  1.00  0.00            
ATOM    142  H65 BCD     1      22.090  22.440  19.070  1.00  0.00            
ATOM    143  H66 BCD     1      20.390  20.410  18.050  1.00  0.00            
ATOM    144  H67 BCD     1      19.940  19.340  20.850  1.00  0.00            
ATOM    145  H68 BCD     1      18.200  17.970  19.700  1.00  0.00            
ATOM    146  H69 BCD     1      17.920  19.680  19.600  1.00  0.00            
ATOM    147  H70 BCD     1      19.060  17.900  17.600  1.00  0.00            
ATOM    148  C1  EG4     2      18.750  17.340  26.150  1.00  0.00            
ATOM    149  O1  EG4     2      18.710  17.690  24.740  1.00  0.00            
ATOM    150  C2  EG4     2      18.390  18.920  24.380  1.00  0.00            
ATOM    151  C3  EG4     2      19.270  19.900  24.810  1.00  0.00            
ATOM    152  C4  EG4     2      19.010  21.250  24.630  1.00  0.00            
ATOM    153  C5  EG4     2      20.050  22.170  25.170  1.00  0.00            
ATOM    154  C6  EG4     2      21.170  22.420  24.130  1.00  0.00            
ATOM    155  C7  EG4     2      21.790  21.360  23.490  1.00  0.00            
ATOM    156  N1  EG4     2      22.840  21.510  22.680  1.00  0.00            
ATOM    157  C8  EG4     2      23.220  22.790  22.430  1.00  0.00            
ATOM    158  N2  EG4     2      24.220  22.890  21.580  1.00  0.00            
ATOM    159  N3  EG4     2      22.730  23.850  22.950  1.00  0.00            
ATOM    160  C9  EG4     2      21.760  23.670  23.800  1.00  0.00            
ATOM    161  N4  EG4     2      21.390  24.760  24.490  1.00  0.00            
ATOM    162  C10 EG4     2      17.870  21.620  23.900  1.00  0.00            
ATOM    163  C11 EG4     2      17.030  20.630  23.320  1.00  0.00            
ATOM    164  O2  EG4     2      15.970  20.940  22.470  1.00  0.00            
ATOM    165  C12 EG4     2      14.700  20.580  22.960  1.00  0.00            
ATOM    166  C13 EG4     2      17.400  19.220  23.420  1.00  0.00            
ATOM    167  O3  EG4     2      16.610  18.250  22.780  1.00  0.00            
ATOM    168  C14 EG4     2      17.160  16.950  22.430  1.00  0.00            
ATOM    169  H1  EG4     2      19.390  18.020  26.720  1.00  0.00            
ATOM    170  H2  EG4     2      19.170  16.320  26.140  1.00  0.00            
ATOM    171  H3  EG4     2      17.720  17.290  26.500  1.00  0.00            
ATOM    172  H4  EG4     2      20.150  19.610  25.380  1.00  0.00            
ATOM    173  H5  EG4     2      20.550  21.780  26.070  1.00  0.00            
ATOM    174  H6  EG4     2      19.660  23.140  25.500  1.00  0.00            
ATOM    175  H7  EG4     2      21.420  20.350  23.620  1.00  0.00            
ATOM    176  H8  EG4     2      24.460  21.990  21.200  1.00  0.00            
ATOM    177  H9  EG4     2      24.970  23.370  22.060  1.00  0.00            
ATOM    178  H10 EG4     2      20.530  24.760  25.010  1.00  0.00            
ATOM    179  H11 EG4     2      21.610  25.630  24.020  1.00  0.00            
ATOM    180  H12 EG4     2      17.610  22.650  23.700  1.00  0.00            
ATOM    181  H13 EG4     2      13.830  20.920  22.400  1.00  0.00            
ATOM    182  H14 EG4     2      14.540  19.500  23.070  1.00  0.00            
ATOM    183  H15 EG4     2      14.540  20.970  23.970  1.00  0.00            
ATOM    184  H16 EG4     2      17.400  16.330  23.300  1.00  0.00            
ATOM    185  H17 EG4     2      16.440  16.450  21.770  1.00  0.00            
ATOM    186  H18 EG4     2      18.120  17.040  21.910  1.00  0.00            
TER
ENDMDL
MODEL        1
ATOM      1  C1  BCD     1      26.280  17.870  27.190  1.00  0.00            
ATOM      2  O1  BCD     1      25.750  18.730  28.160  1.00  0.00            
ATOM      3  C2  BCD     1      27.100  18.550  26.090  1.00  0.00            
ATOM      4  O2  BCD     1      28.240  19.270  26.680  1.00  0.00            
ATOM      5  C3  BCD     1      26.250  19.470  25.250  1.00  0.00            
ATOM      6  O3  BCD     1      26.970  20.030  24.110  1.00  0.00            
ATOM      7  C4  BCD     1      25.110  18.690  24.710  1.00  0.00            
ATOM      8  C5  BCD     1      24.350  17.780  25.730  1.00  0.00            
ATOM      9  O4  BCD     1      25.240  17.140  26.600  1.00  0.00            
ATOM     10  C6  BCD     1      23.490  16.710  25.100  1.00  0.00            
ATOM     11  O5  BCD     1      24.240  15.840  24.200  1.00  0.00            
ATOM     12  H1  BCD     1      26.940  17.170  27.720  1.00  0.00            
ATOM     13  H2  BCD     1      27.510  17.790  25.420  1.00  0.00            
ATOM     14  H3  BCD     1      27.960  19.950  27.300  1.00  0.00            
ATOM     15  H4  BCD     1      25.910  20.270  25.920  1.00  0.00            
ATOM     16  H5  BCD     1      26.270  20.230  23.490  1.00  0.00            
ATOM     17  H6  BCD     1      25.540  17.970  24.000  1.00  0.00            
ATOM     18  H7  BCD     1      23.690  18.390  26.370  1.00  0.00            
ATOM     19  H8  BCD     1      23.070  16.070  25.880  1.00  0.00            
ATOM     20  H9  BCD     1      22.670  17.180  24.540  1.00  0.00            
ATOM     21  H10 BCD     1      24.800  15.380  24.830  1.00  0.00            
ATOM     22  C7  BCD     1      26.160  20.460  31.850  1.00  0.00            
ATOM     23  O6  BCD     1      24.710  20.640  31.720  1.00  0.00            
ATOM     24  C8  BCD     1      26.830  21.160  30.690  1.00  0.00            
ATOM     25  O7  BCD     1      26.540  22.560  30.820  1.00  0.00            
ATOM     26  C9  BCD     1      26.290  20.630  29.360  1.00  0.00            
ATOM     27  O8  BCD     1      26.920  21.190  28.190  1.00  0.00            
ATOM     28  C10 BCD     1      26.380  19.130  29.330  1.00  0.00            
ATOM     29  C11 BCD     1      25.830  18.510  30.600  1.00  0.00            
ATOM     30  O9  BCD     1      26.480  19.090  31.770  1.00  0.00            
ATOM     31  C12 BCD     1      25.830  17.040  30.710  1.00  0.00            
ATOM     32  O10 BCD     1      27.140  16.510  30.570  1.00  0.00            
ATOM     33  H11 BCD     1      26.540  20.880  32.790  1.00  0.00            
ATOM     34  H12 BCD     1      27.910  21.010  30.800  1.00  0.00            
ATOM     35  H13 BCD     1      26.790  22.910  29.960  1.00  0.00            
ATOM     36  H14 BCD     1      25.250  20.940  29.250  1.00  0.00            
ATOM     37  H15 BCD     1      26.940  22.150  28.250  1.00  0.00            
ATOM     38  H16 BCD     1      27.450  18.900  29.240  1.00  0.00            
ATOM     39  H17 BCD     1      24.770  18.770  30.520  1.00  0.00            
ATOM     40  H18 BCD     1      25.450  16.810  31.720  1.00  0.00            
ATOM     41  H19 BCD     1      25.190  16.700  29.890  1.00  0.00            
ATOM     42  H20 BCD     1      27.090  15.780  29.940  1.00  0.00            
ATOM     43  C13 BCD     1      21.340  22.530  33.060  1.00  0.00            
ATOM     44  O11 BCD     1      21.000  22.760  31.680  1.00  0.00            
ATOM     45  C14 BCD     1      22.620  23.260  33.430  1.00  0.00            
ATOM     46  O12 BCD     1      22.430  24.690  33.020  1.00  0.00            
ATOM     47  C15 BCD     1      23.850  22.640  32.760  1.00  0.00            
ATOM     48  O13 BCD     1      25.060  23.310  33.150  1.00  0.00            
ATOM     49  C16 BCD     1      23.950  21.100  32.880  1.00  0.00            
ATOM     50  C17 BCD     1      22.540  20.490  32.660  1.00  0.00            
ATOM     51  O14 BCD     1      21.510  21.190  33.410  1.00  0.00            
ATOM     52  C18 BCD     1      22.540  19.050  33.140  1.00  0.00            
ATOM     53  O15 BCD     1      22.900  18.980  34.530  1.00  0.00            
ATOM     54  H21 BCD     1      20.610  22.970  33.750  1.00  0.00            
ATOM     55  H22 BCD     1      22.770  23.250  34.520  1.00  0.00            
ATOM     56  H23 BCD     1      23.010  25.240  33.560  1.00  0.00            
ATOM     57  H24 BCD     1      23.720  22.770  31.680  1.00  0.00            
ATOM     58  H25 BCD     1      25.750  23.150  32.500  1.00  0.00            
ATOM     59  H26 BCD     1      24.400  20.740  33.810  1.00  0.00            
ATOM     60  H27 BCD     1      22.340  20.450  31.580  1.00  0.00            
ATOM     61  H28 BCD     1      21.500  18.770  32.950  1.00  0.00            
ATOM     62  H29 BCD     1      23.260  18.460  32.560  1.00  0.00            
ATOM     63  H30 BCD     1      22.480  19.660  35.080  1.00  0.00            
ATOM     64  C19 BCD     1      17.530  24.230  29.900  1.00  0.00            
ATOM     65  O16 BCD     1      18.300  24.590  28.720  1.00  0.00            
ATOM     66  C20 BCD     1      17.910  24.940  31.220  1.00  0.00            
ATOM     67  O17 BCD     1      17.770  26.410  31.050  1.00  0.00            
ATOM     68  C21 BCD     1      19.400  24.600  31.490  1.00  0.00            
ATOM     69  O18 BCD     1      19.880  25.240  32.640  1.00  0.00            
ATOM     70  C22 BCD     1      19.600  23.080  31.620  1.00  0.00            
ATOM     71  C23 BCD     1      19.040  22.490  30.330  1.00  0.00            
ATOM     72  O19 BCD     1      17.680  22.830  30.140  1.00  0.00            
ATOM     73  C24 BCD     1      19.050  20.970  30.450  1.00  0.00            
ATOM     74  O20 BCD     1      18.190  20.520  31.500  1.00  0.00            
ATOM     75  H31 BCD     1      16.470  24.380  29.660  1.00  0.00            
ATOM     76  H32 BCD     1      17.250  24.600  32.030  1.00  0.00            
ATOM     77  H33 BCD     1      18.600  26.700  30.660  1.00  0.00            
ATOM     78  H34 BCD     1      20.010  24.930  30.630  1.00  0.00            
ATOM     79  H35 BCD     1      20.760  24.940  32.860  1.00  0.00            
ATOM     80  H36 BCD     1      19.050  22.670  32.470  1.00  0.00            
ATOM     81  H37 BCD     1      19.660  22.830  29.480  1.00  0.00            
ATOM     82  H38 BCD     1      18.730  20.610  29.470  1.00  0.00            
ATOM     83  H39 BCD     1      20.070  20.670  30.690  1.00  0.00            
ATOM     84  H40 BCD     1      17.330  20.690  31.110  1.00  0.00            
ATOM     85  C25 BCD     1      18.610  26.840  25.400  1.00  0.00            
ATOM     86  O21 BCD     1      19.300  25.630  24.930  1.00  0.00            
ATOM     87  C26 BCD     1      19.310  27.420  26.540  1.00  0.00            
ATOM     88  O22 BCD     1      20.650  27.860  26.120  1.00  0.00            
ATOM     89  C27 BCD     1      19.450  26.400  27.710  1.00  0.00            
ATOM     90  O23 BCD     1      19.900  27.060  28.880  1.00  0.00            
ATOM     91  C28 BCD     1      18.070  25.820  28.050  1.00  0.00            
ATOM     92  C29 BCD     1      17.200  25.510  26.830  1.00  0.00            
ATOM     93  O24 BCD     1      17.260  26.550  25.860  1.00  0.00            
ATOM     94  C30 BCD     1      15.800  25.300  27.290  1.00  0.00            
ATOM     95  O25 BCD     1      15.400  26.380  28.110  1.00  0.00            
ATOM     96  H41 BCD     1      18.530  27.560  24.580  1.00  0.00            
ATOM     97  H42 BCD     1      18.730  28.320  26.790  1.00  0.00            
ATOM     98  H43 BCD     1      20.590  28.800  26.290  1.00  0.00            
ATOM     99  H44 BCD     1      20.220  25.660  27.460  1.00  0.00            
ATOM    100  H45 BCD     1      20.790  27.310  28.640  1.00  0.00            
ATOM    101  H46 BCD     1      17.630  26.620  28.670  1.00  0.00            
ATOM    102  H47 BCD     1      17.570  24.590  26.370  1.00  0.00            
ATOM    103  H48 BCD     1      15.060  25.250  26.480  1.00  0.00            
ATOM    104  H49 BCD     1      15.670  24.390  27.890  1.00  0.00            
ATOM    105  H50 BCD     1      14.500  26.190  28.410  1.00  0.00            
ATOM    106  C31 BCD     1      21.080  23.620  21.850  1.00  0.00            
ATOM    107  O26 BCD     1      21.350  22.550  22.740  1.00  0.00            
ATOM    108  C32 BCD     1      21.720  24.850  22.330  1.00  0.00            
ATOM    109  O27 BCD     1      23.110  24.640  22.320  1.00  0.00            
ATOM    110  C33 BCD     1      21.200  25.370  23.670  1.00  0.00            
ATOM    111  C34 BCD     1      19.670  25.550  23.600  1.00  0.00            
ATOM    112  C35 BCD     1      19.070  24.320  22.930  1.00  0.00            
ATOM    113  O28 BCD     1      19.710  23.920  21.680  1.00  0.00            
ATOM    114  C36 BCD     1      17.570  24.630  22.720  1.00  0.00            
ATOM    115  O29 BCD     1      17.320  25.760  21.810  1.00  0.00            
ATOM    116  O30 BCD     1      21.830  26.670  23.850  1.00  0.00            
ATOM    117  H51 BCD     1      21.500  23.340  20.880  1.00  0.00            
ATOM    118  H52 BCD     1      21.520  25.610  21.560  1.00  0.00            
ATOM    119  H53 BCD     1      23.460  25.530  22.270  1.00  0.00            
ATOM    120  H54 BCD     1      21.480  24.680  24.470  1.00  0.00            
ATOM    121  H55 BCD     1      21.490  27.000  24.690  1.00  0.00            
ATOM    122  H56 BCD     1      19.450  26.470  23.040  1.00  0.00            
ATOM    123  H57 BCD     1      19.190  23.470  23.610  1.00  0.00            
ATOM    124  H58 BCD     1      17.070  23.720  22.370  1.00  0.00            
ATOM    125  H59 BCD     1      17.080  24.840  23.680  1.00  0.00            
ATOM    126  H60 BCD     1      16.390  25.820  21.570  1.00  0.00            
ATOM    127  C37 BCD     1      23.700  19.090  22.740  1.00  0.00            
ATOM    128  O31 BCD     1      24.240  19.590  23.970  1.00  0.00            
ATOM    129  C38 BCD     1      23.920  20.040  21.550  1.00  0.00            
ATOM    130  O32 BCD     1      25.350  20.040  21.230  1.00  0.00            
ATOM    131  C39 BCD     1      23.390  21.450  21.840  1.00  0.00            
ATOM    132  O33 BCD     1      23.620  22.490  20.780  1.00  0.00            
ATOM    133  C40 BCD     1      21.880  21.290  22.220  1.00  0.00            
ATOM    134  C41 BCD     1      21.580  20.140  23.220  1.00  0.00            
ATOM    135  O34 BCD     1      22.320  18.960  22.960  1.00  0.00            
ATOM    136  C42 BCD     1      20.050  19.760  23.380  1.00  0.00            
ATOM    137  O35 BCD     1      19.600  19.140  22.130  1.00  0.00            
ATOM    138  H61 BCD     1      24.090  18.100  22.480  1.00  0.00            
ATOM    139  H62 BCD     1      23.380  19.670  20.660  1.00  0.00            
ATOM    140  H63 BCD     1      25.470  20.300  20.310  1.00  0.00            
ATOM    141  H64 BCD     1      23.970  21.850  22.690  1.00  0.00            
ATOM    142  H65 BCD     1      23.570  23.280  21.320  1.00  0.00            
ATOM    143  H66 BCD     1      21.300  21.080  21.320  1.00  0.00            
ATOM    144  H67 BCD     1      21.910  20.590  24.160  1.00  0.00            
ATOM    145  H68 BCD     1      19.950  19.030  24.190  1.00  0.00            
ATOM    146  H69 BCD     1      19.550  20.700  23.640  1.00  0.00            
ATOM    147  H70 BCD     1      18.730  18.820  22.370  1.00  0.00            
ATOM    148  C1  EG4     2      22.350  17.140  29.080  1.00  0.00            
ATOM    149  O1  EG4     2      21.490  17.580  28.030  1.00  0.00            
ATOM    150  C2  EG4     2      21.230  18.900  27.820  1.00  0.00            
ATOM    151  C3  EG4     2      22.160  19.930  28.200  1.00  0.00            
ATOM    152  C4  EG4     2      21.770  21.280  27.940  1.00  0.00            
ATOM    153  C5  EG4     2      22.660  22.370  28.380  1.00  0.00            
ATOM    154  C6  EG4     2      23.260  23.050  27.110  1.00  0.00            
ATOM    155  C7  EG4     2      23.770  22.320  26.020  1.00  0.00            
ATOM    156  N1  EG4     2      24.400  23.040  25.100  1.00  0.00            
ATOM    157  C8  EG4     2      24.430  24.360  25.260  1.00  0.00            
ATOM    158  N2  EG4     2      25.220  24.990  24.360  1.00  0.00            
ATOM    159  N3  EG4     2      24.030  25.130  26.190  1.00  0.00            
ATOM    160  C9  EG4     2      23.370  24.450  27.060  1.00  0.00            
ATOM    161  N4  EG4     2      22.750  25.320  27.860  1.00  0.00            
ATOM    162  C10 EG4     2      20.630  21.570  27.280  1.00  0.00            
ATOM    163  C11 EG4     2      19.710  20.580  26.830  1.00  0.00            
ATOM    164  O2  EG4     2      18.600  20.900  26.200  1.00  0.00            
ATOM    165  C12 EG4     2      17.340  20.980  26.970  1.00  0.00            
ATOM    166  C13 EG4     2      20.060  19.260  27.090  1.00  0.00            
ATOM    167  O3  EG4     2      19.210  18.200  26.770  1.00  0.00            
ATOM    168  C14 EG4     2      18.470  17.360  27.630  1.00  0.00            
ATOM    169  H1  EG4     2      22.010  17.370  30.100  1.00  0.00            
ATOM    170  H2  EG4     2      23.390  17.420  28.860  1.00  0.00            
ATOM    171  H3  EG4     2      22.360  16.050  29.030  1.00  0.00            
ATOM    172  H4  EG4     2      23.020  19.760  28.840  1.00  0.00            
ATOM    173  H5  EG4     2      23.490  22.010  28.990  1.00  0.00            
ATOM    174  H6  EG4     2      22.090  23.080  28.990  1.00  0.00            
ATOM    175  H7  EG4     2      23.930  21.250  26.140  1.00  0.00            
ATOM    176  H8  EG4     2      25.190  24.520  23.470  1.00  0.00            
ATOM    177  H9  EG4     2      24.940  25.960  24.310  1.00  0.00            
ATOM    178  H10 EG4     2      23.180  26.240  27.820  1.00  0.00            
ATOM    179  H11 EG4     2      22.790  25.010  28.820  1.00  0.00            
ATOM    180  H12 EG4     2      20.400  22.620  27.090  1.00  0.00            
ATOM    181  H13 EG4     2      17.240  20.050  27.550  1.00  0.00            
ATOM    182  H14 EG4     2      17.420  21.760  27.740  1.00  0.00            
ATOM    183  H15 EG4     2      16.510  20.900  26.260  1.00  0.00            
ATOM    184  H16 EG4     2      19.090  17.160  28.510  1.00  0.00            
ATOM    185  H17 EG4     2      17.590  17.950  27.930  1.00  0.00            
ATOM    186  H18 EG4     2      18.280  16.410  27.120  1.00  0.00            
TER
ENDMDL
MODEL        1
ATOM      1  C1  BCD     1      33.540  17.850  21.770  1.00  0.00            
ATOM      2  O1  BCD     1      32.300  18.590  21.750  1.00  0.00            
ATOM      3  C2  BCD     1      33.920  17.230  20.460  1.00  0.00            
ATOM      4  O2  BCD     1      34.230  18.320  19.520  1.00  0.00            
ATOM      5  C3  BCD     1      32.850  16.200  20.020  1.00  0.00            
ATOM      6  O3  BCD     1      33.270  15.630  18.760  1.00  0.00            
ATOM      7  C4  BCD     1      32.630  15.170  21.130  1.00  0.00            
ATOM      8  C5  BCD     1      32.330  15.830  22.470  1.00  0.00            
ATOM      9  O4  BCD     1      33.370  16.730  22.780  1.00  0.00            
ATOM     10  C6  BCD     1      32.180  14.840  23.630  1.00  0.00            
ATOM     11  O5  BCD     1      33.120  13.840  23.730  1.00  0.00            
ATOM     12  H1  BCD     1      34.330  18.530  22.090  1.00  0.00            
ATOM     13  H2  BCD     1      34.840  16.670  20.660  1.00  0.00            
ATOM     14  H3  BCD     1      33.450  18.870  19.360  1.00  0.00            
ATOM     15  H4  BCD     1      31.920  16.750  19.820  1.00  0.00            
ATOM     16  H5  BCD     1      33.340  16.370  18.150  1.00  0.00            
ATOM     17  H6  BCD     1      33.520  14.520  21.180  1.00  0.00            
ATOM     18  H7  BCD     1      31.400  16.400  22.390  1.00  0.00            
ATOM     19  H8  BCD     1      32.020  15.290  24.620  1.00  0.00            
ATOM     20  H9  BCD     1      31.210  14.350  23.470  1.00  0.00            
ATOM     21  H10 BCD     1      33.980  14.240  23.860  1.00  0.00            
ATOM     22  C7  BCD     1      30.320  22.220  21.820  1.00  0.00            
ATOM     23  O6  BCD     1      29.030  21.510  21.890  1.00  0.00            
ATOM     24  C8  BCD     1      31.040  21.860  20.540  1.00  0.00            
ATOM     25  O7  BCD     1      30.160  21.990  19.430  1.00  0.00            
ATOM     26  C9  BCD     1      31.460  20.390  20.530  1.00  0.00            
ATOM     27  O8  BCD     1      32.180  20.100  19.370  1.00  0.00            
ATOM     28  C10 BCD     1      32.310  20.010  21.740  1.00  0.00            
ATOM     29  C11 BCD     1      31.650  20.510  23.020  1.00  0.00            
ATOM     30  O9  BCD     1      31.160  21.840  22.970  1.00  0.00            
ATOM     31  C12 BCD     1      32.500  20.110  24.240  1.00  0.00            
ATOM     32  O10 BCD     1      31.740  20.050  25.490  1.00  0.00            
ATOM     33  H11 BCD     1      30.100  23.290  21.740  1.00  0.00            
ATOM     34  H12 BCD     1      31.990  22.400  20.460  1.00  0.00            
ATOM     35  H13 BCD     1      30.750  21.890  18.680  1.00  0.00            
ATOM     36  H14 BCD     1      30.570  19.770  20.630  1.00  0.00            
ATOM     37  H15 BCD     1      31.560  20.130  18.640  1.00  0.00            
ATOM     38  H16 BCD     1      33.350  20.320  21.590  1.00  0.00            
ATOM     39  H17 BCD     1      30.820  19.810  23.160  1.00  0.00            
ATOM     40  H18 BCD     1      32.840  19.080  24.040  1.00  0.00            
ATOM     41  H19 BCD     1      33.450  20.670  24.250  1.00  0.00            
ATOM     42  H20 BCD     1      31.450  20.950  25.670  1.00  0.00            
ATOM     43  C13 BCD     1      25.120  22.330  23.080  1.00  0.00            
ATOM     44  O11 BCD     1      24.620  21.080  22.810  1.00  0.00            
ATOM     45  C14 BCD     1      25.640  23.000  21.830  1.00  0.00            
ATOM     46  O12 BCD     1      24.610  23.040  20.830  1.00  0.00            
ATOM     47  C15 BCD     1      26.870  22.360  21.260  1.00  0.00            
ATOM     48  O13 BCD     1      27.410  23.240  20.210  1.00  0.00            
ATOM     49  C16 BCD     1      27.930  22.250  22.370  1.00  0.00            
ATOM     50  C17 BCD     1      27.390  21.630  23.740  1.00  0.00            
ATOM     51  O14 BCD     1      26.190  22.300  24.090  1.00  0.00            
ATOM     52  C18 BCD     1      28.250  21.490  24.950  1.00  0.00            
ATOM     53  O15 BCD     1      27.790  20.440  25.820  1.00  0.00            
ATOM     54  H21 BCD     1      24.300  22.910  23.510  1.00  0.00            
ATOM     55  H22 BCD     1      26.010  23.980  22.120  1.00  0.00            
ATOM     56  H23 BCD     1      25.030  23.090  19.960  1.00  0.00            
ATOM     57  H24 BCD     1      26.710  21.310  20.970  1.00  0.00            
ATOM     58  H25 BCD     1      28.010  22.840  19.580  1.00  0.00            
ATOM     59  H26 BCD     1      28.220  23.250  22.710  1.00  0.00            
ATOM     60  H27 BCD     1      27.120  20.610  23.440  1.00  0.00            
ATOM     61  H28 BCD     1      29.270  21.300  24.570  1.00  0.00            
ATOM     62  H29 BCD     1      28.360  22.340  25.630  1.00  0.00            
ATOM     63  H30 BCD     1      27.850  19.580  25.390  1.00  0.00            
ATOM     64  C19 BCD     1      21.220  18.910  22.310  1.00  0.00            
ATOM     65  O16 BCD     1      21.990  18.210  21.380  1.00  0.00            
ATOM     66  C20 BCD     1      21.050  20.380  21.960  1.00  0.00            
ATOM     67  O17 BCD     1      20.300  20.520  20.740  1.00  0.00            
ATOM     68  C21 BCD     1      22.400  21.060  21.910  1.00  0.00            
ATOM     69  O18 BCD     1      22.210  22.430  21.660  1.00  0.00            
ATOM     70  C22 BCD     1      23.230  20.830  23.160  1.00  0.00            
ATOM     71  C23 BCD     1      23.210  19.360  23.560  1.00  0.00            
ATOM     72  O19 BCD     1      21.900  18.840  23.610  1.00  0.00            
ATOM     73  C24 BCD     1      23.970  19.070  24.820  1.00  0.00            
ATOM     74  O20 BCD     1      23.490  19.790  25.950  1.00  0.00            
ATOM     75  H31 BCD     1      20.260  18.400  22.460  1.00  0.00            
ATOM     76  H32 BCD     1      20.430  20.910  22.700  1.00  0.00            
ATOM     77  H33 BCD     1      19.370  20.350  20.920  1.00  0.00            
ATOM     78  H34 BCD     1      22.910  20.720  21.000  1.00  0.00            
ATOM     79  H35 BCD     1      23.080  22.800  21.490  1.00  0.00            
ATOM     80  H36 BCD     1      22.830  21.520  23.920  1.00  0.00            
ATOM     81  H37 BCD     1      23.750  18.780  22.790  1.00  0.00            
ATOM     82  H38 BCD     1      23.930  17.990  25.030  1.00  0.00            
ATOM     83  H39 BCD     1      25.030  19.330  24.720  1.00  0.00            
ATOM     84  H40 BCD     1      24.220  20.110  26.490  1.00  0.00            
ATOM     85  C25 BCD     1      22.040  15.400  18.510  1.00  0.00            
ATOM     86  O21 BCD     1      23.410  15.300  19.030  1.00  0.00            
ATOM     87  C26 BCD     1      21.860  16.840  17.980  1.00  0.00            
ATOM     88  O22 BCD     1      22.890  17.140  17.060  1.00  0.00            
ATOM     89  C27 BCD     1      21.990  17.830  19.150  1.00  0.00            
ATOM     90  O23 BCD     1      21.520  19.140  18.790  1.00  0.00            
ATOM     91  C28 BCD     1      21.350  17.430  20.420  1.00  0.00            
ATOM     92  C29 BCD     1      21.440  15.910  20.780  1.00  0.00            
ATOM     93  O24 BCD     1      21.170  15.070  19.590  1.00  0.00            
ATOM     94  C30 BCD     1      20.500  15.440  21.830  1.00  0.00            
ATOM     95  O25 BCD     1      19.240  15.850  21.470  1.00  0.00            
ATOM     96  H41 BCD     1      21.770  14.710  17.710  1.00  0.00            
ATOM     97  H42 BCD     1      20.840  16.960  17.580  1.00  0.00            
ATOM     98  H43 BCD     1      22.600  18.000  16.760  1.00  0.00            
ATOM     99  H44 BCD     1      23.040  17.880  19.460  1.00  0.00            
ATOM    100  H45 BCD     1      21.350  19.620  19.600  1.00  0.00            
ATOM    101  H46 BCD     1      20.280  17.680  20.440  1.00  0.00            
ATOM    102  H47 BCD     1      22.480  15.800  21.090  1.00  0.00            
ATOM    103  H48 BCD     1      20.620  14.350  21.910  1.00  0.00            
ATOM    104  H49 BCD     1      20.810  15.830  22.800  1.00  0.00            
ATOM    105  H50 BCD     1      18.680  15.070  21.440  1.00  0.00            
ATOM    106  C31 BCD     1      26.600  12.740  18.530  1.00  0.00            
ATOM    107  O26 BCD     1      27.500  13.410  19.400  1.00  0.00            
ATOM    108  C32 BCD     1      26.190  13.530  17.270  1.00  0.00            
ATOM    109  O27 BCD     1      27.330  13.970  16.480  1.00  0.00            
ATOM    110  C33 BCD     1      25.260  14.670  17.640  1.00  0.00            
ATOM    111  C34 BCD     1      24.140  14.210  18.590  1.00  0.00            
ATOM    112  C35 BCD     1      24.700  13.460  19.760  1.00  0.00            
ATOM    113  O28 BCD     1      25.380  12.350  19.130  1.00  0.00            
ATOM    114  C36 BCD     1      23.600  12.850  20.640  1.00  0.00            
ATOM    115  O29 BCD     1      22.850  11.880  20.020  1.00  0.00            
ATOM    116  O30 BCD     1      24.700  15.250  16.510  1.00  0.00            
ATOM    117  H51 BCD     1      27.130  11.880  18.100  1.00  0.00            
ATOM    118  H52 BCD     1      25.670  12.860  16.570  1.00  0.00            
ATOM    119  H53 BCD     1      27.070  14.460  15.700  1.00  0.00            
ATOM    120  H54 BCD     1      25.830  15.440  18.170  1.00  0.00            
ATOM    121  H55 BCD     1      24.080  15.940  16.760  1.00  0.00            
ATOM    122  H56 BCD     1      23.430  13.540  18.090  1.00  0.00            
ATOM    123  H57 BCD     1      25.290  14.200  20.320  1.00  0.00            
ATOM    124  H58 BCD     1      24.140  12.430  21.500  1.00  0.00            
ATOM    125  H59 BCD     1      23.000  13.650  21.090  1.00  0.00            
ATOM    126  H60 BCD     1      23.460  11.250  19.620  1.00  0.00            
ATOM    127  C37 BCD     1      31.370  13.010  20.740  1.00  0.00            
ATOM    128  O31 BCD     1      31.400  14.460  20.740  1.00  0.00            
ATOM    129  C38 BCD     1      31.110  12.580  19.360  1.00  0.00            
ATOM    130  O32 BCD     1      32.190  12.980  18.410  1.00  0.00            
ATOM    131  C39 BCD     1      29.800  13.120  18.850  1.00  0.00            
ATOM    132  O33 BCD     1      29.620  12.800  17.490  1.00  0.00            
ATOM    133  C40 BCD     1      28.680  12.700  19.840  1.00  0.00            
ATOM    134  C41 BCD     1      28.990  13.200  21.210  1.00  0.00            
ATOM    135  O34 BCD     1      30.280  12.620  21.540  1.00  0.00            
ATOM    136  C42 BCD     1      27.950  12.720  22.230  1.00  0.00            
ATOM    137  O35 BCD     1      27.810  11.330  22.230  1.00  0.00            
ATOM    138  H61 BCD     1      32.280  12.510  21.110  1.00  0.00            
ATOM    139  H62 BCD     1      31.090  11.480  19.350  1.00  0.00            
ATOM    140  H63 BCD     1      32.510  13.880  18.590  1.00  0.00            
ATOM    141  H64 BCD     1      29.900  14.210  18.950  1.00  0.00            
ATOM    142  H65 BCD     1      28.930  13.400  17.190  1.00  0.00            
ATOM    143  H66 BCD     1      28.530  11.620  19.880  1.00  0.00            
ATOM    144  H67 BCD     1      29.120  14.280  21.330  1.00  0.00            
ATOM    145  H68 BCD     1      28.310  13.140  23.180  1.00  0.00            
ATOM    146  H69 BCD     1      26.980  13.210  22.050  1.00  0.00            
ATOM    147  H70 BCD     1      26.990  11.100  21.790  1.00  0.00            
ATOM    148  C1  EG4     2      29.470  17.550  24.630  1.00  0.00            
ATOM    149  O1  EG4     2      28.080  17.930  24.500  1.00  0.00            
ATOM    150  C2  EG4     2      27.310  17.420  23.510  1.00  0.00            
ATOM    151  C3  EG4     2      27.380  18.120  22.280  1.00  0.00            
ATOM    152  C4  EG4     2      26.520  17.790  21.270  1.00  0.00            
ATOM    153  C5  EG4     2      26.640  18.440  19.900  1.00  0.00            
ATOM    154  C6  EG4     2      27.620  17.890  18.820  1.00  0.00            
ATOM    155  C7  EG4     2      27.500  18.300  17.480  1.00  0.00            
ATOM    156  N1  EG4     2      28.400  17.910  16.480  1.00  0.00            
ATOM    157  C8  EG4     2      29.340  17.120  16.950  1.00  0.00            
ATOM    158  N2  EG4     2      30.370  16.880  16.120  1.00  0.00            
ATOM    159  N3  EG4     2      29.620  16.770  18.200  1.00  0.00            
ATOM    160  C9  EG4     2      28.780  17.180  19.100  1.00  0.00            
ATOM    161  N4  EG4     2      29.070  16.740  20.350  1.00  0.00            
ATOM    162  C10 EG4     2      25.590  16.770  21.520  1.00  0.00            
ATOM    163  C11 EG4     2      25.580  16.070  22.710  1.00  0.00            
ATOM    164  O2  EG4     2      24.620  15.160  22.830  1.00  0.00            
ATOM    165  C12 EG4     2      23.500  15.370  23.750  1.00  0.00            
ATOM    166  C13 EG4     2      26.480  16.340  23.690  1.00  0.00            
ATOM    167  O3  EG4     2      26.330  15.640  24.890  1.00  0.00            
ATOM    168  C14 EG4     2      27.230  14.620  25.420  1.00  0.00            
ATOM    169  H1  EG4     2      29.730  16.510  24.860  1.00  0.00            
ATOM    170  H2  EG4     2      29.910  18.060  25.500  1.00  0.00            
ATOM    171  H3  EG4     2      29.900  17.920  23.690  1.00  0.00            
ATOM    172  H4  EG4     2      28.080  18.940  22.110  1.00  0.00            
ATOM    173  H5  EG4     2      26.950  19.480  20.090  1.00  0.00            
ATOM    174  H6  EG4     2      25.650  18.510  19.440  1.00  0.00            
ATOM    175  H7  EG4     2      26.680  18.940  17.140  1.00  0.00            
ATOM    176  H8  EG4     2      31.200  16.790  16.690  1.00  0.00            
ATOM    177  H9  EG4     2      30.390  17.460  15.290  1.00  0.00            
ATOM    178  H10 EG4     2      28.300  16.330  20.870  1.00  0.00            
ATOM    179  H11 EG4     2      29.790  16.050  20.150  1.00  0.00            
ATOM    180  H12 EG4     2      24.950  16.520  20.680  1.00  0.00            
ATOM    181  H13 EG4     2      22.790  14.540  23.670  1.00  0.00            
ATOM    182  H14 EG4     2      23.830  15.350  24.800  1.00  0.00            
ATOM    183  H15 EG4     2      22.890  16.260  23.560  1.00  0.00            
ATOM    184  H16 EG4     2      28.230  15.060  25.490  1.00  0.00            
ATOM    185  H17 EG4     2      26.980  14.270  26.430  1.00  0.00            
ATOM    186  H18 EG4     2      27.320  13.810  24.690  1.00  0.00            
TER
ENDMDL
MODEL        1
ATOM      1  C1  BCD     1      35.830  25.970  26.310  1.00  0.00            
ATOM      2  O1  BCD     1      36.510  25.510  27.490  1.00  0.00            
ATOM      3  C2  BCD     1      35.240  27.380  26.650  1.00  0.00            
ATOM      4  O2  BCD     1      36.300  28.360  26.860  1.00  0.00            
ATOM      5  C3  BCD     1      34.330  27.240  27.880  1.00  0.00            
ATOM      6  O3  BCD     1      33.710  28.430  28.230  1.00  0.00            
ATOM      7  C4  BCD     1      33.250  26.240  27.520  1.00  0.00            
ATOM      8  C5  BCD     1      33.800  24.890  27.020  1.00  0.00            
ATOM      9  O4  BCD     1      34.730  25.180  25.910  1.00  0.00            
ATOM     10  C6  BCD     1      32.720  23.960  26.490  1.00  0.00            
ATOM     11  O5  BCD     1      31.880  24.600  25.580  1.00  0.00            
ATOM     12  H1  BCD     1      36.430  26.220  25.440  1.00  0.00            
ATOM     13  H2  BCD     1      34.640  27.720  25.790  1.00  0.00            
ATOM     14  H3  BCD     1      35.800  29.120  27.190  1.00  0.00            
ATOM     15  H4  BCD     1      34.860  26.760  28.710  1.00  0.00            
ATOM     16  H5  BCD     1      33.340  28.230  29.090  1.00  0.00            
ATOM     17  H6  BCD     1      32.570  26.680  26.770  1.00  0.00            
ATOM     18  H7  BCD     1      34.440  24.410  27.770  1.00  0.00            
ATOM     19  H8  BCD     1      33.270  23.120  26.040  1.00  0.00            
ATOM     20  H9  BCD     1      32.110  23.530  27.290  1.00  0.00            
ATOM     21  H10 BCD     1      31.060  24.090  25.600  1.00  0.00            
ATOM     22  C7  BCD     1      40.110  23.950  28.560  1.00  0.00            
ATOM     23  O6  BCD     1      39.590  23.820  29.920  1.00  0.00            
ATOM     24  C8  BCD     1      40.200  25.370  28.140  1.00  0.00            
ATOM     25  O7  BCD     1      41.280  26.040  28.870  1.00  0.00            
ATOM     26  C9  BCD     1      38.790  25.940  28.070  1.00  0.00            
ATOM     27  O8  BCD     1      38.870  27.210  27.400  1.00  0.00            
ATOM     28  C10 BCD     1      37.830  25.010  27.270  1.00  0.00            
ATOM     29  C11 BCD     1      37.960  23.540  27.650  1.00  0.00            
ATOM     30  O9  BCD     1      39.310  23.150  27.720  1.00  0.00            
ATOM     31  C12 BCD     1      37.190  22.670  26.760  1.00  0.00            
ATOM     32  O10 BCD     1      37.600  22.820  25.430  1.00  0.00            
ATOM     33  H11 BCD     1      41.130  23.570  28.410  1.00  0.00            
ATOM     34  H12 BCD     1      40.630  25.330  27.130  1.00  0.00            
ATOM     35  H13 BCD     1      41.610  25.420  29.540  1.00  0.00            
ATOM     36  H14 BCD     1      38.410  26.120  29.080  1.00  0.00            
ATOM     37  H15 BCD     1      37.980  27.500  27.180  1.00  0.00            
ATOM     38  H16 BCD     1      38.040  25.010  26.190  1.00  0.00            
ATOM     39  H17 BCD     1      37.560  23.420  28.670  1.00  0.00            
ATOM     40  H18 BCD     1      37.390  21.610  26.960  1.00  0.00            
ATOM     41  H19 BCD     1      36.090  22.750  26.800  1.00  0.00            
ATOM     42  H20 BCD     1      36.790  22.900  24.910  1.00  0.00            
ATOM     43  C13 BCD     1      40.630  21.850  33.350  1.00  0.00            
ATOM     44  O11 BCD     1      39.590  22.530  34.030  1.00  0.00            
ATOM     45  C14 BCD     1      41.660  22.810  32.790  1.00  0.00            
ATOM     46  O12 BCD     1      42.100  23.660  33.950  1.00  0.00            
ATOM     47  C15 BCD     1      40.980  23.780  31.830  1.00  0.00            
ATOM     48  O13 BCD     1      41.980  24.630  31.260  1.00  0.00            
ATOM     49  C16 BCD     1      40.260  22.930  30.740  1.00  0.00            
ATOM     50  C17 BCD     1      39.310  21.850  31.310  1.00  0.00            
ATOM     51  O14 BCD     1      40.090  21.160  32.310  1.00  0.00            
ATOM     52  C18 BCD     1      38.720  20.810  30.330  1.00  0.00            
ATOM     53  O15 BCD     1      39.730  20.000  29.780  1.00  0.00            
ATOM     54  H21 BCD     1      41.150  21.090  33.950  1.00  0.00            
ATOM     55  H22 BCD     1      42.520  22.320  32.310  1.00  0.00            
ATOM     56  H23 BCD     1      41.390  24.030  34.470  1.00  0.00            
ATOM     57  H24 BCD     1      40.210  24.320  32.390  1.00  0.00            
ATOM     58  H25 BCD     1      42.450  25.230  31.840  1.00  0.00            
ATOM     59  H26 BCD     1      40.950  22.300  30.160  1.00  0.00            
ATOM     60  H27 BCD     1      38.470  22.440  31.690  1.00  0.00            
ATOM     61  H28 BCD     1      38.010  20.240  30.940  1.00  0.00            
ATOM     62  H29 BCD     1      38.140  21.390  29.590  1.00  0.00            
ATOM     63  H30 BCD     1      39.790  20.170  28.830  1.00  0.00            
ATOM     64  C19 BCD     1      37.900  22.290  37.770  1.00  0.00            
ATOM     65  O16 BCD     1      36.710  22.560  37.060  1.00  0.00            
ATOM     66  C20 BCD     1      38.830  23.460  37.580  1.00  0.00            
ATOM     67  O17 BCD     1      38.250  24.670  38.090  1.00  0.00            
ATOM     68  C21 BCD     1      39.310  23.650  36.090  1.00  0.00            
ATOM     69  O18 BCD     1      40.320  24.620  36.010  1.00  0.00            
ATOM     70  C22 BCD     1      39.710  22.310  35.420  1.00  0.00            
ATOM     71  C23 BCD     1      38.840  21.090  35.860  1.00  0.00            
ATOM     72  O19 BCD     1      38.550  21.100  37.290  1.00  0.00            
ATOM     73  C24 BCD     1      39.370  19.640  35.500  1.00  0.00            
ATOM     74  O20 BCD     1      40.380  19.330  36.380  1.00  0.00            
ATOM     75  H31 BCD     1      37.620  22.200  38.820  1.00  0.00            
ATOM     76  H32 BCD     1      39.690  23.200  38.220  1.00  0.00            
ATOM     77  H33 BCD     1      39.030  25.180  38.330  1.00  0.00            
ATOM     78  H34 BCD     1      38.480  23.950  35.440  1.00  0.00            
ATOM     79  H35 BCD     1      39.900  25.460  36.190  1.00  0.00            
ATOM     80  H36 BCD     1      40.730  22.030  35.740  1.00  0.00            
ATOM     81  H37 BCD     1      37.970  21.130  35.200  1.00  0.00            
ATOM     82  H38 BCD     1      38.570  18.910  35.650  1.00  0.00            
ATOM     83  H39 BCD     1      39.620  19.650  34.430  1.00  0.00            
ATOM     84  H40 BCD     1      40.040  19.320  37.280  1.00  0.00            
ATOM     85  C25 BCD     1      32.670  23.150  37.330  1.00  0.00            
ATOM     86  O21 BCD     1      32.610  23.420  35.950  1.00  0.00            
ATOM     87  C26 BCD     1      33.480  24.110  38.170  1.00  0.00            
ATOM     88  O22 BCD     1      32.930  25.390  37.930  1.00  0.00            
ATOM     89  C27 BCD     1      34.940  24.070  37.690  1.00  0.00            
ATOM     90  O23 BCD     1      35.740  24.980  38.450  1.00  0.00            
ATOM     91  C28 BCD     1      35.500  22.620  37.750  1.00  0.00            
ATOM     92  C29 BCD     1      34.560  21.660  37.140  1.00  0.00            
ATOM     93  O24 BCD     1      33.200  21.860  37.590  1.00  0.00            
ATOM     94  C30 BCD     1      35.040  20.220  37.240  1.00  0.00            
ATOM     95  O25 BCD     1      34.960  19.690  38.550  1.00  0.00            
ATOM     96  H41 BCD     1      31.670  23.170  37.770  1.00  0.00            
ATOM     97  H42 BCD     1      33.580  23.870  39.240  1.00  0.00            
ATOM     98  H43 BCD     1      33.590  26.030  38.220  1.00  0.00            
ATOM     99  H44 BCD     1      34.910  24.440  36.650  1.00  0.00            
ATOM    100  H45 BCD     1      36.670  24.810  38.340  1.00  0.00            
ATOM    101  H46 BCD     1      35.680  22.420  38.810  1.00  0.00            
ATOM    102  H47 BCD     1      34.560  21.940  36.080  1.00  0.00            
ATOM    103  H48 BCD     1      34.380  19.710  36.530  1.00  0.00            
ATOM    104  H49 BCD     1      36.080  20.160  36.910  1.00  0.00            
ATOM    105  H50 BCD     1      35.710  19.090  38.520  1.00  0.00            
ATOM    106  C31 BCD     1      29.760  23.690  32.970  1.00  0.00            
ATOM    107  O26 BCD     1      30.600  24.550  32.170  1.00  0.00            
ATOM    108  C32 BCD     1      29.440  24.370  34.260  1.00  0.00            
ATOM    109  O27 BCD     1      28.690  25.570  34.040  1.00  0.00            
ATOM    110  C33 BCD     1      30.710  24.600  35.080  1.00  0.00            
ATOM    111  C34 BCD     1      31.340  23.230  35.310  1.00  0.00            
ATOM    112  C35 BCD     1      31.550  22.460  33.970  1.00  0.00            
ATOM    113  O28 BCD     1      30.290  22.350  33.290  1.00  0.00            
ATOM    114  C36 BCD     1      32.130  21.050  34.220  1.00  0.00            
ATOM    115  O29 BCD     1      31.180  20.230  34.880  1.00  0.00            
ATOM    116  O30 BCD     1      30.610  25.430  36.250  1.00  0.00            
ATOM    117  H51 BCD     1      28.860  23.490  32.380  1.00  0.00            
ATOM    118  H52 BCD     1      28.760  23.700  34.790  1.00  0.00            
ATOM    119  H53 BCD     1      29.130  25.920  33.260  1.00  0.00            
ATOM    120  H54 BCD     1      31.390  24.890  34.270  1.00  0.00            
ATOM    121  H55 BCD     1      31.520  25.620  36.510  1.00  0.00            
ATOM    122  H56 BCD     1      30.670  22.640  35.960  1.00  0.00            
ATOM    123  H57 BCD     1      32.220  23.060  33.330  1.00  0.00            
ATOM    124  H58 BCD     1      32.460  20.680  33.240  1.00  0.00            
ATOM    125  H59 BCD     1      33.060  21.100  34.810  1.00  0.00            
ATOM    126  H60 BCD     1      31.480  19.320  34.780  1.00  0.00            
ATOM    127  C37 BCD     1      31.050  26.050  28.470  1.00  0.00            
ATOM    128  O31 BCD     1      32.480  26.020  28.740  1.00  0.00            
ATOM    129  C38 BCD     1      30.300  26.980  29.410  1.00  0.00            
ATOM    130  O32 BCD     1      30.670  28.360  29.310  1.00  0.00            
ATOM    131  C39 BCD     1      30.550  26.440  30.840  1.00  0.00            
ATOM    132  O33 BCD     1      29.820  27.110  31.840  1.00  0.00            
ATOM    133  C40 BCD     1      30.200  24.940  30.930  1.00  0.00            
ATOM    134  C41 BCD     1      30.830  24.150  29.930  1.00  0.00            
ATOM    135  O34 BCD     1      30.590  24.790  28.680  1.00  0.00            
ATOM    136  C42 BCD     1      30.380  22.720  29.760  1.00  0.00            
ATOM    137  O35 BCD     1      28.980  22.590  29.610  1.00  0.00            
ATOM    138  H61 BCD     1      30.840  26.360  27.440  1.00  0.00            
ATOM    139  H62 BCD     1      29.240  26.840  29.170  1.00  0.00            
ATOM    140  H63 BCD     1      30.040  28.770  28.710  1.00  0.00            
ATOM    141  H64 BCD     1      31.610  26.530  31.080  1.00  0.00            
ATOM    142  H65 BCD     1      29.080  27.550  31.420  1.00  0.00            
ATOM    143  H66 BCD     1      29.110  24.820  30.990  1.00  0.00            
ATOM    144  H67 BCD     1      31.920  24.120  30.060  1.00  0.00            
ATOM    145  H68 BCD     1      30.830  22.330  28.840  1.00  0.00            
ATOM    146  H69 BCD     1      30.700  22.210  30.670  1.00  0.00            
ATOM    147  H70 BCD     1      28.760  21.870  29.010  1.00  0.00            
ATOM    148  C1  EG4     2      34.750  20.720  28.080  1.00  0.00            
ATOM    149  O1  EG4     2      34.550  21.990  28.890  1.00  0.00            
ATOM    150  C2  EG4     2      34.730  22.170  30.280  1.00  0.00            
ATOM    151  C3  EG4     2      34.640  23.470  30.720  1.00  0.00            
ATOM    152  C4  EG4     2      34.780  23.770  32.060  1.00  0.00            
ATOM    153  C5  EG4     2      34.690  25.230  32.560  1.00  0.00            
ATOM    154  C6  EG4     2      35.680  26.250  32.020  1.00  0.00            
ATOM    155  C7  EG4     2      37.000  25.860  32.180  1.00  0.00            
ATOM    156  N1  EG4     2      38.010  26.580  31.630  1.00  0.00            
ATOM    157  C8  EG4     2      37.610  27.650  31.050  1.00  0.00            
ATOM    158  N2  EG4     2      38.480  28.540  30.660  1.00  0.00            
ATOM    159  N3  EG4     2      36.470  28.270  31.020  1.00  0.00            
ATOM    160  C9  EG4     2      35.500  27.500  31.490  1.00  0.00            
ATOM    161  N4  EG4     2      34.290  28.040  31.400  1.00  0.00            
ATOM    162  C10 EG4     2      35.030  22.720  33.010  1.00  0.00            
ATOM    163  C11 EG4     2      35.140  21.410  32.590  1.00  0.00            
ATOM    164  O2  EG4     2      35.380  20.490  33.590  1.00  0.00            
ATOM    165  C12 EG4     2      36.420  19.530  33.570  1.00  0.00            
ATOM    166  C13 EG4     2      35.060  21.130  31.160  1.00  0.00            
ATOM    167  O3  EG4     2      35.120  19.830  30.750  1.00  0.00            
ATOM    168  C14 EG4     2      33.980  18.980  30.990  1.00  0.00            
ATOM    169  H1  EG4     2      35.670  20.250  28.460  1.00  0.00            
ATOM    170  H2  EG4     2      34.770  20.820  26.990  1.00  0.00            
ATOM    171  H3  EG4     2      34.010  19.950  28.340  1.00  0.00            
ATOM    172  H4  EG4     2      34.470  24.320  30.060  1.00  0.00            
ATOM    173  H5  EG4     2      34.740  25.210  33.660  1.00  0.00            
ATOM    174  H6  EG4     2      33.720  25.670  32.310  1.00  0.00            
ATOM    175  H7  EG4     2      37.310  24.920  32.630  1.00  0.00            
ATOM    176  H8  EG4     2      39.390  28.160  30.430  1.00  0.00            
ATOM    177  H9  EG4     2      38.140  29.260  30.040  1.00  0.00            
ATOM    178  H10 EG4     2      33.660  27.650  32.090  1.00  0.00            
ATOM    179  H11 EG4     2      34.430  29.040  31.500  1.00  0.00            
ATOM    180  H12 EG4     2      35.020  22.930  34.070  1.00  0.00            
ATOM    181  H13 EG4     2      36.430  19.070  34.560  1.00  0.00            
ATOM    182  H14 EG4     2      36.190  18.780  32.800  1.00  0.00            
ATOM    183  H15 EG4     2      37.420  19.950  33.370  1.00  0.00            
ATOM    184  H16 EG4     2      33.850  18.190  30.240  1.00  0.00            
ATOM    185  H17 EG4     2      34.130  18.520  31.970  1.00  0.00            
ATOM    186  H18 EG4     2      33.090  19.610  31.130  1.00  0.00            
TER
ENDMDL
MODEL        1
ATOM      1  C1  BCD     1      10.750  11.170  24.060  1.00  0.00            
ATOM      2  O1  BCD     1      11.070  12.510  24.200  1.00  0.00            
ATOM      3  C2  BCD     1      12.120  10.490  24.220  1.00  0.00            
ATOM      4  O2  BCD     1      12.610  10.780  25.550  1.00  0.00            
ATOM      5  C3  BCD     1      13.010  11.030  23.100  1.00  0.00            
ATOM      6  O3  BCD     1      14.270  10.340  23.150  1.00  0.00            
ATOM      7  C4  BCD     1      12.330  10.740  21.750  1.00  0.00            
ATOM      8  C5  BCD     1      10.940  11.400  21.690  1.00  0.00            
ATOM      9  O4  BCD     1      10.120  10.960  22.780  1.00  0.00            
ATOM     10  C6  BCD     1      10.130  11.270  20.390  1.00  0.00            
ATOM     11  O5  BCD     1       8.690  11.610  20.620  1.00  0.00            
ATOM     12  H1  BCD     1      10.070  10.850  24.860  1.00  0.00            
ATOM     13  H2  BCD     1      11.880   9.420  24.080  1.00  0.00            
ATOM     14  H3  BCD     1      12.180  10.200  26.190  1.00  0.00            
ATOM     15  H4  BCD     1      13.190  12.120  23.140  1.00  0.00            
ATOM     16  H5  BCD     1      14.870  10.820  23.740  1.00  0.00            
ATOM     17  H6  BCD     1      12.150   9.660  21.680  1.00  0.00            
ATOM     18  H7  BCD     1      11.170  12.470  21.780  1.00  0.00            
ATOM     19  H8  BCD     1      10.520  11.760  19.490  1.00  0.00            
ATOM     20  H9  BCD     1      10.100  10.210  20.110  1.00  0.00            
ATOM     21  H10 BCD     1       8.220  10.780  20.630  1.00  0.00            
ATOM     22  C7  BCD     1       9.850  16.160  25.650  1.00  0.00            
ATOM     23  O6  BCD     1      10.890  16.830  25.030  1.00  0.00            
ATOM     24  C8  BCD     1      10.350  15.130  26.690  1.00  0.00            
ATOM     25  O7  BCD     1      11.190  15.810  27.680  1.00  0.00            
ATOM     26  C9  BCD     1      11.030  13.960  25.990  1.00  0.00            
ATOM     27  O8  BCD     1      11.370  12.900  26.900  1.00  0.00            
ATOM     28  C10 BCD     1      10.210  13.350  24.910  1.00  0.00            
ATOM     29  C11 BCD     1       9.470  14.380  23.980  1.00  0.00            
ATOM     30  O9  BCD     1       9.010  15.580  24.710  1.00  0.00            
ATOM     31  C12 BCD     1       8.220  13.780  23.290  1.00  0.00            
ATOM     32  O10 BCD     1       7.100  13.770  24.230  1.00  0.00            
ATOM     33  H11 BCD     1       9.230  16.860  26.220  1.00  0.00            
ATOM     34  H12 BCD     1       9.460  14.720  27.170  1.00  0.00            
ATOM     35  H13 BCD     1      11.360  15.220  28.420  1.00  0.00            
ATOM     36  H14 BCD     1      11.900  14.340  25.430  1.00  0.00            
ATOM     37  H15 BCD     1      12.030  12.300  26.550  1.00  0.00            
ATOM     38  H16 BCD     1       9.440  12.740  25.410  1.00  0.00            
ATOM     39  H17 BCD     1      10.170  14.670  23.190  1.00  0.00            
ATOM     40  H18 BCD     1       7.950  14.410  22.430  1.00  0.00            
ATOM     41  H19 BCD     1       8.540  12.820  22.850  1.00  0.00            
ATOM     42  H20 BCD     1       7.230  14.320  25.000  1.00  0.00            
ATOM     43  C13 BCD     1      12.250  20.520  24.070  1.00  0.00            
ATOM     44  O11 BCD     1      13.490  19.940  23.560  1.00  0.00            
ATOM     45  C14 BCD     1      12.100  20.280  25.550  1.00  0.00            
ATOM     46  O12 BCD     1      13.240  20.710  26.310  1.00  0.00            
ATOM     47  C15 BCD     1      11.960  18.790  25.740  1.00  0.00            
ATOM     48  O13 BCD     1      11.620  18.500  27.110  1.00  0.00            
ATOM     49  C16 BCD     1      10.820  18.190  24.890  1.00  0.00            
ATOM     50  C17 BCD     1      10.890  18.560  23.430  1.00  0.00            
ATOM     51  O14 BCD     1      11.190  19.980  23.320  1.00  0.00            
ATOM     52  C18 BCD     1       9.500  18.220  22.730  1.00  0.00            
ATOM     53  O15 BCD     1       8.420  18.810  23.380  1.00  0.00            
ATOM     54  H21 BCD     1      12.300  21.610  23.970  1.00  0.00            
ATOM     55  H22 BCD     1      11.200  20.780  25.930  1.00  0.00            
ATOM     56  H23 BCD     1      13.000  20.600  27.240  1.00  0.00            
ATOM     57  H24 BCD     1      12.860  18.310  25.330  1.00  0.00            
ATOM     58  H25 BCD     1      11.720  17.550  27.200  1.00  0.00            
ATOM     59  H26 BCD     1       9.850  18.500  25.300  1.00  0.00            
ATOM     60  H27 BCD     1      11.730  18.000  22.990  1.00  0.00            
ATOM     61  H28 BCD     1       9.540  18.620  21.710  1.00  0.00            
ATOM     62  H29 BCD     1       9.230  17.160  22.570  1.00  0.00            
ATOM     63  H30 BCD     1       8.310  19.610  22.850  1.00  0.00            
ATOM     64  C19 BCD     1      17.140  20.580  21.840  1.00  0.00            
ATOM     65  O16 BCD     1      17.620  19.300  22.220  1.00  0.00            
ATOM     66  C20 BCD     1      16.870  21.480  23.070  1.00  0.00            
ATOM     67  O17 BCD     1      17.980  21.540  24.010  1.00  0.00            
ATOM     68  C21 BCD     1      15.680  20.900  23.790  1.00  0.00            
ATOM     69  O18 BCD     1      15.270  21.610  25.000  1.00  0.00            
ATOM     70  C22 BCD     1      14.430  20.780  22.910  1.00  0.00            
ATOM     71  C23 BCD     1      14.740  20.010  21.600  1.00  0.00            
ATOM     72  O19 BCD     1      15.950  20.460  21.030  1.00  0.00            
ATOM     73  C24 BCD     1      13.650  20.110  20.540  1.00  0.00            
ATOM     74  O20 BCD     1      13.430  21.470  20.110  1.00  0.00            
ATOM     75  H31 BCD     1      17.860  21.090  21.180  1.00  0.00            
ATOM     76  H32 BCD     1      16.520  22.500  22.860  1.00  0.00            
ATOM     77  H33 BCD     1      18.570  22.160  23.570  1.00  0.00            
ATOM     78  H34 BCD     1      15.900  19.910  24.210  1.00  0.00            
ATOM     79  H35 BCD     1      14.720  21.030  25.540  1.00  0.00            
ATOM     80  H36 BCD     1      14.000  21.790  22.810  1.00  0.00            
ATOM     81  H37 BCD     1      14.870  18.980  21.940  1.00  0.00            
ATOM     82  H38 BCD     1      14.030  19.550  19.680  1.00  0.00            
ATOM     83  H39 BCD     1      12.730  19.640  20.900  1.00  0.00            
ATOM     84  H40 BCD     1      14.200  21.610  19.550  1.00  0.00            
ATOM     85  C25 BCD     1      20.440  16.640  20.970  1.00  0.00            
ATOM     86  O21 BCD     1      19.500  15.600  21.030  1.00  0.00            
ATOM     87  C26 BCD     1      20.700  17.320  22.350  1.00  0.00            
ATOM     88  O22 BCD     1      21.150  16.380  23.320  1.00  0.00            
ATOM     89  C27 BCD     1      19.480  18.080  22.870  1.00  0.00            
ATOM     90  O23 BCD     1      19.590  18.650  24.210  1.00  0.00            
ATOM     91  C28 BCD     1      18.990  19.100  21.860  1.00  0.00            
ATOM     92  C29 BCD     1      18.960  18.390  20.460  1.00  0.00            
ATOM     93  O24 BCD     1      20.190  17.740  20.090  1.00  0.00            
ATOM     94  C30 BCD     1      18.610  19.230  19.300  1.00  0.00            
ATOM     95  O25 BCD     1      19.350  20.490  19.390  1.00  0.00            
ATOM     96  H41 BCD     1      21.400  16.210  20.660  1.00  0.00            
ATOM     97  H42 BCD     1      21.470  18.090  22.190  1.00  0.00            
ATOM     98  H43 BCD     1      21.450  16.830  24.110  1.00  0.00            
ATOM     99  H44 BCD     1      18.720  17.300  22.980  1.00  0.00            
ATOM    100  H45 BCD     1      18.760  19.140  24.280  1.00  0.00            
ATOM    101  H46 BCD     1      19.540  20.050  21.790  1.00  0.00            
ATOM    102  H47 BCD     1      18.140  17.660  20.470  1.00  0.00            
ATOM    103  H48 BCD     1      18.900  18.750  18.360  1.00  0.00            
ATOM    104  H49 BCD     1      17.540  19.480  19.290  1.00  0.00            
ATOM    105  H50 BCD     1      20.250  20.180  19.410  1.00  0.00            
ATOM    106  C31 BCD     1      18.420  12.200  18.940  1.00  0.00            
ATOM    107  O26 BCD     1      17.070  12.380  19.460  1.00  0.00            
ATOM    108  C32 BCD     1      19.530  11.980  19.930  1.00  0.00            
ATOM    109  O27 BCD     1      19.170  10.860  20.770  1.00  0.00            
ATOM    110  C33 BCD     1      19.580  13.190  20.820  1.00  0.00            
ATOM    111  C34 BCD     1      19.750  14.570  20.050  1.00  0.00            
ATOM    112  C35 BCD     1      18.850  14.620  18.890  1.00  0.00            
ATOM    113  O28 BCD     1      18.720  13.360  18.170  1.00  0.00            
ATOM    114  C36 BCD     1      19.270  15.670  17.840  1.00  0.00            
ATOM    115  O29 BCD     1      18.150  15.980  17.140  1.00  0.00            
ATOM    116  O30 BCD     1      20.680  12.980  21.690  1.00  0.00            
ATOM    117  H51 BCD     1      18.450  11.350  18.250  1.00  0.00            
ATOM    118  H52 BCD     1      20.460  11.800  19.360  1.00  0.00            
ATOM    119  H53 BCD     1      19.920  10.360  21.110  1.00  0.00            
ATOM    120  H54 BCD     1      18.620  13.210  21.350  1.00  0.00            
ATOM    121  H55 BCD     1      21.500  13.010  21.190  1.00  0.00            
ATOM    122  H56 BCD     1      20.800  14.550  19.720  1.00  0.00            
ATOM    123  H57 BCD     1      17.860  14.910  19.250  1.00  0.00            
ATOM    124  H58 BCD     1      19.840  16.530  18.200  1.00  0.00            
ATOM    125  H59 BCD     1      20.040  15.210  17.210  1.00  0.00            
ATOM    126  H60 BCD     1      18.150  15.330  16.440  1.00  0.00            
ATOM    127  C37 BCD     1      13.350  10.710  19.500  1.00  0.00            
ATOM    128  O31 BCD     1      13.230  11.410  20.810  1.00  0.00            
ATOM    129  C38 BCD     1      14.510   9.740  19.480  1.00  0.00            
ATOM    130  O32 BCD     1      14.130   8.570  20.180  1.00  0.00            
ATOM    131  C39 BCD     1      15.910  10.390  19.710  1.00  0.00            
ATOM    132  O33 BCD     1      16.990   9.520  19.470  1.00  0.00            
ATOM    133  C40 BCD     1      16.000  11.640  18.830  1.00  0.00            
ATOM    134  C41 BCD     1      14.790  12.530  18.820  1.00  0.00            
ATOM    135  O34 BCD     1      13.630  11.760  18.570  1.00  0.00            
ATOM    136  C42 BCD     1      14.950  13.640  17.750  1.00  0.00            
ATOM    137  O35 BCD     1      15.200  13.150  16.490  1.00  0.00            
ATOM    138  H61 BCD     1      12.350  10.320  19.270  1.00  0.00            
ATOM    139  H62 BCD     1      14.600   9.430  18.430  1.00  0.00            
ATOM    140  H63 BCD     1      14.940   8.350  20.660  1.00  0.00            
ATOM    141  H64 BCD     1      15.920  10.660  20.770  1.00  0.00            
ATOM    142  H65 BCD     1      17.790   9.850  19.880  1.00  0.00            
ATOM    143  H66 BCD     1      16.230  11.380  17.790  1.00  0.00            
ATOM    144  H67 BCD     1      14.750  13.080  19.770  1.00  0.00            
ATOM    145  H68 BCD     1      13.970  14.140  17.690  1.00  0.00            
ATOM    146  H69 BCD     1      15.640  14.460  18.000  1.00  0.00            
ATOM    147  H70 BCD     1      15.750  13.830  16.080  1.00  0.00            
ATOM    148  C1  EG4     2      10.580  15.020  19.900  1.00  0.00            
ATOM    149  O1  EG4     2      11.170  16.060  20.690  1.00  0.00            
ATOM    150  C2  EG4     2      12.510  16.380  20.470  1.00  0.00            
ATOM    151  C3  EG4     2      13.470  16.150  21.440  1.00  0.00            
ATOM    152  C4  EG4     2      14.840  16.150  21.100  1.00  0.00            
ATOM    153  C5  EG4     2      16.010  15.770  22.020  1.00  0.00            
ATOM    154  C6  EG4     2      15.590  15.030  23.280  1.00  0.00            
ATOM    155  C7  EG4     2      15.190  15.690  24.380  1.00  0.00            
ATOM    156  N1  EG4     2      14.700  15.070  25.450  1.00  0.00            
ATOM    157  C8  EG4     2      14.760  13.760  25.350  1.00  0.00            
ATOM    158  N2  EG4     2      14.290  13.150  26.430  1.00  0.00            
ATOM    159  N3  EG4     2      15.280  12.960  24.490  1.00  0.00            
ATOM    160  C9  EG4     2      15.680  13.640  23.440  1.00  0.00            
ATOM    161  N4  EG4     2      16.270  12.930  22.510  1.00  0.00            
ATOM    162  C10 EG4     2      15.240  16.510  19.840  1.00  0.00            
ATOM    163  C11 EG4     2      14.290  16.930  18.890  1.00  0.00            
ATOM    164  O2  EG4     2      14.850  17.150  17.640  1.00  0.00            
ATOM    165  C12 EG4     2      14.570  18.380  16.980  1.00  0.00            
ATOM    166  C13 EG4     2      12.910  16.870  19.160  1.00  0.00            
ATOM    167  O3  EG4     2      12.010  17.120  18.160  1.00  0.00            
ATOM    168  C14 EG4     2      11.020  18.090  18.390  1.00  0.00            
ATOM    169  H1  EG4     2      10.550  15.260  18.830  1.00  0.00            
ATOM    170  H2  EG4     2       9.530  14.890  20.170  1.00  0.00            
ATOM    171  H3  EG4     2      11.080  14.070  20.130  1.00  0.00            
ATOM    172  H4  EG4     2      13.170  15.760  22.410  1.00  0.00            
ATOM    173  H5  EG4     2      16.490  16.700  22.330  1.00  0.00            
ATOM    174  H6  EG4     2      16.780  15.190  21.480  1.00  0.00            
ATOM    175  H7  EG4     2      15.250  16.780  24.360  1.00  0.00            
ATOM    176  H8  EG4     2      13.510  13.630  26.850  1.00  0.00            
ATOM    177  H9  EG4     2      14.210  12.200  26.090  1.00  0.00            
ATOM    178  H10 EG4     2      16.560  11.970  22.660  1.00  0.00            
ATOM    179  H11 EG4     2      16.550  13.370  21.640  1.00  0.00            
ATOM    180  H12 EG4     2      16.260  16.330  19.520  1.00  0.00            
ATOM    181  H13 EG4     2      13.550  18.280  16.580  1.00  0.00            
ATOM    182  H14 EG4     2      14.570  19.120  17.790  1.00  0.00            
ATOM    183  H15 EG4     2      15.340  18.610  16.240  1.00  0.00            
ATOM    184  H16 EG4     2      11.360  19.010  18.870  1.00  0.00            
ATOM    185  H17 EG4     2      10.530  18.330  17.450  1.00  0.00            
ATOM    186  H18 EG4     2      10.190  17.580  18.900  1.00  0.00            
TER
ENDMDL
MODEL        1
ATOM      1  C1  BCD     1      25.420  22.690  23.040  1.00  0.00            
ATOM      2  O1  BCD     1      24.020  22.610  23.060  1.00  0.00            
ATOM      3  C2  BCD     1      26.070  22.450  21.650  1.00  0.00            
ATOM      4  O2  BCD     1      25.720  23.440  20.680  1.00  0.00            
ATOM      5  C3  BCD     1      25.980  20.980  21.180  1.00  0.00            
ATOM      6  O3  BCD     1      26.780  20.710  20.060  1.00  0.00            
ATOM      7  C4  BCD     1      26.380  20.000  22.310  1.00  0.00            
ATOM      8  C5  BCD     1      25.800  20.310  23.650  1.00  0.00            
ATOM      9  O4  BCD     1      25.940  21.710  23.970  1.00  0.00            
ATOM     10  C6  BCD     1      26.520  19.550  24.760  1.00  0.00            
ATOM     11  O5  BCD     1      27.840  19.880  24.840  1.00  0.00            
ATOM     12  H1  BCD     1      25.660  23.730  23.320  1.00  0.00            
ATOM     13  H2  BCD     1      27.120  22.690  21.850  1.00  0.00            
ATOM     14  H3  BCD     1      24.810  23.190  20.500  1.00  0.00            
ATOM     15  H4  BCD     1      24.950  20.710  20.900  1.00  0.00            
ATOM     16  H5  BCD     1      26.620  19.820  19.730  1.00  0.00            
ATOM     17  H6  BCD     1      27.480  19.970  22.350  1.00  0.00            
ATOM     18  H7  BCD     1      24.740  20.040  23.610  1.00  0.00            
ATOM     19  H8  BCD     1      26.070  19.710  25.740  1.00  0.00            
ATOM     20  H9  BCD     1      26.430  18.490  24.480  1.00  0.00            
ATOM     21  H10 BCD     1      27.800  20.480  25.600  1.00  0.00            
ATOM     22  C7  BCD     1      20.440  24.480  22.080  1.00  0.00            
ATOM     23  O6  BCD     1      19.770  23.360  22.550  1.00  0.00            
ATOM     24  C8  BCD     1      21.340  24.160  20.930  1.00  0.00            
ATOM     25  O7  BCD     1      20.570  23.750  19.750  1.00  0.00            
ATOM     26  C9  BCD     1      22.290  23.040  21.430  1.00  0.00            
ATOM     27  O8  BCD     1      23.000  22.530  20.350  1.00  0.00            
ATOM     28  C10 BCD     1      23.220  23.670  22.510  1.00  0.00            
ATOM     29  C11 BCD     1      22.260  24.190  23.680  1.00  0.00            
ATOM     30  O9  BCD     1      21.220  25.010  23.140  1.00  0.00            
ATOM     31  C12 BCD     1      23.050  24.880  24.760  1.00  0.00            
ATOM     32  O10 BCD     1      23.840  25.940  24.170  1.00  0.00            
ATOM     33  H11 BCD     1      19.780  25.340  21.920  1.00  0.00            
ATOM     34  H12 BCD     1      21.980  25.020  20.700  1.00  0.00            
ATOM     35  H13 BCD     1      21.180  23.180  19.290  1.00  0.00            
ATOM     36  H14 BCD     1      21.690  22.220  21.860  1.00  0.00            
ATOM     37  H15 BCD     1      22.770  21.610  20.190  1.00  0.00            
ATOM     38  H16 BCD     1      23.870  24.470  22.120  1.00  0.00            
ATOM     39  H17 BCD     1      21.830  23.370  24.270  1.00  0.00            
ATOM     40  H18 BCD     1      22.410  25.170  25.610  1.00  0.00            
ATOM     41  H19 BCD     1      23.700  24.040  25.030  1.00  0.00            
ATOM     42  H20 BCD     1      23.180  26.490  23.750  1.00  0.00            
ATOM     43  C13 BCD     1      16.140  21.690  23.220  1.00  0.00            
ATOM     44  O11 BCD     1      16.810  20.530  23.700  1.00  0.00            
ATOM     45  C14 BCD     1      16.410  21.990  21.740  1.00  0.00            
ATOM     46  O12 BCD     1      16.130  20.850  20.930  1.00  0.00            
ATOM     47  C15 BCD     1      17.880  22.310  21.500  1.00  0.00            
ATOM     48  O13 BCD     1      18.150  22.680  20.170  1.00  0.00            
ATOM     49  C16 BCD     1      18.330  23.450  22.430  1.00  0.00            
ATOM     50  C17 BCD     1      17.850  23.180  23.890  1.00  0.00            
ATOM     51  O14 BCD     1      16.480  22.860  24.000  1.00  0.00            
ATOM     52  C18 BCD     1      18.000  24.400  24.820  1.00  0.00            
ATOM     53  O15 BCD     1      17.370  25.590  24.370  1.00  0.00            
ATOM     54  H21 BCD     1      15.050  21.530  23.290  1.00  0.00            
ATOM     55  H22 BCD     1      15.750  22.820  21.480  1.00  0.00            
ATOM     56  H23 BCD     1      16.040  21.250  20.060  1.00  0.00            
ATOM     57  H24 BCD     1      18.390  21.370  21.760  1.00  0.00            
ATOM     58  H25 BCD     1      18.970  23.160  20.270  1.00  0.00            
ATOM     59  H26 BCD     1      17.990  24.400  22.010  1.00  0.00            
ATOM     60  H27 BCD     1      18.510  22.430  24.330  1.00  0.00            
ATOM     61  H28 BCD     1      17.620  24.120  25.820  1.00  0.00            
ATOM     62  H29 BCD     1      19.080  24.530  24.890  1.00  0.00            
ATOM     63  H30 BCD     1      16.610  25.190  23.940  1.00  0.00            
ATOM     64  C19 BCD     1      16.400  16.600  25.110  1.00  0.00            
ATOM     65  O16 BCD     1      17.710  16.200  24.800  1.00  0.00            
ATOM     66  C20 BCD     1      15.560  16.960  23.860  1.00  0.00            
ATOM     67  O17 BCD     1      15.490  15.880  22.890  1.00  0.00            
ATOM     68  C21 BCD     1      15.950  18.300  23.170  1.00  0.00            
ATOM     69  O18 BCD     1      15.020  18.620  22.100  1.00  0.00            
ATOM     70  C22 BCD     1      16.130  19.420  24.230  1.00  0.00            
ATOM     71  C23 BCD     1      16.920  19.000  25.440  1.00  0.00            
ATOM     72  O19 BCD     1      16.530  17.690  26.000  1.00  0.00            
ATOM     73  C24 BCD     1      16.960  20.030  26.550  1.00  0.00            
ATOM     74  O20 BCD     1      15.700  20.260  27.090  1.00  0.00            
ATOM     75  H31 BCD     1      15.930  15.780  25.680  1.00  0.00            
ATOM     76  H32 BCD     1      14.530  17.150  24.210  1.00  0.00            
ATOM     77  H33 BCD     1      15.600  15.050  23.360  1.00  0.00            
ATOM     78  H34 BCD     1      16.990  18.160  22.840  1.00  0.00            
ATOM     79  H35 BCD     1      15.520  19.250  21.570  1.00  0.00            
ATOM     80  H36 BCD     1      15.130  19.660  24.610  1.00  0.00            
ATOM     81  H37 BCD     1      17.920  18.730  25.070  1.00  0.00            
ATOM     82  H38 BCD     1      17.720  19.630  27.230  1.00  0.00            
ATOM     83  H39 BCD     1      17.320  20.930  26.020  1.00  0.00            
ATOM     84  H40 BCD     1      15.840  21.010  27.680  1.00  0.00            
ATOM     85  C25 BCD     1      20.110  12.730  24.800  1.00  0.00            
ATOM     86  O21 BCD     1      20.780  13.110  23.660  1.00  0.00            
ATOM     87  C26 BCD     1      18.580  12.510  24.660  1.00  0.00            
ATOM     88  O22 BCD     1      18.300  11.330  23.810  1.00  0.00            
ATOM     89  C27 BCD     1      17.890  13.770  24.230  1.00  0.00            
ATOM     90  O23 BCD     1      16.470  13.380  24.060  1.00  0.00            
ATOM     91  C28 BCD     1      18.140  14.940  25.230  1.00  0.00            
ATOM     92  C29 BCD     1      19.600  15.020  25.550  1.00  0.00            
ATOM     93  O24 BCD     1      20.210  13.770  25.840  1.00  0.00            
ATOM     94  C30 BCD     1      19.880  15.880  26.790  1.00  0.00            
ATOM     95  O25 BCD     1      19.450  15.170  27.980  1.00  0.00            
ATOM     96  H41 BCD     1      20.600  11.860  25.250  1.00  0.00            
ATOM     97  H42 BCD     1      18.240  12.370  25.690  1.00  0.00            
ATOM     98  H43 BCD     1      18.610  10.520  24.230  1.00  0.00            
ATOM     99  H44 BCD     1      18.330  14.070  23.270  1.00  0.00            
ATOM    100  H45 BCD     1      16.330  12.440  24.190  1.00  0.00            
ATOM    101  H46 BCD     1      17.640  14.700  26.180  1.00  0.00            
ATOM    102  H47 BCD     1      20.080  15.390  24.630  1.00  0.00            
ATOM    103  H48 BCD     1      20.950  16.090  26.910  1.00  0.00            
ATOM    104  H49 BCD     1      19.360  16.830  26.630  1.00  0.00            
ATOM    105  H50 BCD     1      19.250  15.700  28.760  1.00  0.00            
ATOM    106  C31 BCD     1      24.660  13.280  22.280  1.00  0.00            
ATOM    107  O26 BCD     1      24.510  14.670  22.120  1.00  0.00            
ATOM    108  C32 BCD     1      23.720  12.490  21.350  1.00  0.00            
ATOM    109  O27 BCD     1      23.780  13.040  20.030  1.00  0.00            
ATOM    110  C33 BCD     1      22.260  12.640  21.850  1.00  0.00            
ATOM    111  C34 BCD     1      22.060  12.430  23.330  1.00  0.00            
ATOM    112  C35 BCD     1      23.140  13.110  24.190  1.00  0.00            
ATOM    113  O28 BCD     1      24.410  12.850  23.580  1.00  0.00            
ATOM    114  C36 BCD     1      23.330  12.550  25.650  1.00  0.00            
ATOM    115  O29 BCD     1      23.640  11.140  25.670  1.00  0.00            
ATOM    116  O30 BCD     1      21.410  11.840  20.980  1.00  0.00            
ATOM    117  H51 BCD     1      25.710  13.100  22.010  1.00  0.00            
ATOM    118  H52 BCD     1      23.930  11.410  21.310  1.00  0.00            
ATOM    119  H53 BCD     1      23.070  12.520  19.660  1.00  0.00            
ATOM    120  H54 BCD     1      22.010  13.700  21.730  1.00  0.00            
ATOM    121  H55 BCD     1      20.550  12.250  21.080  1.00  0.00            
ATOM    122  H56 BCD     1      21.880  11.370  23.560  1.00  0.00            
ATOM    123  H57 BCD     1      22.940  14.180  24.330  1.00  0.00            
ATOM    124  H58 BCD     1      24.110  13.060  26.220  1.00  0.00            
ATOM    125  H59 BCD     1      22.400  12.730  26.210  1.00  0.00            
ATOM    126  H60 BCD     1      24.200  11.100  24.890  1.00  0.00            
ATOM    127  C37 BCD     1      26.910  17.920  21.300  1.00  0.00            
ATOM    128  O31 BCD     1      25.960  18.740  21.980  1.00  0.00            
ATOM    129  C38 BCD     1      26.350  17.290  20.110  1.00  0.00            
ATOM    130  O32 BCD     1      25.960  18.300  19.190  1.00  0.00            
ATOM    131  C39 BCD     1      25.110  16.480  20.530  1.00  0.00            
ATOM    132  O33 BCD     1      24.360  15.760  19.500  1.00  0.00            
ATOM    133  C40 BCD     1      25.640  15.400  21.540  1.00  0.00            
ATOM    134  C41 BCD     1      26.370  16.120  22.760  1.00  0.00            
ATOM    135  O34 BCD     1      27.360  16.940  22.210  1.00  0.00            
ATOM    136  C42 BCD     1      27.020  15.180  23.750  1.00  0.00            
ATOM    137  O35 BCD     1      27.770  14.060  23.160  1.00  0.00            
ATOM    138  H61 BCD     1      27.830  18.450  21.000  1.00  0.00            
ATOM    139  H62 BCD     1      27.120  16.680  19.620  1.00  0.00            
ATOM    140  H63 BCD     1      25.750  17.850  18.370  1.00  0.00            
ATOM    141  H64 BCD     1      24.380  17.140  21.000  1.00  0.00            
ATOM    142  H65 BCD     1      24.100  14.920  19.880  1.00  0.00            
ATOM    143  H66 BCD     1      26.290  14.760  20.940  1.00  0.00            
ATOM    144  H67 BCD     1      25.620  16.820  23.160  1.00  0.00            
ATOM    145  H68 BCD     1      27.690  15.700  24.450  1.00  0.00            
ATOM    146  H69 BCD     1      26.160  14.760  24.280  1.00  0.00            
ATOM    147  H70 BCD     1      28.020  13.420  23.830  1.00  0.00            
ATOM    148  C1  EG4     2      24.240  16.970  26.740  1.00  0.00            
ATOM    149  O1  EG4     2      23.840  18.280  26.720  1.00  0.00            
ATOM    150  C2  EG4     2      22.730  18.660  26.070  1.00  0.00            
ATOM    151  C3  EG4     2      22.180  17.850  25.040  1.00  0.00            
ATOM    152  C4  EG4     2      21.160  18.400  24.330  1.00  0.00            
ATOM    153  C5  EG4     2      20.710  17.590  23.130  1.00  0.00            
ATOM    154  C6  EG4     2      21.390  18.000  21.800  1.00  0.00            
ATOM    155  C7  EG4     2      22.100  19.240  21.660  1.00  0.00            
ATOM    156  N1  EG4     2      22.510  19.790  20.500  1.00  0.00            
ATOM    157  C8  EG4     2      22.190  18.950  19.530  1.00  0.00            
ATOM    158  N2  EG4     2      22.710  19.440  18.390  1.00  0.00            
ATOM    159  N3  EG4     2      21.770  17.710  19.440  1.00  0.00            
ATOM    160  C9  EG4     2      21.390  17.270  20.600  1.00  0.00            
ATOM    161  N4  EG4     2      20.900  16.010  20.480  1.00  0.00            
ATOM    162  C10 EG4     2      20.630  19.630  24.560  1.00  0.00            
ATOM    163  C11 EG4     2      21.200  20.440  25.560  1.00  0.00            
ATOM    164  O2  EG4     2      20.710  21.740  25.680  1.00  0.00            
ATOM    165  C12 EG4     2      20.210  22.260  26.870  1.00  0.00            
ATOM    166  C13 EG4     2      22.200  19.970  26.350  1.00  0.00            
ATOM    167  O3  EG4     2      22.800  20.830  27.340  1.00  0.00            
ATOM    168  C14 EG4     2      23.670  21.920  27.020  1.00  0.00            
ATOM    169  H1  EG4     2      25.030  16.960  27.510  1.00  0.00            
ATOM    170  H2  EG4     2      24.500  16.700  25.710  1.00  0.00            
ATOM    171  H3  EG4     2      23.420  16.290  27.000  1.00  0.00            
ATOM    172  H4  EG4     2      22.500  16.840  24.790  1.00  0.00            
ATOM    173  H5  EG4     2      19.610  17.560  23.080  1.00  0.00            
ATOM    174  H6  EG4     2      21.080  16.580  23.330  1.00  0.00            
ATOM    175  H7  EG4     2      22.330  19.850  22.530  1.00  0.00            
ATOM    176  H8  EG4     2      22.870  18.720  17.700  1.00  0.00            
ATOM    177  H9  EG4     2      23.490  20.080  18.470  1.00  0.00            
ATOM    178  H10 EG4     2      20.050  15.820  21.000  1.00  0.00            
ATOM    179  H11 EG4     2      21.010  15.730  19.510  1.00  0.00            
ATOM    180  H12 EG4     2      19.850  20.030  23.920  1.00  0.00            
ATOM    181  H13 EG4     2      19.670  23.220  26.760  1.00  0.00            
ATOM    182  H14 EG4     2      19.430  21.630  27.310  1.00  0.00            
ATOM    183  H15 EG4     2      20.990  22.600  27.550  1.00  0.00            
ATOM    184  H16 EG4     2      24.470  21.500  26.400  1.00  0.00            
ATOM    185  H17 EG4     2      23.070  22.630  26.440  1.00  0.00            
ATOM    186  H18 EG4     2      24.150  22.490  27.830  1.00  0.00            
TER
ENDMDL
MODEL        1
ATOM      1  C1  BCD     1      29.350  31.380  17.780  1.00  0.00            
ATOM      2  O1  BCD     1      29.520  30.300  18.670  1.00  0.00            
ATOM      3  C2  BCD     1      29.320  32.680  18.470  1.00  0.00            
ATOM      4  O2  BCD     1      30.560  32.820  19.170  1.00  0.00            
ATOM      5  C3  BCD     1      28.060  32.670  19.480  1.00  0.00            
ATOM      6  O3  BCD     1      27.960  33.920  20.250  1.00  0.00            
ATOM      7  C4  BCD     1      26.760  32.300  18.790  1.00  0.00            
ATOM      8  C5  BCD     1      26.970  31.100  17.860  1.00  0.00            
ATOM      9  O4  BCD     1      28.160  31.160  17.080  1.00  0.00            
ATOM     10  C6  BCD     1      25.770  30.870  16.980  1.00  0.00            
ATOM     11  O5  BCD     1      26.040  29.860  15.970  1.00  0.00            
ATOM     12  H1  BCD     1      30.240  31.410  17.140  1.00  0.00            
ATOM     13  H2  BCD     1      29.260  33.490  17.730  1.00  0.00            
ATOM     14  H3  BCD     1      30.540  33.520  19.830  1.00  0.00            
ATOM     15  H4  BCD     1      28.280  31.910  20.240  1.00  0.00            
ATOM     16  H5  BCD     1      27.560  33.620  21.070  1.00  0.00            
ATOM     17  H6  BCD     1      26.430  33.120  18.130  1.00  0.00            
ATOM     18  H7  BCD     1      27.070  30.230  18.530  1.00  0.00            
ATOM     19  H8  BCD     1      24.890  30.590  17.580  1.00  0.00            
ATOM     20  H9  BCD     1      25.520  31.840  16.530  1.00  0.00            
ATOM     21  H10 BCD     1      26.960  30.100  15.840  1.00  0.00            
ATOM     22  C7  BCD     1      31.890  26.930  19.440  1.00  0.00            
ATOM     23  O6  BCD     1      31.100  26.770  20.620  1.00  0.00            
ATOM     24  C8  BCD     1      32.650  28.230  19.490  1.00  0.00            
ATOM     25  O7  BCD     1      33.580  28.340  20.630  1.00  0.00            
ATOM     26  C9  BCD     1      31.620  29.430  19.570  1.00  0.00            
ATOM     27  O8  BCD     1      32.240  30.720  19.520  1.00  0.00            
ATOM     28  C10 BCD     1      30.580  29.330  18.390  1.00  0.00            
ATOM     29  C11 BCD     1      30.050  27.900  18.300  1.00  0.00            
ATOM     30  O9  BCD     1      31.100  27.000  18.240  1.00  0.00            
ATOM     31  C12 BCD     1      29.060  27.690  17.140  1.00  0.00            
ATOM     32  O10 BCD     1      29.670  27.780  15.840  1.00  0.00            
ATOM     33  H11 BCD     1      32.530  26.050  19.340  1.00  0.00            
ATOM     34  H12 BCD     1      33.180  28.250  18.520  1.00  0.00            
ATOM     35  H13 BCD     1      33.020  28.130  21.380  1.00  0.00            
ATOM     36  H14 BCD     1      31.070  29.250  20.500  1.00  0.00            
ATOM     37  H15 BCD     1      31.480  31.300  19.450  1.00  0.00            
ATOM     38  H16 BCD     1      31.090  29.450  17.420  1.00  0.00            
ATOM     39  H17 BCD     1      29.420  27.690  19.180  1.00  0.00            
ATOM     40  H18 BCD     1      28.520  26.760  17.370  1.00  0.00            
ATOM     41  H19 BCD     1      28.320  28.500  17.170  1.00  0.00            
ATOM     42  H20 BCD     1      29.430  28.660  15.530  1.00  0.00            
ATOM     43  C13 BCD     1      30.720  24.980  24.250  1.00  0.00            
ATOM     44  O11 BCD     1      29.310  25.130  24.030  1.00  0.00            
ATOM     45  C14 BCD     1      31.460  26.300  24.270  1.00  0.00            
ATOM     46  O12 BCD     1      30.910  27.100  25.350  1.00  0.00            
ATOM     47  C15 BCD     1      31.290  27.110  22.940  1.00  0.00            
ATOM     48  O13 BCD     1      32.140  28.320  22.990  1.00  0.00            
ATOM     49  C16 BCD     1      31.600  26.180  21.790  1.00  0.00            
ATOM     50  C17 BCD     1      31.130  24.760  21.800  1.00  0.00            
ATOM     51  O14 BCD     1      31.250  24.210  23.160  1.00  0.00            
ATOM     52  C18 BCD     1      31.860  23.820  20.830  1.00  0.00            
ATOM     53  O15 BCD     1      33.240  24.020  20.970  1.00  0.00            
ATOM     54  H21 BCD     1      31.000  24.410  25.150  1.00  0.00            
ATOM     55  H22 BCD     1      32.520  26.060  24.420  1.00  0.00            
ATOM     56  H23 BCD     1      31.150  26.590  26.130  1.00  0.00            
ATOM     57  H24 BCD     1      30.230  27.350  22.830  1.00  0.00            
ATOM     58  H25 BCD     1      32.030  28.790  23.820  1.00  0.00            
ATOM     59  H26 BCD     1      32.700  26.190  21.750  1.00  0.00            
ATOM     60  H27 BCD     1      30.050  24.790  21.610  1.00  0.00            
ATOM     61  H28 BCD     1      31.660  22.780  21.090  1.00  0.00            
ATOM     62  H29 BCD     1      31.480  24.080  19.840  1.00  0.00            
ATOM     63  H30 BCD     1      33.460  23.970  21.910  1.00  0.00            
ATOM     64  C19 BCD     1      25.780  23.290  25.520  1.00  0.00            
ATOM     65  O16 BCD     1      25.060  24.360  24.910  1.00  0.00            
ATOM     66  C20 BCD     1      26.780  23.900  26.470  1.00  0.00            
ATOM     67  O17 BCD     1      26.180  24.560  27.650  1.00  0.00            
ATOM     68  C21 BCD     1      27.760  24.880  25.840  1.00  0.00            
ATOM     69  O18 BCD     1      28.780  25.260  26.830  1.00  0.00            
ATOM     70  C22 BCD     1      28.480  24.150  24.680  1.00  0.00            
ATOM     71  C23 BCD     1      27.480  23.440  23.770  1.00  0.00            
ATOM     72  O19 BCD     1      26.500  22.600  24.520  1.00  0.00            
ATOM     73  C24 BCD     1      28.100  22.690  22.640  1.00  0.00            
ATOM     74  O20 BCD     1      28.380  21.360  23.010  1.00  0.00            
ATOM     75  H31 BCD     1      25.130  22.570  26.040  1.00  0.00            
ATOM     76  H32 BCD     1      27.360  23.020  26.790  1.00  0.00            
ATOM     77  H33 BCD     1      26.750  24.230  28.360  1.00  0.00            
ATOM     78  H34 BCD     1      27.260  25.770  25.450  1.00  0.00            
ATOM     79  H35 BCD     1      28.480  25.960  27.420  1.00  0.00            
ATOM     80  H36 BCD     1      29.150  23.360  25.050  1.00  0.00            
ATOM     81  H37 BCD     1      26.870  24.210  23.280  1.00  0.00            
ATOM     82  H38 BCD     1      27.420  22.730  21.780  1.00  0.00            
ATOM     83  H39 BCD     1      29.000  23.210  22.310  1.00  0.00            
ATOM     84  H40 BCD     1      29.110  21.380  23.640  1.00  0.00            
ATOM     85  C25 BCD     1      21.090  25.650  24.350  1.00  0.00            
ATOM     86  O21 BCD     1      21.640  26.910  23.960  1.00  0.00            
ATOM     87  C26 BCD     1      21.440  25.260  25.800  1.00  0.00            
ATOM     88  O22 BCD     1      21.000  26.270  26.730  1.00  0.00            
ATOM     89  C27 BCD     1      23.020  25.180  25.980  1.00  0.00            
ATOM     90  O23 BCD     1      23.340  24.720  27.360  1.00  0.00            
ATOM     91  C28 BCD     1      23.610  24.230  24.960  1.00  0.00            
ATOM     92  C29 BCD     1      23.080  24.570  23.530  1.00  0.00            
ATOM     93  O24 BCD     1      21.610  24.620  23.560  1.00  0.00            
ATOM     94  C30 BCD     1      23.610  23.500  22.630  1.00  0.00            
ATOM     95  O25 BCD     1      23.360  23.880  21.340  1.00  0.00            
ATOM     96  H41 BCD     1      20.000  25.610  24.290  1.00  0.00            
ATOM     97  H42 BCD     1      21.030  24.260  26.010  1.00  0.00            
ATOM     98  H43 BCD     1      21.110  27.100  26.260  1.00  0.00            
ATOM     99  H44 BCD     1      23.440  26.170  25.780  1.00  0.00            
ATOM    100  H45 BCD     1      24.290  24.830  27.470  1.00  0.00            
ATOM    101  H46 BCD     1      23.390  23.180  25.190  1.00  0.00            
ATOM    102  H47 BCD     1      23.550  25.540  23.300  1.00  0.00            
ATOM    103  H48 BCD     1      24.690  23.350  22.730  1.00  0.00            
ATOM    104  H49 BCD     1      23.060  22.570  22.820  1.00  0.00            
ATOM    105  H50 BCD     1      22.520  23.480  21.120  1.00  0.00            
ATOM    106  C31 BCD     1      20.840  30.320  22.260  1.00  0.00            
ATOM    107  O26 BCD     1      22.270  30.540  22.130  1.00  0.00            
ATOM    108  C32 BCD     1      20.540  30.240  23.760  1.00  0.00            
ATOM    109  O27 BCD     1      20.870  31.410  24.560  1.00  0.00            
ATOM    110  C33 BCD     1      21.290  29.050  24.290  1.00  0.00            
ATOM    111  C34 BCD     1      20.780  27.880  23.510  1.00  0.00            
ATOM    112  C35 BCD     1      21.010  28.080  21.980  1.00  0.00            
ATOM    113  O28 BCD     1      20.320  29.210  21.520  1.00  0.00            
ATOM    114  C36 BCD     1      20.680  26.750  21.230  1.00  0.00            
ATOM    115  O29 BCD     1      19.330  26.420  21.430  1.00  0.00            
ATOM    116  O30 BCD     1      20.950  28.840  25.710  1.00  0.00            
ATOM    117  H51 BCD     1      20.300  31.250  22.030  1.00  0.00            
ATOM    118  H52 BCD     1      19.470  30.010  23.870  1.00  0.00            
ATOM    119  H53 BCD     1      20.400  32.190  24.260  1.00  0.00            
ATOM    120  H54 BCD     1      22.370  29.220  24.180  1.00  0.00            
ATOM    121  H55 BCD     1      21.050  29.710  26.110  1.00  0.00            
ATOM    122  H56 BCD     1      19.710  27.800  23.740  1.00  0.00            
ATOM    123  H57 BCD     1      22.090  28.250  21.920  1.00  0.00            
ATOM    124  H58 BCD     1      20.870  26.920  20.160  1.00  0.00            
ATOM    125  H59 BCD     1      21.400  25.960  21.500  1.00  0.00            
ATOM    126  H60 BCD     1      19.310  25.460  21.480  1.00  0.00            
ATOM    127  C37 BCD     1      24.950  33.020  20.280  1.00  0.00            
ATOM    128  O31 BCD     1      25.730  32.010  19.640  1.00  0.00            
ATOM    129  C38 BCD     1      25.020  33.030  21.770  1.00  0.00            
ATOM    130  O32 BCD     1      26.350  32.940  22.330  1.00  0.00            
ATOM    131  C39 BCD     1      24.160  31.930  22.410  1.00  0.00            
ATOM    132  O33 BCD     1      23.960  32.050  23.830  1.00  0.00            
ATOM    133  C40 BCD     1      22.770  31.800  21.720  1.00  0.00            
ATOM    134  C41 BCD     1      22.840  31.840  20.230  1.00  0.00            
ATOM    135  O34 BCD     1      23.610  32.950  19.840  1.00  0.00            
ATOM    136  C42 BCD     1      21.460  32.010  19.600  1.00  0.00            
ATOM    137  O35 BCD     1      20.630  32.930  20.310  1.00  0.00            
ATOM    138  H61 BCD     1      25.370  33.940  19.860  1.00  0.00            
ATOM    139  H62 BCD     1      24.610  34.000  22.100  1.00  0.00            
ATOM    140  H63 BCD     1      26.270  32.510  23.180  1.00  0.00            
ATOM    141  H64 BCD     1      24.720  31.020  22.120  1.00  0.00            
ATOM    142  H65 BCD     1      23.310  31.350  23.910  1.00  0.00            
ATOM    143  H66 BCD     1      22.160  32.670  22.000  1.00  0.00            
ATOM    144  H67 BCD     1      23.260  30.890  19.890  1.00  0.00            
ATOM    145  H68 BCD     1      21.600  32.320  18.560  1.00  0.00            
ATOM    146  H69 BCD     1      20.940  31.040  19.630  1.00  0.00            
ATOM    147  H70 BCD     1      21.110  33.750  20.450  1.00  0.00            
ATOM    148  C1  EG4     2      28.760  24.120  18.670  1.00  0.00            
ATOM    149  O1  EG4     2      28.190  24.510  19.940  1.00  0.00            
ATOM    150  C2  EG4     2      27.510  25.680  20.010  1.00  0.00            
ATOM    151  C3  EG4     2      27.780  26.600  21.090  1.00  0.00            
ATOM    152  C4  EG4     2      27.030  27.820  21.180  1.00  0.00            
ATOM    153  C5  EG4     2      27.360  28.940  22.140  1.00  0.00            
ATOM    154  C6  EG4     2      26.900  28.760  23.630  1.00  0.00            
ATOM    155  C7  EG4     2      25.770  27.900  23.930  1.00  0.00            
ATOM    156  N1  EG4     2      25.400  27.790  25.170  1.00  0.00            
ATOM    157  C8  EG4     2      26.080  28.340  26.100  1.00  0.00            
ATOM    158  N2  EG4     2      25.790  27.820  27.300  1.00  0.00            
ATOM    159  N3  EG4     2      27.200  29.040  26.030  1.00  0.00            
ATOM    160  C9  EG4     2      27.550  29.210  24.760  1.00  0.00            
ATOM    161  N4  EG4     2      28.610  30.040  24.670  1.00  0.00            
ATOM    162  C10 EG4     2      26.050  28.070  20.190  1.00  0.00            
ATOM    163  C11 EG4     2      25.760  27.180  19.200  1.00  0.00            
ATOM    164  O2  EG4     2      24.700  27.500  18.390  1.00  0.00            
ATOM    165  C12 EG4     2      23.390  27.630  19.000  1.00  0.00            
ATOM    166  C13 EG4     2      26.460  26.010  19.080  1.00  0.00            
ATOM    167  O3  EG4     2      26.060  25.100  18.080  1.00  0.00            
ATOM    168  C14 EG4     2      24.970  24.210  18.370  1.00  0.00            
ATOM    169  H1  EG4     2      27.940  23.860  17.990  1.00  0.00            
ATOM    170  H2  EG4     2      29.460  23.300  18.890  1.00  0.00            
ATOM    171  H3  EG4     2      29.290  24.970  18.240  1.00  0.00            
ATOM    172  H4  EG4     2      28.530  26.460  21.860  1.00  0.00            
ATOM    173  H5  EG4     2      26.940  29.870  21.740  1.00  0.00            
ATOM    174  H6  EG4     2      28.450  29.020  22.110  1.00  0.00            
ATOM    175  H7  EG4     2      25.160  27.530  23.110  1.00  0.00            
ATOM    176  H8  EG4     2      25.180  27.010  27.270  1.00  0.00            
ATOM    177  H9  EG4     2      25.970  28.340  28.150  1.00  0.00            
ATOM    178  H10 EG4     2      29.110  29.930  23.800  1.00  0.00            
ATOM    179  H11 EG4     2      29.220  29.920  25.480  1.00  0.00            
ATOM    180  H12 EG4     2      25.450  28.980  20.120  1.00  0.00            
ATOM    181  H13 EG4     2      23.350  27.240  20.020  1.00  0.00            
ATOM    182  H14 EG4     2      23.050  28.670  19.090  1.00  0.00            
ATOM    183  H15 EG4     2      22.540  27.300  18.390  1.00  0.00            
ATOM    184  H16 EG4     2      24.640  23.520  17.580  1.00  0.00            
ATOM    185  H17 EG4     2      25.260  23.580  19.220  1.00  0.00            
ATOM    186  H18 EG4     2      24.020  24.660  18.680  1.00  0.00            
TER
ENDMDL
MODEL        1
ATOM      1  C1  BCD     1      26.420   7.510  38.500  1.00  0.00            
ATOM      2  O1  BCD     1      25.370   8.610  38.660  1.00  0.00            
ATOM      3  C2  BCD     1      27.570   7.940  37.640  1.00  0.00            
ATOM      4  O2  BCD     1      28.130   9.120  38.360  1.00  0.00            
ATOM      5  C3  BCD     1      27.080   8.260  36.200  1.00  0.00            
ATOM      6  O3  BCD     1      28.180   8.430  35.290  1.00  0.00            
ATOM      7  C4  BCD     1      26.170   7.180  35.660  1.00  0.00            
ATOM      8  C5  BCD     1      25.180   6.620  36.590  1.00  0.00            
ATOM      9  O4  BCD     1      25.740   6.410  37.870  1.00  0.00            
ATOM     10  C6  BCD     1      24.800   5.250  36.010  1.00  0.00            
ATOM     11  O5  BCD     1      25.870   4.280  35.810  1.00  0.00            
ATOM     12  H1  BCD     1      26.700   7.200  39.510  1.00  0.00            
ATOM     13  H2  BCD     1      28.360   7.180  37.690  1.00  0.00            
ATOM     14  H3  BCD     1      28.710   9.530  37.710  1.00  0.00            
ATOM     15  H4  BCD     1      26.490   9.170  36.330  1.00  0.00            
ATOM     16  H5  BCD     1      28.870   8.940  35.740  1.00  0.00            
ATOM     17  H6  BCD     1      26.950   6.470  35.350  1.00  0.00            
ATOM     18  H7  BCD     1      24.310   7.290  36.600  1.00  0.00            
ATOM     19  H8  BCD     1      24.050   4.810  36.690  1.00  0.00            
ATOM     20  H9  BCD     1      24.150   5.360  35.130  1.00  0.00            
ATOM     21  H10 BCD     1      25.450   3.450  35.560  1.00  0.00            
ATOM     22  C7  BCD     1      23.780  10.850  41.840  1.00  0.00            
ATOM     23  O6  BCD     1      23.740  11.990  41.110  1.00  0.00            
ATOM     24  C8  BCD     1      25.180  10.320  42.040  1.00  0.00            
ATOM     25  O7  BCD     1      25.990  11.350  42.610  1.00  0.00            
ATOM     26  C9  BCD     1      25.820   9.870  40.700  1.00  0.00            
ATOM     27  O8  BCD     1      27.140   9.320  40.930  1.00  0.00            
ATOM     28  C10 BCD     1      24.950   8.840  40.040  1.00  0.00            
ATOM     29  C11 BCD     1      23.500   9.320  39.910  1.00  0.00            
ATOM     30  O9  BCD     1      23.030   9.820  41.200  1.00  0.00            
ATOM     31  C12 BCD     1      22.580   8.180  39.400  1.00  0.00            
ATOM     32  O10 BCD     1      22.680   7.020  40.220  1.00  0.00            
ATOM     33  H11 BCD     1      23.290  11.070  42.800  1.00  0.00            
ATOM     34  H12 BCD     1      25.280   9.480  42.750  1.00  0.00            
ATOM     35  H13 BCD     1      25.940  12.150  42.080  1.00  0.00            
ATOM     36  H14 BCD     1      25.780  10.810  40.130  1.00  0.00            
ATOM     37  H15 BCD     1      27.530   9.260  40.050  1.00  0.00            
ATOM     38  H16 BCD     1      25.080   7.910  40.600  1.00  0.00            
ATOM     39  H17 BCD     1      23.420  10.200  39.270  1.00  0.00            
ATOM     40  H18 BCD     1      21.560   8.580  39.310  1.00  0.00            
ATOM     41  H19 BCD     1      22.850   7.970  38.350  1.00  0.00            
ATOM     42  H20 BCD     1      22.470   6.310  39.600  1.00  0.00            
ATOM     43  C13 BCD     1      22.710  15.940  41.310  1.00  0.00            
ATOM     44  O11 BCD     1      22.590  15.850  39.900  1.00  0.00            
ATOM     45  C14 BCD     1      24.100  15.600  41.780  1.00  0.00            
ATOM     46  O12 BCD     1      25.020  16.590  41.330  1.00  0.00            
ATOM     47  C15 BCD     1      24.520  14.200  41.350  1.00  0.00            
ATOM     48  O13 BCD     1      25.860  13.980  41.700  1.00  0.00            
ATOM     49  C16 BCD     1      23.550  13.180  41.900  1.00  0.00            
ATOM     50  C17 BCD     1      22.090  13.610  41.600  1.00  0.00            
ATOM     51  O14 BCD     1      21.860  15.020  41.900  1.00  0.00            
ATOM     52  C18 BCD     1      21.170  12.710  42.430  1.00  0.00            
ATOM     53  O15 BCD     1      21.560  12.580  43.800  1.00  0.00            
ATOM     54  H21 BCD     1      22.370  16.940  41.620  1.00  0.00            
ATOM     55  H22 BCD     1      24.120  15.690  42.880  1.00  0.00            
ATOM     56  H23 BCD     1      25.230  16.440  40.400  1.00  0.00            
ATOM     57  H24 BCD     1      24.510  14.120  40.260  1.00  0.00            
ATOM     58  H25 BCD     1      25.950  14.390  42.570  1.00  0.00            
ATOM     59  H26 BCD     1      23.810  13.050  42.960  1.00  0.00            
ATOM     60  H27 BCD     1      21.850  13.360  40.560  1.00  0.00            
ATOM     61  H28 BCD     1      20.130  13.060  42.380  1.00  0.00            
ATOM     62  H29 BCD     1      21.200  11.690  42.020  1.00  0.00            
ATOM     63  H30 BCD     1      20.870  12.020  44.190  1.00  0.00            
ATOM     64  C19 BCD     1      22.370  17.860  36.490  1.00  0.00            
ATOM     65  O16 BCD     1      21.880  16.640  35.930  1.00  0.00            
ATOM     66  C20 BCD     1      23.740  17.710  37.020  1.00  0.00            
ATOM     67  O17 BCD     1      24.700  17.430  36.080  1.00  0.00            
ATOM     68  C21 BCD     1      23.790  16.700  38.170  1.00  0.00            
ATOM     69  O18 BCD     1      25.070  16.690  38.770  1.00  0.00            
ATOM     70  C22 BCD     1      22.750  17.050  39.220  1.00  0.00            
ATOM     71  C23 BCD     1      21.340  17.330  38.610  1.00  0.00            
ATOM     72  O19 BCD     1      21.470  18.220  37.510  1.00  0.00            
ATOM     73  C24 BCD     1      20.250  17.750  39.610  1.00  0.00            
ATOM     74  O20 BCD     1      20.610  19.040  40.210  1.00  0.00            
ATOM     75  H31 BCD     1      22.370  18.600  35.690  1.00  0.00            
ATOM     76  H32 BCD     1      24.030  18.710  37.360  1.00  0.00            
ATOM     77  H33 BCD     1      25.530  17.180  36.500  1.00  0.00            
ATOM     78  H34 BCD     1      23.630  15.670  37.820  1.00  0.00            
ATOM     79  H35 BCD     1      25.660  16.060  38.360  1.00  0.00            
ATOM     80  H36 BCD     1      23.160  17.830  39.880  1.00  0.00            
ATOM     81  H37 BCD     1      20.950  16.390  38.190  1.00  0.00            
ATOM     82  H38 BCD     1      19.270  17.800  39.140  1.00  0.00            
ATOM     83  H39 BCD     1      20.250  16.920  40.330  1.00  0.00            
ATOM     84  H40 BCD     1      19.960  19.250  40.880  1.00  0.00            
ATOM     85  C25 BCD     1      20.940  15.080  32.170  1.00  0.00            
ATOM     86  O21 BCD     1      21.520  13.820  32.440  1.00  0.00            
ATOM     87  C26 BCD     1      21.900  16.290  32.130  1.00  0.00            
ATOM     88  O22 BCD     1      22.980  15.990  31.250  1.00  0.00            
ATOM     89  C27 BCD     1      22.480  16.540  33.530  1.00  0.00            
ATOM     90  O23 BCD     1      23.430  17.610  33.570  1.00  0.00            
ATOM     91  C28 BCD     1      21.370  16.710  34.550  1.00  0.00            
ATOM     92  C29 BCD     1      20.410  15.530  34.460  1.00  0.00            
ATOM     93  O24 BCD     1      19.960  15.380  33.080  1.00  0.00            
ATOM     94  C30 BCD     1      19.280  15.670  35.460  1.00  0.00            
ATOM     95  O25 BCD     1      18.580  16.880  35.240  1.00  0.00            
ATOM     96  H41 BCD     1      20.390  15.070  31.220  1.00  0.00            
ATOM     97  H42 BCD     1      21.410  17.230  31.860  1.00  0.00            
ATOM     98  H43 BCD     1      23.720  15.670  31.770  1.00  0.00            
ATOM     99  H44 BCD     1      22.990  15.610  33.800  1.00  0.00            
ATOM    100  H45 BCD     1      23.830  17.540  34.440  1.00  0.00            
ATOM    101  H46 BCD     1      20.790  17.620  34.360  1.00  0.00            
ATOM    102  H47 BCD     1      20.930  14.620  34.780  1.00  0.00            
ATOM    103  H48 BCD     1      18.670  14.760  35.480  1.00  0.00            
ATOM    104  H49 BCD     1      19.620  15.750  36.500  1.00  0.00            
ATOM    105  H50 BCD     1      17.970  16.760  34.520  1.00  0.00            
ATOM    106  C31 BCD     1      22.060  10.030  30.860  1.00  0.00            
ATOM    107  O26 BCD     1      23.110   9.910  31.840  1.00  0.00            
ATOM    108  C32 BCD     1      22.440  11.180  29.970  1.00  0.00            
ATOM    109  O27 BCD     1      23.700  10.770  29.360  1.00  0.00            
ATOM    110  C33 BCD     1      22.580  12.510  30.780  1.00  0.00            
ATOM    111  C34 BCD     1      21.320  12.730  31.550  1.00  0.00            
ATOM    112  C35 BCD     1      20.900  11.480  32.330  1.00  0.00            
ATOM    113  O28 BCD     1      20.800  10.330  31.450  1.00  0.00            
ATOM    114  C36 BCD     1      19.590  11.650  33.050  1.00  0.00            
ATOM    115  O29 BCD     1      18.530  12.030  32.160  1.00  0.00            
ATOM    116  O30 BCD     1      22.890  13.680  30.010  1.00  0.00            
ATOM    117  H51 BCD     1      21.980   9.170  30.200  1.00  0.00            
ATOM    118  H52 BCD     1      21.620  11.340  29.260  1.00  0.00            
ATOM    119  H53 BCD     1      23.500  10.200  28.610  1.00  0.00            
ATOM    120  H54 BCD     1      23.360  12.330  31.530  1.00  0.00            
ATOM    121  H55 BCD     1      23.010  14.480  30.530  1.00  0.00            
ATOM    122  H56 BCD     1      20.590  13.060  30.800  1.00  0.00            
ATOM    123  H57 BCD     1      21.580  11.330  33.170  1.00  0.00            
ATOM    124  H58 BCD     1      19.280  10.710  33.530  1.00  0.00            
ATOM    125  H59 BCD     1      19.680  12.360  33.890  1.00  0.00            
ATOM    126  H60 BCD     1      17.690  11.790  32.560  1.00  0.00            
ATOM    127  C37 BCD     1      25.500   6.940  33.330  1.00  0.00            
ATOM    128  O31 BCD     1      25.470   7.690  34.520  1.00  0.00            
ATOM    129  C38 BCD     1      26.180   7.730  32.280  1.00  0.00            
ATOM    130  O32 BCD     1      27.470   8.060  32.680  1.00  0.00            
ATOM    131  C39 BCD     1      25.290   9.010  32.040  1.00  0.00            
ATOM    132  O33 BCD     1      25.810   9.810  30.900  1.00  0.00            
ATOM    133  C40 BCD     1      23.820   8.660  31.740  1.00  0.00            
ATOM    134  C41 BCD     1      23.290   7.620  32.730  1.00  0.00            
ATOM    135  O34 BCD     1      24.200   6.570  32.940  1.00  0.00            
ATOM    136  C42 BCD     1      21.880   6.960  32.260  1.00  0.00            
ATOM    137  O35 BCD     1      21.990   6.660  30.860  1.00  0.00            
ATOM    138  H61 BCD     1      26.080   6.020  33.510  1.00  0.00            
ATOM    139  H62 BCD     1      26.220   7.170  31.330  1.00  0.00            
ATOM    140  H63 BCD     1      27.470   8.520  33.530  1.00  0.00            
ATOM    141  H64 BCD     1      25.280   9.630  32.940  1.00  0.00            
ATOM    142  H65 BCD     1      25.100  10.270  30.440  1.00  0.00            
ATOM    143  H66 BCD     1      23.800   8.280  30.710  1.00  0.00            
ATOM    144  H67 BCD     1      23.080   8.090  33.700  1.00  0.00            
ATOM    145  H68 BCD     1      21.690   6.030  32.810  1.00  0.00            
ATOM    146  H69 BCD     1      21.120   7.740  32.440  1.00  0.00            
ATOM    147  H70 BCD     1      22.400   5.790  30.900  1.00  0.00            
ATOM    148  C1  EG4     2      21.380   8.500  35.340  1.00  0.00            
ATOM    149  O1  EG4     2      20.580   9.260  36.280  1.00  0.00            
ATOM    150  C2  EG4     2      20.980  10.490  36.720  1.00  0.00            
ATOM    151  C3  EG4     2      22.350  10.750  36.970  1.00  0.00            
ATOM    152  C4  EG4     2      22.740  12.040  37.450  1.00  0.00            
ATOM    153  C5  EG4     2      24.220  12.360  37.580  1.00  0.00            
ATOM    154  C6  EG4     2      24.990  12.280  36.270  1.00  0.00            
ATOM    155  C7  EG4     2      26.370  11.960  36.420  1.00  0.00            
ATOM    156  N1  EG4     2      27.080  11.890  35.280  1.00  0.00            
ATOM    157  C8  EG4     2      26.470  12.100  34.130  1.00  0.00            
ATOM    158  N2  EG4     2      27.280  12.230  33.030  1.00  0.00            
ATOM    159  N3  EG4     2      25.240  12.390  33.860  1.00  0.00            
ATOM    160  C9  EG4     2      24.530  12.390  34.950  1.00  0.00            
ATOM    161  N4  EG4     2      23.210  12.720  34.800  1.00  0.00            
ATOM    162  C10 EG4     2      21.770  13.030  37.640  1.00  0.00            
ATOM    163  C11 EG4     2      20.420  12.650  37.540  1.00  0.00            
ATOM    164  O2  EG4     2      19.620  13.700  37.900  1.00  0.00            
ATOM    165  C12 EG4     2      19.460  14.100  39.290  1.00  0.00            
ATOM    166  C13 EG4     2      19.960  11.470  37.020  1.00  0.00            
ATOM    167  O3  EG4     2      18.570  11.150  36.900  1.00  0.00            
ATOM    168  C14 EG4     2      17.470  12.040  37.060  1.00  0.00            
ATOM    169  H1  EG4     2      21.080   7.460  35.200  1.00  0.00            
ATOM    170  H2  EG4     2      22.450   8.460  35.590  1.00  0.00            
ATOM    171  H3  EG4     2      21.280   8.940  34.340  1.00  0.00            
ATOM    172  H4  EG4     2      23.080   9.980  36.740  1.00  0.00            
ATOM    173  H5  EG4     2      24.800  11.750  38.290  1.00  0.00            
ATOM    174  H6  EG4     2      24.210  13.400  37.930  1.00  0.00            
ATOM    175  H7  EG4     2      26.790  11.620  37.370  1.00  0.00            
ATOM    176  H8  EG4     2      26.810  12.040  32.150  1.00  0.00            
ATOM    177  H9  EG4     2      28.210  11.860  33.220  1.00  0.00            
ATOM    178  H10 EG4     2      22.750  13.040  35.650  1.00  0.00            
ATOM    179  H11 EG4     2      22.970  13.130  33.910  1.00  0.00            
ATOM    180  H12 EG4     2      22.110  14.000  37.980  1.00  0.00            
ATOM    181  H13 EG4     2      19.470  13.220  39.940  1.00  0.00            
ATOM    182  H14 EG4     2      20.210  14.810  39.660  1.00  0.00            
ATOM    183  H15 EG4     2      18.460  14.510  39.440  1.00  0.00            
ATOM    184  H16 EG4     2      17.310  12.320  38.110  1.00  0.00            
ATOM    185  H17 EG4     2      17.610  12.970  36.500  1.00  0.00            
ATOM    186  H18 EG4     2      16.590  11.560  36.620  1.00  0.00            
TER
ENDMDL
MODEL        1
ATOM      1  C1  BCD     1      23.370  26.050  46.370  1.00  0.00            
ATOM      2  O1  BCD     1      22.390  26.950  45.910  1.00  0.00            
ATOM      3  C2  BCD     1      24.350  25.850  45.260  1.00  0.00            
ATOM      4  O2  BCD     1      24.830  27.180  44.970  1.00  0.00            
ATOM      5  C3  BCD     1      23.660  25.170  44.050  1.00  0.00            
ATOM      6  O3  BCD     1      24.550  25.000  42.960  1.00  0.00            
ATOM      7  C4  BCD     1      22.950  23.900  44.440  1.00  0.00            
ATOM      8  C5  BCD     1      22.140  24.080  45.710  1.00  0.00            
ATOM      9  O4  BCD     1      22.920  24.770  46.710  1.00  0.00            
ATOM     10  C6  BCD     1      21.680  22.830  46.280  1.00  0.00            
ATOM     11  O5  BCD     1      22.720  21.810  46.290  1.00  0.00            
ATOM     12  H1  BCD     1      23.960  26.500  47.180  1.00  0.00            
ATOM     13  H2  BCD     1      25.190  25.230  45.600  1.00  0.00            
ATOM     14  H3  BCD     1      24.060  27.760  44.900  1.00  0.00            
ATOM     15  H4  BCD     1      22.880  25.880  43.740  1.00  0.00            
ATOM     16  H5  BCD     1      24.890  25.880  42.740  1.00  0.00            
ATOM     17  H6  BCD     1      23.600  23.030  44.560  1.00  0.00            
ATOM     18  H7  BCD     1      21.240  24.660  45.440  1.00  0.00            
ATOM     19  H8  BCD     1      21.410  22.980  47.330  1.00  0.00            
ATOM     20  H9  BCD     1      20.700  22.590  45.840  1.00  0.00            
ATOM     21  H10 BCD     1      22.460  21.170  46.960  1.00  0.00            
ATOM     22  C7  BCD     1      20.200  30.330  46.780  1.00  0.00            
ATOM     23  O6  BCD     1      19.060  29.880  46.000  1.00  0.00            
ATOM     24  C8  BCD     1      21.390  30.470  45.850  1.00  0.00            
ATOM     25  O7  BCD     1      21.100  31.420  44.820  1.00  0.00            
ATOM     26  C9  BCD     1      21.900  29.150  45.440  1.00  0.00            
ATOM     27  O8  BCD     1      23.040  29.260  44.550  1.00  0.00            
ATOM     28  C10 BCD     1      22.240  28.230  46.580  1.00  0.00            
ATOM     29  C11 BCD     1      20.950  28.130  47.430  1.00  0.00            
ATOM     30  O9  BCD     1      20.620  29.440  47.910  1.00  0.00            
ATOM     31  C12 BCD     1      21.070  27.240  48.600  1.00  0.00            
ATOM     32  O10 BCD     1      19.830  27.040  49.320  1.00  0.00            
ATOM     33  H11 BCD     1      20.010  31.310  47.230  1.00  0.00            
ATOM     34  H12 BCD     1      22.200  30.800  46.500  1.00  0.00            
ATOM     35  H13 BCD     1      20.580  30.900  44.200  1.00  0.00            
ATOM     36  H14 BCD     1      20.980  28.790  44.950  1.00  0.00            
ATOM     37  H15 BCD     1      22.750  29.670  43.740  1.00  0.00            
ATOM     38  H16 BCD     1      23.130  28.560  47.140  1.00  0.00            
ATOM     39  H17 BCD     1      20.140  27.810  46.770  1.00  0.00            
ATOM     40  H18 BCD     1      21.370  26.220  48.310  1.00  0.00            
ATOM     41  H19 BCD     1      21.860  27.590  49.280  1.00  0.00            
ATOM     42  H20 BCD     1      19.540  27.930  49.520  1.00  0.00            
ATOM     43  C13 BCD     1      15.270  30.830  45.200  1.00  0.00            
ATOM     44  O11 BCD     1      15.530  30.300  43.880  1.00  0.00            
ATOM     45  C14 BCD     1      16.150  32.020  45.600  1.00  0.00            
ATOM     46  O12 BCD     1      15.900  33.230  44.770  1.00  0.00            
ATOM     47  C15 BCD     1      17.570  31.670  45.620  1.00  0.00            
ATOM     48  O13 BCD     1      18.380  32.660  46.050  1.00  0.00            
ATOM     49  C16 BCD     1      17.790  30.360  46.480  1.00  0.00            
ATOM     50  C17 BCD     1      16.770  29.280  46.240  1.00  0.00            
ATOM     51  O14 BCD     1      15.510  29.810  46.210  1.00  0.00            
ATOM     52  C18 BCD     1      16.860  28.210  47.240  1.00  0.00            
ATOM     53  O15 BCD     1      16.660  28.870  48.490  1.00  0.00            
ATOM     54  H21 BCD     1      14.240  31.200  45.210  1.00  0.00            
ATOM     55  H22 BCD     1      15.930  32.250  46.650  1.00  0.00            
ATOM     56  H23 BCD     1      16.290  33.080  43.900  1.00  0.00            
ATOM     57  H24 BCD     1      17.820  31.420  44.580  1.00  0.00            
ATOM     58  H25 BCD     1      18.120  33.430  45.540  1.00  0.00            
ATOM     59  H26 BCD     1      17.900  30.590  47.550  1.00  0.00            
ATOM     60  H27 BCD     1      16.930  28.950  45.210  1.00  0.00            
ATOM     61  H28 BCD     1      16.120  27.450  46.970  1.00  0.00            
ATOM     62  H29 BCD     1      17.850  27.750  47.150  1.00  0.00            
ATOM     63  H30 BCD     1      15.750  29.130  48.330  1.00  0.00            
ATOM     64  C19 BCD     1      14.370  30.950  39.940  1.00  0.00            
ATOM     65  O16 BCD     1      15.240  29.890  39.500  1.00  0.00            
ATOM     66  C20 BCD     1      15.320  32.010  40.630  1.00  0.00            
ATOM     67  O17 BCD     1      16.190  32.640  39.700  1.00  0.00            
ATOM     68  C21 BCD     1      16.030  31.370  41.770  1.00  0.00            
ATOM     69  O18 BCD     1      16.870  32.320  42.450  1.00  0.00            
ATOM     70  C22 BCD     1      14.930  30.860  42.710  1.00  0.00            
ATOM     71  C23 BCD     1      14.150  29.790  42.050  1.00  0.00            
ATOM     72  O19 BCD     1      13.440  30.480  41.010  1.00  0.00            
ATOM     73  C24 BCD     1      13.140  29.160  43.140  1.00  0.00            
ATOM     74  O20 BCD     1      12.160  30.060  43.690  1.00  0.00            
ATOM     75  H31 BCD     1      13.820  31.370  39.090  1.00  0.00            
ATOM     76  H32 BCD     1      14.630  32.780  41.020  1.00  0.00            
ATOM     77  H33 BCD     1      16.410  33.470  40.120  1.00  0.00            
ATOM     78  H34 BCD     1      16.660  30.570  41.350  1.00  0.00            
ATOM     79  H35 BCD     1      17.330  32.870  41.810  1.00  0.00            
ATOM     80  H36 BCD     1      14.270  31.680  43.020  1.00  0.00            
ATOM     81  H37 BCD     1      14.750  28.990  41.590  1.00  0.00            
ATOM     82  H38 BCD     1      12.650  28.240  42.820  1.00  0.00            
ATOM     83  H39 BCD     1      13.730  28.770  43.980  1.00  0.00            
ATOM     84  H40 BCD     1      11.940  30.770  43.090  1.00  0.00            
ATOM     85  C25 BCD     1      16.720  27.490  36.580  1.00  0.00            
ATOM     86  O21 BCD     1      17.530  26.840  37.590  1.00  0.00            
ATOM     87  C26 BCD     1      16.990  28.940  36.420  1.00  0.00            
ATOM     88  O22 BCD     1      18.270  29.060  36.120  1.00  0.00            
ATOM     89  C27 BCD     1      16.690  29.720  37.690  1.00  0.00            
ATOM     90  O23 BCD     1      16.850  31.150  37.450  1.00  0.00            
ATOM     91  C28 BCD     1      15.270  29.490  38.160  1.00  0.00            
ATOM     92  C29 BCD     1      14.910  28.010  38.190  1.00  0.00            
ATOM     93  O24 BCD     1      15.350  27.450  36.940  1.00  0.00            
ATOM     94  C30 BCD     1      13.460  27.800  38.250  1.00  0.00            
ATOM     95  O25 BCD     1      13.150  26.400  38.200  1.00  0.00            
ATOM     96  H41 BCD     1      16.790  26.890  35.670  1.00  0.00            
ATOM     97  H42 BCD     1      16.300  29.340  35.660  1.00  0.00            
ATOM     98  H43 BCD     1      18.550  29.930  36.420  1.00  0.00            
ATOM     99  H44 BCD     1      17.360  29.410  38.490  1.00  0.00            
ATOM    100  H45 BCD     1      16.760  31.560  38.320  1.00  0.00            
ATOM    101  H46 BCD     1      14.610  30.090  37.510  1.00  0.00            
ATOM    102  H47 BCD     1      15.450  27.560  39.030  1.00  0.00            
ATOM    103  H48 BCD     1      13.140  28.180  39.230  1.00  0.00            
ATOM    104  H49 BCD     1      12.880  28.480  37.610  1.00  0.00            
ATOM    105  H50 BCD     1      13.420  26.120  37.320  1.00  0.00            
ATOM    106  C31 BCD     1      19.980  23.520  38.260  1.00  0.00            
ATOM    107  O26 BCD     1      20.420  23.940  39.530  1.00  0.00            
ATOM    108  C32 BCD     1      20.450  24.530  37.210  1.00  0.00            
ATOM    109  O27 BCD     1      21.880  24.720  37.330  1.00  0.00            
ATOM    110  C33 BCD     1      19.710  25.880  37.300  1.00  0.00            
ATOM    111  C34 BCD     1      18.170  25.610  37.180  1.00  0.00            
ATOM    112  C35 BCD     1      17.780  24.630  38.280  1.00  0.00            
ATOM    113  O28 BCD     1      18.580  23.410  38.180  1.00  0.00            
ATOM    114  C36 BCD     1      16.300  24.080  38.140  1.00  0.00            
ATOM    115  O29 BCD     1      16.270  23.290  36.870  1.00  0.00            
ATOM    116  O30 BCD     1      19.970  26.820  36.320  1.00  0.00            
ATOM    117  H51 BCD     1      20.350  22.530  37.980  1.00  0.00            
ATOM    118  H52 BCD     1      20.210  24.170  36.200  1.00  0.00            
ATOM    119  H53 BCD     1      22.120  24.980  36.430  1.00  0.00            
ATOM    120  H54 BCD     1      19.890  26.300  38.300  1.00  0.00            
ATOM    121  H55 BCD     1      19.410  27.590  36.430  1.00  0.00            
ATOM    122  H56 BCD     1      17.800  25.210  36.220  1.00  0.00            
ATOM    123  H57 BCD     1      17.850  25.010  39.310  1.00  0.00            
ATOM    124  H58 BCD     1      16.140  23.370  38.960  1.00  0.00            
ATOM    125  H59 BCD     1      15.530  24.850  38.280  1.00  0.00            
ATOM    126  H60 BCD     1      15.750  22.490  36.970  1.00  0.00            
ATOM    127  C37 BCD     1      21.770  22.310  42.960  1.00  0.00            
ATOM    128  O31 BCD     1      21.920  23.700  43.490  1.00  0.00            
ATOM    129  C38 BCD     1      22.720  22.070  41.720  1.00  0.00            
ATOM    130  O32 BCD     1      24.090  22.330  42.000  1.00  0.00            
ATOM    131  C39 BCD     1      22.290  23.100  40.720  1.00  0.00            
ATOM    132  O33 BCD     1      22.930  22.890  39.420  1.00  0.00            
ATOM    133  C40 BCD     1      20.770  22.940  40.480  1.00  0.00            
ATOM    134  C41 BCD     1      19.900  23.000  41.670  1.00  0.00            
ATOM    135  O34 BCD     1      20.400  22.120  42.650  1.00  0.00            
ATOM    136  C42 BCD     1      18.450  22.610  41.420  1.00  0.00            
ATOM    137  O35 BCD     1      18.450  21.300  40.880  1.00  0.00            
ATOM    138  H61 BCD     1      21.990  21.590  43.750  1.00  0.00            
ATOM    139  H62 BCD     1      22.560  21.100  41.230  1.00  0.00            
ATOM    140  H63 BCD     1      24.210  23.260  42.220  1.00  0.00            
ATOM    141  H64 BCD     1      22.540  24.070  41.180  1.00  0.00            
ATOM    142  H65 BCD     1      22.560  23.570  38.850  1.00  0.00            
ATOM    143  H66 BCD     1      20.710  21.990  39.930  1.00  0.00            
ATOM    144  H67 BCD     1      19.920  24.010  42.100  1.00  0.00            
ATOM    145  H68 BCD     1      17.940  22.650  42.390  1.00  0.00            
ATOM    146  H69 BCD     1      18.070  23.310  40.650  1.00  0.00            
ATOM    147  H70 BCD     1      18.910  20.850  41.600  1.00  0.00            
ATOM    148  C1  EG4     2      14.730  25.480  41.410  1.00  0.00            
ATOM    149  O1  EG4     2      15.570  26.580  41.910  1.00  0.00            
ATOM    150  C2  EG4     2      16.800  26.200  42.460  1.00  0.00            
ATOM    151  C3  EG4     2      17.950  26.510  41.770  1.00  0.00            
ATOM    152  C4  EG4     2      19.240  26.440  42.320  1.00  0.00            
ATOM    153  C5  EG4     2      20.490  26.970  41.630  1.00  0.00            
ATOM    154  C6  EG4     2      20.220  28.390  40.970  1.00  0.00            
ATOM    155  C7  EG4     2      20.570  28.660  39.660  1.00  0.00            
ATOM    156  N1  EG4     2      20.460  29.920  39.130  1.00  0.00            
ATOM    157  C8  EG4     2      19.950  30.860  39.990  1.00  0.00            
ATOM    158  N2  EG4     2      19.640  32.000  39.490  1.00  0.00            
ATOM    159  N3  EG4     2      19.490  30.680  41.150  1.00  0.00            
ATOM    160  C9  EG4     2      19.730  29.500  41.680  1.00  0.00            
ATOM    161  N4  EG4     2      19.200  29.490  42.930  1.00  0.00            
ATOM    162  C10 EG4     2      19.300  25.880  43.540  1.00  0.00            
ATOM    163  C11 EG4     2      18.190  25.510  44.310  1.00  0.00            
ATOM    164  O2  EG4     2      18.450  25.100  45.620  1.00  0.00            
ATOM    165  C12 EG4     2      17.800  23.940  46.170  1.00  0.00            
ATOM    166  C13 EG4     2      16.890  25.730  43.760  1.00  0.00            
ATOM    167  O3  EG4     2      15.770  25.410  44.560  1.00  0.00            
ATOM    168  C14 EG4     2      14.660  26.320  44.710  1.00  0.00            
ATOM    169  H1  EG4     2      14.680  25.370  40.320  1.00  0.00            
ATOM    170  H2  EG4     2      13.680  25.600  41.700  1.00  0.00            
ATOM    171  H3  EG4     2      14.980  24.560  41.950  1.00  0.00            
ATOM    172  H4  EG4     2      17.840  26.960  40.790  1.00  0.00            
ATOM    173  H5  EG4     2      20.730  26.140  40.950  1.00  0.00            
ATOM    174  H6  EG4     2      21.360  27.060  42.290  1.00  0.00            
ATOM    175  H7  EG4     2      21.040  27.890  39.040  1.00  0.00            
ATOM    176  H8  EG4     2      19.180  32.570  40.200  1.00  0.00            
ATOM    177  H9  EG4     2      19.320  31.910  38.540  1.00  0.00            
ATOM    178  H10 EG4     2      19.130  28.610  43.420  1.00  0.00            
ATOM    179  H11 EG4     2      18.650  30.340  42.950  1.00  0.00            
ATOM    180  H12 EG4     2      20.240  25.930  44.080  1.00  0.00            
ATOM    181  H13 EG4     2      18.210  23.580  47.120  1.00  0.00            
ATOM    182  H14 EG4     2      16.740  24.210  46.350  1.00  0.00            
ATOM    183  H15 EG4     2      17.840  23.050  45.550  1.00  0.00            
ATOM    184  H16 EG4     2      14.000  26.170  45.570  1.00  0.00            
ATOM    185  H17 EG4     2      15.060  27.330  44.840  1.00  0.00            
ATOM    186  H18 EG4     2      14.160  26.330  43.740  1.00  0.00            
TER
ENDMDL
MODEL        1
ATOM      1  C1  BCD     1      25.480  14.120  26.790  1.00  0.00            
ATOM      2  O1  BCD     1      26.670  14.800  27.180  1.00  0.00            
ATOM      3  C2  BCD     1      25.290  14.200  25.310  1.00  0.00            
ATOM      4  O2  BCD     1      26.420  13.690  24.680  1.00  0.00            
ATOM      5  C3  BCD     1      24.970  15.630  24.760  1.00  0.00            
ATOM      6  O3  BCD     1      24.660  15.600  23.320  1.00  0.00            
ATOM      7  C4  BCD     1      23.820  16.220  25.590  1.00  0.00            
ATOM      8  C5  BCD     1      24.030  16.040  27.060  1.00  0.00            
ATOM      9  O4  BCD     1      24.320  14.680  27.370  1.00  0.00            
ATOM     10  C6  BCD     1      22.760  16.380  27.730  1.00  0.00            
ATOM     11  O5  BCD     1      21.650  15.580  27.250  1.00  0.00            
ATOM     12  H1  BCD     1      25.520  13.090  27.160  1.00  0.00            
ATOM     13  H2  BCD     1      24.420  13.570  25.080  1.00  0.00            
ATOM     14  H3  BCD     1      26.160  13.190  23.900  1.00  0.00            
ATOM     15  H4  BCD     1      25.900  16.200  24.880  1.00  0.00            
ATOM     16  H5  BCD     1      25.460  15.510  22.790  1.00  0.00            
ATOM     17  H6  BCD     1      22.880  15.770  25.250  1.00  0.00            
ATOM     18  H7  BCD     1      24.840  16.660  27.460  1.00  0.00            
ATOM     19  H8  BCD     1      22.850  16.190  28.810  1.00  0.00            
ATOM     20  H9  BCD     1      22.640  17.430  27.430  1.00  0.00            
ATOM     21  H10 BCD     1      21.180  15.300  28.040  1.00  0.00            
ATOM     22  C7  BCD     1      30.360  14.180  29.060  1.00  0.00            
ATOM     23  O6  BCD     1      30.440  15.610  29.090  1.00  0.00            
ATOM     24  C8  BCD     1      30.270  13.690  27.650  1.00  0.00            
ATOM     25  O7  BCD     1      31.480  14.140  26.900  1.00  0.00            
ATOM     26  C9  BCD     1      29.000  14.190  26.940  1.00  0.00            
ATOM     27  O8  BCD     1      28.940  13.530  25.650  1.00  0.00            
ATOM     28  C10 BCD     1      27.760  13.980  27.790  1.00  0.00            
ATOM     29  C11 BCD     1      27.980  14.290  29.260  1.00  0.00            
ATOM     30  O9  BCD     1      29.230  13.700  29.730  1.00  0.00            
ATOM     31  C12 BCD     1      26.710  13.860  30.010  1.00  0.00            
ATOM     32  O10 BCD     1      26.250  12.480  29.900  1.00  0.00            
ATOM     33  H11 BCD     1      31.280  13.880  29.570  1.00  0.00            
ATOM     34  H12 BCD     1      30.260  12.590  27.700  1.00  0.00            
ATOM     35  H13 BCD     1      31.660  13.410  26.310  1.00  0.00            
ATOM     36  H14 BCD     1      29.260  15.250  26.820  1.00  0.00            
ATOM     37  H15 BCD     1      28.090  13.800  25.270  1.00  0.00            
ATOM     38  H16 BCD     1      27.590  12.900  27.670  1.00  0.00            
ATOM     39  H17 BCD     1      28.130  15.380  29.280  1.00  0.00            
ATOM     40  H18 BCD     1      26.830  14.110  31.070  1.00  0.00            
ATOM     41  H19 BCD     1      25.920  14.420  29.500  1.00  0.00            
ATOM     42  H20 BCD     1      25.390  12.540  30.320  1.00  0.00            
ATOM     43  C13 BCD     1      32.490  18.910  30.290  1.00  0.00            
ATOM     44  O11 BCD     1      31.710  19.820  29.480  1.00  0.00            
ATOM     45  C14 BCD     1      33.240  17.810  29.540  1.00  0.00            
ATOM     46  O12 BCD     1      34.040  18.380  28.540  1.00  0.00            
ATOM     47  C15 BCD     1      32.400  16.750  28.980  1.00  0.00            
ATOM     48  O13 BCD     1      33.180  15.730  28.430  1.00  0.00            
ATOM     49  C16 BCD     1      31.370  16.210  29.920  1.00  0.00            
ATOM     50  C17 BCD     1      30.740  17.340  30.680  1.00  0.00            
ATOM     51  O14 BCD     1      31.630  18.310  31.210  1.00  0.00            
ATOM     52  C18 BCD     1      29.790  16.950  31.870  1.00  0.00            
ATOM     53  O15 BCD     1      30.570  16.320  32.960  1.00  0.00            
ATOM     54  H21 BCD     1      33.270  19.460  30.820  1.00  0.00            
ATOM     55  H22 BCD     1      33.890  17.430  30.340  1.00  0.00            
ATOM     56  H23 BCD     1      34.490  17.630  28.150  1.00  0.00            
ATOM     57  H24 BCD     1      31.800  17.200  28.170  1.00  0.00            
ATOM     58  H25 BCD     1      32.700  15.330  27.700  1.00  0.00            
ATOM     59  H26 BCD     1      31.940  15.550  30.590  1.00  0.00            
ATOM     60  H27 BCD     1      30.020  17.850  30.030  1.00  0.00            
ATOM     61  H28 BCD     1      29.340  17.880  32.230  1.00  0.00            
ATOM     62  H29 BCD     1      29.050  16.250  31.450  1.00  0.00            
ATOM     63  H30 BCD     1      31.500  16.240  32.720  1.00  0.00            
ATOM     64  C19 BCD     1      31.680  23.620  28.050  1.00  0.00            
ATOM     65  O16 BCD     1      31.220  23.020  26.820  1.00  0.00            
ATOM     66  C20 BCD     1      33.100  23.110  28.410  1.00  0.00            
ATOM     67  O17 BCD     1      34.120  23.560  27.460  1.00  0.00            
ATOM     68  C21 BCD     1      33.060  21.600  28.540  1.00  0.00            
ATOM     69  O18 BCD     1      34.340  21.090  28.910  1.00  0.00            
ATOM     70  C22 BCD     1      31.990  21.170  29.530  1.00  0.00            
ATOM     71  C23 BCD     1      30.650  21.840  29.330  1.00  0.00            
ATOM     72  O19 BCD     1      30.830  23.230  29.120  1.00  0.00            
ATOM     73  C24 BCD     1      29.630  21.560  30.410  1.00  0.00            
ATOM     74  O20 BCD     1      30.080  22.180  31.630  1.00  0.00            
ATOM     75  H31 BCD     1      31.670  24.710  27.930  1.00  0.00            
ATOM     76  H32 BCD     1      33.300  23.520  29.410  1.00  0.00            
ATOM     77  H33 BCD     1      34.060  23.050  26.650  1.00  0.00            
ATOM     78  H34 BCD     1      32.730  21.320  27.530  1.00  0.00            
ATOM     79  H35 BCD     1      34.400  20.210  28.540  1.00  0.00            
ATOM     80  H36 BCD     1      32.190  21.350  30.590  1.00  0.00            
ATOM     81  H37 BCD     1      30.210  21.470  28.400  1.00  0.00            
ATOM     82  H38 BCD     1      28.660  22.000  30.170  1.00  0.00            
ATOM     83  H39 BCD     1      29.550  20.460  30.490  1.00  0.00            
ATOM     84  H40 BCD     1      29.950  23.130  31.540  1.00  0.00            
ATOM     85  C25 BCD     1      30.140  23.700  22.870  1.00  0.00            
ATOM     86  O21 BCD     1      29.180  22.640  23.020  1.00  0.00            
ATOM     87  C26 BCD     1      31.580  23.170  23.050  1.00  0.00            
ATOM     88  O22 BCD     1      31.840  22.130  22.170  1.00  0.00            
ATOM     89  C27 BCD     1      31.780  22.690  24.510  1.00  0.00            
ATOM     90  O23 BCD     1      33.220  22.320  24.780  1.00  0.00            
ATOM     91  C28 BCD     1      31.360  23.690  25.540  1.00  0.00            
ATOM     92  C29 BCD     1      30.050  24.270  25.220  1.00  0.00            
ATOM     93  O24 BCD     1      30.040  24.750  23.840  1.00  0.00            
ATOM     94  C30 BCD     1      29.650  25.470  26.070  1.00  0.00            
ATOM     95  O25 BCD     1      30.700  26.310  26.240  1.00  0.00            
ATOM     96  H41 BCD     1      30.230  24.060  21.840  1.00  0.00            
ATOM     97  H42 BCD     1      32.280  24.010  22.970  1.00  0.00            
ATOM     98  H43 BCD     1      32.780  21.970  22.210  1.00  0.00            
ATOM     99  H44 BCD     1      31.120  21.830  24.680  1.00  0.00            
ATOM    100  H45 BCD     1      33.400  21.390  24.920  1.00  0.00            
ATOM    101  H46 BCD     1      32.150  24.440  25.690  1.00  0.00            
ATOM    102  H47 BCD     1      29.190  23.610  25.420  1.00  0.00            
ATOM    103  H48 BCD     1      28.790  25.950  25.590  1.00  0.00            
ATOM    104  H49 BCD     1      29.330  25.240  27.090  1.00  0.00            
ATOM    105  H50 BCD     1      30.440  26.940  26.920  1.00  0.00            
ATOM    106  C31 BCD     1      25.520  21.370  21.580  1.00  0.00            
ATOM    107  O26 BCD     1      25.310  20.620  22.750  1.00  0.00            
ATOM    108  C32 BCD     1      26.730  20.920  20.790  1.00  0.00            
ATOM    109  O27 BCD     1      26.640  19.570  20.400  1.00  0.00            
ATOM    110  C33 BCD     1      28.020  21.140  21.580  1.00  0.00            
ATOM    111  C34 BCD     1      28.080  22.540  22.040  1.00  0.00            
ATOM    112  C35 BCD     1      26.820  22.890  22.820  1.00  0.00            
ATOM    113  O28 BCD     1      25.730  22.720  21.960  1.00  0.00            
ATOM    114  C36 BCD     1      26.870  24.320  23.130  1.00  0.00            
ATOM    115  O29 BCD     1      27.040  25.200  22.030  1.00  0.00            
ATOM    116  O30 BCD     1      29.220  20.810  20.900  1.00  0.00            
ATOM    117  H51 BCD     1      24.620  21.180  20.980  1.00  0.00            
ATOM    118  H52 BCD     1      26.720  21.600  19.930  1.00  0.00            
ATOM    119  H53 BCD     1      27.500  19.250  20.110  1.00  0.00            
ATOM    120  H54 BCD     1      27.900  20.480  22.440  1.00  0.00            
ATOM    121  H55 BCD     1      29.980  20.970  21.460  1.00  0.00            
ATOM    122  H56 BCD     1      28.250  23.200  21.180  1.00  0.00            
ATOM    123  H57 BCD     1      26.760  22.320  23.750  1.00  0.00            
ATOM    124  H58 BCD     1      25.920  24.620  23.590  1.00  0.00            
ATOM    125  H59 BCD     1      27.580  24.570  23.920  1.00  0.00            
ATOM    126  H60 BCD     1      27.800  25.750  22.210  1.00  0.00            
ATOM    127  C37 BCD     1      22.660  18.100  24.600  1.00  0.00            
ATOM    128  O31 BCD     1      23.840  17.570  25.260  1.00  0.00            
ATOM    129  C38 BCD     1      22.730  18.020  23.070  1.00  0.00            
ATOM    130  O32 BCD     1      22.550  16.710  22.560  1.00  0.00            
ATOM    131  C39 BCD     1      24.020  18.620  22.630  1.00  0.00            
ATOM    132  O33 BCD     1      24.260  18.470  21.240  1.00  0.00            
ATOM    133  C40 BCD     1      24.020  20.090  23.080  1.00  0.00            
ATOM    134  C41 BCD     1      23.810  20.210  24.560  1.00  0.00            
ATOM    135  O34 BCD     1      22.650  19.480  24.990  1.00  0.00            
ATOM    136  C42 BCD     1      23.800  21.660  25.000  1.00  0.00            
ATOM    137  O35 BCD     1      22.710  22.300  24.440  1.00  0.00            
ATOM    138  H61 BCD     1      21.730  17.770  25.090  1.00  0.00            
ATOM    139  H62 BCD     1      22.000  18.770  22.750  1.00  0.00            
ATOM    140  H63 BCD     1      23.320  16.190  22.800  1.00  0.00            
ATOM    141  H64 BCD     1      24.870  18.270  23.230  1.00  0.00            
ATOM    142  H65 BCD     1      25.210  18.610  21.170  1.00  0.00            
ATOM    143  H66 BCD     1      23.130  20.540  22.620  1.00  0.00            
ATOM    144  H67 BCD     1      24.710  19.720  24.970  1.00  0.00            
ATOM    145  H68 BCD     1      23.590  21.740  26.080  1.00  0.00            
ATOM    146  H69 BCD     1      24.760  22.150  24.820  1.00  0.00            
ATOM    147  H70 BCD     1      22.830  23.260  24.390  1.00  0.00            
ATOM    148  C1  EG4     2      25.390  18.270  30.640  1.00  0.00            
ATOM    149  O1  EG4     2      25.600  18.160  29.190  1.00  0.00            
ATOM    150  C2  EG4     2      25.990  19.390  28.530  1.00  0.00            
ATOM    151  C3  EG4     2      27.060  19.210  27.670  1.00  0.00            
ATOM    152  C4  EG4     2      27.610  20.350  27.070  1.00  0.00            
ATOM    153  C5  EG4     2      28.750  20.180  26.070  1.00  0.00            
ATOM    154  C6  EG4     2      29.260  18.800  25.610  1.00  0.00            
ATOM    155  C7  EG4     2      30.440  18.210  26.120  1.00  0.00            
ATOM    156  N1  EG4     2      30.960  17.050  25.680  1.00  0.00            
ATOM    157  C8  EG4     2      30.300  16.580  24.660  1.00  0.00            
ATOM    158  N2  EG4     2      30.760  15.420  24.230  1.00  0.00            
ATOM    159  N3  EG4     2      29.190  17.000  24.050  1.00  0.00            
ATOM    160  C9  EG4     2      28.670  18.100  24.580  1.00  0.00            
ATOM    161  N4  EG4     2      27.380  18.310  24.110  1.00  0.00            
ATOM    162  C10 EG4     2      27.120  21.640  27.390  1.00  0.00            
ATOM    163  C11 EG4     2      26.020  21.790  28.280  1.00  0.00            
ATOM    164  O2  EG4     2      25.430  23.070  28.390  1.00  0.00            
ATOM    165  C12 EG4     2      25.950  23.850  29.460  1.00  0.00            
ATOM    166  C13 EG4     2      25.360  20.630  28.750  1.00  0.00            
ATOM    167  O3  EG4     2      24.220  20.700  29.500  1.00  0.00            
ATOM    168  C14 EG4     2      22.980  20.610  28.690  1.00  0.00            
ATOM    169  H1  EG4     2      26.150  18.810  31.220  1.00  0.00            
ATOM    170  H2  EG4     2      25.430  17.290  31.120  1.00  0.00            
ATOM    171  H3  EG4     2      24.390  18.700  30.780  1.00  0.00            
ATOM    172  H4  EG4     2      27.460  18.210  27.560  1.00  0.00            
ATOM    173  H5  EG4     2      29.570  20.760  26.500  1.00  0.00            
ATOM    174  H6  EG4     2      28.360  20.700  25.190  1.00  0.00            
ATOM    175  H7  EG4     2      30.890  18.750  26.960  1.00  0.00            
ATOM    176  H8  EG4     2      29.930  14.860  24.160  1.00  0.00            
ATOM    177  H9  EG4     2      31.380  15.050  24.940  1.00  0.00            
ATOM    178  H10 EG4     2      27.010  17.810  23.310  1.00  0.00            
ATOM    179  H11 EG4     2      26.810  18.940  24.670  1.00  0.00            
ATOM    180  H12 EG4     2      27.410  22.550  26.870  1.00  0.00            
ATOM    181  H13 EG4     2      25.840  23.360  30.430  1.00  0.00            
ATOM    182  H14 EG4     2      26.990  24.100  29.240  1.00  0.00            
ATOM    183  H15 EG4     2      25.510  24.850  29.400  1.00  0.00            
ATOM    184  H16 EG4     2      22.970  21.350  27.890  1.00  0.00            
ATOM    185  H17 EG4     2      22.930  19.670  28.130  1.00  0.00            
ATOM    186  H18 EG4     2      22.090  20.760  29.310  1.00  0.00            
TER
ENDMDL
MODEL        1
ATOM      1  C1  BCD     1      27.020  20.880  26.150  1.00  0.00            
ATOM      2  O1  BCD     1      26.580  20.340  27.380  1.00  0.00            
ATOM      3  C2  BCD     1      25.890  21.210  25.160  1.00  0.00            
ATOM      4  O2  BCD     1      24.960  22.150  25.750  1.00  0.00            
ATOM      5  C3  BCD     1      25.110  19.940  24.820  1.00  0.00            
ATOM      6  O3  BCD     1      24.010  20.230  23.830  1.00  0.00            
ATOM      7  C4  BCD     1      26.100  18.980  24.110  1.00  0.00            
ATOM      8  C5  BCD     1      27.310  18.730  25.000  1.00  0.00            
ATOM      9  O4  BCD     1      27.930  19.890  25.610  1.00  0.00            
ATOM     10  C6  BCD     1      28.370  17.850  24.400  1.00  0.00            
ATOM     11  O5  BCD     1      28.860  18.340  23.150  1.00  0.00            
ATOM     12  H1  BCD     1      27.660  21.750  26.320  1.00  0.00            
ATOM     13  H2  BCD     1      26.320  21.540  24.200  1.00  0.00            
ATOM     14  H3  BCD     1      24.470  22.490  24.990  1.00  0.00            
ATOM     15  H4  BCD     1      24.800  19.440  25.750  1.00  0.00            
ATOM     16  H5  BCD     1      24.410  20.690  23.090  1.00  0.00            
ATOM     17  H6  BCD     1      26.500  19.280  23.130  1.00  0.00            
ATOM     18  H7  BCD     1      26.920  18.150  25.840  1.00  0.00            
ATOM     19  H8  BCD     1      29.220  17.920  25.090  1.00  0.00            
ATOM     20  H9  BCD     1      27.970  16.840  24.330  1.00  0.00            
ATOM     21  H10 BCD     1      29.420  17.650  22.780  1.00  0.00            
ATOM     22  C7  BCD     1      26.350  20.690  31.500  1.00  0.00            
ATOM     23  O6  BCD     1      25.680  19.430  31.530  1.00  0.00            
ATOM     24  C8  BCD     1      25.590  21.720  30.660  1.00  0.00            
ATOM     25  O7  BCD     1      24.290  21.910  31.190  1.00  0.00            
ATOM     26  C9  BCD     1      25.520  21.240  29.220  1.00  0.00            
ATOM     27  O8  BCD     1      24.770  22.100  28.390  1.00  0.00            
ATOM     28  C10 BCD     1      26.930  21.050  28.600  1.00  0.00            
ATOM     29  C11 BCD     1      27.760  20.200  29.590  1.00  0.00            
ATOM     30  O9  BCD     1      27.640  20.590  30.940  1.00  0.00            
ATOM     31  C12 BCD     1      29.220  20.180  29.200  1.00  0.00            
ATOM     32  O10 BCD     1      29.790  21.430  29.540  1.00  0.00            
ATOM     33  H11 BCD     1      26.510  21.100  32.510  1.00  0.00            
ATOM     34  H12 BCD     1      26.180  22.640  30.730  1.00  0.00            
ATOM     35  H13 BCD     1      24.480  22.590  31.850  1.00  0.00            
ATOM     36  H14 BCD     1      25.110  20.230  29.250  1.00  0.00            
ATOM     37  H15 BCD     1      24.920  21.820  27.490  1.00  0.00            
ATOM     38  H16 BCD     1      27.450  22.020  28.540  1.00  0.00            
ATOM     39  H17 BCD     1      27.350  19.190  29.460  1.00  0.00            
ATOM     40  H18 BCD     1      29.750  19.450  29.830  1.00  0.00            
ATOM     41  H19 BCD     1      29.410  20.040  28.130  1.00  0.00            
ATOM     42  H20 BCD     1      29.970  21.360  30.480  1.00  0.00            
ATOM     43  C13 BCD     1      24.220  16.810  34.320  1.00  0.00            
ATOM     44  O11 BCD     1      23.640  16.070  33.240  1.00  0.00            
ATOM     45  C14 BCD     1      23.590  18.190  34.390  1.00  0.00            
ATOM     46  O12 BCD     1      22.170  18.220  34.590  1.00  0.00            
ATOM     47  C15 BCD     1      23.890  18.950  33.070  1.00  0.00            
ATOM     48  O13 BCD     1      23.300  20.310  33.100  1.00  0.00            
ATOM     49  C16 BCD     1      25.360  18.940  32.830  1.00  0.00            
ATOM     50  C17 BCD     1      25.950  17.520  32.880  1.00  0.00            
ATOM     51  O14 BCD     1      25.570  16.870  34.120  1.00  0.00            
ATOM     52  C18 BCD     1      27.460  17.500  32.750  1.00  0.00            
ATOM     53  O15 BCD     1      27.930  16.190  32.440  1.00  0.00            
ATOM     54  H21 BCD     1      24.100  16.240  35.250  1.00  0.00            
ATOM     55  H22 BCD     1      24.210  18.720  35.130  1.00  0.00            
ATOM     56  H23 BCD     1      21.790  18.930  34.060  1.00  0.00            
ATOM     57  H24 BCD     1      23.410  18.390  32.260  1.00  0.00            
ATOM     58  H25 BCD     1      23.520  20.700  32.250  1.00  0.00            
ATOM     59  H26 BCD     1      26.010  19.480  33.530  1.00  0.00            
ATOM     60  H27 BCD     1      25.550  17.010  32.000  1.00  0.00            
ATOM     61  H28 BCD     1      27.800  18.180  31.960  1.00  0.00            
ATOM     62  H29 BCD     1      27.990  17.710  33.680  1.00  0.00            
ATOM     63  H30 BCD     1      28.660  16.440  31.860  1.00  0.00            
ATOM     64  C19 BCD     1      21.590  12.420  32.680  1.00  0.00            
ATOM     65  O16 BCD     1      21.070  12.920  31.430  1.00  0.00            
ATOM     66  C20 BCD     1      21.070  13.420  33.830  1.00  0.00            
ATOM     67  O17 BCD     1      19.710  13.210  34.090  1.00  0.00            
ATOM     68  C21 BCD     1      21.500  14.870  33.640  1.00  0.00            
ATOM     69  O18 BCD     1      21.000  15.740  34.720  1.00  0.00            
ATOM     70  C22 BCD     1      23.080  14.830  33.550  1.00  0.00            
ATOM     71  C23 BCD     1      23.640  13.820  32.520  1.00  0.00            
ATOM     72  O19 BCD     1      23.050  12.530  32.830  1.00  0.00            
ATOM     73  C24 BCD     1      25.150  13.640  32.580  1.00  0.00            
ATOM     74  O20 BCD     1      25.540  13.540  33.860  1.00  0.00            
ATOM     75  H31 BCD     1      21.330  11.370  32.850  1.00  0.00            
ATOM     76  H32 BCD     1      21.620  13.010  34.690  1.00  0.00            
ATOM     77  H33 BCD     1      19.220  14.000  33.860  1.00  0.00            
ATOM     78  H34 BCD     1      21.140  15.260  32.680  1.00  0.00            
ATOM     79  H35 BCD     1      21.390  16.610  34.600  1.00  0.00            
ATOM     80  H36 BCD     1      23.400  14.560  34.560  1.00  0.00            
ATOM     81  H37 BCD     1      23.290  14.230  31.560  1.00  0.00            
ATOM     82  H38 BCD     1      25.410  12.730  32.040  1.00  0.00            
ATOM     83  H39 BCD     1      25.700  14.500  32.160  1.00  0.00            
ATOM     84  H40 BCD     1      25.300  12.650  34.130  1.00  0.00            
ATOM     85  C25 BCD     1      19.600  11.460  27.820  1.00  0.00            
ATOM     86  O21 BCD     1      20.600  12.240  27.140  1.00  0.00            
ATOM     87  C26 BCD     1      18.660  12.400  28.630  1.00  0.00            
ATOM     88  O22 BCD     1      18.160  13.480  27.770  1.00  0.00            
ATOM     89  C27 BCD     1      19.530  13.110  29.710  1.00  0.00            
ATOM     90  O23 BCD     1      18.720  14.010  30.480  1.00  0.00            
ATOM     91  C28 BCD     1      20.220  12.060  30.640  1.00  0.00            
ATOM     92  C29 BCD     1      21.100  11.140  29.730  1.00  0.00            
ATOM     93  O24 BCD     1      20.260  10.540  28.690  1.00  0.00            
ATOM     94  C30 BCD     1      21.740  10.030  30.470  1.00  0.00            
ATOM     95  O25 BCD     1      20.910   9.410  31.430  1.00  0.00            
ATOM     96  H41 BCD     1      19.060  10.820  27.110  1.00  0.00            
ATOM     97  H42 BCD     1      17.920  11.800  29.180  1.00  0.00            
ATOM     98  H43 BCD     1      17.380  13.700  28.290  1.00  0.00            
ATOM     99  H44 BCD     1      20.290  13.720  29.210  1.00  0.00            
ATOM    100  H45 BCD     1      18.820  14.940  30.230  1.00  0.00            
ATOM    101  H46 BCD     1      19.470  11.710  31.350  1.00  0.00            
ATOM    102  H47 BCD     1      21.860  11.780  29.250  1.00  0.00            
ATOM    103  H48 BCD     1      21.910   9.210  29.750  1.00  0.00            
ATOM    104  H49 BCD     1      22.710  10.240  30.940  1.00  0.00            
ATOM    105  H50 BCD     1      20.610   8.630  30.940  1.00  0.00            
ATOM    106  C31 BCD     1      21.870  13.350  23.350  1.00  0.00            
ATOM    107  O26 BCD     1      22.750  14.390  23.860  1.00  0.00            
ATOM    108  C32 BCD     1      20.420  13.490  23.610  1.00  0.00            
ATOM    109  O27 BCD     1      20.100  14.670  22.950  1.00  0.00            
ATOM    110  C33 BCD     1      20.130  13.540  25.120  1.00  0.00            
ATOM    111  C34 BCD     1      20.680  12.220  25.710  1.00  0.00            
ATOM    112  C35 BCD     1      22.120  11.990  25.340  1.00  0.00            
ATOM    113  O28 BCD     1      22.400  12.180  23.990  1.00  0.00            
ATOM    114  C36 BCD     1      22.570  10.590  25.720  1.00  0.00            
ATOM    115  O29 BCD     1      21.810   9.590  24.990  1.00  0.00            
ATOM    116  O30 BCD     1      18.680  13.600  25.270  1.00  0.00            
ATOM    117  H51 BCD     1      22.040  13.230  22.270  1.00  0.00            
ATOM    118  H52 BCD     1      19.890  12.630  23.180  1.00  0.00            
ATOM    119  H53 BCD     1      19.160  14.800  23.070  1.00  0.00            
ATOM    120  H54 BCD     1      20.630  14.410  25.570  1.00  0.00            
ATOM    121  H55 BCD     1      18.500  13.790  26.200  1.00  0.00            
ATOM    122  H56 BCD     1      20.070  11.400  25.310  1.00  0.00            
ATOM    123  H57 BCD     1      22.710  12.800  25.790  1.00  0.00            
ATOM    124  H58 BCD     1      23.650  10.420  25.690  1.00  0.00            
ATOM    125  H59 BCD     1      22.300  10.380  26.760  1.00  0.00            
ATOM    126  H60 BCD     1      22.110   9.740  24.090  1.00  0.00            
ATOM    127  C37 BCD     1      25.820  16.970  22.770  1.00  0.00            
ATOM    128  O31 BCD     1      25.430  17.700  23.950  1.00  0.00            
ATOM    129  C38 BCD     1      24.750  16.780  21.750  1.00  0.00            
ATOM    130  O32 BCD     1      24.370  17.960  21.040  1.00  0.00            
ATOM    131  C39 BCD     1      23.570  16.040  22.300  1.00  0.00            
ATOM    132  O33 BCD     1      22.530  15.780  21.320  1.00  0.00            
ATOM    133  C40 BCD     1      23.920  14.720  23.040  1.00  0.00            
ATOM    134  C41 BCD     1      25.200  14.890  23.920  1.00  0.00            
ATOM    135  O34 BCD     1      26.180  15.630  23.170  1.00  0.00            
ATOM    136  C42 BCD     1      25.720  13.520  24.220  1.00  0.00            
ATOM    137  O35 BCD     1      26.170  12.760  23.070  1.00  0.00            
ATOM    138  H61 BCD     1      26.710  17.450  22.340  1.00  0.00            
ATOM    139  H62 BCD     1      25.200  16.120  20.990  1.00  0.00            
ATOM    140  H63 BCD     1      23.700  17.660  20.410  1.00  0.00            
ATOM    141  H64 BCD     1      23.030  16.670  23.020  1.00  0.00            
ATOM    142  H65 BCD     1      21.750  15.470  21.790  1.00  0.00            
ATOM    143  H66 BCD     1      24.110  13.870  22.380  1.00  0.00            
ATOM    144  H67 BCD     1      24.920  15.430  24.840  1.00  0.00            
ATOM    145  H68 BCD     1      26.630  13.690  24.820  1.00  0.00            
ATOM    146  H69 BCD     1      25.030  12.940  24.840  1.00  0.00            
ATOM    147  H70 BCD     1      26.180  11.820  23.270  1.00  0.00            
ATOM    148  C1  EG4     2      28.010  16.980  27.870  1.00  0.00            
ATOM    149  O1  EG4     2      27.690  15.650  27.340  1.00  0.00            
ATOM    150  C2  EG4     2      26.510  15.040  27.650  1.00  0.00            
ATOM    151  C3  EG4     2      25.250  15.650  27.320  1.00  0.00            
ATOM    152  C4  EG4     2      24.080  15.070  27.800  1.00  0.00            
ATOM    153  C5  EG4     2      22.750  15.760  27.400  1.00  0.00            
ATOM    154  C6  EG4     2      22.620  17.260  27.870  1.00  0.00            
ATOM    155  C7  EG4     2      22.610  18.360  27.000  1.00  0.00            
ATOM    156  N1  EG4     2      22.490  19.620  27.520  1.00  0.00            
ATOM    157  C8  EG4     2      22.350  19.720  28.810  1.00  0.00            
ATOM    158  N2  EG4     2      22.260  20.950  29.370  1.00  0.00            
ATOM    159  N3  EG4     2      22.500  18.760  29.720  1.00  0.00            
ATOM    160  C9  EG4     2      22.670  17.560  29.220  1.00  0.00            
ATOM    161  N4  EG4     2      22.740  16.630  30.180  1.00  0.00            
ATOM    162  C10 EG4     2      24.120  13.930  28.580  1.00  0.00            
ATOM    163  C11 EG4     2      25.380  13.280  28.810  1.00  0.00            
ATOM    164  O2  EG4     2      25.390  12.170  29.580  1.00  0.00            
ATOM    165  C12 EG4     2      26.230  11.040  29.290  1.00  0.00            
ATOM    166  C13 EG4     2      26.560  13.920  28.410  1.00  0.00            
ATOM    167  O3  EG4     2      27.820  13.370  28.660  1.00  0.00            
ATOM    168  C14 EG4     2      28.750  14.020  29.520  1.00  0.00            
ATOM    169  H1  EG4     2      28.610  17.650  27.240  1.00  0.00            
ATOM    170  H2  EG4     2      28.500  16.940  28.850  1.00  0.00            
ATOM    171  H3  EG4     2      27.060  17.430  28.200  1.00  0.00            
ATOM    172  H4  EG4     2      25.160  16.530  26.700  1.00  0.00            
ATOM    173  H5  EG4     2      21.870  15.200  27.750  1.00  0.00            
ATOM    174  H6  EG4     2      22.600  15.770  26.310  1.00  0.00            
ATOM    175  H7  EG4     2      22.610  18.250  25.920  1.00  0.00            
ATOM    176  H8  EG4     2      22.580  21.580  28.640  1.00  0.00            
ATOM    177  H9  EG4     2      22.860  21.060  30.180  1.00  0.00            
ATOM    178  H10 EG4     2      22.790  16.870  31.160  1.00  0.00            
ATOM    179  H11 EG4     2      23.210  15.770  29.930  1.00  0.00            
ATOM    180  H12 EG4     2      23.250  13.390  28.930  1.00  0.00            
ATOM    181  H13 EG4     2      26.140  10.870  28.210  1.00  0.00            
ATOM    182  H14 EG4     2      27.300  11.170  29.510  1.00  0.00            
ATOM    183  H15 EG4     2      25.890  10.200  29.900  1.00  0.00            
ATOM    184  H16 EG4     2      29.770  13.940  29.140  1.00  0.00            
ATOM    185  H17 EG4     2      28.540  15.070  29.730  1.00  0.00            
ATOM    186  H18 EG4     2      28.960  13.570  30.500  1.00  0.00            
TER
ENDMDL
MODEL        1
ATOM      1  C1  BCD     1      27.050  16.620  31.020  1.00  0.00            
ATOM      2  O1  BCD     1      28.180  17.440  31.170  1.00  0.00            
ATOM      3  C2  BCD     1      26.620  16.630  29.560  1.00  0.00            
ATOM      4  O2  BCD     1      27.690  16.130  28.690  1.00  0.00            
ATOM      5  C3  BCD     1      26.150  18.030  29.100  1.00  0.00            
ATOM      6  O3  BCD     1      25.680  18.060  27.740  1.00  0.00            
ATOM      7  C4  BCD     1      25.080  18.540  29.990  1.00  0.00            
ATOM      8  C5  BCD     1      25.570  18.600  31.420  1.00  0.00            
ATOM      9  O4  BCD     1      26.030  17.300  31.770  1.00  0.00            
ATOM     10  C6  BCD     1      24.460  18.920  32.380  1.00  0.00            
ATOM     11  O5  BCD     1      23.280  18.050  32.310  1.00  0.00            
ATOM     12  H1  BCD     1      27.080  15.570  31.330  1.00  0.00            
ATOM     13  H2  BCD     1      25.730  15.990  29.540  1.00  0.00            
ATOM     14  H3  BCD     1      27.310  15.990  27.820  1.00  0.00            
ATOM     15  H4  BCD     1      27.030  18.690  29.170  1.00  0.00            
ATOM     16  H5  BCD     1      26.310  17.700  27.110  1.00  0.00            
ATOM     17  H6  BCD     1      24.170  17.930  29.950  1.00  0.00            
ATOM     18  H7  BCD     1      26.360  19.320  31.650  1.00  0.00            
ATOM     19  H8  BCD     1      24.930  18.910  33.380  1.00  0.00            
ATOM     20  H9  BCD     1      24.200  19.970  32.200  1.00  0.00            
ATOM     21  H10 BCD     1      23.600  17.150  32.430  1.00  0.00            
ATOM     22  C7  BCD     1      31.950  17.510  32.660  1.00  0.00            
ATOM     23  O6  BCD     1      32.160  18.630  31.950  1.00  0.00            
ATOM     24  C8  BCD     1      31.660  16.420  31.680  1.00  0.00            
ATOM     25  O7  BCD     1      32.720  16.180  30.770  1.00  0.00            
ATOM     26  C9  BCD     1      30.340  16.650  30.910  1.00  0.00            
ATOM     27  O8  BCD     1      29.930  15.560  30.100  1.00  0.00            
ATOM     28  C10 BCD     1      29.250  16.940  31.920  1.00  0.00            
ATOM     29  C11 BCD     1      29.630  17.950  33.020  1.00  0.00            
ATOM     30  O9  BCD     1      30.920  17.610  33.620  1.00  0.00            
ATOM     31  C12 BCD     1      28.650  17.950  34.160  1.00  0.00            
ATOM     32  O10 BCD     1      28.540  16.680  34.860  1.00  0.00            
ATOM     33  H11 BCD     1      32.900  17.280  33.150  1.00  0.00            
ATOM     34  H12 BCD     1      31.460  15.550  32.310  1.00  0.00            
ATOM     35  H13 BCD     1      32.470  15.270  30.620  1.00  0.00            
ATOM     36  H14 BCD     1      30.520  17.470  30.210  1.00  0.00            
ATOM     37  H15 BCD     1      29.240  15.820  29.480  1.00  0.00            
ATOM     38  H16 BCD     1      28.930  15.960  32.300  1.00  0.00            
ATOM     39  H17 BCD     1      29.740  18.930  32.540  1.00  0.00            
ATOM     40  H18 BCD     1      29.070  18.750  34.790  1.00  0.00            
ATOM     41  H19 BCD     1      27.660  18.300  33.830  1.00  0.00            
ATOM     42  H20 BCD     1      28.990  16.850  35.690  1.00  0.00            
ATOM     43  C13 BCD     1      34.260  22.010  31.380  1.00  0.00            
ATOM     44  O11 BCD     1      33.020  22.550  30.930  1.00  0.00            
ATOM     45  C14 BCD     1      34.740  20.840  30.550  1.00  0.00            
ATOM     46  O12 BCD     1      35.160  21.240  29.240  1.00  0.00            
ATOM     47  C15 BCD     1      33.660  19.730  30.610  1.00  0.00            
ATOM     48  O13 BCD     1      33.800  18.540  29.820  1.00  0.00            
ATOM     49  C16 BCD     1      33.280  19.420  32.050  1.00  0.00            
ATOM     50  C17 BCD     1      33.040  20.670  32.970  1.00  0.00            
ATOM     51  O14 BCD     1      34.120  21.540  32.710  1.00  0.00            
ATOM     52  C18 BCD     1      32.960  20.390  34.460  1.00  0.00            
ATOM     53  O15 BCD     1      34.000  19.520  34.890  1.00  0.00            
ATOM     54  H21 BCD     1      34.990  22.830  31.380  1.00  0.00            
ATOM     55  H22 BCD     1      35.590  20.310  31.000  1.00  0.00            
ATOM     56  H23 BCD     1      34.900  20.550  28.620  1.00  0.00            
ATOM     57  H24 BCD     1      32.720  20.190  30.260  1.00  0.00            
ATOM     58  H25 BCD     1      33.470  17.860  30.420  1.00  0.00            
ATOM     59  H26 BCD     1      34.180  18.910  32.420  1.00  0.00            
ATOM     60  H27 BCD     1      32.070  21.130  32.750  1.00  0.00            
ATOM     61  H28 BCD     1      33.060  21.330  35.010  1.00  0.00            
ATOM     62  H29 BCD     1      31.990  19.900  34.590  1.00  0.00            
ATOM     63  H30 BCD     1      34.720  20.150  34.970  1.00  0.00            
ATOM     64  C19 BCD     1      32.070  26.260  29.210  1.00  0.00            
ATOM     65  O16 BCD     1      31.190  25.690  28.250  1.00  0.00            
ATOM     66  C20 BCD     1      33.460  25.760  28.980  1.00  0.00            
ATOM     67  O17 BCD     1      33.870  25.940  27.610  1.00  0.00            
ATOM     68  C21 BCD     1      33.620  24.340  29.390  1.00  0.00            
ATOM     69  O18 BCD     1      34.980  23.940  29.190  1.00  0.00            
ATOM     70  C22 BCD     1      33.020  24.020  30.780  1.00  0.00            
ATOM     71  C23 BCD     1      31.600  24.580  30.850  1.00  0.00            
ATOM     72  O19 BCD     1      31.790  25.950  30.550  1.00  0.00            
ATOM     73  C24 BCD     1      31.000  24.350  32.260  1.00  0.00            
ATOM     74  O20 BCD     1      31.890  24.990  33.210  1.00  0.00            
ATOM     75  H31 BCD     1      32.210  27.350  29.090  1.00  0.00            
ATOM     76  H32 BCD     1      34.140  26.310  29.640  1.00  0.00            
ATOM     77  H33 BCD     1      34.820  26.040  27.660  1.00  0.00            
ATOM     78  H34 BCD     1      33.070  23.760  28.640  1.00  0.00            
ATOM     79  H35 BCD     1      34.910  23.080  28.770  1.00  0.00            
ATOM     80  H36 BCD     1      33.710  24.390  31.560  1.00  0.00            
ATOM     81  H37 BCD     1      31.010  24.050  30.100  1.00  0.00            
ATOM     82  H38 BCD     1      30.020  24.830  32.250  1.00  0.00            
ATOM     83  H39 BCD     1      31.060  23.270  32.440  1.00  0.00            
ATOM     84  H40 BCD     1      31.520  24.810  34.080  1.00  0.00            
ATOM     85  C25 BCD     1      28.510  26.500  25.260  1.00  0.00            
ATOM     86  O21 BCD     1      27.710  25.500  25.830  1.00  0.00            
ATOM     87  C26 BCD     1      29.870  25.870  24.840  1.00  0.00            
ATOM     88  O22 BCD     1      29.630  24.840  23.840  1.00  0.00            
ATOM     89  C27 BCD     1      30.620  25.320  26.040  1.00  0.00            
ATOM     90  O23 BCD     1      31.870  24.840  25.570  1.00  0.00            
ATOM     91  C28 BCD     1      30.730  26.380  27.130  1.00  0.00            
ATOM     92  C29 BCD     1      29.430  27.090  27.450  1.00  0.00            
ATOM     93  O24 BCD     1      28.760  27.490  26.220  1.00  0.00            
ATOM     94  C30 BCD     1      29.590  28.200  28.480  1.00  0.00            
ATOM     95  O25 BCD     1      30.530  29.190  28.070  1.00  0.00            
ATOM     96  H41 BCD     1      28.110  26.900  24.320  1.00  0.00            
ATOM     97  H42 BCD     1      30.490  26.700  24.490  1.00  0.00            
ATOM     98  H43 BCD     1      30.290  24.160  23.980  1.00  0.00            
ATOM     99  H44 BCD     1      30.050  24.480  26.460  1.00  0.00            
ATOM    100  H45 BCD     1      32.550  24.970  26.230  1.00  0.00            
ATOM    101  H46 BCD     1      31.410  27.150  26.760  1.00  0.00            
ATOM    102  H47 BCD     1      28.750  26.380  27.950  1.00  0.00            
ATOM    103  H48 BCD     1      28.630  28.700  28.660  1.00  0.00            
ATOM    104  H49 BCD     1      29.880  27.730  29.430  1.00  0.00            
ATOM    105  H50 BCD     1      30.190  29.780  27.390  1.00  0.00            
ATOM    106  C31 BCD     1      23.840  24.000  25.840  1.00  0.00            
ATOM    107  O26 BCD     1      24.270  23.200  26.920  1.00  0.00            
ATOM    108  C32 BCD     1      24.630  23.790  24.560  1.00  0.00            
ATOM    109  O27 BCD     1      24.390  22.530  23.930  1.00  0.00            
ATOM    110  C33 BCD     1      26.160  24.110  24.730  1.00  0.00            
ATOM    111  C34 BCD     1      26.320  25.470  25.380  1.00  0.00            
ATOM    112  C35 BCD     1      25.410  25.710  26.580  1.00  0.00            
ATOM    113  O28 BCD     1      24.100  25.360  26.280  1.00  0.00            
ATOM    114  C36 BCD     1      25.510  27.140  27.080  1.00  0.00            
ATOM    115  O29 BCD     1      25.020  28.090  26.150  1.00  0.00            
ATOM    116  O30 BCD     1      26.850  24.080  23.440  1.00  0.00            
ATOM    117  H51 BCD     1      22.800  23.800  25.580  1.00  0.00            
ATOM    118  H52 BCD     1      24.160  24.500  23.860  1.00  0.00            
ATOM    119  H53 BCD     1      25.100  22.340  23.310  1.00  0.00            
ATOM    120  H54 BCD     1      26.660  23.370  25.360  1.00  0.00            
ATOM    121  H55 BCD     1      27.660  24.530  23.670  1.00  0.00            
ATOM    122  H56 BCD     1      26.030  26.270  24.700  1.00  0.00            
ATOM    123  H57 BCD     1      25.670  25.110  27.460  1.00  0.00            
ATOM    124  H58 BCD     1      24.860  27.160  27.960  1.00  0.00            
ATOM    125  H59 BCD     1      26.500  27.450  27.430  1.00  0.00            
ATOM    126  H60 BCD     1      24.160  27.800  25.830  1.00  0.00            
ATOM    127  C37 BCD     1      23.220  19.940  29.330  1.00  0.00            
ATOM    128  O31 BCD     1      24.600  19.780  29.570  1.00  0.00            
ATOM    129  C38 BCD     1      22.840  19.840  27.880  1.00  0.00            
ATOM    130  O32 BCD     1      23.060  18.540  27.480  1.00  0.00            
ATOM    131  C39 BCD     1      23.660  20.950  27.090  1.00  0.00            
ATOM    132  O33 BCD     1      23.330  20.790  25.720  1.00  0.00            
ATOM    133  C40 BCD     1      23.320  22.320  27.540  1.00  0.00            
ATOM    134  C41 BCD     1      23.430  22.400  29.020  1.00  0.00            
ATOM    135  O34 BCD     1      22.890  21.260  29.680  1.00  0.00            
ATOM    136  C42 BCD     1      22.740  23.660  29.550  1.00  0.00            
ATOM    137  O35 BCD     1      21.420  23.810  28.950  1.00  0.00            
ATOM    138  H61 BCD     1      22.710  19.230  29.980  1.00  0.00            
ATOM    139  H62 BCD     1      21.750  19.970  27.850  1.00  0.00            
ATOM    140  H63 BCD     1      24.010  18.390  27.550  1.00  0.00            
ATOM    141  H64 BCD     1      24.730  20.720  27.010  1.00  0.00            
ATOM    142  H65 BCD     1      23.820  21.540  25.360  1.00  0.00            
ATOM    143  H66 BCD     1      22.330  22.570  27.140  1.00  0.00            
ATOM    144  H67 BCD     1      24.490  22.430  29.300  1.00  0.00            
ATOM    145  H68 BCD     1      22.590  23.440  30.620  1.00  0.00            
ATOM    146  H69 BCD     1      23.290  24.590  29.350  1.00  0.00            
ATOM    147  H70 BCD     1      21.240  24.750  28.870  1.00  0.00            
ATOM    148  C1  EG4     2      28.320  21.790  34.420  1.00  0.00            
ATOM    149  O1  EG4     2      28.470  21.330  33.080  1.00  0.00            
ATOM    150  C2  EG4     2      28.380  22.140  31.950  1.00  0.00            
ATOM    151  C3  EG4     2      29.370  21.800  31.000  1.00  0.00            
ATOM    152  C4  EG4     2      29.250  22.330  29.730  1.00  0.00            
ATOM    153  C5  EG4     2      30.220  21.950  28.640  1.00  0.00            
ATOM    154  C6  EG4     2      30.080  20.630  27.920  1.00  0.00            
ATOM    155  C7  EG4     2      31.170  19.860  27.590  1.00  0.00            
ATOM    156  N1  EG4     2      31.090  18.760  26.790  1.00  0.00            
ATOM    157  C8  EG4     2      29.840  18.650  26.320  1.00  0.00            
ATOM    158  N2  EG4     2      29.680  17.600  25.520  1.00  0.00            
ATOM    159  N3  EG4     2      28.740  19.230  26.560  1.00  0.00            
ATOM    160  C9  EG4     2      28.870  20.230  27.410  1.00  0.00            
ATOM    161  N4  EG4     2      27.710  20.800  27.560  1.00  0.00            
ATOM    162  C10 EG4     2      28.230  23.250  29.470  1.00  0.00            
ATOM    163  C11 EG4     2      27.330  23.630  30.440  1.00  0.00            
ATOM    164  O2  EG4     2      26.330  24.490  30.010  1.00  0.00            
ATOM    165  C12 EG4     2      26.140  25.740  30.660  1.00  0.00            
ATOM    166  C13 EG4     2      27.330  23.010  31.690  1.00  0.00            
ATOM    167  O3  EG4     2      26.300  23.210  32.640  1.00  0.00            
ATOM    168  C14 EG4     2      25.150  22.460  32.780  1.00  0.00            
ATOM    169  H1  EG4     2      28.440  20.990  35.160  1.00  0.00            
ATOM    170  H2  EG4     2      27.340  22.200  34.690  1.00  0.00            
ATOM    171  H3  EG4     2      29.020  22.630  34.500  1.00  0.00            
ATOM    172  H4  EG4     2      30.030  21.000  31.330  1.00  0.00            
ATOM    173  H5  EG4     2      31.260  22.040  28.970  1.00  0.00            
ATOM    174  H6  EG4     2      30.150  22.760  27.900  1.00  0.00            
ATOM    175  H7  EG4     2      32.130  20.080  28.070  1.00  0.00            
ATOM    176  H8  EG4     2      28.700  17.470  25.280  1.00  0.00            
ATOM    177  H9  EG4     2      30.170  16.800  25.920  1.00  0.00            
ATOM    178  H10 EG4     2      26.900  20.220  27.380  1.00  0.00            
ATOM    179  H11 EG4     2      27.720  21.500  28.300  1.00  0.00            
ATOM    180  H12 EG4     2      28.160  23.770  28.510  1.00  0.00            
ATOM    181  H13 EG4     2      27.140  26.200  30.690  1.00  0.00            
ATOM    182  H14 EG4     2      25.570  26.470  30.080  1.00  0.00            
ATOM    183  H15 EG4     2      25.740  25.570  31.660  1.00  0.00            
ATOM    184  H16 EG4     2      24.570  22.620  31.860  1.00  0.00            
ATOM    185  H17 EG4     2      25.420  21.400  32.850  1.00  0.00            
ATOM    186  H18 EG4     2      24.580  22.770  33.670  1.00  0.00            
TER
ENDMDL
MODEL        1
ATOM      1  C1  BCD     1      28.370  13.940  31.360  1.00  0.00            
ATOM      2  O1  BCD     1      29.210  14.950  31.910  1.00  0.00            
ATOM      3  C2  BCD     1      28.410  13.880  29.860  1.00  0.00            
ATOM      4  O2  BCD     1      29.760  13.630  29.420  1.00  0.00            
ATOM      5  C3  BCD     1      27.870  15.140  29.190  1.00  0.00            
ATOM      6  O3  BCD     1      27.780  14.960  27.770  1.00  0.00            
ATOM      7  C4  BCD     1      26.430  15.400  29.680  1.00  0.00            
ATOM      8  C5  BCD     1      26.530  15.460  31.280  1.00  0.00            
ATOM      9  O4  BCD     1      27.020  14.250  31.820  1.00  0.00            
ATOM     10  C6  BCD     1      25.270  15.800  32.010  1.00  0.00            
ATOM     11  O5  BCD     1      24.190  15.040  31.390  1.00  0.00            
ATOM     12  H1  BCD     1      28.610  12.990  31.850  1.00  0.00            
ATOM     13  H2  BCD     1      27.870  12.950  29.610  1.00  0.00            
ATOM     14  H3  BCD     1      29.660  13.170  28.580  1.00  0.00            
ATOM     15  H4  BCD     1      28.520  15.990  29.460  1.00  0.00            
ATOM     16  H5  BCD     1      28.530  15.320  27.290  1.00  0.00            
ATOM     17  H6  BCD     1      25.720  14.600  29.430  1.00  0.00            
ATOM     18  H7  BCD     1      27.210  16.310  31.430  1.00  0.00            
ATOM     19  H8  BCD     1      25.410  15.410  33.030  1.00  0.00            
ATOM     20  H9  BCD     1      25.010  16.860  31.930  1.00  0.00            
ATOM     21  H10 BCD     1      24.150  14.150  31.760  1.00  0.00            
ATOM     22  C7  BCD     1      32.310  15.570  34.480  1.00  0.00            
ATOM     23  O6  BCD     1      32.350  16.850  33.810  1.00  0.00            
ATOM     24  C8  BCD     1      32.560  14.580  33.370  1.00  0.00            
ATOM     25  O7  BCD     1      33.940  14.600  32.920  1.00  0.00            
ATOM     26  C9  BCD     1      31.500  14.740  32.220  1.00  0.00            
ATOM     27  O8  BCD     1      31.680  13.770  31.210  1.00  0.00            
ATOM     28  C10 BCD     1      30.110  14.590  32.830  1.00  0.00            
ATOM     29  C11 BCD     1      29.890  15.520  34.090  1.00  0.00            
ATOM     30  O9  BCD     1      31.000  15.390  34.970  1.00  0.00            
ATOM     31  C12 BCD     1      28.640  15.180  34.910  1.00  0.00            
ATOM     32  O10 BCD     1      28.340  13.770  35.030  1.00  0.00            
ATOM     33  H11 BCD     1      32.990  15.410  35.320  1.00  0.00            
ATOM     34  H12 BCD     1      32.190  13.580  33.670  1.00  0.00            
ATOM     35  H13 BCD     1      34.040  13.860  32.310  1.00  0.00            
ATOM     36  H14 BCD     1      31.650  15.720  31.750  1.00  0.00            
ATOM     37  H15 BCD     1      30.940  13.870  30.610  1.00  0.00            
ATOM     38  H16 BCD     1      29.890  13.550  33.110  1.00  0.00            
ATOM     39  H17 BCD     1      29.910  16.560  33.740  1.00  0.00            
ATOM     40  H18 BCD     1      28.810  15.640  35.890  1.00  0.00            
ATOM     41  H19 BCD     1      27.750  15.680  34.490  1.00  0.00            
ATOM     42  H20 BCD     1      27.510  13.670  35.500  1.00  0.00            
ATOM     43  C13 BCD     1      33.670  20.780  34.270  1.00  0.00            
ATOM     44  O11 BCD     1      32.900  21.160  33.160  1.00  0.00            
ATOM     45  C14 BCD     1      34.650  19.710  33.740  1.00  0.00            
ATOM     46  O12 BCD     1      35.380  20.270  32.650  1.00  0.00            
ATOM     47  C15 BCD     1      34.030  18.390  33.390  1.00  0.00            
ATOM     48  O13 BCD     1      35.020  17.330  33.110  1.00  0.00            
ATOM     49  C16 BCD     1      33.060  17.910  34.440  1.00  0.00            
ATOM     50  C17 BCD     1      32.130  19.010  34.930  1.00  0.00            
ATOM     51  O14 BCD     1      32.820  20.200  35.320  1.00  0.00            
ATOM     52  C18 BCD     1      31.240  18.630  36.110  1.00  0.00            
ATOM     53  O15 BCD     1      31.970  18.350  37.330  1.00  0.00            
ATOM     54  H21 BCD     1      34.190  21.610  34.760  1.00  0.00            
ATOM     55  H22 BCD     1      35.430  19.600  34.510  1.00  0.00            
ATOM     56  H23 BCD     1      36.290  19.950  32.600  1.00  0.00            
ATOM     57  H24 BCD     1      33.420  18.600  32.500  1.00  0.00            
ATOM     58  H25 BCD     1      34.640  16.450  32.990  1.00  0.00            
ATOM     59  H26 BCD     1      33.650  17.600  35.310  1.00  0.00            
ATOM     60  H27 BCD     1      31.490  19.310  34.100  1.00  0.00            
ATOM     61  H28 BCD     1      30.490  19.380  36.400  1.00  0.00            
ATOM     62  H29 BCD     1      30.640  17.740  35.900  1.00  0.00            
ATOM     63  H30 BCD     1      32.110  17.410  37.410  1.00  0.00            
ATOM     64  C19 BCD     1      31.650  24.550  31.030  1.00  0.00            
ATOM     65  O16 BCD     1      31.120  23.700  29.970  1.00  0.00            
ATOM     66  C20 BCD     1      33.190  24.400  31.170  1.00  0.00            
ATOM     67  O17 BCD     1      33.800  24.720  29.920  1.00  0.00            
ATOM     68  C21 BCD     1      33.560  23.010  31.710  1.00  0.00            
ATOM     69  O18 BCD     1      35.000  23.060  32.110  1.00  0.00            
ATOM     70  C22 BCD     1      32.730  22.560  32.880  1.00  0.00            
ATOM     71  C23 BCD     1      31.250  22.840  32.640  1.00  0.00            
ATOM     72  O19 BCD     1      31.100  24.190  32.290  1.00  0.00            
ATOM     73  C24 BCD     1      30.350  22.550  33.800  1.00  0.00            
ATOM     74  O20 BCD     1      30.550  23.520  34.830  1.00  0.00            
ATOM     75  H31 BCD     1      31.370  25.600  30.880  1.00  0.00            
ATOM     76  H32 BCD     1      33.500  25.090  31.960  1.00  0.00            
ATOM     77  H33 BCD     1      34.750  24.640  30.010  1.00  0.00            
ATOM     78  H34 BCD     1      33.390  22.250  30.930  1.00  0.00            
ATOM     79  H35 BCD     1      35.170  22.180  32.440  1.00  0.00            
ATOM     80  H36 BCD     1      33.040  23.160  33.740  1.00  0.00            
ATOM     81  H37 BCD     1      30.880  22.260  31.780  1.00  0.00            
ATOM     82  H38 BCD     1      29.330  22.600  33.380  1.00  0.00            
ATOM     83  H39 BCD     1      30.530  21.620  34.350  1.00  0.00            
ATOM     84  H40 BCD     1      29.860  23.360  35.480  1.00  0.00            
ATOM     85  C25 BCD     1      29.070  24.480  26.510  1.00  0.00            
ATOM     86  O21 BCD     1      28.360  23.200  26.710  1.00  0.00            
ATOM     87  C26 BCD     1      30.520  24.270  26.350  1.00  0.00            
ATOM     88  O22 BCD     1      30.750  23.690  25.010  1.00  0.00            
ATOM     89  C27 BCD     1      31.180  23.640  27.580  1.00  0.00            
ATOM     90  O23 BCD     1      32.620  23.640  27.440  1.00  0.00            
ATOM     91  C28 BCD     1      30.750  24.400  28.840  1.00  0.00            
ATOM     92  C29 BCD     1      29.250  24.720  28.850  1.00  0.00            
ATOM     93  O24 BCD     1      28.790  25.270  27.630  1.00  0.00            
ATOM     94  C30 BCD     1      28.730  25.760  29.870  1.00  0.00            
ATOM     95  O25 BCD     1      29.540  26.980  29.760  1.00  0.00            
ATOM     96  H41 BCD     1      28.680  24.960  25.600  1.00  0.00            
ATOM     97  H42 BCD     1      30.840  25.320  26.260  1.00  0.00            
ATOM     98  H43 BCD     1      31.530  24.130  24.680  1.00  0.00            
ATOM     99  H44 BCD     1      30.780  22.610  27.560  1.00  0.00            
ATOM    100  H45 BCD     1      32.880  23.910  28.320  1.00  0.00            
ATOM    101  H46 BCD     1      31.210  25.390  28.780  1.00  0.00            
ATOM    102  H47 BCD     1      28.700  23.800  29.080  1.00  0.00            
ATOM    103  H48 BCD     1      27.650  25.890  29.730  1.00  0.00            
ATOM    104  H49 BCD     1      28.910  25.280  30.840  1.00  0.00            
ATOM    105  H50 BCD     1      29.470  27.560  30.520  1.00  0.00            
ATOM    106  C31 BCD     1      25.790  20.480  25.240  1.00  0.00            
ATOM    107  O26 BCD     1      25.840  19.870  26.530  1.00  0.00            
ATOM    108  C32 BCD     1      27.160  20.420  24.600  1.00  0.00            
ATOM    109  O27 BCD     1      27.530  18.970  24.510  1.00  0.00            
ATOM    110  C33 BCD     1      28.210  21.240  25.330  1.00  0.00            
ATOM    111  C34 BCD     1      27.620  22.680  25.610  1.00  0.00            
ATOM    112  C35 BCD     1      26.150  22.720  26.020  1.00  0.00            
ATOM    113  O28 BCD     1      25.370  21.840  25.330  1.00  0.00            
ATOM    114  C36 BCD     1      25.600  24.130  25.910  1.00  0.00            
ATOM    115  O29 BCD     1      25.540  24.600  24.540  1.00  0.00            
ATOM    116  O30 BCD     1      29.460  21.370  24.640  1.00  0.00            
ATOM    117  H51 BCD     1      25.110  19.940  24.570  1.00  0.00            
ATOM    118  H52 BCD     1      27.090  20.820  23.580  1.00  0.00            
ATOM    119  H53 BCD     1      26.690  18.590  24.780  1.00  0.00            
ATOM    120  H54 BCD     1      28.440  20.900  26.350  1.00  0.00            
ATOM    121  H55 BCD     1      29.990  22.140  24.850  1.00  0.00            
ATOM    122  H56 BCD     1      27.850  23.370  24.790  1.00  0.00            
ATOM    123  H57 BCD     1      26.200  22.300  27.030  1.00  0.00            
ATOM    124  H58 BCD     1      24.580  24.030  26.290  1.00  0.00            
ATOM    125  H59 BCD     1      26.080  24.830  26.610  1.00  0.00            
ATOM    126  H60 BCD     1      25.200  25.490  24.650  1.00  0.00            
ATOM    127  C37 BCD     1      24.640  16.730  28.790  1.00  0.00            
ATOM    128  O31 BCD     1      25.950  16.690  29.280  1.00  0.00            
ATOM    129  C38 BCD     1      24.530  16.460  27.270  1.00  0.00            
ATOM    130  O32 BCD     1      24.870  15.060  26.910  1.00  0.00            
ATOM    131  C39 BCD     1      25.350  17.510  26.510  1.00  0.00            
ATOM    132  O33 BCD     1      25.350  17.300  25.090  1.00  0.00            
ATOM    133  C40 BCD     1      24.860  18.900  26.890  1.00  0.00            
ATOM    134  C41 BCD     1      24.720  19.120  28.410  1.00  0.00            
ATOM    135  O34 BCD     1      24.100  18.040  29.110  1.00  0.00            
ATOM    136  C42 BCD     1      24.150  20.560  28.830  1.00  0.00            
ATOM    137  O35 BCD     1      22.930  20.740  28.150  1.00  0.00            
ATOM    138  H61 BCD     1      24.030  16.050  29.400  1.00  0.00            
ATOM    139  H62 BCD     1      23.460  16.580  27.050  1.00  0.00            
ATOM    140  H63 BCD     1      25.820  15.030  26.820  1.00  0.00            
ATOM    141  H64 BCD     1      26.400  17.390  26.830  1.00  0.00            
ATOM    142  H65 BCD     1      25.020  16.430  24.870  1.00  0.00            
ATOM    143  H66 BCD     1      23.900  18.960  26.360  1.00  0.00            
ATOM    144  H67 BCD     1      25.720  19.170  28.860  1.00  0.00            
ATOM    145  H68 BCD     1      23.930  20.630  29.900  1.00  0.00            
ATOM    146  H69 BCD     1      24.810  21.380  28.520  1.00  0.00            
ATOM    147  H70 BCD     1      22.250  20.080  28.330  1.00  0.00            
ATOM    148  C1  EG4     2      27.570  18.710  34.610  1.00  0.00            
ATOM    149  O1  EG4     2      27.970  18.310  33.270  1.00  0.00            
ATOM    150  C2  EG4     2      28.290  19.120  32.170  1.00  0.00            
ATOM    151  C3  EG4     2      29.570  18.990  31.620  1.00  0.00            
ATOM    152  C4  EG4     2      29.990  19.720  30.470  1.00  0.00            
ATOM    153  C5  EG4     2      31.310  19.430  29.760  1.00  0.00            
ATOM    154  C6  EG4     2      31.260  18.210  28.870  1.00  0.00            
ATOM    155  C7  EG4     2      32.040  17.080  29.080  1.00  0.00            
ATOM    156  N1  EG4     2      32.020  16.040  28.250  1.00  0.00            
ATOM    157  C8  EG4     2      31.200  16.120  27.270  1.00  0.00            
ATOM    158  N2  EG4     2      31.050  15.050  26.630  1.00  0.00            
ATOM    159  N3  EG4     2      30.210  17.010  27.070  1.00  0.00            
ATOM    160  C9  EG4     2      30.320  18.060  27.860  1.00  0.00            
ATOM    161  N4  EG4     2      29.310  18.950  27.620  1.00  0.00            
ATOM    162  C10 EG4     2      29.110  20.760  30.000  1.00  0.00            
ATOM    163  C11 EG4     2      27.820  21.000  30.610  1.00  0.00            
ATOM    164  O2  EG4     2      26.980  22.020  30.090  1.00  0.00            
ATOM    165  C12 EG4     2      26.350  23.070  30.890  1.00  0.00            
ATOM    166  C13 EG4     2      27.410  20.190  31.710  1.00  0.00            
ATOM    167  O3  EG4     2      26.160  20.430  32.290  1.00  0.00            
ATOM    168  C14 EG4     2      25.230  19.370  32.260  1.00  0.00            
ATOM    169  H1  EG4     2      28.400  18.830  35.320  1.00  0.00            
ATOM    170  H2  EG4     2      26.950  17.910  35.030  1.00  0.00            
ATOM    171  H3  EG4     2      26.930  19.590  34.510  1.00  0.00            
ATOM    172  H4  EG4     2      30.300  18.280  32.010  1.00  0.00            
ATOM    173  H5  EG4     2      32.090  19.390  30.540  1.00  0.00            
ATOM    174  H6  EG4     2      31.670  20.280  29.160  1.00  0.00            
ATOM    175  H7  EG4     2      32.820  17.170  29.840  1.00  0.00            
ATOM    176  H8  EG4     2      30.910  15.300  25.650  1.00  0.00            
ATOM    177  H9  EG4     2      31.850  14.490  26.860  1.00  0.00            
ATOM    178  H10 EG4     2      28.450  18.550  27.270  1.00  0.00            
ATOM    179  H11 EG4     2      29.170  19.650  28.340  1.00  0.00            
ATOM    180  H12 EG4     2      29.420  21.380  29.170  1.00  0.00            
ATOM    181  H13 EG4     2      27.140  23.350  31.600  1.00  0.00            
ATOM    182  H14 EG4     2      26.000  23.940  30.340  1.00  0.00            
ATOM    183  H15 EG4     2      25.580  22.600  31.520  1.00  0.00            
ATOM    184  H16 EG4     2      24.260  19.720  32.650  1.00  0.00            
ATOM    185  H17 EG4     2      25.140  18.940  31.260  1.00  0.00            
ATOM    186  H18 EG4     2      25.440  18.510  32.900  1.00  0.00            
TER
ENDMDL
MODEL        1
ATOM      1  C1  BCD     1      19.770  12.260  25.840  1.00  0.00            
ATOM      2  O1  BCD     1      18.450  12.000  25.470  1.00  0.00            
ATOM      3  C2  BCD     1      20.550  11.090  25.500  1.00  0.00            
ATOM      4  O2  BCD     1      20.450  10.980  24.070  1.00  0.00            
ATOM      5  C3  BCD     1      20.070   9.900  26.290  1.00  0.00            
ATOM      6  O3  BCD     1      20.820   8.740  26.010  1.00  0.00            
ATOM      7  C4  BCD     1      20.140  10.190  27.770  1.00  0.00            
ATOM      8  C5  BCD     1      19.410  11.480  28.110  1.00  0.00            
ATOM      9  O4  BCD     1      19.960  12.470  27.270  1.00  0.00            
ATOM     10  C6  BCD     1      19.620  11.850  29.590  1.00  0.00            
ATOM     11  O5  BCD     1      18.690  12.890  29.970  1.00  0.00            
ATOM     12  H1  BCD     1      20.140  13.140  25.300  1.00  0.00            
ATOM     13  H2  BCD     1      21.580  11.420  25.690  1.00  0.00            
ATOM     14  H3  BCD     1      21.180  11.520  23.760  1.00  0.00            
ATOM     15  H4  BCD     1      19.040   9.750  25.950  1.00  0.00            
ATOM     16  H5  BCD     1      20.560   8.470  25.130  1.00  0.00            
ATOM     17  H6  BCD     1      21.180  10.430  28.020  1.00  0.00            
ATOM     18  H7  BCD     1      18.350  11.340  27.880  1.00  0.00            
ATOM     19  H8  BCD     1      19.570  10.990  30.270  1.00  0.00            
ATOM     20  H9  BCD     1      20.660  12.160  29.800  1.00  0.00            
ATOM     21  H10 BCD     1      18.660  13.030  30.920  1.00  0.00            
ATOM     22  C7  BCD     1      15.140  13.480  24.020  1.00  0.00            
ATOM     23  O6  BCD     1      14.490  12.580  24.840  1.00  0.00            
ATOM     24  C8  BCD     1      16.060  12.810  22.960  1.00  0.00            
ATOM     25  O7  BCD     1      15.390  12.020  22.030  1.00  0.00            
ATOM     26  C9  BCD     1      17.150  12.010  23.690  1.00  0.00            
ATOM     27  O8  BCD     1      18.110  11.610  22.660  1.00  0.00            
ATOM     28  C10 BCD     1      17.790  12.920  24.690  1.00  0.00            
ATOM     29  C11 BCD     1      16.830  13.780  25.600  1.00  0.00            
ATOM     30  O9  BCD     1      15.850  14.360  24.800  1.00  0.00            
ATOM     31  C12 BCD     1      17.510  14.830  26.430  1.00  0.00            
ATOM     32  O10 BCD     1      18.340  15.760  25.690  1.00  0.00            
ATOM     33  H11 BCD     1      14.350  14.090  23.570  1.00  0.00            
ATOM     34  H12 BCD     1      16.590  13.640  22.460  1.00  0.00            
ATOM     35  H13 BCD     1      14.660  12.550  21.690  1.00  0.00            
ATOM     36  H14 BCD     1      16.720  11.190  24.280  1.00  0.00            
ATOM     37  H15 BCD     1      18.890  11.510  23.210  1.00  0.00            
ATOM     38  H16 BCD     1      18.410  13.680  24.200  1.00  0.00            
ATOM     39  H17 BCD     1      16.440  12.960  26.220  1.00  0.00            
ATOM     40  H18 BCD     1      16.800  15.300  27.120  1.00  0.00            
ATOM     41  H19 BCD     1      18.120  14.330  27.190  1.00  0.00            
ATOM     42  H20 BCD     1      17.830  16.540  25.480  1.00  0.00            
ATOM     43  C13 BCD     1      10.620  11.620  25.930  1.00  0.00            
ATOM     44  O11 BCD     1      11.000  10.270  25.790  1.00  0.00            
ATOM     45  C14 BCD     1      10.760  12.370  24.610  1.00  0.00            
ATOM     46  O12 BCD     1       9.850  11.810  23.640  1.00  0.00            
ATOM     47  C15 BCD     1      12.210  12.440  24.130  1.00  0.00            
ATOM     48  O13 BCD     1      12.320  13.100  22.860  1.00  0.00            
ATOM     49  C16 BCD     1      13.160  12.950  25.250  1.00  0.00            
ATOM     50  C17 BCD     1      12.870  12.180  26.550  1.00  0.00            
ATOM     51  O14 BCD     1      11.440  12.240  26.890  1.00  0.00            
ATOM     52  C18 BCD     1      13.650  12.710  27.690  1.00  0.00            
ATOM     53  O15 BCD     1      13.530  14.110  27.740  1.00  0.00            
ATOM     54  H21 BCD     1       9.580  11.780  26.240  1.00  0.00            
ATOM     55  H22 BCD     1      10.400  13.390  24.820  1.00  0.00            
ATOM     56  H23 BCD     1       9.930  12.320  22.820  1.00  0.00            
ATOM     57  H24 BCD     1      12.420  11.370  24.000  1.00  0.00            
ATOM     58  H25 BCD     1      12.110  12.470  22.170  1.00  0.00            
ATOM     59  H26 BCD     1      13.030  14.010  25.520  1.00  0.00            
ATOM     60  H27 BCD     1      13.180  11.130  26.450  1.00  0.00            
ATOM     61  H28 BCD     1      13.200  12.380  28.640  1.00  0.00            
ATOM     62  H29 BCD     1      14.700  12.380  27.630  1.00  0.00            
ATOM     63  H30 BCD     1      12.800  14.290  28.330  1.00  0.00            
ATOM     64  C19 BCD     1       9.660   6.550  26.810  1.00  0.00            
ATOM     65  O16 BCD     1      11.010   6.170  26.520  1.00  0.00            
ATOM     66  C20 BCD     1       9.050   7.170  25.510  1.00  0.00            
ATOM     67  O17 BCD     1       9.110   6.190  24.500  1.00  0.00            
ATOM     68  C21 BCD     1       9.810   8.410  25.110  1.00  0.00            
ATOM     69  O18 BCD     1       9.080   9.150  24.050  1.00  0.00            
ATOM     70  C22 BCD     1      10.100   9.370  26.240  1.00  0.00            
ATOM     71  C23 BCD     1      10.630   8.690  27.470  1.00  0.00            
ATOM     72  O19 BCD     1       9.730   7.640  27.750  1.00  0.00            
ATOM     73  C24 BCD     1      10.600   9.620  28.720  1.00  0.00            
ATOM     74  O20 BCD     1      10.610   8.980  29.980  1.00  0.00            
ATOM     75  H31 BCD     1       9.030   5.760  27.240  1.00  0.00            
ATOM     76  H32 BCD     1       8.010   7.490  25.670  1.00  0.00            
ATOM     77  H33 BCD     1       8.710   6.610  23.730  1.00  0.00            
ATOM     78  H34 BCD     1      10.790   8.090  24.730  1.00  0.00            
ATOM     79  H35 BCD     1       9.490  10.020  23.980  1.00  0.00            
ATOM     80  H36 BCD     1       9.160   9.850  26.540  1.00  0.00            
ATOM     81  H37 BCD     1      11.680   8.390  27.390  1.00  0.00            
ATOM     82  H38 BCD     1      11.500  10.260  28.700  1.00  0.00            
ATOM     83  H39 BCD     1       9.720  10.280  28.750  1.00  0.00            
ATOM     84  H40 BCD     1      11.540   8.950  30.220  1.00  0.00            
ATOM     85  C25 BCD     1      13.490   2.890  26.350  1.00  0.00            
ATOM     86  O21 BCD     1      14.460   3.720  27.000  1.00  0.00            
ATOM     87  C26 BCD     1      13.140   3.470  24.980  1.00  0.00            
ATOM     88  O22 BCD     1      14.300   3.570  24.150  1.00  0.00            
ATOM     89  C27 BCD     1      12.430   4.770  25.210  1.00  0.00            
ATOM     90  O23 BCD     1      11.990   5.280  23.990  1.00  0.00            
ATOM     91  C28 BCD     1      11.270   4.740  26.240  1.00  0.00            
ATOM     92  C29 BCD     1      11.710   4.030  27.520  1.00  0.00            
ATOM     93  O24 BCD     1      12.330   2.740  27.170  1.00  0.00            
ATOM     94  C30 BCD     1      10.600   3.650  28.450  1.00  0.00            
ATOM     95  O25 BCD     1      11.090   2.970  29.570  1.00  0.00            
ATOM     96  H41 BCD     1      13.820   1.840  26.260  1.00  0.00            
ATOM     97  H42 BCD     1      12.460   2.730  24.540  1.00  0.00            
ATOM     98  H43 BCD     1      13.940   3.680  23.270  1.00  0.00            
ATOM     99  H44 BCD     1      13.140   5.430  25.740  1.00  0.00            
ATOM    100  H45 BCD     1      11.200   5.810  24.070  1.00  0.00            
ATOM    101  H46 BCD     1      10.330   4.260  25.950  1.00  0.00            
ATOM    102  H47 BCD     1      12.450   4.620  28.080  1.00  0.00            
ATOM    103  H48 BCD     1      10.030   4.510  28.830  1.00  0.00            
ATOM    104  H49 BCD     1       9.930   2.970  27.910  1.00  0.00            
ATOM    105  H50 BCD     1      10.610   3.290  30.340  1.00  0.00            
ATOM    106  C31 BCD     1      18.160   3.780  28.820  1.00  0.00            
ATOM    107  O26 BCD     1      18.130   5.180  28.560  1.00  0.00            
ATOM    108  C32 BCD     1      18.020   2.990  27.510  1.00  0.00            
ATOM    109  O27 BCD     1      19.220   3.110  26.720  1.00  0.00            
ATOM    110  C33 BCD     1      16.730   3.380  26.740  1.00  0.00            
ATOM    111  C34 BCD     1      15.560   3.070  27.630  1.00  0.00            
ATOM    112  C35 BCD     1      15.760   3.690  29.040  1.00  0.00            
ATOM    113  O28 BCD     1      17.050   3.330  29.560  1.00  0.00            
ATOM    114  C36 BCD     1      14.630   3.390  30.010  1.00  0.00            
ATOM    115  O29 BCD     1      14.720   2.030  30.350  1.00  0.00            
ATOM    116  O30 BCD     1      16.590   2.700  25.510  1.00  0.00            
ATOM    117  H51 BCD     1      19.060   3.460  29.350  1.00  0.00            
ATOM    118  H52 BCD     1      17.880   1.930  27.740  1.00  0.00            
ATOM    119  H53 BCD     1      19.220   2.520  25.960  1.00  0.00            
ATOM    120  H54 BCD     1      16.770   4.460  26.550  1.00  0.00            
ATOM    121  H55 BCD     1      15.840   3.080  25.040  1.00  0.00            
ATOM    122  H56 BCD     1      15.450   1.980  27.760  1.00  0.00            
ATOM    123  H57 BCD     1      15.680   4.780  28.970  1.00  0.00            
ATOM    124  H58 BCD     1      14.620   4.010  30.920  1.00  0.00            
ATOM    125  H59 BCD     1      13.650   3.360  29.520  1.00  0.00            
ATOM    126  H60 BCD     1      15.570   1.960  30.800  1.00  0.00            
ATOM    127  C37 BCD     1      20.320   8.490  29.550  1.00  0.00            
ATOM    128  O31 BCD     1      19.590   9.090  28.460  1.00  0.00            
ATOM    129  C38 BCD     1      21.170   7.340  28.930  1.00  0.00            
ATOM    130  O32 BCD     1      22.130   7.900  28.010  1.00  0.00            
ATOM    131  C39 BCD     1      20.270   6.340  28.310  1.00  0.00            
ATOM    132  O33 BCD     1      21.080   5.170  27.880  1.00  0.00            
ATOM    133  C40 BCD     1      19.120   5.880  29.290  1.00  0.00            
ATOM    134  C41 BCD     1      18.410   7.050  30.010  1.00  0.00            
ATOM    135  O34 BCD     1      19.340   8.050  30.500  1.00  0.00            
ATOM    136  C42 BCD     1      17.520   6.530  31.120  1.00  0.00            
ATOM    137  O35 BCD     1      18.180   5.710  32.060  1.00  0.00            
ATOM    138  H61 BCD     1      20.970   9.220  30.040  1.00  0.00            
ATOM    139  H62 BCD     1      21.620   6.840  29.790  1.00  0.00            
ATOM    140  H63 BCD     1      21.610   8.250  27.280  1.00  0.00            
ATOM    141  H64 BCD     1      19.800   6.760  27.420  1.00  0.00            
ATOM    142  H65 BCD     1      20.540   4.600  27.320  1.00  0.00            
ATOM    143  H66 BCD     1      19.490   5.230  30.090  1.00  0.00            
ATOM    144  H67 BCD     1      17.750   7.500  29.250  1.00  0.00            
ATOM    145  H68 BCD     1      17.020   7.400  31.570  1.00  0.00            
ATOM    146  H69 BCD     1      16.680   5.940  30.720  1.00  0.00            
ATOM    147  H70 BCD     1      17.680   5.460  32.840  1.00  0.00            
ATOM    148  C1  EG4     2      12.410   6.110  31.050  1.00  0.00            
ATOM    149  O1  EG4     2      12.850   6.410  29.730  1.00  0.00            
ATOM    150  C2  EG4     2      13.830   7.380  29.350  1.00  0.00            
ATOM    151  C3  EG4     2      14.670   7.150  28.280  1.00  0.00            
ATOM    152  C4  EG4     2      15.410   8.190  27.700  1.00  0.00            
ATOM    153  C5  EG4     2      16.130   7.850  26.330  1.00  0.00            
ATOM    154  C6  EG4     2      15.160   7.850  25.120  1.00  0.00            
ATOM    155  C7  EG4     2      14.150   8.810  25.090  1.00  0.00            
ATOM    156  N1  EG4     2      13.260   8.780  24.020  1.00  0.00            
ATOM    157  C8  EG4     2      13.590   7.970  23.070  1.00  0.00            
ATOM    158  N2  EG4     2      12.850   8.070  21.950  1.00  0.00            
ATOM    159  N3  EG4     2      14.680   7.170  22.830  1.00  0.00            
ATOM    160  C9  EG4     2      15.390   7.130  23.940  1.00  0.00            
ATOM    161  N4  EG4     2      16.490   6.310  23.710  1.00  0.00            
ATOM    162  C10 EG4     2      15.600   9.330  28.380  1.00  0.00            
ATOM    163  C11 EG4     2      14.820   9.600  29.510  1.00  0.00            
ATOM    164  O2  EG4     2      14.760  10.850  30.020  1.00  0.00            
ATOM    165  C12 EG4     2      15.930  11.680  30.170  1.00  0.00            
ATOM    166  C13 EG4     2      13.860   8.630  29.990  1.00  0.00            
ATOM    167  O3  EG4     2      13.080   8.960  31.120  1.00  0.00            
ATOM    168  C14 EG4     2      13.800   8.870  32.380  1.00  0.00            
ATOM    169  H1  EG4     2      11.750   5.230  31.050  1.00  0.00            
ATOM    170  H2  EG4     2      11.810   6.970  31.360  1.00  0.00            
ATOM    171  H3  EG4     2      13.190   5.860  31.780  1.00  0.00            
ATOM    172  H4  EG4     2      14.530   6.190  27.780  1.00  0.00            
ATOM    173  H5  EG4     2      16.620   6.870  26.390  1.00  0.00            
ATOM    174  H6  EG4     2      16.860   8.660  26.180  1.00  0.00            
ATOM    175  H7  EG4     2      13.940   9.400  25.980  1.00  0.00            
ATOM    176  H8  EG4     2      13.540   8.150  21.210  1.00  0.00            
ATOM    177  H9  EG4     2      12.280   8.900  22.090  1.00  0.00            
ATOM    178  H10 EG4     2      16.200   5.550  23.120  1.00  0.00            
ATOM    179  H11 EG4     2      17.090   6.130  24.510  1.00  0.00            
ATOM    180  H12 EG4     2      16.320  10.050  28.000  1.00  0.00            
ATOM    181  H13 EG4     2      15.600  12.690  30.430  1.00  0.00            
ATOM    182  H14 EG4     2      16.650  11.330  30.920  1.00  0.00            
ATOM    183  H15 EG4     2      16.450  11.740  29.200  1.00  0.00            
ATOM    184  H16 EG4     2      14.190   7.850  32.460  1.00  0.00            
ATOM    185  H17 EG4     2      14.530   9.700  32.420  1.00  0.00            
ATOM    186  H18 EG4     2      13.130   9.050  33.230  1.00  0.00            
TER
ENDMDL
MODEL        1
ATOM      1  C1  BCD     1      27.640  24.410  41.910  1.00  0.00            
ATOM      2  O1  BCD     1      26.930  23.680  40.890  1.00  0.00            
ATOM      3  C2  BCD     1      27.540  25.870  41.660  1.00  0.00            
ATOM      4  O2  BCD     1      26.150  26.180  41.510  1.00  0.00            
ATOM      5  C3  BCD     1      28.240  26.200  40.350  1.00  0.00            
ATOM      6  O3  BCD     1      28.230  27.640  40.020  1.00  0.00            
ATOM      7  C4  BCD     1      29.610  25.580  40.110  1.00  0.00            
ATOM      8  C5  BCD     1      29.720  24.210  40.710  1.00  0.00            
ATOM      9  O4  BCD     1      29.010  24.030  41.940  1.00  0.00            
ATOM     10  C6  BCD     1      31.080  23.610  40.930  1.00  0.00            
ATOM     11  O5  BCD     1      31.810  24.370  41.930  1.00  0.00            
ATOM     12  H1  BCD     1      27.240  24.130  42.890  1.00  0.00            
ATOM     13  H2  BCD     1      27.950  26.400  42.530  1.00  0.00            
ATOM     14  H3  BCD     1      26.080  27.130  41.430  1.00  0.00            
ATOM     15  H4  BCD     1      27.520  25.700  39.690  1.00  0.00            
ATOM     16  H5  BCD     1      27.340  27.860  39.750  1.00  0.00            
ATOM     17  H6  BCD     1      30.360  26.180  40.650  1.00  0.00            
ATOM     18  H7  BCD     1      29.160  23.620  39.960  1.00  0.00            
ATOM     19  H8  BCD     1      31.080  22.530  41.120  1.00  0.00            
ATOM     20  H9  BCD     1      31.580  23.680  39.960  1.00  0.00            
ATOM     21  H10 BCD     1      31.340  24.470  42.770  1.00  0.00            
ATOM     22  C7  BCD     1      24.420  20.480  40.570  1.00  0.00            
ATOM     23  O6  BCD     1      24.420  20.620  39.150  1.00  0.00            
ATOM     24  C8  BCD     1      23.780  21.800  41.080  1.00  0.00            
ATOM     25  O7  BCD     1      22.420  21.860  40.570  1.00  0.00            
ATOM     26  C9  BCD     1      24.630  22.940  40.750  1.00  0.00            
ATOM     27  O8  BCD     1      24.130  24.250  41.190  1.00  0.00            
ATOM     28  C10 BCD     1      26.060  22.690  41.330  1.00  0.00            
ATOM     29  C11 BCD     1      26.600  21.340  40.770  1.00  0.00            
ATOM     30  O9  BCD     1      25.720  20.270  41.130  1.00  0.00            
ATOM     31  C12 BCD     1      28.060  20.950  41.340  1.00  0.00            
ATOM     32  O10 BCD     1      28.440  19.690  40.860  1.00  0.00            
ATOM     33  H11 BCD     1      23.820  19.630  40.920  1.00  0.00            
ATOM     34  H12 BCD     1      23.730  21.680  42.170  1.00  0.00            
ATOM     35  H13 BCD     1      21.960  22.550  41.060  1.00  0.00            
ATOM     36  H14 BCD     1      24.720  22.990  39.660  1.00  0.00            
ATOM     37  H15 BCD     1      24.860  24.860  41.240  1.00  0.00            
ATOM     38  H16 BCD     1      26.060  22.610  42.420  1.00  0.00            
ATOM     39  H17 BCD     1      26.710  21.380  39.680  1.00  0.00            
ATOM     40  H18 BCD     1      28.800  21.700  41.020  1.00  0.00            
ATOM     41  H19 BCD     1      28.020  21.020  42.430  1.00  0.00            
ATOM     42  H20 BCD     1      29.350  19.550  41.140  1.00  0.00            
ATOM     43  C13 BCD     1      23.450  18.370  35.840  1.00  0.00            
ATOM     44  O11 BCD     1      23.410  19.520  35.000  1.00  0.00            
ATOM     45  C14 BCD     1      22.390  18.320  36.960  1.00  0.00            
ATOM     46  O12 BCD     1      21.070  18.270  36.530  1.00  0.00            
ATOM     47  C15 BCD     1      22.720  19.520  37.920  1.00  0.00            
ATOM     48  O13 BCD     1      21.690  19.680  38.990  1.00  0.00            
ATOM     49  C16 BCD     1      24.130  19.420  38.520  1.00  0.00            
ATOM     50  C17 BCD     1      25.070  19.420  37.320  1.00  0.00            
ATOM     51  O14 BCD     1      24.720  18.330  36.430  1.00  0.00            
ATOM     52  C18 BCD     1      26.530  19.210  37.740  1.00  0.00            
ATOM     53  O15 BCD     1      26.630  18.070  38.640  1.00  0.00            
ATOM     54  H21 BCD     1      23.280  17.490  35.220  1.00  0.00            
ATOM     55  H22 BCD     1      22.590  17.370  37.470  1.00  0.00            
ATOM     56  H23 BCD     1      20.560  18.650  37.250  1.00  0.00            
ATOM     57  H24 BCD     1      22.630  20.370  37.230  1.00  0.00            
ATOM     58  H25 BCD     1      21.710  20.560  39.380  1.00  0.00            
ATOM     59  H26 BCD     1      24.290  18.540  39.150  1.00  0.00            
ATOM     60  H27 BCD     1      24.960  20.380  36.790  1.00  0.00            
ATOM     61  H28 BCD     1      27.260  19.160  36.930  1.00  0.00            
ATOM     62  H29 BCD     1      26.880  20.120  38.250  1.00  0.00            
ATOM     63  H30 BCD     1      26.580  18.460  39.520  1.00  0.00            
ATOM     64  C19 BCD     1      23.290  20.730  31.110  1.00  0.00            
ATOM     65  O16 BCD     1      23.970  21.910  31.670  1.00  0.00            
ATOM     66  C20 BCD     1      21.910  20.650  31.850  1.00  0.00            
ATOM     67  O17 BCD     1      21.200  21.860  31.480  1.00  0.00            
ATOM     68  C21 BCD     1      22.150  20.550  33.320  1.00  0.00            
ATOM     69  O18 BCD     1      20.900  20.290  33.940  1.00  0.00            
ATOM     70  C22 BCD     1      23.130  19.410  33.600  1.00  0.00            
ATOM     71  C23 BCD     1      24.420  19.410  32.760  1.00  0.00            
ATOM     72  O19 BCD     1      24.050  19.540  31.390  1.00  0.00            
ATOM     73  C24 BCD     1      25.330  18.270  33.020  1.00  0.00            
ATOM     74  O20 BCD     1      24.530  17.050  32.890  1.00  0.00            
ATOM     75  H31 BCD     1      23.190  20.790  30.020  1.00  0.00            
ATOM     76  H32 BCD     1      21.380  19.780  31.460  1.00  0.00            
ATOM     77  H33 BCD     1      20.280  21.810  31.770  1.00  0.00            
ATOM     78  H34 BCD     1      22.490  21.500  33.730  1.00  0.00            
ATOM     79  H35 BCD     1      21.050  20.270  34.890  1.00  0.00            
ATOM     80  H36 BCD     1      22.560  18.500  33.390  1.00  0.00            
ATOM     81  H37 BCD     1      25.060  20.270  33.010  1.00  0.00            
ATOM     82  H38 BCD     1      26.100  18.350  32.240  1.00  0.00            
ATOM     83  H39 BCD     1      25.800  18.450  34.000  1.00  0.00            
ATOM     84  H40 BCD     1      24.950  16.410  33.480  1.00  0.00            
ATOM     85  C25 BCD     1      25.020  25.750  30.640  1.00  0.00            
ATOM     86  O21 BCD     1      25.840  25.810  31.830  1.00  0.00            
ATOM     87  C26 BCD     1      23.610  25.540  31.030  1.00  0.00            
ATOM     88  O22 BCD     1      23.090  26.690  31.700  1.00  0.00            
ATOM     89  C27 BCD     1      23.490  24.260  31.820  1.00  0.00            
ATOM     90  O23 BCD     1      22.180  24.010  32.220  1.00  0.00            
ATOM     91  C28 BCD     1      23.980  23.130  30.890  1.00  0.00            
ATOM     92  C29 BCD     1      25.380  23.400  30.510  1.00  0.00            
ATOM     93  O24 BCD     1      25.470  24.680  29.820  1.00  0.00            
ATOM     94  C30 BCD     1      26.010  22.300  29.750  1.00  0.00            
ATOM     95  O25 BCD     1      25.180  21.770  28.670  1.00  0.00            
ATOM     96  H41 BCD     1      25.130  26.630  29.990  1.00  0.00            
ATOM     97  H42 BCD     1      23.060  25.370  30.100  1.00  0.00            
ATOM     98  H43 BCD     1      22.990  26.470  32.630  1.00  0.00            
ATOM     99  H44 BCD     1      24.170  24.290  32.680  1.00  0.00            
ATOM    100  H45 BCD     1      21.820  23.240  31.780  1.00  0.00            
ATOM    101  H46 BCD     1      23.350  22.980  30.000  1.00  0.00            
ATOM    102  H47 BCD     1      26.050  23.530  31.370  1.00  0.00            
ATOM    103  H48 BCD     1      27.000  22.540  29.350  1.00  0.00            
ATOM    104  H49 BCD     1      26.110  21.480  30.480  1.00  0.00            
ATOM    105  H50 BCD     1      24.460  22.370  28.470  1.00  0.00            
ATOM    106  C31 BCD     1      29.300  27.370  33.310  1.00  0.00            
ATOM    107  O26 BCD     1      28.950  26.570  34.530  1.00  0.00            
ATOM    108  C32 BCD     1      28.280  28.400  32.910  1.00  0.00            
ATOM    109  O27 BCD     1      28.110  29.510  33.760  1.00  0.00            
ATOM    110  C33 BCD     1      26.900  27.720  32.720  1.00  0.00            
ATOM    111  C34 BCD     1      26.990  26.590  31.750  1.00  0.00            
ATOM    112  C35 BCD     1      28.230  25.740  31.920  1.00  0.00            
ATOM    113  O28 BCD     1      29.380  26.470  32.200  1.00  0.00            
ATOM    114  C36 BCD     1      28.590  24.940  30.680  1.00  0.00            
ATOM    115  O29 BCD     1      28.680  25.770  29.470  1.00  0.00            
ATOM    116  O30 BCD     1      25.890  28.760  32.380  1.00  0.00            
ATOM    117  H51 BCD     1      30.220  27.960  33.380  1.00  0.00            
ATOM    118  H52 BCD     1      28.520  28.720  31.890  1.00  0.00            
ATOM    119  H53 BCD     1      28.130  29.250  34.680  1.00  0.00            
ATOM    120  H54 BCD     1      26.580  27.340  33.690  1.00  0.00            
ATOM    121  H55 BCD     1      26.330  29.560  32.700  1.00  0.00            
ATOM    122  H56 BCD     1      26.900  27.060  30.760  1.00  0.00            
ATOM    123  H57 BCD     1      28.280  24.950  32.680  1.00  0.00            
ATOM    124  H58 BCD     1      29.570  24.470  30.830  1.00  0.00            
ATOM    125  H59 BCD     1      27.820  24.150  30.620  1.00  0.00            
ATOM    126  H60 BCD     1      29.330  26.470  29.580  1.00  0.00            
ATOM    127  C37 BCD     1      30.940  25.920  38.100  1.00  0.00            
ATOM    128  O31 BCD     1      29.800  25.450  38.720  1.00  0.00            
ATOM    129  C38 BCD     1      30.840  27.380  37.600  1.00  0.00            
ATOM    130  O32 BCD     1      30.490  28.260  38.680  1.00  0.00            
ATOM    131  C39 BCD     1      29.710  27.330  36.590  1.00  0.00            
ATOM    132  O33 BCD     1      29.370  28.680  36.170  1.00  0.00            
ATOM    133  C40 BCD     1      30.050  26.470  35.410  1.00  0.00            
ATOM    134  C41 BCD     1      30.380  25.050  35.870  1.00  0.00            
ATOM    135  O34 BCD     1      31.290  25.090  37.030  1.00  0.00            
ATOM    136  C42 BCD     1      30.940  24.190  34.730  1.00  0.00            
ATOM    137  O35 BCD     1      31.910  25.010  34.090  1.00  0.00            
ATOM    138  H61 BCD     1      31.740  25.850  38.840  1.00  0.00            
ATOM    139  H62 BCD     1      31.830  27.630  37.210  1.00  0.00            
ATOM    140  H63 BCD     1      29.710  27.970  39.160  1.00  0.00            
ATOM    141  H64 BCD     1      28.810  26.810  36.940  1.00  0.00            
ATOM    142  H65 BCD     1      29.510  29.240  36.930  1.00  0.00            
ATOM    143  H66 BCD     1      30.950  26.870  34.940  1.00  0.00            
ATOM    144  H67 BCD     1      29.480  24.600  36.320  1.00  0.00            
ATOM    145  H68 BCD     1      31.450  23.300  35.130  1.00  0.00            
ATOM    146  H69 BCD     1      30.150  23.900  34.030  1.00  0.00            
ATOM    147  H70 BCD     1      32.670  24.950  34.670  1.00  0.00            
ATOM    148  C1  EG4     2      30.010  21.500  38.000  1.00  0.00            
ATOM    149  O1  EG4     2      29.300  20.870  36.880  1.00  0.00            
ATOM    150  C2  EG4     2      28.550  21.510  35.900  1.00  0.00            
ATOM    151  C3  EG4     2      27.690  22.520  36.320  1.00  0.00            
ATOM    152  C4  EG4     2      27.030  23.280  35.390  1.00  0.00            
ATOM    153  C5  EG4     2      26.360  24.570  35.830  1.00  0.00            
ATOM    154  C6  EG4     2      25.270  24.340  36.850  1.00  0.00            
ATOM    155  C7  EG4     2      24.990  25.280  37.820  1.00  0.00            
ATOM    156  N1  EG4     2      23.840  25.300  38.460  1.00  0.00            
ATOM    157  C8  EG4     2      23.040  24.310  38.190  1.00  0.00            
ATOM    158  N2  EG4     2      21.820  24.510  38.630  1.00  0.00            
ATOM    159  N3  EG4     2      23.100  23.440  37.240  1.00  0.00            
ATOM    160  C9  EG4     2      24.240  23.490  36.610  1.00  0.00            
ATOM    161  N4  EG4     2      24.160  22.790  35.490  1.00  0.00            
ATOM    162  C10 EG4     2      27.080  22.850  34.030  1.00  0.00            
ATOM    163  C11 EG4     2      27.740  21.710  33.630  1.00  0.00            
ATOM    164  O2  EG4     2      27.690  21.430  32.250  1.00  0.00            
ATOM    165  C12 EG4     2      28.480  20.520  31.480  1.00  0.00            
ATOM    166  C13 EG4     2      28.520  20.980  34.600  1.00  0.00            
ATOM    167  O3  EG4     2      29.240  19.910  34.190  1.00  0.00            
ATOM    168  C14 EG4     2      28.800  18.500  34.400  1.00  0.00            
ATOM    169  H1  EG4     2      30.630  22.270  37.520  1.00  0.00            
ATOM    170  H2  EG4     2      30.730  20.810  38.460  1.00  0.00            
ATOM    171  H3  EG4     2      29.230  21.930  38.630  1.00  0.00            
ATOM    172  H4  EG4     2      27.560  22.780  37.370  1.00  0.00            
ATOM    173  H5  EG4     2      25.870  25.080  35.000  1.00  0.00            
ATOM    174  H6  EG4     2      27.030  25.330  36.230  1.00  0.00            
ATOM    175  H7  EG4     2      25.650  26.140  37.910  1.00  0.00            
ATOM    176  H8  EG4     2      21.850  25.200  39.370  1.00  0.00            
ATOM    177  H9  EG4     2      21.500  23.660  39.070  1.00  0.00            
ATOM    178  H10 EG4     2      23.480  22.040  35.460  1.00  0.00            
ATOM    179  H11 EG4     2      25.090  22.600  35.140  1.00  0.00            
ATOM    180  H12 EG4     2      26.550  23.440  33.290  1.00  0.00            
ATOM    181  H13 EG4     2      28.090  19.500  31.610  1.00  0.00            
ATOM    182  H14 EG4     2      28.510  20.560  30.390  1.00  0.00            
ATOM    183  H15 EG4     2      29.530  20.470  31.820  1.00  0.00            
ATOM    184  H16 EG4     2      28.080  18.390  35.220  1.00  0.00            
ATOM    185  H17 EG4     2      28.290  18.180  33.480  1.00  0.00            
ATOM    186  H18 EG4     2      29.640  17.810  34.590  1.00  0.00            
TER
ENDMDL
MODEL        1
ATOM      1  C1  BCD     1      16.970  23.100  34.360  1.00  0.00            
ATOM      2  O1  BCD     1      16.940  23.250  35.830  1.00  0.00            
ATOM      3  C2  BCD     1      16.920  21.680  33.870  1.00  0.00            
ATOM      4  O2  BCD     1      15.750  20.960  34.340  1.00  0.00            
ATOM      5  C3  BCD     1      18.180  20.840  34.370  1.00  0.00            
ATOM      6  O3  BCD     1      18.180  19.470  34.070  1.00  0.00            
ATOM      7  C4  BCD     1      19.500  21.550  34.160  1.00  0.00            
ATOM      8  C5  BCD     1      19.450  23.000  34.550  1.00  0.00            
ATOM      9  O4  BCD     1      18.270  23.620  33.930  1.00  0.00            
ATOM     10  C6  BCD     1      20.820  23.670  34.140  1.00  0.00            
ATOM     11  O5  BCD     1      21.060  23.570  32.740  1.00  0.00            
ATOM     12  H1  BCD     1      16.220  23.690  33.820  1.00  0.00            
ATOM     13  H2  BCD     1      16.990  21.750  32.780  1.00  0.00            
ATOM     14  H3  BCD     1      16.140  20.160  34.700  1.00  0.00            
ATOM     15  H4  BCD     1      18.120  20.980  35.460  1.00  0.00            
ATOM     16  H5  BCD     1      18.870  19.020  34.560  1.00  0.00            
ATOM     17  H6  BCD     1      19.580  21.400  33.070  1.00  0.00            
ATOM     18  H7  BCD     1      19.480  23.100  35.650  1.00  0.00            
ATOM     19  H8  BCD     1      20.720  24.750  34.330  1.00  0.00            
ATOM     20  H9  BCD     1      21.670  23.330  34.760  1.00  0.00            
ATOM     21  H10 BCD     1      21.800  24.170  32.590  1.00  0.00            
ATOM     22  C7  BCD     1      14.700  24.760  38.840  1.00  0.00            
ATOM     23  O6  BCD     1      15.330  23.860  39.730  1.00  0.00            
ATOM     24  C8  BCD     1      13.980  24.040  37.770  1.00  0.00            
ATOM     25  O7  BCD     1      13.060  23.070  38.360  1.00  0.00            
ATOM     26  C9  BCD     1      14.870  23.200  36.820  1.00  0.00            
ATOM     27  O8  BCD     1      14.100  22.580  35.730  1.00  0.00            
ATOM     28  C10 BCD     1      15.930  24.070  36.330  1.00  0.00            
ATOM     29  C11 BCD     1      16.630  24.960  37.400  1.00  0.00            
ATOM     30  O9  BCD     1      15.680  25.610  38.240  1.00  0.00            
ATOM     31  C12 BCD     1      17.480  25.990  36.710  1.00  0.00            
ATOM     32  O10 BCD     1      16.650  26.880  35.900  1.00  0.00            
ATOM     33  H11 BCD     1      14.050  25.410  39.440  1.00  0.00            
ATOM     34  H12 BCD     1      13.460  24.840  37.230  1.00  0.00            
ATOM     35  H13 BCD     1      12.390  22.860  37.700  1.00  0.00            
ATOM     36  H14 BCD     1      15.430  22.490  37.450  1.00  0.00            
ATOM     37  H15 BCD     1      14.490  21.750  35.450  1.00  0.00            
ATOM     38  H16 BCD     1      15.490  24.610  35.490  1.00  0.00            
ATOM     39  H17 BCD     1      17.240  24.300  38.040  1.00  0.00            
ATOM     40  H18 BCD     1      18.070  26.560  37.440  1.00  0.00            
ATOM     41  H19 BCD     1      18.170  25.440  36.050  1.00  0.00            
ATOM     42  H20 BCD     1      17.140  27.520  35.380  1.00  0.00            
ATOM     43  C13 BCD     1      15.370  22.870  43.670  1.00  0.00            
ATOM     44  O11 BCD     1      16.740  22.700  43.490  1.00  0.00            
ATOM     45  C14 BCD     1      14.670  21.880  42.780  1.00  0.00            
ATOM     46  O12 BCD     1      14.960  20.520  43.070  1.00  0.00            
ATOM     47  C15 BCD     1      14.790  22.160  41.270  1.00  0.00            
ATOM     48  O13 BCD     1      13.880  21.360  40.490  1.00  0.00            
ATOM     49  C16 BCD     1      14.590  23.660  40.940  1.00  0.00            
ATOM     50  C17 BCD     1      15.090  24.610  42.020  1.00  0.00            
ATOM     51  O14 BCD     1      14.910  24.170  43.380  1.00  0.00            
ATOM     52  C18 BCD     1      14.500  25.990  42.030  1.00  0.00            
ATOM     53  O15 BCD     1      13.090  26.050  42.140  1.00  0.00            
ATOM     54  H21 BCD     1      15.080  22.810  44.720  1.00  0.00            
ATOM     55  H22 BCD     1      13.620  22.020  43.050  1.00  0.00            
ATOM     56  H23 BCD     1      14.530  19.970  42.410  1.00  0.00            
ATOM     57  H24 BCD     1      15.830  21.940  41.010  1.00  0.00            
ATOM     58  H25 BCD     1      13.840  21.700  39.590  1.00  0.00            
ATOM     59  H26 BCD     1      13.500  23.810  40.860  1.00  0.00            
ATOM     60  H27 BCD     1      16.180  24.730  41.880  1.00  0.00            
ATOM     61  H28 BCD     1      14.940  26.490  42.900  1.00  0.00            
ATOM     62  H29 BCD     1      14.850  26.540  41.150  1.00  0.00            
ATOM     63  H30 BCD     1      12.970  27.000  42.200  1.00  0.00            
ATOM     64  C19 BCD     1      20.300  22.260  45.460  1.00  0.00            
ATOM     65  O16 BCD     1      20.880  22.190  44.160  1.00  0.00            
ATOM     66  C20 BCD     1      19.360  21.070  45.610  1.00  0.00            
ATOM     67  O17 BCD     1      20.160  19.900  45.590  1.00  0.00            
ATOM     68  C21 BCD     1      18.270  21.150  44.550  1.00  0.00            
ATOM     69  O18 BCD     1      17.270  20.060  44.680  1.00  0.00            
ATOM     70  C22 BCD     1      17.500  22.480  44.710  1.00  0.00            
ATOM     71  C23 BCD     1      18.510  23.670  44.790  1.00  0.00            
ATOM     72  O19 BCD     1      19.610  23.480  45.610  1.00  0.00            
ATOM     73  C24 BCD     1      17.730  24.900  45.390  1.00  0.00            
ATOM     74  O20 BCD     1      18.640  25.820  45.980  1.00  0.00            
ATOM     75  H31 BCD     1      21.060  22.230  46.240  1.00  0.00            
ATOM     76  H32 BCD     1      18.820  21.050  46.560  1.00  0.00            
ATOM     77  H33 BCD     1      19.550  19.250  45.240  1.00  0.00            
ATOM     78  H34 BCD     1      18.780  21.170  43.580  1.00  0.00            
ATOM     79  H35 BCD     1      16.560  20.210  44.050  1.00  0.00            
ATOM     80  H36 BCD     1      16.970  22.350  45.660  1.00  0.00            
ATOM     81  H37 BCD     1      18.830  23.940  43.780  1.00  0.00            
ATOM     82  H38 BCD     1      17.060  25.490  44.740  1.00  0.00            
ATOM     83  H39 BCD     1      17.160  24.490  46.230  1.00  0.00            
ATOM     84  H40 BCD     1      18.360  26.670  45.620  1.00  0.00            
ATOM     85  C25 BCD     1      24.720  22.370  42.420  1.00  0.00            
ATOM     86  O21 BCD     1      24.240  21.560  41.350  1.00  0.00            
ATOM     87  C26 BCD     1      24.590  21.610  43.750  1.00  0.00            
ATOM     88  O22 BCD     1      25.480  20.490  43.750  1.00  0.00            
ATOM     89  C27 BCD     1      23.080  21.160  43.980  1.00  0.00            
ATOM     90  O23 BCD     1      22.910  20.450  45.180  1.00  0.00            
ATOM     91  C28 BCD     1      22.280  22.450  44.040  1.00  0.00            
ATOM     92  C29 BCD     1      22.500  23.220  42.740  1.00  0.00            
ATOM     93  O24 BCD     1      23.860  23.500  42.400  1.00  0.00            
ATOM     94  C30 BCD     1      21.880  24.560  42.720  1.00  0.00            
ATOM     95  O25 BCD     1      22.380  25.330  43.800  1.00  0.00            
ATOM     96  H41 BCD     1      25.760  22.670  42.290  1.00  0.00            
ATOM     97  H42 BCD     1      24.830  22.350  44.520  1.00  0.00            
ATOM     98  H43 BCD     1      25.530  20.040  44.590  1.00  0.00            
ATOM     99  H44 BCD     1      22.840  20.590  43.070  1.00  0.00            
ATOM    100  H45 BCD     1      22.000  20.170  45.300  1.00  0.00            
ATOM    101  H46 BCD     1      22.650  23.000  44.910  1.00  0.00            
ATOM    102  H47 BCD     1      22.010  22.550  42.020  1.00  0.00            
ATOM    103  H48 BCD     1      22.140  25.040  41.770  1.00  0.00            
ATOM    104  H49 BCD     1      20.800  24.420  42.850  1.00  0.00            
ATOM    105  H50 BCD     1      22.140  26.230  43.580  1.00  0.00            
ATOM    106  C31 BCD     1      25.200  20.040  37.920  1.00  0.00            
ATOM    107  O26 BCD     1      23.840  20.280  37.570  1.00  0.00            
ATOM    108  C32 BCD     1      25.420  19.030  39.070  1.00  0.00            
ATOM    109  O27 BCD     1      24.910  17.780  38.840  1.00  0.00            
ATOM    110  C33 BCD     1      24.730  19.610  40.260  1.00  0.00            
ATOM    111  C34 BCD     1      25.160  21.070  40.530  1.00  0.00            
ATOM    112  C35 BCD     1      25.360  21.940  39.350  1.00  0.00            
ATOM    113  O28 BCD     1      25.940  21.250  38.300  1.00  0.00            
ATOM    114  C36 BCD     1      26.220  23.200  39.680  1.00  0.00            
ATOM    115  O29 BCD     1      26.460  24.040  38.550  1.00  0.00            
ATOM    116  O30 BCD     1      25.100  18.730  41.430  1.00  0.00            
ATOM    117  H51 BCD     1      25.710  19.620  37.040  1.00  0.00            
ATOM    118  H52 BCD     1      26.490  19.030  39.300  1.00  0.00            
ATOM    119  H53 BCD     1      24.840  17.450  39.740  1.00  0.00            
ATOM    120  H54 BCD     1      23.650  19.520  40.100  1.00  0.00            
ATOM    121  H55 BCD     1      25.210  19.330  42.180  1.00  0.00            
ATOM    122  H56 BCD     1      26.150  21.010  40.990  1.00  0.00            
ATOM    123  H57 BCD     1      24.330  22.250  39.100  1.00  0.00            
ATOM    124  H58 BCD     1      25.680  23.740  40.470  1.00  0.00            
ATOM    125  H59 BCD     1      27.170  22.830  40.080  1.00  0.00            
ATOM    126  H60 BCD     1      27.070  23.470  38.090  1.00  0.00            
ATOM    127  C37 BCD     1      21.350  19.960  34.200  1.00  0.00            
ATOM    128  O31 BCD     1      20.490  20.840  34.960  1.00  0.00            
ATOM    129  C38 BCD     1      21.520  18.650  35.000  1.00  0.00            
ATOM    130  O32 BCD     1      20.350  17.950  35.050  1.00  0.00            
ATOM    131  C39 BCD     1      22.050  18.940  36.500  1.00  0.00            
ATOM    132  O33 BCD     1      22.300  17.790  37.300  1.00  0.00            
ATOM    133  C40 BCD     1      23.320  19.770  36.340  1.00  0.00            
ATOM    134  C41 BCD     1      23.270  20.940  35.340  1.00  0.00            
ATOM    135  O34 BCD     1      22.680  20.510  34.130  1.00  0.00            
ATOM    136  C42 BCD     1      24.620  21.520  35.030  1.00  0.00            
ATOM    137  O35 BCD     1      25.490  20.490  34.540  1.00  0.00            
ATOM    138  H61 BCD     1      20.920  19.820  33.200  1.00  0.00            
ATOM    139  H62 BCD     1      22.250  18.070  34.430  1.00  0.00            
ATOM    140  H63 BCD     1      20.650  17.090  35.360  1.00  0.00            
ATOM    141  H64 BCD     1      21.310  19.550  37.040  1.00  0.00            
ATOM    142  H65 BCD     1      23.080  17.890  37.850  1.00  0.00            
ATOM    143  H66 BCD     1      24.080  19.110  35.900  1.00  0.00            
ATOM    144  H67 BCD     1      22.680  21.740  35.820  1.00  0.00            
ATOM    145  H68 BCD     1      24.480  22.320  34.290  1.00  0.00            
ATOM    146  H69 BCD     1      25.150  21.910  35.910  1.00  0.00            
ATOM    147  H70 BCD     1      25.060  20.030  33.810  1.00  0.00            
ATOM    148  C1  EG4     2      22.930  24.330  37.880  1.00  0.00            
ATOM    149  O1  EG4     2      21.640  24.920  37.570  1.00  0.00            
ATOM    150  C2  EG4     2      20.630  24.580  38.400  1.00  0.00            
ATOM    151  C3  EG4     2      20.080  23.250  38.210  1.00  0.00            
ATOM    152  C4  EG4     2      19.140  22.820  39.140  1.00  0.00            
ATOM    153  C5  EG4     2      18.660  21.360  39.010  1.00  0.00            
ATOM    154  C6  EG4     2      19.150  20.400  40.170  1.00  0.00            
ATOM    155  C7  EG4     2      18.260  19.680  40.960  1.00  0.00            
ATOM    156  N1  EG4     2      18.690  18.860  41.930  1.00  0.00            
ATOM    157  C8  EG4     2      20.070  18.750  42.020  1.00  0.00            
ATOM    158  N2  EG4     2      20.580  17.820  42.790  1.00  0.00            
ATOM    159  N3  EG4     2      21.010  19.350  41.360  1.00  0.00            
ATOM    160  C9  EG4     2      20.490  20.110  40.440  1.00  0.00            
ATOM    161  N4  EG4     2      21.550  20.720  39.850  1.00  0.00            
ATOM    162  C10 EG4     2      18.680  23.620  40.230  1.00  0.00            
ATOM    163  C11 EG4     2      19.180  24.920  40.320  1.00  0.00            
ATOM    164  O2  EG4     2      18.710  25.540  41.430  1.00  0.00            
ATOM    165  C12 EG4     2      18.010  26.820  41.210  1.00  0.00            
ATOM    166  C13 EG4     2      20.180  25.460  39.410  1.00  0.00            
ATOM    167  O3  EG4     2      20.680  26.700  39.680  1.00  0.00            
ATOM    168  C14 EG4     2      20.980  27.610  38.560  1.00  0.00            
ATOM    169  H1  EG4     2      22.980  23.240  37.810  1.00  0.00            
ATOM    170  H2  EG4     2      23.240  24.600  38.900  1.00  0.00            
ATOM    171  H3  EG4     2      23.700  24.720  37.200  1.00  0.00            
ATOM    172  H4  EG4     2      20.430  22.610  37.410  1.00  0.00            
ATOM    173  H5  EG4     2      18.780  20.920  38.020  1.00  0.00            
ATOM    174  H6  EG4     2      17.580  21.350  39.210  1.00  0.00            
ATOM    175  H7  EG4     2      17.200  19.560  40.710  1.00  0.00            
ATOM    176  H8  EG4     2      20.020  17.780  43.640  1.00  0.00            
ATOM    177  H9  EG4     2      21.560  18.050  42.950  1.00  0.00            
ATOM    178  H10 EG4     2      22.430  20.450  40.270  1.00  0.00            
ATOM    179  H11 EG4     2      21.330  21.700  39.740  1.00  0.00            
ATOM    180  H12 EG4     2      17.990  23.120  40.900  1.00  0.00            
ATOM    181  H13 EG4     2      17.150  26.770  40.530  1.00  0.00            
ATOM    182  H14 EG4     2      17.620  27.120  42.190  1.00  0.00            
ATOM    183  H15 EG4     2      18.670  27.650  40.920  1.00  0.00            
ATOM    184  H16 EG4     2      21.910  27.290  38.070  1.00  0.00            
ATOM    185  H17 EG4     2      20.260  27.500  37.740  1.00  0.00            
ATOM    186  H18 EG4     2      20.920  28.670  38.860  1.00  0.00            
TER
ENDMDL
MODEL        1
ATOM      1  C1  BCD     1      23.610  15.570   3.630  1.00  0.00            
ATOM      2  O1  BCD     1      22.600  15.200   4.520  1.00  0.00            
ATOM      3  C2  BCD     1      23.120  15.640   2.190  1.00  0.00            
ATOM      4  O2  BCD     1      22.200  16.690   1.990  1.00  0.00            
ATOM      5  C3  BCD     1      22.610  14.260   1.820  1.00  0.00            
ATOM      6  O3  BCD     1      22.260  14.260   0.520  1.00  0.00            
ATOM      7  C4  BCD     1      23.580  13.160   2.090  1.00  0.00            
ATOM      8  C5  BCD     1      24.290  13.270   3.510  1.00  0.00            
ATOM      9  O4  BCD     1      24.680  14.570   3.870  1.00  0.00            
ATOM     10  C6  BCD     1      25.470  12.340   3.670  1.00  0.00            
ATOM     11  O5  BCD     1      26.480  12.520   2.620  1.00  0.00            
ATOM     12  H1  BCD     1      24.040  16.540   3.900  1.00  0.00            
ATOM     13  H2  BCD     1      23.990  15.670   1.510  1.00  0.00            
ATOM     14  H3  BCD     1      21.440  16.350   2.480  1.00  0.00            
ATOM     15  H4  BCD     1      21.730  14.030   2.430  1.00  0.00            
ATOM     16  H5  BCD     1      22.550  13.400   0.200  1.00  0.00            
ATOM     17  H6  BCD     1      24.320  13.180   1.270  1.00  0.00            
ATOM     18  H7  BCD     1      23.510  12.860   4.170  1.00  0.00            
ATOM     19  H8  BCD     1      25.920  12.460   4.660  1.00  0.00            
ATOM     20  H9  BCD     1      25.090  11.310   3.640  1.00  0.00            
ATOM     21  H10 BCD     1      27.320  12.240   2.990  1.00  0.00            
ATOM     22  C7  BCD     1      19.980  16.960   7.090  1.00  0.00            
ATOM     23  O6  BCD     1      19.890  15.780   7.890  1.00  0.00            
ATOM     24  C8  BCD     1      19.550  16.780   5.640  1.00  0.00            
ATOM     25  O7  BCD     1      18.170  16.300   5.790  1.00  0.00            
ATOM     26  C9  BCD     1      20.460  15.870   4.860  1.00  0.00            
ATOM     27  O8  BCD     1      20.160  15.700   3.440  1.00  0.00            
ATOM     28  C10 BCD     1      21.900  16.310   5.050  1.00  0.00            
ATOM     29  C11 BCD     1      22.340  16.510   6.540  1.00  0.00            
ATOM     30  O9  BCD     1      21.390  17.380   7.100  1.00  0.00            
ATOM     31  C12 BCD     1      23.780  17.060   6.730  1.00  0.00            
ATOM     32  O10 BCD     1      24.160  18.150   5.850  1.00  0.00            
ATOM     33  H11 BCD     1      19.420  17.730   7.640  1.00  0.00            
ATOM     34  H12 BCD     1      19.610  17.770   5.180  1.00  0.00            
ATOM     35  H13 BCD     1      17.790  16.310   4.910  1.00  0.00            
ATOM     36  H14 BCD     1      20.250  14.850   5.220  1.00  0.00            
ATOM     37  H15 BCD     1      19.250  15.400   3.330  1.00  0.00            
ATOM     38  H16 BCD     1      22.030  17.250   4.500  1.00  0.00            
ATOM     39  H17 BCD     1      22.330  15.530   7.030  1.00  0.00            
ATOM     40  H18 BCD     1      23.980  17.440   7.740  1.00  0.00            
ATOM     41  H19 BCD     1      24.480  16.230   6.520  1.00  0.00            
ATOM     42  H20 BCD     1      25.120  18.170   5.940  1.00  0.00            
ATOM     43  C13 BCD     1      17.560  14.270  10.860  1.00  0.00            
ATOM     44  O11 BCD     1      17.660  13.150  10.000  1.00  0.00            
ATOM     45  C14 BCD     1      16.840  15.350  10.050  1.00  0.00            
ATOM     46  O12 BCD     1      15.520  15.010   9.780  1.00  0.00            
ATOM     47  C15 BCD     1      17.650  15.750   8.830  1.00  0.00            
ATOM     48  O13 BCD     1      17.170  16.930   8.230  1.00  0.00            
ATOM     49  C16 BCD     1      19.180  15.940   9.110  1.00  0.00            
ATOM     50  C17 BCD     1      19.790  14.950  10.070  1.00  0.00            
ATOM     51  O14 BCD     1      18.910  14.700  11.120  1.00  0.00            
ATOM     52  C18 BCD     1      21.080  15.470  10.710  1.00  0.00            
ATOM     53  O15 BCD     1      21.580  14.530  11.660  1.00  0.00            
ATOM     54  H21 BCD     1      17.060  14.000  11.800  1.00  0.00            
ATOM     55  H22 BCD     1      16.840  16.220  10.720  1.00  0.00            
ATOM     56  H23 BCD     1      15.230  15.470   8.990  1.00  0.00            
ATOM     57  H24 BCD     1      17.560  14.930   8.110  1.00  0.00            
ATOM     58  H25 BCD     1      17.320  16.880   7.280  1.00  0.00            
ATOM     59  H26 BCD     1      19.250  16.930   9.590  1.00  0.00            
ATOM     60  H27 BCD     1      20.050  14.000   9.590  1.00  0.00            
ATOM     61  H28 BCD     1      21.750  15.570   9.840  1.00  0.00            
ATOM     62  H29 BCD     1      20.770  16.370  11.250  1.00  0.00            
ATOM     63  H30 BCD     1      20.800  14.150  12.060  1.00  0.00            
ATOM     64  C19 BCD     1      16.360   9.260   9.350  1.00  0.00            
ATOM     65  O16 BCD     1      16.260   9.350   7.880  1.00  0.00            
ATOM     66  C20 BCD     1      15.460  10.220  10.000  1.00  0.00            
ATOM     67  O17 BCD     1      14.100   9.920   9.600  1.00  0.00            
ATOM     68  C21 BCD     1      15.820  11.690   9.740  1.00  0.00            
ATOM     69  O18 BCD     1      14.770  12.510  10.250  1.00  0.00            
ATOM     70  C22 BCD     1      17.170  11.890  10.390  1.00  0.00            
ATOM     71  C23 BCD     1      18.150  10.880   9.750  1.00  0.00            
ATOM     72  O19 BCD     1      17.660   9.550   9.810  1.00  0.00            
ATOM     73  C24 BCD     1      19.560  10.880  10.290  1.00  0.00            
ATOM     74  O20 BCD     1      19.560  10.470  11.680  1.00  0.00            
ATOM     75  H31 BCD     1      16.060   8.240   9.620  1.00  0.00            
ATOM     76  H32 BCD     1      15.450   9.980  11.070  1.00  0.00            
ATOM     77  H33 BCD     1      13.560  10.710   9.690  1.00  0.00            
ATOM     78  H34 BCD     1      15.930  11.960   8.680  1.00  0.00            
ATOM     79  H35 BCD     1      14.990  13.400   9.970  1.00  0.00            
ATOM     80  H36 BCD     1      17.220  11.720  11.470  1.00  0.00            
ATOM     81  H37 BCD     1      18.210  11.100   8.680  1.00  0.00            
ATOM     82  H38 BCD     1      20.140  10.200   9.660  1.00  0.00            
ATOM     83  H39 BCD     1      20.090  11.850  10.240  1.00  0.00            
ATOM     84  H40 BCD     1      20.490  10.420  11.910  1.00  0.00            
ATOM     85  C25 BCD     1      15.770   6.710   4.780  1.00  0.00            
ATOM     86  O21 BCD     1      16.730   7.510   4.120  1.00  0.00            
ATOM     87  C26 BCD     1      14.550   7.460   5.140  1.00  0.00            
ATOM     88  O22 BCD     1      13.960   7.970   3.950  1.00  0.00            
ATOM     89  C27 BCD     1      15.000   8.620   6.010  1.00  0.00            
ATOM     90  O23 BCD     1      13.910   9.510   6.520  1.00  0.00            
ATOM     91  C28 BCD     1      15.740   8.130   7.230  1.00  0.00            
ATOM     92  C29 BCD     1      16.930   7.210   6.840  1.00  0.00            
ATOM     93  O24 BCD     1      16.490   6.190   5.900  1.00  0.00            
ATOM     94  C30 BCD     1      17.520   6.500   8.010  1.00  0.00            
ATOM     95  O25 BCD     1      16.420   5.890   8.720  1.00  0.00            
ATOM     96  H41 BCD     1      15.580   5.870   4.100  1.00  0.00            
ATOM     97  H42 BCD     1      13.870   6.760   5.640  1.00  0.00            
ATOM     98  H43 BCD     1      13.030   8.080   4.170  1.00  0.00            
ATOM     99  H44 BCD     1      15.620   9.340   5.460  1.00  0.00            
ATOM    100  H45 BCD     1      14.390  10.270   6.870  1.00  0.00            
ATOM    101  H46 BCD     1      15.030   7.680   7.930  1.00  0.00            
ATOM    102  H47 BCD     1      17.670   7.860   6.350  1.00  0.00            
ATOM    103  H48 BCD     1      18.240   5.750   7.670  1.00  0.00            
ATOM    104  H49 BCD     1      18.010   7.260   8.630  1.00  0.00            
ATOM    105  H50 BCD     1      16.590   5.670   9.640  1.00  0.00            
ATOM    106  C31 BCD     1      19.190   7.770   0.950  1.00  0.00            
ATOM    107  O26 BCD     1      19.930   8.780   1.550  1.00  0.00            
ATOM    108  C32 BCD     1      17.740   8.200   0.730  1.00  0.00            
ATOM    109  O27 BCD     1      17.670   9.370  -0.080  1.00  0.00            
ATOM    110  C33 BCD     1      17.030   8.390   2.080  1.00  0.00            
ATOM    111  C34 BCD     1      17.220   7.110   2.860  1.00  0.00            
ATOM    112  C35 BCD     1      18.670   6.610   3.020  1.00  0.00            
ATOM    113  O28 BCD     1      19.270   6.550   1.700  1.00  0.00            
ATOM    114  C36 BCD     1      18.700   5.240   3.650  1.00  0.00            
ATOM    115  O29 BCD     1      17.890   4.210   3.060  1.00  0.00            
ATOM    116  O30 BCD     1      15.680   8.630   1.860  1.00  0.00            
ATOM    117  H51 BCD     1      19.660   7.570  -0.030  1.00  0.00            
ATOM    118  H52 BCD     1      17.090   7.440   0.270  1.00  0.00            
ATOM    119  H53 BCD     1      17.090  10.040   0.300  1.00  0.00            
ATOM    120  H54 BCD     1      17.430   9.190   2.720  1.00  0.00            
ATOM    121  H55 BCD     1      15.180   8.720   2.680  1.00  0.00            
ATOM    122  H56 BCD     1      16.560   6.410   2.340  1.00  0.00            
ATOM    123  H57 BCD     1      19.200   7.250   3.730  1.00  0.00            
ATOM    124  H58 BCD     1      19.740   4.930   3.820  1.00  0.00            
ATOM    125  H59 BCD     1      18.360   5.450   4.670  1.00  0.00            
ATOM    126  H60 BCD     1      18.030   4.210   2.100  1.00  0.00            
ATOM    127  C37 BCD     1      23.490  10.870   1.370  1.00  0.00            
ATOM    128  O31 BCD     1      22.950  11.930   2.110  1.00  0.00            
ATOM    129  C38 BCD     1      22.790  10.650   0.020  1.00  0.00            
ATOM    130  O32 BCD     1      22.890  11.840  -0.690  1.00  0.00            
ATOM    131  C39 BCD     1      21.330  10.240   0.270  1.00  0.00            
ATOM    132  O33 BCD     1      20.580  10.050  -0.930  1.00  0.00            
ATOM    133  C40 BCD     1      21.300   8.990   1.130  1.00  0.00            
ATOM    134  C41 BCD     1      22.140   9.110   2.440  1.00  0.00            
ATOM    135  O34 BCD     1      23.400   9.610   2.100  1.00  0.00            
ATOM    136  C42 BCD     1      22.250   7.730   3.060  1.00  0.00            
ATOM    137  O35 BCD     1      22.600   6.590   2.250  1.00  0.00            
ATOM    138  H61 BCD     1      24.580  11.000   1.370  1.00  0.00            
ATOM    139  H62 BCD     1      23.210   9.840  -0.600  1.00  0.00            
ATOM    140  H63 BCD     1      22.670  11.570  -1.590  1.00  0.00            
ATOM    141  H64 BCD     1      20.870  10.990   0.930  1.00  0.00            
ATOM    142  H65 BCD     1      19.760   9.560  -0.810  1.00  0.00            
ATOM    143  H66 BCD     1      21.680   8.140   0.550  1.00  0.00            
ATOM    144  H67 BCD     1      21.710   9.840   3.140  1.00  0.00            
ATOM    145  H68 BCD     1      22.980   7.760   3.870  1.00  0.00            
ATOM    146  H69 BCD     1      21.300   7.540   3.580  1.00  0.00            
ATOM    147  H70 BCD     1      22.880   5.870   2.830  1.00  0.00            
ATOM    148  C1  EG4     2      20.940   6.730   6.960  1.00  0.00            
ATOM    149  O1  EG4     2      20.240   7.870   6.410  1.00  0.00            
ATOM    150  C2  EG4     2      20.570   9.230   6.430  1.00  0.00            
ATOM    151  C3  EG4     2      19.560  10.140   6.300  1.00  0.00            
ATOM    152  C4  EG4     2      19.750  11.500   6.540  1.00  0.00            
ATOM    153  C5  EG4     2      18.580  12.420   6.290  1.00  0.00            
ATOM    154  C6  EG4     2      18.110  12.250   4.840  1.00  0.00            
ATOM    155  C7  EG4     2      16.720  12.060   4.650  1.00  0.00            
ATOM    156  N1  EG4     2      16.190  11.900   3.440  1.00  0.00            
ATOM    157  C8  EG4     2      17.040  11.860   2.450  1.00  0.00            
ATOM    158  N2  EG4     2      16.520  11.780   1.220  1.00  0.00            
ATOM    159  N3  EG4     2      18.410  11.890   2.530  1.00  0.00            
ATOM    160  C9  EG4     2      18.890  12.160   3.750  1.00  0.00            
ATOM    161  N4  EG4     2      20.200  12.270   3.860  1.00  0.00            
ATOM    162  C10 EG4     2      20.970  12.010   7.000  1.00  0.00            
ATOM    163  C11 EG4     2      22.070  11.120   7.000  1.00  0.00            
ATOM    164  O2  EG4     2      23.250  11.610   7.460  1.00  0.00            
ATOM    165  C12 EG4     2      23.290  12.230   8.730  1.00  0.00            
ATOM    166  C13 EG4     2      21.900   9.770   6.710  1.00  0.00            
ATOM    167  O3  EG4     2      22.950   8.970   6.940  1.00  0.00            
ATOM    168  C14 EG4     2      23.310   8.630   8.340  1.00  0.00            
ATOM    169  H1  EG4     2      21.920   6.600   6.490  1.00  0.00            
ATOM    170  H2  EG4     2      20.340   5.810   6.920  1.00  0.00            
ATOM    171  H3  EG4     2      21.060   6.850   8.050  1.00  0.00            
ATOM    172  H4  EG4     2      18.540   9.850   6.050  1.00  0.00            
ATOM    173  H5  EG4     2      18.910  13.460   6.420  1.00  0.00            
ATOM    174  H6  EG4     2      17.860  12.250   7.100  1.00  0.00            
ATOM    175  H7  EG4     2      15.990  12.070   5.450  1.00  0.00            
ATOM    176  H8  EG4     2      17.130  12.220   0.530  1.00  0.00            
ATOM    177  H9  EG4     2      15.530  11.940   1.290  1.00  0.00            
ATOM    178  H10 EG4     2      20.600  12.390   4.790  1.00  0.00            
ATOM    179  H11 EG4     2      20.710  12.650   3.070  1.00  0.00            
ATOM    180  H12 EG4     2      21.070  13.070   7.190  1.00  0.00            
ATOM    181  H13 EG4     2      22.920  13.260   8.690  1.00  0.00            
ATOM    182  H14 EG4     2      22.580  11.760   9.410  1.00  0.00            
ATOM    183  H15 EG4     2      24.310  12.200   9.130  1.00  0.00            
ATOM    184  H16 EG4     2      22.540   8.360   9.080  1.00  0.00            
ATOM    185  H17 EG4     2      24.050   7.810   8.320  1.00  0.00            
ATOM    186  H18 EG4     2      23.890   9.470   8.730  1.00  0.00            
TER
ENDMDL
MODEL        1
ATOM      1  C1  BCD     1      30.480  11.960  18.810  1.00  0.00            
ATOM      2  O1  BCD     1      29.240  11.840  18.020  1.00  0.00            
ATOM      3  C2  BCD     1      31.650  11.510  17.900  1.00  0.00            
ATOM      4  O2  BCD     1      31.560  12.210  16.630  1.00  0.00            
ATOM      5  C3  BCD     1      31.550   9.980  17.560  1.00  0.00            
ATOM      6  O3  BCD     1      32.670   9.350  16.890  1.00  0.00            
ATOM      7  C4  BCD     1      31.310   9.190  18.870  1.00  0.00            
ATOM      8  C5  BCD     1      30.190   9.730  19.740  1.00  0.00            
ATOM      9  O4  BCD     1      30.480  11.120  19.970  1.00  0.00            
ATOM     10  C6  BCD     1      30.040   9.070  21.010  1.00  0.00            
ATOM     11  O5  BCD     1      28.950   9.550  21.810  1.00  0.00            
ATOM     12  H1  BCD     1      30.600  12.970  19.210  1.00  0.00            
ATOM     13  H2  BCD     1      32.590  11.650  18.440  1.00  0.00            
ATOM     14  H3  BCD     1      32.260  11.980  16.010  1.00  0.00            
ATOM     15  H4  BCD     1      30.630   9.880  16.980  1.00  0.00            
ATOM     16  H5  BCD     1      32.440   8.430  16.760  1.00  0.00            
ATOM     17  H6  BCD     1      32.240   9.240  19.440  1.00  0.00            
ATOM     18  H7  BCD     1      29.240   9.570  19.210  1.00  0.00            
ATOM     19  H8  BCD     1      29.880   8.020  20.760  1.00  0.00            
ATOM     20  H9  BCD     1      31.000   9.220  21.520  1.00  0.00            
ATOM     21  H10 BCD     1      28.150   9.200  21.410  1.00  0.00            
ATOM     22  C7  BCD     1      25.840  13.990  16.980  1.00  0.00            
ATOM     23  O6  BCD     1      25.510  12.780  16.240  1.00  0.00            
ATOM     24  C8  BCD     1      27.170  14.540  16.570  1.00  0.00            
ATOM     25  O7  BCD     1      26.980  15.110  15.290  1.00  0.00            
ATOM     26  C9  BCD     1      28.240  13.430  16.560  1.00  0.00            
ATOM     27  O8  BCD     1      29.530  13.820  16.150  1.00  0.00            
ATOM     28  C10 BCD     1      28.400  12.990  18.020  1.00  0.00            
ATOM     29  C11 BCD     1      27.050  12.670  18.650  1.00  0.00            
ATOM     30  O9  BCD     1      25.990  13.550  18.360  1.00  0.00            
ATOM     31  C12 BCD     1      27.110  12.460  20.150  1.00  0.00            
ATOM     32  O10 BCD     1      27.570  13.570  20.930  1.00  0.00            
ATOM     33  H11 BCD     1      25.080  14.760  16.850  1.00  0.00            
ATOM     34  H12 BCD     1      27.440  15.200  17.400  1.00  0.00            
ATOM     35  H13 BCD     1      26.180  14.700  14.950  1.00  0.00            
ATOM     36  H14 BCD     1      27.860  12.590  15.950  1.00  0.00            
ATOM     37  H15 BCD     1      30.120  13.130  16.480  1.00  0.00            
ATOM     38  H16 BCD     1      28.810  13.820  18.610  1.00  0.00            
ATOM     39  H17 BCD     1      26.770  11.670  18.300  1.00  0.00            
ATOM     40  H18 BCD     1      26.070  12.270  20.460  1.00  0.00            
ATOM     41  H19 BCD     1      27.590  11.490  20.330  1.00  0.00            
ATOM     42  H20 BCD     1      27.820  13.160  21.760  1.00  0.00            
ATOM     43  C13 BCD     1      22.050  11.350  14.410  1.00  0.00            
ATOM     44  O11 BCD     1      22.630  10.120  14.130  1.00  0.00            
ATOM     45  C14 BCD     1      22.670  12.610  13.810  1.00  0.00            
ATOM     46  O12 BCD     1      22.670  12.580  12.420  1.00  0.00            
ATOM     47  C15 BCD     1      24.130  12.750  14.280  1.00  0.00            
ATOM     48  O13 BCD     1      24.830  13.860  13.750  1.00  0.00            
ATOM     49  C16 BCD     1      24.180  12.780  15.760  1.00  0.00            
ATOM     50  C17 BCD     1      23.400  11.620  16.370  1.00  0.00            
ATOM     51  O14 BCD     1      22.080  11.660  15.780  1.00  0.00            
ATOM     52  C18 BCD     1      23.310  11.610  17.890  1.00  0.00            
ATOM     53  O15 BCD     1      22.770  12.760  18.490  1.00  0.00            
ATOM     54  H21 BCD     1      20.980  11.310  14.160  1.00  0.00            
ATOM     55  H22 BCD     1      22.170  13.500  14.200  1.00  0.00            
ATOM     56  H23 BCD     1      22.110  13.310  12.140  1.00  0.00            
ATOM     57  H24 BCD     1      24.600  11.790  14.040  1.00  0.00            
ATOM     58  H25 BCD     1      24.800  13.740  12.800  1.00  0.00            
ATOM     59  H26 BCD     1      23.690  13.730  16.020  1.00  0.00            
ATOM     60  H27 BCD     1      23.950  10.720  16.090  1.00  0.00            
ATOM     61  H28 BCD     1      22.550  10.840  18.050  1.00  0.00            
ATOM     62  H29 BCD     1      24.200  11.190  18.360  1.00  0.00            
ATOM     63  H30 BCD     1      22.320  12.510  19.300  1.00  0.00            
ATOM     64  C19 BCD     1      22.640   6.710  11.900  1.00  0.00            
ATOM     65  O16 BCD     1      23.470   6.210  12.910  1.00  0.00            
ATOM     66  C20 BCD     1      23.340   7.850  11.210  1.00  0.00            
ATOM     67  O17 BCD     1      24.610   7.410  10.710  1.00  0.00            
ATOM     68  C21 BCD     1      23.460   8.990  12.220  1.00  0.00            
ATOM     69  O18 BCD     1      23.710  10.160  11.370  1.00  0.00            
ATOM     70  C22 BCD     1      22.220   9.340  12.950  1.00  0.00            
ATOM     71  C23 BCD     1      21.570   8.080  13.470  1.00  0.00            
ATOM     72  O19 BCD     1      21.390   7.110  12.380  1.00  0.00            
ATOM     73  C24 BCD     1      20.180   8.350  14.080  1.00  0.00            
ATOM     74  O20 BCD     1      19.500   7.120  14.510  1.00  0.00            
ATOM     75  H31 BCD     1      22.470   5.900  11.180  1.00  0.00            
ATOM     76  H32 BCD     1      22.700   8.220  10.390  1.00  0.00            
ATOM     77  H33 BCD     1      25.050   8.230  10.480  1.00  0.00            
ATOM     78  H34 BCD     1      24.260   8.700  12.920  1.00  0.00            
ATOM     79  H35 BCD     1      23.410  10.960  11.830  1.00  0.00            
ATOM     80  H36 BCD     1      21.610   9.890  12.230  1.00  0.00            
ATOM     81  H37 BCD     1      22.230   7.620  14.220  1.00  0.00            
ATOM     82  H38 BCD     1      20.230   9.030  14.950  1.00  0.00            
ATOM     83  H39 BCD     1      19.610   8.830  13.280  1.00  0.00            
ATOM     84  H40 BCD     1      18.800   7.440  15.090  1.00  0.00            
ATOM     85  C25 BCD     1      24.710   2.570  14.530  1.00  0.00            
ATOM     86  O21 BCD     1      25.340   3.340  15.520  1.00  0.00            
ATOM     87  C26 BCD     1      25.230   2.910  13.090  1.00  0.00            
ATOM     88  O22 BCD     1      26.580   2.480  13.000  1.00  0.00            
ATOM     89  C27 BCD     1      25.070   4.400  12.930  1.00  0.00            
ATOM     90  O23 BCD     1      25.570   4.940  11.740  1.00  0.00            
ATOM     91  C28 BCD     1      23.620   4.780  12.970  1.00  0.00            
ATOM     92  C29 BCD     1      23.060   4.360  14.310  1.00  0.00            
ATOM     93  O24 BCD     1      23.300   2.940  14.570  1.00  0.00            
ATOM     94  C30 BCD     1      21.510   4.420  14.400  1.00  0.00            
ATOM     95  O25 BCD     1      20.860   3.880  13.250  1.00  0.00            
ATOM     96  H41 BCD     1      24.760   1.490  14.740  1.00  0.00            
ATOM     97  H42 BCD     1      24.540   2.430  12.390  1.00  0.00            
ATOM     98  H43 BCD     1      27.030   2.870  12.240  1.00  0.00            
ATOM     99  H44 BCD     1      25.600   4.860  13.770  1.00  0.00            
ATOM    100  H45 BCD     1      25.440   5.890  11.750  1.00  0.00            
ATOM    101  H46 BCD     1      23.110   4.280  12.130  1.00  0.00            
ATOM    102  H47 BCD     1      23.520   5.010  15.070  1.00  0.00            
ATOM    103  H48 BCD     1      21.260   3.690  15.180  1.00  0.00            
ATOM    104  H49 BCD     1      21.170   5.460  14.520  1.00  0.00            
ATOM    105  H50 BCD     1      20.020   4.330  13.160  1.00  0.00            
ATOM    106  C31 BCD     1      28.310   3.060  18.280  1.00  0.00            
ATOM    107  O26 BCD     1      28.760   4.400  17.870  1.00  0.00            
ATOM    108  C32 BCD     1      28.410   2.010  17.080  1.00  0.00            
ATOM    109  O27 BCD     1      29.710   2.030  16.490  1.00  0.00            
ATOM    110  C33 BCD     1      27.360   2.230  16.080  1.00  0.00            
ATOM    111  C34 BCD     1      25.920   2.570  16.610  1.00  0.00            
ATOM    112  C35 BCD     1      25.930   3.490  17.800  1.00  0.00            
ATOM    113  O28 BCD     1      26.900   3.100  18.780  1.00  0.00            
ATOM    114  C36 BCD     1      24.570   3.630  18.490  1.00  0.00            
ATOM    115  O29 BCD     1      24.060   2.370  18.780  1.00  0.00            
ATOM    116  O30 BCD     1      27.180   1.110  15.180  1.00  0.00            
ATOM    117  H51 BCD     1      28.930   2.560  19.040  1.00  0.00            
ATOM    118  H52 BCD     1      28.220   1.030  17.530  1.00  0.00            
ATOM    119  H53 BCD     1      30.080   1.150  16.400  1.00  0.00            
ATOM    120  H54 BCD     1      27.650   3.060  15.420  1.00  0.00            
ATOM    121  H55 BCD     1      26.770   1.530  14.420  1.00  0.00            
ATOM    122  H56 BCD     1      25.490   1.580  16.780  1.00  0.00            
ATOM    123  H57 BCD     1      26.150   4.510  17.450  1.00  0.00            
ATOM    124  H58 BCD     1      24.680   4.230  19.410  1.00  0.00            
ATOM    125  H59 BCD     1      23.870   4.220  17.900  1.00  0.00            
ATOM    126  H60 BCD     1      24.640   2.000  19.460  1.00  0.00            
ATOM    127  C37 BCD     1      31.920   6.850  18.530  1.00  0.00            
ATOM    128  O31 BCD     1      30.940   7.880  18.390  1.00  0.00            
ATOM    129  C38 BCD     1      32.010   5.940  17.330  1.00  0.00            
ATOM    130  O32 BCD     1      32.520   6.750  16.220  1.00  0.00            
ATOM    131  C39 BCD     1      30.690   5.300  16.930  1.00  0.00            
ATOM    132  O33 BCD     1      30.740   4.440  15.760  1.00  0.00            
ATOM    133  C40 BCD     1      30.130   4.550  18.180  1.00  0.00            
ATOM    134  C41 BCD     1      30.310   5.370  19.510  1.00  0.00            
ATOM    135  O34 BCD     1      31.620   5.970  19.660  1.00  0.00            
ATOM    136  C42 BCD     1      30.050   4.550  20.750  1.00  0.00            
ATOM    137  O35 BCD     1      29.850   5.430  21.820  1.00  0.00            
ATOM    138  H61 BCD     1      32.920   7.200  18.800  1.00  0.00            
ATOM    139  H62 BCD     1      32.770   5.180  17.580  1.00  0.00            
ATOM    140  H63 BCD     1      32.570   6.160  15.470  1.00  0.00            
ATOM    141  H64 BCD     1      30.000   6.140  16.790  1.00  0.00            
ATOM    142  H65 BCD     1      30.290   3.610  15.950  1.00  0.00            
ATOM    143  H66 BCD     1      30.680   3.600  18.220  1.00  0.00            
ATOM    144  H67 BCD     1      29.580   6.190  19.510  1.00  0.00            
ATOM    145  H68 BCD     1      29.220   3.840  20.770  1.00  0.00            
ATOM    146  H69 BCD     1      31.000   4.000  20.830  1.00  0.00            
ATOM    147  H70 BCD     1      30.600   6.030  21.800  1.00  0.00            
ATOM    148  C1  EG4     2      21.970   7.360  17.560  1.00  0.00            
ATOM    149  O1  EG4     2      22.840   8.410  18.000  1.00  0.00            
ATOM    150  C2  EG4     2      24.160   8.030  17.960  1.00  0.00            
ATOM    151  C3  EG4     2      24.820   7.840  16.760  1.00  0.00            
ATOM    152  C4  EG4     2      26.190   7.570  16.660  1.00  0.00            
ATOM    153  C5  EG4     2      26.840   7.270  15.280  1.00  0.00            
ATOM    154  C6  EG4     2      27.870   8.310  14.820  1.00  0.00            
ATOM    155  C7  EG4     2      29.150   7.850  14.420  1.00  0.00            
ATOM    156  N1  EG4     2      30.120   8.820  14.200  1.00  0.00            
ATOM    157  C8  EG4     2      29.700  10.090  14.340  1.00  0.00            
ATOM    158  N2  EG4     2      30.500  10.970  13.780  1.00  0.00            
ATOM    159  N3  EG4     2      28.540  10.580  14.620  1.00  0.00            
ATOM    160  C9  EG4     2      27.630   9.670  14.790  1.00  0.00            
ATOM    161  N4  EG4     2      26.510  10.270  15.290  1.00  0.00            
ATOM    162  C10 EG4     2      27.020   7.520  17.850  1.00  0.00            
ATOM    163  C11 EG4     2      26.300   7.810  19.070  1.00  0.00            
ATOM    164  O2  EG4     2      27.050   7.830  20.200  1.00  0.00            
ATOM    165  C12 EG4     2      27.110   6.680  21.140  1.00  0.00            
ATOM    166  C13 EG4     2      24.920   8.140  19.150  1.00  0.00            
ATOM    167  O3  EG4     2      24.380   8.590  20.330  1.00  0.00            
ATOM    168  C14 EG4     2      23.560   7.610  20.960  1.00  0.00            
ATOM    169  H1  EG4     2      21.970   6.590  18.340  1.00  0.00            
ATOM    170  H2  EG4     2      22.360   6.930  16.630  1.00  0.00            
ATOM    171  H3  EG4     2      20.950   7.760  17.510  1.00  0.00            
ATOM    172  H4  EG4     2      24.210   7.880  15.850  1.00  0.00            
ATOM    173  H5  EG4     2      26.020   7.300  14.560  1.00  0.00            
ATOM    174  H6  EG4     2      27.200   6.240  15.300  1.00  0.00            
ATOM    175  H7  EG4     2      29.490   6.820  14.360  1.00  0.00            
ATOM    176  H8  EG4     2      31.460  10.930  14.120  1.00  0.00            
ATOM    177  H9  EG4     2      30.020  11.860  13.700  1.00  0.00            
ATOM    178  H10 EG4     2      26.660  11.210  15.640  1.00  0.00            
ATOM    179  H11 EG4     2      25.960   9.640  15.860  1.00  0.00            
ATOM    180  H12 EG4     2      28.090   7.350  17.840  1.00  0.00            
ATOM    181  H13 EG4     2      27.640   6.880  22.080  1.00  0.00            
ATOM    182  H14 EG4     2      26.110   6.380  21.470  1.00  0.00            
ATOM    183  H15 EG4     2      27.480   5.890  20.470  1.00  0.00            
ATOM    184  H16 EG4     2      22.620   7.400  20.420  1.00  0.00            
ATOM    185  H17 EG4     2      24.060   6.640  20.950  1.00  0.00            
ATOM    186  H18 EG4     2      23.390   7.840  22.020  1.00  0.00            
TER
ENDMDL
MODEL        1
ATOM      1  C1  BCD     1       8.190   8.070  19.120  1.00  0.00            
ATOM      2  O1  BCD     1       8.850   8.880  20.150  1.00  0.00            
ATOM      3  C2  BCD     1       8.800   6.660  19.160  1.00  0.00            
ATOM      4  O2  BCD     1       8.730   6.070  20.450  1.00  0.00            
ATOM      5  C3  BCD     1      10.220   6.840  18.750  1.00  0.00            
ATOM      6  O3  BCD     1      11.060   5.610  18.610  1.00  0.00            
ATOM      7  C4  BCD     1      10.280   7.600  17.410  1.00  0.00            
ATOM      8  C5  BCD     1       9.520   8.930  17.330  1.00  0.00            
ATOM      9  O4  BCD     1       8.240   8.630  17.880  1.00  0.00            
ATOM     10  C6  BCD     1       9.460   9.550  15.880  1.00  0.00            
ATOM     11  O5  BCD     1       8.870   8.790  14.880  1.00  0.00            
ATOM     12  H1  BCD     1       7.120   8.040  19.350  1.00  0.00            
ATOM     13  H2  BCD     1       8.290   6.010  18.430  1.00  0.00            
ATOM     14  H3  BCD     1       8.580   5.130  20.280  1.00  0.00            
ATOM     15  H4  BCD     1      10.770   7.430  19.490  1.00  0.00            
ATOM     16  H5  BCD     1      11.350   5.480  19.510  1.00  0.00            
ATOM     17  H6  BCD     1       9.930   6.880  16.650  1.00  0.00            
ATOM     18  H7  BCD     1      10.070   9.700  17.890  1.00  0.00            
ATOM     19  H8  BCD     1       9.010  10.550  15.900  1.00  0.00            
ATOM     20  H9  BCD     1      10.470   9.780  15.520  1.00  0.00            
ATOM     21  H10 BCD     1       8.510   9.470  14.300  1.00  0.00            
ATOM     22  C7  BCD     1       8.210  11.020  23.380  1.00  0.00            
ATOM     23  O6  BCD     1       9.650  11.050  23.300  1.00  0.00            
ATOM     24  C8  BCD     1       7.540   9.650  23.540  1.00  0.00            
ATOM     25  O7  BCD     1       7.670   9.140  24.840  1.00  0.00            
ATOM     26  C9  BCD     1       8.230   8.730  22.460  1.00  0.00            
ATOM     27  O8  BCD     1       7.780   7.380  22.490  1.00  0.00            
ATOM     28  C10 BCD     1       7.970   9.380  21.140  1.00  0.00            
ATOM     29  C11 BCD     1       8.120  10.910  21.030  1.00  0.00            
ATOM     30  O9  BCD     1       7.680  11.540  22.180  1.00  0.00            
ATOM     31  C12 BCD     1       7.540  11.510  19.710  1.00  0.00            
ATOM     32  O10 BCD     1       6.200  11.160  19.520  1.00  0.00            
ATOM     33  H11 BCD     1       7.810  11.670  24.160  1.00  0.00            
ATOM     34  H12 BCD     1       6.450   9.630  23.400  1.00  0.00            
ATOM     35  H13 BCD     1       7.940   8.230  24.700  1.00  0.00            
ATOM     36  H14 BCD     1       9.320   8.720  22.650  1.00  0.00            
ATOM     37  H15 BCD     1       8.270   6.840  21.860  1.00  0.00            
ATOM     38  H16 BCD     1       6.910   9.170  20.900  1.00  0.00            
ATOM     39  H17 BCD     1       9.200  11.040  20.880  1.00  0.00            
ATOM     40  H18 BCD     1       7.680  12.600  19.730  1.00  0.00            
ATOM     41  H19 BCD     1       8.220  11.120  18.940  1.00  0.00            
ATOM     42  H20 BCD     1       5.590  11.880  19.680  1.00  0.00            
ATOM     43  C13 BCD     1      12.760  13.000  25.150  1.00  0.00            
ATOM     44  O11 BCD     1      13.750  12.020  24.810  1.00  0.00            
ATOM     45  C14 BCD     1      11.690  12.430  26.010  1.00  0.00            
ATOM     46  O12 BCD     1      12.300  12.020  27.180  1.00  0.00            
ATOM     47  C15 BCD     1      10.770  11.440  25.370  1.00  0.00            
ATOM     48  O13 BCD     1       9.690  10.860  26.150  1.00  0.00            
ATOM     49  C16 BCD     1      10.290  12.090  24.060  1.00  0.00            
ATOM     50  C17 BCD     1      11.400  12.660  23.220  1.00  0.00            
ATOM     51  O14 BCD     1      12.170  13.530  24.080  1.00  0.00            
ATOM     52  C18 BCD     1      10.950  13.350  21.930  1.00  0.00            
ATOM     53  O15 BCD     1       9.970  14.360  22.130  1.00  0.00            
ATOM     54  H21 BCD     1      13.250  13.860  25.620  1.00  0.00            
ATOM     55  H22 BCD     1      10.980  13.220  26.300  1.00  0.00            
ATOM     56  H23 BCD     1      12.950  11.340  26.980  1.00  0.00            
ATOM     57  H24 BCD     1      11.440  10.630  25.070  1.00  0.00            
ATOM     58  H25 BCD     1       9.210  10.190  25.640  1.00  0.00            
ATOM     59  H26 BCD     1       9.570  12.870  24.360  1.00  0.00            
ATOM     60  H27 BCD     1      12.060  11.840  22.910  1.00  0.00            
ATOM     61  H28 BCD     1      11.870  13.740  21.460  1.00  0.00            
ATOM     62  H29 BCD     1      10.620  12.540  21.260  1.00  0.00            
ATOM     63  H30 BCD     1       9.450  14.520  21.330  1.00  0.00            
ATOM     64  C19 BCD     1      17.820  11.340  25.320  1.00  0.00            
ATOM     65  O16 BCD     1      17.820  10.450  24.220  1.00  0.00            
ATOM     66  C20 BCD     1      16.880  10.890  26.410  1.00  0.00            
ATOM     67  O17 BCD     1      17.390   9.660  26.970  1.00  0.00            
ATOM     68  C21 BCD     1      15.430  10.690  25.980  1.00  0.00            
ATOM     69  O18 BCD     1      14.530  10.260  26.980  1.00  0.00            
ATOM     70  C22 BCD     1      15.030  12.070  25.400  1.00  0.00            
ATOM     71  C23 BCD     1      16.050  12.710  24.420  1.00  0.00            
ATOM     72  O19 BCD     1      17.430  12.580  24.920  1.00  0.00            
ATOM     73  C24 BCD     1      15.750  14.120  24.120  1.00  0.00            
ATOM     74  O20 BCD     1      15.550  14.810  25.390  1.00  0.00            
ATOM     75  H31 BCD     1      18.820  11.420  25.760  1.00  0.00            
ATOM     76  H32 BCD     1      17.030  11.620  27.220  1.00  0.00            
ATOM     77  H33 BCD     1      16.850   9.400  27.720  1.00  0.00            
ATOM     78  H34 BCD     1      15.480   9.910  25.210  1.00  0.00            
ATOM     79  H35 BCD     1      14.530   9.300  27.050  1.00  0.00            
ATOM     80  H36 BCD     1      15.010  12.690  26.310  1.00  0.00            
ATOM     81  H37 BCD     1      15.980  12.160  23.470  1.00  0.00            
ATOM     82  H38 BCD     1      16.680  14.480  23.670  1.00  0.00            
ATOM     83  H39 BCD     1      14.880  14.310  23.480  1.00  0.00            
ATOM     84  H40 BCD     1      16.380  14.610  25.820  1.00  0.00            
ATOM     85  C25 BCD     1      19.920   8.290  21.560  1.00  0.00            
ATOM     86  O21 BCD     1      18.660   7.910  20.970  1.00  0.00            
ATOM     87  C26 BCD     1      20.070   7.830  23.000  1.00  0.00            
ATOM     88  O22 BCD     1      20.030   6.430  23.080  1.00  0.00            
ATOM     89  C27 BCD     1      18.960   8.500  23.890  1.00  0.00            
ATOM     90  O23 BCD     1      19.160   8.100  25.230  1.00  0.00            
ATOM     91  C28 BCD     1      19.030  10.030  23.740  1.00  0.00            
ATOM     92  C29 BCD     1      19.040  10.390  22.220  1.00  0.00            
ATOM     93  O24 BCD     1      20.060   9.730  21.470  1.00  0.00            
ATOM     94  C30 BCD     1      19.220  11.870  22.020  1.00  0.00            
ATOM     95  O25 BCD     1      20.320  12.440  22.690  1.00  0.00            
ATOM     96  H41 BCD     1      20.770   7.830  21.040  1.00  0.00            
ATOM     97  H42 BCD     1      21.040   8.200  23.350  1.00  0.00            
ATOM     98  H43 BCD     1      19.900   6.110  23.970  1.00  0.00            
ATOM     99  H44 BCD     1      18.000   8.150  23.480  1.00  0.00            
ATOM    100  H45 BCD     1      18.450   8.550  25.700  1.00  0.00            
ATOM    101  H46 BCD     1      19.870  10.450  24.310  1.00  0.00            
ATOM    102  H47 BCD     1      18.090  10.120  21.750  1.00  0.00            
ATOM    103  H48 BCD     1      19.310  12.080  20.950  1.00  0.00            
ATOM    104  H49 BCD     1      18.310  12.330  22.430  1.00  0.00            
ATOM    105  H50 BCD     1      20.410  13.340  22.370  1.00  0.00            
ATOM    106  C31 BCD     1      17.290   6.460  17.260  1.00  0.00            
ATOM    107  O26 BCD     1      15.980   7.140  17.500  1.00  0.00            
ATOM    108  C32 BCD     1      17.540   5.410  18.350  1.00  0.00            
ATOM    109  O27 BCD     1      16.550   4.380  18.390  1.00  0.00            
ATOM    110  C33 BCD     1      17.630   6.110  19.730  1.00  0.00            
ATOM    111  C34 BCD     1      18.710   7.200  19.710  1.00  0.00            
ATOM    112  C35 BCD     1      18.560   8.160  18.490  1.00  0.00            
ATOM    113  O28 BCD     1      18.460   7.380  17.350  1.00  0.00            
ATOM    114  C36 BCD     1      19.740   9.110  18.340  1.00  0.00            
ATOM    115  O29 BCD     1      19.740   9.780  17.050  1.00  0.00            
ATOM    116  O30 BCD     1      17.940   5.090  20.630  1.00  0.00            
ATOM    117  H51 BCD     1      17.160   5.940  16.300  1.00  0.00            
ATOM    118  H52 BCD     1      18.500   4.940  18.110  1.00  0.00            
ATOM    119  H53 BCD     1      17.110   3.620  18.590  1.00  0.00            
ATOM    120  H54 BCD     1      16.660   6.560  20.000  1.00  0.00            
ATOM    121  H55 BCD     1      18.890   4.960  20.510  1.00  0.00            
ATOM    122  H56 BCD     1      19.670   6.670  19.660  1.00  0.00            
ATOM    123  H57 BCD     1      17.650   8.760  18.630  1.00  0.00            
ATOM    124  H58 BCD     1      19.690   9.870  19.140  1.00  0.00            
ATOM    125  H59 BCD     1      20.730   8.670  18.490  1.00  0.00            
ATOM    126  H60 BCD     1      20.190   9.270  16.380  1.00  0.00            
ATOM    127  C37 BCD     1      12.220   7.560  15.940  1.00  0.00            
ATOM    128  O31 BCD     1      11.680   7.880  17.200  1.00  0.00            
ATOM    129  C38 BCD     1      12.760   6.130  15.890  1.00  0.00            
ATOM    130  O32 BCD     1      11.720   5.220  16.190  1.00  0.00            
ATOM    131  C39 BCD     1      13.990   5.980  16.730  1.00  0.00            
ATOM    132  O33 BCD     1      14.610   4.680  16.560  1.00  0.00            
ATOM    133  C40 BCD     1      15.080   7.100  16.430  1.00  0.00            
ATOM    134  C41 BCD     1      14.370   8.430  16.370  1.00  0.00            
ATOM    135  O34 BCD     1      13.210   8.430  15.580  1.00  0.00            
ATOM    136  C42 BCD     1      15.360   9.550  15.840  1.00  0.00            
ATOM    137  O35 BCD     1      15.720   9.240  14.460  1.00  0.00            
ATOM    138  H61 BCD     1      11.410   7.700  15.220  1.00  0.00            
ATOM    139  H62 BCD     1      13.020   5.990  14.830  1.00  0.00            
ATOM    140  H63 BCD     1      11.480   5.290  17.120  1.00  0.00            
ATOM    141  H64 BCD     1      13.690   6.180  17.760  1.00  0.00            
ATOM    142  H65 BCD     1      15.390   4.640  17.110  1.00  0.00            
ATOM    143  H66 BCD     1      15.520   6.900  15.450  1.00  0.00            
ATOM    144  H67 BCD     1      14.150   8.820  17.370  1.00  0.00            
ATOM    145  H68 BCD     1      14.860  10.520  15.870  1.00  0.00            
ATOM    146  H69 BCD     1      16.240   9.660  16.480  1.00  0.00            
ATOM    147  H70 BCD     1      16.610   8.870  14.500  1.00  0.00            
ATOM    148  C1  EG4     2      11.800  12.800  17.920  1.00  0.00            
ATOM    149  O1  EG4     2      11.930  11.820  18.850  1.00  0.00            
ATOM    150  C2  EG4     2      13.080  11.270  19.330  1.00  0.00            
ATOM    151  C3  EG4     2      12.980   9.970  19.830  1.00  0.00            
ATOM    152  C4  EG4     2      14.090   9.260  20.370  1.00  0.00            
ATOM    153  C5  EG4     2      14.020   7.740  20.700  1.00  0.00            
ATOM    154  C6  EG4     2      12.980   7.540  21.910  1.00  0.00            
ATOM    155  C7  EG4     2      13.010   8.500  22.920  1.00  0.00            
ATOM    156  N1  EG4     2      12.080   8.490  23.900  1.00  0.00            
ATOM    157  C8  EG4     2      11.230   7.510  23.750  1.00  0.00            
ATOM    158  N2  EG4     2      10.450   7.380  24.810  1.00  0.00            
ATOM    159  N3  EG4     2      11.070   6.520  22.910  1.00  0.00            
ATOM    160  C9  EG4     2      12.020   6.590  22.010  1.00  0.00            
ATOM    161  N4  EG4     2      11.980   5.540  21.210  1.00  0.00            
ATOM    162  C10 EG4     2      15.370   9.890  20.280  1.00  0.00            
ATOM    163  C11 EG4     2      15.490  11.250  19.900  1.00  0.00            
ATOM    164  O2  EG4     2      16.780  11.790  19.880  1.00  0.00            
ATOM    165  C12 EG4     2      17.400  12.090  18.630  1.00  0.00            
ATOM    166  C13 EG4     2      14.350  11.920  19.440  1.00  0.00            
ATOM    167  O3  EG4     2      14.370  13.250  19.280  1.00  0.00            
ATOM    168  C14 EG4     2      14.700  14.090  20.370  1.00  0.00            
ATOM    169  H1  EG4     2      12.350  12.660  16.980  1.00  0.00            
ATOM    170  H2  EG4     2      12.070  13.780  18.330  1.00  0.00            
ATOM    171  H3  EG4     2      10.750  12.850  17.590  1.00  0.00            
ATOM    172  H4  EG4     2      12.060   9.380  19.790  1.00  0.00            
ATOM    173  H5  EG4     2      15.000   7.390  21.030  1.00  0.00            
ATOM    174  H6  EG4     2      13.630   7.210  19.830  1.00  0.00            
ATOM    175  H7  EG4     2      13.660   9.370  23.010  1.00  0.00            
ATOM    176  H8  EG4     2      10.870   7.880  25.580  1.00  0.00            
ATOM    177  H9  EG4     2      10.240   6.400  24.950  1.00  0.00            
ATOM    178  H10 EG4     2      12.880   5.200  20.900  1.00  0.00            
ATOM    179  H11 EG4     2      11.310   4.800  21.400  1.00  0.00            
ATOM    180  H12 EG4     2      16.270   9.370  20.580  1.00  0.00            
ATOM    181  H13 EG4     2      18.480  12.200  18.760  1.00  0.00            
ATOM    182  H14 EG4     2      17.180  11.340  17.860  1.00  0.00            
ATOM    183  H15 EG4     2      16.910  12.990  18.250  1.00  0.00            
ATOM    184  H16 EG4     2      15.740  14.060  20.720  1.00  0.00            
ATOM    185  H17 EG4     2      14.530  15.120  20.040  1.00  0.00            
ATOM    186  H18 EG4     2      14.060  13.820  21.210  1.00  0.00            
TER
ENDMDL
MODEL        1
ATOM      1  C1  BCD     1      10.470   7.120  19.360  1.00  0.00            
ATOM      2  O1  BCD     1      11.180   7.640  20.440  1.00  0.00            
ATOM      3  C2  BCD     1      11.030   5.760  18.940  1.00  0.00            
ATOM      4  O2  BCD     1      11.010   4.870  20.020  1.00  0.00            
ATOM      5  C3  BCD     1      12.440   5.970  18.320  1.00  0.00            
ATOM      6  O3  BCD     1      12.920   4.810  17.660  1.00  0.00            
ATOM      7  C4  BCD     1      12.580   7.170  17.410  1.00  0.00            
ATOM      8  C5  BCD     1      11.840   8.390  17.880  1.00  0.00            
ATOM      9  O4  BCD     1      10.560   8.070  18.320  1.00  0.00            
ATOM     10  C6  BCD     1      11.780   9.450  16.820  1.00  0.00            
ATOM     11  O5  BCD     1      11.370   8.980  15.490  1.00  0.00            
ATOM     12  H1  BCD     1       9.410   6.960  19.610  1.00  0.00            
ATOM     13  H2  BCD     1      10.400   5.390  18.120  1.00  0.00            
ATOM     14  H3  BCD     1      10.830   4.040  19.570  1.00  0.00            
ATOM     15  H4  BCD     1      13.110   6.070  19.190  1.00  0.00            
ATOM     16  H5  BCD     1      13.210   4.170  18.320  1.00  0.00            
ATOM     17  H6  BCD     1      12.230   6.960  16.390  1.00  0.00            
ATOM     18  H7  BCD     1      12.430   8.820  18.700  1.00  0.00            
ATOM     19  H8  BCD     1      11.000  10.090  17.250  1.00  0.00            
ATOM     20  H9  BCD     1      12.700  10.060  16.820  1.00  0.00            
ATOM     21  H10 BCD     1      11.860   9.420  14.780  1.00  0.00            
ATOM     22  C7  BCD     1      11.220   9.190  24.120  1.00  0.00            
ATOM     23  O6  BCD     1      12.630   9.340  23.860  1.00  0.00            
ATOM     24  C8  BCD     1      10.820   7.710  24.040  1.00  0.00            
ATOM     25  O7  BCD     1      11.440   7.010  25.050  1.00  0.00            
ATOM     26  C9  BCD     1      11.260   7.160  22.740  1.00  0.00            
ATOM     27  O8  BCD     1      11.070   5.790  22.490  1.00  0.00            
ATOM     28  C10 BCD     1      10.610   7.960  21.670  1.00  0.00            
ATOM     29  C11 BCD     1      10.690   9.480  21.810  1.00  0.00            
ATOM     30  O9  BCD     1      10.520   9.910  23.090  1.00  0.00            
ATOM     31  C12 BCD     1       9.690  10.240  20.880  1.00  0.00            
ATOM     32  O10 BCD     1       8.340   9.710  20.840  1.00  0.00
[truncated: 1,808,018 more chars]
