# Supplementary material for: Achieving Chemical Accuracy in Cyclodextrin Host–Guest Binding via Integrative Atomistic Modelling
Source: Adv Sci (Weinh). 2025 Dec 14;13(10):e19782. doi: 10.1002/advs.202519782 (PMC12915143; doi:10.1002/advs.202519782)
Supplement: Supplementary file 1 — Supporting Information [file ADVS-13-e19782-s003.zip › all_poses/BCD.EK2.pdb]

MODEL        1
ATOM      1  C1  BCD     1      25.400  18.740  18.330  1.00  0.00            
ATOM      2  O1  BCD     1      25.260  19.600  19.480  1.00  0.00            
ATOM      3  C2  BCD     1      26.560  17.750  18.590  1.00  0.00            
ATOM      4  O2  BCD     1      26.210  17.060  19.830  1.00  0.00            
ATOM      5  C3  BCD     1      27.900  18.480  18.630  1.00  0.00            
ATOM      6  O3  BCD     1      28.970  17.480  18.730  1.00  0.00            
ATOM      7  C4  BCD     1      28.140  19.330  17.370  1.00  0.00            
ATOM      8  C5  BCD     1      26.900  20.260  17.160  1.00  0.00            
ATOM      9  O4  BCD     1      25.650  19.590  17.210  1.00  0.00            
ATOM     10  C6  BCD     1      26.990  21.180  15.930  1.00  0.00            
ATOM     11  O5  BCD     1      27.380  20.380  14.770  1.00  0.00            
ATOM     12  H1  BCD     1      24.460  18.230  18.130  1.00  0.00            
ATOM     13  H2  BCD     1      26.520  17.040  17.750  1.00  0.00            
ATOM     14  H3  BCD     1      26.700  16.240  19.860  1.00  0.00            
ATOM     15  H4  BCD     1      27.850  19.030  19.580  1.00  0.00            
ATOM     16  H5  BCD     1      29.050  17.180  19.640  1.00  0.00            
ATOM     17  H6  BCD     1      28.200  18.520  16.630  1.00  0.00            
ATOM     18  H7  BCD     1      26.970  20.940  18.030  1.00  0.00            
ATOM     19  H8  BCD     1      26.030  21.670  15.720  1.00  0.00            
ATOM     20  H9  BCD     1      27.730  21.930  16.230  1.00  0.00            
ATOM     21  H10 BCD     1      27.020  19.500  14.910  1.00  0.00            
ATOM     22  C7  BCD     1      22.420  20.670  22.220  1.00  0.00            
ATOM     23  O6  BCD     1      23.510  20.790  23.180  1.00  0.00            
ATOM     24  C8  BCD     1      22.260  19.250  21.690  1.00  0.00            
ATOM     25  O7  BCD     1      21.880  18.290  22.730  1.00  0.00            
ATOM     26  C9  BCD     1      23.600  18.910  21.080  1.00  0.00            
ATOM     27  O8  BCD     1      23.610  17.540  20.600  1.00  0.00            
ATOM     28  C10 BCD     1      23.910  19.890  20.000  1.00  0.00            
ATOM     29  C11 BCD     1      23.820  21.330  20.390  1.00  0.00            
ATOM     30  O9  BCD     1      22.650  21.600  21.150  1.00  0.00            
ATOM     31  C12 BCD     1      23.710  22.270  19.210  1.00  0.00            
ATOM     32  O10 BCD     1      23.530  23.610  19.730  1.00  0.00            
ATOM     33  H11 BCD     1      21.470  20.980  22.680  1.00  0.00            
ATOM     34  H12 BCD     1      21.470  19.200  20.920  1.00  0.00            
ATOM     35  H13 BCD     1      22.400  18.440  23.520  1.00  0.00            
ATOM     36  H14 BCD     1      24.430  18.940  21.800  1.00  0.00            
ATOM     37  H15 BCD     1      24.480  17.470  20.200  1.00  0.00            
ATOM     38  H16 BCD     1      23.190  19.700  19.190  1.00  0.00            
ATOM     39  H17 BCD     1      24.730  21.440  20.990  1.00  0.00            
ATOM     40  H18 BCD     1      24.560  22.210  18.510  1.00  0.00            
ATOM     41  H19 BCD     1      22.900  22.010  18.520  1.00  0.00            
ATOM     42  H20 BCD     1      24.070  24.160  19.150  1.00  0.00            
ATOM     43  C13 BCD     1      24.170  21.380  27.200  1.00  0.00            
ATOM     44  O11 BCD     1      25.530  21.440  26.800  1.00  0.00            
ATOM     45  C14 BCD     1      23.650  19.990  26.820  1.00  0.00            
ATOM     46  O12 BCD     1      24.290  18.960  27.550  1.00  0.00            
ATOM     47  C15 BCD     1      23.840  19.800  25.330  1.00  0.00            
ATOM     48  O13 BCD     1      23.420  18.510  24.950  1.00  0.00            
ATOM     49  C16 BCD     1      23.110  20.840  24.600  1.00  0.00            
ATOM     50  C17 BCD     1      23.490  22.300  25.070  1.00  0.00            
ATOM     51  O14 BCD     1      23.480  22.450  26.570  1.00  0.00            
ATOM     52  C18 BCD     1      22.660  23.370  24.410  1.00  0.00            
ATOM     53  O15 BCD     1      21.290  23.220  24.760  1.00  0.00            
ATOM     54  H21 BCD     1      24.030  21.500  28.280  1.00  0.00            
ATOM     55  H22 BCD     1      22.570  19.920  27.020  1.00  0.00            
ATOM     56  H23 BCD     1      23.870  18.160  27.230  1.00  0.00            
ATOM     57  H24 BCD     1      24.890  19.990  25.070  1.00  0.00            
ATOM     58  H25 BCD     1      24.150  17.900  24.850  1.00  0.00            
ATOM     59  H26 BCD     1      22.050  20.650  24.800  1.00  0.00            
ATOM     60  H27 BCD     1      24.520  22.410  24.710  1.00  0.00            
ATOM     61  H28 BCD     1      23.040  24.390  24.580  1.00  0.00            
ATOM     62  H29 BCD     1      22.790  23.290  23.330  1.00  0.00            
ATOM     63  H30 BCD     1      21.180  23.010  25.690  1.00  0.00            
ATOM     64  C19 BCD     1      29.370  22.290  27.880  1.00  0.00            
ATOM     65  O16 BCD     1      29.780  22.460  26.520  1.00  0.00            
ATOM     66  C20 BCD     1      28.950  20.870  28.240  1.00  0.00            
ATOM     67  O17 BCD     1      30.030  19.990  28.050  1.00  0.00            
ATOM     68  C21 BCD     1      27.620  20.530  27.480  1.00  0.00            
ATOM     69  O18 BCD     1      26.960  19.330  27.940  1.00  0.00            
ATOM     70  C22 BCD     1      26.560  21.640  27.690  1.00  0.00            
ATOM     71  C23 BCD     1      27.120  23.060  27.350  1.00  0.00            
ATOM     72  O19 BCD     1      28.310  23.200  28.120  1.00  0.00            
ATOM     73  C24 BCD     1      26.230  24.190  27.790  1.00  0.00            
ATOM     74  O20 BCD     1      26.080  24.260  29.190  1.00  0.00            
ATOM     75  H31 BCD     1      30.180  22.650  28.520  1.00  0.00            
ATOM     76  H32 BCD     1      28.700  20.900  29.310  1.00  0.00            
ATOM     77  H33 BCD     1      30.080  19.620  28.940  1.00  0.00            
ATOM     78  H34 BCD     1      27.890  20.630  26.420  1.00  0.00            
ATOM     79  H35 BCD     1      26.070  19.350  27.580  1.00  0.00            
ATOM     80  H36 BCD     1      26.130  21.590  28.700  1.00  0.00            
ATOM     81  H37 BCD     1      27.390  23.120  26.290  1.00  0.00            
ATOM     82  H38 BCD     1      26.680  25.090  27.360  1.00  0.00            
ATOM     83  H39 BCD     1      25.310  23.960  27.240  1.00  0.00            
ATOM     84  H40 BCD     1      26.840  24.740  29.520  1.00  0.00            
ATOM     85  C25 BCD     1      33.190  23.330  24.320  1.00  0.00            
ATOM     86  O21 BCD     1      32.880  22.750  23.100  1.00  0.00            
ATOM     87  C26 BCD     1      33.250  22.170  25.260  1.00  0.00            
ATOM     88  O22 BCD     1      34.130  21.080  24.690  1.00  0.00            
ATOM     89  C27 BCD     1      31.880  21.680  25.720  1.00  0.00            
ATOM     90  O23 BCD     1      32.070  20.690  26.720  1.00  0.00            
ATOM     91  C28 BCD     1      31.060  22.870  26.260  1.00  0.00            
ATOM     92  C29 BCD     1      30.970  24.010  25.130  1.00  0.00            
ATOM     93  O24 BCD     1      32.240  24.330  24.720  1.00  0.00            
ATOM     94  C30 BCD     1      30.340  25.220  25.710  1.00  0.00            
ATOM     95  O25 BCD     1      30.700  26.350  24.930  1.00  0.00            
ATOM     96  H41 BCD     1      34.210  23.730  24.270  1.00  0.00            
ATOM     97  H42 BCD     1      33.700  22.610  26.160  1.00  0.00            
ATOM     98  H43 BCD     1      33.870  20.400  25.310  1.00  0.00            
ATOM     99  H44 BCD     1      31.270  21.280  24.900  1.00  0.00            
ATOM    100  H45 BCD     1      31.200  20.490  27.070  1.00  0.00            
ATOM    101  H46 BCD     1      31.500  23.250  27.190  1.00  0.00            
ATOM    102  H47 BCD     1      30.410  23.690  24.240  1.00  0.00            
ATOM    103  H48 BCD     1      29.260  25.060  25.730  1.00  0.00            
ATOM    104  H49 BCD     1      30.760  25.300  26.720  1.00  0.00            
ATOM    105  H50 BCD     1      31.570  26.120  24.610  1.00  0.00            
ATOM    106  C31 BCD     1      33.770  23.060  19.020  1.00  0.00            
ATOM    107  O26 BCD     1      33.030  21.840  18.780  1.00  0.00            
ATOM    108  C32 BCD     1      34.980  22.660  19.990  1.00  0.00            
ATOM    109  O27 BCD     1      35.670  21.610  19.340  1.00  0.00            
ATOM    110  C33 BCD     1      34.450  22.210  21.360  1.00  0.00            
ATOM    111  C34 BCD     1      33.540  23.330  21.910  1.00  0.00            
ATOM    112  C35 BCD     1      32.440  23.810  20.940  1.00  0.00            
ATOM    113  O28 BCD     1      32.940  24.070  19.590  1.00  0.00            
ATOM    114  C36 BCD     1      31.780  25.050  21.380  1.00  0.00            
ATOM    115  O29 BCD     1      32.750  26.060  21.670  1.00  0.00            
ATOM    116  O30 BCD     1      35.400  21.780  22.350  1.00  0.00            
ATOM    117  H51 BCD     1      34.170  23.500  18.100  1.00  0.00            
ATOM    118  H52 BCD     1      35.600  23.560  20.040  1.00  0.00            
ATOM    119  H53 BCD     1      35.000  21.110  18.870  1.00  0.00            
ATOM    120  H54 BCD     1      33.760  21.390  21.100  1.00  0.00            
ATOM    121  H55 BCD     1      34.920  21.390  23.090  1.00  0.00            
ATOM    122  H56 BCD     1      34.180  24.170  22.190  1.00  0.00            
ATOM    123  H57 BCD     1      31.670  23.030  20.840  1.00  0.00            
ATOM    124  H58 BCD     1      31.060  25.400  20.630  1.00  0.00            
ATOM    125  H59 BCD     1      31.150  24.820  22.240  1.00  0.00            
ATOM    126  H60 BCD     1      33.290  26.260  20.900  1.00  0.00            
ATOM    127  C37 BCD     1      30.230  20.210  16.470  1.00  0.00            
ATOM    128  O31 BCD     1      29.370  20.000  17.620  1.00  0.00            
ATOM    129  C38 BCD     1      31.520  19.350  16.580  1.00  0.00            
ATOM    130  O32 BCD     1      31.120  18.010  16.990  1.00  0.00            
ATOM    131  C39 BCD     1      32.400  19.970  17.610  1.00  0.00            
ATOM    132  O33 BCD     1      33.660  19.350  17.620  1.00  0.00            
ATOM    133  C40 BCD     1      32.620  21.460  17.470  1.00  0.00            
ATOM    134  C41 BCD     1      31.380  22.280  17.170  1.00  0.00            
ATOM    135  O34 BCD     1      30.560  21.570  16.250  1.00  0.00            
ATOM    136  C42 BCD     1      31.700  23.650  16.560  1.00  0.00            
ATOM    137  O35 BCD     1      32.620  23.540  15.430  1.00  0.00            
ATOM    138  H61 BCD     1      29.700  20.030  15.530  1.00  0.00            
ATOM    139  H62 BCD     1      32.010  19.240  15.600  1.00  0.00            
ATOM    140  H63 BCD     1      30.420  18.050  17.650  1.00  0.00            
ATOM    141  H64 BCD     1      31.920  19.770  18.580  1.00  0.00            
ATOM    142  H65 BCD     1      33.550  18.730  18.350  1.00  0.00            
ATOM    143  H66 BCD     1      33.380  21.610  16.700  1.00  0.00            
ATOM    144  H67 BCD     1      30.780  22.420  18.070  1.00  0.00            
ATOM    145  H68 BCD     1      30.710  24.070  16.320  1.00  0.00            
ATOM    146  H69 BCD     1      32.100  24.260  17.380  1.00  0.00            
ATOM    147  H70 BCD     1      33.540  23.760  15.610  1.00  0.00            
ATOM    148  C1  EK2     2      28.940  18.190  24.810  1.00  0.00            
ATOM    149  O1  EK2     2      29.370  19.480  24.600  1.00  0.00            
ATOM    150  C2  EK2     2      29.750  19.950  23.320  1.00  0.00            
ATOM    151  C3  EK2     2      30.830  19.380  22.620  1.00  0.00            
ATOM    152  Cl1 EK2     2      31.900  18.180  23.350  1.00  0.00            
ATOM    153  C4  EK2     2      31.110  19.760  21.320  1.00  0.00            
ATOM    154  C5  EK2     2      30.320  20.610  20.610  1.00  0.00            
ATOM    155  C6  EK2     2      29.240  21.260  21.300  1.00  0.00            
ATOM    156  Cl2 EK2     2      28.170  22.390  20.430  1.00  0.00            
ATOM    157  C7  EK2     2      28.980  20.910  22.660  1.00  0.00            
ATOM    158  C8  EK2     2      27.690  21.390  23.330  1.00  0.00            
ATOM    159  O2  EK2     2      27.770  22.380  24.030  1.00  0.00            
ATOM    160  O3  EK2     2      26.560  20.870  22.990  1.00  0.00            
ATOM    161  H1  EK2     2      29.690  17.400  24.660  1.00  0.00            
ATOM    162  H2  EK2     2      28.600  18.130  25.850  1.00  0.00            
ATOM    163  H3  EK2     2      28.040  18.060  24.200  1.00  0.00            
ATOM    164  H4  EK2     2      32.010  19.440  20.810  1.00  0.00            
ATOM    165  H5  EK2     2      30.450  20.860  19.560  1.00  0.00            
ATOM    166  H6  EK2     2      26.810  20.130  22.400  1.00  0.00            
TER
ENDMDL
MODEL        1
ATOM      1  C1  BCD     1      24.420  14.760  15.970  1.00  0.00            
ATOM      2  O1  BCD     1      24.160  15.670  17.080  1.00  0.00            
ATOM      3  C2  BCD     1      24.970  13.380  16.500  1.00  0.00            
ATOM      4  O2  BCD     1      24.050  12.700  17.310  1.00  0.00            
ATOM      5  C3  BCD     1      26.300  13.530  17.180  1.00  0.00            
ATOM      6  O3  BCD     1      26.930  12.260  17.390  1.00  0.00            
ATOM      7  C4  BCD     1      27.220  14.390  16.250  1.00  0.00            
ATOM      8  C5  BCD     1      26.610  15.640  15.580  1.00  0.00            
ATOM      9  O4  BCD     1      25.340  15.350  15.070  1.00  0.00            
ATOM     10  C6  BCD     1      27.450  16.320  14.590  1.00  0.00            
ATOM     11  O5  BCD     1      27.670  15.590  13.380  1.00  0.00            
ATOM     12  H1  BCD     1      23.480  14.620  15.420  1.00  0.00            
ATOM     13  H2  BCD     1      25.110  12.740  15.620  1.00  0.00            
ATOM     14  H3  BCD     1      23.770  13.320  17.990  1.00  0.00            
ATOM     15  H4  BCD     1      26.070  14.120  18.090  1.00  0.00            
ATOM     16  H5  BCD     1      26.240  11.810  17.880  1.00  0.00            
ATOM     17  H6  BCD     1      27.620  13.730  15.470  1.00  0.00            
ATOM     18  H7  BCD     1      26.460  16.300  16.450  1.00  0.00            
ATOM     19  H8  BCD     1      26.890  17.210  14.270  1.00  0.00            
ATOM     20  H9  BCD     1      28.360  16.750  15.040  1.00  0.00            
ATOM     21  H10 BCD     1      28.100  16.170  12.750  1.00  0.00            
ATOM     22  C7  BCD     1      21.230  18.110  18.520  1.00  0.00            
ATOM     23  O6  BCD     1      22.250  18.680  19.340  1.00  0.00            
ATOM     24  C8  BCD     1      21.010  16.650  18.800  1.00  0.00            
ATOM     25  O7  BCD     1      20.790  16.440  20.250  1.00  0.00            
ATOM     26  C9  BCD     1      22.280  15.920  18.540  1.00  0.00            
ATOM     27  O8  BCD     1      22.250  14.570  18.840  1.00  0.00            
ATOM     28  C10 BCD     1      22.840  16.160  17.140  1.00  0.00            
ATOM     29  C11 BCD     1      22.850  17.640  16.830  1.00  0.00            
ATOM     30  O9  BCD     1      21.690  18.310  17.220  1.00  0.00            
ATOM     31  C12 BCD     1      23.110  17.840  15.290  1.00  0.00            
ATOM     32  O10 BCD     1      21.980  17.320  14.550  1.00  0.00            
ATOM     33  H11 BCD     1      20.320  18.710  18.610  1.00  0.00            
ATOM     34  H12 BCD     1      20.190  16.240  18.190  1.00  0.00            
ATOM     35  H13 BCD     1      20.680  15.490  20.320  1.00  0.00            
ATOM     36  H14 BCD     1      23.040  16.330  19.220  1.00  0.00            
ATOM     37  H15 BCD     1      21.490  14.150  18.410  1.00  0.00            
ATOM     38  H16 BCD     1      22.170  15.700  16.410  1.00  0.00            
ATOM     39  H17 BCD     1      23.740  17.990  17.370  1.00  0.00            
ATOM     40  H18 BCD     1      23.120  18.910  15.050  1.00  0.00            
ATOM     41  H19 BCD     1      24.070  17.510  14.890  1.00  0.00            
ATOM     42  H20 BCD     1      21.250  17.490  15.160  1.00  0.00            
ATOM     43  C13 BCD     1      23.270  22.060  21.440  1.00  0.00            
ATOM     44  O11 BCD     1      24.610  21.650  21.700  1.00  0.00            
ATOM     45  C14 BCD     1      22.190  21.180  22.100  1.00  0.00            
ATOM     46  O12 BCD     1      22.400  21.190  23.540  1.00  0.00            
ATOM     47  C15 BCD     1      22.120  19.760  21.470  1.00  0.00            
ATOM     48  O13 BCD     1      21.030  19.030  21.990  1.00  0.00            
ATOM     49  C16 BCD     1      22.100  19.930  19.960  1.00  0.00            
ATOM     50  C17 BCD     1      23.200  20.900  19.390  1.00  0.00            
ATOM     51  O14 BCD     1      23.030  22.150  20.060  1.00  0.00            
ATOM     52  C18 BCD     1      22.990  21.200  17.940  1.00  0.00            
ATOM     53  O15 BCD     1      21.570  21.580  17.660  1.00  0.00            
ATOM     54  H21 BCD     1      23.070  23.040  21.880  1.00  0.00            
ATOM     55  H22 BCD     1      21.200  21.640  21.970  1.00  0.00            
ATOM     56  H23 BCD     1      22.040  20.350  23.850  1.00  0.00            
ATOM     57  H24 BCD     1      23.080  19.260  21.660  1.00  0.00            
ATOM     58  H25 BCD     1      21.080  18.160  21.590  1.00  0.00            
ATOM     59  H26 BCD     1      21.120  20.410  19.820  1.00  0.00            
ATOM     60  H27 BCD     1      24.180  20.440  19.560  1.00  0.00            
ATOM     61  H28 BCD     1      23.600  22.080  17.710  1.00  0.00            
ATOM     62  H29 BCD     1      23.480  20.370  17.430  1.00  0.00            
ATOM     63  H30 BCD     1      21.060  21.950  18.380  1.00  0.00            
ATOM     64  C19 BCD     1      27.870  23.750  23.010  1.00  0.00            
ATOM     65  O16 BCD     1      28.300  22.560  23.670  1.00  0.00            
ATOM     66  C20 BCD     1      26.570  24.220  23.680  1.00  0.00            
ATOM     67  O17 BCD     1      26.740  24.560  25.050  1.00  0.00            
ATOM     68  C21 BCD     1      25.490  23.160  23.480  1.00  0.00            
ATOM     69  O18 BCD     1      24.220  23.500  24.110  1.00  0.00            
ATOM     70  C22 BCD     1      25.440  22.770  21.940  1.00  0.00            
ATOM     71  C23 BCD     1      26.750  22.570  21.220  1.00  0.00            
ATOM     72  O19 BCD     1      27.730  23.520  21.630  1.00  0.00            
ATOM     73  C24 BCD     1      26.580  22.790  19.720  1.00  0.00            
ATOM     74  O20 BCD     1      26.070  24.100  19.320  1.00  0.00            
ATOM     75  H31 BCD     1      28.620  24.520  23.230  1.00  0.00            
ATOM     76  H32 BCD     1      26.220  25.060  23.060  1.00  0.00            
ATOM     77  H33 BCD     1      25.940  25.030  25.290  1.00  0.00            
ATOM     78  H34 BCD     1      25.860  22.210  23.880  1.00  0.00            
ATOM     79  H35 BCD     1      23.600  22.770  24.060  1.00  0.00            
ATOM     80  H36 BCD     1      24.890  23.620  21.520  1.00  0.00            
ATOM     81  H37 BCD     1      27.040  21.540  21.430  1.00  0.00            
ATOM     82  H38 BCD     1      27.500  22.470  19.210  1.00  0.00            
ATOM     83  H39 BCD     1      25.790  22.090  19.420  1.00  0.00            
ATOM     84  H40 BCD     1      26.200  24.090  18.360  1.00  0.00            
ATOM     85  C25 BCD     1      31.790  20.480  24.000  1.00  0.00            
ATOM     86  O21 BCD     1      31.220  19.550  23.130  1.00  0.00            
ATOM     87  C26 BCD     1      31.050  20.670  25.250  1.00  0.00            
ATOM     88  O22 BCD     1      31.020  19.430  25.870  1.00  0.00            
ATOM     89  C27 BCD     1      29.680  21.270  25.070  1.00  0.00            
ATOM     90  O23 BCD     1      29.170  21.650  26.380  1.00  0.00            
ATOM     91  C28 BCD     1      29.670  22.410  24.080  1.00  0.00            
ATOM     92  C29 BCD     1      30.590  22.220  22.870  1.00  0.00            
ATOM     93  O24 BCD     1      31.840  21.760  23.380  1.00  0.00            
ATOM     94  C30 BCD     1      30.970  23.470  22.050  1.00  0.00            
ATOM     95  O25 BCD     1      31.260  24.570  22.800  1.00  0.00            
ATOM     96  H41 BCD     1      32.830  20.190  24.170  1.00  0.00            
ATOM     97  H42 BCD     1      31.660  21.400  25.790  1.00  0.00            
ATOM     98  H43 BCD     1      30.540  19.550  26.690  1.00  0.00            
ATOM     99  H44 BCD     1      29.040  20.470  24.670  1.00  0.00            
ATOM    100  H45 BCD     1      28.230  21.860  26.370  1.00  0.00            
ATOM    101  H46 BCD     1      29.960  23.340  24.580  1.00  0.00            
ATOM    102  H47 BCD     1      30.200  21.490  22.150  1.00  0.00            
ATOM    103  H48 BCD     1      31.900  23.190  21.530  1.00  0.00            
ATOM    104  H49 BCD     1      30.230  23.810  21.320  1.00  0.00            
ATOM    105  H50 BCD     1      31.990  24.320  23.370  1.00  0.00            
ATOM    106  C31 BCD     1      31.560  15.910  21.310  1.00  0.00            
ATOM    107  O26 BCD     1      30.540  16.090  20.310  1.00  0.00            
ATOM    108  C32 BCD     1      31.030  15.870  22.710  1.00  0.00            
ATOM    109  O27 BCD     1      30.030  14.830  22.810  1.00  0.00            
ATOM    110  C33 BCD     1      30.600  17.300  23.170  1.00  0.00            
ATOM    111  C34 BCD     1      31.830  18.270  22.920  1.00  0.00            
ATOM    112  C35 BCD     1      32.350  18.240  21.470  1.00  0.00            
ATOM    113  O28 BCD     1      32.590  16.830  21.230  1.00  0.00            
ATOM    114  C36 BCD     1      33.570  19.090  21.220  1.00  0.00            
ATOM    115  O29 BCD     1      34.640  18.860  22.160  1.00  0.00            
ATOM    116  O30 BCD     1      30.310  17.260  24.590  1.00  0.00            
ATOM    117  H51 BCD     1      31.980  14.920  21.090  1.00  0.00            
ATOM    118  H52 BCD     1      31.880  15.570  23.320  1.00  0.00            
ATOM    119  H53 BCD     1      29.980  14.550  23.730  1.00  0.00            
ATOM    120  H54 BCD     1      29.720  17.650  22.610  1.00  0.00            
ATOM    121  H55 BCD     1      30.510  18.120  24.960  1.00  0.00            
ATOM    122  H56 BCD     1      32.680  18.120  23.600  1.00  0.00            
ATOM    123  H57 BCD     1      31.560  18.570  20.780  1.00  0.00            
ATOM    124  H58 BCD     1      33.860  18.820  20.200  1.00  0.00            
ATOM    125  H59 BCD     1      33.240  20.130  21.170  1.00  0.00            
ATOM    126  H60 BCD     1      35.340  18.420  21.670  1.00  0.00            
ATOM    127  C37 BCD     1      29.570  14.680  16.620  1.00  0.00            
ATOM    128  O31 BCD     1      28.230  14.880  17.070  1.00  0.00            
ATOM    129  C38 BCD     1      30.190  13.630  17.570  1.00  0.00            
ATOM    130  O32 BCD     1      29.640  12.310  17.270  1.00  0.00            
ATOM    131  C39 BCD     1      30.090  14.140  19.010  1.00  0.00            
ATOM    132  O33 BCD     1      30.680  13.170  19.880  1.00  0.00            
ATOM    133  C40 BCD     1      30.810  15.490  19.070  1.00  0.00            
ATOM    134  C41 BCD     1      30.270  16.490  17.990  1.00  0.00            
ATOM    135  O34 BCD     1      30.310  15.910  16.730  1.00  0.00            
ATOM    136  C42 BCD     1      31.070  17.790  18.000  1.00  0.00            
ATOM    137  O35 BCD     1      32.470  17.640  18.070  1.00  0.00            
ATOM    138  H61 BCD     1      29.610  14.460  15.540  1.00  0.00            
ATOM    139  H62 BCD     1      31.210  13.610  17.180  1.00  0.00            
ATOM    140  H63 BCD     1      28.690  12.450  17.240  1.00  0.00            
ATOM    141  H64 BCD     1      29.040  14.270  19.310  1.00  0.00            
ATOM    142  H65 BCD     1      30.040  12.890  20.540  1.00  0.00            
ATOM    143  H66 BCD     1      31.890  15.410  18.890  1.00  0.00            
ATOM    144  H67 BCD     1      29.220  16.760  18.210  1.00  0.00            
ATOM    145  H68 BCD     1      30.730  18.400  17.160  1.00  0.00            
ATOM    146  H69 BCD     1      30.750  18.380  18.860  1.00  0.00            
ATOM    147  H70 BCD     1      32.820  18.470  17.720  1.00  0.00            
ATOM    148  C1  EK2     2      24.030  15.470  21.880  1.00  0.00            
ATOM    149  O1  EK2     2      24.130  16.870  21.560  1.00  0.00            
ATOM    150  C2  EK2     2      25.130  17.670  21.950  1.00  0.00            
ATOM    151  C3  EK2     2      25.210  18.220  23.260  1.00  0.00            
ATOM    152  Cl1 EK2     2      24.040  17.980  24.520  1.00  0.00            
ATOM    153  C4  EK2     2      26.290  19.100  23.530  1.00  0.00            
ATOM    154  C5  EK2     2      27.320  19.400  22.600  1.00  0.00            
ATOM    155  C6  EK2     2      27.160  18.890  21.320  1.00  0.00            
ATOM    156  Cl2 EK2     2      28.280  19.490  20.120  1.00  0.00            
ATOM    157  C7  EK2     2      26.060  18.080  20.960  1.00  0.00            
ATOM    158  C8  EK2     2      25.910  17.620  19.530  1.00  0.00            
ATOM    159  O2  EK2     2      25.730  18.410  18.640  1.00  0.00            
ATOM    160  O3  EK2     2      26.530  16.410  19.290  1.00  0.00            
ATOM    161  H1  EK2     2      23.190  15.000  21.360  1.00  0.00            
ATOM    162  H2  EK2     2      24.900  14.920  21.500  1.00  0.00            
ATOM    163  H3  EK2     2      24.100  15.240  22.950  1.00  0.00            
ATOM    164  H4  EK2     2      26.380  19.530  24.520  1.00  0.00            
ATOM    165  H5  EK2     2      28.070  20.140  22.880  1.00  0.00            
ATOM    166  H6  EK2     2      26.700  16.170  20.220  1.00  0.00            
TER
ENDMDL
MODEL        1
ATOM      1  C1  BCD     1      29.380  15.790  18.630  1.00  0.00            
ATOM      2  O1  BCD     1      28.950  16.620  19.760  1.00  0.00            
ATOM      3  C2  BCD     1      30.840  15.350  18.780  1.00  0.00            
ATOM      4  O2  BCD     1      31.040  14.550  19.960  1.00  0.00            
ATOM      5  C3  BCD     1      31.800  16.510  18.730  1.00  0.00            
ATOM      6  O3  BCD     1      33.200  16.090  18.560  1.00  0.00            
ATOM      7  C4  BCD     1      31.460  17.500  17.570  1.00  0.00            
ATOM      8  C5  BCD     1      30.000  17.770  17.440  1.00  0.00            
ATOM      9  O4  BCD     1      29.280  16.490  17.350  1.00  0.00            
ATOM     10  C6  BCD     1      29.650  18.710  16.240  1.00  0.00            
ATOM     11  O5  BCD     1      30.210  18.260  15.010  1.00  0.00            
ATOM     12  H1  BCD     1      28.690  14.940  18.590  1.00  0.00            
ATOM     13  H2  BCD     1      31.070  14.670  17.940  1.00  0.00            
ATOM     14  H3  BCD     1      30.400  14.920  20.580  1.00  0.00            
ATOM     15  H4  BCD     1      31.630  16.980  19.710  1.00  0.00            
ATOM     16  H5  BCD     1      33.560  15.670  19.350  1.00  0.00            
ATOM     17  H6  BCD     1      31.650  16.980  16.620  1.00  0.00            
ATOM     18  H7  BCD     1      29.560  18.270  18.310  1.00  0.00            
ATOM     19  H8  BCD     1      28.560  18.720  16.200  1.00  0.00            
ATOM     20  H9  BCD     1      29.920  19.760  16.440  1.00  0.00            
ATOM     21  H10 BCD     1      29.860  18.830  14.320  1.00  0.00            
ATOM     22  C7  BCD     1      25.880  16.980  22.460  1.00  0.00            
ATOM     23  O6  BCD     1      26.640  18.120  22.980  1.00  0.00            
ATOM     24  C8  BCD     1      26.740  15.720  22.770  1.00  0.00            
ATOM     25  O7  BCD     1      26.970  15.540  24.180  1.00  0.00            
ATOM     26  C9  BCD     1      28.020  15.930  21.900  1.00  0.00            
ATOM     27  O8  BCD     1      28.960  14.840  21.910  1.00  0.00            
ATOM     28  C10 BCD     1      27.720  16.190  20.360  1.00  0.00            
ATOM     29  C11 BCD     1      26.690  17.270  20.220  1.00  0.00            
ATOM     30  O9  BCD     1      25.610  17.240  21.080  1.00  0.00            
ATOM     31  C12 BCD     1      26.110  17.360  18.760  1.00  0.00            
ATOM     32  O10 BCD     1      25.600  16.090  18.300  1.00  0.00            
ATOM     33  H11 BCD     1      24.950  16.870  23.030  1.00  0.00            
ATOM     34  H12 BCD     1      26.190  14.830  22.430  1.00  0.00            
ATOM     35  H13 BCD     1      27.240  14.620  24.270  1.00  0.00            
ATOM     36  H14 BCD     1      28.550  16.800  22.300  1.00  0.00            
ATOM     37  H15 BCD     1      29.160  14.680  22.840  1.00  0.00            
ATOM     38  H16 BCD     1      27.340  15.220  20.020  1.00  0.00            
ATOM     39  H17 BCD     1      27.140  18.220  20.540  1.00  0.00            
ATOM     40  H18 BCD     1      25.280  18.090  18.750  1.00  0.00            
ATOM     41  H19 BCD     1      26.930  17.630  18.090  1.00  0.00            
ATOM     42  H20 BCD     1      25.930  15.990  17.400  1.00  0.00            
ATOM     43  C13 BCD     1      26.090  21.780  25.020  1.00  0.00            
ATOM     44  O11 BCD     1      27.260  22.420  24.520  1.00  0.00            
ATOM     45  C14 BCD     1      26.410  20.520  25.890  1.00  0.00            
ATOM     46  O12 BCD     1      27.370  20.850  26.900  1.00  0.00            
ATOM     47  C15 BCD     1      26.790  19.360  25.010  1.00  0.00            
ATOM     48  O13 BCD     1      27.020  18.110  25.740  1.00  0.00            
ATOM     49  C16 BCD     1      25.940  19.110  23.810  1.00  0.00            
ATOM     50  C17 BCD     1      25.800  20.440  23.040  1.00  0.00            
ATOM     51  O14 BCD     1      25.320  21.440  23.910  1.00  0.00            
ATOM     52  C18 BCD     1      24.870  20.420  21.860  1.00  0.00            
ATOM     53  O15 BCD     1      23.550  19.920  22.200  1.00  0.00            
ATOM     54  H21 BCD     1      25.540  22.490  25.650  1.00  0.00            
ATOM     55  H22 BCD     1      25.580  20.170  26.520  1.00  0.00            
ATOM     56  H23 BCD     1      27.410  20.070  27.460  1.00  0.00            
ATOM     57  H24 BCD     1      27.720  19.760  24.600  1.00  0.00            
ATOM     58  H25 BCD     1      26.730  17.430  25.130  1.00  0.00            
ATOM     59  H26 BCD     1      24.990  18.690  24.170  1.00  0.00            
ATOM     60  H27 BCD     1      26.810  20.680  22.660  1.00  0.00            
ATOM     61  H28 BCD     1      24.830  21.410  21.390  1.00  0.00            
ATOM     62  H29 BCD     1      25.290  19.770  21.080  1.00  0.00            
ATOM     63  H30 BCD     1      23.100  19.810  21.360  1.00  0.00            
ATOM     64  C19 BCD     1      29.050  26.210  24.610  1.00  0.00            
ATOM     65  O16 BCD     1      30.320  25.830  24.420  1.00  0.00            
ATOM     66  C20 BCD     1      28.530  25.620  25.960  1.00  0.00            
ATOM     67  O17 BCD     1      29.400  26.100  26.980  1.00  0.00            
ATOM     68  C21 BCD     1      28.320  24.160  25.930  1.00  0.00            
ATOM     69  O18 BCD     1      27.950  23.510  27.160  1.00  0.00            
ATOM     70  C22 BCD     1      27.340  23.830  24.710  1.00  0.00            
ATOM     71  C23 BCD     1      27.870  24.400  23.370  1.00  0.00            
ATOM     72  O19 BCD     1      28.120  25.800  23.570  1.00  0.00            
ATOM     73  C24 BCD     1      26.910  24.130  22.210  1.00  0.00            
ATOM     74  O20 BCD     1      25.670  24.680  22.320  1.00  0.00            
ATOM     75  H31 BCD     1      28.910  27.300  24.560  1.00  0.00            
ATOM     76  H32 BCD     1      27.550  26.040  26.210  1.00  0.00            
ATOM     77  H33 BCD     1      30.250  25.720  26.760  1.00  0.00            
ATOM     78  H34 BCD     1      29.260  23.670  25.630  1.00  0.00            
ATOM     79  H35 BCD     1      27.980  22.580  26.950  1.00  0.00            
ATOM     80  H36 BCD     1      26.320  24.240  24.710  1.00  0.00            
ATOM     81  H37 BCD     1      28.820  23.920  23.100  1.00  0.00            
ATOM     82  H38 BCD     1      27.440  24.650  21.400  1.00  0.00            
ATOM     83  H39 BCD     1      26.760  23.100  21.860  1.00  0.00            
ATOM     84  H40 BCD     1      25.240  24.250  23.060  1.00  0.00            
ATOM     85  C25 BCD     1      33.880  26.550  22.500  1.00  0.00            
ATOM     86  O21 BCD     1      33.720  25.140  22.150  1.00  0.00            
ATOM     87  C26 BCD     1      33.840  26.680  24.010  1.00  0.00            
ATOM     88  O22 BCD     1      34.970  25.900  24.480  1.00  0.00            
ATOM     89  C27 BCD     1      32.580  26.120  24.640  1.00  0.00            
ATOM     90  O23 BCD     1      32.600  26.360  26.050  1.00  0.00            
ATOM     91  C28 BCD     1      31.320  26.760  23.980  1.00  0.00            
ATOM     92  C29 BCD     1      31.390  26.760  22.420  1.00  0.00            
ATOM     93  O24 BCD     1      32.750  27.210  22.020  1.00  0.00            
ATOM     94  C30 BCD     1      30.330  27.530  21.700  1.00  0.00            
ATOM     95  O25 BCD     1      30.230  27.260  20.300  1.00  0.00            
ATOM     96  H41 BCD     1      34.780  27.010  22.080  1.00  0.00            
ATOM     97  H42 BCD     1      34.050  27.740  24.220  1.00  0.00            
ATOM     98  H43 BCD     1      34.780  24.990  24.260  1.00  0.00            
ATOM     99  H44 BCD     1      32.650  25.030  24.550  1.00  0.00            
ATOM    100  H45 BCD     1      33.220  25.830  26.550  1.00  0.00            
ATOM    101  H46 BCD     1      31.170  27.770  24.360  1.00  0.00            
ATOM    102  H47 BCD     1      31.400  25.720  22.060  1.00  0.00            
ATOM    103  H48 BCD     1      29.350  27.280  22.130  1.00  0.00            
ATOM    104  H49 BCD     1      30.450  28.620  21.760  1.00  0.00            
ATOM    105  H50 BCD     1      29.500  26.670  20.110  1.00  0.00            
ATOM    106  C31 BCD     1      35.690  22.160  20.260  1.00  0.00            
ATOM    107  O26 BCD     1      34.480  21.540  19.860  1.00  0.00            
ATOM    108  C32 BCD     1      35.730  22.190  21.820  1.00  0.00            
ATOM    109  O27 BCD     1      35.730  20.960  22.510  1.00  0.00            
ATOM    110  C33 BCD     1      34.680  23.090  22.360  1.00  0.00            
ATOM    111  C34 BCD     1      34.890  24.420  21.760  1.00  0.00            
ATOM    112  C35 BCD     1      35.010  24.300  20.220  1.00  0.00            
ATOM    113  O28 BCD     1      35.910  23.420  19.750  1.00  0.00            
ATOM    114  C36 BCD     1      35.130  25.600  19.400  1.00  0.00            
ATOM    115  O29 BCD     1      36.140  26.540  19.720  1.00  0.00            
ATOM    116  O30 BCD     1      34.780  23.190  23.810  1.00  0.00            
ATOM    117  H51 BCD     1      36.490  21.540  19.830  1.00  0.00            
ATOM    118  H52 BCD     1      36.680  22.690  22.040  1.00  0.00            
ATOM    119  H53 BCD     1      36.650  20.730  22.640  1.00  0.00            
ATOM    120  H54 BCD     1      33.690  22.720  22.060  1.00  0.00            
ATOM    121  H55 BCD     1      34.460  22.380  24.230  1.00  0.00            
ATOM    122  H56 BCD     1      35.800  24.880  22.160  1.00  0.00            
ATOM    123  H57 BCD     1      34.030  23.910  19.950  1.00  0.00            
ATOM    124  H58 BCD     1      35.150  25.330  18.340  1.00  0.00            
ATOM    125  H59 BCD     1      34.210  26.130  19.690  1.00  0.00            
ATOM    126  H60 BCD     1      37.020  26.150  19.760  1.00  0.00            
ATOM    127  C37 BCD     1      32.960  19.320  16.720  1.00  0.00            
ATOM    128  O31 BCD     1      32.160  18.710  17.750  1.00  0.00            
ATOM    129  C38 BCD     1      34.460  19.090  16.910  1.00  0.00            
ATOM    130  O32 BCD     1      34.730  17.720  16.980  1.00  0.00            
ATOM    131  C39 BCD     1      34.920  19.670  18.250  1.00  0.00            
ATOM    132  O33 BCD     1      36.380  19.540  18.390  1.00  0.00            
ATOM    133  C40 BCD     1      34.440  21.130  18.440  1.00  0.00            
ATOM    134  C41 BCD     1      32.940  21.370  17.970  1.00  0.00            
ATOM    135  O34 BCD     1      32.680  20.720  16.740  1.00  0.00            
ATOM    136  C42 BCD     1      32.640  22.840  17.920  1.00  0.00            
ATOM    137  O35 BCD     1      33.770  23.590  17.350  1.00  0.00            
ATOM    138  H61 BCD     1      32.740  18.930  15.720  1.00  0.00            
ATOM    139  H62 BCD     1      34.910  19.700  16.110  1.00  0.00            
ATOM    140  H63 BCD     1      34.210  17.320  17.690  1.00  0.00            
ATOM    141  H64 BCD     1      34.480  19.210  19.140  1.00  0.00            
ATOM    142  H65 BCD     1      36.780  19.880  17.590  1.00  0.00            
ATOM    143  H66 BCD     1      35.150  21.780  17.910  1.00  0.00            
ATOM    144  H67 BCD     1      32.200  20.990  18.690  1.00  0.00            
ATOM    145  H68 BCD     1      31.780  23.060  17.270  1.00  0.00            
ATOM    146  H69 BCD     1      32.360  23.210  18.910  1.00  0.00            
ATOM    147  H70 BCD     1      33.550  24.520  17.240  1.00  0.00            
ATOM    148  C1  EK2     2      30.790  17.830  23.250  1.00  0.00            
ATOM    149  O1  EK2     2      29.740  18.800  23.190  1.00  0.00            
ATOM    150  C2  EK2     2      30.230  20.090  23.320  1.00  0.00            
ATOM    151  C3  EK2     2      30.820  20.640  24.480  1.00  0.00            
ATOM    152  Cl1 EK2     2      30.680  19.610  25.950  1.00  0.00            
ATOM    153  C4  EK2     2      31.350  21.950  24.480  1.00  0.00            
ATOM    154  C5  EK2     2      31.340  22.750  23.370  1.00  0.00            
ATOM    155  C6  EK2     2      30.730  22.190  22.280  1.00  0.00            
ATOM    156  Cl2 EK2     2      30.550  23.230  20.870  1.00  0.00            
ATOM    157  C7  EK2     2      30.240  20.870  22.200  1.00  0.00            
ATOM    158  C8  EK2     2      29.480  20.390  21.000  1.00  0.00            
ATOM    159  O2  EK2     2      28.370  20.800  20.670  1.00  0.00            
ATOM    160  O3  EK2     2      30.240  19.700  20.030  1.00  0.00            
ATOM    161  H1  EK2     2      31.240  17.700  22.250  1.00  0.00            
ATOM    162  H2  EK2     2      31.590  18.000  23.980  1.00  0.00            
ATOM    163  H3  EK2     2      30.410  16.840  23.510  1.00  0.00            
ATOM    164  H4  EK2     2      31.830  22.270  25.400  1.00  0.00            
ATOM    165  H5  EK2     2      31.800  23.730  23.370  1.00  0.00            
ATOM    166  H6  EK2     2      31.050  19.470  20.520  1.00  0.00            
TER
ENDMDL
MODEL        1
ATOM      1  C1  BCD     1      18.940  14.480  14.480  1.00  0.00            
ATOM      2  O1  BCD     1      18.780  15.430  15.500  1.00  0.00            
ATOM      3  C2  BCD     1      19.280  13.080  15.070  1.00  0.00            
ATOM      4  O2  BCD     1      18.210  12.650  15.940  1.00  0.00            
ATOM      5  C3  BCD     1      20.600  13.160  15.910  1.00  0.00            
ATOM      6  O3  BCD     1      20.880  11.970  16.700  1.00  0.00            
ATOM      7  C4  BCD     1      21.700  13.560  15.010  1.00  0.00            
ATOM      8  C5  BCD     1      21.380  14.850  14.240  1.00  0.00            
ATOM      9  O4  BCD     1      20.060  14.790  13.600  1.00  0.00            
ATOM     10  C6  BCD     1      22.420  15.290  13.230  1.00  0.00            
ATOM     11  O5  BCD     1      22.690  14.450  12.090  1.00  0.00            
ATOM     12  H1  BCD     1      18.030  14.400  13.880  1.00  0.00            
ATOM     13  H2  BCD     1      19.480  12.270  14.360  1.00  0.00            
ATOM     14  H3  BCD     1      17.680  11.930  15.580  1.00  0.00            
ATOM     15  H4  BCD     1      20.440  13.960  16.650  1.00  0.00            
ATOM     16  H5  BCD     1      20.850  11.220  16.090  1.00  0.00            
ATOM     17  H6  BCD     1      22.170  12.800  14.380  1.00  0.00            
ATOM     18  H7  BCD     1      21.270  15.650  14.980  1.00  0.00            
ATOM     19  H8  BCD     1      21.950  16.210  12.840  1.00  0.00            
ATOM     20  H9  BCD     1      23.350  15.480  13.780  1.00  0.00            
ATOM     21  H10 BCD     1      23.290  14.860  11.460  1.00  0.00            
ATOM     22  C7  BCD     1      16.490  18.660  16.460  1.00  0.00            
ATOM     23  O6  BCD     1      17.600  19.190  17.200  1.00  0.00            
ATOM     24  C8  BCD     1      16.100  17.330  17.140  1.00  0.00            
ATOM     25  O7  BCD     1      15.760  17.700  18.550  1.00  0.00            
ATOM     26  C9  BCD     1      17.160  16.210  16.900  1.00  0.00            
ATOM     27  O8  BCD     1      16.700  14.910  17.340  1.00  0.00            
ATOM     28  C10 BCD     1      17.600  16.180  15.460  1.00  0.00            
ATOM     29  C11 BCD     1      17.850  17.580  14.810  1.00  0.00            
ATOM     30  O9  BCD     1      16.820  18.500  15.120  1.00  0.00            
ATOM     31  C12 BCD     1      18.060  17.530  13.290  1.00  0.00            
ATOM     32  O10 BCD     1      16.930  17.060  12.560  1.00  0.00            
ATOM     33  H11 BCD     1      15.630  19.340  16.520  1.00  0.00            
ATOM     34  H12 BCD     1      15.180  17.110  16.590  1.00  0.00            
ATOM     35  H13 BCD     1      15.530  16.900  19.030  1.00  0.00            
ATOM     36  H14 BCD     1      18.020  16.490  17.520  1.00  0.00            
ATOM     37  H15 BCD     1      17.250  14.280  16.860  1.00  0.00            
ATOM     38  H16 BCD     1      16.790  15.730  14.870  1.00  0.00            
ATOM     39  H17 BCD     1      18.720  18.060  15.270  1.00  0.00            
ATOM     40  H18 BCD     1      18.220  18.550  12.930  1.00  0.00            
ATOM     41  H19 BCD     1      18.950  16.950  13.030  1.00  0.00            
ATOM     42  H20 BCD     1      17.040  16.210  12.130  1.00  0.00            
ATOM     43  C13 BCD     1      18.940  22.770  18.810  1.00  0.00            
ATOM     44  O11 BCD     1      20.100  22.240  19.460  1.00  0.00            
ATOM     45  C14 BCD     1      17.760  22.130  19.470  1.00  0.00            
ATOM     46  O12 BCD     1      17.760  22.220  20.860  1.00  0.00            
ATOM     47  C15 BCD     1      17.690  20.700  19.020  1.00  0.00            
ATOM     48  O13 BCD     1      16.460  20.080  19.620  1.00  0.00            
ATOM     49  C16 BCD     1      17.690  20.570  17.460  1.00  0.00            
ATOM     50  C17 BCD     1      18.960  21.260  16.910  1.00  0.00            
ATOM     51  O14 BCD     1      19.040  22.550  17.390  1.00  0.00            
ATOM     52  C18 BCD     1      18.900  21.300  15.370  1.00  0.00            
ATOM     53  O15 BCD     1      17.700  21.930  14.810  1.00  0.00            
ATOM     54  H21 BCD     1      18.970  23.860  18.860  1.00  0.00            
ATOM     55  H22 BCD     1      16.820  22.560  19.090  1.00  0.00            
ATOM     56  H23 BCD     1      18.590  22.650  21.100  1.00  0.00            
ATOM     57  H24 BCD     1      18.600  20.220  19.400  1.00  0.00            
ATOM     58  H25 BCD     1      16.420  19.170  19.330  1.00  0.00            
ATOM     59  H26 BCD     1      16.790  21.010  17.030  1.00  0.00            
ATOM     60  H27 BCD     1      19.780  20.630  17.300  1.00  0.00            
ATOM     61  H28 BCD     1      19.740  21.800  14.880  1.00  0.00            
ATOM     62  H29 BCD     1      18.980  20.260  15.030  1.00  0.00            
ATOM     63  H30 BCD     1      17.320  22.460  15.520  1.00  0.00            
ATOM     64  C19 BCD     1      23.600  23.710  21.090  1.00  0.00            
ATOM     65  O16 BCD     1      24.000  22.510  21.690  1.00  0.00            
ATOM     66  C20 BCD     1      22.300  24.100  21.730  1.00  0.00            
ATOM     67  O17 BCD     1      22.300  24.010  23.140  1.00  0.00            
ATOM     68  C21 BCD     1      21.090  23.230  21.300  1.00  0.00            
ATOM     69  O18 BCD     1      19.810  23.790  21.780  1.00  0.00            
ATOM     70  C22 BCD     1      21.110  23.220  19.760  1.00  0.00            
ATOM     71  C23 BCD     1      22.470  22.840  19.130  1.00  0.00            
ATOM     72  O19 BCD     1      23.580  23.700  19.640  1.00  0.00            
ATOM     73  C24 BCD     1      22.440  23.010  17.630  1.00  0.00            
ATOM     74  O20 BCD     1      22.000  24.310  17.090  1.00  0.00            
ATOM     75  H31 BCD     1      24.200  24.530  21.480  1.00  0.00            
ATOM     76  H32 BCD     1      22.100  25.130  21.420  1.00  0.00            
ATOM     77  H33 BCD     1      23.040  24.480  23.550  1.00  0.00            
ATOM     78  H34 BCD     1      21.310  22.180  21.490  1.00  0.00            
ATOM     79  H35 BCD     1      19.920  23.920  22.720  1.00  0.00            
ATOM     80  H36 BCD     1      20.870  24.250  19.430  1.00  0.00            
ATOM     81  H37 BCD     1      22.690  21.830  19.490  1.00  0.00            
ATOM     82  H38 BCD     1      23.340  22.800  17.040  1.00  0.00            
ATOM     83  H39 BCD     1      21.630  22.330  17.350  1.00  0.00            
ATOM     84  H40 BCD     1      22.630  24.970  17.390  1.00  0.00            
ATOM     85  C25 BCD     1      27.340  20.250  22.010  1.00  0.00            
ATOM     86  O21 BCD     1      26.510  19.340  21.400  1.00  0.00            
ATOM     87  C26 BCD     1      26.710  20.660  23.370  1.00  0.00            
ATOM     88  O22 BCD     1      26.440  19.570  24.180  1.00  0.00            
ATOM     89  C27 BCD     1      25.330  21.400  23.180  1.00  0.00            
ATOM     90  O23 BCD     1      24.840  22.060  24.340  1.00  0.00            
ATOM     91  C28 BCD     1      25.320  22.420  22.050  1.00  0.00            
ATOM     92  C29 BCD     1      26.190  22.050  20.850  1.00  0.00            
ATOM     93  O24 BCD     1      27.460  21.420  21.230  1.00  0.00            
ATOM     94  C30 BCD     1      26.550  23.280  20.010  1.00  0.00            
ATOM     95  O25 BCD     1      27.930  23.490  19.780  1.00  0.00            
ATOM     96  H41 BCD     1      28.340  19.850  22.230  1.00  0.00            
ATOM     97  H42 BCD     1      27.430  21.310  23.890  1.00  0.00            
ATOM     98  H43 BCD     1      25.880  18.960  23.680  1.00  0.00            
ATOM     99  H44 BCD     1      24.570  20.660  22.900  1.00  0.00            
ATOM    100  H45 BCD     1      25.090  21.500  25.080  1.00  0.00            
ATOM    101  H46 BCD     1      25.620  23.390  22.480  1.00  0.00            
ATOM    102  H47 BCD     1      25.620  21.310  20.260  1.00  0.00            
ATOM    103  H48 BCD     1      25.950  23.360  19.100  1.00  0.00            
ATOM    104  H49 BCD     1      26.230  24.170  20.570  1.00  0.00            
ATOM    105  H50 BCD     1      28.310  22.620  19.650  1.00  0.00            
ATOM    106  C31 BCD     1      26.300  15.440  20.240  1.00  0.00            
ATOM    107  O26 BCD     1      25.470  15.830  19.130  1.00  0.00            
ATOM    108  C32 BCD     1      25.780  15.700  21.630  1.00  0.00            
ATOM    109  O27 BCD     1      24.580  14.990  21.950  1.00  0.00            
ATOM    110  C33 BCD     1      25.480  17.250  21.680  1.00  0.00            
ATOM    111  C34 BCD     1      26.810  17.940  21.490  1.00  0.00            
ATOM    112  C35 BCD     1      27.520  17.510  20.210  1.00  0.00            
ATOM    113  O28 BCD     1      27.540  16.070  20.090  1.00  0.00            
ATOM    114  C36 BCD     1      28.940  17.980  20.020  1.00  0.00            
ATOM    115  O29 BCD     1      29.720  17.460  21.080  1.00  0.00            
ATOM    116  O30 BCD     1      24.900  17.600  22.970  1.00  0.00            
ATOM    117  H51 BCD     1      26.540  14.390  20.020  1.00  0.00            
ATOM    118  H52 BCD     1      26.550  15.450  22.370  1.00  0.00            
ATOM    119  H53 BCD     1      24.840  14.060  21.930  1.00  0.00            
ATOM    120  H54 BCD     1      24.720  17.510  20.930  1.00  0.00            
ATOM    121  H55 BCD     1      24.090  17.100  23.060  1.00  0.00            
ATOM    122  H56 BCD     1      27.490  17.670  22.310  1.00  0.00            
ATOM    123  H57 BCD     1      26.930  17.940  19.390  1.00  0.00            
ATOM    124  H58 BCD     1      29.240  17.610  19.030  1.00  0.00            
ATOM    125  H59 BCD     1      28.940  19.070  19.880  1.00  0.00            
ATOM    126  H60 BCD     1      29.650  16.500  21.080  1.00  0.00            
ATOM    127  C37 BCD     1      24.040  13.700  15.750  1.00  0.00            
ATOM    128  O31 BCD     1      22.720  14.040  15.980  1.00  0.00            
ATOM    129  C38 BCD     1      24.610  12.920  16.970  1.00  0.00            
ATOM    130  O32 BCD     1      23.970  11.640  17.210  1.00  0.00            
ATOM    131  C39 BCD     1      24.560  13.790  18.240  1.00  0.00            
ATOM    132  O33 BCD     1      25.020  12.940  19.310  1.00  0.00            
ATOM    133  C40 BCD     1      25.480  15.000  18.000  1.00  0.00            
ATOM    134  C41 BCD     1      25.000  15.750  16.780  1.00  0.00            
ATOM    135  O34 BCD     1      24.750  14.870  15.680  1.00  0.00            
ATOM    136  C42 BCD     1      26.070  16.750  16.280  1.00  0.00            
ATOM    137  O35 BCD     1      27.310  16.010  15.990  1.00  0.00            
ATOM    138  H61 BCD     1      24.130  13.150  14.810  1.00  0.00            
ATOM    139  H62 BCD     1      25.660  12.750  16.740  1.00  0.00            
ATOM    140  H63 BCD     1      23.040  11.840  17.100  1.00  0.00            
ATOM    141  H64 BCD     1      23.470  13.940  18.300  1.00  0.00            
ATOM    142  H65 BCD     1      24.480  12.140  19.290  1.00  0.00            
ATOM    143  H66 BCD     1      26.480  14.590  17.810  1.00  0.00            
ATOM    144  H67 BCD     1      24.050  16.220  17.050  1.00  0.00            
ATOM    145  H68 BCD     1      25.790  17.360  15.410  1.00  0.00            
ATOM    146  H69 BCD     1      26.240  17.480  17.080  1.00  0.00            
ATOM    147  H70 BCD     1      28.040  16.540  15.650  1.00  0.00            
ATOM    148  C1  EK2     2      18.320  17.290  20.970  1.00  0.00            
ATOM    149  O1  EK2     2      19.230  17.850  19.930  1.00  0.00            
ATOM    150  C2  EK2     2      20.490  18.360  20.130  1.00  0.00            
ATOM    151  C3  EK2     2      20.760  19.120  21.290  1.00  0.00            
ATOM    152  Cl1 EK2     2      19.590  19.580  22.480  1.00  0.00            
ATOM    153  C4  EK2     2      22.050  19.550  21.570  1.00  0.00            
ATOM    154  C5  EK2     2      22.970  19.460  20.550  1.00  0.00            
ATOM    155  C6  EK2     2      22.700  18.880  19.310  1.00  0.00            
ATOM    156  Cl2 EK2     2      23.940  18.660  18.130  1.00  0.00            
ATOM    157  C7  EK2     2      21.480  18.260  19.150  1.00  0.00            
ATOM    158  C8  EK2     2      21.200  17.520  17.960  1.00  0.00            
ATOM    159  O2  EK2     2      20.810  18.080  16.970  1.00  0.00            
ATOM    160  O3  EK2     2      21.230  16.180  18.130  1.00  0.00            
ATOM    161  H1  EK2     2      17.410  17.900  21.040  1.00  0.00            
ATOM    162  H2  EK2     2      18.140  16.260  20.660  1.00  0.00            
ATOM    163  H3  EK2     2      18.830  17.210  21.940  1.00  0.00            
ATOM    164  H4  EK2     2      22.290  19.970  22.540  1.00  0.00            
ATOM    165  H5  EK2     2      23.960  19.890  20.710  1.00  0.00            
ATOM    166  H6  EK2     2      21.720  15.920  18.920  1.00  0.00            
TER
ENDMDL
MODEL        1
ATOM      1  C1  BCD     1      28.610  18.480  10.010  1.00  0.00            
ATOM      2  O1  BCD     1      28.430  18.840  11.420  1.00  0.00            
ATOM      3  C2  BCD     1      29.440  17.190  10.120  1.00  0.00            
ATOM      4  O2  BCD     1      28.740  16.100  10.810  1.00  0.00            
ATOM      5  C3  BCD     1      30.810  17.370  10.840  1.00  0.00            
ATOM      6  O3  BCD     1      31.550  16.180  10.800  1.00  0.00            
ATOM      7  C4  BCD     1      31.570  18.600  10.260  1.00  0.00            
ATOM      8  C5  BCD     1      30.700  19.840  10.190  1.00  0.00            
ATOM      9  O4  BCD     1      29.430  19.500   9.500  1.00  0.00            
ATOM     10  C6  BCD     1      31.380  21.080   9.540  1.00  0.00            
ATOM     11  O5  BCD     1      31.710  20.870   8.160  1.00  0.00            
ATOM     12  H1  BCD     1      27.660  18.330   9.480  1.00  0.00            
ATOM     13  H2  BCD     1      29.700  16.880   9.100  1.00  0.00            
ATOM     14  H3  BCD     1      29.300  15.320  10.830  1.00  0.00            
ATOM     15  H4  BCD     1      30.630  17.630  11.890  1.00  0.00            
ATOM     16  H5  BCD     1      32.450  16.340  11.080  1.00  0.00            
ATOM     17  H6  BCD     1      31.820  18.450   9.200  1.00  0.00            
ATOM     18  H7  BCD     1      30.430  20.310  11.140  1.00  0.00            
ATOM     19  H8  BCD     1      30.780  22.000   9.610  1.00  0.00            
ATOM     20  H9  BCD     1      32.280  21.250  10.160  1.00  0.00            
ATOM     21  H10 BCD     1      32.360  21.560   7.970  1.00  0.00            
ATOM     22  C7  BCD     1      25.250  20.350  13.760  1.00  0.00            
ATOM     23  O6  BCD     1      26.160  20.740  14.810  1.00  0.00            
ATOM     24  C8  BCD     1      25.340  18.840  13.480  1.00  0.00            
ATOM     25  O7  BCD     1      24.870  18.180  14.720  1.00  0.00            
ATOM     26  C9  BCD     1      26.750  18.450  13.130  1.00  0.00            
ATOM     27  O8  BCD     1      26.800  17.040  12.830  1.00  0.00            
ATOM     28  C10 BCD     1      27.100  19.140  11.820  1.00  0.00            
ATOM     29  C11 BCD     1      26.950  20.660  12.000  1.00  0.00            
ATOM     30  O9  BCD     1      25.630  20.960  12.530  1.00  0.00            
ATOM     31  C12 BCD     1      26.960  21.560  10.750  1.00  0.00            
ATOM     32  O10 BCD     1      26.160  21.120   9.680  1.00  0.00            
ATOM     33  H11 BCD     1      24.190  20.550  13.940  1.00  0.00            
ATOM     34  H12 BCD     1      24.540  18.710  12.730  1.00  0.00            
ATOM     35  H13 BCD     1      25.140  18.770  15.430  1.00  0.00            
ATOM     36  H14 BCD     1      27.470  18.870  13.840  1.00  0.00            
ATOM     37  H15 BCD     1      27.550  16.780  12.270  1.00  0.00            
ATOM     38  H16 BCD     1      26.420  18.750  11.060  1.00  0.00            
ATOM     39  H17 BCD     1      27.730  21.030  12.690  1.00  0.00            
ATOM     40  H18 BCD     1      26.630  22.590  10.980  1.00  0.00            
ATOM     41  H19 BCD     1      28.020  21.610  10.460  1.00  0.00            
ATOM     42  H20 BCD     1      26.660  21.200   8.870  1.00  0.00            
ATOM     43  C13 BCD     1      26.760  23.180  18.120  1.00  0.00            
ATOM     44  O11 BCD     1      28.170  22.970  18.070  1.00  0.00            
ATOM     45  C14 BCD     1      26.010  21.790  18.270  1.00  0.00            
ATOM     46  O12 BCD     1      26.480  21.140  19.520  1.00  0.00            
ATOM     47  C15 BCD     1      26.110  20.910  17.040  1.00  0.00            
ATOM     48  O13 BCD     1      25.450  19.640  17.080  1.00  0.00            
ATOM     49  C16 BCD     1      25.760  21.670  15.750  1.00  0.00            
ATOM     50  C17 BCD     1      26.400  23.020  15.700  1.00  0.00            
ATOM     51  O14 BCD     1      26.250  23.780  16.950  1.00  0.00            
ATOM     52  C18 BCD     1      25.750  23.880  14.660  1.00  0.00            
ATOM     53  O15 BCD     1      24.280  24.010  14.640  1.00  0.00            
ATOM     54  H21 BCD     1      26.630  23.820  19.010  1.00  0.00            
ATOM     55  H22 BCD     1      24.940  22.050  18.320  1.00  0.00            
ATOM     56  H23 BCD     1      25.860  20.490  19.870  1.00  0.00            
ATOM     57  H24 BCD     1      27.200  20.760  16.920  1.00  0.00            
ATOM     58  H25 BCD     1      25.980  19.080  17.660  1.00  0.00            
ATOM     59  H26 BCD     1      24.680  21.800  15.850  1.00  0.00            
ATOM     60  H27 BCD     1      27.460  22.930  15.440  1.00  0.00            
ATOM     61  H28 BCD     1      26.150  24.880  14.840  1.00  0.00            
ATOM     62  H29 BCD     1      26.170  23.700  13.660  1.00  0.00            
ATOM     63  H30 BCD     1      23.910  24.400  15.440  1.00  0.00            
ATOM     64  C19 BCD     1      31.620  24.450  19.840  1.00  0.00            
ATOM     65  O16 BCD     1      32.470  24.230  18.680  1.00  0.00            
ATOM     66  C20 BCD     1      31.060  23.140  20.490  1.00  0.00            
ATOM     67  O17 BCD     1      32.090  22.150  20.630  1.00  0.00            
ATOM     68  C21 BCD     1      30.090  22.530  19.540  1.00  0.00            
ATOM     69  O18 BCD     1      29.470  21.370  20.100  1.00  0.00            
ATOM     70  C22 BCD     1      28.960  23.540  19.120  1.00  0.00            
ATOM     71  C23 BCD     1      29.480  24.870  18.680  1.00  0.00            
ATOM     72  O19 BCD     1      30.520  25.400  19.530  1.00  0.00            
ATOM     73  C24 BCD     1      28.500  25.930  18.260  1.00  0.00            
ATOM     74  O20 BCD     1      27.550  26.220  19.320  1.00  0.00            
ATOM     75  H31 BCD     1      32.220  24.990  20.590  1.00  0.00            
ATOM     76  H32 BCD     1      30.660  23.380  21.480  1.00  0.00            
ATOM     77  H33 BCD     1      31.710  21.340  20.300  1.00  0.00            
ATOM     78  H34 BCD     1      30.570  22.210  18.600  1.00  0.00            
ATOM     79  H35 BCD     1      28.510  21.420  20.070  1.00  0.00            
ATOM     80  H36 BCD     1      28.400  23.570  20.070  1.00  0.00            
ATOM     81  H37 BCD     1      29.970  24.680  17.710  1.00  0.00            
ATOM     82  H38 BCD     1      28.980  26.860  17.940  1.00  0.00            
ATOM     83  H39 BCD     1      27.880  25.540  17.430  1.00  0.00            
ATOM     84  H40 BCD     1      28.030  26.430  20.130  1.00  0.00            
ATOM     85  C25 BCD     1      36.290  24.650  17.220  1.00  0.00            
ATOM     86  O21 BCD     1      35.900  23.600  16.250  1.00  0.00            
ATOM     87  C26 BCD     1      36.200  24.090  18.660  1.00  0.00            
ATOM     88  O22 BCD     1      37.130  23.020  18.730  1.00  0.00            
ATOM     89  C27 BCD     1      34.790  23.580  18.890  1.00  0.00            
ATOM     90  O23 BCD     1      34.670  23.030  20.260  1.00  0.00            
ATOM     91  C28 BCD     1      33.800  24.700  18.620  1.00  0.00            
ATOM     92  C29 BCD     1      33.930  25.360  17.250  1.00  0.00            
ATOM     93  O24 BCD     1      35.340  25.740  17.180  1.00  0.00            
ATOM     94  C30 BCD     1      33.060  26.600  16.970  1.00  0.00            
ATOM     95  O25 BCD     1      33.200  26.860  15.570  1.00  0.00            
ATOM     96  H41 BCD     1      37.260  25.060  16.940  1.00  0.00            
ATOM     97  H42 BCD     1      36.490  24.870  19.390  1.00  0.00            
ATOM     98  H43 BCD     1      36.840  22.490  19.480  1.00  0.00            
ATOM     99  H44 BCD     1      34.610  22.740  18.200  1.00  0.00            
ATOM    100  H45 BCD     1      33.830  22.620  20.480  1.00  0.00            
ATOM    101  H46 BCD     1      33.890  25.480  19.390  1.00  0.00            
ATOM    102  H47 BCD     1      33.760  24.640  16.440  1.00  0.00            
ATOM    103  H48 BCD     1      32.000  26.450  17.220  1.00  0.00            
ATOM    104  H49 BCD     1      33.310  27.470  17.590  1.00  0.00            
ATOM    105  H50 BCD     1      32.450  27.410  15.310  1.00  0.00            
ATOM    106  C31 BCD     1      37.420  21.960  12.750  1.00  0.00            
ATOM    107  O26 BCD     1      36.140  21.250  12.600  1.00  0.00            
ATOM    108  C32 BCD     1      38.210  21.570  14.050  1.00  0.00            
ATOM    109  O27 BCD     1      38.600  20.160  14.090  1.00  0.00            
ATOM    110  C33 BCD     1      37.320  21.970  15.210  1.00  0.00            
ATOM    111  C34 BCD     1      36.900  23.400  15.190  1.00  0.00            
ATOM    112  C35 BCD     1      36.180  23.800  13.860  1.00  0.00            
ATOM    113  O28 BCD     1      37.120  23.370  12.840  1.00  0.00            
ATOM    114  C36 BCD     1      35.790  25.220  13.620  1.00  0.00            
ATOM    115  O29 BCD     1      36.880  26.160  13.790  1.00  0.00            
ATOM    116  O30 BCD     1      38.110  21.740  16.400  1.00  0.00            
ATOM    117  H51 BCD     1      38.100  21.760  11.910  1.00  0.00            
ATOM    118  H52 BCD     1      39.150  22.130  14.110  1.00  0.00            
ATOM    119  H53 BCD     1      39.300  20.070  14.740  1.00  0.00            
ATOM    120  H54 BCD     1      36.460  21.290  15.060  1.00  0.00            
ATOM    121  H55 BCD     1      37.680  22.160  17.150  1.00  0.00            
ATOM    122  H56 BCD     1      37.710  24.130  15.310  1.00  0.00            
ATOM    123  H57 BCD     1      35.240  23.260  13.730  1.00  0.00            
ATOM    124  H58 BCD     1      35.430  25.210  12.580  1.00  0.00            
ATOM    125  H59 BCD     1      34.920  25.400  14.260  1.00  0.00            
ATOM    126  H60 BCD     1      36.610  26.830  14.430  1.00  0.00            
ATOM    127  C37 BCD     1      33.860  18.580  10.380  1.00  0.00            
ATOM    128  O31 BCD     1      32.710  18.910  11.060  1.00  0.00            
ATOM    129  C38 BCD     1      34.910  17.980  11.330  1.00  0.00            
ATOM    130  O32 BCD     1      34.360  16.820  11.920  1.00  0.00            
ATOM    131  C39 BCD     1      35.370  19.030  12.310  1.00  0.00            
ATOM    132  O33 BCD     1      36.350  18.490  13.200  1.00  0.00            
ATOM    133  C40 BCD     1      36.030  20.180  11.530  1.00  0.00            
ATOM    134  C41 BCD     1      34.960  20.670  10.520  1.00  0.00            
ATOM    135  O34 BCD     1      34.430  19.680   9.630  1.00  0.00            
ATOM    136  C42 BCD     1      35.460  21.720   9.570  1.00  0.00            
ATOM    137  O35 BCD     1      36.550  21.220   8.790  1.00  0.00            
ATOM    138  H61 BCD     1      33.570  17.830   9.630  1.00  0.00            
ATOM    139  H62 BCD     1      35.790  17.750  10.710  1.00  0.00            
ATOM    140  H63 BCD     1      34.540  17.120  12.820  1.00  0.00            
ATOM    141  H64 BCD     1      34.500  19.420  12.850  1.00  0.00            
ATOM    142  H65 BCD     1      36.920  19.230  13.420  1.00  0.00            
ATOM    143  H66 BCD     1      36.990  19.820  11.120  1.00  0.00            
ATOM    144  H67 BCD     1      34.090  21.050  11.070  1.00  0.00            
ATOM    145  H68 BCD     1      34.680  22.070   8.890  1.00  0.00            
ATOM    146  H69 BCD     1      35.890  22.500  10.220  1.00  0.00            
ATOM    147  H70 BCD     1      36.010  20.640   8.250  1.00  0.00            
ATOM    148  C1  EK2     2      28.550  17.920  16.490  1.00  0.00            
ATOM    149  O1  EK2     2      29.010  19.290  16.820  1.00  0.00            
ATOM    150  C2  EK2     2      30.350  19.580  17.110  1.00  0.00            
ATOM    151  C3  EK2     2      30.950  19.080  18.250  1.00  0.00            
ATOM    152  Cl1 EK2     2      30.160  18.010  19.320  1.00  0.00            
ATOM    153  C4  EK2     2      32.320  19.420  18.420  1.00  0.00            
ATOM    154  C5  EK2     2      32.990  20.290  17.500  1.00  0.00            
ATOM    155  C6  EK2     2      32.320  20.750  16.350  1.00  0.00            
ATOM    156  Cl2 EK2     2      33.180  21.690  15.170  1.00  0.00            
ATOM    157  C7  EK2     2      31.000  20.270  16.090  1.00  0.00            
ATOM    158  C8  EK2     2      30.290  20.440  14.810  1.00  0.00            
ATOM    159  O2  EK2     2      29.300  21.060  14.700  1.00  0.00            
ATOM    160  O3  EK2     2      30.970  20.000  13.720  1.00  0.00            
ATOM    161  H1  EK2     2      28.340  17.230  17.320  1.00  0.00            
ATOM    162  H2  EK2     2      27.730  17.950  15.760  1.00  0.00            
ATOM    163  H3  EK2     2      29.380  17.450  15.940  1.00  0.00            
ATOM    164  H4  EK2     2      32.870  18.980  19.250  1.00  0.00            
ATOM    165  H5  EK2     2      34.050  20.470  17.610  1.00  0.00            
ATOM    166  H6  EK2     2      31.700  19.490  14.110  1.00  0.00            
TER
ENDMDL
MODEL        1
ATOM      1  C1  BCD     1      18.540  17.350  19.020  1.00  0.00            
ATOM      2  O1  BCD     1      18.440  17.710  20.400  1.00  0.00            
ATOM      3  C2  BCD     1      19.780  16.520  18.730  1.00  0.00            
ATOM      4  O2  BCD     1      19.890  15.440  19.660  1.00  0.00            
ATOM      5  C3  BCD     1      21.050  17.370  18.700  1.00  0.00            
ATOM      6  O3  BCD     1      22.170  16.650  18.140  1.00  0.00            
ATOM      7  C4  BCD     1      20.940  18.750  17.980  1.00  0.00            
ATOM      8  C5  BCD     1      19.600  19.380  18.420  1.00  0.00            
ATOM      9  O4  BCD     1      18.540  18.450  18.190  1.00  0.00            
ATOM     10  C6  BCD     1      19.310  20.650  17.570  1.00  0.00            
ATOM     11  O5  BCD     1      19.420  20.320  16.180  1.00  0.00            
ATOM     12  H1  BCD     1      17.670  16.720  18.800  1.00  0.00            
ATOM     13  H2  BCD     1      19.540  16.090  17.750  1.00  0.00            
ATOM     14  H3  BCD     1      20.290  14.750  19.130  1.00  0.00            
ATOM     15  H4  BCD     1      21.240  17.700  19.730  1.00  0.00            
ATOM     16  H5  BCD     1      22.730  16.210  18.790  1.00  0.00            
ATOM     17  H6  BCD     1      21.010  18.540  16.900  1.00  0.00            
ATOM     18  H7  BCD     1      19.690  19.730  19.460  1.00  0.00            
ATOM     19  H8  BCD     1      18.290  21.010  17.750  1.00  0.00            
ATOM     20  H9  BCD     1      19.980  21.490  17.780  1.00  0.00            
ATOM     21  H10 BCD     1      18.830  19.590  15.980  1.00  0.00            
ATOM     22  C7  BCD     1      15.850  17.310  23.450  1.00  0.00            
ATOM     23  O6  BCD     1      16.990  17.850  24.150  1.00  0.00            
ATOM     24  C8  BCD     1      16.220  15.940  22.770  1.00  0.00            
ATOM     25  O7  BCD     1      16.580  15.060  23.780  1.00  0.00            
ATOM     26  C9  BCD     1      17.390  16.130  21.850  1.00  0.00            
ATOM     27  O8  BCD     1      17.560  14.920  21.130  1.00  0.00            
ATOM     28  C10 BCD     1      17.150  17.370  20.950  1.00  0.00            
ATOM     29  C11 BCD     1      16.500  18.630  21.570  1.00  0.00            
ATOM     30  O9  BCD     1      15.400  18.170  22.410  1.00  0.00            
ATOM     31  C12 BCD     1      15.930  19.580  20.560  1.00  0.00            
ATOM     32  O10 BCD     1      15.200  20.640  21.140  1.00  0.00            
ATOM     33  H11 BCD     1      14.980  17.110  24.090  1.00  0.00            
ATOM     34  H12 BCD     1      15.390  15.520  22.190  1.00  0.00            
ATOM     35  H13 BCD     1      16.980  14.310  23.330  1.00  0.00            
ATOM     36  H14 BCD     1      18.220  16.280  22.550  1.00  0.00            
ATOM     37  H15 BCD     1      18.340  15.060  20.580  1.00  0.00            
ATOM     38  H16 BCD     1      16.420  16.950  20.250  1.00  0.00            
ATOM     39  H17 BCD     1      17.320  19.080  22.160  1.00  0.00            
ATOM     40  H18 BCD     1      16.780  19.920  19.950  1.00  0.00            
ATOM     41  H19 BCD     1      15.180  19.140  19.890  1.00  0.00            
ATOM     42  H20 BCD     1      14.590  20.300  21.800  1.00  0.00            
ATOM     43  C13 BCD     1      18.390  18.870  27.980  1.00  0.00            
ATOM     44  O11 BCD     1      19.770  18.700  27.580  1.00  0.00            
ATOM     45  C14 BCD     1      17.530  17.650  27.870  1.00  0.00            
ATOM     46  O12 BCD     1      18.050  16.600  28.660  1.00  0.00            
ATOM     47  C15 BCD     1      17.390  17.130  26.410  1.00  0.00            
ATOM     48  O13 BCD     1      16.710  15.850  26.300  1.00  0.00            
ATOM     49  C16 BCD     1      16.800  18.230  25.490  1.00  0.00            
ATOM     50  C17 BCD     1      17.650  19.510  25.710  1.00  0.00            
ATOM     51  O14 BCD     1      17.810  19.840  27.120  1.00  0.00            
ATOM     52  C18 BCD     1      17.150  20.720  24.850  1.00  0.00            
ATOM     53  O15 BCD     1      15.800  21.230  25.210  1.00  0.00            
ATOM     54  H21 BCD     1      18.360  19.230  29.010  1.00  0.00            
ATOM     55  H22 BCD     1      16.510  17.980  28.120  1.00  0.00            
ATOM     56  H23 BCD     1      17.760  15.810  28.190  1.00  0.00            
ATOM     57  H24 BCD     1      18.370  17.010  25.940  1.00  0.00            
ATOM     58  H25 BCD     1      16.760  15.550  25.390  1.00  0.00            
ATOM     59  H26 BCD     1      15.760  18.470  25.750  1.00  0.00            
ATOM     60  H27 BCD     1      18.650  19.210  25.370  1.00  0.00            
ATOM     61  H28 BCD     1      17.870  21.550  24.800  1.00  0.00            
ATOM     62  H29 BCD     1      17.080  20.440  23.790  1.00  0.00            
ATOM     63  H30 BCD     1      15.580  21.970  24.640  1.00  0.00            
ATOM     64  C19 BCD     1      23.610  19.160  29.050  1.00  0.00            
ATOM     65  O16 BCD     1      24.100  19.170  27.700  1.00  0.00            
ATOM     66  C20 BCD     1      22.890  17.860  29.410  1.00  0.00            
ATOM     67  O17 BCD     1      23.680  16.650  29.180  1.00  0.00            
ATOM     68  C21 BCD     1      21.580  17.620  28.610  1.00  0.00            
ATOM     69  O18 BCD     1      20.810  16.410  28.990  1.00  0.00            
ATOM     70  C22 BCD     1      20.780  18.880  28.640  1.00  0.00            
ATOM     71  C23 BCD     1      21.520  20.130  28.400  1.00  0.00            
ATOM     72  O19 BCD     1      22.640  20.160  29.310  1.00  0.00            
ATOM     73  C24 BCD     1      20.710  21.430  28.580  1.00  0.00            
ATOM     74  O20 BCD     1      20.020  21.490  29.800  1.00  0.00            
ATOM     75  H31 BCD     1      24.430  19.350  29.750  1.00  0.00            
ATOM     76  H32 BCD     1      22.710  18.000  30.480  1.00  0.00            
ATOM     77  H33 BCD     1      22.980  16.000  29.160  1.00  0.00            
ATOM     78  H34 BCD     1      21.900  17.450  27.570  1.00  0.00            
ATOM     79  H35 BCD     1      19.940  16.670  28.700  1.00  0.00            
ATOM     80  H36 BCD     1      20.260  19.020  29.590  1.00  0.00            
ATOM     81  H37 BCD     1      21.710  20.080  27.320  1.00  0.00            
ATOM     82  H38 BCD     1      21.410  22.240  28.330  1.00  0.00            
ATOM     83  H39 BCD     1      19.960  21.530  27.780  1.00  0.00            
ATOM     84  H40 BCD     1      19.450  22.260  29.740  1.00  0.00            
ATOM     85  C25 BCD     1      27.400  20.000  25.360  1.00  0.00            
ATOM     86  O21 BCD     1      26.710  19.880  24.130  1.00  0.00            
ATOM     87  C26 BCD     1      27.400  18.680  26.100  1.00  0.00            
ATOM     88  O22 BCD     1      27.790  17.590  25.330  1.00  0.00            
ATOM     89  C27 BCD     1      26.060  18.350  26.750  1.00  0.00            
ATOM     90  O23 BCD     1      26.090  17.230  27.680  1.00  0.00            
ATOM     91  C28 BCD     1      25.460  19.590  27.460  1.00  0.00            
ATOM     92  C29 BCD     1      25.500  20.780  26.560  1.00  0.00            
ATOM     93  O24 BCD     1      26.860  21.030  26.230  1.00  0.00            
ATOM     94  C30 BCD     1      24.840  21.980  27.240  1.00  0.00            
ATOM     95  O25 BCD     1      24.830  23.180  26.390  1.00  0.00            
ATOM     96  H41 BCD     1      28.440  20.230  25.120  1.00  0.00            
ATOM     97  H42 BCD     1      28.060  18.830  26.970  1.00  0.00            
ATOM     98  H43 BCD     1      28.140  16.940  25.950  1.00  0.00            
ATOM     99  H44 BCD     1      25.310  18.190  25.960  1.00  0.00            
ATOM    100  H45 BCD     1      25.180  16.960  27.790  1.00  0.00            
ATOM    101  H46 BCD     1      26.020  19.700  28.400  1.00  0.00            
ATOM    102  H47 BCD     1      24.970  20.490  25.640  1.00  0.00            
ATOM    103  H48 BCD     1      23.800  21.730  27.460  1.00  0.00            
ATOM    104  H49 BCD     1      25.380  22.330  28.140  1.00  0.00            
ATOM    105  H50 BCD     1      24.150  23.050  25.720  1.00  0.00            
ATOM    106  C31 BCD     1      27.330  20.630  20.090  1.00  0.00            
ATOM    107  O26 BCD     1      25.910  20.380  19.830  1.00  0.00            
ATOM    108  C32 BCD     1      27.950  19.400  20.700  1.00  0.00            
ATOM    109  O27 BCD     1      28.020  18.380  19.720  1.00  0.00            
ATOM    110  C33 BCD     1      27.240  18.990  21.980  1.00  0.00            
ATOM    111  C34 BCD     1      27.330  20.190  22.930  1.00  0.00            
ATOM    112  C35 BCD     1      26.780  21.520  22.340  1.00  0.00            
ATOM    113  O28 BCD     1      27.430  21.700  21.130  1.00  0.00            
ATOM    114  C36 BCD     1      27.090  22.750  23.190  1.00  0.00            
ATOM    115  O29 BCD     1      28.430  22.710  23.730  1.00  0.00            
ATOM    116  O30 BCD     1      27.970  17.930  22.600  1.00  0.00            
ATOM    117  H51 BCD     1      27.870  21.060  19.240  1.00  0.00            
ATOM    118  H52 BCD     1      29.010  19.650  20.890  1.00  0.00            
ATOM    119  H53 BCD     1      28.290  17.610  20.220  1.00  0.00            
ATOM    120  H54 BCD     1      26.170  18.880  21.790  1.00  0.00            
ATOM    121  H55 BCD     1      27.890  18.020  23.560  1.00  0.00            
ATOM    122  H56 BCD     1      28.400  20.430  22.990  1.00  0.00            
ATOM    123  H57 BCD     1      25.690  21.480  22.300  1.00  0.00            
ATOM    124  H58 BCD     1      27.030  23.640  22.550  1.00  0.00            
ATOM    125  H59 BCD     1      26.420  22.860  24.050  1.00  0.00            
ATOM    126  H60 BCD     1      28.600  23.640  23.900  1.00  0.00            
ATOM    127  C37 BCD     1      22.590  20.430  17.400  1.00  0.00            
ATOM    128  O31 BCD     1      21.970  19.590  18.410  1.00  0.00            
ATOM    129  C38 BCD     1      23.790  19.750  16.840  1.00  0.00            
ATOM    130  O32 BCD     1      23.440  18.510  16.180  1.00  0.00            
ATOM    131  C39 BCD     1      24.880  19.570  17.940  1.00  0.00            
ATOM    132  O33 BCD     1      26.170  19.060  17.450  1.00  0.00            
ATOM    133  C40 BCD     1      25.220  20.840  18.630  1.00  0.00            
ATOM    134  C41 BCD     1      23.970  21.580  19.160  1.00  0.00            
ATOM    135  O34 BCD     1      23.030  21.640  18.020  1.00  0.00            
ATOM    136  C42 BCD     1      24.220  22.930  19.780  1.00  0.00            
ATOM    137  O35 BCD     1      22.990  23.650  19.860  1.00  0.00            
ATOM    138  H61 BCD     1      21.900  20.620  16.570  1.00  0.00            
ATOM    139  H62 BCD     1      24.130  20.460  16.080  1.00  0.00            
ATOM    140  H63 BCD     1      23.270  17.810  16.820  1.00  0.00            
ATOM    141  H64 BCD     1      24.420  18.860  18.640  1.00  0.00            
ATOM    142  H65 BCD     1      26.840  19.030  18.140  1.00  0.00            
ATOM    143  H66 BCD     1      25.820  21.600  18.120  1.00  0.00            
ATOM    144  H67 BCD     1      23.390  20.970  19.860  1.00  0.00            
ATOM    145  H68 BCD     1      24.720  22.890  20.760  1.00  0.00            
ATOM    146  H69 BCD     1      24.940  23.500  19.180  1.00  0.00            
ATOM    147  H70 BCD     1      22.890  23.800  20.800  1.00  0.00            
ATOM    148  C1  EK2     2      20.440  15.020  25.600  1.00  0.00            
ATOM    149  O1  EK2     2      21.450  16.030  25.850  1.00  0.00            
ATOM    150  C2  EK2     2      22.510  16.290  25.050  1.00  0.00            
ATOM    151  C3  EK2     2      23.720  15.530  25.110  1.00  0.00            
ATOM    152  Cl1 EK2     2      23.970  14.230  26.270  1.00  0.00            
ATOM    153  C4  EK2     2      24.690  15.720  24.160  1.00  0.00            
ATOM    154  C5  EK2     2      24.570  16.680  23.110  1.00  0.00            
ATOM    155  C6  EK2     2      23.450  17.510  23.150  1.00  0.00            
ATOM    156  Cl2 EK2     2      23.180  18.580  21.820  1.00  0.00            
ATOM    157  C7  EK2     2      22.370  17.320  24.110  1.00  0.00            
ATOM    158  C8  EK2     2      21.290  18.300  24.230  1.00  0.00            
ATOM    159  O2  EK2     2      21.470  19.380  24.760  1.00  0.00            
ATOM    160  O3  EK2     2      20.100  17.950  23.690  1.00  0.00            
ATOM    161  H1  EK2     2      19.700  15.350  24.870  1.00  0.00            
ATOM    162  H2  EK2     2      20.760  14.020  25.280  1.00  0.00            
ATOM    163  H3  EK2     2      19.910  14.840  26.540  1.00  0.00            
ATOM    164  H4  EK2     2      25.410  14.900  24.120  1.00  0.00            
ATOM    165  H5  EK2     2      25.350  16.730  22.360  1.00  0.00            
ATOM    166  H6  EK2     2      20.280  17.100  23.250  1.00  0.00            
TER
ENDMDL
MODEL        1
ATOM      1  C1  BCD     1      19.630  19.410  19.900  1.00  0.00            
ATOM      2  O1  BCD     1      19.930  20.170  21.030  1.00  0.00            
ATOM      3  C2  BCD     1      18.930  18.150  20.220  1.00  0.00            
ATOM      4  O2  BCD     1      17.790  18.470  21.060  1.00  0.00            
ATOM      5  C3  BCD     1      19.940  17.350  20.880  1.00  0.00            
ATOM      6  O3  BCD     1      19.500  16.020  21.220  1.00  0.00            
ATOM      7  C4  BCD     1      21.350  17.270  20.270  1.00  0.00            
ATOM      8  C5  BCD     1      21.910  18.600  19.840  1.00  0.00            
ATOM      9  O4  BCD     1      20.820  19.240  19.150  1.00  0.00            
ATOM     10  C6  BCD     1      23.080  18.560  18.930  1.00  0.00            
ATOM     11  O5  BCD     1      23.000  17.640  17.830  1.00  0.00            
ATOM     12  H1  BCD     1      18.980  20.020  19.270  1.00  0.00            
ATOM     13  H2  BCD     1      18.610  17.520  19.370  1.00  0.00            
ATOM     14  H3  BCD     1      17.720  17.730  21.660  1.00  0.00            
ATOM     15  H4  BCD     1      20.120  17.860  21.830  1.00  0.00            
ATOM     16  H5  BCD     1      20.280  15.480  21.370  1.00  0.00            
ATOM     17  H6  BCD     1      21.430  16.600  19.400  1.00  0.00            
ATOM     18  H7  BCD     1      22.260  19.170  20.720  1.00  0.00            
ATOM     19  H8  BCD     1      23.310  19.600  18.660  1.00  0.00            
ATOM     20  H9  BCD     1      23.960  18.270  19.510  1.00  0.00            
ATOM     21  H10 BCD     1      22.250  17.930  17.310  1.00  0.00            
ATOM     22  C7  BCD     1      19.600  24.010  22.370  1.00  0.00            
ATOM     23  O6  BCD     1      20.850  23.700  23.070  1.00  0.00            
ATOM     24  C8  BCD     1      18.490  23.060  22.720  1.00  0.00            
ATOM     25  O7  BCD     1      17.980  23.200  24.070  1.00  0.00            
ATOM     26  C9  BCD     1      19.040  21.680  22.580  1.00  0.00            
ATOM     27  O8  BCD     1      18.070  20.650  22.890  1.00  0.00            
ATOM     28  C10 BCD     1      19.420  21.530  21.130  1.00  0.00            
ATOM     29  C11 BCD     1      20.420  22.560  20.580  1.00  0.00            
ATOM     30  O9  BCD     1      19.970  23.910  20.970  1.00  0.00            
ATOM     31  C12 BCD     1      20.590  22.580  19.070  1.00  0.00            
ATOM     32  O10 BCD     1      19.350  22.460  18.340  1.00  0.00            
ATOM     33  H11 BCD     1      19.380  25.070  22.550  1.00  0.00            
ATOM     34  H12 BCD     1      17.720  23.250  21.970  1.00  0.00            
ATOM     35  H13 BCD     1      17.480  22.410  24.270  1.00  0.00            
ATOM     36  H14 BCD     1      19.980  21.550  23.130  1.00  0.00            
ATOM     37  H15 BCD     1      18.280  19.890  22.340  1.00  0.00            
ATOM     38  H16 BCD     1      18.480  21.680  20.580  1.00  0.00            
ATOM     39  H17 BCD     1      21.420  22.360  20.990  1.00  0.00            
ATOM     40  H18 BCD     1      21.080  23.500  18.750  1.00  0.00            
ATOM     41  H19 BCD     1      21.210  21.700  18.850  1.00  0.00            
ATOM     42  H20 BCD     1      18.950  23.330  18.220  1.00  0.00            
ATOM     43  C13 BCD     1      23.260  25.600  25.860  1.00  0.00            
ATOM     44  O11 BCD     1      23.780  24.420  26.570  1.00  0.00            
ATOM     45  C14 BCD     1      21.730  25.700  26.080  1.00  0.00            
ATOM     46  O12 BCD     1      21.340  25.500  27.420  1.00  0.00            
ATOM     47  C15 BCD     1      20.970  24.700  25.250  1.00  0.00            
ATOM     48  O13 BCD     1      19.540  25.000  25.240  1.00  0.00            
ATOM     49  C16 BCD     1      21.460  24.760  23.810  1.00  0.00            
ATOM     50  C17 BCD     1      22.950  24.460  23.820  1.00  0.00            
ATOM     51  O14 BCD     1      23.650  25.500  24.580  1.00  0.00            
ATOM     52  C18 BCD     1      23.720  24.390  22.510  1.00  0.00            
ATOM     53  O15 BCD     1      23.320  25.470  21.640  1.00  0.00            
ATOM     54  H21 BCD     1      23.680  26.480  26.360  1.00  0.00            
ATOM     55  H22 BCD     1      21.510  26.720  25.740  1.00  0.00            
ATOM     56  H23 BCD     1      20.530  26.000  27.530  1.00  0.00            
ATOM     57  H24 BCD     1      21.180  23.720  25.690  1.00  0.00            
ATOM     58  H25 BCD     1      19.070  24.270  24.840  1.00  0.00            
ATOM     59  H26 BCD     1      21.250  25.730  23.340  1.00  0.00            
ATOM     60  H27 BCD     1      23.070  23.530  24.390  1.00  0.00            
ATOM     61  H28 BCD     1      24.800  24.550  22.560  1.00  0.00            
ATOM     62  H29 BCD     1      23.530  23.420  22.030  1.00  0.00            
ATOM     63  H30 BCD     1      23.780  25.360  20.810  1.00  0.00            
ATOM     64  C19 BCD     1      26.930  23.450  29.060  1.00  0.00            
ATOM     65  O16 BCD     1      26.600  22.030  29.230  1.00  0.00            
ATOM     66  C20 BCD     1      25.810  24.440  29.580  1.00  0.00            
ATOM     67  O17 BCD     1      25.480  24.120  30.920  1.00  0.00            
ATOM     68  C21 BCD     1      24.660  24.400  28.670  1.00  0.00            
ATOM     69  O18 BCD     1      23.490  25.190  29.060  1.00  0.00            
ATOM     70  C22 BCD     1      25.010  24.640  27.270  1.00  0.00            
ATOM     71  C23 BCD     1      26.100  23.630  26.820  1.00  0.00            
ATOM     72  O19 BCD     1      27.210  23.720  27.710  1.00  0.00            
ATOM     73  C24 BCD     1      26.550  23.890  25.380  1.00  0.00            
ATOM     74  O20 BCD     1      27.330  25.110  25.430  1.00  0.00            
ATOM     75  H31 BCD     1      27.840  23.580  29.650  1.00  0.00            
ATOM     76  H32 BCD     1      26.290  25.420  29.570  1.00  0.00            
ATOM     77  H33 BCD     1      24.760  23.490  30.860  1.00  0.00            
ATOM     78  H34 BCD     1      24.300  23.370  28.650  1.00  0.00            
ATOM     79  H35 BCD     1      22.800  24.960  28.430  1.00  0.00            
ATOM     80  H36 BCD     1      25.300  25.680  27.080  1.00  0.00            
ATOM     81  H37 BCD     1      25.840  22.570  26.750  1.00  0.00            
ATOM     82  H38 BCD     1      27.130  23.020  25.030  1.00  0.00            
ATOM     83  H39 BCD     1      25.670  24.000  24.730  1.00  0.00            
ATOM     84  H40 BCD     1      27.660  25.400  24.580  1.00  0.00            
ATOM     85  C25 BCD     1      28.040  18.370  29.460  1.00  0.00            
ATOM     86  O21 BCD     1      27.230  18.230  28.280  1.00  0.00            
ATOM     87  C26 BCD     1      27.270  18.730  30.740  1.00  0.00            
ATOM     88  O22 BCD     1      26.480  17.660  31.230  1.00  0.00            
ATOM     89  C27 BCD     1      26.580  20.060  30.470  1.00  0.00            
ATOM     90  O23 BCD     1      25.810  20.410  31.640  1.00  0.00            
ATOM     91  C28 BCD     1      27.530  21.210  29.940  1.00  0.00            
ATOM     92  C29 BCD     1      28.530  20.660  28.880  1.00  0.00            
ATOM     93  O24 BCD     1      29.050  19.360  29.220  1.00  0.00            
ATOM     94  C30 BCD     1      29.710  21.560  28.530  1.00  0.00            
ATOM     95  O25 BCD     1      30.150  22.100  29.760  1.00  0.00            
ATOM     96  H41 BCD     1      28.540  17.400  29.530  1.00  0.00            
ATOM     97  H42 BCD     1      27.950  18.970  31.560  1.00  0.00            
ATOM     98  H43 BCD     1      26.040  18.130  31.940  1.00  0.00            
ATOM     99  H44 BCD     1      25.900  19.890  29.630  1.00  0.00            
ATOM    100  H45 BCD     1      25.200  21.120  31.410  1.00  0.00            
ATOM    101  H46 BCD     1      27.960  21.790  30.770  1.00  0.00            
ATOM    102  H47 BCD     1      27.960  20.560  27.950  1.00  0.00            
ATOM    103  H48 BCD     1      30.530  21.050  28.010  1.00  0.00            
ATOM    104  H49 BCD     1      29.340  22.360  27.880  1.00  0.00            
ATOM    105  H50 BCD     1      30.600  22.940  29.590  1.00  0.00            
ATOM    106  C31 BCD     1      25.310  15.230  26.050  1.00  0.00            
ATOM    107  O26 BCD     1      24.690  16.040  25.000  1.00  0.00            
ATOM    108  C32 BCD     1      24.850  15.480  27.490  1.00  0.00            
ATOM    109  O27 BCD     1      23.420  15.400  27.490  1.00  0.00            
ATOM    110  C33 BCD     1      25.230  16.870  27.870  1.00  0.00            
ATOM    111  C34 BCD     1      26.800  16.980  27.810  1.00  0.00            
ATOM    112  C35 BCD     1      27.210  16.650  26.390  1.00  0.00            
ATOM    113  O28 BCD     1      26.730  15.310  25.920  1.00  0.00            
ATOM    114  C36 BCD     1      28.730  16.830  26.090  1.00  0.00            
ATOM    115  O29 BCD     1      29.490  15.970  26.930  1.00  0.00            
ATOM    116  O30 BCD     1      24.800  17.220  29.190  1.00  0.00            
ATOM    117  H51 BCD     1      25.030  14.200  25.800  1.00  0.00            
ATOM    118  H52 BCD     1      25.260  14.790  28.240  1.00  0.00            
ATOM    119  H53 BCD     1      23.160  15.550  28.410  1.00  0.00            
ATOM    120  H54 BCD     1      24.800  17.630  27.210  1.00  0.00            
ATOM    121  H55 BCD     1      25.590  17.220  29.730  1.00  0.00            
ATOM    122  H56 BCD     1      27.140  16.210  28.510  1.00  0.00            
ATOM    123  H57 BCD     1      26.710  17.350  25.700  1.00  0.00            
ATOM    124  H58 BCD     1      28.850  16.740  25.000  1.00  0.00            
ATOM    125  H59 BCD     1      29.080  17.850  26.300  1.00  0.00            
ATOM    126  H60 BCD     1      28.860  15.310  27.220  1.00  0.00            
ATOM    127  C37 BCD     1      23.010  15.660  21.230  1.00  0.00            
ATOM    128  O31 BCD     1      22.160  16.790  21.360  1.00  0.00            
ATOM    129  C38 BCD     1      22.680  14.640  22.330  1.00  0.00            
ATOM    130  O32 BCD     1      21.380  14.140  22.160  1.00  0.00            
ATOM    131  C39 BCD     1      22.920  15.160  23.770  1.00  0.00            
ATOM    132  O33 BCD     1      22.550  14.220  24.760  1.00  0.00            
ATOM    133  C40 BCD     1      24.440  15.450  23.770  1.00  0.00            
ATOM    134  C41 BCD     1      24.850  16.410  22.690  1.00  0.00            
ATOM    135  O34 BCD     1      24.400  16.000  21.390  1.00  0.00            
ATOM    136  C42 BCD     1      26.390  16.540  22.610  1.00  0.00            
ATOM    137  O35 BCD     1      27.050  15.270  22.460  1.00  0.00            
ATOM    138  H61 BCD     1      22.820  15.240  20.240  1.00  0.00            
ATOM    139  H62 BCD     1      23.400  13.820  22.240  1.00  0.00            
ATOM    140  H63 BCD     1      21.390  13.310  22.630  1.00  0.00            
ATOM    141  H64 BCD     1      22.320  16.070  23.860  1.00  0.00            
ATOM    142  H65 BCD     1      22.740  14.660  25.600  1.00  0.00            
ATOM    143  H66 BCD     1      24.950  14.490  23.620  1.00  0.00            
ATOM    144  H67 BCD     1      24.450  17.410  22.910  1.00  0.00            
ATOM    145  H68 BCD     1      26.610  17.220  21.780  1.00  0.00            
ATOM    146  H69 BCD     1      26.740  17.040  23.530  1.00  0.00            
ATOM    147  H70 BCD     1      27.330  15.220  21.540  1.00  0.00            
ATOM    148  C1  EK2     2      19.760  20.500  25.790  1.00  0.00            
ATOM    149  O1  EK2     2      20.880  21.400  25.700  1.00  0.00            
ATOM    150  C2  EK2     2      22.070  20.950  26.130  1.00  0.00            
ATOM    151  C3  EK2     2      22.380  21.100  27.490  1.00  0.00            
ATOM    152  Cl1 EK2     2      21.340  21.760  28.760  1.00  0.00            
ATOM    153  C4  EK2     2      23.640  20.700  27.970  1.00  0.00            
ATOM    154  C5  EK2     2      24.700  20.240  27.130  1.00  0.00            
ATOM    155  C6  EK2     2      24.340  20.050  25.770  1.00  0.00            
ATOM    156  Cl2 EK2     2      25.580  19.620  24.650  1.00  0.00            
ATOM    157  C7  EK2     2      22.990  20.260  25.270  1.00  0.00            
ATOM    158  C8  EK2     2      22.660  20.130  23.810  1.00  0.00            
ATOM    159  O2  EK2     2      23.030  20.910  22.950  1.00  0.00            
ATOM    160  O3  EK2     2      21.780  19.190  23.500  1.00  0.00            
ATOM    161  H1  EK2     2      19.850  19.630  25.130  1.00  0.00            
ATOM    162  H2  EK2     2      19.700  20.110  26.810  1.00  0.00            
ATOM    163  H3  EK2     2      18.810  20.960  25.500  1.00  0.00            
ATOM    164  H4  EK2     2      23.880  20.920  29.010  1.00  0.00            
ATOM    165  H5  EK2     2      25.690  20.000  27.500  1.00  0.00            
ATOM    166  H6  EK2     2      21.780  18.600  24.270  1.00  0.00            
TER
ENDMDL
MODEL        1
ATOM      1  C1  BCD     1      18.440  18.120  20.290  1.00  0.00            
ATOM      2  O1  BCD     1      18.880  19.020  21.290  1.00  0.00            
ATOM      3  C2  BCD     1      17.890  16.890  21.020  1.00  0.00            
ATOM      4  O2  BCD     1      16.670  17.320  21.750  1.00  0.00            
ATOM      5  C3  BCD     1      19.000  16.240  21.770  1.00  0.00            
ATOM      6  O3  BCD     1      18.540  14.950  22.260  1.00  0.00            
ATOM      7  C4  BCD     1      20.130  15.980  20.830  1.00  0.00            
ATOM      8  C5  BCD     1      20.570  17.190  20.030  1.00  0.00            
ATOM      9  O4  BCD     1      19.500  17.910  19.390  1.00  0.00            
ATOM     10  C6  BCD     1      21.580  16.920  18.950  1.00  0.00            
ATOM     11  O5  BCD     1      21.100  15.900  18.060  1.00  0.00            
ATOM     12  H1  BCD     1      17.570  18.580  19.800  1.00  0.00            
ATOM     13  H2  BCD     1      17.590  16.070  20.350  1.00  0.00            
ATOM     14  H3  BCD     1      16.130  16.530  21.830  1.00  0.00            
ATOM     15  H4  BCD     1      19.310  16.970  22.520  1.00  0.00            
ATOM     16  H5  BCD     1      19.300  14.520  22.660  1.00  0.00            
ATOM     17  H6  BCD     1      19.840  15.110  20.230  1.00  0.00            
ATOM     18  H7  BCD     1      21.070  17.920  20.670  1.00  0.00            
ATOM     19  H8  BCD     1      21.750  17.800  18.320  1.00  0.00            
ATOM     20  H9  BCD     1      22.540  16.630  19.400  1.00  0.00            
ATOM     21  H10 BCD     1      20.150  15.810  18.000  1.00  0.00            
ATOM     22  C7  BCD     1      19.150  23.010  22.300  1.00  0.00            
ATOM     23  O6  BCD     1      20.330  22.860  23.170  1.00  0.00            
ATOM     24  C8  BCD     1      18.000  22.200  22.860  1.00  0.00            
ATOM     25  O7  BCD     1      17.760  22.650  24.170  1.00  0.00            
ATOM     26  C9  BCD     1      18.160  20.670  22.700  1.00  0.00            
ATOM     27  O8  BCD     1      16.940  19.960  23.030  1.00  0.00            
ATOM     28  C10 BCD     1      18.590  20.380  21.250  1.00  0.00            
ATOM     29  C11 BCD     1      19.780  21.160  20.830  1.00  0.00            
ATOM     30  O9  BCD     1      19.470  22.590  21.030  1.00  0.00            
ATOM     31  C12 BCD     1      20.130  21.030  19.370  1.00  0.00            
ATOM     32  O10 BCD     1      19.110  21.150  18.410  1.00  0.00            
ATOM     33  H11 BCD     1      18.760  24.030  22.330  1.00  0.00            
ATOM     34  H12 BCD     1      17.170  22.530  22.230  1.00  0.00            
ATOM     35  H13 BCD     1      16.850  22.490  24.440  1.00  0.00            
ATOM     36  H14 BCD     1      18.990  20.350  23.340  1.00  0.00            
ATOM     37  H15 BCD     1      16.850  19.140  22.540  1.00  0.00            
ATOM     38  H16 BCD     1      17.660  20.550  20.680  1.00  0.00            
ATOM     39  H17 BCD     1      20.650  20.810  21.390  1.00  0.00            
ATOM     40  H18 BCD     1      20.980  21.700  19.180  1.00  0.00            
ATOM     41  H19 BCD     1      20.640  20.050  19.330  1.00  0.00            
ATOM     42  H20 BCD     1      19.450  20.820  17.570  1.00  0.00            
ATOM     43  C13 BCD     1      23.670  24.980  24.550  1.00  0.00            
ATOM     44  O11 BCD     1      24.390  23.820  24.930  1.00  0.00            
ATOM     45  C14 BCD     1      22.340  25.040  25.380  1.00  0.00            
ATOM     46  O12 BCD     1      22.620  25.050  26.800  1.00  0.00            
ATOM     47  C15 BCD     1      21.320  24.030  24.920  1.00  0.00            
ATOM     48  O13 BCD     1      19.990  24.320  25.470  1.00  0.00            
ATOM     49  C16 BCD     1      21.130  23.970  23.470  1.00  0.00            
ATOM     50  C17 BCD     1      22.510  23.780  22.820  1.00  0.00            
ATOM     51  O14 BCD     1      23.260  24.940  23.150  1.00  0.00            
ATOM     52  C18 BCD     1      22.600  23.460  21.360  1.00  0.00            
ATOM     53  O15 BCD     1      21.850  24.350  20.490  1.00  0.00            
ATOM     54  H21 BCD     1      24.290  25.870  24.720  1.00  0.00            
ATOM     55  H22 BCD     1      21.830  25.970  25.100  1.00  0.00            
ATOM     56  H23 BCD     1      21.730  25.190  27.150  1.00  0.00            
ATOM     57  H24 BCD     1      21.680  23.040  25.260  1.00  0.00            
ATOM     58  H25 BCD     1      19.370  23.920  24.850  1.00  0.00            
ATOM     59  H26 BCD     1      20.710  24.910  23.090  1.00  0.00            
ATOM     60  H27 BCD     1      22.880  22.900  23.350  1.00  0.00            
ATOM     61  H28 BCD     1      23.670  23.640  21.190  1.00  0.00            
ATOM     62  H29 BCD     1      22.380  22.400  21.190  1.00  0.00            
ATOM     63  H30 BCD     1      20.910  24.170  20.520  1.00  0.00            
ATOM     64  C19 BCD     1      28.060  22.710  26.420  1.00  0.00            
ATOM     65  O16 BCD     1      27.610  21.450  26.930  1.00  0.00            
ATOM     66  C20 BCD     1      27.340  23.860  27.050  1.00  0.00            
ATOM     67  O17 BCD     1      27.590  23.810  28.470  1.00  0.00            
ATOM     68  C21 BCD     1      25.880  23.990  26.670  1.00  0.00            
ATOM     69  O18 BCD     1      25.280  25.120  27.350  1.00  0.00            
ATOM     70  C22 BCD     1      25.760  23.960  25.170  1.00  0.00            
ATOM     71  C23 BCD     1      26.540  22.850  24.480  1.00  0.00            
ATOM     72  O19 BCD     1      27.880  22.800  25.050  1.00  0.00            
ATOM     73  C24 BCD     1      26.670  22.940  22.980  1.00  0.00            
ATOM     74  O20 BCD     1      27.180  24.240  22.520  1.00  0.00            
ATOM     75  H31 BCD     1      29.100  22.800  26.750  1.00  0.00            
ATOM     76  H32 BCD     1      27.850  24.740  26.650  1.00  0.00            
ATOM     77  H33 BCD     1      26.920  23.290  28.910  1.00  0.00            
ATOM     78  H34 BCD     1      25.390  23.070  27.040  1.00  0.00            
ATOM     79  H35 BCD     1      24.370  25.160  27.030  1.00  0.00            
ATOM     80  H36 BCD     1      26.110  24.950  24.830  1.00  0.00            
ATOM     81  H37 BCD     1      26.060  21.880  24.680  1.00  0.00            
ATOM     82  H38 BCD     1      27.280  22.150  22.520  1.00  0.00            
ATOM     83  H39 BCD     1      25.650  22.830  22.590  1.00  0.00            
ATOM     84  H40 BCD     1      26.700  24.450  21.710  1.00  0.00            
ATOM     85  C25 BCD     1      29.050  17.620  27.170  1.00  0.00            
ATOM     86  O21 BCD     1      27.780  17.290  26.640  1.00  0.00            
ATOM     87  C26 BCD     1      28.910  18.330  28.510  1.00  0.00            
ATOM     88  O22 BCD     1      28.290  17.480  29.500  1.00  0.00            
ATOM     89  C27 BCD     1      28.100  19.610  28.330  1.00  0.00            
ATOM     90  O23 BCD     1      27.980  20.400  29.540  1.00  0.00            
ATOM     91  C28 BCD     1      28.640  20.500  27.240  1.00  0.00            
ATOM     92  C29 BCD     1      29.060  19.700  25.970  1.00  0.00            
ATOM     93  O24 BCD     1      29.710  18.530  26.340  1.00  0.00            
ATOM     94  C30 BCD     1      30.130  20.400  25.120  1.00  0.00            
ATOM     95  O25 BCD     1      31.100  21.010  25.980  1.00  0.00            
ATOM     96  H41 BCD     1      29.630  16.690  27.190  1.00  0.00            
ATOM     97  H42 BCD     1      29.840  18.600  29.010  1.00  0.00            
ATOM     98  H43 BCD     1      28.970  17.040  30.030  1.00  0.00            
ATOM     99  H44 BCD     1      27.170  19.260  27.870  1.00  0.00            
ATOM    100  H45 BCD     1      27.690  19.690  30.130  1.00  0.00            
ATOM    101  H46 BCD     1      29.540  21.000  27.610  1.00  0.00            
ATOM    102  H47 BCD     1      28.220  19.590  25.280  1.00  0.00            
ATOM    103  H48 BCD     1      30.510  19.670  24.400  1.00  0.00            
ATOM    104  H49 BCD     1      29.760  21.190  24.450  1.00  0.00            
ATOM    105  H50 BCD     1      31.800  21.410  25.450  1.00  0.00            
ATOM    106  C31 BCD     1      25.720  14.110  24.850  1.00  0.00            
ATOM    107  O26 BCD     1      24.960  14.880  23.930  1.00  0.00            
ATOM    108  C32 BCD     1      25.380  14.510  26.310  1.00  0.00            
ATOM    109  O27 BCD     1      24.020  14.160  26.570  1.00  0.00            
ATOM    110  C33 BCD     1      25.910  15.910  26.690  1.00  0.00            
ATOM    111  C34 BCD     1      27.430  15.930  26.450  1.00  0.00            
ATOM    112  C35 BCD     1      27.780  15.470  24.970  1.00  0.00            
ATOM    113  O28 BCD     1      27.140  14.220  24.630  1.00  0.00            
ATOM    114  C36 BCD     1      29.200  15.360  24.630  1.00  0.00            
ATOM    115  O29 BCD     1      29.860  14.740  25.700  1.00  0.00            
ATOM    116  O30 BCD     1      25.640  16.290  28.080  1.00  0.00            
ATOM    117  H51 BCD     1      25.470  13.060  24.720  1.00  0.00            
ATOM    118  H52 BCD     1      26.050  13.910  26.940  1.00  0.00            
ATOM    119  H53 BCD     1      23.910  14.390  27.500  1.00  0.00            
ATOM    120  H54 BCD     1      25.390  16.690  26.120  1.00  0.00            
ATOM    121  H55 BCD     1      26.020  17.100  28.410  1.00  0.00            
ATOM    122  H56 BCD     1      27.810  15.290  27.250  1.00  0.00            
ATOM    123  H57 BCD     1      27.460  16.330  24.370  1.00  0.00            
ATOM    124  H58 BCD     1      29.460  14.750  23.760  1.00  0.00            
ATOM    125  H59 BCD     1      29.670  16.350  24.520  1.00  0.00            
ATOM    126  H60 BCD     1      30.530  14.140  25.390  1.00  0.00            
ATOM    127  C37 BCD     1      21.820  14.370  21.240  1.00  0.00            
ATOM    128  O31 BCD     1      21.170  15.550  21.670  1.00  0.00            
ATOM    129  C38 BCD     1      21.900  13.290  22.340  1.00  0.00            
ATOM    130  O32 BCD     1      20.560  13.030  22.790  1.00  0.00            
ATOM    131  C39 BCD     1      22.760  13.760  23.440  1.00  0.00            
ATOM    132  O33 BCD     1      22.800  12.720  24.460  1.00  0.00            
ATOM    133  C40 BCD     1      24.200  14.160  22.990  1.00  0.00            
ATOM    134  C41 BCD     1      24.110  15.120  21.830  1.00  0.00            
ATOM    135  O34 BCD     1      23.170  14.570  20.860  1.00  0.00            
ATOM    136  C42 BCD     1      25.430  15.370  21.140  1.00  0.00            
ATOM    137  O35 BCD     1      25.930  14.220  20.420  1.00  0.00            
ATOM    138  H61 BCD     1      21.340  13.950  20.340  1.00  0.00            
ATOM    139  H62 BCD     1      22.370  12.400  21.910  1.00  0.00            
ATOM    140  H63 BCD     1      20.260  12.520  22.030  1.00  0.00            
ATOM    141  H64 BCD     1      22.270  14.630  23.890  1.00  0.00            
ATOM    142  H65 BCD     1      23.050  13.120  25.300  1.00  0.00            
ATOM    143  H66 BCD     1      24.840  13.300  22.750  1.00  0.00            
ATOM    144  H67 BCD     1      23.730  16.090  22.160  1.00  0.00            
ATOM    145  H68 BCD     1      25.330  16.200  20.440  1.00  0.00            
ATOM    146  H69 BCD     1      26.230  15.730  21.810  1.00  0.00            
ATOM    147  H70 BCD     1      25.200  13.750  20.020  1.00  0.00            
ATOM    148  C1  EK2     2      20.090  19.570  25.810  1.00  0.00            
ATOM    149  O1  EK2     2      21.150  20.410  25.290  1.00  0.00            
ATOM    150  C2  EK2     2      22.510  20.200  25.540  1.00  0.00            
ATOM    151  C3  EK2     2      23.140  20.540  26.760  1.00  0.00            
ATOM    152  Cl1 EK2     2      22.350  21.270  28.070  1.00  0.00            
ATOM    153  C4  EK2     2      24.480  20.300  26.950  1.00  0.00            
ATOM    154  C5  EK2     2      25.180  19.680  25.870  1.00  0.00            
ATOM    155  C6  EK2     2      24.570  19.290  24.670  1.00  0.00            
ATOM    156  Cl2 EK2     2      25.620  18.500  23.520  1.00  0.00            
ATOM    157  C7  EK2     2      23.200  19.570  24.500  1.00  0.00            
ATOM    158  C8  EK2     2      22.570  19.310  23.160  1.00  0.00            
ATOM    159  O2  EK2     2      22.840  19.950  22.160  1.00  0.00            
ATOM    160  O3  EK2     2      21.940  18.090  23.020  1.00  0.00            
ATOM    161  H1  EK2     2      20.120  19.670  26.900  1.00  0.00            
ATOM    162  H2  EK2     2      19.070  19.930  25.590  1.00  0.00            
ATOM    163  H3  EK2     2      20.120  18.510  25.540  1.00  0.00            
ATOM    164  H4  EK2     2      24.940  20.600  27.890  1.00  0.00            
ATOM    165  H5  EK2     2      26.240  19.470  25.980  1.00  0.00            
ATOM    166  H6  EK2     2      22.130  17.570  23.820  1.00  0.00            
TER
ENDMDL
MODEL        1
ATOM      1  C1  BCD     1      26.640  20.710  12.680  1.00  0.00            
ATOM      2  O1  BCD     1      27.010  21.170  13.950  1.00  0.00            
ATOM      3  C2  BCD     1      27.710  19.900  11.880  1.00  0.00            
ATOM      4  O2  BCD     1      27.760  18.550  12.420  1.00  0.00            
ATOM      5  C3  BCD     1      29.050  20.630  11.940  1.00  0.00            
ATOM      6  O3  BCD     1      30.220  19.870  11.520  1.00  0.00            
ATOM      7  C4  BCD     1      28.990  21.900  11.240  1.00  0.00            
ATOM      8  C5  BCD     1      27.780  22.710  11.720  1.00  0.00            
ATOM      9  O4  BCD     1      26.540  22.010  11.980  1.00  0.00            
ATOM     10  C6  BCD     1      27.570  23.860  10.750  1.00  0.00            
ATOM     11  O5  BCD     1      27.320  23.320   9.440  1.00  0.00            
ATOM     12  H1  BCD     1      25.670  20.200  12.590  1.00  0.00            
ATOM     13  H2  BCD     1      27.440  19.870  10.810  1.00  0.00            
ATOM     14  H3  BCD     1      27.670  18.630  13.370  1.00  0.00            
ATOM     15  H4  BCD     1      29.130  20.840  13.020  1.00  0.00            
ATOM     16  H5  BCD     1      30.800  20.560  11.160  1.00  0.00            
ATOM     17  H6  BCD     1      28.870  21.670  10.180  1.00  0.00            
ATOM     18  H7  BCD     1      27.920  23.220  12.690  1.00  0.00            
ATOM     19  H8  BCD     1      26.690  24.510  10.870  1.00  0.00            
ATOM     20  H9  BCD     1      28.410  24.550  10.650  1.00  0.00            
ATOM     21  H10 BCD     1      26.450  22.920   9.440  1.00  0.00            
ATOM     22  C7  BCD     1      25.860  20.550  17.870  1.00  0.00            
ATOM     23  O6  BCD     1      26.790  21.400  18.570  1.00  0.00            
ATOM     24  C8  BCD     1      26.580  19.450  17.150  1.00  0.00            
ATOM     25  O7  BCD     1      27.480  18.770  18.130  1.00  0.00            
ATOM     26  C9  BCD     1      27.280  19.910  15.850  1.00  0.00            
ATOM     27  O8  BCD     1      27.940  18.820  15.170  1.00  0.00            
ATOM     28  C10 BCD     1      26.240  20.590  15.010  1.00  0.00            
ATOM     29  C11 BCD     1      25.520  21.680  15.760  1.00  0.00            
ATOM     30  O9  BCD     1      24.990  21.240  17.010  1.00  0.00            
ATOM     31  C12 BCD     1      24.400  22.330  15.050  1.00  0.00            
ATOM     32  O10 BCD     1      23.380  21.380  14.620  1.00  0.00            
ATOM     33  H11 BCD     1      25.240  20.010  18.610  1.00  0.00            
ATOM     34  H12 BCD     1      25.820  18.680  16.960  1.00  0.00            
ATOM     35  H13 BCD     1      27.340  17.820  18.130  1.00  0.00            
ATOM     36  H14 BCD     1      28.090  20.620  16.060  1.00  0.00            
ATOM     37  H15 BCD     1      28.620  18.480  15.760  1.00  0.00            
ATOM     38  H16 BCD     1      25.580  19.820  14.600  1.00  0.00            
ATOM     39  H17 BCD     1      26.270  22.460  15.940  1.00  0.00            
ATOM     40  H18 BCD     1      23.860  23.150  15.530  1.00  0.00            
ATOM     41  H19 BCD     1      24.930  22.680  14.150  1.00  0.00            
ATOM     42  H20 BCD     1      22.800  21.250  15.370  1.00  0.00            
ATOM     43  C13 BCD     1      27.320  22.430  22.640  1.00  0.00            
ATOM     44  O11 BCD     1      28.670  22.670  22.320  1.00  0.00            
ATOM     45  C14 BCD     1      26.970  21.010  22.320  1.00  0.00            
ATOM     46  O12 BCD     1      27.670  20.130  23.030  1.00  0.00            
ATOM     47  C15 BCD     1      27.170  20.680  20.830  1.00  0.00            
ATOM     48  O13 BCD     1      26.630  19.340  20.660  1.00  0.00            
ATOM     49  C16 BCD     1      26.490  21.710  19.980  1.00  0.00            
ATOM     50  C17 BCD     1      26.760  23.160  20.430  1.00  0.00            
ATOM     51  O14 BCD     1      26.570  23.250  21.900  1.00  0.00            
ATOM     52  C18 BCD     1      25.830  24.100  19.750  1.00  0.00            
ATOM     53  O15 BCD     1      24.490  24.020  20.200  1.00  0.00            
ATOM     54  H21 BCD     1      27.150  22.510  23.720  1.00  0.00            
ATOM     55  H22 BCD     1      25.920  20.880  22.620  1.00  0.00            
ATOM     56  H23 BCD     1      27.200  19.290  22.930  1.00  0.00            
ATOM     57  H24 BCD     1      28.220  20.760  20.520  1.00  0.00            
ATOM     58  H25 BCD     1      26.850  19.040  19.780  1.00  0.00            
ATOM     59  H26 BCD     1      25.420  21.560  20.170  1.00  0.00            
ATOM     60  H27 BCD     1      27.810  23.430  20.290  1.00  0.00            
ATOM     61  H28 BCD     1      26.220  25.090  20.030  1.00  0.00            
ATOM     62  H29 BCD     1      25.900  24.030  18.650  1.00  0.00            
ATOM     63  H30 BCD     1      24.410  24.410  21.080  1.00  0.00            
ATOM     64  C19 BCD     1      32.150  24.280  23.580  1.00  0.00            
ATOM     65  O16 BCD     1      32.210  24.620  22.160  1.00  0.00            
ATOM     66  C20 BCD     1      32.020  22.780  23.760  1.00  0.00            
ATOM     67  O17 BCD     1      33.100  21.880  23.410  1.00  0.00            
ATOM     68  C21 BCD     1      30.780  22.240  23.070  1.00  0.00            
ATOM     69  O18 BCD     1      30.470  20.870  23.480  1.00  0.00            
ATOM     70  C22 BCD     1      29.500  23.070  23.360  1.00  0.00            
ATOM     71  C23 BCD     1      29.770  24.530  23.450  1.00  0.00            
ATOM     72  O19 BCD     1      30.970  24.860  24.080  1.00  0.00            
ATOM     73  C24 BCD     1      28.620  25.380  24.140  1.00  0.00            
ATOM     74  O20 BCD     1      28.310  24.860  25.460  1.00  0.00            
ATOM     75  H31 BCD     1      32.990  24.570  24.230  1.00  0.00            
ATOM     76  H32 BCD     1      31.860  22.650  24.840  1.00  0.00            
ATOM     77  H33 BCD     1      32.780  20.980  23.500  1.00  0.00            
ATOM     78  H34 BCD     1      31.070  22.240  22.010  1.00  0.00            
ATOM     79  H35 BCD     1      29.660  20.600  23.040  1.00  0.00            
ATOM     80  H36 BCD     1      29.130  22.680  24.320  1.00  0.00            
ATOM     81  H37 BCD     1      29.900  24.950  22.450  1.00  0.00            
ATOM     82  H38 BCD     1      28.910  26.440  24.070  1.00  0.00            
ATOM     83  H39 BCD     1      27.660  25.230  23.630  1.00  0.00            
ATOM     84  H40 BCD     1      28.110  25.540  26.110  1.00  0.00            
ATOM     85  C25 BCD     1      34.790  26.140  19.280  1.00  0.00            
ATOM     86  O21 BCD     1      34.100  25.480  18.270  1.00  0.00            
ATOM     87  C26 BCD     1      35.390  24.980  20.140  1.00  0.00            
ATOM     88  O22 BCD     1      36.120  24.010  19.360  1.00  0.00            
ATOM     89  C27 BCD     1      34.330  24.240  21.020  1.00  0.00            
ATOM     90  O23 BCD     1      35.000  23.330  21.900  1.00  0.00            
ATOM     91  C28 BCD     1      33.440  25.240  21.730  1.00  0.00            
ATOM     92  C29 BCD     1      32.930  26.420  20.810  1.00  0.00            
ATOM     93  O24 BCD     1      34.060  26.980  20.100  1.00  0.00            
ATOM     94  C30 BCD     1      32.110  27.550  21.520  1.00  0.00            
ATOM     95  O25 BCD     1      31.520  28.490  20.550  1.00  0.00            
ATOM     96  H41 BCD     1      35.630  26.730  18.900  1.00  0.00            
ATOM     97  H42 BCD     1      36.050  25.520  20.830  1.00  0.00            
ATOM     98  H43 BCD     1      36.690  23.600  20.020  1.00  0.00            
ATOM     99  H44 BCD     1      33.740  23.620  20.340  1.00  0.00            
ATOM    100  H45 BCD     1      34.360  22.830  22.400  1.00  0.00            
ATOM    101  H46 BCD     1      33.950  25.650  22.610  1.00  0.00            
ATOM    102  H47 BCD     1      32.270  26.040  20.020  1.00  0.00            
ATOM    103  H48 BCD     1      31.280  27.050  22.050  1.00  0.00            
ATOM    104  H49 BCD     1      32.810  28.060  22.180  1.00  0.00            
ATOM    105  H50 BCD     1      31.200  29.260  21.020  1.00  0.00            
ATOM    106  C31 BCD     1      33.970  26.080  14.150  1.00  0.00            
ATOM    107  O26 BCD     1      33.130  25.030  13.750  1.00  0.00            
ATOM    108  C32 BCD     1      35.250  25.460  14.740  1.00  0.00            
ATOM    109  O27 BCD     1      35.820  24.600  13.750  1.00  0.00            
ATOM    110  C33 BCD     1      35.050  24.870  16.120  1.00  0.00            
ATOM    111  C34 BCD     1      34.330  25.960  16.940  1.00  0.00            
ATOM    112  C35 BCD     1      33.000  26.250  16.320  1.00  0.00            
ATOM    113  O28 BCD     1      33.350  26.920  15.110  1.00  0.00            
ATOM    114  C36 BCD     1      32.070  27.110  17.160  1.00  0.00            
ATOM    115  O29 BCD     1      32.700  28.280  17.710  1.00  0.00            
ATOM    116  O30 BCD     1      36.350  24.530  16.710  1.00  0.00            
ATOM    117  H51 BCD     1      34.270  26.670  13.280  1.00  0.00            
ATOM    118  H52 BCD     1      36.030  26.210  14.920  1.00  0.00            
ATOM    119  H53 BCD     1      36.190  25.180  13.070  1.00  0.00            
ATOM    120  H54 BCD     1      34.420  23.960  16.060  1.00  0.00            
ATOM    121  H55 BCD     1      36.110  24.360  17.630  1.00  0.00            
ATOM    122  H56 BCD     1      34.980  26.840  16.960  1.00  0.00            
ATOM    123  H57 BCD     1      32.450  25.320  16.140  1.00  0.00            
ATOM    124  H58 BCD     1      31.190  27.420  16.570  1.00  0.00            
ATOM    125  H59 BCD     1      31.820  26.500  18.040  1.00  0.00            
ATOM    126  H60 BCD     1      32.650  28.200  18.670  1.00  0.00            
ATOM    127  C37 BCD     1      30.810  23.410  10.590  1.00  0.00            
ATOM    128  O31 BCD     1      30.180  22.670  11.600  1.00  0.00            
ATOM    129  C38 BCD     1      32.320  22.990  10.630  1.00  0.00            
ATOM    130  O32 BCD     1      32.330  21.530  10.370  1.00  0.00            
ATOM    131  C39 BCD     1      33.030  23.390  11.960  1.00  0.00            
ATOM    132  O33 BCD     1      34.430  23.090  11.980  1.00  0.00            
ATOM    133  C40 BCD     1      32.790  24.930  12.370  1.00  0.00            
ATOM    134  C41 BCD     1      31.300  25.310  12.110  1.00  0.00            
ATOM    135  O34 BCD     1      30.710  24.790  10.830  1.00  0.00            
ATOM    136  C42 BCD     1      31.000  26.800  12.310  1.00  0.00            
ATOM    137  O35 BCD     1      31.790  27.580  11.390  1.00  0.00            
ATOM    138  H61 BCD     1      30.360  23.300   9.600  1.00  0.00            
ATOM    139  H62 BCD     1      32.740  23.610   9.840  1.00  0.00            
ATOM    140  H63 BCD     1      32.070  21.480   9.440  1.00  0.00            
ATOM    141  H64 BCD     1      32.540  22.800  12.740  1.00  0.00            
ATOM    142  H65 BCD     1      34.840  23.520  12.730  1.00  0.00            
ATOM    143  H66 BCD     1      33.380  25.610  11.750  1.00  0.00            
ATOM    144  H67 BCD     1      30.740  24.830  12.930  1.00  0.00            
ATOM    145  H68 BCD     1      29.940  27.090  12.280  1.00  0.00            
ATOM    146  H69 BCD     1      31.300  27.110  13.320  1.00  0.00            
ATOM    147  H70 BCD     1      31.270  27.560  10.580  1.00  0.00            
ATOM    148  C1  EK2     2      33.210  21.110  19.050  1.00  0.00            
ATOM    149  O1  EK2     2      33.090  22.380  18.360  1.00  0.00            
ATOM    150  C2  EK2     2      32.090  22.560  17.400  1.00  0.00            
ATOM    151  C3  EK2     2      32.370  22.140  16.110  1.00  0.00            
ATOM    152  Cl1 EK2     2      33.740  21.060  15.750  1.00  0.00            
ATOM    153  C4  EK2     2      31.420  22.350  15.060  1.00  0.00            
ATOM    154  C5  EK2     2      30.250  23.130  15.330  1.00  0.00            
ATOM    155  C6  EK2     2      30.090  23.700  16.620  1.00  0.00            
ATOM    156  Cl2 EK2     2      28.640  24.670  16.990  1.00  0.00            
ATOM    157  C7  EK2     2      30.970  23.280  17.690  1.00  0.00            
ATOM    158  C8  EK2     2      30.710  23.550  19.180  1.00  0.00            
ATOM    159  O2  EK2     2      30.280  24.610  19.660  1.00  0.00            
ATOM    160  O3  EK2     2      30.490  22.420  19.930  1.00  0.00            
ATOM    161  H1  EK2     2      32.260  20.560  19.010  1.00  0.00            
ATOM    162  H2  EK2     2      34.110  20.590  18.720  1.00  0.00            
ATOM    163  H3  EK2     2      33.500  21.370  20.080  1.00  0.00            
ATOM    164  H4  EK2     2      31.490  21.720  14.180  1.00  0.00            
ATOM    165  H5  EK2     2      29.490  23.350  14.580  1.00  0.00            
ATOM    166  H6  EK2     2      30.520  21.750  19.230  1.00  0.00            
TER
ENDMDL
MODEL        1
ATOM      1  C1  BCD     1      22.000  17.230  25.490  1.00  0.00            
ATOM      2  O1  BCD     1      22.000  18.400  24.670  1.00  0.00            
ATOM      3  C2  BCD     1      22.390  17.400  26.910  1.00  0.00            
ATOM      4  O2  BCD     1      21.490  18.350  27.520  1.00  0.00            
ATOM      5  C3  BCD     1      23.850  17.840  27.050  1.00  0.00            
ATOM      6  O3  BCD     1      24.340  17.910  28.450  1.00  0.00            
ATOM      7  C4  BCD     1      24.730  16.880  26.220  1.00  0.00            
ATOM      8  C5  BCD     1      24.150  16.500  24.840  1.00  0.00            
ATOM      9  O4  BCD     1      22.790  16.210  24.910  1.00  0.00            
ATOM     10  C6  BCD     1      24.790  15.330  24.120  1.00  0.00            
ATOM     11  O5  BCD     1      24.760  14.130  24.900  1.00  0.00            
ATOM     12  H1  BCD     1      20.980  16.820  25.480  1.00  0.00            
ATOM     13  H2  BCD     1      22.240  16.440  27.410  1.00  0.00            
ATOM     14  H3  BCD     1      21.600  18.180  28.460  1.00  0.00            
ATOM     15  H4  BCD     1      24.010  18.850  26.650  1.00  0.00            
ATOM     16  H5  BCD     1      25.290  17.890  28.360  1.00  0.00            
ATOM     17  H6  BCD     1      24.750  16.050  26.940  1.00  0.00            
ATOM     18  H7  BCD     1      24.220  17.370  24.160  1.00  0.00            
ATOM     19  H8  BCD     1      24.270  15.110  23.180  1.00  0.00            
ATOM     20  H9  BCD     1      25.830  15.600  23.860  1.00  0.00            
ATOM     21  H10 BCD     1      23.900  13.980  25.290  1.00  0.00            
ATOM     22  C7  BCD     1      19.320  19.690  21.710  1.00  0.00            
ATOM     23  O6  BCD     1      19.930  20.940  21.770  1.00  0.00            
ATOM     24  C8  BCD     1      18.700  19.370  23.110  1.00  0.00            
ATOM     25  O7  BCD     1      17.630  20.220  23.460  1.00  0.00            
ATOM     26  C9  BCD     1      19.840  19.340  24.120  1.00  0.00            
ATOM     27  O8  BCD     1      19.300  19.160  25.480  1.00  0.00            
ATOM     28  C10 BCD     1      20.950  18.350  23.730  1.00  0.00            
ATOM     29  C11 BCD     1      21.430  18.710  22.330  1.00  0.00            
ATOM     30  O9  BCD     1      20.330  18.780  21.380  1.00  0.00            
ATOM     31  C12 BCD     1      22.400  17.630  21.720  1.00  0.00            
ATOM     32  O10 BCD     1      23.070  18.220  20.600  1.00  0.00            
ATOM     33  H11 BCD     1      18.620  19.690  20.870  1.00  0.00            
ATOM     34  H12 BCD     1      18.280  18.360  22.990  1.00  0.00            
ATOM     35  H13 BCD     1      17.970  21.090  23.700  1.00  0.00            
ATOM     36  H14 BCD     1      20.360  20.310  24.140  1.00  0.00            
ATOM     37  H15 BCD     1      20.000  18.820  26.040  1.00  0.00            
ATOM     38  H16 BCD     1      20.610  17.310  23.700  1.00  0.00            
ATOM     39  H17 BCD     1      22.000  19.650  22.290  1.00  0.00            
ATOM     40  H18 BCD     1      23.120  17.270  22.470  1.00  0.00            
ATOM     41  H19 BCD     1      21.860  16.710  21.480  1.00  0.00            
ATOM     42  H20 BCD     1      23.810  17.620  20.460  1.00  0.00            
ATOM     43  C13 BCD     1      19.740  24.750  20.170  1.00  0.00            
ATOM     44  O11 BCD     1      21.130  24.830  20.350  1.00  0.00            
ATOM     45  C14 BCD     1      18.970  24.530  21.460  1.00  0.00            
ATOM     46  O12 BCD     1      19.170  25.600  22.400  1.00  0.00            
ATOM     47  C15 BCD     1      19.210  23.220  22.180  1.00  0.00            
ATOM     48  O13 BCD     1      18.260  22.920  23.270  1.00  0.00            
ATOM     49  C16 BCD     1      19.230  22.050  21.210  1.00  0.00            
ATOM     50  C17 BCD     1      19.850  22.360  19.810  1.00  0.00            
ATOM     51  O14 BCD     1      19.480  23.620  19.320  1.00  0.00            
ATOM     52  C18 BCD     1      19.630  21.290  18.740  1.00  0.00            
ATOM     53  O15 BCD     1      18.300  21.080  18.250  1.00  0.00            
ATOM     54  H21 BCD     1      19.400  25.650  19.640  1.00  0.00            
ATOM     55  H22 BCD     1      17.930  24.560  21.100  1.00  0.00            
ATOM     56  H23 BCD     1      18.300  25.580  22.820  1.00  0.00            
ATOM     57  H24 BCD     1      20.250  23.330  22.530  1.00  0.00            
ATOM     58  H25 BCD     1      17.340  23.050  23.020  1.00  0.00            
ATOM     59  H26 BCD     1      18.170  21.850  21.030  1.00  0.00            
ATOM     60  H27 BCD     1      20.950  22.370  19.840  1.00  0.00            
ATOM     61  H28 BCD     1      20.280  21.620  17.920  1.00  0.00            
ATOM     62  H29 BCD     1      20.050  20.340  19.110  1.00  0.00            
ATOM     63  H30 BCD     1      17.830  21.920  18.250  1.00  0.00            
ATOM     64  C19 BCD     1      24.630  27.050  19.730  1.00  0.00            
ATOM     65  O16 BCD     1      25.290  26.170  20.580  1.00  0.00            
ATOM     66  C20 BCD     1      23.430  27.760  20.550  1.00  0.00            
ATOM     67  O17 BCD     1      23.970  28.520  21.650  1.00  0.00            
ATOM     68  C21 BCD     1      22.380  26.720  21.040  1.00  0.00            
ATOM     69  O18 BCD     1      21.190  27.310  21.610  1.00  0.00            
ATOM     70  C22 BCD     1      21.880  25.950  19.770  1.00  0.00            
ATOM     71  C23 BCD     1      23.070  25.310  19.060  1.00  0.00            
ATOM     72  O19 BCD     1      24.020  26.390  18.670  1.00  0.00            
ATOM     73  C24 BCD     1      22.630  24.510  17.820  1.00  0.00            
ATOM     74  O20 BCD     1      21.550  25.070  17.060  1.00  0.00            
ATOM     75  H31 BCD     1      25.260  27.840  19.310  1.00  0.00            
ATOM     76  H32 BCD     1      22.930  28.390  19.800  1.00  0.00            
ATOM     77  H33 BCD     1      23.320  29.090  22.070  1.00  0.00            
ATOM     78  H34 BCD     1      22.870  26.050  21.750  1.00  0.00            
ATOM     79  H35 BCD     1      20.730  26.550  21.980  1.00  0.00            
ATOM     80  H36 BCD     1      21.270  26.600  19.130  1.00  0.00            
ATOM     81  H37 BCD     1      23.550  24.580  19.730  1.00  0.00            
ATOM     82  H38 BCD     1      23.510  24.360  17.190  1.00  0.00            
ATOM     83  H39 BCD     1      22.250  23.530  18.130  1.00  0.00            
ATOM     84  H40 BCD     1      21.700  24.900  16.130  1.00  0.00            
ATOM     85  C25 BCD     1      28.980  25.080  21.960  1.00  0.00            
ATOM     86  O21 BCD     1      28.400  23.920  22.530  1.00  0.00            
ATOM     87  C26 BCD     1      28.320  26.320  22.590  1.00  0.00            
ATOM     88  O22 BCD     1      28.470  26.200  23.980  1.00  0.00            
ATOM     89  C27 BCD     1      26.950  26.450  22.190  1.00  0.00            
ATOM     90  O23 BCD     1      26.440  27.680  22.610  1.00  0.00            
ATOM     91  C28 BCD     1      26.730  26.320  20.660  1.00  0.00            
ATOM     92  C29 BCD     1      27.420  25.010  20.160  1.00  0.00            
ATOM     93  O24 BCD     1      28.760  25.060  20.580  1.00  0.00            
ATOM     94  C30 BCD     1      27.230  24.770  18.650  1.00  0.00            
ATOM     95  O25 BCD     1      27.840  25.820  17.810  1.00  0.00            
ATOM     96  H41 BCD     1      30.070  25.070  22.040  1.00  0.00            
ATOM     97  H42 BCD     1      28.840  27.180  22.150  1.00  0.00            
ATOM     98  H43 BCD     1      28.270  27.040  24.400  1.00  0.00            
ATOM     99  H44 BCD     1      26.370  25.590  22.550  1.00  0.00            
ATOM    100  H45 BCD     1      25.510  27.760  22.390  1.00  0.00            
ATOM    101  H46 BCD     1      27.170  27.190  20.150  1.00  0.00            
ATOM    102  H47 BCD     1      26.910  24.240  20.760  1.00  0.00            
ATOM    103  H48 BCD     1      27.530  23.760  18.340  1.00  0.00            
ATOM    104  H49 BCD     1      26.150  24.830  18.470  1.00  0.00            
ATOM    105  H50 BCD     1      27.630  25.580  16.900  1.00  0.00            
ATOM    106  C31 BCD     1      30.280  20.600  24.370  1.00  0.00            
ATOM    107  O26 BCD     1      29.110  20.030  25.020  1.00  0.00            
ATOM    108  C32 BCD     1      30.540  21.950  24.960  1.00  0.00            
ATOM    109  O27 BCD     1      30.730  21.820  26.360  1.00  0.00            
ATOM    110  C33 BCD     1      29.480  23.000  24.560  1.00  0.00            
ATOM    111  C34 BCD     1      29.440  23.050  23.040  1.00  0.00            
ATOM    112  C35 BCD     1      29.040  21.680  22.470  1.00  0.00            
ATOM    113  O28 BCD     1      30.030  20.750  22.960  1.00  0.00            
ATOM    114  C36 BCD     1      29.140  21.740  20.930  1.00  0.00            
ATOM    115  O29 BCD     1      30.270  22.330  20.360  1.00  0.00            
ATOM    116  O30 BCD     1      29.800  24.250  25.120  1.00  0.00            
ATOM    117  H51 BCD     1      31.100  19.900  24.510  1.00  0.00            
ATOM    118  H52 BCD     1      31.490  22.270  24.500  1.00  0.00            
ATOM    119  H53 BCD     1      31.260  22.570  26.670  1.00  0.00            
ATOM    120  H54 BCD     1      28.510  22.610  24.900  1.00  0.00            
ATOM    121  H55 BCD     1      29.210  24.850  24.640  1.00  0.00            
ATOM    122  H56 BCD     1      30.430  23.330  22.680  1.00  0.00            
ATOM    123  H57 BCD     1      28.010  21.410  22.730  1.00  0.00            
ATOM    124  H58 BCD     1      29.160  20.730  20.490  1.00  0.00            
ATOM    125  H59 BCD     1      28.230  22.240  20.590  1.00  0.00            
ATOM    126  H60 BCD     1      30.050  22.430  19.430  1.00  0.00            
ATOM    127  C37 BCD     1      27.030  16.760  26.160  1.00  0.00            
ATOM    128  O31 BCD     1      25.900  17.560  26.000  1.00  0.00            
ATOM    129  C38 BCD     1      27.850  17.420  27.200  1.00  0.00            
ATOM    130  O32 BCD     1      27.090  17.400  28.380  1.00  0.00            
ATOM    131  C39 BCD     1      28.300  18.810  26.830  1.00  0.00            
ATOM    132  O33 BCD     1      28.990  19.530  27.830  1.00  0.00            
ATOM    133  C40 BCD     1      29.070  18.710  25.470  1.00  0.00            
ATOM    134  C41 BCD     1      28.380  17.700  24.410  1.00  0.00            
ATOM    135  O34 BCD     1      27.770  16.520  24.960  1.00  0.00            
ATOM    136  C42 BCD     1      29.130  17.370  23.230  1.00  0.00            
ATOM    137  O35 BCD     1      30.450  16.910  23.570  1.00  0.00            
ATOM    138  H61 BCD     1      26.650  15.780  26.460  1.00  0.00            
ATOM    139  H62 BCD     1      28.790  16.860  27.280  1.00  0.00            
ATOM    140  H63 BCD     1      27.660  17.800  29.040  1.00  0.00            
ATOM    141  H64 BCD     1      27.340  19.320  26.650  1.00  0.00            
ATOM    142  H65 BCD     1      29.280  20.380  27.480  1.00  0.00            
ATOM    143  H66 BCD     1      30.080  18.320  25.640  1.00  0.00            
ATOM    144  H67 BCD     1      27.490  18.280  24.110  1.00  0.00            
ATOM    145  H68 BCD     1      28.590  16.640  22.610  1.00  0.00            
ATOM    146  H69 BCD     1      29.060  18.210  22.530  1.00  0.00            
ATOM    147  H70 BCD     1      30.950  16.970  22.750  1.00  0.00            
ATOM    148  C1  EK2     2      22.990  25.890  24.160  1.00  0.00            
ATOM    149  O1  EK2     2      24.310  25.440  23.700  1.00  0.00            
ATOM    150  C2  EK2     2      24.880  24.520  24.500  1.00  0.00            
ATOM    151  C3  EK2     2      25.570  24.820  25.750  1.00  0.00            
ATOM    152  Cl1 EK2     2      25.840  26.510  26.080  1.00  0.00            
ATOM    153  C4  EK2     2      26.170  23.840  26.570  1.00  0.00            
ATOM    154  C5  EK2     2      26.070  22.460  26.210  1.00  0.00            
ATOM    155  C6  EK2     2      25.460  22.160  24.960  1.00  0.00            
ATOM    156  Cl2 EK2     2      25.530  20.520  24.410  1.00  0.00            
ATOM    157  C7  EK2     2      24.870  23.160  24.170  1.00  0.00            
ATOM    158  C8  EK2     2      24.340  22.830  22.800  1.00  0.00            
ATOM    159  O2  EK2     2      24.850  23.040  21.680  1.00  0.00            
ATOM    160  O3  EK2     2      23.320  21.980  22.820  1.00  0.00            
ATOM    161  H1  EK2     2      22.170  25.390  23.640  1.00  0.00            
ATOM    162  H2  EK2     2      22.810  25.650  25.210  1.00  0.00            
ATOM    163  H3  EK2     2      22.810  26.970  24.100  1.00  0.00            
ATOM    164  H4  EK2     2      26.800  24.050  27.430  1.00  0.00            
ATOM    165  H5  EK2     2      26.570  21.680  26.770  1.00  0.00            
ATOM    166  H6  EK2     2      23.090  21.830  23.750  1.00  0.00            
TER
ENDMDL
MODEL        1
ATOM      1  C1  BCD     1      22.500  16.140  23.940  1.00  0.00            
ATOM      2  O1  BCD     1      23.930  16.040  24.180  1.00  0.00            
ATOM      3  C2  BCD     1      22.130  15.270  22.720  1.00  0.00            
ATOM      4  O2  BCD     1      22.430  13.860  23.040  1.00  0.00            
ATOM      5  C3  BCD     1      22.860  15.800  21.480  1.00  0.00            
ATOM      6  O3  BCD     1      22.490  15.010  20.360  1.00  0.00            
ATOM      7  C4  BCD     1      22.580  17.240  21.250  1.00  0.00            
ATOM      8  C5  BCD     1      22.830  18.070  22.540  1.00  0.00            
ATOM      9  O4  BCD     1      22.170  17.490  23.600  1.00  0.00            
ATOM     10  C6  BCD     1      22.450  19.500  22.450  1.00  0.00            
ATOM     11  O5  BCD     1      21.070  19.650  22.100  1.00  0.00            
ATOM     12  H1  BCD     1      21.920  15.870  24.830  1.00  0.00            
ATOM     13  H2  BCD     1      21.050  15.370  22.550  1.00  0.00            
ATOM     14  H3  BCD     1      23.360  13.920  23.250  1.00  0.00            
ATOM     15  H4  BCD     1      23.930  15.670  21.700  1.00  0.00            
ATOM     16  H5  BCD     1      22.980  15.350  19.600  1.00  0.00            
ATOM     17  H6  BCD     1      21.580  17.530  20.890  1.00  0.00            
ATOM     18  H7  BCD     1      23.920  18.050  22.670  1.00  0.00            
ATOM     19  H8  BCD     1      22.680  19.950  23.420  1.00  0.00            
ATOM     20  H9  BCD     1      23.130  19.900  21.690  1.00  0.00            
ATOM     21  H10 BCD     1      20.930  20.580  21.870  1.00  0.00            
ATOM     22  C7  BCD     1      26.650  15.130  27.120  1.00  0.00            
ATOM     23  O6  BCD     1      27.650  15.770  26.380  1.00  0.00            
ATOM     24  C8  BCD     1      26.050  13.910  26.440  1.00  0.00            
ATOM     25  O7  BCD     1      26.950  12.780  26.340  1.00  0.00            
ATOM     26  C9  BCD     1      25.440  14.340  25.080  1.00  0.00            
ATOM     27  O8  BCD     1      24.930  13.270  24.300  1.00  0.00            
ATOM     28  C10 BCD     1      24.380  15.420  25.360  1.00  0.00            
ATOM     29  C11 BCD     1      24.910  16.590  26.270  1.00  0.00            
ATOM     30  O9  BCD     1      25.590  16.080  27.400  1.00  0.00            
ATOM     31  C12 BCD     1      23.940  17.560  26.790  1.00  0.00            
ATOM     32  O10 BCD     1      22.810  16.970  27.310  1.00  0.00            
ATOM     33  H11 BCD     1      27.160  14.900  28.060  1.00  0.00            
ATOM     34  H12 BCD     1      25.260  13.500  27.100  1.00  0.00            
ATOM     35  H13 BCD     1      27.560  12.990  25.620  1.00  0.00            
ATOM     36  H14 BCD     1      26.210  14.870  24.510  1.00  0.00            
ATOM     37  H15 BCD     1      25.450  12.470  24.380  1.00  0.00            
ATOM     38  H16 BCD     1      23.580  14.960  25.950  1.00  0.00            
ATOM     39  H17 BCD     1      25.610  17.160  25.640  1.00  0.00            
ATOM     40  H18 BCD     1      24.380  18.260  27.510  1.00  0.00            
ATOM     41  H19 BCD     1      23.690  18.250  25.980  1.00  0.00            
ATOM     42  H20 BCD     1      22.870  17.430  28.150  1.00  0.00            
ATOM     43  C13 BCD     1      31.690  15.580  25.510  1.00  0.00            
ATOM     44  O11 BCD     1      31.680  16.700  24.660  1.00  0.00            
ATOM     45  C14 BCD     1      30.800  14.470  24.890  1.00  0.00            
ATOM     46  O12 BCD     1      31.170  14.220  23.540  1.00  0.00            
ATOM     47  C15 BCD     1      29.370  14.830  25.040  1.00  0.00            
ATOM     48  O13 BCD     1      28.550  13.770  24.500  1.00  0.00            
ATOM     49  C16 BCD     1      28.990  15.250  26.410  1.00  0.00            
ATOM     50  C17 BCD     1      29.900  16.330  26.920  1.00  0.00            
ATOM     51  O14 BCD     1      31.240  15.910  26.870  1.00  0.00            
ATOM     52  C18 BCD     1      29.630  16.790  28.320  1.00  0.00            
ATOM     53  O15 BCD     1      29.640  15.760  29.400  1.00  0.00            
ATOM     54  H21 BCD     1      32.670  15.090  25.610  1.00  0.00            
ATOM     55  H22 BCD     1      30.910  13.530  25.460  1.00  0.00            
ATOM     56  H23 BCD     1      32.130  14.170  23.580  1.00  0.00            
ATOM     57  H24 BCD     1      29.160  15.760  24.490  1.00  0.00            
ATOM     58  H25 BCD     1      29.000  13.720  23.640  1.00  0.00            
ATOM     59  H26 BCD     1      29.200  14.410  27.090  1.00  0.00            
ATOM     60  H27 BCD     1      29.810  17.280  26.370  1.00  0.00            
ATOM     61  H28 BCD     1      30.350  17.600  28.530  1.00  0.00            
ATOM     62  H29 BCD     1      28.670  17.330  28.250  1.00  0.00            
ATOM     63  H30 BCD     1      29.250  16.150  30.190  1.00  0.00            
ATOM     64  C19 BCD     1      33.750  19.880  23.060  1.00  0.00            
ATOM     65  O16 BCD     1      32.760  19.920  22.040  1.00  0.00            
ATOM     66  C20 BCD     1      34.530  18.570  23.030  1.00  0.00            
ATOM     67  O17 BCD     1      35.320  18.470  21.850  1.00  0.00            
ATOM     68  C21 BCD     1      33.590  17.390  23.370  1.00  0.00            
ATOM     69  O18 BCD     1      34.470  16.270  23.300  1.00  0.00            
ATOM     70  C22 BCD     1      32.860  17.570  24.740  1.00  0.00            
ATOM     71  C23 BCD     1      32.290  18.950  24.820  1.00  0.00            
ATOM     72  O19 BCD     1      33.170  19.980  24.280  1.00  0.00            
ATOM     73  C24 BCD     1      32.040  19.300  26.300  1.00  0.00            
ATOM     74  O20 BCD     1      31.030  20.280  26.240  1.00  0.00            
ATOM     75  H31 BCD     1      34.550  20.620  22.950  1.00  0.00            
ATOM     76  H32 BCD     1      35.270  18.530  23.840  1.00  0.00            
ATOM     77  H33 BCD     1      35.910  17.710  21.930  1.00  0.00            
ATOM     78  H34 BCD     1      32.900  17.290  22.530  1.00  0.00            
ATOM     79  H35 BCD     1      34.030  15.430  23.430  1.00  0.00            
ATOM     80  H36 BCD     1      33.520  17.310  25.570  1.00  0.00            
ATOM     81  H37 BCD     1      31.330  18.920  24.280  1.00  0.00            
ATOM     82  H38 BCD     1      31.660  18.380  26.760  1.00  0.00            
ATOM     83  H39 BCD     1      32.970  19.660  26.770  1.00  0.00            
ATOM     84  H40 BCD     1      30.460  20.040  25.510  1.00  0.00            
ATOM     85  C25 BCD     1      31.330  22.350  19.080  1.00  0.00            
ATOM     86  O21 BCD     1      30.110  21.620  19.190  1.00  0.00            
ATOM     87  C26 BCD     1      32.470  21.430  18.670  1.00  0.00            
ATOM     88  O22 BCD     1      32.200  20.840  17.360  1.00  0.00            
ATOM     89  C27 BCD     1      32.660  20.320  19.740  1.00  0.00            
ATOM     90  O23 BCD     1      33.730  19.390  19.650  1.00  0.00            
ATOM     91  C28 BCD     1      32.830  21.010  21.110  1.00  0.00            
ATOM     92  C29 BCD     1      31.640  21.920  21.410  1.00  0.00            
ATOM     93  O24 BCD     1      31.630  22.930  20.320  1.00  0.00            
ATOM     94  C30 BCD     1      31.800  22.720  22.790  1.00  0.00            
ATOM     95  O25 BCD     1      30.600  23.470  23.000  1.00  0.00            
ATOM     96  H41 BCD     1      31.220  23.160  18.350  1.00  0.00            
ATOM     97  H42 BCD     1      33.440  21.940  18.740  1.00  0.00            
ATOM     98  H43 BCD     1      32.960  20.610  16.820  1.00  0.00            
ATOM     99  H44 BCD     1      31.670  19.850  19.680  1.00  0.00            
ATOM    100  H45 BCD     1      33.630  19.020  20.530  1.00  0.00            
ATOM    101  H46 BCD     1      33.810  21.520  21.070  1.00  0.00            
ATOM    102  H47 BCD     1      30.710  21.340  21.450  1.00  0.00            
ATOM    103  H48 BCD     1      31.860  22.020  23.640  1.00  0.00            
ATOM    104  H49 BCD     1      32.710  23.320  22.860  1.00  0.00            
ATOM    105  H50 BCD     1      29.820  22.940  22.820  1.00  0.00            
ATOM    106  C31 BCD     1      26.260  21.700  17.410  1.00  0.00            
ATOM    107  O26 BCD     1      26.060  20.470  18.050  1.00  0.00            
ATOM    108  C32 BCD     1      27.490  21.490  16.480  1.00  0.00            
ATOM    109  O27 BCD     1      27.140  20.720  15.380  1.00  0.00            
ATOM    110  C33 BCD     1      28.770  21.110  17.210  1.00  0.00            
ATOM    111  C34 BCD     1      29.060  22.110  18.330  1.00  0.00            
ATOM    112  C35 BCD     1      27.870  22.350  19.230  1.00  0.00            
ATOM    113  O28 BCD     1      26.720  22.680  18.380  1.00  0.00            
ATOM    114  C36 BCD     1      28.280  23.480  20.250  1.00  0.00            
ATOM    115  O29 BCD     1      28.690  24.630  19.590  1.00  0.00            
ATOM    116  O30 BCD     1      29.880  21.010  16.270  1.00  0.00            
ATOM    117  H51 BCD     1      25.370  22.060  16.880  1.00  0.00            
ATOM    118  H52 BCD     1      27.730  22.510  16.150  1.00  0.00            
ATOM    119  H53 BCD     1      26.320  21.080  15.030  1.00  0.00            
ATOM    120  H54 BCD     1      28.570  20.130  17.680  1.00  0.00            
ATOM    121  H55 BCD     1      30.720  21.090  16.730  1.00  0.00            
ATOM    122  H56 BCD     1      29.350  23.070  17.880  1.00  0.00            
ATOM    123  H57 BCD     1      27.660  21.390  19.700  1.00  0.00            
ATOM    124  H58 BCD     1      27.390  23.690  20.870  1.00  0.00            
ATOM    125  H59 BCD     1      28.910  23.130  21.080  1.00  0.00            
ATOM    126  H60 BCD     1      29.330  25.050  20.170  1.00  0.00            
ATOM    127  C37 BCD     1      23.010  17.900  18.870  1.00  0.00            
ATOM    128  O31 BCD     1      23.530  17.660  20.210  1.00  0.00            
ATOM    129  C38 BCD     1      24.060  17.410  17.860  1.00  0.00            
ATOM    130  O32 BCD     1      24.190  15.980  18.110  1.00  0.00            
ATOM    131  C39 BCD     1      25.310  18.300  17.950  1.00  0.00            
ATOM    132  O33 BCD     1      26.260  18.010  16.920  1.00  0.00            
ATOM    133  C40 BCD     1      24.910  19.740  17.870  1.00  0.00            
ATOM    134  C41 BCD     1      23.840  20.160  18.840  1.00  0.00            
ATOM    135  O34 BCD     1      22.700  19.300  18.690  1.00  0.00            
ATOM    136  C42 BCD     1      23.200  21.520  18.610  1.00  0.00            
ATOM    137  O35 BCD     1      22.920  21.910  17.260  1.00  0.00            
ATOM    138  H61 BCD     1      22.050  17.380  18.780  1.00  0.00            
ATOM    139  H62 BCD     1      23.520  17.540  16.920  1.00  0.00            
ATOM    140  H63 BCD     1      24.610  15.590  17.340  1.00  0.00            
ATOM    141  H64 BCD     1      25.790  18.100  18.910  1.00  0.00            
ATOM    142  H65 BCD     1      27.060  18.530  16.860  1.00  0.00            
ATOM    143  H66 BCD     1      24.510  19.890  16.850  1.00  0.00            
ATOM    144  H67 BCD     1      24.260  20.010  19.840  1.00  0.00            
ATOM    145  H68 BCD     1      22.280  21.560  19.190  1.00  0.00            
ATOM    146  H69 BCD     1      23.870  22.280  19.040  1.00  0.00            
ATOM    147  H70 BCD     1      22.690  22.840  17.290  1.00  0.00            
ATOM    148  C1  EK2     2      30.540  17.600  17.990  1.00  0.00            
ATOM    149  O1  EK2     2      29.280  18.020  18.610  1.00  0.00            
ATOM    150  C2  EK2     2      28.610  17.080  19.300  1.00  0.00            
ATOM    151  C3  EK2     2      27.990  15.910  18.770  1.00  0.00            
ATOM    152  Cl1 EK2     2      28.220  15.310  17.130  1.00  0.00            
ATOM    153  C4  EK2     2      27.300  15.030  19.540  1.00  0.00            
ATOM    154  C5  EK2     2      27.020  15.360  20.860  1.00  0.00            
ATOM    155  C6  EK2     2      27.370  16.610  21.350  1.00  0.00            
ATOM    156  Cl2 EK2     2      26.630  17.120  22.870  1.00  0.00            
ATOM    157  C7  EK2     2      28.280  17.420  20.670  1.00  0.00            
ATOM    158  C8  EK2     2      28.920  18.630  21.220  1.00  0.00            
ATOM    159  O2  EK2     2      28.340  19.670  21.400  1.00  0.00            
ATOM    160  O3  EK2     2      30.170  18.460  21.700  1.00  0.00            
ATOM    161  H1  EK2     2      31.120  16.880  18.580  1.00  0.00            
ATOM    162  H2  EK2     2      30.460  16.960  17.100  1.00  0.00            
ATOM    163  H3  EK2     2      31.010  18.530  17.620  1.00  0.00            
ATOM    164  H4  EK2     2      27.040  14.140  18.970  1.00  0.00            
ATOM    165  H5  EK2     2      26.520  14.630  21.490  1.00  0.00            
ATOM    166  H6  EK2     2      30.340  17.510  21.590  1.00  0.00            
TER
ENDMDL
MODEL        1
ATOM      1  C1  BCD     1      27.840  14.670  22.790  1.00  0.00            
ATOM      2  O1  BCD     1      28.550  14.770  24.030  1.00  0.00            
ATOM      3  C2  BCD     1      28.710  15.010  21.590  1.00  0.00            
ATOM      4  O2  BCD     1      29.690  13.960  21.470  1.00  0.00            
ATOM      5  C3  BCD     1      29.300  16.470  21.680  1.00  0.00            
ATOM      6  O3  BCD     1      30.070  16.850  20.530  1.00  0.00            
ATOM      7  C4  BCD     1      28.110  17.420  21.780  1.00  0.00            
ATOM      8  C5  BCD     1      27.060  16.920  22.830  1.00  0.00            
ATOM      9  O4  BCD     1      26.710  15.540  22.730  1.00  0.00            
ATOM     10  C6  BCD     1      25.780  17.660  22.660  1.00  0.00            
ATOM     11  O5  BCD     1      25.220  17.280  21.450  1.00  0.00            
ATOM     12  H1  BCD     1      27.610  13.610  22.680  1.00  0.00            
ATOM     13  H2  BCD     1      28.000  14.980  20.760  1.00  0.00            
ATOM     14  H3  BCD     1      30.170  14.210  20.680  1.00  0.00            
ATOM     15  H4  BCD     1      29.790  16.370  22.660  1.00  0.00            
ATOM     16  H5  BCD     1      30.810  16.230  20.550  1.00  0.00            
ATOM     17  H6  BCD     1      27.660  17.430  20.790  1.00  0.00            
ATOM     18  H7  BCD     1      27.400  17.050  23.860  1.00  0.00            
ATOM     19  H8  BCD     1      25.020  17.590  23.450  1.00  0.00            
ATOM     20  H9  BCD     1      26.150  18.690  22.600  1.00  0.00            
ATOM     21  H10 BCD     1      25.650  16.450  21.200  1.00  0.00            
ATOM     22  C7  BCD     1      29.090  12.240  27.300  1.00  0.00            
ATOM     23  O6  BCD     1      30.290  12.820  27.800  1.00  0.00            
ATOM     24  C8  BCD     1      29.300  11.670  25.890  1.00  0.00            
ATOM     25  O7  BCD     1      30.330  10.650  25.850  1.00  0.00            
ATOM     26  C9  BCD     1      29.580  12.760  24.880  1.00  0.00            
ATOM     27  O8  BCD     1      29.730  12.270  23.500  1.00  0.00            
ATOM     28  C10 BCD     1      28.390  13.760  24.990  1.00  0.00            
ATOM     29  C11 BCD     1      28.340  14.370  26.370  1.00  0.00            
ATOM     30  O9  BCD     1      28.160  13.360  27.370  1.00  0.00            
ATOM     31  C12 BCD     1      27.100  15.320  26.510  1.00  0.00            
ATOM     32  O10 BCD     1      25.910  14.740  26.010  1.00  0.00            
ATOM     33  H11 BCD     1      28.720  11.510  28.030  1.00  0.00            
ATOM     34  H12 BCD     1      28.320  11.290  25.580  1.00  0.00            
ATOM     35  H13 BCD     1      29.790   9.970  25.440  1.00  0.00            
ATOM     36  H14 BCD     1      30.470  13.290  25.240  1.00  0.00            
ATOM     37  H15 BCD     1      29.780  13.050  22.940  1.00  0.00            
ATOM     38  H16 BCD     1      27.450  13.200  24.850  1.00  0.00            
ATOM     39  H17 BCD     1      29.260  14.900  26.660  1.00  0.00            
ATOM     40  H18 BCD     1      26.970  15.610  27.560  1.00  0.00            
ATOM     41  H19 BCD     1      27.420  16.230  25.980  1.00  0.00            
ATOM     42  H20 BCD     1      25.610  14.130  26.690  1.00  0.00            
ATOM     43  C13 BCD     1      32.860  12.520  31.000  1.00  0.00            
ATOM     44  O11 BCD     1      33.520  13.670  30.490  1.00  0.00            
ATOM     45  C14 BCD     1      32.940  11.420  29.960  1.00  0.00            
ATOM     46  O12 BCD     1      34.360  11.220  29.720  1.00  0.00            
ATOM     47  C15 BCD     1      32.220  11.740  28.700  1.00  0.00            
ATOM     48  O13 BCD     1      32.160  10.580  27.860  1.00  0.00            
ATOM     49  C16 BCD     1      30.810  12.310  29.010  1.00  0.00            
ATOM     50  C17 BCD     1      30.760  13.390  30.150  1.00  0.00            
ATOM     51  O14 BCD     1      31.490  12.820  31.210  1.00  0.00            
ATOM     52  C18 BCD     1      29.330  13.730  30.510  1.00  0.00            
ATOM     53  O15 BCD     1      29.490  14.750  31.500  1.00  0.00            
ATOM     54  H21 BCD     1      33.500  12.350  31.880  1.00  0.00            
ATOM     55  H22 BCD     1      32.610  10.470  30.410  1.00  0.00            
ATOM     56  H23 BCD     1      34.210  10.660  28.950  1.00  0.00            
ATOM     57  H24 BCD     1      32.720  12.590  28.220  1.00  0.00            
ATOM     58  H25 BCD     1      31.430  10.700  27.250  1.00  0.00            
ATOM     59  H26 BCD     1      30.240  11.440  29.360  1.00  0.00            
ATOM     60  H27 BCD     1      31.220  14.330  29.810  1.00  0.00            
ATOM     61  H28 BCD     1      28.800  14.110  29.620  1.00  0.00            
ATOM     62  H29 BCD     1      28.980  12.790  30.950  1.00  0.00            
ATOM     63  H30 BCD     1      30.090  14.180  31.990  1.00  0.00            
ATOM     64  C19 BCD     1      36.090  16.760  31.080  1.00  0.00            
ATOM     65  O16 BCD     1      35.480  17.280  29.870  1.00  0.00            
ATOM     66  C20 BCD     1      36.700  15.430  31.000  1.00  0.00            
ATOM     67  O17 BCD     1      37.910  15.580  30.250  1.00  0.00            
ATOM     68  C21 BCD     1      35.740  14.340  30.410  1.00  0.00            
ATOM     69  O18 BCD     1      36.340  13.040  30.430  1.00  0.00            
ATOM     70  C22 BCD     1      34.450  14.360  31.290  1.00  0.00            
ATOM     71  C23 BCD     1      33.930  15.730  31.660  1.00  0.00            
ATOM     72  O19 BCD     1      35.030  16.550  32.030  1.00  0.00            
ATOM     73  C24 BCD     1      32.870  15.650  32.710  1.00  0.00            
ATOM     74  O20 BCD     1      33.330  14.780  33.770  1.00  0.00            
ATOM     75  H31 BCD     1      36.890  17.390  31.490  1.00  0.00            
ATOM     76  H32 BCD     1      37.010  14.990  31.960  1.00  0.00            
ATOM     77  H33 BCD     1      37.690  16.050  29.440  1.00  0.00            
ATOM     78  H34 BCD     1      35.530  14.540  29.350  1.00  0.00            
ATOM     79  H35 BCD     1      35.650  12.420  30.170  1.00  0.00            
ATOM     80  H36 BCD     1      34.810  13.790  32.160  1.00  0.00            
ATOM     81  H37 BCD     1      33.530  16.160  30.730  1.00  0.00            
ATOM     82  H38 BCD     1      32.630  16.630  33.120  1.00  0.00            
ATOM     83  H39 BCD     1      31.940  15.260  32.280  1.00  0.00            
ATOM     84  H40 BCD     1      32.610  14.280  34.150  1.00  0.00            
ATOM     85  C25 BCD     1      36.160  20.040  26.860  1.00  0.00            
ATOM     86  O21 BCD     1      34.770  19.820  26.380  1.00  0.00            
ATOM     87  C26 BCD     1      36.940  18.740  26.720  1.00  0.00            
ATOM     88  O22 BCD     1      36.790  18.340  25.360  1.00  0.00            
ATOM     89  C27 BCD     1      36.450  17.640  27.630  1.00  0.00            
ATOM     90  O23 BCD     1      37.320  16.440  27.590  1.00  0.00            
ATOM     91  C28 BCD     1      36.360  18.140  29.070  1.00  0.00            
ATOM     92  C29 BCD     1      35.620  19.470  29.180  1.00  0.00            
ATOM     93  O24 BCD     1      36.150  20.410  28.250  1.00  0.00            
ATOM     94  C30 BCD     1      35.710  20.070  30.560  1.00  0.00            
ATOM     95  O25 BCD     1      34.980  21.260  30.560  1.00  0.00            
ATOM     96  H41 BCD     1      36.580  20.810  26.210  1.00  0.00            
ATOM     97  H42 BCD     1      37.990  19.000  26.880  1.00  0.00            
ATOM     98  H43 BCD     1      37.640  18.060  25.030  1.00  0.00            
ATOM     99  H44 BCD     1      35.440  17.380  27.290  1.00  0.00            
ATOM    100  H45 BCD     1      37.190  15.950  26.770  1.00  0.00            
ATOM    101  H46 BCD     1      37.330  18.210  29.580  1.00  0.00            
ATOM    102  H47 BCD     1      34.540  19.350  28.980  1.00  0.00            
ATOM    103  H48 BCD     1      35.410  19.350  31.330  1.00  0.00            
ATOM    104  H49 BCD     1      36.790  20.230  30.700  1.00  0.00            
ATOM    105  H50 BCD     1      34.980  21.610  29.670  1.00  0.00            
ATOM    106  C31 BCD     1      32.250  22.120  23.880  1.00  0.00            
ATOM    107  O26 BCD     1      31.740  21.050  23.170  1.00  0.00            
ATOM    108  C32 BCD     1      33.760  22.140  23.710  1.00  0.00            
ATOM    109  O27 BCD     1      33.970  22.290  22.340  1.00  0.00            
ATOM    110  C33 BCD     1      34.460  20.890  24.200  1.00  0.00            
ATOM    111  C34 BCD     1      34.200  20.940  25.720  1.00  0.00            
ATOM    112  C35 BCD     1      32.660  20.890  25.960  1.00  0.00            
ATOM    113  O28 BCD     1      31.940  21.960  25.230  1.00  0.00            
ATOM    114  C36 BCD     1      32.210  20.840  27.470  1.00  0.00            
ATOM    115  O29 BCD     1      32.670  21.930  28.290  1.00  0.00            
ATOM    116  O30 BCD     1      35.880  20.840  23.920  1.00  0.00            
ATOM    117  H51 BCD     1      31.920  23.080  23.460  1.00  0.00            
ATOM    118  H52 BCD     1      34.130  23.080  24.160  1.00  0.00            
ATOM    119  H53 BCD     1      34.060  21.360  22.110  1.00  0.00            
ATOM    120  H54 BCD     1      33.940  20.050  23.730  1.00  0.00            
ATOM    121  H55 BCD     1      36.240  19.960  24.060  1.00  0.00            
ATOM    122  H56 BCD     1      34.560  21.840  26.240  1.00  0.00            
ATOM    123  H57 BCD     1      32.280  19.930  25.590  1.00  0.00            
ATOM    124  H58 BCD     1      31.120  20.720  27.390  1.00  0.00            
ATOM    125  H59 BCD     1      32.580  19.860  27.800  1.00  0.00            
ATOM    126  H60 BCD     1      32.240  21.860  29.140  1.00  0.00            
ATOM    127  C37 BCD     1      28.300  19.890  21.370  1.00  0.00            
ATOM    128  O31 BCD     1      28.550  18.750  22.220  1.00  0.00            
ATOM    129  C38 BCD     1      29.400  20.180  20.360  1.00  0.00            
ATOM    130  O32 BCD     1      29.440  19.220  19.220  1.00  0.00            
ATOM    131  C39 BCD     1      30.690  20.410  21.080  1.00  0.00            
ATOM    132  O33 BCD     1      31.740  20.770  20.130  1.00  0.00            
ATOM    133  C40 BCD     1      30.610  21.340  22.310  1.00  0.00            
ATOM    134  C41 BCD     1      29.280  21.200  23.100  1.00  0.00            
ATOM    135  O34 BCD     1      28.200  20.990  22.200  1.00  0.00            
ATOM    136  C42 BCD     1      28.980  22.360  23.980  1.00  0.00            
ATOM    137  O35 BCD     1      28.860  23.540  23.210  1.00  0.00            
ATOM    138  H61 BCD     1      27.400  19.730  20.760  1.00  0.00            
ATOM    139  H62 BCD     1      29.110  21.110  19.850  1.00  0.00            
ATOM    140  H63 BCD     1      29.560  18.310  19.520  1.00  0.00            
ATOM    141  H64 BCD     1      30.910  19.370  21.390  1.00  0.00            
ATOM    142  H65 BCD     1      32.520  20.330  20.490  1.00  0.00            
ATOM    143  H66 BCD     1      30.780  22.350  21.930  1.00  0.00            
ATOM    144  H67 BCD     1      29.370  20.280  23.700  1.00  0.00            
ATOM    145  H68 BCD     1      28.130  22.080  24.620  1.00  0.00            
ATOM    146  H69 BCD     1      29.800  22.390  24.720  1.00  0.00            
ATOM    147  H70 BCD     1      29.650  24.040  23.440  1.00  0.00            
ATOM    148  C1  EK2     2      32.930  14.700  22.950  1.00  0.00            
ATOM    149  O1  EK2     2      31.940  15.170  23.850  1.00  0.00            
ATOM    150  C2  EK2     2      32.130  15.490  25.150  1.00  0.00            
ATOM    151  C3  EK2     2      32.990  14.770  26.070  1.00  0.00            
ATOM    152  Cl1 EK2     2      33.950  13.430  25.520  1.00  0.00            
ATOM    153  C4  EK2     2      33.000  15.060  27.450  1.00  0.00            
ATOM    154  C5  EK2     2      32.150  16.060  28.000  1.00  0.00            
ATOM    155  C6  EK2     2      31.350  16.830  27.150  1.00  0.00            
ATOM    156  Cl2 EK2     2      30.220  17.940  27.850  1.00  0.00            
ATOM    157  C7  EK2     2      31.340  16.520  25.760  1.00  0.00            
ATOM    158  C8  EK2     2      30.650  17.450  24.790  1.00  0.00            
ATOM    159  O2  EK2     2      29.430  17.700  24.910  1.00  0.00            
ATOM    160  O3  EK2     2      31.490  18.100  23.930  1.00  0.00            
ATOM    161  H1  EK2     2      32.850  13.610  22.840  1.00  0.00            
ATOM    162  H2  EK2     2      32.720  15.130  21.960  1.00  0.00            
ATOM    163  H3  EK2     2      33.950  14.970  23.250  1.00  0.00            
ATOM    164  H4  EK2     2      33.660  14.540  28.150  1.00  0.00            
ATOM    165  H5  EK2     2      32.160  16.280  29.060  1.00  0.00            
ATOM    166  H6  EK2     2      32.400  17.860  24.190  1.00  0.00            
TER
ENDMDL
MODEL        1
ATOM      1  C1  BCD     1      21.750  14.550  29.460  1.00  0.00            
ATOM      2  O1  BCD     1      21.480  15.710  28.700  1.00  0.00            
ATOM      3  C2  BCD     1      22.560  15.020  30.690  1.00  0.00            
ATOM      4  O2  BCD     1      21.700  15.670  31.630  1.00  0.00            
ATOM      5  C3  BCD     1      23.820  15.830  30.290  1.00  0.00            
ATOM      6  O3  BCD     1      24.670  16.290  31.290  1.00  0.00            
ATOM      7  C4  BCD     1      24.610  14.900  29.380  1.00  0.00            
ATOM      8  C5  BCD     1      23.810  14.300  28.200  1.00  0.00            
ATOM      9  O4  BCD     1      22.640  13.730  28.670  1.00  0.00            
ATOM     10  C6  BCD     1      24.510  13.260  27.420  1.00  0.00            
ATOM     11  O5  BCD     1      25.140  12.310  28.160  1.00  0.00            
ATOM     12  H1  BCD     1      20.790  14.120  29.750  1.00  0.00            
ATOM     13  H2  BCD     1      22.950  14.120  31.180  1.00  0.00            
ATOM     14  H3  BCD     1      21.150  16.220  31.060  1.00  0.00            
ATOM     15  H4  BCD     1      23.460  16.680  29.700  1.00  0.00            
ATOM     16  H5  BCD     1      25.470  16.530  30.810  1.00  0.00            
ATOM     17  H6  BCD     1      25.040  14.060  29.940  1.00  0.00            
ATOM     18  H7  BCD     1      23.450  15.090  27.530  1.00  0.00            
ATOM     19  H8  BCD     1      23.770  12.820  26.730  1.00  0.00            
ATOM     20  H9  BCD     1      25.210  13.840  26.820  1.00  0.00            
ATOM     21  H10 BCD     1      24.510  12.010  28.830  1.00  0.00            
ATOM     22  C7  BCD     1      18.100  17.840  27.220  1.00  0.00            
ATOM     23  O6  BCD     1      19.020  18.490  26.380  1.00  0.00            
ATOM     24  C8  BCD     1      18.490  17.970  28.670  1.00  0.00            
ATOM     25  O7  BCD     1      18.330  19.330  29.130  1.00  0.00            
ATOM     26  C9  BCD     1      19.900  17.470  28.930  1.00  0.00            
ATOM     27  O8  BCD     1      20.290  17.710  30.320  1.00  0.00            
ATOM     28  C10 BCD     1      20.070  16.050  28.590  1.00  0.00            
ATOM     29  C11 BCD     1      19.620  15.890  27.130  1.00  0.00            
ATOM     30  O9  BCD     1      18.280  16.400  26.900  1.00  0.00            
ATOM     31  C12 BCD     1      19.530  14.420  26.690  1.00  0.00            
ATOM     32  O10 BCD     1      19.260  14.310  25.290  1.00  0.00            
ATOM     33  H11 BCD     1      17.130  18.270  26.950  1.00  0.00            
ATOM     34  H12 BCD     1      17.810  17.260  29.160  1.00  0.00            
ATOM     35  H13 BCD     1      19.060  19.750  28.670  1.00  0.00            
ATOM     36  H14 BCD     1      20.540  18.040  28.240  1.00  0.00            
ATOM     37  H15 BCD     1      20.570  18.630  30.390  1.00  0.00            
ATOM     38  H16 BCD     1      19.420  15.410  29.200  1.00  0.00            
ATOM     39  H17 BCD     1      20.320  16.460  26.510  1.00  0.00            
ATOM     40  H18 BCD     1      20.470  13.900  26.930  1.00  0.00            
ATOM     41  H19 BCD     1      18.710  14.000  27.290  1.00  0.00            
ATOM     42  H20 BCD     1      19.260  13.360  25.140  1.00  0.00            
ATOM     43  C13 BCD     1      19.630  21.870  24.050  1.00  0.00            
ATOM     44  O11 BCD     1      20.770  21.330  23.430  1.00  0.00            
ATOM     45  C14 BCD     1      19.790  22.040  25.550  1.00  0.00            
ATOM     46  O12 BCD     1      20.890  22.940  25.810  1.00  0.00            
ATOM     47  C15 BCD     1      19.970  20.700  26.230  1.00  0.00            
ATOM     48  O13 BCD     1      20.130  20.930  27.660  1.00  0.00            
ATOM     49  C16 BCD     1      18.760  19.800  25.930  1.00  0.00            
ATOM     50  C17 BCD     1      18.460  19.770  24.420  1.00  0.00            
ATOM     51  O14 BCD     1      18.490  21.050  23.890  1.00  0.00            
ATOM     52  C18 BCD     1      17.170  19.050  24.150  1.00  0.00            
ATOM     53  O15 BCD     1      16.050  19.650  24.850  1.00  0.00            
ATOM     54  H21 BCD     1      19.440  22.860  23.620  1.00  0.00            
ATOM     55  H22 BCD     1      18.860  22.510  25.890  1.00  0.00            
ATOM     56  H23 BCD     1      20.590  23.360  26.620  1.00  0.00            
ATOM     57  H24 BCD     1      20.780  20.180  25.700  1.00  0.00            
ATOM     58  H25 BCD     1      21.070  21.040  27.800  1.00  0.00            
ATOM     59  H26 BCD     1      17.960  20.260  26.530  1.00  0.00            
ATOM     60  H27 BCD     1      19.230  19.130  23.960  1.00  0.00            
ATOM     61  H28 BCD     1      16.980  19.160  23.080  1.00  0.00            
ATOM     62  H29 BCD     1      17.250  17.970  24.340  1.00  0.00            
ATOM     63  H30 BCD     1      15.200  19.270  24.580  1.00  0.00            
ATOM     64  C19 BCD     1      23.360  21.710  20.280  1.00  0.00            
ATOM     65  O16 BCD     1      24.290  20.810  20.900  1.00  0.00            
ATOM     66  C20 BCD     1      23.060  22.950  21.160  1.00  0.00            
ATOM     67  O17 BCD     1      24.320  23.480  21.690  1.00  0.00            
ATOM     68  C21 BCD     1      22.360  22.590  22.480  1.00  0.00            
ATOM     69  O18 BCD     1      22.020  23.660  23.330  1.00  0.00            
ATOM     70  C22 BCD     1      21.080  21.770  22.160  1.00  0.00            
ATOM     71  C23 BCD     1      21.450  20.590  21.340  1.00  0.00            
ATOM     72  O19 BCD     1      22.120  21.020  20.140  1.00  0.00            
ATOM     73  C24 BCD     1      20.310  19.730  20.950  1.00  0.00            
ATOM     74  O20 BCD     1      19.370  20.310  20.170  1.00  0.00            
ATOM     75  H31 BCD     1      23.700  22.070  19.300  1.00  0.00            
ATOM     76  H32 BCD     1      22.450  23.670  20.610  1.00  0.00            
ATOM     77  H33 BCD     1      24.040  23.990  22.450  1.00  0.00            
ATOM     78  H34 BCD     1      23.060  21.930  23.010  1.00  0.00            
ATOM     79  H35 BCD     1      21.650  23.310  24.150  1.00  0.00            
ATOM     80  H36 BCD     1      20.260  22.370  21.750  1.00  0.00            
ATOM     81  H37 BCD     1      22.160  19.960  21.900  1.00  0.00            
ATOM     82  H38 BCD     1      20.770  18.860  20.470  1.00  0.00            
ATOM     83  H39 BCD     1      19.800  19.460  21.880  1.00  0.00            
ATOM     84  H40 BCD     1      19.580  21.250  20.100  1.00  0.00            
ATOM     85  C25 BCD     1      27.700  18.630  20.160  1.00  0.00            
ATOM     86  O21 BCD     1      27.760  18.500  21.600  1.00  0.00            
ATOM     87  C26 BCD     1      27.710  20.120  19.800  1.00  0.00            
ATOM     88  O22 BCD     1      28.910  20.700  20.270  1.00  0.00            
ATOM     89  C27 BCD     1      26.540  20.790  20.480  1.00  0.00            
ATOM     90  O23 BCD     1      26.590  22.200  20.280  1.00  0.00            
ATOM     91  C28 BCD     1      25.210  20.160  20.030  1.00  0.00            
ATOM     92  C29 BCD     1      25.240  18.650  20.230  1.00  0.00            
ATOM     93  O24 BCD     1      26.430  18.150  19.730  1.00  0.00            
ATOM     94  C30 BCD     1      24.080  17.890  19.520  1.00  0.00            
ATOM     95  O25 BCD     1      24.040  18.150  18.150  1.00  0.00            
ATOM     96  H41 BCD     1      28.480  18.060  19.640  1.00  0.00            
ATOM     97  H42 BCD     1      27.590  20.250  18.720  1.00  0.00            
ATOM     98  H43 BCD     1      28.870  20.800  21.220  1.00  0.00            
ATOM     99  H44 BCD     1      26.500  20.580  21.560  1.00  0.00            
ATOM    100  H45 BCD     1      25.930  22.650  20.810  1.00  0.00            
ATOM    101  H46 BCD     1      24.960  20.380  18.990  1.00  0.00            
ATOM    102  H47 BCD     1      25.320  18.370  21.280  1.00  0.00            
ATOM    103  H48 BCD     1      24.300  16.830  19.650  1.00  0.00            
ATOM    104  H49 BCD     1      23.120  18.100  20.020  1.00  0.00            
ATOM    105  H50 BCD     1      23.180  17.870  17.820  1.00  0.00            
ATOM    106  C31 BCD     1      30.000  17.070  24.760  1.00  0.00            
ATOM    107  O26 BCD     1      28.720  17.040  25.540  1.00  0.00            
ATOM    108  C32 BCD     1      30.410  18.500  24.330  1.00  0.00            
ATOM    109  O27 BCD     1      30.580  19.220  25.560  1.00  0.00            
ATOM    110  C33 BCD     1      29.250  19.040  23.460  1.00  0.00            
ATOM    111  C34 BCD     1      28.990  18.200  22.250  1.00  0.00            
ATOM    112  C35 BCD     1      28.860  16.720  22.650  1.00  0.00            
ATOM    113  O28 BCD     1      29.880  16.260  23.610  1.00  0.00            
ATOM    114  C36 BCD     1      28.850  15.780  21.440  1.00  0.00            
ATOM    115  O29 BCD     1      29.930  15.970  20.540  1.00  0.00            
ATOM    116  O30 BCD     1      29.540  20.460  23.150  1.00  0.00            
ATOM    117  H51 BCD     1      30.800  16.580  25.340  1.00  0.00            
ATOM    118  H52 BCD     1      31.350  18.400  23.770  1.00  0.00            
ATOM    119  H53 BCD     1      30.960  20.090  25.420  1.00  0.00            
ATOM    120  H54 BCD     1      28.340  19.020  24.070  1.00  0.00            
ATOM    121  H55 BCD     1      29.430  21.010  23.930  1.00  0.00            
ATOM    122  H56 BCD     1      29.790  18.320  21.510  1.00  0.00            
ATOM    123  H57 BCD     1      27.890  16.630  23.160  1.00  0.00            
ATOM    124  H58 BCD     1      28.880  14.720  21.700  1.00  0.00            
ATOM    125  H59 BCD     1      27.870  15.920  20.940  1.00  0.00            
ATOM    126  H60 BCD     1      30.680  16.250  21.070  1.00  0.00            
ATOM    127  C37 BCD     1      27.000  15.270  29.000  1.00  0.00            
ATOM    128  O31 BCD     1      25.640  15.680  28.810  1.00  0.00            
ATOM    129  C38 BCD     1      27.940  16.450  29.260  1.00  0.00            
ATOM    130  O32 BCD     1      27.360  17.260  30.360  1.00  0.00            
ATOM    131  C39 BCD     1      28.230  17.320  27.940  1.00  0.00            
ATOM    132  O33 BCD     1      29.160  18.310  28.130  1.00  0.00            
ATOM    133  C40 BCD     1      28.640  16.340  26.800  1.00  0.00            
ATOM    134  C41 BCD     1      27.630  15.220  26.570  1.00  0.00            
ATOM    135  O34 BCD     1      27.360  14.530  27.830  1.00  0.00            
ATOM    136  C42 BCD     1      28.150  14.230  25.590  1.00  0.00            
ATOM    137  O35 BCD     1      29.220  13.500  26.140  1.00  0.00            
ATOM    138  H61 BCD     1      26.890  14.620  29.880  1.00  0.00            
ATOM    139  H62 BCD     1      28.870  15.980  29.620  1.00  0.00            
ATOM    140  H63 BCD     1      28.010  17.900  30.660  1.00  0.00            
ATOM    141  H64 BCD     1      27.320  17.840  27.600  1.00  0.00            
ATOM    142  H65 BCD     1      29.300  18.550  27.210  1.00  0.00            
ATOM    143  H66 BCD     1      29.580  15.910  27.170  1.00  0.00            
ATOM    144  H67 BCD     1      26.710  15.660  26.170  1.00  0.00            
ATOM    145  H68 BCD     1      27.270  13.600  25.410  1.00  0.00            
ATOM    146  H69 BCD     1      28.340  14.700  24.610  1.00  0.00            
ATOM    147  H70 BCD     1      28.860  12.860  26.760  1.00  0.00            
ATOM    148  C1  EK2     2      26.490  22.280  24.270  1.00  0.00            
ATOM    149  O1  EK2     2      27.020  21.010  24.660  1.00  0.00            
ATOM    150  C2  EK2     2      26.360  20.500  25.770  1.00  0.00            
ATOM    151  C3  EK2     2      26.870  20.740  27.090  1.00  0.00            
ATOM    152  Cl1 EK2     2      28.360  21.570  27.270  1.00  0.00            
ATOM    153  C4  EK2     2      26.240  20.320  28.230  1.00  0.00            
ATOM    154  C5  EK2     2      25.120  19.500  28.190  1.00  0.00            
ATOM    155  C6  EK2     2      24.580  19.170  26.920  1.00  0.00            
ATOM    156  Cl2 EK2     2      23.200  18.080  26.750  1.00  0.00            
ATOM    157  C7  EK2     2      25.250  19.650  25.710  1.00  0.00            
ATOM    158  C8  EK2     2      24.770  19.200  24.400  1.00  0.00            
ATOM    159  O2  EK2     2      25.060  18.130  23.980  1.00  0.00            
ATOM    160  O3  EK2     2      23.610  19.680  24.050  1.00  0.00            
ATOM    161  H1  EK2     2      26.270  23.020  25.040  1.00  0.00            
ATOM    162  H2  EK2     2      27.220  22.630  23.530  1.00  0.00            
ATOM    163  H3  EK2     2      25.520  22.190  23.770  1.00  0.00            
ATOM    164  H4  EK2     2      26.710  20.590  29.180  1.00  0.00            
ATOM    165  H5  EK2     2      24.730  19.140  29.140  1.00  0.00            
ATOM    166  H6  EK2     2      23.490  20.450  24.620  1.00  0.00            
TER
ENDMDL
MODEL        1
ATOM      1  C1  BCD     1      21.600  16.230  29.320  1.00  0.00            
ATOM      2  O1  BCD     1      21.430  17.190  28.370  1.00  0.00            
ATOM      3  C2  BCD     1      22.680  16.760  30.280  1.00  0.00            
ATOM      4  O2  BCD     1      22.160  18.010  30.750  1.00  0.00            
ATOM      5  C3  BCD     1      23.990  16.950  29.500  1.00  0.00            
ATOM      6  O3  BCD     1      25.000  17.290  30.400  1.00  0.00            
ATOM      7  C4  BCD     1      24.400  15.700  28.810  1.00  0.00            
ATOM      8  C5  BCD     1      23.250  15.060  27.990  1.00  0.00            
ATOM      9  O4  BCD     1      22.040  15.010  28.770  1.00  0.00            
ATOM     10  C6  BCD     1      23.700  13.680  27.550  1.00  0.00            
ATOM     11  O5  BCD     1      24.050  12.840  28.650  1.00  0.00            
ATOM     12  H1  BCD     1      20.640  16.110  29.840  1.00  0.00            
ATOM     13  H2  BCD     1      22.770  16.110  31.160  1.00  0.00            
ATOM     14  H3  BCD     1      21.540  18.330  30.080  1.00  0.00            
ATOM     15  H4  BCD     1      23.950  17.630  28.640  1.00  0.00            
ATOM     16  H5  BCD     1      25.830  17.340  29.910  1.00  0.00            
ATOM     17  H6  BCD     1      24.650  15.020  29.640  1.00  0.00            
ATOM     18  H7  BCD     1      23.020  15.680  27.120  1.00  0.00            
ATOM     19  H8  BCD     1      22.800  13.270  27.060  1.00  0.00            
ATOM     20  H9  BCD     1      24.490  13.720  26.790  1.00  0.00            
ATOM     21  H10 BCD     1      24.130  11.980  28.230  1.00  0.00            
ATOM     22  C7  BCD     1      18.640  18.990  25.820  1.00  0.00            
ATOM     23  O6  BCD     1      19.750  19.310  25.020  1.00  0.00            
ATOM     24  C8  BCD     1      18.850  19.660  27.200  1.00  0.00            
ATOM     25  O7  BCD     1      19.030  21.060  27.140  1.00  0.00            
ATOM     26  C9  BCD     1      20.040  19.020  27.970  1.00  0.00            
ATOM     27  O8  BCD     1      20.020  19.500  29.340  1.00  0.00            
ATOM     28  C10 BCD     1      20.050  17.450  27.880  1.00  0.00            
ATOM     29  C11 BCD     1      19.730  16.850  26.490  1.00  0.00            
ATOM     30  O9  BCD     1      18.630  17.540  25.970  1.00  0.00            
ATOM     31  C12 BCD     1      19.320  15.380  26.520  1.00  0.00            
ATOM     32  O10 BCD     1      19.030  14.950  25.190  1.00  0.00            
ATOM     33  H11 BCD     1      17.700  19.180  25.290  1.00  0.00            
ATOM     34  H12 BCD     1      17.940  19.510  27.800  1.00  0.00            
ATOM     35  H13 BCD     1      19.810  21.180  26.590  1.00  0.00            
ATOM     36  H14 BCD     1      20.900  19.480  27.470  1.00  0.00            
ATOM     37  H15 BCD     1      19.740  20.420  29.390  1.00  0.00            
ATOM     38  H16 BCD     1      19.310  17.070  28.600  1.00  0.00            
ATOM     39  H17 BCD     1      20.610  17.050  25.870  1.00  0.00            
ATOM     40  H18 BCD     1      20.130  14.750  26.920  1.00  0.00            
ATOM     41  H19 BCD     1      18.450  15.290  27.180  1.00  0.00            
ATOM     42  H20 BCD     1      18.880  14.000  25.230  1.00  0.00            
ATOM     43  C13 BCD     1      20.500  21.700  21.780  1.00  0.00            
ATOM     44  O11 BCD     1      21.640  20.890  21.390  1.00  0.00            
ATOM     45  C14 BCD     1      20.750  22.320  23.150  1.00  0.00            
ATOM     46  O12 BCD     1      21.930  23.190  23.180  1.00  0.00            
ATOM     47  C15 BCD     1      20.780  21.210  24.210  1.00  0.00            
ATOM     48  O13 BCD     1      20.990  21.850  25.460  1.00  0.00            
ATOM     49  C16 BCD     1      19.550  20.340  24.140  1.00  0.00            
ATOM     50  C17 BCD     1      19.340  19.790  22.710  1.00  0.00            
ATOM     51  O14 BCD     1      19.310  20.970  21.790  1.00  0.00            
ATOM     52  C18 BCD     1      18.130  18.860  22.590  1.00  0.00            
ATOM     53  O15 BCD     1      16.880  19.400  22.850  1.00  0.00            
ATOM     54  H21 BCD     1      20.200  22.430  21.010  1.00  0.00            
ATOM     55  H22 BCD     1      19.860  22.870  23.480  1.00  0.00            
ATOM     56  H23 BCD     1      21.840  23.690  23.990  1.00  0.00            
ATOM     57  H24 BCD     1      21.640  20.650  23.830  1.00  0.00            
ATOM     58  H25 BCD     1      21.930  22.030  25.560  1.00  0.00            
ATOM     59  H26 BCD     1      18.690  20.950  24.420  1.00  0.00            
ATOM     60  H27 BCD     1      20.240  19.230  22.430  1.00  0.00            
ATOM     61  H28 BCD     1      18.050  18.500  21.550  1.00  0.00            
ATOM     62  H29 BCD     1      18.340  18.030  23.270  1.00  0.00            
ATOM     63  H30 BCD     1      16.230  18.710  22.700  1.00  0.00            
ATOM     64  C19 BCD     1      24.360  20.310  18.300  1.00  0.00            
ATOM     65  O16 BCD     1      25.320  20.010  19.270  1.00  0.00            
ATOM     66  C20 BCD     1      23.860  21.730  18.520  1.00  0.00            
ATOM     67  O17 BCD     1      24.840  22.720  18.500  1.00  0.00            
ATOM     68  C21 BCD     1      23.170  21.860  19.930  1.00  0.00            
ATOM     69  O18 BCD     1      22.610  23.220  20.170  1.00  0.00            
ATOM     70  C22 BCD     1      22.100  20.850  20.030  1.00  0.00            
ATOM     71  C23 BCD     1      22.520  19.450  19.680  1.00  0.00            
ATOM     72  O19 BCD     1      23.240  19.440  18.430  1.00  0.00            
ATOM     73  C24 BCD     1      21.400  18.380  19.760  1.00  0.00            
ATOM     74  O20 BCD     1      20.450  18.830  18.820  1.00  0.00            
ATOM     75  H31 BCD     1      24.810  20.080  17.330  1.00  0.00            
ATOM     76  H32 BCD     1      23.160  21.840  17.690  1.00  0.00            
ATOM     77  H33 BCD     1      24.440  23.530  18.160  1.00  0.00            
ATOM     78  H34 BCD     1      23.880  21.610  20.730  1.00  0.00            
ATOM     79  H35 BCD     1      22.530  23.270  21.130  1.00  0.00            
ATOM     80  H36 BCD     1      21.260  21.180  19.400  1.00  0.00            
ATOM     81  H37 BCD     1      23.270  19.250  20.460  1.00  0.00            
ATOM     82  H38 BCD     1      21.760  17.420  19.370  1.00  0.00            
ATOM     83  H39 BCD     1      21.000  18.360  20.780  1.00  0.00            
ATOM     84  H40 BCD     1      20.810  18.760  17.930  1.00  0.00            
ATOM     85  C25 BCD     1      29.000  18.170  19.550  1.00  0.00            
ATOM     86  O21 BCD     1      28.680  17.940  20.910  1.00  0.00            
ATOM     87  C26 BCD     1      29.020  19.710  19.290  1.00  0.00            
ATOM     88  O22 BCD     1      30.080  20.190  20.130  1.00  0.00            
ATOM     89  C27 BCD     1      27.610  20.270  19.460  1.00  0.00            
ATOM     90  O23 BCD     1      27.510  21.700  19.360  1.00  0.00            
ATOM     91  C28 BCD     1      26.590  19.470  18.780  1.00  0.00            
ATOM     92  C29 BCD     1      26.690  17.970  19.080  1.00  0.00            
ATOM     93  O24 BCD     1      27.970  17.540  18.770  1.00  0.00            
ATOM     94  C30 BCD     1      25.790  17.050  18.320  1.00  0.00            
ATOM     95  O25 BCD     1      25.680  17.550  17.000  1.00  0.00            
ATOM     96  H41 BCD     1      29.980  17.730  19.330  1.00  0.00            
ATOM     97  H42 BCD     1      29.380  19.950  18.280  1.00  0.00            
ATOM     98  H43 BCD     1      30.250  19.670  20.910  1.00  0.00            
ATOM     99  H44 BCD     1      27.400  20.130  20.530  1.00  0.00            
ATOM    100  H45 BCD     1      26.680  21.960  18.940  1.00  0.00            
ATOM    101  H46 BCD     1      26.740  19.770  17.730  1.00  0.00            
ATOM    102  H47 BCD     1      26.450  17.800  20.140  1.00  0.00            
ATOM    103  H48 BCD     1      26.220  16.050  18.410  1.00  0.00            
ATOM    104  H49 BCD     1      24.800  17.080  18.800  1.00  0.00            
ATOM    105  H50 BCD     1      26.590  17.780  16.780  1.00  0.00            
ATOM    106  C31 BCD     1      29.740  15.540  24.130  1.00  0.00            
ATOM    107  O26 BCD     1      28.740  16.160  24.850  1.00  0.00            
ATOM    108  C32 BCD     1      30.810  16.610  23.790  1.00  0.00            
ATOM    109  O27 BCD     1      31.480  17.180  25.020  1.00  0.00            
ATOM    110  C33 BCD     1      30.160  17.660  22.850  1.00  0.00            
ATOM    111  C34 BCD     1      29.450  16.980  21.630  1.00  0.00            
ATOM    112  C35 BCD     1      28.470  15.910  22.110  1.00  0.00            
ATOM    113  O28 BCD     1      29.180  14.990  22.980  1.00  0.00            
ATOM    114  C36 BCD     1      27.700  15.080  21.090  1.00  0.00            
ATOM    115  O29 BCD     1      28.510  14.730  19.950  1.00  0.00            
ATOM    116  O30 BCD     1      31.170  18.560  22.500  1.00  0.00            
ATOM    117  H51 BCD     1      30.260  14.720  24.640  1.00  0.00            
ATOM    118  H52 BCD     1      31.480  16.000  23.160  1.00  0.00            
ATOM    119  H53 BCD     1      30.740  17.440  25.570  1.00  0.00            
ATOM    120  H54 BCD     1      29.300  18.060  23.390  1.00  0.00            
ATOM    121  H55 BCD     1      31.480  19.020  23.280  1.00  0.00            
ATOM    122  H56 BCD     1      30.240  16.490  21.040  1.00  0.00            
ATOM    123  H57 BCD     1      27.800  16.500  22.750  1.00  0.00            
ATOM    124  H58 BCD     1      27.340  14.180  21.590  1.00  0.00            
ATOM    125  H59 BCD     1      26.860  15.690  20.730  1.00  0.00            
ATOM    126  H60 BCD     1      28.420  15.450  19.330  1.00  0.00            
ATOM    127  C37 BCD     1      26.780  15.440  28.410  1.00  0.00            
ATOM    128  O31 BCD     1      25.530  15.930  28.000  1.00  0.00            
ATOM    129  C38 BCD     1      27.850  16.500  28.390  1.00  0.00            
ATOM    130  O32 BCD     1      27.480  17.590  29.310  1.00  0.00            
ATOM    131  C39 BCD     1      28.240  16.960  27.010  1.00  0.00            
ATOM    132  O33 BCD     1      29.420  17.800  27.070  1.00  0.00            
ATOM    133  C40 BCD     1      28.590  15.740  26.150  1.00  0.00            
ATOM    134  C41 BCD     1      27.480  14.700  26.240  1.00  0.00            
ATOM    135  O34 BCD     1      27.170  14.320  27.690  1.00  0.00            
ATOM    136  C42 BCD     1      27.830  13.410  25.650  1.00  0.00            
ATOM    137  O35 BCD     1      28.960  12.790  26.190  1.00  0.00            
ATOM    138  H61 BCD     1      26.660  15.090  29.440  1.00  0.00            
ATOM    139  H62 BCD     1      28.750  16.010  28.780  1.00  0.00            
ATOM    140  H63 BCD     1      28.090  18.320  29.200  1.00  0.00            
ATOM    141  H64 BCD     1      27.340  17.430  26.610  1.00  0.00            
ATOM    142  H65 BCD     1      29.710  18.050  27.950  1.00  0.00            
ATOM    143  H66 BCD     1      29.490  15.300  26.590  1.00  0.00            
ATOM    144  H67 BCD     1      26.520  15.020  25.830  1.00  0.00            
ATOM    145  H68 BCD     1      27.000  12.690  25.720  1.00  0.00            
ATOM    146  H69 BCD     1      28.060  13.570  24.590  1.00  0.00            
ATOM    147  H70 BCD     1      29.020  13.240  27.040  1.00  0.00            
ATOM    148  C1  EK2     2      28.430  21.300  23.770  1.00  0.00            
ATOM    149  O1  EK2     2      27.980  20.000  24.350  1.00  0.00            
ATOM    150  C2  EK2     2      26.910  19.900  25.210  1.00  0.00            
ATOM    151  C3  EK2     2      27.070  20.320  26.540  1.00  0.00            
ATOM    152  Cl1 EK2     2      28.510  21.090  27.100  1.00  0.00            
ATOM    153  C4  EK2     2      25.970  20.240  27.490  1.00  0.00            
ATOM    154  C5  EK2     2      24.760  19.740  27.070  1.00  0.00            
ATOM    155  C6  EK2     2      24.650  19.190  25.750  1.00  0.00            
ATOM    156  Cl2 EK2     2      23.010  18.780  25.260  1.00  0.00            
ATOM    157  C7  EK2     2      25.700  19.320  24.800  1.00  0.00            
ATOM    158  C8  EK2     2      25.480  18.800  23.380  1.00  0.00            
ATOM    159  O2  EK2     2      25.380  17.580  23.180  1.00  0.00            
ATOM    160  O3  EK2     2      24.720  19.610  22.670  1.00  0.00            
ATOM    161  H1  EK2     2      28.790  21.930  24.590  1.00  0.00            
ATOM    162  H2  EK2     2      29.210  21.140  23.030  1.00  0.00            
ATOM    163  H3  EK2     2      27.670  21.760  23.130  1.00  0.00            
ATOM    164  H4  EK2     2      26.040  20.590  28.520  1.00  0.00            
ATOM    165  H5  EK2     2      23.910  19.800  27.740  1.00  0.00            
ATOM    166  H6  EK2     2      24.840  20.540  22.910  1.00  0.00            
TER
ENDMDL
MODEL        1
ATOM      1  C1  BCD     1      38.240   5.730  16.410  1.00  0.00            
ATOM      2  O1  BCD     1      37.710   7.070  16.360  1.00  0.00            
ATOM      3  C2  BCD     1      38.720   5.220  15.030  1.00  0.00            
ATOM      4  O2  BCD     1      39.760   6.020  14.610  1.00  0.00            
ATOM      5  C3  BCD     1      37.540   4.990  14.090  1.00  0.00            
ATOM      6  O3  BCD     1      37.870   4.160  12.970  1.00  0.00            
ATOM      7  C4  BCD     1      36.350   4.290  14.730  1.00  0.00            
ATOM      8  C5  BCD     1      36.000   4.970  16.010  1.00  0.00            
ATOM      9  O4  BCD     1      37.200   4.900  16.850  1.00  0.00            
ATOM     10  C6  BCD     1      34.780   4.570  16.750  1.00  0.00            
ATOM     11  O5  BCD     1      34.940   3.080  16.940  1.00  0.00            
ATOM     12  H1  BCD     1      39.080   5.820  17.110  1.00  0.00            
ATOM     13  H2  BCD     1      39.230   4.260  15.170  1.00  0.00            
ATOM     14  H3  BCD     1      39.400   6.780  14.150  1.00  0.00            
ATOM     15  H4  BCD     1      37.200   6.000  13.820  1.00  0.00            
ATOM     16  H5  BCD     1      37.110   3.860  12.460  1.00  0.00            
ATOM     17  H6  BCD     1      36.670   3.260  14.980  1.00  0.00            
ATOM     18  H7  BCD     1      35.770   6.020  15.770  1.00  0.00            
ATOM     19  H8  BCD     1      34.730   4.980  17.760  1.00  0.00            
ATOM     20  H9  BCD     1      33.860   4.820  16.210  1.00  0.00            
ATOM     21  H10 BCD     1      34.240   2.640  16.450  1.00  0.00            
ATOM     22  C7  BCD     1      38.550  10.600  17.800  1.00  0.00            
ATOM     23  O6  BCD     1      38.470  11.060  16.460  1.00  0.00            
ATOM     24  C8  BCD     1      39.710   9.690  18.180  1.00  0.00            
ATOM     25  O7  BCD     1      40.960  10.240  17.910  1.00  0.00            
ATOM     26  C9  BCD     1      39.470   8.370  17.400  1.00  0.00            
ATOM     27  O8  BCD     1      40.480   7.440  17.750  1.00  0.00            
ATOM     28  C10 BCD     1      37.960   7.870  17.410  1.00  0.00            
ATOM     29  C11 BCD     1      36.890   8.970  17.270  1.00  0.00            
ATOM     30  O9  BCD     1      37.290  10.000  18.170  1.00  0.00            
ATOM     31  C12 BCD     1      35.440   8.590  17.680  1.00  0.00            
ATOM     32  O10 BCD     1      34.550   9.720  17.690  1.00  0.00            
ATOM     33  H11 BCD     1      38.620  11.470  18.450  1.00  0.00            
ATOM     34  H12 BCD     1      39.590   9.530  19.260  1.00  0.00            
ATOM     35  H13 BCD     1      40.820  10.920  17.250  1.00  0.00            
ATOM     36  H14 BCD     1      39.690   8.790  16.410  1.00  0.00            
ATOM     37  H15 BCD     1      41.310   7.730  17.340  1.00  0.00            
ATOM     38  H16 BCD     1      37.720   7.340  18.340  1.00  0.00            
ATOM     39  H17 BCD     1      36.970   9.240  16.210  1.00  0.00            
ATOM     40  H18 BCD     1      35.100   7.750  17.050  1.00  0.00            
ATOM     41  H19 BCD     1      35.510   8.220  18.710  1.00  0.00            
ATOM     42  H20 BCD     1      34.770  10.210  18.490  1.00  0.00            
ATOM     43  C13 BCD     1      38.620  14.300  14.140  1.00  0.00            
ATOM     44  O11 BCD     1      37.940  13.540  13.170  1.00  0.00            
ATOM     45  C14 BCD     1      39.990  13.710  14.490  1.00  0.00            
ATOM     46  O12 BCD     1      40.910  13.550  13.410  1.00  0.00            
ATOM     47  C15 BCD     1      39.990  12.410  15.280  1.00  0.00            
ATOM     48  O13 BCD     1      41.240  11.990  15.940  1.00  0.00            
ATOM     49  C16 BCD     1      38.850  12.360  16.350  1.00  0.00            
ATOM     50  C17 BCD     1      37.580  13.120  15.950  1.00  0.00            
ATOM     51  O14 BCD     1      37.940  14.340  15.370  1.00  0.00            
ATOM     52  C18 BCD     1      36.560  13.300  17.000  1.00  0.00            
ATOM     53  O15 BCD     1      37.030  14.320  17.830  1.00  0.00            
ATOM     54  H21 BCD     1      38.620  15.320  13.760  1.00  0.00            
ATOM     55  H22 BCD     1      40.430  14.520  15.090  1.00  0.00            
ATOM     56  H23 BCD     1      41.670  13.090  13.780  1.00  0.00            
ATOM     57  H24 BCD     1      39.720  11.700  14.490  1.00  0.00            
ATOM     58  H25 BCD     1      41.990  11.980  15.340  1.00  0.00            
ATOM     59  H26 BCD     1      39.200  12.780  17.300  1.00  0.00            
ATOM     60  H27 BCD     1      37.080  12.550  15.150  1.00  0.00            
ATOM     61  H28 BCD     1      35.560  13.500  16.580  1.00  0.00            
ATOM     62  H29 BCD     1      36.570  12.340  17.550  1.00  0.00            
ATOM     63  H30 BCD     1      37.150  15.090  17.270  1.00  0.00            
ATOM     64  C19 BCD     1      35.890  13.520   9.680  1.00  0.00            
ATOM     65  O16 BCD     1      35.530  12.120   9.760  1.00  0.00            
ATOM     66  C20 BCD     1      37.400  13.720   9.540  1.00  0.00            
ATOM     67  O17 BCD     1      37.760  12.980   8.370  1.00  0.00            
ATOM     68  C21 BCD     1      38.110  13.320  10.840  1.00  0.00            
ATOM     69  O18 BCD     1      39.610  13.530  10.780  1.00  0.00            
ATOM     70  C22 BCD     1      37.460  14.140  12.000  1.00  0.00            
ATOM     71  C23 BCD     1      35.920  14.070  12.080  1.00  0.00            
ATOM     72  O19 BCD     1      35.320  14.230  10.850  1.00  0.00            
ATOM     73  C24 BCD     1      35.380  15.010  13.100  1.00  0.00            
ATOM     74  O20 BCD     1      35.580  16.380  12.730  1.00  0.00            
ATOM     75  H31 BCD     1      35.440  13.960   8.780  1.00  0.00            
ATOM     76  H32 BCD     1      37.560  14.780   9.320  1.00  0.00            
ATOM     77  H33 BCD     1      38.680  12.730   8.430  1.00  0.00            
ATOM     78  H34 BCD     1      37.830  12.310  11.160  1.00  0.00            
ATOM     79  H35 BCD     1      39.880  13.300  11.670  1.00  0.00            
ATOM     80  H36 BCD     1      37.720  15.210  11.970  1.00  0.00            
ATOM     81  H37 BCD     1      35.520  13.130  12.490  1.00  0.00            
ATOM     82  H38 BCD     1      34.300  14.810  13.160  1.00  0.00            
ATOM     83  H39 BCD     1      35.780  14.820  14.110  1.00  0.00            
ATOM     84  H40 BCD     1      34.810  16.920  12.920  1.00  0.00            
ATOM     85  C25 BCD     1      32.930   9.410   8.040  1.00  0.00            
ATOM     86  O21 BCD     1      32.820   8.500   9.090  1.00  0.00            
ATOM     87  C26 BCD     1      34.390   9.430   7.450  1.00  0.00            
ATOM     88  O22 BCD     1      34.860   8.190   7.150  1.00  0.00            
ATOM     89  C27 BCD     1      35.360  10.320   8.280  1.00  0.00            
ATOM     90  O23 BCD     1      36.580  10.580   7.600  1.00  0.00            
ATOM     91  C28 BCD     1      34.630  11.580   8.760  1.00  0.00            
ATOM     92  C29 BCD     1      33.260  11.320   9.380  1.00  0.00            
ATOM     93  O24 BCD     1      32.500  10.710   8.340  1.00  0.00            
ATOM     94  C30 BCD     1      32.510  12.550   9.860  1.00  0.00            
ATOM     95  O25 BCD     1      32.530  13.540   8.840  1.00  0.00            
ATOM     96  H41 BCD     1      32.260   9.020   7.260  1.00  0.00            
ATOM     97  H42 BCD     1      34.360   9.980   6.500  1.00  0.00            
ATOM     98  H43 BCD     1      35.810   8.280   7.010  1.00  0.00            
ATOM     99  H44 BCD     1      35.660   9.620   9.060  1.00  0.00            
ATOM    100  H45 BCD     1      36.880  11.370   8.050  1.00  0.00            
ATOM    101  H46 BCD     1      34.550  12.270   7.910  1.00  0.00            
ATOM    102  H47 BCD     1      33.340  10.670  10.270  1.00  0.00            
ATOM    103  H48 BCD     1      31.460  12.240   9.850  1.00  0.00            
ATOM    104  H49 BCD     1      32.960  12.940  10.780  1.00  0.00            
ATOM    105  H50 BCD     1      32.020  14.300   9.100  1.00  0.00            
ATOM    106  C31 BCD     1      30.720   5.640  10.960  1.00  0.00            
ATOM    107  O26 BCD     1      32.110   5.350  11.410  1.00  0.00            
ATOM    108  C32 BCD     1      30.700   5.450   9.460  1.00  0.00            
ATOM    109  O27 BCD     1      30.990   4.110   9.180  1.00  0.00            
ATOM    110  C33 BCD     1      31.630   6.450   8.800  1.00  0.00            
ATOM    111  C34 BCD     1      31.500   7.900   9.270  1.00  0.00            
ATOM    112  C35 BCD     1      31.080   8.030  10.720  1.00  0.00            
ATOM    113  O28 BCD     1      30.330   6.970  11.260  1.00  0.00            
ATOM    114  C36 BCD     1      30.260   9.310  11.030  1.00  0.00            
ATOM    115  O29 BCD     1      28.970   9.330  10.320  1.00  0.00            
ATOM    116  O30 BCD     1      31.530   6.430   7.410  1.00  0.00            
ATOM    117  H51 BCD     1      29.970   4.970  11.410  1.00  0.00            
ATOM    118  H52 BCD     1      29.700   5.780   9.120  1.00  0.00            
ATOM    119  H53 BCD     1      31.820   3.880   9.610  1.00  0.00            
ATOM    120  H54 BCD     1      32.630   6.070   9.050  1.00  0.00            
ATOM    121  H55 BCD     1      32.330   6.070   7.020  1.00  0.00            
ATOM    122  H56 BCD     1      30.850   8.470   8.600  1.00  0.00            
ATOM    123  H57 BCD     1      31.950   8.000  11.400  1.00  0.00            
ATOM    124  H58 BCD     1      30.090   9.420  12.110  1.00  0.00            
ATOM    125  H59 BCD     1      30.800  10.210  10.690  1.00  0.00            
ATOM    126  H60 BCD     1      28.650   8.440  10.170  1.00  0.00            
ATOM    127  C37 BCD     1      34.440   3.160  13.750  1.00  0.00            
ATOM    128  O31 BCD     1      35.230   4.340  13.930  1.00  0.00            
ATOM    129  C38 BCD     1      34.430   2.670  12.320  1.00  0.00            
ATOM    130  O32 BCD     1      35.690   2.380  11.820  1.00  0.00            
ATOM    131  C39 BCD     1      33.760   3.770  11.450  1.00  0.00            
ATOM    132  O33 BCD     1      33.630   3.360  10.050  1.00  0.00            
ATOM    133  C40 BCD     1      32.360   4.130  11.960  1.00  0.00            
ATOM    134  C41 BCD     1      32.390   4.340  13.550  1.00  0.00            
ATOM    135  O34 BCD     1      33.120   3.280  14.110  1.00  0.00            
ATOM    136  C42 BCD     1      30.910   4.170  14.020  1.00  0.00            
ATOM    137  O35 BCD     1      30.860   4.490  15.410  1.00  0.00            
ATOM    138  H61 BCD     1      34.960   2.400  14.340  1.00  0.00            
ATOM    139  H62 BCD     1      33.880   1.730  12.400  1.00  0.00            
ATOM    140  H63 BCD     1      35.910   1.440  11.890  1.00  0.00            
ATOM    141  H64 BCD     1      34.370   4.680  11.460  1.00  0.00            
ATOM    142  H65 BCD     1      34.500   3.060   9.780  1.00  0.00            
ATOM    143  H66 BCD     1      31.540   3.420  11.800  1.00  0.00            
ATOM    144  H67 BCD     1      32.700   5.380  13.750  1.00  0.00            
ATOM    145  H68 BCD     1      30.180   4.880  13.600  1.00  0.00            
ATOM    146  H69 BCD     1      30.570   3.140  13.850  1.00  0.00            
ATOM    147  H70 BCD     1      31.330   3.860  15.960  1.00  0.00            
ATOM    148  C1  EK2     2      38.940   6.170  10.320  1.00  0.00            
ATOM    149  O1  EK2     2      38.330   7.470  10.470  1.00  0.00            
ATOM    150  C2  EK2     2      37.130   7.720  11.200  1.00  0.00            
ATOM    151  C3  EK2     2      35.890   7.140  10.830  1.00  0.00            
ATOM    152  Cl1 EK2     2      35.680   6.090   9.440  1.00  0.00            
ATOM    153  C4  EK2     2      34.720   7.480  11.520  1.00  0.00            
ATOM    154  C5  EK2     2      34.770   8.430  12.540  1.00  0.00            
ATOM    155  C6  EK2     2      36.020   9.100  12.810  1.00  0.00            
ATOM    156  Cl2 EK2     2      36.060  10.490  13.850  1.00  0.00            
ATOM    157  C7  EK2     2      37.210   8.770  12.170  1.00  0.00            
ATOM    158  C8  EK2     2      38.560   9.290  12.370  1.00  0.00            
ATOM    159  O2  EK2     2      38.920  10.400  12.110  1.00  0.00            
ATOM    160  O3  EK2     2      39.180   8.530  13.240  1.00  0.00            
ATOM    161  H1  EK2     2      38.300   5.620   9.620  1.00  0.00            
ATOM    162  H2  EK2     2      39.940   6.130   9.890  1.00  0.00            
ATOM    163  H3  EK2     2      39.030   5.750  11.330  1.00  0.00            
ATOM    164  H4  EK2     2      33.750   7.070  11.230  1.00  0.00            
ATOM    165  H5  EK2     2      33.910   8.770  13.100  1.00  0.00            
ATOM    166  H6  EK2     2      39.910   9.150  13.440  1.00  0.00            
TER
ENDMDL
MODEL        1
ATOM      1  C1  BCD     1      25.630  16.610  20.960  1.00  0.00            
ATOM      2  O1  BCD     1      26.820  16.050  21.460  1.00  0.00            
ATOM      3  C2  BCD     1      25.870  17.120  19.540  1.00  0.00            
ATOM      4  O2  BCD     1      26.410  16.060  18.750  1.00  0.00            
ATOM      5  C3  BCD     1      26.700  18.490  19.620  1.00  0.00            
ATOM      6  O3  BCD     1      26.980  19.020  18.360  1.00  0.00            
ATOM      7  C4  BCD     1      26.000  19.500  20.610  1.00  0.00            
ATOM      8  C5  BCD     1      25.880  18.900  21.960  1.00  0.00            
ATOM      9  O4  BCD     1      25.190  17.630  21.850  1.00  0.00            
ATOM     10  C6  BCD     1      25.090  19.690  22.890  1.00  0.00            
ATOM     11  O5  BCD     1      25.390  19.280  24.270  1.00  0.00            
ATOM     12  H1  BCD     1      24.950  15.760  21.110  1.00  0.00            
ATOM     13  H2  BCD     1      24.880  17.420  19.160  1.00  0.00            
ATOM     14  H3  BCD     1      26.840  16.390  17.960  1.00  0.00            
ATOM     15  H4  BCD     1      27.650  18.240  20.120  1.00  0.00            
ATOM     16  H5  BCD     1      27.190  19.960  18.350  1.00  0.00            
ATOM     17  H6  BCD     1      25.020  19.830  20.270  1.00  0.00            
ATOM     18  H7  BCD     1      26.890  18.630  22.290  1.00  0.00            
ATOM     19  H8  BCD     1      25.350  20.750  22.800  1.00  0.00            
ATOM     20  H9  BCD     1      24.040  19.540  22.580  1.00  0.00            
ATOM     21  H10 BCD     1      24.590  18.930  24.670  1.00  0.00            
ATOM     22  C7  BCD     1      28.240  12.540  23.030  1.00  0.00            
ATOM     23  O6  BCD     1      29.150  13.390  23.720  1.00  0.00            
ATOM     24  C8  BCD     1      28.530  12.670  21.540  1.00  0.00            
ATOM     25  O7  BCD     1      29.810  12.200  21.270  1.00  0.00            
ATOM     26  C9  BCD     1      28.250  14.090  21.040  1.00  0.00            
ATOM     27  O8  BCD     1      28.280  14.310  19.610  1.00  0.00            
ATOM     28  C10 BCD     1      26.900  14.630  21.610  1.00  0.00            
ATOM     29  C11 BCD     1      26.660  14.300  23.040  1.00  0.00            
ATOM     30  O9  BCD     1      26.840  12.950  23.250  1.00  0.00            
ATOM     31  C12 BCD     1      25.220  14.630  23.410  1.00  0.00            
ATOM     32  O10 BCD     1      24.290  14.010  22.590  1.00  0.00            
ATOM     33  H11 BCD     1      28.370  11.560  23.500  1.00  0.00            
ATOM     34  H12 BCD     1      27.830  12.010  21.010  1.00  0.00            
ATOM     35  H13 BCD     1      30.490  12.700  21.730  1.00  0.00            
ATOM     36  H14 BCD     1      28.990  14.750  21.520  1.00  0.00            
ATOM     37  H15 BCD     1      27.640  14.990  19.380  1.00  0.00            
ATOM     38  H16 BCD     1      26.140  14.100  21.020  1.00  0.00            
ATOM     39  H17 BCD     1      27.290  14.860  23.740  1.00  0.00            
ATOM     40  H18 BCD     1      25.040  14.360  24.460  1.00  0.00            
ATOM     41  H19 BCD     1      25.000  15.710  23.480  1.00  0.00            
ATOM     42  H20 BCD     1      24.590  13.110  22.480  1.00  0.00            
ATOM     43  C13 BCD     1      31.640  13.490  27.060  1.00  0.00            
ATOM     44  O11 BCD     1      31.860  14.930  26.900  1.00  0.00            
ATOM     45  C14 BCD     1      32.120  12.770  25.840  1.00  0.00            
ATOM     46  O12 BCD     1      33.500  12.990  25.680  1.00  0.00            
ATOM     47  C15 BCD     1      31.330  13.260  24.600  1.00  0.00            
ATOM     48  O13 BCD     1      31.810  12.700  23.330  1.00  0.00            
ATOM     49  C16 BCD     1      29.850  12.840  24.800  1.00  0.00            
ATOM     50  C17 BCD     1      29.390  13.520  26.100  1.00  0.00            
ATOM     51  O14 BCD     1      30.290  13.340  27.210  1.00  0.00            
ATOM     52  C18 BCD     1      27.970  13.240  26.350  1.00  0.00            
ATOM     53  O15 BCD     1      27.760  11.790  26.510  1.00  0.00            
ATOM     54  H21 BCD     1      32.050  13.090  28.000  1.00  0.00            
ATOM     55  H22 BCD     1      31.860  11.710  25.950  1.00  0.00            
ATOM     56  H23 BCD     1      33.730  12.600  24.840  1.00  0.00            
ATOM     57  H24 BCD     1      31.420  14.350  24.610  1.00  0.00            
ATOM     58  H25 BCD     1      31.970  11.760  23.420  1.00  0.00            
ATOM     59  H26 BCD     1      29.860  11.750  24.770  1.00  0.00            
ATOM     60  H27 BCD     1      29.410  14.590  25.890  1.00  0.00            
ATOM     61  H28 BCD     1      27.830  13.740  27.320  1.00  0.00            
ATOM     62  H29 BCD     1      27.240  13.620  25.620  1.00  0.00            
ATOM     63  H30 BCD     1      28.150  11.400  27.300  1.00  0.00            
ATOM     64  C19 BCD     1      33.960  18.200  28.140  1.00  0.00            
ATOM     65  O16 BCD     1      33.660  18.970  26.980  1.00  0.00            
ATOM     66  C20 BCD     1      34.850  16.970  27.790  1.00  0.00            
ATOM     67  O17 BCD     1      35.970  17.370  27.040  1.00  0.00            
ATOM     68  C21 BCD     1      34.030  15.870  27.160  1.00  0.00            
ATOM     69  O18 BCD     1      34.780  14.630  27.260  1.00  0.00            
ATOM     70  C22 BCD     1      32.690  15.670  27.830  1.00  0.00            
ATOM     71  C23 BCD     1      31.880  16.930  27.960  1.00  0.00            
ATOM     72  O19 BCD     1      32.700  17.790  28.740  1.00  0.00            
ATOM     73  C24 BCD     1      30.520  16.800  28.660  1.00  0.00            
ATOM     74  O20 BCD     1      30.690  16.210  29.970  1.00  0.00            
ATOM     75  H31 BCD     1      34.520  18.830  28.840  1.00  0.00            
ATOM     76  H32 BCD     1      35.220  16.510  28.720  1.00  0.00            
ATOM     77  H33 BCD     1      35.810  18.250  26.700  1.00  0.00            
ATOM     78  H34 BCD     1      33.940  16.120  26.100  1.00  0.00            
ATOM     79  H35 BCD     1      34.360  13.960  26.710  1.00  0.00            
ATOM     80  H36 BCD     1      32.800  15.150  28.790  1.00  0.00            
ATOM     81  H37 BCD     1      31.650  17.280  26.950  1.00  0.00            
ATOM     82  H38 BCD     1      30.000  17.760  28.660  1.00  0.00            
ATOM     83  H39 BCD     1      29.840  16.100  28.140  1.00  0.00            
ATOM     84  H40 BCD     1      29.920  16.320  30.540  1.00  0.00            
ATOM     85  C25 BCD     1      33.470  23.020  26.150  1.00  0.00            
ATOM     86  O21 BCD     1      32.540  22.840  25.030  1.00  0.00            
ATOM     87  C26 BCD     1      34.680  22.290  25.800  1.00  0.00            
ATOM     88  O22 BCD     1      35.190  22.800  24.580  1.00  0.00            
ATOM     89  C27 BCD     1      34.460  20.740  25.710  1.00  0.00            
ATOM     90  O23 BCD     1      35.740  20.060  25.590  1.00  0.00            
ATOM     91  C28 BCD     1      33.930  20.340  27.060  1.00  0.00            
ATOM     92  C29 BCD     1      32.580  21.080  27.420  1.00  0.00            
ATOM     93  O24 BCD     1      32.910  22.500  27.320  1.00  0.00            
ATOM     94  C30 BCD     1      32.180  20.870  28.880  1.00  0.00            
ATOM     95  O25 BCD     1      33.290  21.090  29.810  1.00  0.00            
ATOM     96  H41 BCD     1      33.770  24.040  26.420  1.00  0.00            
ATOM     97  H42 BCD     1      35.510  22.470  26.500  1.00  0.00            
ATOM     98  H43 BCD     1      36.090  22.520  24.410  1.00  0.00            
ATOM     99  H44 BCD     1      33.720  20.500  24.940  1.00  0.00            
ATOM    100  H45 BCD     1      36.070  20.360  24.740  1.00  0.00            
ATOM    101  H46 BCD     1      34.650  20.620  27.850  1.00  0.00            
ATOM    102  H47 BCD     1      31.830  20.660  26.740  1.00  0.00            
ATOM    103  H48 BCD     1      31.330  21.490  29.180  1.00  0.00            
ATOM    104  H49 BCD     1      31.710  19.890  29.050  1.00  0.00            
ATOM    105  H50 BCD     1      33.210  20.440  30.510  1.00  0.00            
ATOM    106  C31 BCD     1      29.570  24.790  23.060  1.00  0.00            
ATOM    107  O26 BCD     1      29.190  23.680  22.300  1.00  0.00            
ATOM    108  C32 BCD     1      31.010  25.190  22.760  1.00  0.00            
ATOM    109  O27 BCD     1      31.220  25.280  21.360  1.00  0.00            
ATOM    110  C33 BCD     1      32.020  24.280  23.380  1.00  0.00            
ATOM    111  C34 BCD     1      31.700  24.000  24.870  1.00  0.00            
ATOM    112  C35 BCD     1      30.240  23.580  25.010  1.00  0.00            
ATOM    113  O28 BCD     1      29.440  24.610  24.470  1.00  0.00            
ATOM    114  C36 BCD     1      29.830  23.400  26.470  1.00  0.00            
ATOM    115  O29 BCD     1      29.970  24.600  27.240  1.00  0.00            
ATOM    116  O30 BCD     1      33.330  24.760  23.340  1.00  0.00            
ATOM    117  H51 BCD     1      28.870  25.570  22.730  1.00  0.00            
ATOM    118  H52 BCD     1      31.190  26.150  23.260  1.00  0.00            
ATOM    119  H53 BCD     1      32.150  25.490  21.180  1.00  0.00            
ATOM    120  H54 BCD     1      32.100  23.330  22.820  1.00  0.00            
ATOM    121  H55 BCD     1      33.810  23.970  23.580  1.00  0.00            
ATOM    122  H56 BCD     1      32.000  24.860  25.490  1.00  0.00            
ATOM    123  H57 BCD     1      30.070  22.660  24.440  1.00  0.00            
ATOM    124  H58 BCD     1      28.800  23.020  26.450  1.00  0.00            
ATOM    125  H59 BCD     1      30.440  22.630  26.950  1.00  0.00            
ATOM    126  H60 BCD     1      29.260  25.190  26.960  1.00  0.00            
ATOM    127  C37 BCD     1      26.440  21.780  20.000  1.00  0.00            
ATOM    128  O31 BCD     1      26.860  20.620  20.650  1.00  0.00            
ATOM    129  C38 BCD     1      27.490  22.410  19.080  1.00  0.00            
ATOM    130  O32 BCD     1      27.950  21.530  18.050  1.00  0.00            
ATOM    131  C39 BCD     1      28.640  22.860  20.030  1.00  0.00            
ATOM    132  O33 BCD     1      29.560  23.600  19.260  1.00  0.00            
ATOM    133  C40 BCD     1      28.130  23.720  21.260  1.00  0.00            
ATOM    134  C41 BCD     1      26.890  23.210  21.910  1.00  0.00            
ATOM    135  O34 BCD     1      25.980  22.780  20.900  1.00  0.00            
ATOM    136  C42 BCD     1      26.270  24.410  22.640  1.00  0.00            
ATOM    137  O35 BCD     1      25.800  25.500  21.740  1.00  0.00            
ATOM    138  H61 BCD     1      25.610  21.530  19.330  1.00  0.00            
ATOM    139  H62 BCD     1      27.030  23.350  18.760  1.00  0.00            
ATOM    140  H63 BCD     1      28.710  21.930  17.630  1.00  0.00            
ATOM    141  H64 BCD     1      29.160  21.980  20.430  1.00  0.00            
ATOM    142  H65 BCD     1      30.120  24.120  19.850  1.00  0.00            
ATOM    143  H66 BCD     1      27.990  24.760  20.960  1.00  0.00            
ATOM    144  H67 BCD     1      27.310  22.390  22.530  1.00  0.00            
ATOM    145  H68 BCD     1      25.500  24.050  23.330  1.00  0.00            
ATOM    146  H69 BCD     1      27.010  24.860  23.320  1.00  0.00            
ATOM    147  H70 BCD     1      25.170  25.070  21.150  1.00  0.00            
ATOM    148  C1  EK2     2      33.480  16.400  23.340  1.00  0.00            
ATOM    149  O1  EK2     2      33.030  17.580  24.020  1.00  0.00            
ATOM    150  C2  EK2     2      32.400  18.560  23.300  1.00  0.00            
ATOM    151  C3  EK2     2      33.190  19.440  22.450  1.00  0.00            
ATOM    152  Cl1 EK2     2      34.940  19.230  22.330  1.00  0.00            
ATOM    153  C4  EK2     2      32.570  20.510  21.730  1.00  0.00            
ATOM    154  C5  EK2     2      31.270  20.870  22.080  1.00  0.00            
ATOM    155  C6  EK2     2      30.450  20.080  22.930  1.00  0.00            
ATOM    156  Cl2 EK2     2      28.800  20.620  23.410  1.00  0.00            
ATOM    157  C7  EK2     2      31.030  18.930  23.540  1.00  0.00            
ATOM    158  C8  EK2     2      30.260  18.100  24.490  1.00  0.00            
ATOM    159  O2  EK2     2      29.730  18.470  25.500  1.00  0.00            
ATOM    160  O3  EK2     2      29.950  16.900  23.950  1.00  0.00            
ATOM    161  H1  EK2     2      34.010  15.780  24.070  1.00  0.00            
ATOM    162  H2  EK2     2      32.610  15.880  22.920  1.00  0.00            
ATOM    163  H3  EK2     2      34.170  16.570  22.510  1.00  0.00            
ATOM    164  H4  EK2     2      33.190  21.090  21.060  1.00  0.00            
ATOM    165  H5  EK2     2      30.810  21.720  21.570  1.00  0.00            
ATOM    166  H6  EK2     2      30.420  16.850  23.110  1.00  0.00            
TER
ENDMDL
MODEL        1
ATOM      1  C1  BCD     1      32.450  27.050  29.220  1.00  0.00            
ATOM      2  O1  BCD     1      32.390  27.680  27.910  1.00  0.00            
ATOM      3  C2  BCD     1      31.120  26.530  29.670  1.00  0.00            
ATOM      4  O2  BCD     1      30.680  25.440  28.830  1.00  0.00            
ATOM      5  C3  BCD     1      30.060  27.640  29.720  1.00  0.00            
ATOM      6  O3  BCD     1      28.730  27.250  30.100  1.00  0.00            
ATOM      7  C4  BCD     1      30.530  28.770  30.600  1.00  0.00            
ATOM      8  C5  BCD     1      32.040  29.090  30.510  1.00  0.00            
ATOM      9  O4  BCD     1      32.810  27.870  30.280  1.00  0.00            
ATOM     10  C6  BCD     1      32.500  29.890  31.790  1.00  0.00            
ATOM     11  O5  BCD     1      32.370  29.140  33.000  1.00  0.00            
ATOM     12  H1  BCD     1      33.200  26.250  29.230  1.00  0.00            
ATOM     13  H2  BCD     1      31.110  26.110  30.680  1.00  0.00            
ATOM     14  H3  BCD     1      29.780  25.210  29.090  1.00  0.00            
ATOM     15  H4  BCD     1      30.020  28.000  28.680  1.00  0.00            
ATOM     16  H5  BCD     1      28.170  27.350  29.330  1.00  0.00            
ATOM     17  H6  BCD     1      30.390  28.440  31.630  1.00  0.00            
ATOM     18  H7  BCD     1      32.250  29.740  29.650  1.00  0.00            
ATOM     19  H8  BCD     1      33.540  30.220  31.710  1.00  0.00            
ATOM     20  H9  BCD     1      31.990  30.850  31.970  1.00  0.00            
ATOM     21  H10 BCD     1      31.910  29.650  33.670  1.00  0.00            
ATOM     22  C7  BCD     1      34.070  27.750  24.220  1.00  0.00            
ATOM     23  O6  BCD     1      33.140  28.730  23.870  1.00  0.00            
ATOM     24  C8  BCD     1      33.480  26.340  24.600  1.00  0.00            
ATOM     25  O7  BCD     1      32.750  25.860  23.520  1.00  0.00            
ATOM     26  C9  BCD     1      32.540  26.530  25.860  1.00  0.00            
ATOM     27  O8  BCD     1      31.980  25.240  26.340  1.00  0.00            
ATOM     28  C10 BCD     1      33.340  27.260  26.930  1.00  0.00            
ATOM     29  C11 BCD     1      34.140  28.520  26.540  1.00  0.00            
ATOM     30  O9  BCD     1      34.850  28.240  25.280  1.00  0.00            
ATOM     31  C12 BCD     1      35.030  28.930  27.630  1.00  0.00            
ATOM     32  O10 BCD     1      35.670  30.230  27.450  1.00  0.00            
ATOM     33  H11 BCD     1      34.670  27.460  23.350  1.00  0.00            
ATOM     34  H12 BCD     1      34.240  25.620  24.930  1.00  0.00            
ATOM     35  H13 BCD     1      32.930  24.920  23.570  1.00  0.00            
ATOM     36  H14 BCD     1      31.720  27.200  25.580  1.00  0.00            
ATOM     37  H15 BCD     1      31.420  25.370  27.110  1.00  0.00            
ATOM     38  H16 BCD     1      34.040  26.490  27.280  1.00  0.00            
ATOM     39  H17 BCD     1      33.390  29.310  26.370  1.00  0.00            
ATOM     40  H18 BCD     1      34.450  28.920  28.560  1.00  0.00            
ATOM     41  H19 BCD     1      35.800  28.150  27.730  1.00  0.00            
ATOM     42  H20 BCD     1      36.370  30.150  26.790  1.00  0.00            
ATOM     43  C13 BCD     1      32.090  31.000  20.580  1.00  0.00            
ATOM     44  O11 BCD     1      30.710  31.110  21.070  1.00  0.00            
ATOM     45  C14 BCD     1      32.450  29.600  20.200  1.00  0.00            
ATOM     46  O12 BCD     1      31.480  29.260  19.220  1.00  0.00            
ATOM     47  C15 BCD     1      32.510  28.800  21.500  1.00  0.00            
ATOM     48  O13 BCD     1      32.920  27.440  21.260  1.00  0.00            
ATOM     49  C16 BCD     1      33.350  29.440  22.690  1.00  0.00            
ATOM     50  C17 BCD     1      32.820  30.860  22.810  1.00  0.00            
ATOM     51  O14 BCD     1      32.940  31.470  21.540  1.00  0.00            
ATOM     52  C18 BCD     1      33.510  31.660  23.890  1.00  0.00            
ATOM     53  O15 BCD     1      33.110  33.050  23.950  1.00  0.00            
ATOM     54  H21 BCD     1      32.230  31.610  19.680  1.00  0.00            
ATOM     55  H22 BCD     1      33.460  29.500  19.760  1.00  0.00            
ATOM     56  H23 BCD     1      31.710  28.370  18.950  1.00  0.00            
ATOM     57  H24 BCD     1      31.480  28.810  21.890  1.00  0.00            
ATOM     58  H25 BCD     1      32.630  26.980  22.050  1.00  0.00            
ATOM     59  H26 BCD     1      34.440  29.430  22.510  1.00  0.00            
ATOM     60  H27 BCD     1      31.760  30.770  23.070  1.00  0.00            
ATOM     61  H28 BCD     1      33.330  31.150  24.850  1.00  0.00            
ATOM     62  H29 BCD     1      34.600  31.610  23.840  1.00  0.00            
ATOM     63  H30 BCD     1      33.560  33.630  23.330  1.00  0.00            
ATOM     64  C19 BCD     1      27.290  33.220  20.270  1.00  0.00            
ATOM     65  O16 BCD     1      27.050  33.470  21.660  1.00  0.00            
ATOM     66  C20 BCD     1      27.350  31.760  19.940  1.00  0.00            
ATOM     67  O17 BCD     1      26.110  31.140  20.160  1.00  0.00            
ATOM     68  C21 BCD     1      28.480  31.010  20.590  1.00  0.00            
ATOM     69  O18 BCD     1      28.720  29.720  20.060  1.00  0.00            
ATOM     70  C22 BCD     1      29.730  31.790  20.290  1.00  0.00            
ATOM     71  C23 BCD     1      29.680  33.230  20.690  1.00  0.00            
ATOM     72  O19 BCD     1      28.550  33.730  19.980  1.00  0.00            
ATOM     73  C24 BCD     1      30.900  33.910  20.130  1.00  0.00            
ATOM     74  O20 BCD     1      31.060  33.550  18.760  1.00  0.00            
ATOM     75  H31 BCD     1      26.500  33.780  19.740  1.00  0.00            
ATOM     76  H32 BCD     1      27.540  31.710  18.860  1.00  0.00            
ATOM     77  H33 BCD     1      26.340  30.310  20.590  1.00  0.00            
ATOM     78  H34 BCD     1      28.300  30.940  21.670  1.00  0.00            
ATOM     79  H35 BCD     1      29.650  29.480  20.060  1.00  0.00            
ATOM     80  H36 BCD     1      29.970  31.700  19.220  1.00  0.00            
ATOM     81  H37 BCD     1      29.550  33.370  21.770  1.00  0.00            
ATOM     82  H38 BCD     1      30.670  34.980  20.220  1.00  0.00            
ATOM     83  H39 BCD     1      31.750  33.730  20.810  1.00  0.00            
ATOM     84  H40 BCD     1      30.370  34.100  18.380  1.00  0.00            
ATOM     85  C25 BCD     1      24.360  35.100  24.370  1.00  0.00            
ATOM     86  O21 BCD     1      24.970  34.260  25.310  1.00  0.00            
ATOM     87  C26 BCD     1      23.730  34.190  23.310  1.00  0.00            
ATOM     88  O22 BCD     1      22.680  33.330  23.930  1.00  0.00            
ATOM     89  C27 BCD     1      24.780  33.460  22.490  1.00  0.00            
ATOM     90  O23 BCD     1      24.100  32.670  21.490  1.00  0.00            
ATOM     91  C28 BCD     1      25.960  34.300  22.000  1.00  0.00            
ATOM     92  C29 BCD     1      26.470  35.200  23.070  1.00  0.00            
ATOM     93  O24 BCD     1      25.340  35.930  23.680  1.00  0.00            
ATOM     94  C30 BCD     1      27.380  36.250  22.320  1.00  0.00            
ATOM     95  O25 BCD     1      28.120  37.000  23.250  1.00  0.00            
ATOM     96  H41 BCD     1      23.600  35.690  24.900  1.00  0.00            
ATOM     97  H42 BCD     1      23.190  34.900  22.680  1.00  0.00            
ATOM     98  H43 BCD     1      22.210  32.850  23.240  1.00  0.00            
ATOM     99  H44 BCD     1      25.250  32.940  23.340  1.00  0.00            
ATOM    100  H45 BCD     1      24.770  32.030  21.260  1.00  0.00            
ATOM    101  H46 BCD     1      25.560  34.930  21.180  1.00  0.00            
ATOM    102  H47 BCD     1      27.030  34.730  23.890  1.00  0.00            
ATOM    103  H48 BCD     1      28.030  35.710  21.630  1.00  0.00            
ATOM    104  H49 BCD     1      26.800  36.890  21.640  1.00  0.00            
ATOM    105  H50 BCD     1      28.440  36.390  23.920  1.00  0.00            
ATOM    106  C31 BCD     1      25.450  33.400  29.370  1.00  0.00            
ATOM    107  O26 BCD     1      26.340  32.380  29.180  1.00  0.00            
ATOM    108  C32 BCD     1      24.040  33.100  28.830  1.00  0.00            
ATOM    109  O27 BCD     1      23.570  31.820  29.320  1.00  0.00            
ATOM    110  C33 BCD     1      23.960  33.150  27.300  1.00  0.00            
ATOM    111  C34 BCD     1      24.600  34.490  26.680  1.00  0.00            
ATOM    112  C35 BCD     1      25.940  34.820  27.370  1.00  0.00            
ATOM    113  O28 BCD     1      25.860  34.680  28.790  1.00  0.00            
ATOM    114  C36 BCD     1      26.480  36.180  27.020  1.00  0.00            
ATOM    115  O29 BCD     1      25.510  37.220  27.180  1.00  0.00            
ATOM    116  O30 BCD     1      22.610  33.010  26.840  1.00  0.00            
ATOM    117  H51 BCD     1      25.240  33.500  30.440  1.00  0.00            
ATOM    118  H52 BCD     1      23.320  33.820  29.230  1.00  0.00            
ATOM    119  H53 BCD     1      22.710  31.610  28.940  1.00  0.00            
ATOM    120  H54 BCD     1      24.430  32.200  27.010  1.00  0.00            
ATOM    121  H55 BCD     1      22.660  32.950  25.880  1.00  0.00            
ATOM    122  H56 BCD     1      23.900  35.310  26.900  1.00  0.00            
ATOM    123  H57 BCD     1      26.710  34.150  26.970  1.00  0.00            
ATOM    124  H58 BCD     1      27.460  36.410  27.460  1.00  0.00            
ATOM    125  H59 BCD     1      26.810  36.140  25.980  1.00  0.00            
ATOM    126  H60 BCD     1      25.320  37.260  28.120  1.00  0.00            
ATOM    127  C37 BCD     1      29.230  30.620  31.400  1.00  0.00            
ATOM    128  O31 BCD     1      29.670  29.870  30.240  1.00  0.00            
ATOM    129  C38 BCD     1      27.830  30.150  31.800  1.00  0.00            
ATOM    130  O32 BCD     1      27.870  28.720  32.190  1.00  0.00            
ATOM    131  C39 BCD     1      26.940  30.610  30.690  1.00  0.00            
ATOM    132  O33 BCD     1      25.550  30.530  30.990  1.00  0.00            
ATOM    133  C40 BCD     1      27.120  32.140  30.370  1.00  0.00            
ATOM    134  C41 BCD     1      28.560  32.510  30.090  1.00  0.00            
ATOM    135  O34 BCD     1      29.350  31.970  31.150  1.00  0.00            
ATOM    136  C42 BCD     1      28.860  33.980  29.990  1.00  0.00            
ATOM    137  O35 BCD     1      28.670  34.700  31.230  1.00  0.00            
ATOM    138  H61 BCD     1      29.980  30.430  32.180  1.00  0.00            
ATOM    139  H62 BCD     1      27.570  30.690  32.720  1.00  0.00            
ATOM    140  H63 BCD     1      28.240  28.260  31.430  1.00  0.00            
ATOM    141  H64 BCD     1      27.190  30.070  29.760  1.00  0.00            
ATOM    142  H65 BCD     1      25.100  31.140  30.400  1.00  0.00            
ATOM    143  H66 BCD     1      26.870  32.620  31.330  1.00  0.00            
ATOM    144  H67 BCD     1      28.920  32.030  29.170  1.00  0.00            
ATOM    145  H68 BCD     1      29.870  33.880  29.580  1.00  0.00            
ATOM    146  H69 BCD     1      28.220  34.450  29.240  1.00  0.00            
ATOM    147  H70 BCD     1      29.400  34.430  31.800  1.00  0.00            
ATOM    148  C1  EK2     2      33.060  35.680  26.750  1.00  0.00            
ATOM    149  O1  EK2     2      31.760  35.220  27.120  1.00  0.00            
ATOM    150  C2  EK2     2      31.430  33.910  26.970  1.00  0.00            
ATOM    151  C3  EK2     2      31.970  32.920  27.840  1.00  0.00            
ATOM    152  Cl1 EK2     2      33.130  33.210  29.130  1.00  0.00            
ATOM    153  C4  EK2     2      31.660  31.600  27.590  1.00  0.00            
ATOM    154  C5  EK2     2      30.820  31.300  26.500  1.00  0.00            
ATOM    155  C6  EK2     2      30.270  32.230  25.630  1.00  0.00            
ATOM    156  Cl2 EK2     2      29.290  31.780  24.280  1.00  0.00            
ATOM    157  C7  EK2     2      30.680  33.540  25.850  1.00  0.00            
ATOM    158  C8  EK2     2      30.280  34.590  24.890  1.00  0.00            
ATOM    159  O2  EK2     2      29.270  35.290  25.040  1.00  0.00            
ATOM    160  O3  EK2     2      31.010  34.630  23.760  1.00  0.00            
ATOM    161  H1  EK2     2      33.170  35.510  25.670  1.00  0.00            
ATOM    162  H2  EK2     2      33.220  36.720  27.030  1.00  0.00            
ATOM    163  H3  EK2     2      33.790  35.040  27.260  1.00  0.00            
ATOM    164  H4  EK2     2      32.250  30.760  27.960  1.00  0.00            
ATOM    165  H5  EK2     2      30.730  30.240  26.240  1.00  0.00            
ATOM    166  H6  EK2     2      31.600  33.860  23.840  1.00  0.00            
TER
ENDMDL
MODEL        1
ATOM      1  C1  BCD     1      34.230   9.010  27.670  1.00  0.00            
ATOM      2  O1  BCD     1      32.810   9.240  27.540  1.00  0.00            
ATOM      3  C2  BCD     1      34.930  10.110  28.320  1.00  0.00            
ATOM      4  O2  BCD     1      34.310  10.220  29.610  1.00  0.00            
ATOM      5  C3  BCD     1      34.710  11.370  27.430  1.00  0.00            
ATOM      6  O3  BCD     1      35.370  12.590  27.970  1.00  0.00            
ATOM      7  C4  BCD     1      35.150  11.180  25.970  1.00  0.00            
ATOM      8  C5  BCD     1      34.650   9.800  25.410  1.00  0.00            
ATOM      9  O4  BCD     1      34.850   8.780  26.370  1.00  0.00            
ATOM     10  C6  BCD     1      35.470   9.490  24.200  1.00  0.00            
ATOM     11  O5  BCD     1      35.120   8.240  23.710  1.00  0.00            
ATOM     12  H1  BCD     1      34.390   8.050  28.190  1.00  0.00            
ATOM     13  H2  BCD     1      36.010   9.950  28.410  1.00  0.00            
ATOM     14  H3  BCD     1      34.840  10.870  30.080  1.00  0.00            
ATOM     15  H4  BCD     1      33.620  11.510  27.380  1.00  0.00            
ATOM     16  H5  BCD     1      35.110  13.240  27.310  1.00  0.00            
ATOM     17  H6  BCD     1      36.240  11.260  25.880  1.00  0.00            
ATOM     18  H7  BCD     1      33.600   9.920  25.100  1.00  0.00            
ATOM     19  H8  BCD     1      35.400  10.210  23.380  1.00  0.00            
ATOM     20  H9  BCD     1      36.510   9.420  24.560  1.00  0.00            
ATOM     21  H10 BCD     1      34.340   8.380  23.160  1.00  0.00            
ATOM     22  C7  BCD     1      29.030   7.830  27.940  1.00  0.00            
ATOM     23  O6  BCD     1      28.580   8.940  27.190  1.00  0.00            
ATOM     24  C8  BCD     1      29.770   8.200  29.280  1.00  0.00            
ATOM     25  O7  BCD     1      28.940   8.930  30.170  1.00  0.00            
ATOM     26  C9  BCD     1      30.980   9.080  28.830  1.00  0.00            
ATOM     27  O8  BCD     1      31.770   9.430  30.010  1.00  0.00            
ATOM     28  C10 BCD     1      31.900   8.260  27.930  1.00  0.00            
ATOM     29  C11 BCD     1      31.100   7.760  26.690  1.00  0.00            
ATOM     30  O9  BCD     1      29.920   7.060  27.090  1.00  0.00            
ATOM     31  C12 BCD     1      31.930   6.990  25.760  1.00  0.00            
ATOM     32  O10 BCD     1      32.340   5.780  26.330  1.00  0.00            
ATOM     33  H11 BCD     1      28.170   7.160  28.040  1.00  0.00            
ATOM     34  H12 BCD     1      30.180   7.270  29.690  1.00  0.00            
ATOM     35  H13 BCD     1      29.510   8.880  30.950  1.00  0.00            
ATOM     36  H14 BCD     1      30.620  10.000  28.350  1.00  0.00            
ATOM     37  H15 BCD     1      32.580   9.790  29.640  1.00  0.00            
ATOM     38  H16 BCD     1      32.260   7.450  28.570  1.00  0.00            
ATOM     39  H17 BCD     1      30.900   8.670  26.100  1.00  0.00            
ATOM     40  H18 BCD     1      31.550   6.800  24.750  1.00  0.00            
ATOM     41  H19 BCD     1      32.880   7.500  25.560  1.00  0.00            
ATOM     42  H20 BCD     1      32.660   5.280  25.570  1.00  0.00            
ATOM     43  C13 BCD     1      25.560  11.270  26.120  1.00  0.00            
ATOM     44  O11 BCD     1      26.180  11.360  24.870  1.00  0.00            
ATOM     45  C14 BCD     1      26.500  11.810  27.240  1.00  0.00            
ATOM     46  O12 BCD     1      26.790  13.190  26.930  1.00  0.00            
ATOM     47  C15 BCD     1      27.740  11.000  27.410  1.00  0.00            
ATOM     48  O13 BCD     1      28.480  11.380  28.520  1.00  0.00            
ATOM     49  C16 BCD     1      27.380   9.530  27.460  1.00  0.00            
ATOM     50  C17 BCD     1      26.350   9.020  26.530  1.00  0.00            
ATOM     51  O14 BCD     1      25.210   9.890  26.350  1.00  0.00            
ATOM     52  C18 BCD     1      25.760   7.640  26.890  1.00  0.00            
ATOM     53  O15 BCD     1      24.950   7.150  25.820  1.00  0.00            
ATOM     54  H21 BCD     1      24.630  11.860  26.120  1.00  0.00            
ATOM     55  H22 BCD     1      25.970  11.790  28.200  1.00  0.00            
ATOM     56  H23 BCD     1      26.960  13.660  27.750  1.00  0.00            
ATOM     57  H24 BCD     1      28.260  11.110  26.450  1.00  0.00            
ATOM     58  H25 BCD     1      28.670  10.570  29.000  1.00  0.00            
ATOM     59  H26 BCD     1      27.110   9.400  28.520  1.00  0.00            
ATOM     60  H27 BCD     1      26.800   8.930  25.530  1.00  0.00            
ATOM     61  H28 BCD     1      26.510   6.870  27.140  1.00  0.00            
ATOM     62  H29 BCD     1      25.160   7.830  27.790  1.00  0.00            
ATOM     63  H30 BCD     1      24.240   7.770  25.660  1.00  0.00            
ATOM     64  C19 BCD     1      25.000  11.330  20.930  1.00  0.00            
ATOM     65  O16 BCD     1      25.640  12.510  20.750  1.00  0.00            
ATOM     66  C20 BCD     1      23.850  11.590  21.930  1.00  0.00            
ATOM     67  O17 BCD     1      23.130  12.730  21.480  1.00  0.00            
ATOM     68  C21 BCD     1      24.410  11.820  23.310  1.00  0.00            
ATOM     69  O18 BCD     1      23.320  11.770  24.270  1.00  0.00            
ATOM     70  C22 BCD     1      25.460  10.850  23.680  1.00  0.00            
ATOM     71  C23 BCD     1      26.540  10.680  22.670  1.00  0.00            
ATOM     72  O19 BCD     1      26.000  10.420  21.360  1.00  0.00            
ATOM     73  C24 BCD     1      27.520   9.550  23.010  1.00  0.00            
ATOM     74  O20 BCD     1      26.840   8.320  23.050  1.00  0.00            
ATOM     75  H31 BCD     1      24.580  10.980  19.980  1.00  0.00            
ATOM     76  H32 BCD     1      23.220  10.690  21.900  1.00  0.00            
ATOM     77  H33 BCD     1      23.470  13.510  21.910  1.00  0.00            
ATOM     78  H34 BCD     1      24.840  12.830  23.190  1.00  0.00            
ATOM     79  H35 BCD     1      23.040  12.620  24.620  1.00  0.00            
ATOM     80  H36 BCD     1      25.020   9.870  23.920  1.00  0.00            
ATOM     81  H37 BCD     1      27.030  11.650  22.580  1.00  0.00            
ATOM     82  H38 BCD     1      28.300   9.500  22.240  1.00  0.00            
ATOM     83  H39 BCD     1      27.990   9.710  23.990  1.00  0.00            
ATOM     84  H40 BCD     1      27.320   7.760  23.670  1.00  0.00            
ATOM     85  C25 BCD     1      28.620  13.930  18.180  1.00  0.00            
ATOM     86  O21 BCD     1      29.360  14.130  19.420  1.00  0.00            
ATOM     87  C26 BCD     1      27.330  14.690  18.280  1.00  0.00            
ATOM     88  O22 BCD     1      27.540  16.100  18.220  1.00  0.00            
ATOM     89  C27 BCD     1      26.540  14.230  19.480  1.00  0.00            
ATOM     90  O23 BCD     1      25.370  15.070  19.660  1.00  0.00            
ATOM     91  C28 BCD     1      26.150  12.760  19.430  1.00  0.00            
ATOM     92  C29 BCD     1      27.410  11.970  19.170  1.00  0.00            
ATOM     93  O24 BCD     1      28.270  12.550  18.170  1.00  0.00            
ATOM     94  C30 BCD     1      27.150  10.650  18.510  1.00  0.00            
ATOM     95  O25 BCD     1      26.230  10.770  17.450  1.00  0.00            
ATOM     96  H41 BCD     1      29.180  14.060  17.250  1.00  0.00            
ATOM     97  H42 BCD     1      26.690  14.520  17.400  1.00  0.00            
ATOM     98  H43 BCD     1      27.980  16.310  19.050  1.00  0.00            
ATOM     99  H44 BCD     1      27.170  14.340  20.380  1.00  0.00            
ATOM    100  H45 BCD     1      25.550  15.870  20.150  1.00  0.00            
ATOM    101  H46 BCD     1      25.390  12.480  18.690  1.00  0.00            
ATOM    102  H47 BCD     1      27.890  11.750  20.130  1.00  0.00            
ATOM    103  H48 BCD     1      28.070  10.140  18.160  1.00  0.00            
ATOM    104  H49 BCD     1      26.640   9.980  19.210  1.00  0.00            
ATOM    105  H50 BCD     1      26.650  11.260  16.740  1.00  0.00            
ATOM    106  C31 BCD     1      32.960  15.390  20.650  1.00  0.00            
ATOM    107  O26 BCD     1      32.940  14.560  21.820  1.00  0.00            
ATOM    108  C32 BCD     1      31.800  16.410  20.720  1.00  0.00            
ATOM    109  O27 BCD     1      31.880  17.170  21.920  1.00  0.00            
ATOM    110  C33 BCD     1      30.460  15.760  20.540  1.00  0.00            
ATOM    111  C34 BCD     1      30.560  14.870  19.280  1.00  0.00            
ATOM    112  C35 BCD     1      31.740  13.900  19.310  1.00  0.00            
ATOM    113  O28 BCD     1      32.920  14.660  19.500  1.00  0.00            
ATOM    114  C36 BCD     1      31.830  13.190  18.000  1.00  0.00            
ATOM    115  O29 BCD     1      32.660  12.120  18.220  1.00  0.00            
ATOM    116  O30 BCD     1      29.450  16.870  20.360  1.00  0.00            
ATOM    117  H51 BCD     1      33.890  15.960  20.750  1.00  0.00            
ATOM    118  H52 BCD     1      31.980  17.130  19.900  1.00  0.00            
ATOM    119  H53 BCD     1      31.110  17.700  22.140  1.00  0.00            
ATOM    120  H54 BCD     1      30.250  15.100  21.390  1.00  0.00            
ATOM    121  H55 BCD     1      29.210  17.110  21.260  1.00  0.00            
ATOM    122  H56 BCD     1      30.520  15.460  18.350  1.00  0.00            
ATOM    123  H57 BCD     1      31.590  13.190  20.130  1.00  0.00            
ATOM    124  H58 BCD     1      30.920  12.730  17.600  1.00  0.00            
ATOM    125  H59 BCD     1      32.340  13.820  17.260  1.00  0.00            
ATOM    126  H60 BCD     1      33.540  12.370  17.940  1.00  0.00            
ATOM    127  C37 BCD     1      35.560  13.240  24.850  1.00  0.00            
ATOM    128  O31 BCD     1      34.600  12.280  25.300  1.00  0.00            
ATOM    129  C38 BCD     1      34.920  14.690  25.000  1.00  0.00            
ATOM    130  O32 BCD     1      34.600  14.770  26.420  1.00  0.00            
ATOM    131  C39 BCD     1      33.720  14.850  24.060  1.00  0.00            
ATOM    132  O33 BCD     1      33.100  16.150  24.210  1.00  0.00            
ATOM    133  C40 BCD     1      34.090  14.540  22.650  1.00  0.00            
ATOM    134  C41 BCD     1      34.610  13.080  22.600  1.00  0.00            
ATOM    135  O34 BCD     1      35.770  13.030  23.420  1.00  0.00            
ATOM    136  C42 BCD     1      35.100  12.710  21.160  1.00  0.00            
ATOM    137  O35 BCD     1      35.950  13.660  20.710  1.00  0.00            
ATOM    138  H61 BCD     1      36.500  13.130  25.400  1.00  0.00            
ATOM    139  H62 BCD     1      35.660  15.460  24.760  1.00  0.00            
ATOM    140  H63 BCD     1      33.780  15.250  26.380  1.00  0.00            
ATOM    141  H64 BCD     1      32.920  14.160  24.370  1.00  0.00            
ATOM    142  H65 BCD     1      32.800  16.450  23.350  1.00  0.00            
ATOM    143  H66 BCD     1      34.840  15.240  22.260  1.00  0.00            
ATOM    144  H67 BCD     1      33.860  12.350  22.940  1.00  0.00            
ATOM    145  H68 BCD     1      35.610  11.740  21.190  1.00  0.00            
ATOM    146  H69 BCD     1      34.270  12.680  20.450  1.00  0.00            
ATOM    147  H70 BCD     1      36.590  13.180  20.170  1.00  0.00            
ATOM    148  C1  EK2     2      30.140  12.270  22.400  1.00  0.00            
ATOM    149  O1  EK2     2      29.250  12.460  23.470  1.00  0.00            
ATOM    150  C2  EK2     2      29.660  13.130  24.590  1.00  0.00            
ATOM    151  C3  EK2     2      30.610  12.710  25.540  1.00  0.00            
ATOM    152  Cl1 EK2     2      31.300  11.090  25.290  1.00  0.00            
ATOM    153  C4  EK2     2      30.930  13.440  26.680  1.00  0.00            
ATOM    154  C5  EK2     2      30.280  14.700  26.850  1.00  0.00            
ATOM    155  C6  EK2     2      29.290  15.080  25.980  1.00  0.00            
ATOM    156  Cl2 EK2     2      28.540  16.680  26.080  1.00  0.00            
ATOM    157  C7  EK2     2      28.900  14.300  24.900  1.00  0.00            
ATOM    158  C8  EK2     2      27.800  14.710  24.020  1.00  0.00            
ATOM    159  O2  EK2     2      27.960  15.370  22.970  1.00  0.00            
ATOM    160  O3  EK2     2      26.580  14.420  24.480  1.00  0.00            
ATOM    161  H1  EK2     2      30.520  13.270  22.140  1.00  0.00            
ATOM    162  H2  EK2     2      30.970  11.640  22.740  1.00  0.00            
ATOM    163  H3  EK2     2      29.690  11.770  21.540  1.00  0.00            
ATOM    164  H4  EK2     2      31.580  13.080  27.460  1.00  0.00            
ATOM    165  H5  EK2     2      30.370  15.350  27.720  1.00  0.00            
ATOM    166  H6  EK2     2      26.730  13.920  25.300  1.00  0.00            
TER
ENDMDL
MODEL        1
ATOM      1  C1  BCD     1      22.850  23.450  31.250  1.00  0.00            
ATOM      2  O1  BCD     1      24.150  23.560  31.690  1.00  0.00            
ATOM      3  C2  BCD     1      21.930  23.120  32.430  1.00  0.00            
ATOM      4  O2  BCD     1      21.880  24.100  33.490  1.00  0.00            
ATOM      5  C3  BCD     1      22.230  21.770  32.990  1.00  0.00            
ATOM      6  O3  BCD     1      21.450  21.410  34.100  1.00  0.00            
ATOM      7  C4  BCD     1      22.230  20.740  31.880  1.00  0.00            
ATOM      8  C5  BCD     1      22.880  21.130  30.510  1.00  0.00            
ATOM      9  O4  BCD     1      22.830  22.530  30.180  1.00  0.00            
ATOM     10  C6  BCD     1      22.360  20.300  29.380  1.00  0.00            
ATOM     11  O5  BCD     1      21.000  20.540  29.090  1.00  0.00            
ATOM     12  H1  BCD     1      22.550  24.420  30.840  1.00  0.00            
ATOM     13  H2  BCD     1      20.950  23.050  31.930  1.00  0.00            
ATOM     14  H3  BCD     1      22.740  24.280  33.880  1.00  0.00            
ATOM     15  H4  BCD     1      23.290  21.910  33.220  1.00  0.00            
ATOM     16  H5  BCD     1      20.530  21.590  33.910  1.00  0.00            
ATOM     17  H6  BCD     1      21.180  20.490  31.690  1.00  0.00            
ATOM     18  H7  BCD     1      23.960  20.950  30.610  1.00  0.00            
ATOM     19  H8  BCD     1      23.030  20.370  28.510  1.00  0.00            
ATOM     20  H9  BCD     1      22.530  19.240  29.610  1.00  0.00            
ATOM     21  H10 BCD     1      20.890  21.130  28.340  1.00  0.00            
ATOM     22  C7  BCD     1      27.150  26.310  32.160  1.00  0.00            
ATOM     23  O6  BCD     1      28.100  25.210  32.230  1.00  0.00            
ATOM     24  C8  BCD     1      26.120  26.160  33.250  1.00  0.00            
ATOM     25  O7  BCD     1      26.720  26.220  34.560  1.00  0.00            
ATOM     26  C9  BCD     1      25.290  24.910  33.100  1.00  0.00            
ATOM     27  O8  BCD     1      24.250  24.950  34.160  1.00  0.00            
ATOM     28  C10 BCD     1      24.640  24.930  31.690  1.00  0.00            
ATOM     29  C11 BCD     1      25.730  25.170  30.550  1.00  0.00            
ATOM     30  O9  BCD     1      26.480  26.310  30.920  1.00  0.00            
ATOM     31  C12 BCD     1      25.080  25.380  29.230  1.00  0.00            
ATOM     32  O10 BCD     1      24.080  26.410  29.300  1.00  0.00            
ATOM     33  H11 BCD     1      27.730  27.240  32.210  1.00  0.00            
ATOM     34  H12 BCD     1      25.510  27.070  33.150  1.00  0.00            
ATOM     35  H13 BCD     1      25.970  26.050  35.140  1.00  0.00            
ATOM     36  H14 BCD     1      25.910  24.020  33.220  1.00  0.00            
ATOM     37  H15 BCD     1      24.540  24.710  35.050  1.00  0.00            
ATOM     38  H16 BCD     1      23.900  25.730  31.580  1.00  0.00            
ATOM     39  H17 BCD     1      26.450  24.370  30.360  1.00  0.00            
ATOM     40  H18 BCD     1      25.840  25.620  28.480  1.00  0.00            
ATOM     41  H19 BCD     1      24.560  24.440  29.020  1.00  0.00            
ATOM     42  H20 BCD     1      24.470  27.210  29.660  1.00  0.00            
ATOM     43  C13 BCD     1      31.910  23.940  32.670  1.00  0.00            
ATOM     44  O11 BCD     1      31.430  22.580  32.800  1.00  0.00            
ATOM     45  C14 BCD     1      31.460  24.850  33.800  1.00  0.00            
ATOM     46  O12 BCD     1      31.930  24.360  35.080  1.00  0.00            
ATOM     47  C15 BCD     1      29.960  25.020  33.760  1.00  0.00            
ATOM     48  O13 BCD     1      29.440  25.930  34.770  1.00  0.00            
ATOM     49  C16 BCD     1      29.510  25.440  32.330  1.00  0.00            
ATOM     50  C17 BCD     1      30.150  24.500  31.240  1.00  0.00            
ATOM     51  O14 BCD     1      31.590  24.510  31.410  1.00  0.00            
ATOM     52  C18 BCD     1      29.850  24.850  29.770  1.00  0.00            
ATOM     53  O15 BCD     1      29.940  26.200  29.520  1.00  0.00            
ATOM     54  H21 BCD     1      33.000  23.890  32.710  1.00  0.00            
ATOM     55  H22 BCD     1      31.900  25.840  33.640  1.00  0.00            
ATOM     56  H23 BCD     1      31.790  23.410  35.000  1.00  0.00            
ATOM     57  H24 BCD     1      29.570  24.020  33.990  1.00  0.00            
ATOM     58  H25 BCD     1      28.490  25.800  34.760  1.00  0.00            
ATOM     59  H26 BCD     1      29.770  26.490  32.170  1.00  0.00            
ATOM     60  H27 BCD     1      29.660  23.530  31.380  1.00  0.00            
ATOM     61  H28 BCD     1      30.630  24.360  29.170  1.00  0.00            
ATOM     62  H29 BCD     1      28.830  24.520  29.520  1.00  0.00            
ATOM     63  H30 BCD     1      30.160  26.430  28.620  1.00  0.00            
ATOM     64  C19 BCD     1      32.580  18.700  32.640  1.00  0.00            
ATOM     65  O16 BCD     1      31.290  18.130  32.870  1.00  0.00            
ATOM     66  C20 BCD     1      33.140  19.530  33.790  1.00  0.00            
ATOM     67  O17 BCD     1      33.030  18.810  34.960  1.00  0.00            
ATOM     68  C21 BCD     1      32.430  20.830  34.000  1.00  0.00            
ATOM     69  O18 BCD     1      33.060  21.700  35.060  1.00  0.00            
ATOM     70  C22 BCD     1      32.390  21.530  32.610  1.00  0.00            
ATOM     71  C23 BCD     1      31.800  20.710  31.560  1.00  0.00            
ATOM     72  O19 BCD     1      32.530  19.510  31.480  1.00  0.00            
ATOM     73  C24 BCD     1      31.800  21.320  30.160  1.00  0.00            
ATOM     74  O20 BCD     1      31.500  20.370  29.190  1.00  0.00            
ATOM     75  H31 BCD     1      33.330  17.940  32.400  1.00  0.00            
ATOM     76  H32 BCD     1      34.170  19.810  33.570  1.00  0.00            
ATOM     77  H33 BCD     1      33.410  19.320  35.680  1.00  0.00            
ATOM     78  H34 BCD     1      31.430  20.570  34.390  1.00  0.00            
ATOM     79  H35 BCD     1      32.690  21.510  35.930  1.00  0.00            
ATOM     80  H36 BCD     1      33.390  21.910  32.320  1.00  0.00            
ATOM     81  H37 BCD     1      30.770  20.590  31.910  1.00  0.00            
ATOM     82  H38 BCD     1      30.950  22.010  30.240  1.00  0.00            
ATOM     83  H39 BCD     1      32.690  21.920  29.910  1.00  0.00            
ATOM     84  H40 BCD     1      32.070  19.610  29.330  1.00  0.00            
ATOM     85  C25 BCD     1      29.720  14.320  32.670  1.00  0.00            
ATOM     86  O21 BCD     1      28.530  14.430  33.530  1.00  0.00            
ATOM     87  C26 BCD     1      31.090  14.510  33.400  1.00  0.00            
ATOM     88  O22 BCD     1      31.140  13.780  34.650  1.00  0.00            
ATOM     89  C27 BCD     1      31.320  15.950  33.770  1.00  0.00            
ATOM     90  O23 BCD     1      32.690  16.100  34.260  1.00  0.00            
ATOM     91  C28 BCD     1      31.100  16.770  32.490  1.00  0.00            
ATOM     92  C29 BCD     1      29.620  16.550  31.960  1.00  0.00            
ATOM     93  O24 BCD     1      29.590  15.180  31.560  1.00  0.00            
ATOM     94  C30 BCD     1      29.440  17.410  30.730  1.00  0.00            
ATOM     95  O25 BCD     1      30.410  17.190  29.680  1.00  0.00            
ATOM     96  H41 BCD     1      29.620  13.290  32.290  1.00  0.00            
ATOM     97  H42 BCD     1      31.800  14.140  32.650  1.00  0.00            
ATOM     98  H43 BCD     1      32.000  13.940  35.050  1.00  0.00            
ATOM     99  H44 BCD     1      30.610  16.350  34.510  1.00  0.00            
ATOM    100  H45 BCD     1      32.730  16.970  34.670  1.00  0.00            
ATOM    101  H46 BCD     1      31.850  16.450  31.760  1.00  0.00            
ATOM    102  H47 BCD     1      28.890  16.790  32.740  1.00  0.00            
ATOM    103  H48 BCD     1      28.440  17.180  30.340  1.00  0.00            
ATOM    104  H49 BCD     1      29.590  18.460  31.010  1.00  0.00            
ATOM    105  H50 BCD     1      30.060  16.510  29.100  1.00  0.00            
ATOM    106  C31 BCD     1      24.670  14.110  32.590  1.00  0.00            
ATOM    107  O26 BCD     1      24.810  15.520  32.710  1.00  0.00            
ATOM    108  C32 BCD     1      25.000  13.480  33.900  1.00  0.00            
ATOM    109  O27 BCD     1      24.010  13.850  34.920  1.00  0.00            
ATOM    110  C33 BCD     1      26.440  13.790  34.330  1.00  0.00            
ATOM    111  C34 BCD     1      27.470  13.590  33.120  1.00  0.00            
ATOM    112  C35 BCD     1      26.940  13.880  31.700  1.00  0.00            
ATOM    113  O28 BCD     1      25.530  13.570  31.600  1.00  0.00            
ATOM    114  C36 BCD     1      27.620  13.130  30.530  1.00  0.00            
ATOM    115  O29 BCD     1      27.860  11.790  30.870  1.00  0.00            
ATOM    116  O30 BCD     1      26.740  13.020  35.510  1.00  0.00            
ATOM    117  H51 BCD     1      23.620  13.930  32.320  1.00  0.00            
ATOM    118  H52 BCD     1      24.880  12.390  33.830  1.00  0.00            
ATOM    119  H53 BCD     1      24.110  14.800  34.970  1.00  0.00            
ATOM    120  H54 BCD     1      26.400  14.840  34.670  1.00  0.00            
ATOM    121  H55 BCD     1      26.260  13.500  36.190  1.00  0.00            
ATOM    122  H56 BCD     1      27.720  12.520  33.170  1.00  0.00            
ATOM    123  H57 BCD     1      27.010  14.950  31.470  1.00  0.00            
ATOM    124  H58 BCD     1      26.960  13.200  29.660  1.00  0.00            
ATOM    125  H59 BCD     1      28.540  13.660  30.260  1.00  0.00            
ATOM    126  H60 BCD     1      28.730  11.540  30.540  1.00  0.00            
ATOM    127  C37 BCD     1      22.050  18.620  33.020  1.00  0.00            
ATOM    128  O31 BCD     1      22.880  19.650  32.500  1.00  0.00            
ATOM    129  C38 BCD     1      22.610  18.130  34.340  1.00  0.00            
ATOM    130  O32 BCD     1      22.820  19.250  35.250  1.00  0.00            
ATOM    131  C39 BCD     1      23.850  17.260  34.150  1.00  0.00            
ATOM    132  O33 BCD     1      24.260  16.670  35.400  1.00  0.00            
ATOM    133  C40 BCD     1      23.570  16.250  33.020  1.00  0.00            
ATOM    134  C41 BCD     1      23.020  16.950  31.790  1.00  0.00            
ATOM    135  O34 BCD     1      21.870  17.590  32.130  1.00  0.00            
ATOM    136  C42 BCD     1      22.770  15.910  30.720  1.00  0.00            
ATOM    137  O35 BCD     1      21.920  14.870  31.020  1.00  0.00            
ATOM    138  H61 BCD     1      21.030  18.930  33.260  1.00  0.00            
ATOM    139  H62 BCD     1      21.830  17.470  34.750  1.00  0.00            
ATOM    140  H63 BCD     1      22.340  19.990  34.870  1.00  0.00            
ATOM    141  H64 BCD     1      24.580  17.970  33.740  1.00  0.00            
ATOM    142  H65 BCD     1      24.100  17.360  36.060  1.00  0.00            
ATOM    143  H66 BCD     1      22.830  15.540  33.410  1.00  0.00            
ATOM    144  H67 BCD     1      23.790  17.610  31.360  1.00  0.00            
ATOM    145  H68 BCD     1      22.290  16.520  29.950  1.00  0.00            
ATOM    146  H69 BCD     1      23.720  15.470  30.370  1.00  0.00            
ATOM    147  H70 BCD     1      21.290  14.740  30.300  1.00  0.00            
ATOM    148  C1  EK2     2      28.120  22.660  35.540  1.00  0.00            
ATOM    149  O1  EK2     2      28.910  21.630  34.990  1.00  0.00            
ATOM    150  C2  EK2     2      28.450  20.390  34.810  1.00  0.00            
ATOM    151  C3  EK2     2      28.720  19.460  35.780  1.00  0.00            
ATOM    152  Cl1 EK2     2      29.880  19.830  37.040  1.00  0.00            
ATOM    153  C4  EK2     2      28.210  18.120  35.640  1.00  0.00            
ATOM    154  C5  EK2     2      27.510  17.850  34.420  1.00  0.00            
ATOM    155  C6  EK2     2      27.240  18.850  33.450  1.00  0.00            
ATOM    156  Cl2 EK2     2      26.360  18.340  32.010  1.00  0.00            
ATOM    157  C7  EK2     2      27.790  20.130  33.620  1.00  0.00            
ATOM    158  C8  EK2     2      27.720  21.270  32.650  1.00  0.00            
ATOM    159  O2  EK2     2      28.460  21.330  31.680  1.00  0.00            
ATOM    160  O3  EK2     2      26.510  21.850  32.560  1.00  0.00            
ATOM    161  H1  EK2     2      27.600  23.190  34.730  1.00  0.00            
ATOM    162  H2  EK2     2      27.350  22.230  36.190  1.00  0.00            
ATOM    163  H3  EK2     2      28.610  23.420  36.150  1.00  0.00            
ATOM    164  H4  EK2     2      28.260  17.300  36.350  1.00  0.00            
ATOM    165  H5  EK2     2      27.100  16.850  34.270  1.00  0.00            
ATOM    166  H6  EK2     2      26.150  21.610  33.430  1.00  0.00            
TER
ENDMDL
MODEL        1
ATOM      1  C1  BCD     1      24.460  22.960  31.750  1.00  0.00            
ATOM      2  O1  BCD     1      25.830  22.810  32.190  1.00  0.00            
ATOM      3  C2  BCD     1      23.460  22.900  32.970  1.00  0.00            
ATOM      4  O2  BCD     1      23.720  24.110  33.830  1.00  0.00            
ATOM      5  C3  BCD     1      23.650  21.580  33.760  1.00  0.00            
ATOM      6  O3  BCD     1      22.660  21.500  34.760  1.00  0.00            
ATOM      7  C4  BCD     1      23.470  20.390  32.800  1.00  0.00            
ATOM      8  C5  BCD     1      24.320  20.520  31.500  1.00  0.00            
ATOM      9  O4  BCD     1      24.040  21.860  30.950  1.00  0.00            
ATOM     10  C6  BCD     1      24.090  19.460  30.450  1.00  0.00            
ATOM     11  O5  BCD     1      22.710  19.370  30.220  1.00  0.00            
ATOM     12  H1  BCD     1      24.420  23.890  31.180  1.00  0.00            
ATOM     13  H2  BCD     1      22.460  22.870  32.530  1.00  0.00            
ATOM     14  H3  BCD     1      24.640  24.280  34.060  1.00  0.00            
ATOM     15  H4  BCD     1      24.650  21.670  34.210  1.00  0.00            
ATOM     16  H5  BCD     1      22.720  22.340  35.230  1.00  0.00            
ATOM     17  H6  BCD     1      22.400  20.230  32.580  1.00  0.00            
ATOM     18  H7  BCD     1      25.360  20.470  31.840  1.00  0.00            
ATOM     19  H8  BCD     1      24.620  19.760  29.540  1.00  0.00            
ATOM     20  H9  BCD     1      24.430  18.480  30.820  1.00  0.00            
ATOM     21  H10 BCD     1      22.320  20.250  30.140  1.00  0.00            
ATOM     22  C7  BCD     1      29.380  24.870  32.570  1.00  0.00            
ATOM     23  O6  BCD     1      30.110  23.630  32.450  1.00  0.00            
ATOM     24  C8  BCD     1      28.500  25.060  33.740  1.00  0.00            
ATOM     25  O7  BCD     1      29.170  25.020  35.010  1.00  0.00            
ATOM     26  C9  BCD     1      27.290  24.100  33.730  1.00  0.00            
ATOM     27  O8  BCD     1      26.250  24.530  34.570  1.00  0.00            
ATOM     28  C10 BCD     1      26.660  23.960  32.350  1.00  0.00            
ATOM     29  C11 BCD     1      27.690  23.990  31.180  1.00  0.00            
ATOM     30  O9  BCD     1      28.650  25.020  31.330  1.00  0.00            
ATOM     31  C12 BCD     1      26.980  23.980  29.810  1.00  0.00            
ATOM     32  O10 BCD     1      26.050  25.080  29.700  1.00  0.00            
ATOM     33  H11 BCD     1      30.110  25.690  32.570  1.00  0.00            
ATOM     34  H12 BCD     1      28.090  26.070  33.680  1.00  0.00            
ATOM     35  H13 BCD     1      28.390  25.060  35.570  1.00  0.00            
ATOM     36  H14 BCD     1      27.720  23.160  34.090  1.00  0.00            
ATOM     37  H15 BCD     1      26.280  24.110  35.440  1.00  0.00            
ATOM     38  H16 BCD     1      26.120  24.890  32.160  1.00  0.00            
ATOM     39  H17 BCD     1      28.190  23.010  31.060  1.00  0.00            
ATOM     40  H18 BCD     1      27.740  24.110  29.040  1.00  0.00            
ATOM     41  H19 BCD     1      26.390  23.060  29.720  1.00  0.00            
ATOM     42  H20 BCD     1      25.500  24.960  28.920  1.00  0.00            
ATOM     43  C13 BCD     1      33.860  21.950  32.620  1.00  0.00            
ATOM     44  O11 BCD     1      33.190  20.700  32.850  1.00  0.00            
ATOM     45  C14 BCD     1      33.510  22.990  33.770  1.00  0.00            
ATOM     46  O12 BCD     1      33.820  22.490  35.070  1.00  0.00            
ATOM     47  C15 BCD     1      32.010  23.300  33.710  1.00  0.00            
ATOM     48  O13 BCD     1      31.700  24.310  34.720  1.00  0.00            
ATOM     49  C16 BCD     1      31.560  23.760  32.380  1.00  0.00            
ATOM     50  C17 BCD     1      31.970  22.750  31.240  1.00  0.00            
ATOM     51  O14 BCD     1      33.370  22.550  31.370  1.00  0.00            
ATOM     52  C18 BCD     1      31.690  23.350  29.870  1.00  0.00            
ATOM     53  O15 BCD     1      32.150  24.670  29.600  1.00  0.00            
ATOM     54  H21 BCD     1      34.940  21.800  32.560  1.00  0.00            
ATOM     55  H22 BCD     1      34.080  23.920  33.650  1.00  0.00            
ATOM     56  H23 BCD     1      33.850  21.530  34.960  1.00  0.00            
ATOM     57  H24 BCD     1      31.470  22.400  34.040  1.00  0.00            
ATOM     58  H25 BCD     1      30.750  24.430  34.770  1.00  0.00            
ATOM     59  H26 BCD     1      31.870  24.770  32.080  1.00  0.00            
ATOM     60  H27 BCD     1      31.490  21.770  31.380  1.00  0.00            
ATOM     61  H28 BCD     1      32.270  22.670  29.240  1.00  0.00            
ATOM     62  H29 BCD     1      30.610  23.360  29.650  1.00  0.00            
ATOM     63  H30 BCD     1      31.600  25.070  28.920  1.00  0.00            
ATOM     64  C19 BCD     1      33.770  16.690  32.860  1.00  0.00            
ATOM     65  O16 BCD     1      32.400  16.450  33.280  1.00  0.00            
ATOM     66  C20 BCD     1      34.440  17.440  33.980  1.00  0.00            
ATOM     67  O17 BCD     1      34.260  16.670  35.230  1.00  0.00            
ATOM     68  C21 BCD     1      33.840  18.850  34.090  1.00  0.00            
ATOM     69  O18 BCD     1      34.570  19.670  35.060  1.00  0.00            
ATOM     70  C22 BCD     1      33.960  19.520  32.740  1.00  0.00            
ATOM     71  C23 BCD     1      33.260  18.710  31.620  1.00  0.00            
ATOM     72  O19 BCD     1      33.870  17.400  31.600  1.00  0.00            
ATOM     73  C24 BCD     1      33.490  19.390  30.210  1.00  0.00            
ATOM     74  O20 BCD     1      32.650  18.720  29.370  1.00  0.00            
ATOM     75  H31 BCD     1      34.370  15.770  32.760  1.00  0.00            
ATOM     76  H32 BCD     1      35.450  17.460  33.550  1.00  0.00            
ATOM     77  H33 BCD     1      34.880  17.080  35.830  1.00  0.00            
ATOM     78  H34 BCD     1      32.760  18.760  34.300  1.00  0.00            
ATOM     79  H35 BCD     1      34.340  19.480  35.970  1.00  0.00            
ATOM     80  H36 BCD     1      35.020  19.570  32.450  1.00  0.00            
ATOM     81  H37 BCD     1      32.170  18.640  31.750  1.00  0.00            
ATOM     82  H38 BCD     1      33.320  20.470  30.270  1.00  0.00            
ATOM     83  H39 BCD     1      34.570  19.260  30.020  1.00  0.00            
ATOM     84  H40 BCD     1      32.600  17.790  29.610  1.00  0.00            
ATOM     85  C25 BCD     1      30.080  12.840  33.060  1.00  0.00            
ATOM     86  O21 BCD     1      28.900  13.380  33.750  1.00  0.00            
ATOM     87  C26 BCD     1      31.300  12.870  34.040  1.00  0.00            
ATOM     88  O22 BCD     1      30.900  12.060  35.170  1.00  0.00            
ATOM     89  C27 BCD     1      31.730  14.320  34.350  1.00  0.00            
ATOM     90  O23 BCD     1      32.830  14.310  35.300  1.00  0.00            
ATOM     91  C28 BCD     1      32.000  15.070  33.040  1.00  0.00            
ATOM     92  C29 BCD     1      30.690  15.030  32.210  1.00  0.00            
ATOM     93  O24 BCD     1      30.400  13.660  31.940  1.00  0.00            
ATOM     94  C30 BCD     1      30.710  15.910  30.910  1.00  0.00            
ATOM     95  O25 BCD     1      31.600  15.470  29.980  1.00  0.00            
ATOM     96  H41 BCD     1      29.850  11.830  32.730  1.00  0.00            
ATOM     97  H42 BCD     1      32.180  12.430  33.540  1.00  0.00            
ATOM     98  H43 BCD     1      30.050  12.420  35.410  1.00  0.00            
ATOM     99  H44 BCD     1      30.900  14.750  34.920  1.00  0.00            
ATOM    100  H45 BCD     1      33.300  15.120  35.060  1.00  0.00            
ATOM    101  H46 BCD     1      32.810  14.500  32.570  1.00  0.00            
ATOM    102  H47 BCD     1      29.900  15.540  32.770  1.00  0.00            
ATOM    103  H48 BCD     1      29.700  15.940  30.480  1.00  0.00            
ATOM    104  H49 BCD     1      30.880  16.970  31.100  1.00  0.00            
ATOM    105  H50 BCD     1      31.530  14.530  29.820  1.00  0.00            
ATOM    106  C31 BCD     1      24.920  13.460  33.810  1.00  0.00            
ATOM    107  O26 BCD     1      25.120  14.870  33.880  1.00  0.00            
ATOM    108  C32 BCD     1      25.510  12.740  35.050  1.00  0.00            
ATOM    109  O27 BCD     1      24.890  13.280  36.200  1.00  0.00            
ATOM    110  C33 BCD     1      27.010  12.860  35.100  1.00  0.00            
ATOM    111  C34 BCD     1      27.730  12.640  33.730  1.00  0.00            
ATOM    112  C35 BCD     1      26.840  13.070  32.490  1.00  0.00            
ATOM    113  O28 BCD     1      25.420  12.910  32.630  1.00  0.00            
ATOM    114  C36 BCD     1      27.260  12.480  31.130  1.00  0.00            
ATOM    115  O29 BCD     1      26.830  11.110  31.050  1.00  0.00            
ATOM    116  O30 BCD     1      27.570  12.060  36.120  1.00  0.00            
ATOM    117  H51 BCD     1      23.850  13.260  33.760  1.00  0.00            
ATOM    118  H52 BCD     1      25.190  11.700  35.150  1.00  0.00            
ATOM    119  H53 BCD     1      24.910  14.240  36.180  1.00  0.00            
ATOM    120  H54 BCD     1      27.230  13.900  35.390  1.00  0.00            
ATOM    121  H55 BCD     1      28.120  12.640  36.660  1.00  0.00            
ATOM    122  H56 BCD     1      28.070  11.590  33.730  1.00  0.00            
ATOM    123  H57 BCD     1      26.980  14.160  32.490  1.00  0.00            
ATOM    124  H58 BCD     1      26.700  12.980  30.320  1.00  0.00            
ATOM    125  H59 BCD     1      28.310  12.580  30.850  1.00  0.00            
ATOM    126  H60 BCD     1      26.280  10.900  31.810  1.00  0.00            
ATOM    127  C37 BCD     1      22.930  18.450  34.190  1.00  0.00            
ATOM    128  O31 BCD     1      23.850  19.230  33.510  1.00  0.00            
ATOM    129  C38 BCD     1      23.600  17.740  35.390  1.00  0.00            
ATOM    130  O32 BCD     1      24.180  18.670  36.360  1.00  0.00            
ATOM    131  C39 BCD     1      24.640  16.730  35.160  1.00  0.00            
ATOM    132  O33 BCD     1      25.080  16.080  36.410  1.00  0.00            
ATOM    133  C40 BCD     1      24.060  15.660  34.230  1.00  0.00            
ATOM    134  C41 BCD     1      23.360  16.320  33.000  1.00  0.00            
ATOM    135  O34 BCD     1      22.350  17.310  33.480  1.00  0.00            
ATOM    136  C42 BCD     1      22.540  15.240  32.230  1.00  0.00            
ATOM    137  O35 BCD     1      21.500  14.710  33.060  1.00  0.00            
ATOM    138  H61 BCD     1      22.070  19.090  34.430  1.00  0.00            
ATOM    139  H62 BCD     1      22.720  17.310  35.880  1.00  0.00            
ATOM    140  H63 BCD     1      23.510  19.280  36.690  1.00  0.00            
ATOM    141  H64 BCD     1      25.420  17.180  34.540  1.00  0.00            
ATOM    142  H65 BCD     1      25.340  16.720  37.070  1.00  0.00            
ATOM    143  H66 BCD     1      23.360  15.000  34.750  1.00  0.00            
ATOM    144  H67 BCD     1      24.000  16.820  32.270  1.00  0.00            
ATOM    145  H68 BCD     1      22.080  15.660  31.330  1.00  0.00            
ATOM    146  H69 BCD     1      23.290  14.490  31.930  1.00  0.00            
ATOM    147  H70 BCD     1      21.260  13.810  32.840  1.00  0.00            
ATOM    148  C1  EK2     2      29.830  21.290  36.010  1.00  0.00            
ATOM    149  O1  EK2     2      30.590  20.360  35.230  1.00  0.00            
ATOM    150  C2  EK2     2      30.050  19.080  34.990  1.00  0.00            
ATOM    151  C3  EK2     2      30.170  18.060  35.990  1.00  0.00            
ATOM    152  Cl1 EK2     2      30.880  18.380  37.520  1.00  0.00            
ATOM    153  C4  EK2     2      29.500  16.830  35.790  1.00  0.00            
ATOM    154  C5  EK2     2      28.750  16.630  34.670  1.00  0.00            
ATOM    155  C6  EK2     2      28.660  17.570  33.650  1.00  0.00            
ATOM    156  Cl2 EK2     2      27.560  17.270  32.260  1.00  0.00            
ATOM    157  C7  EK2     2      29.280  18.830  33.820  1.00  0.00            
ATOM    158  C8  EK2     2      29.170  19.920  32.870  1.00  0.00            
ATOM    159  O2  EK2     2      29.760  19.890  31.790  1.00  0.00            
ATOM    160  O3  EK2     2      28.000  20.640  32.920  1.00  0.00            
ATOM    161  H1  EK2     2      30.310  22.270  36.060  1.00  0.00            
ATOM    162  H2  EK2     2      28.860  21.380  35.520  1.00  0.00            
ATOM    163  H3  EK2     2      29.690  20.980  37.060  1.00  0.00            
ATOM    164  H4  EK2     2      29.720  16.130  36.580  1.00  0.00            
ATOM    165  H5  EK2     2      28.290  15.650  34.640  1.00  0.00            
ATOM    166  H6  EK2     2      27.590  20.330  33.740  1.00  0.00            
TER
ENDMDL
MODEL        1
ATOM      1  C1  BCD     1      29.250  18.080   7.780  1.00  0.00            
ATOM      2  O1  BCD     1      28.260  18.590   8.650  1.00  0.00            
ATOM      3  C2  BCD     1      29.380  16.600   8.060  1.00  0.00            
ATOM      4  O2  BCD     1      28.160  15.880   7.820  1.00  0.00            
ATOM      5  C3  BCD     1      29.970  16.390   9.460  1.00  0.00            
ATOM      6  O3  BCD     1      30.080  14.970   9.740  1.00  0.00            
ATOM      7  C4  BCD     1      31.370  17.100   9.580  1.00  0.00            
ATOM      8  C5  BCD     1      31.150  18.590   9.270  1.00  0.00            
ATOM      9  O4  BCD     1      30.520  18.740   7.980  1.00  0.00            
ATOM     10  C6  BCD     1      32.430  19.360   9.160  1.00  0.00            
ATOM     11  O5  BCD     1      33.390  18.820   8.220  1.00  0.00            
ATOM     12  H1  BCD     1      28.900  18.290   6.760  1.00  0.00            
ATOM     13  H2  BCD     1      30.070  16.230   7.290  1.00  0.00            
ATOM     14  H3  BCD     1      28.520  15.000   7.680  1.00  0.00            
ATOM     15  H4  BCD     1      29.290  16.800  10.220  1.00  0.00            
ATOM     16  H5  BCD     1      30.580  14.840  10.550  1.00  0.00            
ATOM     17  H6  BCD     1      32.110  16.710   8.870  1.00  0.00            
ATOM     18  H7  BCD     1      30.450  19.030  10.000  1.00  0.00            
ATOM     19  H8  BCD     1      32.260  20.410   8.870  1.00  0.00            
ATOM     20  H9  BCD     1      32.780  19.480  10.190  1.00  0.00            
ATOM     21  H10 BCD     1      33.000  18.820   7.340  1.00  0.00            
ATOM     22  C7  BCD     1      25.000  21.210   8.540  1.00  0.00            
ATOM     23  O6  BCD     1      25.040  21.270   9.970  1.00  0.00            
ATOM     24  C8  BCD     1      24.770  19.770   8.160  1.00  0.00            
ATOM     25  O7  BCD     1      23.520  19.370   8.810  1.00  0.00            
ATOM     26  C9  BCD     1      25.970  18.850   8.510  1.00  0.00            
ATOM     27  O8  BCD     1      25.920  17.510   7.980  1.00  0.00            
ATOM     28  C10 BCD     1      27.290  19.430   8.060  1.00  0.00            
ATOM     29  C11 BCD     1      27.480  20.880   8.590  1.00  0.00            
ATOM     30  O9  BCD     1      26.320  21.620   8.080  1.00  0.00            
ATOM     31  C12 BCD     1      28.720  21.530   8.080  1.00  0.00            
ATOM     32  O10 BCD     1      28.760  21.530   6.690  1.00  0.00            
ATOM     33  H11 BCD     1      24.230  21.870   8.130  1.00  0.00            
ATOM     34  H12 BCD     1      24.660  19.610   7.080  1.00  0.00            
ATOM     35  H13 BCD     1      23.590  19.540   9.760  1.00  0.00            
ATOM     36  H14 BCD     1      25.980  18.860   9.600  1.00  0.00            
ATOM     37  H15 BCD     1      26.790  17.100   8.010  1.00  0.00            
ATOM     38  H16 BCD     1      27.420  19.440   6.970  1.00  0.00            
ATOM     39  H17 BCD     1      27.460  20.900   9.690  1.00  0.00            
ATOM     40  H18 BCD     1      28.790  22.520   8.550  1.00  0.00            
ATOM     41  H19 BCD     1      29.680  21.120   8.430  1.00  0.00            
ATOM     42  H20 BCD     1      29.430  22.190   6.500  1.00  0.00            
ATOM     43  C13 BCD     1      23.630  23.620  13.120  1.00  0.00            
ATOM     44  O11 BCD     1      24.660  22.990  13.940  1.00  0.00            
ATOM     45  C14 BCD     1      22.690  22.510  12.670  1.00  0.00            
ATOM     46  O12 BCD     1      21.980  21.730  13.730  1.00  0.00            
ATOM     47  C15 BCD     1      23.530  21.560  11.830  1.00  0.00            
ATOM     48  O13 BCD     1      22.720  20.490  11.360  1.00  0.00            
ATOM     49  C16 BCD     1      24.270  22.250  10.620  1.00  0.00            
ATOM     50  C17 BCD     1      25.150  23.300  11.300  1.00  0.00            
ATOM     51  O14 BCD     1      24.300  24.250  12.000  1.00  0.00            
ATOM     52  C18 BCD     1      25.910  24.050  10.190  1.00  0.00            
ATOM     53  O15 BCD     1      26.610  25.190  10.730  1.00  0.00            
ATOM     54  H21 BCD     1      23.110  24.410  13.670  1.00  0.00            
ATOM     55  H22 BCD     1      21.900  22.880  12.010  1.00  0.00            
ATOM     56  H23 BCD     1      21.160  21.540  13.270  1.00  0.00            
ATOM     57  H24 BCD     1      24.370  21.120  12.380  1.00  0.00            
ATOM     58  H25 BCD     1      22.320  20.130  12.160  1.00  0.00            
ATOM     59  H26 BCD     1      23.570  22.810  10.000  1.00  0.00            
ATOM     60  H27 BCD     1      25.980  22.890  11.880  1.00  0.00            
ATOM     61  H28 BCD     1      26.610  23.420   9.640  1.00  0.00            
ATOM     62  H29 BCD     1      25.230  24.330   9.370  1.00  0.00            
ATOM     63  H30 BCD     1      26.020  25.950  10.830  1.00  0.00            
ATOM     64  C19 BCD     1      26.380  23.400  17.680  1.00  0.00            
ATOM     65  O16 BCD     1      27.160  22.270  17.520  1.00  0.00            
ATOM     66  C20 BCD     1      24.880  23.170  17.620  1.00  0.00            
ATOM     67  O17 BCD     1      24.530  22.240  18.640  1.00  0.00            
ATOM     68  C21 BCD     1      24.380  22.710  16.300  1.00  0.00            
ATOM     69  O18 BCD     1      23.050  22.560  16.240  1.00  0.00            
ATOM     70  C22 BCD     1      24.890  23.660  15.240  1.00  0.00            
ATOM     71  C23 BCD     1      26.430  23.900  15.310  1.00  0.00            
ATOM     72  O19 BCD     1      26.710  24.330  16.630  1.00  0.00            
ATOM     73  C24 BCD     1      26.870  25.000  14.400  1.00  0.00            
ATOM     74  O20 BCD     1      28.290  25.020  14.530  1.00  0.00            
ATOM     75  H31 BCD     1      26.580  23.860  18.650  1.00  0.00            
ATOM     76  H32 BCD     1      24.420  24.140  17.830  1.00  0.00            
ATOM     77  H33 BCD     1      25.010  21.430  18.440  1.00  0.00            
ATOM     78  H34 BCD     1      24.950  21.790  16.140  1.00  0.00            
ATOM     79  H35 BCD     1      22.850  22.190  15.380  1.00  0.00            
ATOM     80  H36 BCD     1      24.440  24.660  15.230  1.00  0.00            
ATOM     81  H37 BCD     1      27.100  23.080  15.020  1.00  0.00            
ATOM     82  H38 BCD     1      26.500  24.930  13.360  1.00  0.00            
ATOM     83  H39 BCD     1      26.460  25.960  14.750  1.00  0.00            
ATOM     84  H40 BCD     1      28.690  24.310  14.020  1.00  0.00            
ATOM     85  C25 BCD     1      30.080  20.110  19.540  1.00  0.00            
ATOM     86  O21 BCD     1      30.430  19.460  18.260  1.00  0.00            
ATOM     87  C26 BCD     1      28.610  19.720  19.750  1.00  0.00            
ATOM     88  O22 BCD     1      28.490  18.330  19.830  1.00  0.00            
ATOM     89  C27 BCD     1      27.630  20.250  18.660  1.00  0.00            
ATOM     90  O23 BCD     1      26.310  19.930  19.120  1.00  0.00            
ATOM     91  C28 BCD     1      27.910  21.770  18.630  1.00  0.00            
ATOM     92  C29 BCD     1      29.400  22.090  18.440  1.00  0.00            
ATOM     93  O24 BCD     1      30.100  21.480  19.550  1.00  0.00            
ATOM     94  C30 BCD     1      29.710  23.590  18.480  1.00  0.00            
ATOM     95  O25 BCD     1      29.090  24.100  19.700  1.00  0.00            
ATOM     96  H41 BCD     1      30.600  19.660  20.390  1.00  0.00            
ATOM     97  H42 BCD     1      28.350  20.120  20.740  1.00  0.00            
ATOM     98  H43 BCD     1      29.100  17.860  19.270  1.00  0.00            
ATOM     99  H44 BCD     1      27.780  19.810  17.670  1.00  0.00            
ATOM    100  H45 BCD     1      26.160  19.030  18.830  1.00  0.00            
ATOM    101  H46 BCD     1      27.500  22.260  19.520  1.00  0.00            
ATOM    102  H47 BCD     1      29.780  21.730  17.470  1.00  0.00            
ATOM    103  H48 BCD     1      30.810  23.710  18.540  1.00  0.00            
ATOM    104  H49 BCD     1      29.440  24.140  17.570  1.00  0.00            
ATOM    105  H50 BCD     1      29.520  23.820  20.510  1.00  0.00            
ATOM    106  C31 BCD     1      33.460  17.360  16.310  1.00  0.00            
ATOM    107  O26 BCD     1      32.610  17.300  15.190  1.00  0.00            
ATOM    108  C32 BCD     1      32.810  16.720  17.540  1.00  0.00            
ATOM    109  O27 BCD     1      32.590  15.320  17.210  1.00  0.00            
ATOM    110  C33 BCD     1      31.550  17.440  17.930  1.00  0.00            
ATOM    111  C34 BCD     1      31.780  18.940  18.220  1.00  0.00            
ATOM    112  C35 BCD     1      32.650  19.590  17.220  1.00  0.00            
ATOM    113  O28 BCD     1      33.730  18.770  16.680  1.00  0.00            
ATOM    114  C36 BCD     1      33.050  21.040  17.660  1.00  0.00            
ATOM    115  O29 BCD     1      33.730  20.960  18.920  1.00  0.00            
ATOM    116  O30 BCD     1      31.000  16.850  19.080  1.00  0.00            
ATOM    117  H51 BCD     1      34.420  16.890  16.060  1.00  0.00            
ATOM    118  H52 BCD     1      33.450  16.810  18.440  1.00  0.00            
ATOM    119  H53 BCD     1      32.020  15.330  16.440  1.00  0.00            
ATOM    120  H54 BCD     1      30.820  17.420  17.120  1.00  0.00            
ATOM    121  H55 BCD     1      31.590  16.900  19.840  1.00  0.00            
ATOM    122  H56 BCD     1      32.270  18.960  19.200  1.00  0.00            
ATOM    123  H57 BCD     1      31.940  19.770  16.400  1.00  0.00            
ATOM    124  H58 BCD     1      33.720  21.470  16.900  1.00  0.00            
ATOM    125  H59 BCD     1      32.150  21.670  17.710  1.00  0.00            
ATOM    126  H60 BCD     1      34.150  21.810  19.080  1.00  0.00            
ATOM    127  C37 BCD     1      32.770  16.190  11.260  1.00  0.00            
ATOM    128  O31 BCD     1      31.610  17.010  10.960  1.00  0.00            
ATOM    129  C38 BCD     1      32.440  15.090  12.300  1.00  0.00            
ATOM    130  O32 BCD     1      31.470  14.130  11.890  1.00  0.00            
ATOM    131  C39 BCD     1      32.110  15.730  13.590  1.00  0.00            
ATOM    132  O33 BCD     1      31.680  14.740  14.520  1.00  0.00            
ATOM    133  C40 BCD     1      33.220  16.720  14.010  1.00  0.00            
ATOM    134  C41 BCD     1      33.630  17.690  12.970  1.00  0.00            
ATOM    135  O34 BCD     1      33.860  17.030  11.670  1.00  0.00            
ATOM    136  C42 BCD     1      34.930  18.450  13.270  1.00  0.00            
ATOM    137  O35 BCD     1      35.990  17.470  13.120  1.00  0.00            
ATOM    138  H61 BCD     1      33.110  15.660  10.360  1.00  0.00            
ATOM    139  H62 BCD     1      33.360  14.530  12.520  1.00  0.00            
ATOM    140  H63 BCD     1      31.710  13.310  12.340  1.00  0.00            
ATOM    141  H64 BCD     1      31.240  16.380  13.430  1.00  0.00            
ATOM    142  H65 BCD     1      31.030  14.240  14.010  1.00  0.00            
ATOM    143  H66 BCD     1      34.110  16.090  14.130  1.00  0.00            
ATOM    144  H67 BCD     1      32.820  18.430  12.820  1.00  0.00            
ATOM    145  H68 BCD     1      35.020  19.310  12.600  1.00  0.00            
ATOM    146  H69 BCD     1      35.100  18.800  14.300  1.00  0.00            
ATOM    147  H70 BCD     1      35.850  17.020  12.290  1.00  0.00            
ATOM    148  C1  EK2     2      28.710  15.990  16.820  1.00  0.00            
ATOM    149  O1  EK2     2      29.420  16.150  15.600  1.00  0.00            
ATOM    150  C2  EK2     2      28.670  16.280  14.410  1.00  0.00            
ATOM    151  C3  EK2     2      28.010  15.190  13.840  1.00  0.00            
ATOM    152  Cl1 EK2     2      28.110  13.500  14.360  1.00  0.00            
ATOM    153  C4  EK2     2      27.300  15.410  12.670  1.00  0.00            
ATOM    154  C5  EK2     2      27.120  16.730  12.140  1.00  0.00            
ATOM    155  C6  EK2     2      27.770  17.830  12.720  1.00  0.00            
ATOM    156  Cl2 EK2     2      27.530  19.540  12.090  1.00  0.00            
ATOM    157  C7  EK2     2      28.540  17.570  13.870  1.00  0.00            
ATOM    158  C8  EK2     2      29.410  18.720  14.350  1.00  0.00            
ATOM    159  O2  EK2     2      30.440  19.030  13.740  1.00  0.00            
ATOM    160  O3  EK2     2      29.110  19.240  15.570  1.00  0.00            
ATOM    161  H1  EK2     2      28.110  15.080  16.730  1.00  0.00            
ATOM    162  H2  EK2     2      29.460  15.970  17.620  1.00  0.00            
ATOM    163  H3  EK2     2      28.040  16.840  16.960  1.00  0.00            
ATOM    164  H4  EK2     2      26.790  14.610  12.150  1.00  0.00            
ATOM    165  H5  EK2     2      26.510  16.800  11.250  1.00  0.00            
ATOM    166  H6  EK2     2      28.260  18.850  15.830  1.00  0.00            
TER
ENDMDL
MODEL        1
ATOM      1  C1  BCD     1      24.680  21.780  33.670  1.00  0.00            
ATOM      2  O1  BCD     1      25.920  21.620  34.280  1.00  0.00            
ATOM      3  C2  BCD     1      23.500  21.560  34.580  1.00  0.00            
ATOM      4  O2  BCD     1      23.400  22.700  35.400  1.00  0.00            
ATOM      5  C3  BCD     1      23.430  20.240  35.260  1.00  0.00            
ATOM      6  O3  BCD     1      22.200  20.010  35.980  1.00  0.00            
ATOM      7  C4  BCD     1      23.740  19.070  34.330  1.00  0.00            
ATOM      8  C5  BCD     1      24.820  19.430  33.210  1.00  0.00            
ATOM      9  O4  BCD     1      24.630  20.780  32.660  1.00  0.00            
ATOM     10  C6  BCD     1      24.820  18.540  31.930  1.00  0.00            
ATOM     11  O5  BCD     1      23.550  18.220  31.350  1.00  0.00            
ATOM     12  H1  BCD     1      24.590  22.760  33.190  1.00  0.00            
ATOM     13  H2  BCD     1      22.620  21.700  33.940  1.00  0.00            
ATOM     14  H3  BCD     1      23.620  23.570  35.060  1.00  0.00            
ATOM     15  H4  BCD     1      24.310  20.290  35.900  1.00  0.00            
ATOM     16  H5  BCD     1      22.110  20.580  36.760  1.00  0.00            
ATOM     17  H6  BCD     1      22.750  18.880  33.890  1.00  0.00            
ATOM     18  H7  BCD     1      25.780  19.440  33.730  1.00  0.00            
ATOM     19  H8  BCD     1      25.430  19.120  31.230  1.00  0.00            
ATOM     20  H9  BCD     1      25.290  17.640  32.340  1.00  0.00            
ATOM     21  H10 BCD     1      23.820  17.700  30.580  1.00  0.00            
ATOM     22  C7  BCD     1      29.620  23.430  34.850  1.00  0.00            
ATOM     23  O6  BCD     1      30.130  22.050  34.870  1.00  0.00            
ATOM     24  C8  BCD     1      28.590  23.640  35.980  1.00  0.00            
ATOM     25  O7  BCD     1      29.200  23.330  37.230  1.00  0.00            
ATOM     26  C9  BCD     1      27.400  22.690  35.850  1.00  0.00            
ATOM     27  O8  BCD     1      26.380  22.970  36.820  1.00  0.00            
ATOM     28  C10 BCD     1      26.780  22.720  34.440  1.00  0.00            
ATOM     29  C11 BCD     1      27.870  22.740  33.300  1.00  0.00            
ATOM     30  O9  BCD     1      28.970  23.630  33.600  1.00  0.00            
ATOM     31  C12 BCD     1      27.470  23.100  31.870  1.00  0.00            
ATOM     32  O10 BCD     1      26.800  24.410  31.700  1.00  0.00            
ATOM     33  H11 BCD     1      30.430  24.170  34.860  1.00  0.00            
ATOM     34  H12 BCD     1      28.180  24.660  35.950  1.00  0.00            
ATOM     35  H13 BCD     1      29.100  24.090  37.810  1.00  0.00            
ATOM     36  H14 BCD     1      27.760  21.660  35.950  1.00  0.00            
ATOM     37  H15 BCD     1      26.180  22.190  37.350  1.00  0.00            
ATOM     38  H16 BCD     1      26.160  23.620  34.320  1.00  0.00            
ATOM     39  H17 BCD     1      28.260  21.720  33.260  1.00  0.00            
ATOM     40  H18 BCD     1      28.350  23.020  31.230  1.00  0.00            
ATOM     41  H19 BCD     1      26.720  22.320  31.640  1.00  0.00            
ATOM     42  H20 BCD     1      27.280  25.040  32.250  1.00  0.00            
ATOM     43  C13 BCD     1      33.560  19.840  34.790  1.00  0.00            
ATOM     44  O11 BCD     1      32.850  18.610  34.800  1.00  0.00            
ATOM     45  C14 BCD     1      33.310  20.600  36.060  1.00  0.00            
ATOM     46  O12 BCD     1      33.620  19.790  37.220  1.00  0.00            
ATOM     47  C15 BCD     1      31.910  21.130  36.120  1.00  0.00            
ATOM     48  O13 BCD     1      31.700  22.000  37.250  1.00  0.00            
ATOM     49  C16 BCD     1      31.570  21.910  34.850  1.00  0.00            
ATOM     50  C17 BCD     1      31.970  21.070  33.570  1.00  0.00            
ATOM     51  O14 BCD     1      33.270  20.540  33.630  1.00  0.00            
ATOM     52  C18 BCD     1      31.790  22.030  32.380  1.00  0.00            
ATOM     53  O15 BCD     1      32.640  23.150  32.440  1.00  0.00            
ATOM     54  H21 BCD     1      34.620  19.560  34.790  1.00  0.00            
ATOM     55  H22 BCD     1      34.030  21.430  36.030  1.00  0.00            
ATOM     56  H23 BCD     1      33.540  18.920  36.820  1.00  0.00            
ATOM     57  H24 BCD     1      31.180  20.330  36.300  1.00  0.00            
ATOM     58  H25 BCD     1      30.800  22.360  37.210  1.00  0.00            
ATOM     59  H26 BCD     1      31.960  22.940  34.770  1.00  0.00            
ATOM     60  H27 BCD     1      31.250  20.250  33.500  1.00  0.00            
ATOM     61  H28 BCD     1      31.920  21.540  31.410  1.00  0.00            
ATOM     62  H29 BCD     1      30.730  22.330  32.340  1.00  0.00            
ATOM     63  H30 BCD     1      33.560  22.980  32.250  1.00  0.00            
ATOM     64  C19 BCD     1      33.310  14.640  33.930  1.00  0.00            
ATOM     65  O16 BCD     1      31.970  14.170  34.100  1.00  0.00            
ATOM     66  C20 BCD     1      33.830  15.130  35.270  1.00  0.00            
ATOM     67  O17 BCD     1      33.570  14.100  36.230  1.00  0.00            
ATOM     68  C21 BCD     1      33.320  16.490  35.620  1.00  0.00            
ATOM     69  O18 BCD     1      33.890  16.970  36.850  1.00  0.00            
ATOM     70  C22 BCD     1      33.520  17.390  34.420  1.00  0.00            
ATOM     71  C23 BCD     1      32.880  16.790  33.150  1.00  0.00            
ATOM     72  O19 BCD     1      33.500  15.630  32.970  1.00  0.00            
ATOM     73  C24 BCD     1      33.070  17.720  31.920  1.00  0.00            
ATOM     74  O20 BCD     1      32.590  17.060  30.800  1.00  0.00            
ATOM     75  H31 BCD     1      33.910  13.770  33.600  1.00  0.00            
ATOM     76  H32 BCD     1      34.900  15.250  35.060  1.00  0.00            
ATOM     77  H33 BCD     1      34.050  14.180  37.060  1.00  0.00            
ATOM     78  H34 BCD     1      32.230  16.410  35.730  1.00  0.00            
ATOM     79  H35 BCD     1      33.690  16.320  37.520  1.00  0.00            
ATOM     80  H36 BCD     1      34.580  17.580  34.230  1.00  0.00            
ATOM     81  H37 BCD     1      31.820  16.540  33.270  1.00  0.00            
ATOM     82  H38 BCD     1      32.620  18.710  32.040  1.00  0.00            
ATOM     83  H39 BCD     1      34.120  17.980  31.730  1.00  0.00            
ATOM     84  H40 BCD     1      32.770  16.140  31.000  1.00  0.00            
ATOM     85  C25 BCD     1      29.590  10.970  33.180  1.00  0.00            
ATOM     86  O21 BCD     1      28.650  11.550  33.990  1.00  0.00            
ATOM     87  C26 BCD     1      30.790  10.710  34.060  1.00  0.00            
ATOM     88  O22 BCD     1      30.400   9.750  35.090  1.00  0.00            
ATOM     89  C27 BCD     1      31.440  12.070  34.630  1.00  0.00            
ATOM     90  O23 BCD     1      32.640  11.840  35.310  1.00  0.00            
ATOM     91  C28 BCD     1      31.700  12.960  33.480  1.00  0.00            
ATOM     92  C29 BCD     1      30.460  13.100  32.640  1.00  0.00            
ATOM     93  O24 BCD     1      30.030  11.880  32.180  1.00  0.00            
ATOM     94  C30 BCD     1      30.730  14.020  31.420  1.00  0.00            
ATOM     95  O25 BCD     1      31.660  13.430  30.560  1.00  0.00            
ATOM     96  H41 BCD     1      29.140  10.070  32.740  1.00  0.00            
ATOM     97  H42 BCD     1      31.550  10.200  33.470  1.00  0.00            
ATOM     98  H43 BCD     1      30.260  10.240  35.900  1.00  0.00            
ATOM     99  H44 BCD     1      30.750  12.580  35.320  1.00  0.00            
ATOM    100  H45 BCD     1      33.000  12.700  35.540  1.00  0.00            
ATOM    101  H46 BCD     1      32.540  12.690  32.810  1.00  0.00            
ATOM    102  H47 BCD     1      29.710  13.600  33.270  1.00  0.00            
ATOM    103  H48 BCD     1      29.810  14.390  30.940  1.00  0.00            
ATOM    104  H49 BCD     1      30.970  15.020  31.790  1.00  0.00            
ATOM    105  H50 BCD     1      31.310  12.580  30.290  1.00  0.00            
ATOM    106  C31 BCD     1      24.660  12.310  34.110  1.00  0.00            
ATOM    107  O26 BCD     1      25.010  13.670  34.260  1.00  0.00            
ATOM    108  C32 BCD     1      25.090  11.290  35.150  1.00  0.00            
ATOM    109  O27 BCD     1      24.560  11.580  36.520  1.00  0.00            
ATOM    110  C33 BCD     1      26.610  11.290  35.250  1.00  0.00            
ATOM    111  C34 BCD     1      27.270  11.050  33.890  1.00  0.00            
ATOM    112  C35 BCD     1      26.570  11.910  32.790  1.00  0.00            
ATOM    113  O28 BCD     1      25.160  11.820  32.870  1.00  0.00            
ATOM    114  C36 BCD     1      26.990  11.520  31.360  1.00  0.00            
ATOM    115  O29 BCD     1      27.210  10.030  31.280  1.00  0.00            
ATOM    116  O30 BCD     1      27.100  10.390  36.240  1.00  0.00            
ATOM    117  H51 BCD     1      23.570  12.350  34.020  1.00  0.00            
ATOM    118  H52 BCD     1      24.810  10.280  34.830  1.00  0.00            
ATOM    119  H53 BCD     1      24.700  12.510  36.720  1.00  0.00            
ATOM    120  H54 BCD     1      26.830  12.330  35.520  1.00  0.00            
ATOM    121  H55 BCD     1      27.940  10.730  36.570  1.00  0.00            
ATOM    122  H56 BCD     1      27.230   9.980  33.630  1.00  0.00            
ATOM    123  H57 BCD     1      26.830  12.970  32.930  1.00  0.00            
ATOM    124  H58 BCD     1      26.180  11.750  30.660  1.00  0.00            
ATOM    125  H59 BCD     1      27.880  12.080  31.020  1.00  0.00            
ATOM    126  H60 BCD     1      28.010   9.820  30.800  1.00  0.00            
ATOM    127  C37 BCD     1      23.200  17.070  35.620  1.00  0.00            
ATOM    128  O31 BCD     1      24.170  17.940  35.080  1.00  0.00            
ATOM    129  C38 BCD     1      23.870  16.220  36.660  1.00  0.00            
ATOM    130  O32 BCD     1      24.490  16.990  37.650  1.00  0.00            
ATOM    131  C39 BCD     1      24.860  15.230  36.070  1.00  0.00            
ATOM    132  O33 BCD     1      25.350  14.300  36.990  1.00  0.00            
ATOM    133  C40 BCD     1      24.090  14.510  34.970  1.00  0.00            
ATOM    134  C41 BCD     1      23.520  15.420  33.930  1.00  0.00            
ATOM    135  O34 BCD     1      22.570  16.250  34.630  1.00  0.00            
ATOM    136  C42 BCD     1      22.770  14.680  32.800  1.00  0.00            
ATOM    137  O35 BCD     1      21.780  13.750  33.230  1.00  0.00            
ATOM    138  H61 BCD     1      22.450  17.630  36.180  1.00  0.00            
ATOM    139  H62 BCD     1      23.020  15.710  37.130  1.00  0.00            
ATOM    140  H63 BCD     1      23.870  17.600  38.060  1.00  0.00            
ATOM    141  H64 BCD     1      25.710  15.750  35.620  1.00  0.00            
ATOM    142  H65 BCD     1      26.000  14.600  37.630  1.00  0.00            
ATOM    143  H66 BCD     1      23.250  13.960  35.430  1.00  0.00            
ATOM    144  H67 BCD     1      24.310  16.080  33.560  1.00  0.00            
ATOM    145  H68 BCD     1      22.310  15.460  32.180  1.00  0.00            
ATOM    146  H69 BCD     1      23.550  14.240  32.160  1.00  0.00            
ATOM    147  H70 BCD     1      21.540  13.240  32.450  1.00  0.00            
ATOM    148  C1  EK2     2      29.970  18.370  38.020  1.00  0.00            
ATOM    149  O1  EK2     2      30.380  17.900  36.700  1.00  0.00            
ATOM    150  C2  EK2     2      29.740  16.810  36.170  1.00  0.00            
ATOM    151  C3  EK2     2      29.740  15.520  36.680  1.00  0.00            
ATOM    152  Cl1 EK2     2      30.550  15.090  38.140  1.00  0.00            
ATOM    153  C4  EK2     2      28.980  14.510  36.130  1.00  0.00            
ATOM    154  C5  EK2     2      28.320  14.710  34.930  1.00  0.00            
ATOM    155  C6  EK2     2      28.400  15.990  34.290  1.00  0.00            
ATOM    156  Cl2 EK2     2      27.440  16.090  32.770  1.00  0.00            
ATOM    157  C7  EK2     2      29.020  17.040  34.970  1.00  0.00            
ATOM    158  C8  EK2     2      29.110  18.400  34.260  1.00  0.00            
ATOM    159  O2  EK2     2      29.560  18.470  33.100  1.00  0.00            
ATOM    160  O3  EK2     2      28.340  19.380  34.660  1.00  0.00            
ATOM    161  H1  EK2     2      30.130  19.450  38.110  1.00  0.00            
ATOM    162  H2  EK2     2      28.910  18.110  38.130  1.00  0.00            
ATOM    163  H3  EK2     2      30.560  17.820  38.770  1.00  0.00            
ATOM    164  H4  EK2     2      28.800  13.550  36.610  1.00  0.00            
ATOM    165  H5  EK2     2      27.770  13.960  34.390  1.00  0.00            
ATOM    166  H6  EK2     2      27.910  19.020  35.450  1.00  0.00            
TER
ENDMDL
MODEL        1
ATOM      1  C1  BCD     1      34.960  20.930  32.850  1.00  0.00            
ATOM      2  O1  BCD     1      34.770  21.820  33.980  1.00  0.00            
ATOM      3  C2  BCD     1      36.470  20.680  32.590  1.00  0.00            
ATOM      4  O2  BCD     1      36.960  20.090  33.830  1.00  0.00            
ATOM      5  C3  BCD     1      37.120  22.000  32.160  1.00  0.00            
ATOM      6  O3  BCD     1      38.490  21.740  31.830  1.00  0.00            
ATOM      7  C4  BCD     1      36.350  22.660  31.010  1.00  0.00            
ATOM      8  C5  BCD     1      34.820  22.770  31.290  1.00  0.00            
ATOM      9  O4  BCD     1      34.340  21.480  31.680  1.00  0.00            
ATOM     10  C6  BCD     1      34.020  23.290  30.100  1.00  0.00            
ATOM     11  O5  BCD     1      32.650  23.230  30.400  1.00  0.00            
ATOM     12  H1  BCD     1      34.510  19.960  33.090  1.00  0.00            
ATOM     13  H2  BCD     1      36.570  19.860  31.860  1.00  0.00            
ATOM     14  H3  BCD     1      37.880  19.820  33.790  1.00  0.00            
ATOM     15  H4  BCD     1      37.040  22.700  33.000  1.00  0.00            
ATOM     16  H5  BCD     1      38.860  22.530  31.420  1.00  0.00            
ATOM     17  H6  BCD     1      36.460  22.040  30.110  1.00  0.00            
ATOM     18  H7  BCD     1      34.710  23.510  32.090  1.00  0.00            
ATOM     19  H8  BCD     1      34.340  24.330  29.910  1.00  0.00            
ATOM     20  H9  BCD     1      34.300  22.660  29.250  1.00  0.00            
ATOM     21  H10 BCD     1      32.440  22.300  30.460  1.00  0.00            
ATOM     22  C7  BCD     1      32.380  21.700  37.370  1.00  0.00            
ATOM     23  O6  BCD     1      32.980  22.950  37.720  1.00  0.00            
ATOM     24  C8  BCD     1      33.400  20.570  37.300  1.00  0.00            
ATOM     25  O7  BCD     1      34.020  20.420  38.630  1.00  0.00            
ATOM     26  C9  BCD     1      34.450  20.710  36.180  1.00  0.00            
ATOM     27  O8  BCD     1      35.270  19.580  35.960  1.00  0.00            
ATOM     28  C10 BCD     1      33.760  21.230  34.880  1.00  0.00            
ATOM     29  C11 BCD     1      32.640  22.270  35.190  1.00  0.00            
ATOM     30  O9  BCD     1      31.710  21.850  36.160  1.00  0.00            
ATOM     31  C12 BCD     1      31.730  22.540  33.970  1.00  0.00            
ATOM     32  O10 BCD     1      30.930  23.680  34.270  1.00  0.00            
ATOM     33  H11 BCD     1      31.600  21.480  38.120  1.00  0.00            
ATOM     34  H12 BCD     1      32.900  19.600  37.130  1.00  0.00            
ATOM     35  H13 BCD     1      34.140  21.340  38.890  1.00  0.00            
ATOM     36  H14 BCD     1      35.160  21.490  36.500  1.00  0.00            
ATOM     37  H15 BCD     1      35.880  19.830  35.270  1.00  0.00            
ATOM     38  H16 BCD     1      33.190  20.390  34.460  1.00  0.00            
ATOM     39  H17 BCD     1      33.100  23.220  35.480  1.00  0.00            
ATOM     40  H18 BCD     1      32.300  22.740  33.050  1.00  0.00            
ATOM     41  H19 BCD     1      31.130  21.660  33.710  1.00  0.00            
ATOM     42  H20 BCD     1      30.890  24.180  33.450  1.00  0.00            
ATOM     43  C13 BCD     1      32.850  26.220  40.190  1.00  0.00            
ATOM     44  O11 BCD     1      33.430  27.010  39.140  1.00  0.00            
ATOM     45  C14 BCD     1      33.810  25.170  40.640  1.00  0.00            
ATOM     46  O12 BCD     1      35.050  25.660  41.070  1.00  0.00            
ATOM     47  C15 BCD     1      33.970  24.070  39.560  1.00  0.00            
ATOM     48  O13 BCD     1      34.770  22.890  39.970  1.00  0.00            
ATOM     49  C16 BCD     1      32.660  23.580  38.980  1.00  0.00            
ATOM     50  C17 BCD     1      31.770  24.720  38.620  1.00  0.00            
ATOM     51  O14 BCD     1      31.650  25.690  39.700  1.00  0.00            
ATOM     52  C18 BCD     1      30.360  24.240  38.270  1.00  0.00            
ATOM     53  O15 BCD     1      29.710  23.690  39.330  1.00  0.00            
ATOM     54  H21 BCD     1      32.520  26.920  40.960  1.00  0.00            
ATOM     55  H22 BCD     1      33.320  24.580  41.430  1.00  0.00            
ATOM     56  H23 BCD     1      35.310  25.130  41.840  1.00  0.00            
ATOM     57  H24 BCD     1      34.470  24.530  38.690  1.00  0.00            
ATOM     58  H25 BCD     1      35.680  23.060  40.200  1.00  0.00            
ATOM     59  H26 BCD     1      32.200  22.940  39.750  1.00  0.00            
ATOM     60  H27 BCD     1      32.130  25.220  37.720  1.00  0.00            
ATOM     61  H28 BCD     1      29.800  25.110  37.890  1.00  0.00            
ATOM     62  H29 BCD     1      30.480  23.590  37.400  1.00  0.00            
ATOM     63  H30 BCD     1      29.450  24.440  39.870  1.00  0.00            
ATOM     64  C19 BCD     1      33.660  31.140  38.260  1.00  0.00            
ATOM     65  O16 BCD     1      34.540  30.950  37.150  1.00  0.00            
ATOM     66  C20 BCD     1      34.320  30.720  39.540  1.00  0.00            
ATOM     67  O17 BCD     1      35.530  31.470  39.730  1.00  0.00            
ATOM     68  C21 BCD     1      34.570  29.190  39.600  1.00  0.00            
ATOM     69  O18 BCD     1      35.250  28.800  40.830  1.00  0.00            
ATOM     70  C22 BCD     1      33.250  28.460  39.220  1.00  0.00            
ATOM     71  C23 BCD     1      32.670  29.000  37.890  1.00  0.00            
ATOM     72  O19 BCD     1      32.500  30.330  38.040  1.00  0.00            
ATOM     73  C24 BCD     1      31.310  28.360  37.590  1.00  0.00            
ATOM     74  O20 BCD     1      30.420  28.270  38.640  1.00  0.00            
ATOM     75  H31 BCD     1      33.180  32.130  38.300  1.00  0.00            
ATOM     76  H32 BCD     1      33.610  30.870  40.370  1.00  0.00            
ATOM     77  H33 BCD     1      35.980  31.070  40.480  1.00  0.00            
ATOM     78  H34 BCD     1      35.320  28.890  38.860  1.00  0.00            
ATOM     79  H35 BCD     1      35.270  27.840  40.740  1.00  0.00            
ATOM     80  H36 BCD     1      32.510  28.750  39.980  1.00  0.00            
ATOM     81  H37 BCD     1      33.330  28.900  37.020  1.00  0.00            
ATOM     82  H38 BCD     1      30.750  28.860  36.780  1.00  0.00            
ATOM     83  H39 BCD     1      31.440  27.320  37.260  1.00  0.00            
ATOM     84  H40 BCD     1      30.670  27.530  39.200  1.00  0.00            
ATOM     85  C25 BCD     1      35.810  32.560  33.670  1.00  0.00            
ATOM     86  O21 BCD     1      36.210  31.300  33.050  1.00  0.00            
ATOM     87  C26 BCD     1      36.590  32.880  34.910  1.00  0.00            
ATOM     88  O22 BCD     1      37.970  32.720  34.680  1.00  0.00            
ATOM     89  C27 BCD     1      36.230  31.970  36.050  1.00  0.00            
ATOM     90  O23 BCD     1      36.860  32.330  37.270  1.00  0.00            
ATOM     91  C28 BCD     1      34.700  32.070  36.260  1.00  0.00            
ATOM     92  C29 BCD     1      33.870  31.870  34.950  1.00  0.00            
ATOM     93  O24 BCD     1      34.320  32.690  33.990  1.00  0.00            
ATOM     94  C30 BCD     1      32.410  32.240  35.180  1.00  0.00            
ATOM     95  O25 BCD     1      32.260  33.680  35.440  1.00  0.00            
ATOM     96  H41 BCD     1      35.950  33.370  32.950  1.00  0.00            
ATOM     97  H42 BCD     1      36.350  33.890  35.260  1.00  0.00            
ATOM     98  H43 BCD     1      38.350  33.570  34.900  1.00  0.00            
ATOM     99  H44 BCD     1      36.340  30.910  35.780  1.00  0.00            
ATOM    100  H45 BCD     1      36.230  32.070  37.940  1.00  0.00            
ATOM    101  H46 BCD     1      34.530  33.050  36.710  1.00  0.00            
ATOM    102  H47 BCD     1      33.940  30.810  34.680  1.00  0.00            
ATOM    103  H48 BCD     1      31.830  31.890  34.310  1.00  0.00            
ATOM    104  H49 BCD     1      32.050  31.630  36.020  1.00  0.00            
ATOM    105  H50 BCD     1      32.400  34.180  34.630  1.00  0.00            
ATOM    106  C31 BCD     1      37.840  29.490  29.620  1.00  0.00            
ATOM    107  O26 BCD     1      37.810  28.180  30.260  1.00  0.00            
ATOM    108  C32 BCD     1      38.750  30.320  30.490  1.00  0.00            
ATOM    109  O27 BCD     1      39.990  29.640  30.530  1.00  0.00            
ATOM    110  C33 BCD     1      38.110  30.560  31.900  1.00  0.00            
ATOM    111  C34 BCD     1      36.760  31.220  31.740  1.00  0.00            
ATOM    112  C35 BCD     1      35.860  30.400  30.800  1.00  0.00            
ATOM    113  O28 BCD     1      36.560  30.180  29.520  1.00  0.00            
ATOM    114  C36 BCD     1      34.490  30.980  30.480  1.00  0.00            
ATOM    115  O29 BCD     1      34.660  32.310  30.060  1.00  0.00            
ATOM    116  O30 BCD     1      39.050  31.330  32.630  1.00  0.00            
ATOM    117  H51 BCD     1      38.170  29.380  28.580  1.00  0.00            
ATOM    118  H52 BCD     1      38.830  31.310  30.020  1.00  0.00            
ATOM    119  H53 BCD     1      40.460  30.100  31.230  1.00  0.00            
ATOM    120  H54 BCD     1      37.930  29.600  32.400  1.00  0.00            
ATOM    121  H55 BCD     1      38.540  31.870  33.230  1.00  0.00            
ATOM    122  H56 BCD     1      36.790  32.260  31.370  1.00  0.00            
ATOM    123  H57 BCD     1      35.720  29.460  31.350  1.00  0.00            
ATOM    124  H58 BCD     1      33.950  30.230  29.900  1.00  0.00            
ATOM    125  H59 BCD     1      33.940  30.960  31.430  1.00  0.00            
ATOM    126  H60 BCD     1      35.460  32.330  29.530  1.00  0.00            
ATOM    127  C37 BCD     1      37.540  24.160  29.510  1.00  0.00            
ATOM    128  O31 BCD     1      36.900  23.980  30.780  1.00  0.00            
ATOM    129  C38 BCD     1      38.960  24.710  29.600  1.00  0.00            
ATOM    130  O32 BCD     1      39.800  23.900  30.430  1.00  0.00            
ATOM    131  C39 BCD     1      38.890  26.070  30.190  1.00  0.00            
ATOM    132  O33 BCD     1      40.140  26.820  30.250  1.00  0.00            
ATOM    133  C40 BCD     1      37.930  26.960  29.470  1.00  0.00            
ATOM    134  C41 BCD     1      36.600  26.310  29.250  1.00  0.00            
ATOM    135  O34 BCD     1      36.730  24.960  28.770  1.00  0.00            
ATOM    136  C42 BCD     1      35.600  27.110  28.380  1.00  0.00            
ATOM    137  O35 BCD     1      34.260  26.690  28.450  1.00  0.00            
ATOM    138  H61 BCD     1      37.510  23.170  29.020  1.00  0.00            
ATOM    139  H62 BCD     1      39.460  24.840  28.630  1.00  0.00            
ATOM    140  H63 BCD     1      40.640  24.350  30.290  1.00  0.00            
ATOM    141  H64 BCD     1      38.510  25.930  31.210  1.00  0.00            
ATOM    142  H65 BCD     1      40.020  27.770  30.320  1.00  0.00            
ATOM    143  H66 BCD     1      38.400  27.260  28.520  1.00  0.00            
ATOM    144  H67 BCD     1      36.060  26.240  30.200  1.00  0.00            
ATOM    145  H68 BCD     1      35.760  28.190  28.520  1.00  0.00            
ATOM    146  H69 BCD     1      35.850  26.860  27.350  1.00  0.00            
ATOM    147  H70 BCD     1      33.860  26.950  27.610  1.00  0.00            
ATOM    148  C1  EK2     2      39.260  27.370  34.160  1.00  0.00            
ATOM    149  O1  EK2     2      38.250  26.640  33.440  1.00  0.00            
ATOM    150  C2  EK2     2      37.410  25.830  34.150  1.00  0.00            
ATOM    151  C3  EK2     2      37.870  24.650  34.690  1.00  0.00            
ATOM    152  Cl1 EK2     2      39.530  24.170  34.340  1.00  0.00            
ATOM    153  C4  EK2     2      36.990  23.880  35.480  1.00  0.00            
ATOM    154  C5  EK2     2      35.660  24.270  35.680  1.00  0.00            
ATOM    155  C6  EK2     2      35.150  25.420  35.090  1.00  0.00            
ATOM    156  Cl2 EK2     2      33.490  25.950  35.280  1.00  0.00            
ATOM    157  C7  EK2     2      36.050  26.220  34.360  1.00  0.00            
ATOM    158  C8  EK2     2      35.510  27.470  33.740  1.00  0.00            
ATOM    159  O2  EK2     2      34.970  27.520  32.660  1.00  0.00            
ATOM    160  O3  EK2     2      35.050  28.440  34.590  1.00  0.00            
ATOM    161  H1  EK2     2      39.410  28.290  33.580  1.00  0.00            
ATOM    162  H2  EK2     2      38.970  27.580  35.190  1.00  0.00            
ATOM    163  H3  EK2     2      40.270  26.940  34.150  1.00  0.00            
ATOM    164  H4  EK2     2      37.330  23.000  36.030  1.00  0.00            
ATOM    165  H5  EK2     2      35.030  23.570  36.220  1.00  0.00            
ATOM    166  H6  EK2     2      35.450  28.230  35.450  1.00  0.00            
TER
ENDMDL
MODEL        1
ATOM      1  C1  BCD     1      22.810  16.330  31.880  1.00  0.00            
ATOM      2  O1  BCD     1      24.240  16.110  32.120  1.00  0.00            
ATOM      3  C2  BCD     1      22.160  17.370  32.820  1.00  0.00            
ATOM      4  O2  BCD     1      22.940  18.590  32.800  1.00  0.00            
ATOM      5  C3  BCD     1      21.980  16.920  34.220  1.00  0.00            
ATOM      6  O3  BCD     1      21.200  17.910  34.950  1.00  0.00            
ATOM      7  C4  BCD     1      21.450  15.460  34.370  1.00  0.00            
ATOM      8  C5  BCD     1      21.930  14.440  33.280  1.00  0.00            
ATOM      9  O4  BCD     1      22.020  15.150  31.930  1.00  0.00            
ATOM     10  C6  BCD     1      21.080  13.180  33.110  1.00  0.00            
ATOM     11  O5  BCD     1      19.700  13.560  32.980  1.00  0.00            
ATOM     12  H1  BCD     1      22.740  16.800  30.890  1.00  0.00            
ATOM     13  H2  BCD     1      21.200  17.580  32.340  1.00  0.00            
ATOM     14  H3  BCD     1      22.470  19.150  33.420  1.00  0.00            
ATOM     15  H4  BCD     1      23.010  16.890  34.590  1.00  0.00            
ATOM     16  H5  BCD     1      21.420  17.860  35.890  1.00  0.00            
ATOM     17  H6  BCD     1      20.350  15.530  34.320  1.00  0.00            
ATOM     18  H7  BCD     1      22.960  14.150  33.540  1.00  0.00            
ATOM     19  H8  BCD     1      21.450  12.640  32.230  1.00  0.00            
ATOM     20  H9  BCD     1      21.310  12.590  34.000  1.00  0.00            
ATOM     21  H10 BCD     1      19.600  14.220  32.290  1.00  0.00            
ATOM     22  C7  BCD     1      27.680  14.700  30.330  1.00  0.00            
ATOM     23  O6  BCD     1      28.540  15.750  30.760  1.00  0.00            
ATOM     24  C8  BCD     1      26.620  15.180  29.370  1.00  0.00            
ATOM     25  O7  BCD     1      27.180  16.020  28.360  1.00  0.00            
ATOM     26  C9  BCD     1      25.440  15.930  30.010  1.00  0.00            
ATOM     27  O8  BCD     1      24.230  15.890  29.250  1.00  0.00            
ATOM     28  C10 BCD     1      25.010  15.230  31.340  1.00  0.00            
ATOM     29  C11 BCD     1      26.200  14.790  32.220  1.00  0.00            
ATOM     30  O9  BCD     1      27.110  14.060  31.480  1.00  0.00            
ATOM     31  C12 BCD     1      25.640  13.890  33.310  1.00  0.00            
ATOM     32  O10 BCD     1      24.830  12.740  32.930  1.00  0.00            
ATOM     33  H11 BCD     1      28.250  13.900  29.840  1.00  0.00            
ATOM     34  H12 BCD     1      26.210  14.240  28.990  1.00  0.00            
ATOM     35  H13 BCD     1      27.890  15.580  27.870  1.00  0.00            
ATOM     36  H14 BCD     1      25.830  16.940  30.200  1.00  0.00            
ATOM     37  H15 BCD     1      24.340  16.270  28.370  1.00  0.00            
ATOM     38  H16 BCD     1      24.370  14.370  31.130  1.00  0.00            
ATOM     39  H17 BCD     1      26.600  15.710  32.680  1.00  0.00            
ATOM     40  H18 BCD     1      26.310  13.760  34.180  1.00  0.00            
ATOM     41  H19 BCD     1      24.930  14.480  33.910  1.00  0.00            
ATOM     42  H20 BCD     1      24.540  12.170  33.650  1.00  0.00            
ATOM     43  C13 BCD     1      32.620  16.080  30.900  1.00  0.00            
ATOM     44  O11 BCD     1      32.470  16.810  32.140  1.00  0.00            
ATOM     45  C14 BCD     1      31.920  16.860  29.860  1.00  0.00            
ATOM     46  O12 BCD     1      32.490  18.150  29.670  1.00  0.00            
ATOM     47  C15 BCD     1      30.420  16.970  30.120  1.00  0.00            
ATOM     48  O13 BCD     1      29.730  17.700  29.130  1.00  0.00            
ATOM     49  C16 BCD     1      29.850  15.560  30.320  1.00  0.00            
ATOM     50  C17 BCD     1      30.690  14.730  31.310  1.00  0.00            
ATOM     51  O14 BCD     1      32.050  14.790  30.980  1.00  0.00            
ATOM     52  C18 BCD     1      30.430  13.200  31.340  1.00  0.00            
ATOM     53  O15 BCD     1      30.560  12.510  30.010  1.00  0.00            
ATOM     54  H21 BCD     1      33.680  16.010  30.600  1.00  0.00            
ATOM     55  H22 BCD     1      32.090  16.330  28.910  1.00  0.00            
ATOM     56  H23 BCD     1      33.440  18.010  29.620  1.00  0.00            
ATOM     57  H24 BCD     1      30.350  17.470  31.090  1.00  0.00            
ATOM     58  H25 BCD     1      28.820  17.750  29.440  1.00  0.00            
ATOM     59  H26 BCD     1      29.910  15.030  29.350  1.00  0.00            
ATOM     60  H27 BCD     1      30.480  15.060  32.330  1.00  0.00            
ATOM     61  H28 BCD     1      31.030  12.710  32.120  1.00  0.00            
ATOM     62  H29 BCD     1      29.390  13.130  31.670  1.00  0.00            
ATOM     63  H30 BCD     1      31.500  12.290  30.020  1.00  0.00            
ATOM     64  C19 BCD     1      33.860  16.910  35.900  1.00  0.00            
ATOM     65  O16 BCD     1      32.540  16.530  36.200  1.00  0.00            
ATOM     66  C20 BCD     1      33.870  18.280  35.290  1.00  0.00            
ATOM     67  O17 BCD     1      33.220  19.270  36.120  1.00  0.00            
ATOM     68  C21 BCD     1      33.220  18.260  33.910  1.00  0.00            
ATOM     69  O18 BCD     1      33.420  19.520  33.200  1.00  0.00            
ATOM     70  C22 BCD     1      33.580  17.030  33.000  1.00  0.00            
ATOM     71  C23 BCD     1      33.810  15.710  33.770  1.00  0.00            
ATOM     72  O19 BCD     1      34.460  16.010  34.980  1.00  0.00            
ATOM     73  C24 BCD     1      34.710  14.640  33.190  1.00  0.00            
ATOM     74  O20 BCD     1      35.900  15.360  32.920  1.00  0.00            
ATOM     75  H31 BCD     1      34.350  16.890  36.880  1.00  0.00            
ATOM     76  H32 BCD     1      34.910  18.600  35.100  1.00  0.00            
ATOM     77  H33 BCD     1      33.510  20.090  35.710  1.00  0.00            
ATOM     78  H34 BCD     1      32.140  18.090  34.070  1.00  0.00            
ATOM     79  H35 BCD     1      32.660  19.820  32.690  1.00  0.00            
ATOM     80  H36 BCD     1      34.460  17.360  32.420  1.00  0.00            
ATOM     81  H37 BCD     1      32.830  15.230  33.860  1.00  0.00            
ATOM     82  H38 BCD     1      34.960  13.890  33.950  1.00  0.00            
ATOM     83  H39 BCD     1      34.280  14.260  32.250  1.00  0.00            
ATOM     84  H40 BCD     1      36.090  16.120  33.480  1.00  0.00            
ATOM     85  C25 BCD     1      30.340  15.250  39.520  1.00  0.00            
ATOM     86  O21 BCD     1      29.180  14.900  38.880  1.00  0.00            
ATOM     87  C26 BCD     1      30.560  16.740  39.390  1.00  0.00            
ATOM     88  O22 BCD     1      29.310  17.380  39.800  1.00  0.00            
ATOM     89  C27 BCD     1      31.020  17.190  38.020  1.00  0.00            
ATOM     90  O23 BCD     1      31.400  18.600  37.950  1.00  0.00            
ATOM     91  C28 BCD     1      32.190  16.290  37.580  1.00  0.00            
ATOM     92  C29 BCD     1      31.750  14.820  37.590  1.00  0.00            
ATOM     93  O24 BCD     1      31.370  14.510  39.000  1.00  0.00            
ATOM     94  C30 BCD     1      32.970  14.010  37.300  1.00  0.00            
ATOM     95  O25 BCD     1      32.720  12.670  37.210  1.00  0.00            
ATOM     96  H41 BCD     1      30.190  15.010  40.580  1.00  0.00            
ATOM     97  H42 BCD     1      31.330  16.930  40.160  1.00  0.00            
ATOM     98  H43 BCD     1      28.940  17.860  39.050  1.00  0.00            
ATOM     99  H44 BCD     1      30.180  17.170  37.310  1.00  0.00            
ATOM    100  H45 BCD     1      32.080  18.820  37.300  1.00  0.00            
ATOM    101  H46 BCD     1      33.050  16.620  38.170  1.00  0.00            
ATOM    102  H47 BCD     1      30.860  14.640  36.970  1.00  0.00            
ATOM    103  H48 BCD     1      33.390  14.250  36.310  1.00  0.00            
ATOM    104  H49 BCD     1      33.760  14.330  37.980  1.00  0.00            
ATOM    105  H50 BCD     1      32.520  12.350  38.090  1.00  0.00            
ATOM    106  C31 BCD     1      25.600  13.010  39.520  1.00  0.00            
ATOM    107  O26 BCD     1      24.950  13.700  38.450  1.00  0.00            
ATOM    108  C32 BCD     1      26.020  13.920  40.620  1.00  0.00            
ATOM    109  O27 BCD     1      24.920  14.670  40.990  1.00  0.00            
ATOM    110  C33 BCD     1      27.150  14.840  40.200  1.00  0.00            
ATOM    111  C34 BCD     1      28.360  14.010  39.540  1.00  0.00            
ATOM    112  C35 BCD     1      27.810  13.040  38.540  1.00  0.00            
ATOM    113  O28 BCD     1      26.690  12.310  39.120  1.00  0.00            
ATOM    114  C36 BCD     1      28.850  12.000  38.200  1.00  0.00            
ATOM    115  O29 BCD     1      28.600  11.300  36.950  1.00  0.00            
ATOM    116  O30 BCD     1      27.600  15.750  41.280  1.00  0.00            
ATOM    117  H51 BCD     1      24.800  12.340  39.840  1.00  0.00            
ATOM    118  H52 BCD     1      26.380  13.270  41.430  1.00  0.00            
ATOM    119  H53 BCD     1      25.170  15.500  41.400  1.00  0.00            
ATOM    120  H54 BCD     1      26.700  15.400  39.370  1.00  0.00            
ATOM    121  H55 BCD     1      28.260  16.340  40.910  1.00  0.00            
ATOM    122  H56 BCD     1      28.800  13.450  40.370  1.00  0.00            
ATOM    123  H57 BCD     1      27.580  13.460  37.550  1.00  0.00            
ATOM    124  H58 BCD     1      29.800  12.540  38.140  1.00  0.00            
ATOM    125  H59 BCD     1      28.950  11.240  38.990  1.00  0.00            
ATOM    126  H60 BCD     1      27.760  10.840  37.000  1.00  0.00            
ATOM    127  C37 BCD     1      21.480  13.850  36.330  1.00  0.00            
ATOM    128  O31 BCD     1      21.910  15.080  35.700  1.00  0.00            
ATOM    129  C38 BCD     1      21.300  14.050  37.840  1.00  0.00            
ATOM    130  O32 BCD     1      20.400  15.170  38.010  1.00  0.00            
ATOM    131  C39 BCD     1      22.670  14.340  38.520  1.00  0.00            
ATOM    132  O33 BCD     1      22.580  14.310  39.940  1.00  0.00            
ATOM    133  C40 BCD     1      23.660  13.260  38.070  1.00  0.00            
ATOM    134  C41 BCD     1      23.640  12.910  36.590  1.00  0.00            
ATOM    135  O34 BCD     1      22.340  12.750  36.120  1.00  0.00            
ATOM    136  C42 BCD     1      24.400  11.690  36.380  1.00  0.00            
ATOM    137  O35 BCD     1      24.250  11.180  35.010  1.00  0.00            
ATOM    138  H61 BCD     1      20.490  13.550  35.950  1.00  0.00            
ATOM    139  H62 BCD     1      20.940  13.140  38.350  1.00  0.00            
ATOM    140  H63 BCD     1      20.350  15.310  38.960  1.00  0.00            
ATOM    141  H64 BCD     1      23.060  15.310  38.200  1.00  0.00            
ATOM    142  H65 BCD     1      23.420  14.510  40.360  1.00  0.00            
ATOM    143  H66 BCD     1      23.350  12.320  38.570  1.00  0.00            
ATOM    144  H67 BCD     1      24.010  13.790  36.060  1.00  0.00            
ATOM    145  H68 BCD     1      25.440  11.830  36.700  1.00  0.00            
ATOM    146  H69 BCD     1      23.970  10.970  37.080  1.00  0.00            
ATOM    147  H70 BCD     1      23.550  10.530  35.080  1.00  0.00            
ATOM    148  C1  EK2     2      25.550  16.390  36.310  1.00  0.00            
ATOM    149  O1  EK2     2      26.740  17.150  36.740  1.00  0.00            
ATOM    150  C2  EK2     2      27.530  17.830  35.840  1.00  0.00            
ATOM    151  C3  EK2     2      28.360  16.980  35.070  1.00  0.00            
ATOM    152  Cl1 EK2     2      28.450  15.210  35.330  1.00  0.00            
ATOM    153  C4  EK2     2      29.140  17.550  34.090  1.00  0.00            
ATOM    154  C5  EK2     2      29.220  18.950  33.920  1.00  0.00            
ATOM    155  C6  EK2     2      28.410  19.770  34.790  1.00  0.00            
ATOM    156  Cl2 EK2     2      28.740  21.430  34.690  1.00  0.00            
ATOM    157  C7  EK2     2      27.540  19.210  35.720  1.00  0.00            
ATOM    158  C8  EK2     2      26.460  20.020  36.410  1.00  0.00            
ATOM    159  O2  EK2     2      25.320  20.020  35.970  1.00  0.00            
ATOM    160  O3  EK2     2      26.660  20.750  37.560  1.00  0.00            
ATOM    161  H1  EK2     2      25.020  16.020  37.200  1.00  0.00            
ATOM    162  H2  EK2     2      24.920  17.140  35.820  1.00  0.00            
ATOM    163  H3  EK2     2      25.800  15.570  35.610  1.00  0.00            
ATOM    164  H4  EK2     2      29.740  16.870  33.500  1.00  0.00            
ATOM    165  H5  EK2     2      29.940  19.390  33.240  1.00  0.00            
ATOM    166  H6  EK2     2      27.530  20.550  37.950  1.00  0.00            
TER
ENDMDL
MODEL        1
ATOM      1  C1  BCD     1      30.810  14.870   8.080  1.00  0.00            
ATOM      2  O1  BCD     1      29.430  15.320   8.100  1.00  0.00            
ATOM      3  C2  BCD     1      30.830  13.450   8.630  1.00  0.00            
ATOM      4  O2  BCD     1      30.010  12.560   7.880  1.00  0.00            
ATOM      5  C3  BCD     1      30.490  13.330  10.120  1.00  0.00            
ATOM      6  O3  BCD     1      30.700  12.020  10.690  1.00  0.00            
ATOM      7  C4  BCD     1      31.200  14.340  10.980  1.00  0.00            
ATOM      8  C5  BCD     1      31.110  15.740  10.290  1.00  0.00            
ATOM      9  O4  BCD     1      31.540  15.740   8.920  1.00  0.00            
ATOM     10  C6  BCD     1      32.130  16.730  10.920  1.00  0.00            
ATOM     11  O5  BCD     1      33.450  16.220  11.050  1.00  0.00            
ATOM     12  H1  BCD     1      31.270  14.920   7.090  1.00  0.00            
ATOM     13  H2  BCD     1      31.870  13.110   8.560  1.00  0.00            
ATOM     14  H3  BCD     1      29.120  12.940   7.860  1.00  0.00            
ATOM     15  H4  BCD     1      29.420  13.580  10.110  1.00  0.00            
ATOM     16  H5  BCD     1      30.280  11.400  10.080  1.00  0.00            
ATOM     17  H6  BCD     1      32.260  14.080  11.000  1.00  0.00            
ATOM     18  H7  BCD     1      30.070  16.110  10.250  1.00  0.00            
ATOM     19  H8  BCD     1      32.110  17.670  10.340  1.00  0.00            
ATOM     20  H9  BCD     1      31.740  17.010  11.900  1.00  0.00            
ATOM     21  H10 BCD     1      34.000  16.930  11.380  1.00  0.00            
ATOM     22  C7  BCD     1      26.330  16.060   5.450  1.00  0.00            
ATOM     23  O6  BCD     1      25.940  17.190   6.330  1.00  0.00            
ATOM     24  C8  BCD     1      26.310  14.700   6.130  1.00  0.00            
ATOM     25  O7  BCD     1      24.940  14.440   6.530  1.00  0.00            
ATOM     26  C9  BCD     1      27.300  14.650   7.310  1.00  0.00            
ATOM     27  O8  BCD     1      27.470  13.350   7.820  1.00  0.00            
ATOM     28  C10 BCD     1      28.690  15.100   6.900  1.00  0.00            
ATOM     29  C11 BCD     1      28.570  16.360   6.040  1.00  0.00            
ATOM     30  O9  BCD     1      27.610  16.230   5.020  1.00  0.00            
ATOM     31  C12 BCD     1      29.970  16.800   5.570  1.00  0.00            
ATOM     32  O10 BCD     1      30.570  15.830   4.630  1.00  0.00            
ATOM     33  H11 BCD     1      25.740  16.030   4.520  1.00  0.00            
ATOM     34  H12 BCD     1      26.600  13.990   5.350  1.00  0.00            
ATOM     35  H13 BCD     1      24.910  13.520   6.800  1.00  0.00            
ATOM     36  H14 BCD     1      26.920  15.390   8.020  1.00  0.00            
ATOM     37  H15 BCD     1      27.070  13.410   8.690  1.00  0.00            
ATOM     38  H16 BCD     1      29.150  14.320   6.280  1.00  0.00            
ATOM     39  H17 BCD     1      28.330  17.190   6.710  1.00  0.00            
ATOM     40  H18 BCD     1      29.870  17.760   5.070  1.00  0.00            
ATOM     41  H19 BCD     1      30.630  16.930   6.440  1.00  0.00            
ATOM     42  H20 BCD     1      31.280  16.240   4.130  1.00  0.00            
ATOM     43  C13 BCD     1      23.260  20.020   6.890  1.00  0.00            
ATOM     44  O11 BCD     1      23.750  19.990   8.200  1.00  0.00            
ATOM     45  C14 BCD     1      22.650  18.700   6.540  1.00  0.00            
ATOM     46  O12 BCD     1      21.470  18.560   7.340  1.00  0.00            
ATOM     47  C15 BCD     1      23.710  17.650   6.680  1.00  0.00            
ATOM     48  O13 BCD     1      23.180  16.390   6.320  1.00  0.00            
ATOM     49  C16 BCD     1      24.920  17.970   5.830  1.00  0.00            
ATOM     50  C17 BCD     1      25.380  19.470   5.940  1.00  0.00            
ATOM     51  O14 BCD     1      24.280  20.340   5.920  1.00  0.00            
ATOM     52  C18 BCD     1      26.350  19.850   4.830  1.00  0.00            
ATOM     53  O15 BCD     1      25.880  19.720   3.500  1.00  0.00            
ATOM     54  H21 BCD     1      22.440  20.740   6.750  1.00  0.00            
ATOM     55  H22 BCD     1      22.340  18.720   5.480  1.00  0.00            
ATOM     56  H23 BCD     1      20.990  17.870   6.880  1.00  0.00            
ATOM     57  H24 BCD     1      23.900  17.570   7.760  1.00  0.00            
ATOM     58  H25 BCD     1      23.910  15.770   6.430  1.00  0.00            
ATOM     59  H26 BCD     1      24.760  17.770   4.760  1.00  0.00            
ATOM     60  H27 BCD     1      25.980  19.530   6.850  1.00  0.00            
ATOM     61  H28 BCD     1      26.760  20.870   4.940  1.00  0.00            
ATOM     62  H29 BCD     1      27.270  19.250   4.850  1.00  0.00            
ATOM     63  H30 BCD     1      26.320  18.960   3.100  1.00  0.00            
ATOM     64  C19 BCD     1      23.510  21.930  11.760  1.00  0.00            
ATOM     65  O16 BCD     1      24.590  21.210  12.270  1.00  0.00            
ATOM     66  C20 BCD     1      22.380  21.080  11.390  1.00  0.00            
ATOM     67  O17 BCD     1      21.860  20.370  12.530  1.00  0.00            
ATOM     68  C21 BCD     1      22.780  20.130  10.290  1.00  0.00            
ATOM     69  O18 BCD     1      21.750  19.170   9.990  1.00  0.00            
ATOM     70  C22 BCD     1      23.260  20.960   9.090  1.00  0.00            
ATOM     71  C23 BCD     1      24.440  21.900   9.460  1.00  0.00            
ATOM     72  O19 BCD     1      24.060  22.690  10.540  1.00  0.00            
ATOM     73  C24 BCD     1      24.960  22.770   8.300  1.00  0.00            
ATOM     74  O20 BCD     1      23.950  23.490   7.750  1.00  0.00            
ATOM     75  H31 BCD     1      23.210  22.640  12.540  1.00  0.00            
ATOM     76  H32 BCD     1      21.560  21.680  10.960  1.00  0.00            
ATOM     77  H33 BCD     1      20.910  20.340  12.440  1.00  0.00            
ATOM     78  H34 BCD     1      23.640  19.590  10.700  1.00  0.00            
ATOM     79  H35 BCD     1      21.660  18.980   9.050  1.00  0.00            
ATOM     80  H36 BCD     1      22.480  21.600   8.660  1.00  0.00            
ATOM     81  H37 BCD     1      25.250  21.290   9.880  1.00  0.00            
ATOM     82  H38 BCD     1      25.740  23.390   8.760  1.00  0.00            
ATOM     83  H39 BCD     1      25.290  22.030   7.560  1.00  0.00            
ATOM     84  H40 BCD     1      24.150  23.550   6.810  1.00  0.00            
ATOM     85  C25 BCD     1      27.010  21.110  15.660  1.00  0.00            
ATOM     86  O21 BCD     1      27.160  19.660  15.560  1.00  0.00            
ATOM     87  C26 BCD     1      25.560  21.440  15.840  1.00  0.00            
ATOM     88  O22 BCD     1      25.090  20.770  17.070  1.00  0.00            
ATOM     89  C27 BCD     1      24.700  21.000  14.610  1.00  0.00            
ATOM     90  O23 BCD     1      23.320  21.240  14.920  1.00  0.00            
ATOM     91  C28 BCD     1      25.280  21.790  13.440  1.00  0.00            
ATOM     92  C29 BCD     1      26.770  21.400  13.300  1.00  0.00            
ATOM     93  O24 BCD     1      27.500  21.690  14.500  1.00  0.00            
ATOM     94  C30 BCD     1      27.510  21.880  12.090  1.00  0.00            
ATOM     95  O25 BCD     1      27.590  23.300  11.950  1.00  0.00            
ATOM     96  H41 BCD     1      27.660  21.450  16.480  1.00  0.00            
ATOM     97  H42 BCD     1      25.420  22.520  15.930  1.00  0.00            
ATOM     98  H43 BCD     1      25.180  19.820  16.980  1.00  0.00            
ATOM     99  H44 BCD     1      24.920  19.950  14.360  1.00  0.00            
ATOM    100  H45 BCD     1      22.800  20.650  14.370  1.00  0.00            
ATOM    101  H46 BCD     1      25.140  22.880  13.480  1.00  0.00            
ATOM    102  H47 BCD     1      26.750  20.310  13.230  1.00  0.00            
ATOM    103  H48 BCD     1      28.520  21.460  12.000  1.00  0.00            
ATOM    104  H49 BCD     1      26.890  21.310  11.380  1.00  0.00            
ATOM    105  H50 BCD     1      27.730  23.520  11.020  1.00  0.00            
ATOM    106  C31 BCD     1      28.760  16.410  17.270  1.00  0.00            
ATOM    107  O26 BCD     1      28.990  16.100  15.870  1.00  0.00            
ATOM    108  C32 BCD     1      27.250  16.560  17.490  1.00  0.00            
ATOM    109  O27 BCD     1      26.540  15.300  17.290  1.00  0.00            
ATOM    110  C33 BCD     1      26.680  17.680  16.590  1.00  0.00            
ATOM    111  C34 BCD     1      27.540  18.960  16.710  1.00  0.00            
ATOM    112  C35 BCD     1      29.080  18.680  16.680  1.00  0.00            
ATOM    113  O28 BCD     1      29.440  17.590  17.610  1.00  0.00            
ATOM    114  C36 BCD     1      29.910  19.860  17.150  1.00  0.00            
ATOM    115  O29 BCD     1      29.450  20.420  18.420  1.00  0.00            
ATOM    116  O30 BCD     1      25.280  17.980  16.830  1.00  0.00            
ATOM    117  H51 BCD     1      29.130  15.610  17.920  1.00  0.00            
ATOM    118  H52 BCD     1      27.010  16.940  18.490  1.00  0.00            
ATOM    119  H53 BCD     1      26.940  14.890  16.510  1.00  0.00            
ATOM    120  H54 BCD     1      26.780  17.440  15.520  1.00  0.00            
ATOM    121  H55 BCD     1      24.710  17.240  16.600  1.00  0.00            
ATOM    122  H56 BCD     1      27.300  19.470  17.650  1.00  0.00            
ATOM    123  H57 BCD     1      29.500  18.390  15.710  1.00  0.00            
ATOM    124  H58 BCD     1      30.960  19.550  17.160  1.00  0.00            
ATOM    125  H59 BCD     1      29.850  20.660  16.400  1.00  0.00            
ATOM    126  H60 BCD     1      29.840  21.290  18.520  1.00  0.00            
ATOM    127  C37 BCD     1      30.910  13.560  13.270  1.00  0.00            
ATOM    128  O31 BCD     1      30.550  14.440  12.230  1.00  0.00            
ATOM    129  C38 BCD     1      29.570  13.090  13.880  1.00  0.00            
ATOM    130  O32 BCD     1      28.760  12.570  12.910  1.00  0.00            
ATOM    131  C39 BCD     1      28.810  14.280  14.510  1.00  0.00            
ATOM    132  O33 BCD     1      27.560  13.850  15.140  1.00  0.00            
ATOM    133  C40 BCD     1      29.700  14.950  15.520  1.00  0.00            
ATOM    134  C41 BCD     1      31.100  15.290  14.870  1.00  0.00            
ATOM    135  O34 BCD     1      31.680  14.130  14.310  1.00  0.00            
ATOM    136  C42 BCD     1      32.020  15.740  15.940  1.00  0.00            
ATOM    137  O35 BCD     1      32.260  14.710  16.910  1.00  0.00            
ATOM    138  H61 BCD     1      31.430  12.650  12.950  1.00  0.00            
ATOM    139  H62 BCD     1      29.720  12.350  14.670  1.00  0.00            
ATOM    140  H63 BCD     1      29.100  11.760  12.540  1.00  0.00            
ATOM    141  H64 BCD     1      28.580  15.040  13.750  1.00  0.00            
ATOM    142  H65 BCD     1      27.350  12.940  14.940  1.00  0.00            
ATOM    143  H66 BCD     1      29.870  14.270  16.370  1.00  0.00            
ATOM    144  H67 BCD     1      30.910  16.030  14.090  1.00  0.00            
ATOM    145  H68 BCD     1      32.940  15.930  15.380  1.00  0.00            
ATOM    146  H69 BCD     1      31.640  16.650  16.420  1.00  0.00            
ATOM    147  H70 BCD     1      32.470  13.820  16.620  1.00  0.00            
ATOM    148  C1  EK2     2      26.430  18.520  10.170  1.00  0.00            
ATOM    149  O1  EK2     2      27.720  17.890   9.940  1.00  0.00            
ATOM    150  C2  EK2     2      28.780  18.630  10.460  1.00  0.00            
ATOM    151  C3  EK2     2      29.090  18.520  11.830  1.00  0.00            
ATOM    152  Cl1 EK2     2      28.130  17.550  12.860  1.00  0.00            
ATOM    153  C4  EK2     2      30.170  19.140  12.460  1.00  0.00            
ATOM    154  C5  EK2     2      30.930  19.970  11.660  1.00  0.00            
ATOM    155  C6  EK2     2      30.660  20.120  10.340  1.00  0.00            
ATOM    156  Cl2 EK2     2      31.590  21.300   9.480  1.00  0.00            
ATOM    157  C7  EK2     2      29.640  19.430   9.670  1.00  0.00            
ATOM    158  C8  EK2     2      29.300  19.650   8.230  1.00  0.00            
ATOM    159  O2  EK2     2      28.200  19.810   7.780  1.00  0.00            
ATOM    160  O3  EK2     2      30.320  19.360   7.360  1.00  0.00            
ATOM    161  H1  EK2     2      25.640  17.920   9.720  1.00  0.00            
ATOM    162  H2  EK2     2      26.250  18.550  11.250  1.00  0.00            
ATOM    163  H3  EK2     2      26.400  19.570   9.850  1.00  0.00            
ATOM    164  H4  EK2     2      30.430  18.950  13.500  1.00  0.00            
ATOM    165  H5  EK2     2      31.730  20.540  12.120  1.00  0.00            
ATOM    166  H6  EK2     2      30.040  19.870   6.570  1.00  0.00            
TER
ENDMDL
MODEL        1
ATOM      1  C1  BCD     1      26.820  22.360  33.350  1.00  0.00            
ATOM      2  O1  BCD     1      27.960  21.460  33.310  1.00  0.00            
ATOM      3  C2  BCD     1      25.970  22.000  34.640  1.00  0.00            
ATOM      4  O2  BCD     1      26.800  21.970  35.800  1.00  0.00            
ATOM      5  C3  BCD     1      25.200  20.630  34.470  1.00  0.00            
ATOM      6  O3  BCD     1      24.210  20.360  35.510  1.00  0.00            
ATOM      7  C4  BCD     1      24.580  20.480  33.140  1.00  0.00            
ATOM      8  C5  BCD     1      25.490  20.930  32.000  1.00  0.00            
ATOM      9  O4  BCD     1      25.960  22.250  32.280  1.00  0.00            
ATOM     10  C6  BCD     1      24.690  21.030  30.670  1.00  0.00            
ATOM     11  O5  BCD     1      23.690  22.020  30.780  1.00  0.00            
ATOM     12  H1  BCD     1      27.200  23.380  33.480  1.00  0.00            
ATOM     13  H2  BCD     1      25.170  22.750  34.700  1.00  0.00            
ATOM     14  H3  BCD     1      26.250  21.880  36.580  1.00  0.00            
ATOM     15  H4  BCD     1      25.990  19.870  34.570  1.00  0.00            
ATOM     16  H5  BCD     1      23.590  19.680  35.210  1.00  0.00            
ATOM     17  H6  BCD     1      23.620  21.020  33.140  1.00  0.00            
ATOM     18  H7  BCD     1      26.310  20.210  32.070  1.00  0.00            
ATOM     19  H8  BCD     1      25.300  21.330  29.800  1.00  0.00            
ATOM     20  H9  BCD     1      24.210  20.060  30.490  1.00  0.00            
ATOM     21  H10 BCD     1      24.030  22.800  31.230  1.00  0.00            
ATOM     22  C7  BCD     1      31.880  21.650  32.590  1.00  0.00            
ATOM     23  O6  BCD     1      31.970  20.200  32.620  1.00  0.00            
ATOM     24  C8  BCD     1      31.550  22.250  33.910  1.00  0.00            
ATOM     25  O7  BCD     1      32.410  21.960  34.980  1.00  0.00            
ATOM     26  C9  BCD     1      30.140  21.750  34.200  1.00  0.00            
ATOM     27  O8  BCD     1      29.650  22.480  35.370  1.00  0.00            
ATOM     28  C10 BCD     1      29.160  22.110  33.070  1.00  0.00            
ATOM     29  C11 BCD     1      29.670  21.580  31.800  1.00  0.00            
ATOM     30  O9  BCD     1      31.030  22.020  31.530  1.00  0.00            
ATOM     31  C12 BCD     1      28.870  21.930  30.560  1.00  0.00            
ATOM     32  O10 BCD     1      28.970  23.320  30.200  1.00  0.00            
ATOM     33  H11 BCD     1      32.840  22.100  32.310  1.00  0.00            
ATOM     34  H12 BCD     1      31.500  23.330  33.730  1.00  0.00            
ATOM     35  H13 BCD     1      31.890  22.190  35.760  1.00  0.00            
ATOM     36  H14 BCD     1      30.190  20.660  34.330  1.00  0.00            
ATOM     37  H15 BCD     1      28.830  22.030  35.590  1.00  0.00            
ATOM     38  H16 BCD     1      29.050  23.200  33.120  1.00  0.00            
ATOM     39  H17 BCD     1      29.630  20.490  31.960  1.00  0.00            
ATOM     40  H18 BCD     1      29.290  21.380  29.710  1.00  0.00            
ATOM     41  H19 BCD     1      27.810  21.680  30.620  1.00  0.00            
ATOM     42  H20 BCD     1      28.320  23.460  29.500  1.00  0.00            
ATOM     43  C13 BCD     1      34.320  16.790  32.600  1.00  0.00            
ATOM     44  O11 BCD     1      33.210  15.980  32.290  1.00  0.00            
ATOM     45  C14 BCD     1      34.170  17.480  33.940  1.00  0.00            
ATOM     46  O12 BCD     1      34.020  16.500  35.010  1.00  0.00            
ATOM     47  C15 BCD     1      33.070  18.520  33.960  1.00  0.00            
ATOM     48  O13 BCD     1      33.010  19.260  35.220  1.00  0.00            
ATOM     49  C16 BCD     1      33.170  19.470  32.760  1.00  0.00            
ATOM     50  C17 BCD     1      33.400  18.690  31.490  1.00  0.00            
ATOM     51  O14 BCD     1      34.530  17.810  31.630  1.00  0.00            
ATOM     52  C18 BCD     1      33.550  19.530  30.260  1.00  0.00            
ATOM     53  O15 BCD     1      34.480  20.570  30.410  1.00  0.00            
ATOM     54  H21 BCD     1      35.220  16.190  32.770  1.00  0.00            
ATOM     55  H22 BCD     1      35.070  18.090  34.110  1.00  0.00            
ATOM     56  H23 BCD     1      33.770  16.990  35.800  1.00  0.00            
ATOM     57  H24 BCD     1      32.200  17.850  33.860  1.00  0.00            
ATOM     58  H25 BCD     1      32.390  20.000  35.230  1.00  0.00            
ATOM     59  H26 BCD     1      33.990  20.190  32.900  1.00  0.00            
ATOM     60  H27 BCD     1      32.500  18.070  31.480  1.00  0.00            
ATOM     61  H28 BCD     1      33.700  18.860  29.400  1.00  0.00            
ATOM     62  H29 BCD     1      32.560  20.000  30.130  1.00  0.00            
ATOM     63  H30 BCD     1      34.040  21.370  30.100  1.00  0.00            
ATOM     64  C19 BCD     1      32.320  12.150  31.170  1.00  0.00            
ATOM     65  O16 BCD     1      30.910  12.290  31.550  1.00  0.00            
ATOM     66  C20 BCD     1      33.260  12.300  32.400  1.00  0.00            
ATOM     67  O17 BCD     1      32.960  11.400  33.430  1.00  0.00            
ATOM     68  C21 BCD     1      33.240  13.740  33.000  1.00  0.00            
ATOM     69  O18 BCD     1      34.230  13.980  34.030  1.00  0.00            
ATOM     70  C22 BCD     1      33.500  14.710  31.850  1.00  0.00            
ATOM     71  C23 BCD     1      32.620  14.430  30.620  1.00  0.00            
ATOM     72  O19 BCD     1      32.710  13.090  30.200  1.00  0.00            
ATOM     73  C24 BCD     1      32.990  15.330  29.450  1.00  0.00            
ATOM     74  O20 BCD     1      31.890  15.230  28.470  1.00  0.00            
ATOM     75  H31 BCD     1      32.600  11.140  30.850  1.00  0.00            
ATOM     76  H32 BCD     1      34.270  12.110  32.010  1.00  0.00            
ATOM     77  H33 BCD     1      33.370  11.680  34.250  1.00  0.00            
ATOM     78  H34 BCD     1      32.230  13.980  33.350  1.00  0.00            
ATOM     79  H35 BCD     1      34.220  14.870  34.380  1.00  0.00            
ATOM     80  H36 BCD     1      34.530  14.640  31.490  1.00  0.00            
ATOM     81  H37 BCD     1      31.610  14.700  30.940  1.00  0.00            
ATOM     82  H38 BCD     1      33.060  16.330  29.880  1.00  0.00            
ATOM     83  H39 BCD     1      33.920  14.910  29.040  1.00  0.00            
ATOM     84  H40 BCD     1      31.200  15.900  28.540  1.00  0.00            
ATOM     85  C25 BCD     1      27.250  10.220  31.260  1.00  0.00            
ATOM     86  O21 BCD     1      26.650  11.380  31.770  1.00  0.00            
ATOM     87  C26 BCD     1      28.250   9.710  32.290  1.00  0.00            
ATOM     88  O22 BCD     1      27.630   9.410  33.550  1.00  0.00            
ATOM     89  C27 BCD     1      29.330  10.720  32.520  1.00  0.00            
ATOM     90  O23 BCD     1      30.280  10.290  33.560  1.00  0.00            
ATOM     91  C28 BCD     1      30.010  11.190  31.310  1.00  0.00            
ATOM     92  C29 BCD     1      28.930  11.640  30.230  1.00  0.00            
ATOM     93  O24 BCD     1      27.980  10.580  30.060  1.00  0.00            
ATOM     94  C30 BCD     1      29.580  12.010  28.910  1.00  0.00            
ATOM     95  O25 BCD     1      30.390  10.880  28.480  1.00  0.00            
ATOM     96  H41 BCD     1      26.460   9.500  31.030  1.00  0.00            
ATOM     97  H42 BCD     1      28.740   8.800  31.900  1.00  0.00            
ATOM     98  H43 BCD     1      28.330   9.040  34.100  1.00  0.00            
ATOM     99  H44 BCD     1      28.800  11.610  32.890  1.00  0.00            
ATOM    100  H45 BCD     1      31.030  10.880  33.600  1.00  0.00            
ATOM    101  H46 BCD     1      30.580  10.290  31.040  1.00  0.00            
ATOM    102  H47 BCD     1      28.430  12.550  30.590  1.00  0.00            
ATOM    103  H48 BCD     1      28.750  12.290  28.240  1.00  0.00            
ATOM    104  H49 BCD     1      30.210  12.880  29.130  1.00  0.00            
ATOM    105  H50 BCD     1      30.150  10.630  27.580  1.00  0.00            
ATOM    106  C31 BCD     1      23.220  13.450  32.250  1.00  0.00            
ATOM    107  O26 BCD     1      23.850  14.710  32.500  1.00  0.00            
ATOM    108  C32 BCD     1      23.460  12.440  33.340  1.00  0.00            
ATOM    109  O27 BCD     1      23.240  13.060  34.620  1.00  0.00            
ATOM    110  C33 BCD     1      24.900  11.930  33.240  1.00  0.00            
ATOM    111  C34 BCD     1      25.280  11.580  31.820  1.00  0.00            
ATOM    112  C35 BCD     1      24.830  12.510  30.730  1.00  0.00            
ATOM    113  O28 BCD     1      23.500  12.830  30.960  1.00  0.00            
ATOM    114  C36 BCD     1      25.000  11.990  29.320  1.00  0.00            
ATOM    115  O29 BCD     1      24.250  10.790  29.020  1.00  0.00            
ATOM    116  O30 BCD     1      25.120  10.740  34.090  1.00  0.00            
ATOM    117  H51 BCD     1      22.150  13.640  32.120  1.00  0.00            
ATOM    118  H52 BCD     1      22.690  11.690  33.090  1.00  0.00            
ATOM    119  H53 BCD     1      23.280  14.020  34.560  1.00  0.00            
ATOM    120  H54 BCD     1      25.620  12.690  33.570  1.00  0.00            
ATOM    121  H55 BCD     1      26.070  10.590  34.090  1.00  0.00            
ATOM    122  H56 BCD     1      24.810  10.590  31.670  1.00  0.00            
ATOM    123  H57 BCD     1      25.490  13.380  30.820  1.00  0.00            
ATOM    124  H58 BCD     1      24.570  12.750  28.650  1.00  0.00            
ATOM    125  H59 BCD     1      26.070  11.870  29.100  1.00  0.00            
ATOM    126  H60 BCD     1      23.350  11.080  29.180  1.00  0.00            
ATOM    127  C37 BCD     1      23.070  18.830  32.430  1.00  0.00            
ATOM    128  O31 BCD     1      24.370  19.100  32.960  1.00  0.00            
ATOM    129  C38 BCD     1      22.250  18.050  33.450  1.00  0.00            
ATOM    130  O32 BCD     1      22.150  18.730  34.730  1.00  0.00            
ATOM    131  C39 BCD     1      22.850  16.620  33.630  1.00  0.00            
ATOM    132  O33 BCD     1      21.970  15.790  34.380  1.00  0.00            
ATOM    133  C40 BCD     1      23.130  15.960  32.270  1.00  0.00            
ATOM    134  C41 BCD     1      23.900  16.850  31.260  1.00  0.00            
ATOM    135  O34 BCD     1      23.240  18.120  31.200  1.00  0.00            
ATOM    136  C42 BCD     1      23.940  16.150  29.880  1.00  0.00            
ATOM    137  O35 BCD     1      22.640  15.890  29.460  1.00  0.00            
ATOM    138  H61 BCD     1      22.640  19.800  32.140  1.00  0.00            
ATOM    139  H62 BCD     1      21.210  17.870  33.140  1.00  0.00            
ATOM    140  H63 BCD     1      21.800  18.100  35.350  1.00  0.00            
ATOM    141  H64 BCD     1      23.800  16.650  34.170  1.00  0.00            
ATOM    142  H65 BCD     1      21.050  15.970  34.180  1.00  0.00            
ATOM    143  H66 BCD     1      22.100  15.760  31.940  1.00  0.00            
ATOM    144  H67 BCD     1      24.960  16.930  31.550  1.00  0.00            
ATOM    145  H68 BCD     1      24.460  16.720  29.100  1.00  0.00            
ATOM    146  H69 BCD     1      24.530  15.250  30.080  1.00  0.00            
ATOM    147  H70 BCD     1      22.270  16.750  29.260  1.00  0.00            
ATOM    148  C1  EK2     2      29.220  18.840  36.310  1.00  0.00            
ATOM    149  O1  EK2     2      29.970  18.310  35.180  1.00  0.00            
ATOM    150  C2  EK2     2      29.810  17.000  34.810  1.00  0.00            
ATOM    151  C3  EK2     2      30.460  15.960  35.580  1.00  0.00            
ATOM    152  Cl1 EK2     2      31.310  16.410  37.050  1.00  0.00            
ATOM    153  C4  EK2     2      30.300  14.630  35.240  1.00  0.00            
ATOM    154  C5  EK2     2      29.710  14.330  33.990  1.00  0.00            
ATOM    155  C6  EK2     2      29.080  15.270  33.200  1.00  0.00            
ATOM    156  Cl2 EK2     2      28.110  14.860  31.820  1.00  0.00            
ATOM    157  C7  EK2     2      29.120  16.670  33.620  1.00  0.00            
ATOM    158  C8  EK2     2      28.480  17.760  32.830  1.00  0.00            
ATOM    159  O2  EK2     2      29.040  18.290  31.880  1.00  0.00            
ATOM    160  O3  EK2     2      27.210  17.990  33.100  1.00  0.00            
ATOM    161  H1  EK2     2      29.790  19.640  36.800  1.00  0.00            
ATOM    162  H2  EK2     2      28.360  19.400  35.910  1.00  0.00            
ATOM    163  H3  EK2     2      28.900  18.150  37.100  1.00  0.00            
ATOM    164  H4  EK2     2      30.740  13.890  35.900  1.00  0.00            
ATOM    165  H5  EK2     2      29.740  13.300  33.630  1.00  0.00            
ATOM    166  H6  EK2     2      27.000  17.540  33.930  1.00  0.00            
TER
ENDMDL
MODEL        1
ATOM      1  C1  BCD     1      27.070  28.270  34.370  1.00  0.00            
ATOM      2  O1  BCD     1      26.100  27.460  35.090  1.00  0.00            
ATOM      3  C2  BCD     1      26.750  29.790  34.600  1.00  0.00            
ATOM      4  O2  BCD     1      26.670  30.010  36.000  1.00  0.00            
ATOM      5  C3  BCD     1      25.460  30.110  33.920  1.00  0.00            
ATOM      6  O3  BCD     1      25.170  31.510  34.100  1.00  0.00            
ATOM      7  C4  BCD     1      25.300  29.670  32.470  1.00  0.00            
ATOM      8  C5  BCD     1      25.800  28.240  32.300  1.00  0.00            
ATOM      9  O4  BCD     1      27.030  27.970  32.960  1.00  0.00            
ATOM     10  C6  BCD     1      26.030  27.860  30.820  1.00  0.00            
ATOM     11  O5  BCD     1      27.060  28.700  30.190  1.00  0.00            
ATOM     12  H1  BCD     1      28.090  28.030  34.700  1.00  0.00            
ATOM     13  H2  BCD     1      27.430  30.450  34.050  1.00  0.00            
ATOM     14  H3  BCD     1      26.140  29.390  36.510  1.00  0.00            
ATOM     15  H4  BCD     1      24.700  29.550  34.480  1.00  0.00            
ATOM     16  H5  BCD     1      24.220  31.590  34.020  1.00  0.00            
ATOM     17  H6  BCD     1      25.890  30.290  31.780  1.00  0.00            
ATOM     18  H7  BCD     1      24.970  27.610  32.650  1.00  0.00            
ATOM     19  H8  BCD     1      26.210  26.790  30.700  1.00  0.00            
ATOM     20  H9  BCD     1      25.060  28.120  30.380  1.00  0.00            
ATOM     21  H10 BCD     1      27.600  28.190  29.590  1.00  0.00            
ATOM     22  C7  BCD     1      26.110  24.470  37.830  1.00  0.00            
ATOM     23  O6  BCD     1      25.020  23.950  37.100  1.00  0.00            
ATOM     24  C8  BCD     1      25.650  25.800  38.360  1.00  0.00            
ATOM     25  O7  BCD     1      24.530  25.630  39.140  1.00  0.00            
ATOM     26  C9  BCD     1      25.420  26.830  37.210  1.00  0.00            
ATOM     27  O8  BCD     1      25.250  28.160  37.780  1.00  0.00            
ATOM     28  C10 BCD     1      26.620  26.810  36.190  1.00  0.00            
ATOM     29  C11 BCD     1      27.010  25.380  35.860  1.00  0.00            
ATOM     30  O9  BCD     1      27.240  24.630  37.040  1.00  0.00            
ATOM     31  C12 BCD     1      28.340  25.240  35.010  1.00  0.00            
ATOM     32  O10 BCD     1      29.480  25.990  35.540  1.00  0.00            
ATOM     33  H11 BCD     1      26.370  23.690  38.550  1.00  0.00            
ATOM     34  H12 BCD     1      26.430  26.170  39.040  1.00  0.00            
ATOM     35  H13 BCD     1      24.450  26.370  39.760  1.00  0.00            
ATOM     36  H14 BCD     1      24.560  26.510  36.610  1.00  0.00            
ATOM     37  H15 BCD     1      25.910  28.330  38.450  1.00  0.00            
ATOM     38  H16 BCD     1      27.450  27.370  36.640  1.00  0.00            
ATOM     39  H17 BCD     1      26.210  24.800  35.390  1.00  0.00            
ATOM     40  H18 BCD     1      28.550  24.160  35.040  1.00  0.00            
ATOM     41  H19 BCD     1      28.210  25.400  33.940  1.00  0.00            
ATOM     42  H20 BCD     1      30.190  25.890  34.910  1.00  0.00            
ATOM     43  C13 BCD     1      22.820  20.490  36.930  1.00  0.00            
ATOM     44  O11 BCD     1      22.040  21.110  35.920  1.00  0.00            
ATOM     45  C14 BCD     1      22.690  21.240  38.230  1.00  0.00            
ATOM     46  O12 BCD     1      21.360  21.190  38.830  1.00  0.00            
ATOM     47  C15 BCD     1      23.160  22.610  37.990  1.00  0.00            
ATOM     48  O13 BCD     1      23.180  23.390  39.200  1.00  0.00            
ATOM     49  C16 BCD     1      24.550  22.640  37.460  1.00  0.00            
ATOM     50  C17 BCD     1      24.680  21.690  36.290  1.00  0.00            
ATOM     51  O14 BCD     1      24.200  20.430  36.630  1.00  0.00            
ATOM     52  C18 BCD     1      26.190  21.500  35.830  1.00  0.00            
ATOM     53  O15 BCD     1      26.910  21.020  36.900  1.00  0.00            
ATOM     54  H21 BCD     1      22.480  19.450  37.030  1.00  0.00            
ATOM     55  H22 BCD     1      23.370  20.760  38.940  1.00  0.00            
ATOM     56  H23 BCD     1      21.380  22.030  39.300  1.00  0.00            
ATOM     57  H24 BCD     1      22.550  23.150  37.270  1.00  0.00            
ATOM     58  H25 BCD     1      23.650  24.180  38.930  1.00  0.00            
ATOM     59  H26 BCD     1      25.130  22.240  38.300  1.00  0.00            
ATOM     60  H27 BCD     1      24.150  22.110  35.430  1.00  0.00            
ATOM     61  H28 BCD     1      26.180  20.790  34.990  1.00  0.00            
ATOM     62  H29 BCD     1      26.660  22.450  35.530  1.00  0.00            
ATOM     63  H30 BCD     1      26.380  20.290  37.240  1.00  0.00            
ATOM     64  C19 BCD     1      19.010  19.830  33.150  1.00  0.00            
ATOM     65  O16 BCD     1      19.010  21.160  32.600  1.00  0.00            
ATOM     66  C20 BCD     1      18.660  19.910  34.620  1.00  0.00            
ATOM     67  O17 BCD     1      17.330  20.380  34.600  1.00  0.00            
ATOM     68  C21 BCD     1      19.620  20.720  35.530  1.00  0.00            
ATOM     69  O18 BCD     1      19.270  20.660  36.920  1.00  0.00            
ATOM     70  C22 BCD     1      21.060  20.220  35.230  1.00  0.00            
ATOM     71  C23 BCD     1      21.370  20.230  33.780  1.00  0.00            
ATOM     72  O19 BCD     1      20.440  19.430  33.010  1.00  0.00            
ATOM     73  C24 BCD     1      22.760  19.630  33.530  1.00  0.00            
ATOM     74  O20 BCD     1      22.960  18.280  33.960  1.00  0.00            
ATOM     75  H31 BCD     1      18.320  19.140  32.670  1.00  0.00            
ATOM     76  H32 BCD     1      18.740  18.880  35.000  1.00  0.00            
ATOM     77  H33 BCD     1      17.310  20.940  35.380  1.00  0.00            
ATOM     78  H34 BCD     1      19.550  21.720  35.080  1.00  0.00            
ATOM     79  H35 BCD     1      19.910  20.990  37.570  1.00  0.00            
ATOM     80  H36 BCD     1      21.060  19.230  35.710  1.00  0.00            
ATOM     81  H37 BCD     1      21.390  21.280  33.480  1.00  0.00            
ATOM     82  H38 BCD     1      22.940  19.640  32.450  1.00  0.00            
ATOM     83  H39 BCD     1      23.530  20.250  34.010  1.00  0.00            
ATOM     84  H40 BCD     1      23.890  18.200  34.210  1.00  0.00            
ATOM     85  C25 BCD     1      17.580  23.360  29.630  1.00  0.00            
ATOM     86  O21 BCD     1      18.280  24.430  30.340  1.00  0.00            
ATOM     87  C26 BCD     1      16.410  22.770  30.530  1.00  0.00            
ATOM     88  O22 BCD     1      15.550  23.890  30.820  1.00  0.00            
ATOM     89  C27 BCD     1      17.000  22.150  31.740  1.00  0.00            
ATOM     90  O23 BCD     1      16.090  21.320  32.430  1.00  0.00            
ATOM     91  C28 BCD     1      18.290  21.340  31.410  1.00  0.00            
ATOM     92  C29 BCD     1      19.250  21.820  30.430  1.00  0.00            
ATOM     93  O24 BCD     1      18.490  22.320  29.260  1.00  0.00            
ATOM     94  C30 BCD     1      20.300  20.810  29.960  1.00  0.00            
ATOM     95  O25 BCD     1      19.630  19.850  29.170  1.00  0.00            
ATOM     96  H41 BCD     1      17.160  23.700  28.680  1.00  0.00            
ATOM     97  H42 BCD     1      15.940  21.950  29.980  1.00  0.00            
ATOM     98  H43 BCD     1      16.050  24.520  31.360  1.00  0.00            
ATOM     99  H44 BCD     1      17.210  22.940  32.470  1.00  0.00            
ATOM    100  H45 BCD     1      16.470  20.950  33.230  1.00  0.00            
ATOM    101  H46 BCD     1      17.920  20.360  31.080  1.00  0.00            
ATOM    102  H47 BCD     1      19.820  22.660  30.860  1.00  0.00            
ATOM    103  H48 BCD     1      21.000  21.400  29.350  1.00  0.00            
ATOM    104  H49 BCD     1      20.870  20.460  30.830  1.00  0.00            
ATOM    105  H50 BCD     1      19.030  20.360  28.620  1.00  0.00            
ATOM    106  C31 BCD     1      18.600  28.580  30.220  1.00  0.00            
ATOM    107  O26 BCD     1      19.830  28.580  30.960  1.00  0.00            
ATOM    108  C32 BCD     1      17.480  28.070  31.100  1.00  0.00            
ATOM    109  O27 BCD     1      17.560  28.880  32.240  1.00  0.00            
ATOM    110  C33 BCD     1      17.650  26.530  31.330  1.00  0.00            
ATOM    111  C34 BCD     1      17.890  25.760  30.030  1.00  0.00            
ATOM    112  C35 BCD     1      19.020  26.430  29.220  1.00  0.00            
ATOM    113  O28 BCD     1      18.610  27.820  29.060  1.00  0.00            
ATOM    114  C36 BCD     1      19.250  25.710  27.980  1.00  0.00            
ATOM    115  O29 BCD     1      18.010  25.500  27.240  1.00  0.00            
ATOM    116  O30 BCD     1      16.530  26.020  32.090  1.00  0.00            
ATOM    117  H51 BCD     1      18.430  29.600  29.860  1.00  0.00            
ATOM    118  H52 BCD     1      16.520  28.190  30.580  1.00  0.00            
ATOM    119  H53 BCD     1      18.500  28.920  32.400  1.00  0.00            
ATOM    120  H54 BCD     1      18.510  26.340  31.980  1.00  0.00            
ATOM    121  H55 BCD     1      16.530  26.550  32.890  1.00  0.00            
ATOM    122  H56 BCD     1      16.980  25.710  29.430  1.00  0.00            
ATOM    123  H57 BCD     1      19.950  26.330  29.790  1.00  0.00            
ATOM    124  H58 BCD     1      19.970  26.290  27.380  1.00  0.00            
ATOM    125  H59 BCD     1      19.680  24.720  28.200  1.00  0.00            
ATOM    126  H60 BCD     1      17.610  26.380  27.160  1.00  0.00            
ATOM    127  C37 BCD     1      23.430  30.760  31.400  1.00  0.00            
ATOM    128  O31 BCD     1      23.930  29.670  32.150  1.00  0.00            
ATOM    129  C38 BCD     1      22.140  31.270  32.110  1.00  0.00            
ATOM    130  O32 BCD     1      22.490  31.690  33.430  1.00  0.00            
ATOM    131  C39 BCD     1      21.060  30.140  32.190  1.00  0.00            
ATOM    132  O33 BCD     1      19.770  30.520  32.800  1.00  0.00            
ATOM    133  C40 BCD     1      20.770  29.690  30.790  1.00  0.00            
ATOM    134  C41 BCD     1      22.080  29.280  30.130  1.00  0.00            
ATOM    135  O34 BCD     1      23.040  30.350  30.080  1.00  0.00            
ATOM    136  C42 BCD     1      21.880  28.660  28.790  1.00  0.00            
ATOM    137  O35 BCD     1      21.410  29.680  27.890  1.00  0.00            
ATOM    138  H61 BCD     1      24.080  31.640  31.370  1.00  0.00            
ATOM    139  H62 BCD     1      21.680  32.070  31.520  1.00  0.00            
ATOM    140  H63 BCD     1      21.760  31.500  34.030  1.00  0.00            
ATOM    141  H64 BCD     1      21.550  29.320  32.730  1.00  0.00            
ATOM    142  H65 BCD     1      19.440  31.250  32.270  1.00  0.00            
ATOM    143  H66 BCD     1      20.340  30.590  30.330  1.00  0.00            
ATOM    144  H67 BCD     1      22.480  28.480  30.770  1.00  0.00            
ATOM    145  H68 BCD     1      22.830  28.190  28.520  1.00  0.00            
ATOM    146  H69 BCD     1      21.120  27.870  28.920  1.00  0.00            
ATOM    147  H70 BCD     1      22.070  30.380  27.940  1.00  0.00            
ATOM    148  C1  EK2     2      21.580  26.790  37.860  1.00  0.00            
ATOM    149  O1  EK2     2      21.850  25.570  37.130  1.00  0.00            
ATOM    150  C2  EK2     2      21.070  25.240  36.080  1.00  0.00            
ATOM    151  C3  EK2     2      19.850  24.580  36.340  1.00  0.00            
ATOM    152  Cl1 EK2     2      19.370  24.180  37.980  1.00  0.00            
ATOM    153  C4  EK2     2      19.040  24.070  35.280  1.00  0.00            
ATOM    154  C5  EK2     2      19.510  24.280  33.990  1.00  0.00            
ATOM    155  C6  EK2     2      20.750  24.900  33.730  1.00  0.00            
ATOM    156  Cl2 EK2     2      21.320  25.120  32.130  1.00  0.00            
ATOM    157  C7  EK2     2      21.500  25.410  34.800  1.00  0.00            
ATOM    158  C8  EK2     2      22.830  25.990  34.510  1.00  0.00            
ATOM    159  O2  EK2     2      23.730  25.290  34.150  1.00  0.00            
ATOM    160  O3  EK2     2      22.880  27.330  34.520  1.00  0.00            
ATOM    161  H1  EK2     2      22.510  27.350  38.010  1.00  0.00            
ATOM    162  H2  EK2     2      20.820  27.430  37.400  1.00  0.00            
ATOM    163  H3  EK2     2      21.090  26.510  38.800  1.00  0.00            
ATOM    164  H4  EK2     2      18.080  23.600  35.440  1.00  0.00            
ATOM    165  H5  EK2     2      18.930  23.870  33.160  1.00  0.00            
ATOM    166  H6  EK2     2      21.960  27.640  34.640  1.00  0.00            
TER
ENDMDL
MODEL        1
ATOM      1  C1  BCD     1      30.370  24.380  29.910  1.00  0.00            
ATOM      2  O1  BCD     1      30.310  25.370  30.930  1.00  0.00            
ATOM      3  C2  BCD     1      31.830  23.990  29.630  1.00  0.00            
ATOM      4  O2  BCD     1      32.230  23.300  30.830  1.00  0.00            
ATOM      5  C3  BCD     1      32.730  25.160  29.330  1.00  0.00            
ATOM      6  O3  BCD     1      34.130  24.770  29.060  1.00  0.00            
ATOM      7  C4  BCD     1      32.180  25.940  28.150  1.00  0.00            
ATOM      8  C5  BCD     1      30.630  26.100  28.180  1.00  0.00            
ATOM      9  O4  BCD     1      29.920  24.940  28.660  1.00  0.00            
ATOM     10  C6  BCD     1      30.040  26.670  26.900  1.00  0.00            
ATOM     11  O5  BCD     1      28.740  26.160  26.730  1.00  0.00            
ATOM     12  H1  BCD     1      29.640  23.580  30.130  1.00  0.00            
ATOM     13  H2  BCD     1      31.760  23.270  28.800  1.00  0.00            
ATOM     14  H3  BCD     1      32.350  24.020  31.450  1.00  0.00            
ATOM     15  H4  BCD     1      32.680  25.810  30.220  1.00  0.00            
ATOM     16  H5  BCD     1      34.730  25.520  29.080  1.00  0.00            
ATOM     17  H6  BCD     1      32.480  25.390  27.260  1.00  0.00            
ATOM     18  H7  BCD     1      30.600  26.980  28.850  1.00  0.00            
ATOM     19  H8  BCD     1      29.940  27.750  27.080  1.00  0.00            
ATOM     20  H9  BCD     1      30.580  26.570  25.960  1.00  0.00            
ATOM     21  H10 BCD     1      28.830  25.380  27.290  1.00  0.00            
ATOM     22  C7  BCD     1      29.460  25.940  34.950  1.00  0.00            
ATOM     23  O6  BCD     1      29.300  27.390  34.990  1.00  0.00            
ATOM     24  C8  BCD     1      30.910  25.480  34.630  1.00  0.00            
ATOM     25  O7  BCD     1      31.940  26.100  35.450  1.00  0.00            
ATOM     26  C9  BCD     1      31.190  25.640  33.170  1.00  0.00            
ATOM     27  O8  BCD     1      32.500  25.080  32.950  1.00  0.00            
ATOM     28  C10 BCD     1      30.110  25.060  32.260  1.00  0.00            
ATOM     29  C11 BCD     1      28.700  25.550  32.700  1.00  0.00            
ATOM     30  O9  BCD     1      28.500  25.350  34.070  1.00  0.00            
ATOM     31  C12 BCD     1      27.540  24.980  31.870  1.00  0.00            
ATOM     32  O10 BCD     1      26.460  25.900  32.000  1.00  0.00            
ATOM     33  H11 BCD     1      29.190  25.630  35.970  1.00  0.00            
ATOM     34  H12 BCD     1      30.980  24.400  34.800  1.00  0.00            
ATOM     35  H13 BCD     1      32.820  25.830  35.150  1.00  0.00            
ATOM     36  H14 BCD     1      31.070  26.690  32.870  1.00  0.00            
ATOM     37  H15 BCD     1      33.190  25.540  33.440  1.00  0.00            
ATOM     38  H16 BCD     1      30.020  23.970  32.360  1.00  0.00            
ATOM     39  H17 BCD     1      28.680  26.630  32.540  1.00  0.00            
ATOM     40  H18 BCD     1      27.800  25.000  30.800  1.00  0.00            
ATOM     41  H19 BCD     1      27.230  23.970  32.170  1.00  0.00            
ATOM     42  H20 BCD     1      26.220  26.020  32.930  1.00  0.00            
ATOM     43  C13 BCD     1      28.130  30.340  37.770  1.00  0.00            
ATOM     44  O11 BCD     1      28.970  31.320  37.290  1.00  0.00            
ATOM     45  C14 BCD     1      28.870  29.090  38.270  1.00  0.00            
ATOM     46  O12 BCD     1      29.790  29.470  39.310  1.00  0.00            
ATOM     47  C15 BCD     1      29.610  28.370  37.180  1.00  0.00            
ATOM     48  O13 BCD     1      30.250  27.180  37.700  1.00  0.00            
ATOM     49  C16 BCD     1      28.640  27.960  36.100  1.00  0.00            
ATOM     50  C17 BCD     1      27.840  29.200  35.590  1.00  0.00            
ATOM     51  O14 BCD     1      27.260  29.920  36.720  1.00  0.00            
ATOM     52  C18 BCD     1      26.620  28.880  34.700  1.00  0.00            
ATOM     53  O15 BCD     1      25.660  28.120  35.500  1.00  0.00            
ATOM     54  H21 BCD     1      27.520  30.770  38.570  1.00  0.00            
ATOM     55  H22 BCD     1      28.080  28.490  38.720  1.00  0.00            
ATOM     56  H23 BCD     1      30.410  28.740  39.380  1.00  0.00            
ATOM     57  H24 BCD     1      30.270  29.100  36.690  1.00  0.00            
ATOM     58  H25 BCD     1      30.980  27.000  37.100  1.00  0.00            
ATOM     59  H26 BCD     1      28.010  27.140  36.470  1.00  0.00            
ATOM     60  H27 BCD     1      28.600  29.780  35.040  1.00  0.00            
ATOM     61  H28 BCD     1      26.100  29.770  34.330  1.00  0.00            
ATOM     62  H29 BCD     1      26.850  28.280  33.810  1.00  0.00            
ATOM     63  H30 BCD     1      25.730  28.380  36.420  1.00  0.00            
ATOM     64  C19 BCD     1      30.360  35.080  37.340  1.00  0.00            
ATOM     65  O16 BCD     1      31.200  34.490  36.320  1.00  0.00            
ATOM     66  C20 BCD     1      30.680  34.260  38.620  1.00  0.00            
ATOM     67  O17 BCD     1      32.100  34.460  38.990  1.00  0.00            
ATOM     68  C21 BCD     1      30.410  32.810  38.420  1.00  0.00            
ATOM     69  O18 BCD     1      30.780  32.000  39.570  1.00  0.00            
ATOM     70  C22 BCD     1      29.010  32.600  37.950  1.00  0.00            
ATOM     71  C23 BCD     1      28.530  33.620  36.850  1.00  0.00            
ATOM     72  O19 BCD     1      28.950  34.990  37.070  1.00  0.00            
ATOM     73  C24 BCD     1      26.960  33.520  36.700  1.00  0.00            
ATOM     74  O20 BCD     1      26.330  33.930  37.840  1.00  0.00            
ATOM     75  H31 BCD     1      30.700  36.110  37.480  1.00  0.00            
ATOM     76  H32 BCD     1      30.000  34.590  39.420  1.00  0.00            
ATOM     77  H33 BCD     1      32.120  34.180  39.900  1.00  0.00            
ATOM     78  H34 BCD     1      31.070  32.460  37.620  1.00  0.00            
ATOM     79  H35 BCD     1      30.590  31.080  39.350  1.00  0.00            
ATOM     80  H36 BCD     1      28.260  32.680  38.740  1.00  0.00            
ATOM     81  H37 BCD     1      29.060  33.400  35.920  1.00  0.00            
ATOM     82  H38 BCD     1      26.790  34.190  35.850  1.00  0.00            
ATOM     83  H39 BCD     1      26.670  32.540  36.280  1.00  0.00            
ATOM     84  H40 BCD     1      25.390  33.790  37.710  1.00  0.00            
ATOM     85  C25 BCD     1      33.530  35.410  33.240  1.00  0.00            
ATOM     86  O21 BCD     1      33.220  34.150  32.590  1.00  0.00            
ATOM     87  C26 BCD     1      34.290  35.210  34.470  1.00  0.00            
ATOM     88  O22 BCD     1      35.500  34.460  34.170  1.00  0.00            
ATOM     89  C27 BCD     1      33.380  34.540  35.480  1.00  0.00            
ATOM     90  O23 BCD     1      33.890  34.530  36.800  1.00  0.00            
ATOM     91  C28 BCD     1      32.060  35.240  35.500  1.00  0.00            
ATOM     92  C29 BCD     1      31.350  35.400  34.180  1.00  0.00            
ATOM     93  O24 BCD     1      32.310  36.070  33.400  1.00  0.00            
ATOM     94  C30 BCD     1      30.130  36.330  34.070  1.00  0.00            
ATOM     95  O25 BCD     1      30.210  37.620  34.720  1.00  0.00            
ATOM     96  H41 BCD     1      34.160  35.880  32.470  1.00  0.00            
ATOM     97  H42 BCD     1      34.470  36.240  34.810  1.00  0.00            
ATOM     98  H43 BCD     1      35.760  34.100  35.020  1.00  0.00            
ATOM     99  H44 BCD     1      33.080  33.530  35.170  1.00  0.00            
ATOM    100  H45 BCD     1      33.210  34.170  37.370  1.00  0.00            
ATOM    101  H46 BCD     1      32.150  36.270  35.880  1.00  0.00            
ATOM    102  H47 BCD     1      31.150  34.470  33.640  1.00  0.00            
ATOM    103  H48 BCD     1      29.860  36.530  33.030  1.00  0.00            
ATOM    104  H49 BCD     1      29.300  35.740  34.490  1.00  0.00            
ATOM    105  H50 BCD     1      30.490  38.130  33.960  1.00  0.00            
ATOM    106  C31 BCD     1      33.580  32.860  28.560  1.00  0.00            
ATOM    107  O26 BCD     1      33.410  31.440  28.820  1.00  0.00            
ATOM    108  C32 BCD     1      34.810  33.320  29.350  1.00  0.00            
ATOM    109  O27 BCD     1      35.960  32.610  29.040  1.00  0.00            
ATOM    110  C33 BCD     1      34.600  33.310  30.880  1.00  0.00            
ATOM    111  C34 BCD     1      33.360  34.160  31.180  1.00  0.00            
ATOM    112  C35 BCD     1      32.180  33.550  30.460  1.00  0.00            
ATOM    113  O28 BCD     1      32.440  33.570  28.960  1.00  0.00            
ATOM    114  C36 BCD     1      30.840  34.290  30.770  1.00  0.00            
ATOM    115  O29 BCD     1      30.720  35.670  30.550  1.00  0.00            
ATOM    116  O30 BCD     1      35.770  33.810  31.550  1.00  0.00            
ATOM    117  H51 BCD     1      33.660  33.050  27.480  1.00  0.00            
ATOM    118  H52 BCD     1      35.130  34.340  29.100  1.00  0.00            
ATOM    119  H53 BCD     1      36.640  32.960  29.620  1.00  0.00            
ATOM    120  H54 BCD     1      34.420  32.260  31.140  1.00  0.00            
ATOM    121  H55 BCD     1      35.540  33.810  32.480  1.00  0.00            
ATOM    122  H56 BCD     1      33.430  35.150  30.700  1.00  0.00            
ATOM    123  H57 BCD     1      32.180  32.520  30.820  1.00  0.00            
ATOM    124  H58 BCD     1      30.100  33.750  30.160  1.00  0.00            
ATOM    125  H59 BCD     1      30.460  34.040  31.770  1.00  0.00            
ATOM    126  H60 BCD     1      29.790  35.810  30.770  1.00  0.00            
ATOM    127  C37 BCD     1      33.070  27.830  26.940  1.00  0.00            
ATOM    128  O31 BCD     1      32.930  27.090  28.150  1.00  0.00            
ATOM    129  C38 BCD     1      34.430  28.480  26.750  1.00  0.00            
ATOM    130  O32 BCD     1      35.490  27.440  26.720  1.00  0.00            
ATOM    131  C39 BCD     1      34.640  29.590  27.780  1.00  0.00            
ATOM    132  O33 BCD     1      35.810  30.330  27.500  1.00  0.00            
ATOM    133  C40 BCD     1      33.380  30.550  27.710  1.00  0.00            
ATOM    134  C41 BCD     1      32.060  29.820  27.790  1.00  0.00            
ATOM    135  O34 BCD     1      32.050  28.730  26.830  1.00  0.00            
ATOM    136  C42 BCD     1      30.880  30.820  27.590  1.00  0.00            
ATOM    137  O35 BCD     1      30.670  31.270  26.190  1.00  0.00            
ATOM    138  H61 BCD     1      32.920  27.100  26.140  1.00  0.00            
ATOM    139  H62 BCD     1      34.330  29.020  25.800  1.00  0.00            
ATOM    140  H63 BCD     1      35.710  27.180  27.620  1.00  0.00            
ATOM    141  H64 BCD     1      34.590  29.140  28.780  1.00  0.00            
ATOM    142  H65 BCD     1      35.950  31.080  28.080  1.00  0.00            
ATOM    143  H66 BCD     1      33.530  31.100  26.770  1.00  0.00            
ATOM    144  H67 BCD     1      32.050  29.450  28.820  1.00  0.00            
ATOM    145  H68 BCD     1      29.960  30.350  27.960  1.00  0.00            
ATOM    146  H69 BCD     1      31.120  31.730  28.140  1.00  0.00            
ATOM    147  H70 BCD     1      30.600  32.230  26.210  1.00  0.00            
ATOM    148  C1  EK2     2      34.970  31.280  34.960  1.00  0.00            
ATOM    149  O1  EK2     2      34.070  31.640  33.900  1.00  0.00            
ATOM    150  C2  EK2     2      33.450  30.720  33.100  1.00  0.00            
ATOM    151  C3  EK2     2      34.200  29.740  32.370  1.00  0.00            
ATOM    152  Cl1 EK2     2      35.930  29.560  32.410  1.00  0.00            
ATOM    153  C4  EK2     2      33.520  28.840  31.480  1.00  0.00            
ATOM    154  C5  EK2     2      32.160  28.680  31.510  1.00  0.00            
ATOM    155  C6  EK2     2      31.400  29.570  32.350  1.00  0.00            
ATOM    156  Cl2 EK2     2      29.670  29.360  32.390  1.00  0.00            
ATOM    157  C7  EK2     2      32.070  30.580  33.100  1.00  0.00            
ATOM    158  C8  EK2     2      31.300  31.540  33.930  1.00  0.00            
ATOM    159  O2  EK2     2      30.320  32.060  33.390  1.00  0.00            
ATOM    160  O3  EK2     2      31.290  31.390  35.230  1.00  0.00            
ATOM    161  H1  EK2     2      35.300  32.150  35.540  1.00  0.00            
ATOM    162  H2  EK2     2      34.370  30.590  35.550  1.00  0.00            
ATOM    163  H3  EK2     2      35.830  30.660  34.670  1.00  0.00            
ATOM    164  H4  EK2     2      34.090  28.120  30.920  1.00  0.00            
ATOM    165  H5  EK2     2      31.710  27.900  30.900  1.00  0.00            
ATOM    166  H6  EK2     2      31.880  30.640  35.390  1.00  0.00            
TER
ENDMDL
MODEL        1
ATOM      1  C1  BCD     1      29.240  25.020  30.540  1.00  0.00            
ATOM      2  O1  BCD     1      29.280  26.050  31.570  1.00  0.00            
ATOM      3  C2  BCD     1      30.660  24.670  30.120  1.00  0.00            
ATOM      4  O2  BCD     1      31.310  24.110  31.280  1.00  0.00            
ATOM      5  C3  BCD     1      31.410  25.930  29.540  1.00  0.00            
ATOM      6  O3  BCD     1      32.730  25.460  29.110  1.00  0.00            
ATOM      7  C4  BCD     1      30.550  26.500  28.390  1.00  0.00            
ATOM      8  C5  BCD     1      29.060  26.710  28.750  1.00  0.00            
ATOM      9  O4  BCD     1      28.580  25.530  29.380  1.00  0.00            
ATOM     10  C6  BCD     1      28.210  26.930  27.450  1.00  0.00            
ATOM     11  O5  BCD     1      26.830  27.180  27.830  1.00  0.00            
ATOM     12  H1  BCD     1      28.650  24.160  30.890  1.00  0.00            
ATOM     13  H2  BCD     1      30.560  23.960  29.280  1.00  0.00            
ATOM     14  H3  BCD     1      31.010  24.580  32.060  1.00  0.00            
ATOM     15  H4  BCD     1      31.560  26.700  30.310  1.00  0.00            
ATOM     16  H5  BCD     1      32.750  24.570  28.730  1.00  0.00            
ATOM     17  H6  BCD     1      30.600  25.870  27.490  1.00  0.00            
ATOM     18  H7  BCD     1      28.980  27.590  29.400  1.00  0.00            
ATOM     19  H8  BCD     1      28.510  27.830  26.900  1.00  0.00            
ATOM     20  H9  BCD     1      28.290  26.030  26.840  1.00  0.00            
ATOM     21  H10 BCD     1      26.230  26.650  27.290  1.00  0.00            
ATOM     22  C7  BCD     1      28.110  27.490  35.210  1.00  0.00            
ATOM     23  O6  BCD     1      28.090  28.830  34.660  1.00  0.00            
ATOM     24  C8  BCD     1      29.400  26.740  35.180  1.00  0.00            
ATOM     25  O7  BCD     1      30.300  27.410  35.940  1.00  0.00            
ATOM     26  C9  BCD     1      29.870  26.530  33.750  1.00  0.00            
ATOM     27  O8  BCD     1      31.140  25.760  33.660  1.00  0.00            
ATOM     28  C10 BCD     1      28.820  25.780  32.900  1.00  0.00            
ATOM     29  C11 BCD     1      27.390  26.360  33.160  1.00  0.00            
ATOM     30  O9  BCD     1      27.150  26.640  34.570  1.00  0.00            
ATOM     31  C12 BCD     1      26.360  25.360  32.760  1.00  0.00            
ATOM     32  O10 BCD     1      25.010  25.940  32.790  1.00  0.00            
ATOM     33  H11 BCD     1      27.800  27.590  36.250  1.00  0.00            
ATOM     34  H12 BCD     1      29.150  25.810  35.710  1.00  0.00            
ATOM     35  H13 BCD     1      30.140  27.130  36.850  1.00  0.00            
ATOM     36  H14 BCD     1      30.050  27.500  33.270  1.00  0.00            
ATOM     37  H15 BCD     1      31.780  26.190  34.240  1.00  0.00            
ATOM     38  H16 BCD     1      28.890  24.710  33.110  1.00  0.00            
ATOM     39  H17 BCD     1      27.300  27.310  32.620  1.00  0.00            
ATOM     40  H18 BCD     1      26.600  25.090  31.720  1.00  0.00            
ATOM     41  H19 BCD     1      26.390  24.470  33.400  1.00  0.00            
ATOM     42  H20 BCD     1      24.550  25.670  33.590  1.00  0.00            
ATOM     43  C13 BCD     1      26.020  32.260  35.710  1.00  0.00            
ATOM     44  O11 BCD     1      27.050  33.040  35.250  1.00  0.00            
ATOM     45  C14 BCD     1      26.510  31.380  36.880  1.00  0.00            
ATOM     46  O12 BCD     1      27.100  32.200  37.920  1.00  0.00            
ATOM     47  C15 BCD     1      27.560  30.370  36.480  1.00  0.00            
ATOM     48  O13 BCD     1      27.860  29.430  37.560  1.00  0.00            
ATOM     49  C16 BCD     1      27.000  29.580  35.190  1.00  0.00            
ATOM     50  C17 BCD     1      26.550  30.570  34.110  1.00  0.00            
ATOM     51  O14 BCD     1      25.540  31.390  34.630  1.00  0.00            
ATOM     52  C18 BCD     1      25.940  29.870  32.940  1.00  0.00            
ATOM     53  O15 BCD     1      25.050  28.820  33.360  1.00  0.00            
ATOM     54  H21 BCD     1      25.170  32.920  35.930  1.00  0.00            
ATOM     55  H22 BCD     1      25.640  30.910  37.370  1.00  0.00            
ATOM     56  H23 BCD     1      27.240  31.630  38.680  1.00  0.00            
ATOM     57  H24 BCD     1      28.410  30.970  36.140  1.00  0.00            
ATOM     58  H25 BCD     1      28.720  29.620  37.940  1.00  0.00            
ATOM     59  H26 BCD     1      26.130  28.990  35.510  1.00  0.00            
ATOM     60  H27 BCD     1      27.380  31.170  33.700  1.00  0.00            
ATOM     61  H28 BCD     1      25.450  30.660  32.370  1.00  0.00            
ATOM     62  H29 BCD     1      26.770  29.480  32.320  1.00  0.00            
ATOM     63  H30 BCD     1      25.610  28.040  33.400  1.00  0.00            
ATOM     64  C19 BCD     1      28.430  36.900  34.470  1.00  0.00            
ATOM     65  O16 BCD     1      29.620  36.230  33.950  1.00  0.00            
ATOM     66  C20 BCD     1      28.260  36.560  35.960  1.00  0.00            
ATOM     67  O17 BCD     1      29.360  37.090  36.700  1.00  0.00            
ATOM     68  C21 BCD     1      28.160  35.030  36.130  1.00  0.00            
ATOM     69  O18 BCD     1      27.910  34.570  37.460  1.00  0.00            
ATOM     70  C22 BCD     1      27.000  34.450  35.300  1.00  0.00            
ATOM     71  C23 BCD     1      27.110  34.950  33.830  1.00  0.00            
ATOM     72  O19 BCD     1      27.240  36.350  33.820  1.00  0.00            
ATOM     73  C24 BCD     1      25.920  34.570  33.010  1.00  0.00            
ATOM     74  O20 BCD     1      24.720  35.050  33.610  1.00  0.00            
ATOM     75  H31 BCD     1      28.410  37.980  34.270  1.00  0.00            
ATOM     76  H32 BCD     1      27.310  36.970  36.310  1.00  0.00            
ATOM     77  H33 BCD     1      29.940  36.340  36.880  1.00  0.00            
ATOM     78  H34 BCD     1      29.100  34.620  35.740  1.00  0.00            
ATOM     79  H35 BCD     1      27.930  33.610  37.450  1.00  0.00            
ATOM     80  H36 BCD     1      26.060  34.830  35.720  1.00  0.00            
ATOM     81  H37 BCD     1      27.910  34.560  33.190  1.00  0.00            
ATOM     82  H38 BCD     1      26.040  34.970  32.000  1.00  0.00            
ATOM     83  H39 BCD     1      25.950  33.490  32.820  1.00  0.00            
ATOM     84  H40 BCD     1      24.040  34.410  33.390  1.00  0.00            
ATOM     85  C25 BCD     1      32.530  36.660  31.060  1.00  0.00            
ATOM     86  O21 BCD     1      32.300  35.250  30.810  1.00  0.00            
ATOM     87  C26 BCD     1      33.020  36.850  32.480  1.00  0.00            
ATOM     88  O22 BCD     1      34.240  36.130  32.730  1.00  0.00            
ATOM     89  C27 BCD     1      31.950  36.410  33.500  1.00  0.00            
ATOM     90  O23 BCD     1      32.300  36.820  34.800  1.00  0.00            
ATOM     91  C28 BCD     1      30.590  36.950  33.190  1.00  0.00            
ATOM     92  C29 BCD     1      30.220  36.840  31.700  1.00  0.00            
ATOM     93  O24 BCD     1      31.250  37.330  30.900  1.00  0.00            
ATOM     94  C30 BCD     1      28.890  37.570  31.250  1.00  0.00            
ATOM     95  O25 BCD     1      28.760  38.890  31.760  1.00  0.00            
ATOM     96  H41 BCD     1      33.240  37.170  30.410  1.00  0.00            
ATOM     97  H42 BCD     1      33.160  37.940  32.530  1.00  0.00            
ATOM     98  H43 BCD     1      34.480  36.000  33.650  1.00  0.00            
ATOM     99  H44 BCD     1      31.900  35.320  33.490  1.00  0.00            
ATOM    100  H45 BCD     1      31.610  36.560  35.410  1.00  0.00            
ATOM    101  H46 BCD     1      30.640  37.990  33.550  1.00  0.00            
ATOM    102  H47 BCD     1      30.180  35.760  31.550  1.00  0.00            
ATOM    103  H48 BCD     1      28.760  37.580  30.160  1.00  0.00            
ATOM    104  H49 BCD     1      28.040  37.020  31.660  1.00  0.00            
ATOM    105  H50 BCD     1      29.600  39.290  31.990  1.00  0.00            
ATOM    106  C31 BCD     1      33.570  32.760  27.660  1.00  0.00            
ATOM    107  O26 BCD     1      32.650  31.670  28.050  1.00  0.00            
ATOM    108  C32 BCD     1      34.490  32.990  28.850  1.00  0.00            
ATOM    109  O27 BCD     1      35.120  31.760  29.200  1.00  0.00            
ATOM    110  C33 BCD     1      33.820  33.620  30.080  1.00  0.00            
ATOM    111  C34 BCD     1      32.990  34.830  29.600  1.00  0.00            
ATOM    112  C35 BCD     1      32.040  34.380  28.470  1.00  0.00            
ATOM    113  O28 BCD     1      32.880  33.920  27.350  1.00  0.00            
ATOM    114  C36 BCD     1      31.060  35.410  27.890  1.00  0.00            
ATOM    115  O29 BCD     1      31.700  36.330  27.050  1.00  0.00            
ATOM    116  O30 BCD     1      34.850  33.990  31.010  1.00  0.00            
ATOM    117  H51 BCD     1      34.210  32.520  26.810  1.00  0.00            
ATOM    118  H52 BCD     1      35.320  33.610  28.490  1.00  0.00            
ATOM    119  H53 BCD     1      35.550  31.960  30.040  1.00  0.00            
ATOM    120  H54 BCD     1      33.200  32.810  30.490  1.00  0.00            
ATOM    121  H55 BCD     1      34.450  34.490  31.730  1.00  0.00            
ATOM    122  H56 BCD     1      33.750  35.510  29.200  1.00  0.00            
ATOM    123  H57 BCD     1      31.510  33.500  28.850  1.00  0.00            
ATOM    124  H58 BCD     1      30.210  34.950  27.370  1.00  0.00            
ATOM    125  H59 BCD     1      30.540  35.890  28.730  1.00  0.00            
ATOM    126  H60 BCD     1      32.390  35.730  26.750  1.00  0.00            
ATOM    127  C37 BCD     1      31.420  28.090  26.690  1.00  0.00            
ATOM    128  O31 BCD     1      31.220  27.720  28.070  1.00  0.00            
ATOM    129  C38 BCD     1      32.930  28.330  26.570  1.00  0.00            
ATOM    130  O32 BCD     1      33.700  27.180  27.060  1.00  0.00            
ATOM    131  C39 BCD     1      33.290  29.590  27.380  1.00  0.00            
ATOM    132  O33 BCD     1      34.680  29.900  27.200  1.00  0.00            
ATOM    133  C40 BCD     1      32.420  30.700  27.030  1.00  0.00            
ATOM    134  C41 BCD     1      30.970  30.410  27.120  1.00  0.00            
ATOM    135  O34 BCD     1      30.660  29.250  26.350  1.00  0.00            
ATOM    136  C42 BCD     1      30.030  31.590  26.710  1.00  0.00            
ATOM    137  O35 BCD     1      30.310  31.860  25.340  1.00  0.00            
ATOM    138  H61 BCD     1      31.190  27.230  26.040  1.00  0.00            
ATOM    139  H62 BCD     1      33.190  28.520  25.530  1.00  0.00            
ATOM    140  H63 BCD     1      33.540  26.990  27.990  1.00  0.00            
ATOM    141  H64 BCD     1      33.180  29.250  28.420  1.00  0.00            
ATOM    142  H65 BCD     1      34.870  30.580  27.870  1.00  0.00            
ATOM    143  H66 BCD     1      32.640  31.080  26.030  1.00  0.00            
ATOM    144  H67 BCD     1      30.770  30.170  28.180  1.00  0.00            
ATOM    145  H68 BCD     1      28.990  31.300  26.920  1.00  0.00            
ATOM    146  H69 BCD     1      30.240  32.510  27.270  1.00  0.00            
ATOM    147  H70 BCD     1      29.740  31.290  24.810  1.00  0.00            
ATOM    148  C1  EK2     2      33.220  33.070  35.350  1.00  0.00            
ATOM    149  O1  EK2     2      32.950  33.200  33.970  1.00  0.00            
ATOM    150  C2  EK2     2      32.870  32.130  33.050  1.00  0.00            
ATOM    151  C3  EK2     2      33.980  31.380  32.650  1.00  0.00            
ATOM    152  Cl1 EK2     2      35.600  31.790  33.020  1.00  0.00            
ATOM    153  C4  EK2     2      33.760  30.300  31.740  1.00  0.00            
ATOM    154  C5  EK2     2      32.480  29.980  31.250  1.00  0.00            
ATOM    155  C6  EK2     2      31.360  30.690  31.730  1.00  0.00            
ATOM    156  Cl2 EK2     2      29.780  30.070  31.230  1.00  0.00            
ATOM    157  C7  EK2     2      31.550  31.800  32.610  1.00  0.00            
ATOM    158  C8  EK2     2      30.360  32.580  33.110  1.00  0.00            
ATOM    159  O2  EK2     2      29.760  33.360  32.400  1.00  0.00            
ATOM    160  O3  EK2     2      30.000  32.360  34.320  1.00  0.00            
ATOM    161  H1  EK2     2      34.310  33.000  35.490  1.00  0.00            
ATOM    162  H2  EK2     2      32.920  33.980  35.880  1.00  0.00            
ATOM    163  H3  EK2     2      32.830  32.130  35.750  1.00  0.00            
ATOM    164  H4  EK2     2      34.600  29.650  31.470  1.00  0.00            
ATOM    165  H5  EK2     2      32.330  29.100  30.630  1.00  0.00            
ATOM    166  H6  EK2     2      30.580  31.620  34.560  1.00  0.00            
TER
ENDMDL
MODEL        1
ATOM      1  C1  BCD     1      22.770  25.130   8.620  1.00  0.00            
ATOM      2  O1  BCD     1      21.510  24.510   8.760  1.00  0.00            
ATOM      3  C2  BCD     1      23.930  24.130   8.760  1.00  0.00            
ATOM      4  O2  BCD     1      23.780  23.060   7.820  1.00  0.00            
ATOM      5  C3  BCD     1      24.120  23.580  10.040  1.00  0.00            
ATOM      6  O3  BCD     1      25.370  22.790  10.080  1.00  0.00            
ATOM      7  C4  BCD     1      24.190  24.720  11.150  1.00  0.00            
ATOM      8  C5  BCD     1      23.020  25.680  11.030  1.00  0.00            
ATOM      9  O4  BCD     1      22.940  26.090   9.630  1.00  0.00            
ATOM     10  C6  BCD     1      23.200  26.920  11.870  1.00  0.00            
ATOM     11  O5  BCD     1      24.470  27.540  11.710  1.00  0.00            
ATOM     12  H1  BCD     1      22.770  25.640   7.650  1.00  0.00            
ATOM     13  H2  BCD     1      24.800  24.760   8.520  1.00  0.00            
ATOM     14  H3  BCD     1      24.410  22.370   8.040  1.00  0.00            
ATOM     15  H4  BCD     1      23.250  22.980  10.320  1.00  0.00            
ATOM     16  H5  BCD     1      25.190  21.850  10.010  1.00  0.00            
ATOM     17  H6  BCD     1      25.150  25.260  11.090  1.00  0.00            
ATOM     18  H7  BCD     1      22.080  25.190  11.320  1.00  0.00            
ATOM     19  H8  BCD     1      22.390  27.660  11.800  1.00  0.00            
ATOM     20  H9  BCD     1      23.110  26.650  12.930  1.00  0.00            
ATOM     21  H10 BCD     1      24.710  27.530  10.770  1.00  0.00            
ATOM     22  C7  BCD     1      17.730  25.200   7.240  1.00  0.00            
ATOM     23  O6  BCD     1      17.240  24.000   7.810  1.00  0.00            
ATOM     24  C8  BCD     1      18.870  24.940   6.190  1.00  0.00            
ATOM     25  O7  BCD     1      18.360  24.120   5.070  1.00  0.00            
ATOM     26  C9  BCD     1      20.030  24.360   6.950  1.00  0.00            
ATOM     27  O8  BCD     1      21.150  24.130   6.040  1.00  0.00            
ATOM     28  C10 BCD     1      20.440  25.230   8.150  1.00  0.00            
ATOM     29  C11 BCD     1      19.320  25.500   9.080  1.00  0.00            
ATOM     30  O9  BCD     1      18.290  26.070   8.210  1.00  0.00            
ATOM     31  C12 BCD     1      19.650  26.510  10.080  1.00  0.00            
ATOM     32  O10 BCD     1      18.500  27.000  10.870  1.00  0.00            
ATOM     33  H11 BCD     1      17.040  25.850   6.690  1.00  0.00            
ATOM     34  H12 BCD     1      19.290  25.880   5.820  1.00  0.00            
ATOM     35  H13 BCD     1      19.040  24.260   4.400  1.00  0.00            
ATOM     36  H14 BCD     1      19.650  23.390   7.290  1.00  0.00            
ATOM     37  H15 BCD     1      21.660  23.420   6.440  1.00  0.00            
ATOM     38  H16 BCD     1      20.730  26.240   7.850  1.00  0.00            
ATOM     39  H17 BCD     1      18.850  24.620   9.550  1.00  0.00            
ATOM     40  H18 BCD     1      20.570  26.250  10.620  1.00  0.00            
ATOM     41  H19 BCD     1      19.940  27.380   9.470  1.00  0.00            
ATOM     42  H20 BCD     1      18.910  27.500  11.590  1.00  0.00            
ATOM     43  C13 BCD     1      13.420  22.710   9.110  1.00  0.00            
ATOM     44  O11 BCD     1      13.970  22.750  10.460  1.00  0.00            
ATOM     45  C14 BCD     1      14.220  21.730   8.220  1.00  0.00            
ATOM     46  O12 BCD     1      14.070  20.380   8.770  1.00  0.00            
ATOM     47  C15 BCD     1      15.680  22.180   8.130  1.00  0.00            
ATOM     48  O13 BCD     1      16.480  21.260   7.360  1.00  0.00            
ATOM     49  C16 BCD     1      15.840  23.670   7.630  1.00  0.00            
ATOM     50  C17 BCD     1      15.000  24.520   8.510  1.00  0.00            
ATOM     51  O14 BCD     1      13.670  24.020   8.490  1.00  0.00            
ATOM     52  C18 BCD     1      14.810  25.970   8.200  1.00  0.00            
ATOM     53  O15 BCD     1      14.380  26.080   6.840  1.00  0.00            
ATOM     54  H21 BCD     1      12.370  22.420   9.130  1.00  0.00            
ATOM     55  H22 BCD     1      13.790  21.770   7.210  1.00  0.00            
ATOM     56  H23 BCD     1      13.790  19.820   8.040  1.00  0.00            
ATOM     57  H24 BCD     1      16.060  22.260   9.150  1.00  0.00            
ATOM     58  H25 BCD     1      16.100  21.180   6.480  1.00  0.00            
ATOM     59  H26 BCD     1      15.620  23.720   6.560  1.00  0.00            
ATOM     60  H27 BCD     1      15.290  24.390   9.560  1.00  0.00            
ATOM     61  H28 BCD     1      14.020  26.230   8.910  1.00  0.00            
ATOM     62  H29 BCD     1      15.670  26.600   8.450  1.00  0.00            
ATOM     63  H30 BCD     1      13.800  25.320   6.720  1.00  0.00            
ATOM     64  C19 BCD     1      13.170  22.060  14.400  1.00  0.00            
ATOM     65  O16 BCD     1      14.510  21.640  14.590  1.00  0.00            
ATOM     66  C20 BCD     1      12.390  21.180  13.420  1.00  0.00            
ATOM     67  O17 BCD     1      12.340  19.860  13.920  1.00  0.00            
ATOM     68  C21 BCD     1      13.170  21.270  12.080  1.00  0.00            
ATOM     69  O18 BCD     1      12.590  20.350  11.230  1.00  0.00            
ATOM     70  C22 BCD     1      13.050  22.700  11.570  1.00  0.00            
ATOM     71  C23 BCD     1      13.630  23.640  12.630  1.00  0.00            
ATOM     72  O19 BCD     1      13.210  23.430  13.950  1.00  0.00            
ATOM     73  C24 BCD     1      13.310  25.020  12.300  1.00  0.00            
ATOM     74  O20 BCD     1      11.970  25.310  12.530  1.00  0.00            
ATOM     75  H31 BCD     1      12.620  22.100  15.350  1.00  0.00            
ATOM     76  H32 BCD     1      11.350  21.460  13.210  1.00  0.00            
ATOM     77  H33 BCD     1      13.290  19.710  13.970  1.00  0.00            
ATOM     78  H34 BCD     1      14.230  21.060  12.240  1.00  0.00            
ATOM     79  H35 BCD     1      13.110  20.470  10.420  1.00  0.00            
ATOM     80  H36 BCD     1      12.000  22.890  11.280  1.00  0.00            
ATOM     81  H37 BCD     1      14.720  23.550  12.510  1.00  0.00            
ATOM     82  H38 BCD     1      13.870  25.710  12.950  1.00  0.00            
ATOM     83  H39 BCD     1      13.650  25.140  11.260  1.00  0.00            
ATOM     84  H40 BCD     1      11.850  25.220  13.480  1.00  0.00            
ATOM     85  C25 BCD     1      17.180  19.580  16.780  1.00  0.00            
ATOM     86  O21 BCD     1      18.230  20.210  16.080  1.00  0.00            
ATOM     87  C26 BCD     1      16.310  18.750  15.950  1.00  0.00            
ATOM     88  O22 BCD     1      16.940  17.660  15.290  1.00  0.00            
ATOM     89  C27 BCD     1      15.610  19.680  14.920  1.00  0.00            
ATOM     90  O23 BCD     1      14.750  18.930  13.990  1.00  0.00            
ATOM     91  C28 BCD     1      14.780  20.760  15.640  1.00  0.00            
ATOM     92  C29 BCD     1      15.670  21.460  16.690  1.00  0.00            
ATOM     93  O24 BCD     1      16.310  20.490  17.490  1.00  0.00            
ATOM     94  C30 BCD     1      14.960  22.400  17.720  1.00  0.00            
ATOM     95  O25 BCD     1      13.950  21.710  18.430  1.00  0.00            
ATOM     96  H41 BCD     1      17.730  18.990  17.510  1.00  0.00            
ATOM     97  H42 BCD     1      15.430  18.370  16.480  1.00  0.00            
ATOM     98  H43 BCD     1      17.090  16.970  15.950  1.00  0.00            
ATOM     99  H44 BCD     1      16.420  20.150  14.330  1.00  0.00            
ATOM    100  H45 BCD     1      15.220  18.100  13.870  1.00  0.00            
ATOM    101  H46 BCD     1      13.890  20.270  16.070  1.00  0.00            
ATOM    102  H47 BCD     1      16.460  22.070  16.210  1.00  0.00            
ATOM    103  H48 BCD     1      15.670  22.790  18.460  1.00  0.00            
ATOM    104  H49 BCD     1      14.510  23.270  17.200  1.00  0.00            
ATOM    105  H50 BCD     1      14.280  21.400  19.280  1.00  0.00            
ATOM    106  C31 BCD     1      22.260  20.870  16.270  1.00  0.00            
ATOM    107  O26 BCD     1      22.390  21.930  15.330  1.00  0.00            
ATOM    108  C32 BCD     1      21.860  19.560  15.690  1.00  0.00            
ATOM    109  O27 BCD     1      22.800  19.250  14.670  1.00  0.00            
ATOM    110  C33 BCD     1      20.410  19.610  15.360  1.00  0.00            
ATOM    111  C34 BCD     1      19.610  20.060  16.550  1.00  0.00            
ATOM    112  C35 BCD     1      20.030  21.390  17.050  1.00  0.00            
ATOM    113  O28 BCD     1      21.460  21.250  17.380  1.00  0.00            
ATOM    114  C36 BCD     1      19.210  21.660  18.230  1.00  0.00            
ATOM    115  O29 BCD     1      19.910  22.700  18.970  1.00  0.00            
ATOM    116  O30 BCD     1      20.040  18.290  14.930  1.00  0.00            
ATOM    117  H51 BCD     1      23.250  20.580  16.640  1.00  0.00            
ATOM    118  H52 BCD     1      21.930  18.830  16.510  1.00  0.00            
ATOM    119  H53 BCD     1      22.690  18.420  14.200  1.00  0.00            
ATOM    120  H54 BCD     1      20.140  20.300  14.550  1.00  0.00            
ATOM    121  H55 BCD     1      19.100  18.170  15.060  1.00  0.00            
ATOM    122  H56 BCD     1      19.790  19.340  17.360  1.00  0.00            
ATOM    123  H57 BCD     1      19.880  22.090  16.220  1.00  0.00            
ATOM    124  H58 BCD     1      18.190  21.950  17.960  1.00  0.00            
ATOM    125  H59 BCD     1      19.130  20.700  18.760  1.00  0.00            
ATOM    126  H60 BCD     1      20.300  22.190  19.680  1.00  0.00            
ATOM    127  C37 BCD     1      25.020  24.420  13.450  1.00  0.00            
ATOM    128  O31 BCD     1      24.140  24.090  12.430  1.00  0.00            
ATOM    129  C38 BCD     1      25.630  23.130  13.940  1.00  0.00            
ATOM    130  O32 BCD     1      26.480  22.500  12.950  1.00  0.00            
ATOM    131  C39 BCD     1      24.520  22.200  14.440  1.00  0.00            
ATOM    132  O33 BCD     1      25.060  21.000  14.940  1.00  0.00            
ATOM    133  C40 BCD     1      23.540  22.820  15.440  1.00  0.00            
ATOM    134  C41 BCD     1      23.220  24.280  15.090  1.00  0.00            
ATOM    135  O34 BCD     1      24.370  25.000  14.540  1.00  0.00            
ATOM    136  C42 BCD     1      22.790  25.030  16.320  1.00  0.00            
ATOM    137  O35 BCD     1      22.240  26.310  15.920  1.00  0.00            
ATOM    138  H61 BCD     1      25.820  25.090  13.120  1.00  0.00            
ATOM    139  H62 BCD     1      26.250  23.450  14.790  1.00  0.00            
ATOM    140  H63 BCD     1      26.090  22.640  12.080  1.00  0.00            
ATOM    141  H64 BCD     1      23.930  22.020  13.530  1.00  0.00            
ATOM    142  H65 BCD     1      24.320  20.420  15.150  1.00  0.00            
ATOM    143  H66 BCD     1      23.980  22.730  16.440  1.00  0.00            
ATOM    144  H67 BCD     1      22.520  24.420  14.250  1.00  0.00            
ATOM    145  H68 BCD     1      21.990  24.550  16.900  1.00  0.00            
ATOM    146  H69 BCD     1      23.650  25.110  16.990  1.00  0.00            
ATOM    147  H70 BCD     1      21.540  26.090  15.300  1.00  0.00            
ATOM    148  C1  EK2     2      16.240  19.560  10.860  1.00  0.00            
ATOM    149  O1  EK2     2      17.010  19.420  12.080  1.00  0.00            
ATOM    150  C2  EK2     2      18.370  19.720  12.090  1.00  0.00            
ATOM    151  C3  EK2     2      19.280  18.750  11.690  1.00  0.00            
ATOM    152  Cl1 EK2     2      18.740  17.110  11.470  1.00  0.00            
ATOM    153  C4  EK2     2      20.640  19.020  11.620  1.00  0.00            
ATOM    154  C5  EK2     2      21.090  20.310  11.910  1.00  0.00            
ATOM    155  C6  EK2     2      20.250  21.380  12.140  1.00  0.00            
ATOM    156  Cl2 EK2     2      20.890  23.010  12.330  1.00  0.00            
ATOM    157  C7  EK2     2      18.850  21.050  12.230  1.00  0.00            
ATOM    158  C8  EK2     2      17.910  22.130  12.430  1.00  0.00            
ATOM    159  O2  EK2     2      17.610  22.680  13.450  1.00  0.00            
ATOM    160  O3  EK2     2      17.710  22.730  11.280  1.00  0.00            
ATOM    161  H1  EK2     2      16.780  18.980  10.110  1.00  0.00            
ATOM    162  H2  EK2     2      15.210  19.190  10.940  1.00  0.00            
ATOM    163  H3  EK2     2      16.220  20.550  10.400  1.00  0.00            
ATOM    164  H4  EK2     2      21.440  18.290  11.500  1.00  0.00            
ATOM    165  H5  EK2     2      22.160  20.490  11.920  1.00  0.00            
ATOM    166  H6  EK2     2      18.080  22.050  10.690  1.00  0.00            
TER
ENDMDL
MODEL        1
ATOM      1  C1  BCD     1      22.680  20.800   8.260  1.00  0.00            
ATOM      2  O1  BCD     1      22.770  21.770   9.330  1.00  0.00            
ATOM      3  C2  BCD     1      21.410  20.950   7.500  1.00  0.00            
ATOM      4  O2  BCD     1      21.370  22.270   6.910  1.00  0.00            
ATOM      5  C3  BCD     1      20.230  20.640   8.460  1.00  0.00            
ATOM      6  O3  BCD     1      19.020  20.610   7.710  1.00  0.00            
ATOM      7  C4  BCD     1      20.500  19.320   9.200  1.00  0.00            
ATOM      8  C5  BCD     1      21.920  19.130   9.800  1.00  0.00            
ATOM      9  O4  BCD     1      22.840  19.440   8.730  1.00  0.00            
ATOM     10  C6  BCD     1      22.110  17.760  10.330  1.00  0.00            
ATOM     11  O5  BCD     1      23.420  17.670  10.880  1.00  0.00            
ATOM     12  H1  BCD     1      23.580  20.870   7.640  1.00  0.00            
ATOM     13  H2  BCD     1      21.300  20.250   6.660  1.00  0.00            
ATOM     14  H3  BCD     1      20.500  22.400   6.530  1.00  0.00            
ATOM     15  H4  BCD     1      20.050  21.430   9.200  1.00  0.00            
ATOM     16  H5  BCD     1      18.260  20.300   8.220  1.00  0.00            
ATOM     17  H6  BCD     1      20.270  18.400   8.660  1.00  0.00            
ATOM     18  H7  BCD     1      22.060  19.880  10.580  1.00  0.00            
ATOM     19  H8  BCD     1      21.340  17.490  11.060  1.00  0.00            
ATOM     20  H9  BCD     1      22.120  17.030   9.500  1.00  0.00            
ATOM     21  H10 BCD     1      23.550  16.720  10.960  1.00  0.00            
ATOM     22  C7  BCD     1      25.270  24.890  10.470  1.00  0.00            
ATOM     23  O6  BCD     1      24.210  25.230  11.380  1.00  0.00            
ATOM     24  C8  BCD     1      24.760  25.020   9.070  1.00  0.00            
ATOM     25  O7  BCD     1      24.350  26.370   8.830  1.00  0.00            
ATOM     26  C9  BCD     1      23.620  23.960   8.830  1.00  0.00            
ATOM     27  O8  BCD     1      23.230  23.880   7.460  1.00  0.00            
ATOM     28  C10 BCD     1      23.910  22.550   9.330  1.00  0.00            
ATOM     29  C11 BCD     1      24.540  22.600  10.770  1.00  0.00            
ATOM     30  O9  BCD     1      25.630  23.500  10.700  1.00  0.00            
ATOM     31  C12 BCD     1      25.070  21.240  11.130  1.00  0.00            
ATOM     32  O10 BCD     1      25.610  21.290  12.390  1.00  0.00            
ATOM     33  H11 BCD     1      26.170  25.500  10.590  1.00  0.00            
ATOM     34  H12 BCD     1      25.540  24.620   8.400  1.00  0.00            
ATOM     35  H13 BCD     1      23.750  26.630   9.540  1.00  0.00            
ATOM     36  H14 BCD     1      22.790  24.300   9.460  1.00  0.00            
ATOM     37  H15 BCD     1      22.620  23.150   7.380  1.00  0.00            
ATOM     38  H16 BCD     1      24.700  22.140   8.700  1.00  0.00            
ATOM     39  H17 BCD     1      23.870  22.940  11.570  1.00  0.00            
ATOM     40  H18 BCD     1      24.110  20.720  11.170  1.00  0.00            
ATOM     41  H19 BCD     1      25.720  20.840  10.340  1.00  0.00            
ATOM     42  H20 BCD     1      25.790  20.390  12.680  1.00  0.00            
ATOM     43  C13 BCD     1      24.170  28.020  14.560  1.00  0.00            
ATOM     44  O11 BCD     1      23.430  27.270  15.520  1.00  0.00            
ATOM     45  C14 BCD     1      23.420  28.390  13.250  1.00  0.00            
ATOM     46  O12 BCD     1      22.130  29.060  13.570  1.00  0.00            
ATOM     47  C15 BCD     1      23.140  27.240  12.240  1.00  0.00            
ATOM     48  O13 BCD     1      22.850  27.690  10.910  1.00  0.00            
ATOM     49  C16 BCD     1      24.430  26.370  12.160  1.00  0.00            
ATOM     50  C17 BCD     1      24.940  25.930  13.570  1.00  0.00            
ATOM     51  O14 BCD     1      25.290  27.140  14.290  1.00  0.00            
ATOM     52  C18 BCD     1      26.240  25.120  13.580  1.00  0.00            
ATOM     53  O15 BCD     1      27.170  25.880  12.810  1.00  0.00            
ATOM     54  H21 BCD     1      24.620  28.910  15.030  1.00  0.00            
ATOM     55  H22 BCD     1      24.010  29.130  12.710  1.00  0.00            
ATOM     56  H23 BCD     1      21.410  28.860  12.960  1.00  0.00            
ATOM     57  H24 BCD     1      22.300  26.700  12.690  1.00  0.00            
ATOM     58  H25 BCD     1      21.940  27.990  10.940  1.00  0.00            
ATOM     59  H26 BCD     1      25.050  27.090  11.620  1.00  0.00            
ATOM     60  H27 BCD     1      24.140  25.400  14.110  1.00  0.00            
ATOM     61  H28 BCD     1      26.630  24.990  14.600  1.00  0.00            
ATOM     62  H29 BCD     1      26.050  24.150  13.110  1.00  0.00            
ATOM     63  H30 BCD     1      27.670  26.370  13.470  1.00  0.00            
ATOM     64  C19 BCD     1      21.250  27.330  18.860  1.00  0.00            
ATOM     65  O16 BCD     1      20.480  26.410  18.130  1.00  0.00            
ATOM     66  C20 BCD     1      21.230  28.650  18.030  1.00  0.00            
ATOM     67  O17 BCD     1      19.870  29.150  17.870  1.00  0.00            
ATOM     68  C21 BCD     1      21.940  28.560  16.700  1.00  0.00            
ATOM     69  O18 BCD     1      22.110  29.850  16.100  1.00  0.00            
ATOM     70  C22 BCD     1      23.240  27.820  16.820  1.00  0.00            
ATOM     71  C23 BCD     1      23.200  26.530  17.720  1.00  0.00            
ATOM     72  O19 BCD     1      22.560  26.960  18.960  1.00  0.00            
ATOM     73  C24 BCD     1      24.540  25.980  18.050  1.00  0.00
[truncated: 1,571,019 more chars]
