# Supplementary material for: Achieving Chemical Accuracy in Cyclodextrin Host–Guest Binding via Integrative Atomistic Modelling
Source: Adv Sci (Weinh). 2025 Dec 14;13(10):e19782. doi: 10.1002/advs.202519782 (PMC12915143; doi:10.1002/advs.202519782)
Supplement: Supplementary file 1 — Supporting Information [file ADVS-13-e19782-s003.zip › all_poses/BCD.EL7.pdb]

MODEL        1
ATOM      1  C1  BCD     1      19.390  24.100  22.110  1.00  0.00            
ATOM      2  O1  BCD     1      19.200  22.670  21.800  1.00  0.00            
ATOM      3  C2  BCD     1      20.850  24.620  22.130  1.00  0.00            
ATOM      4  O2  BCD     1      21.600  24.340  20.950  1.00  0.00            
ATOM      5  C3  BCD     1      21.600  24.050  23.280  1.00  0.00            
ATOM      6  O3  BCD     1      22.910  24.800  23.360  1.00  0.00            
ATOM      7  C4  BCD     1      20.880  24.240  24.650  1.00  0.00            
ATOM      8  C5  BCD     1      19.370  23.830  24.460  1.00  0.00            
ATOM      9  O4  BCD     1      18.780  24.520  23.290  1.00  0.00            
ATOM     10  C6  BCD     1      18.580  24.260  25.690  1.00  0.00            
ATOM     11  O5  BCD     1      18.800  25.600  26.120  1.00  0.00            
ATOM     12  H1  BCD     1      18.910  24.640  21.290  1.00  0.00            
ATOM     13  H2  BCD     1      20.850  25.700  22.340  1.00  0.00            
ATOM     14  H3  BCD     1      22.510  24.550  21.210  1.00  0.00            
ATOM     15  H4  BCD     1      21.730  22.980  23.090  1.00  0.00            
ATOM     16  H5  BCD     1      23.380  24.570  24.170  1.00  0.00            
ATOM     17  H6  BCD     1      21.000  25.300  24.890  1.00  0.00            
ATOM     18  H7  BCD     1      19.210  22.780  24.190  1.00  0.00            
ATOM     19  H8  BCD     1      17.520  24.060  25.470  1.00  0.00            
ATOM     20  H9  BCD     1      18.680  23.510  26.500  1.00  0.00            
ATOM     21  H10 BCD     1      18.780  26.160  25.340  1.00  0.00            
ATOM     22  C7  BCD     1      17.160  20.010  19.410  1.00  0.00            
ATOM     23  O6  BCD     1      17.990  18.940  19.720  1.00  0.00            
ATOM     24  C8  BCD     1      18.010  21.040  18.670  1.00  0.00            
ATOM     25  O7  BCD     1      18.620  20.460  17.530  1.00  0.00            
ATOM     26  C9  BCD     1      18.970  21.790  19.640  1.00  0.00            
ATOM     27  O8  BCD     1      19.590  22.930  19.060  1.00  0.00            
ATOM     28  C10 BCD     1      18.200  22.280  20.830  1.00  0.00            
ATOM     29  C11 BCD     1      17.300  21.220  21.470  1.00  0.00            
ATOM     30  O9  BCD     1      16.400  20.640  20.490  1.00  0.00            
ATOM     31  C12 BCD     1      16.450  21.720  22.600  1.00  0.00            
ATOM     32  O10 BCD     1      15.600  22.830  22.240  1.00  0.00            
ATOM     33  H11 BCD     1      16.420  19.760  18.640  1.00  0.00            
ATOM     34  H12 BCD     1      17.410  21.890  18.320  1.00  0.00            
ATOM     35  H13 BCD     1      19.030  21.090  16.930  1.00  0.00            
ATOM     36  H14 BCD     1      19.730  21.170  20.130  1.00  0.00            
ATOM     37  H15 BCD     1      20.210  23.320  19.670  1.00  0.00            
ATOM     38  H16 BCD     1      17.620  23.130  20.460  1.00  0.00            
ATOM     39  H17 BCD     1      17.970  20.470  21.910  1.00  0.00            
ATOM     40  H18 BCD     1      15.750  20.930  22.910  1.00  0.00            
ATOM     41  H19 BCD     1      17.110  21.840  23.460  1.00  0.00            
ATOM     42  H20 BCD     1      14.930  22.910  22.920  1.00  0.00            
ATOM     43  C13 BCD     1      17.960  14.780  19.340  1.00  0.00            
ATOM     44  O11 BCD     1      19.130  14.720  20.200  1.00  0.00            
ATOM     45  C14 BCD     1      18.410  15.590  18.170  1.00  0.00            
ATOM     46  O12 BCD     1      19.620  15.030  17.470  1.00  0.00            
ATOM     47  C15 BCD     1      18.750  17.060  18.580  1.00  0.00            
ATOM     48  O13 BCD     1      19.060  17.900  17.450  1.00  0.00            
ATOM     49  C16 BCD     1      17.580  17.660  19.280  1.00  0.00            
ATOM     50  C17 BCD     1      17.180  16.840  20.450  1.00  0.00            
ATOM     51  O14 BCD     1      16.900  15.520  19.980  1.00  0.00            
ATOM     52  C18 BCD     1      15.900  17.320  21.160  1.00  0.00            
ATOM     53  O15 BCD     1      14.760  17.570  20.310  1.00  0.00            
ATOM     54  H21 BCD     1      17.650  13.790  18.990  1.00  0.00            
ATOM     55  H22 BCD     1      17.550  15.480  17.510  1.00  0.00            
ATOM     56  H23 BCD     1      20.060  15.540  16.790  1.00  0.00            
ATOM     57  H24 BCD     1      19.610  17.060  19.250  1.00  0.00            
ATOM     58  H25 BCD     1      18.810  18.810  17.610  1.00  0.00            
ATOM     59  H26 BCD     1      16.700  17.730  18.610  1.00  0.00            
ATOM     60  H27 BCD     1      18.000  16.860  21.190  1.00  0.00            
ATOM     61  H28 BCD     1      15.590  16.670  21.990  1.00  0.00            
ATOM     62  H29 BCD     1      16.050  18.330  21.560  1.00  0.00            
ATOM     63  H30 BCD     1      14.100  18.010  20.840  1.00  0.00            
ATOM     64  C19 BCD     1      20.950  12.620  23.300  1.00  0.00            
ATOM     65  O16 BCD     1      21.600  13.800  23.900  1.00  0.00            
ATOM     66  C20 BCD     1      21.550  12.420  21.940  1.00  0.00            
ATOM     67  O17 BCD     1      23.020  12.380  21.980  1.00  0.00            
ATOM     68  C21 BCD     1      21.030  13.450  20.940  1.00  0.00            
ATOM     69  O18 BCD     1      21.320  13.180  19.540  1.00  0.00            
ATOM     70  C22 BCD     1      19.510  13.630  21.020  1.00  0.00            
ATOM     71  C23 BCD     1      18.970  13.800  22.470  1.00  0.00            
ATOM     72  O19 BCD     1      19.560  12.740  23.280  1.00  0.00            
ATOM     73  C24 BCD     1      17.440  13.680  22.490  1.00  0.00            
ATOM     74  O20 BCD     1      16.880  12.400  22.160  1.00  0.00            
ATOM     75  H31 BCD     1      21.200  11.740  23.910  1.00  0.00            
ATOM     76  H32 BCD     1      21.200  11.430  21.630  1.00  0.00            
ATOM     77  H33 BCD     1      23.370  12.210  21.100  1.00  0.00            
ATOM     78  H34 BCD     1      21.480  14.420  21.160  1.00  0.00            
ATOM     79  H35 BCD     1      20.910  13.790  18.920  1.00  0.00            
ATOM     80  H36 BCD     1      19.130  12.650  20.680  1.00  0.00            
ATOM     81  H37 BCD     1      19.330  14.760  22.860  1.00  0.00            
ATOM     82  H38 BCD     1      17.100  13.910  23.500  1.00  0.00            
ATOM     83  H39 BCD     1      16.970  14.520  21.950  1.00  0.00            
ATOM     84  H40 BCD     1      17.560  11.850  22.560  1.00  0.00            
ATOM     85  C25 BCD     1      23.600  14.950  27.340  1.00  0.00            
ATOM     86  O21 BCD     1      23.740  16.210  26.710  1.00  0.00            
ATOM     87  C26 BCD     1      24.260  13.900  26.490  1.00  0.00            
ATOM     88  O22 BCD     1      25.700  14.170  26.420  1.00  0.00            
ATOM     89  C27 BCD     1      23.700  13.820  25.060  1.00  0.00            
ATOM     90  O23 BCD     1      24.400  12.750  24.340  1.00  0.00            
ATOM     91  C28 BCD     1      22.220  13.570  25.170  1.00  0.00            
ATOM     92  C29 BCD     1      21.560  14.550  26.130  1.00  0.00            
ATOM     93  O24 BCD     1      22.220  14.560  27.430  1.00  0.00            
ATOM     94  C30 BCD     1      20.070  14.290  26.290  1.00  0.00            
ATOM     95  O25 BCD     1      19.830  13.000  26.770  1.00  0.00            
ATOM     96  H41 BCD     1      24.000  14.950  28.360  1.00  0.00            
ATOM     97  H42 BCD     1      24.110  12.930  26.970  1.00  0.00            
ATOM     98  H43 BCD     1      26.130  13.720  25.690  1.00  0.00            
ATOM     99  H44 BCD     1      23.880  14.800  24.610  1.00  0.00            
ATOM    100  H45 BCD     1      24.080  12.680  23.440  1.00  0.00            
ATOM    101  H46 BCD     1      22.020  12.530  25.490  1.00  0.00            
ATOM    102  H47 BCD     1      21.610  15.470  25.530  1.00  0.00            
ATOM    103  H48 BCD     1      19.760  15.030  27.040  1.00  0.00            
ATOM    104  H49 BCD     1      19.540  14.490  25.350  1.00  0.00            
ATOM    105  H50 BCD     1      18.930  12.860  26.450  1.00  0.00            
ATOM    106  C31 BCD     1      24.430  20.010  28.470  1.00  0.00            
ATOM    107  O26 BCD     1      23.470  20.690  27.740  1.00  0.00            
ATOM    108  C32 BCD     1      25.510  19.410  27.570  1.00  0.00            
ATOM    109  O27 BCD     1      26.040  20.600  26.930  1.00  0.00            
ATOM    110  C33 BCD     1      24.920  18.250  26.770  1.00  0.00            
ATOM    111  C34 BCD     1      24.310  17.220  27.620  1.00  0.00            
ATOM    112  C35 BCD     1      23.230  17.880  28.580  1.00  0.00            
ATOM    113  O28 BCD     1      23.810  19.000  29.270  1.00  0.00            
ATOM    114  C36 BCD     1      22.600  17.030  29.600  1.00  0.00            
ATOM    115  O29 BCD     1      23.560  16.600  30.520  1.00  0.00            
ATOM    116  O30 BCD     1      25.890  17.710  25.750  1.00  0.00            
ATOM    117  H51 BCD     1      24.910  20.680  29.190  1.00  0.00            
ATOM    118  H52 BCD     1      26.300  19.100  28.260  1.00  0.00            
ATOM    119  H53 BCD     1      26.470  20.330  26.120  1.00  0.00            
ATOM    120  H54 BCD     1      24.110  18.760  26.240  1.00  0.00            
ATOM    121  H55 BCD     1      25.420  17.450  24.960  1.00  0.00            
ATOM    122  H56 BCD     1      25.070  16.710  28.220  1.00  0.00            
ATOM    123  H57 BCD     1      22.320  18.140  28.020  1.00  0.00            
ATOM    124  H58 BCD     1      21.940  17.750  30.100  1.00  0.00            
ATOM    125  H59 BCD     1      22.050  16.220  29.110  1.00  0.00            
ATOM    126  H60 BCD     1      23.360  17.100  31.310  1.00  0.00            
ATOM    127  C37 BCD     1      21.710  24.130  26.880  1.00  0.00            
ATOM    128  O31 BCD     1      21.460  23.420  25.690  1.00  0.00            
ATOM    129  C38 BCD     1      23.240  24.310  27.040  1.00  0.00            
ATOM    130  O32 BCD     1      23.840  25.120  25.990  1.00  0.00            
ATOM    131  C39 BCD     1      23.870  22.910  27.030  1.00  0.00            
ATOM    132  O33 BCD     1      25.250  22.960  27.400  1.00  0.00            
ATOM    133  C40 BCD     1      23.100  21.970  28.020  1.00  0.00            
ATOM    134  C41 BCD     1      21.610  21.990  27.880  1.00  0.00            
ATOM    135  O34 BCD     1      21.170  23.370  27.970  1.00  0.00            
ATOM    136  C42 BCD     1      20.860  21.050  28.870  1.00  0.00            
ATOM    137  O35 BCD     1      21.190  21.390  30.240  1.00  0.00            
ATOM    138  H61 BCD     1      21.210  25.110  26.900  1.00  0.00            
ATOM    139  H62 BCD     1      23.360  24.800  28.020  1.00  0.00            
ATOM    140  H63 BCD     1      23.580  26.030  26.150  1.00  0.00            
ATOM    141  H64 BCD     1      23.800  22.490  26.020  1.00  0.00            
ATOM    142  H65 BCD     1      25.600  22.070  27.340  1.00  0.00            
ATOM    143  H66 BCD     1      23.350  22.200  29.070  1.00  0.00            
ATOM    144  H67 BCD     1      21.360  21.680  26.860  1.00  0.00            
ATOM    145  H68 BCD     1      19.760  21.040  28.790  1.00  0.00            
ATOM    146  H69 BCD     1      21.180  20.010  28.730  1.00  0.00            
ATOM    147  H70 BCD     1      20.680  22.190  30.380  1.00  0.00            
ATOM    148  C1  EL7     2      20.630  18.630  25.680  1.00  0.00            
ATOM    149  O1  EL7     2      21.910  18.660  25.000  1.00  0.00            
ATOM    150  C2  EL7     2      22.250  19.860  24.320  1.00  0.00            
ATOM    151  C3  EL7     2      23.520  19.720  23.420  1.00  0.00            
ATOM    152  C4  EL7     2      23.940  21.080  22.880  1.00  0.00            
ATOM    153  N1  EL7     2      23.520  18.720  22.310  1.00  0.00            
ATOM    154  C5  EL7     2      23.780  17.380  22.630  1.00  0.00            
ATOM    155  O2  EL7     2      24.310  17.010  23.630  1.00  0.00            
ATOM    156  C6  EL7     2      23.240  16.290  21.720  1.00  0.00            
ATOM    157  Cl1 EL7     2      24.520  15.610  20.620  1.00  0.00            
ATOM    158  C7  EL7     2      23.080  19.100  21.000  1.00  0.00            
ATOM    159  C8  EL7     2      21.720  19.140  20.610  1.00  0.00            
ATOM    160  C9  EL7     2      20.520  18.640  21.500  1.00  0.00            
ATOM    161  C10 EL7     2      21.580  19.400  19.250  1.00  0.00            
ATOM    162  S1  EL7     2      23.140  19.760  18.530  1.00  0.00            
ATOM    163  C11 EL7     2      23.970  19.270  19.970  1.00  0.00            
ATOM    164  C12 EL7     2      25.480  19.230  19.920  1.00  0.00            
ATOM    165  H1  EL7     2      20.310  17.660  26.080  1.00  0.00            
ATOM    166  H2  EL7     2      20.640  19.440  26.420  1.00  0.00            
ATOM    167  H3  EL7     2      19.760  18.860  25.050  1.00  0.00            
ATOM    168  H4  EL7     2      22.410  20.670  25.040  1.00  0.00            
ATOM    169  H5  EL7     2      21.330  20.120  23.780  1.00  0.00            
ATOM    170  H6  EL7     2      24.300  19.390  24.120  1.00  0.00            
ATOM    171  H7  EL7     2      24.060  21.810  23.690  1.00  0.00            
ATOM    172  H8  EL7     2      24.960  21.050  22.470  1.00  0.00            
ATOM    173  H9  EL7     2      23.350  21.590  22.100  1.00  0.00            
ATOM    174  H10 EL7     2      22.280  16.520  21.230  1.00  0.00            
ATOM    175  H11 EL7     2      23.040  15.520  22.480  1.00  0.00            
ATOM    176  H12 EL7     2      20.130  17.640  21.260  1.00  0.00            
ATOM    177  H13 EL7     2      20.730  18.630  22.580  1.00  0.00            
ATOM    178  H14 EL7     2      19.660  19.330  21.460  1.00  0.00            
ATOM    179  H15 EL7     2      20.680  19.450  18.650  1.00  0.00            
ATOM    180  H16 EL7     2      26.000  19.540  20.840  1.00  0.00            
ATOM    181  H17 EL7     2      25.890  18.240  19.690  1.00  0.00            
ATOM    182  H18 EL7     2      25.730  19.910  19.100  1.00  0.00            
TER
ENDMDL
MODEL        1
ATOM      1  C1  BCD     1      21.730  22.700  23.440  1.00  0.00            
ATOM      2  O1  BCD     1      21.510  21.330  23.690  1.00  0.00            
ATOM      3  C2  BCD     1      23.120  23.040  22.900  1.00  0.00            
ATOM      4  O2  BCD     1      23.370  22.490  21.610  1.00  0.00            
ATOM      5  C3  BCD     1      24.230  22.630  23.930  1.00  0.00            
ATOM      6  O3  BCD     1      25.590  22.950  23.690  1.00  0.00            
ATOM      7  C4  BCD     1      23.890  23.200  25.290  1.00  0.00            
ATOM      8  C5  BCD     1      22.350  23.060  25.640  1.00  0.00            
ATOM      9  O4  BCD     1      21.550  23.530  24.570  1.00  0.00            
ATOM     10  C6  BCD     1      21.960  23.720  26.940  1.00  0.00            
ATOM     11  O5  BCD     1      22.200  25.130  26.830  1.00  0.00            
ATOM     12  H1  BCD     1      20.970  22.990  22.700  1.00  0.00            
ATOM     13  H2  BCD     1      23.090  24.130  22.790  1.00  0.00            
ATOM     14  H3  BCD     1      22.800  21.720  21.560  1.00  0.00            
ATOM     15  H4  BCD     1      24.120  21.550  24.130  1.00  0.00            
ATOM     16  H5  BCD     1      26.230  22.550  24.290  1.00  0.00            
ATOM     17  H6  BCD     1      24.190  24.240  25.140  1.00  0.00            
ATOM     18  H7  BCD     1      22.180  21.990  25.820  1.00  0.00            
ATOM     19  H8  BCD     1      20.890  23.470  26.900  1.00  0.00            
ATOM     20  H9  BCD     1      22.420  23.200  27.790  1.00  0.00            
ATOM     21  H10 BCD     1      21.720  25.500  26.090  1.00  0.00            
ATOM     22  C7  BCD     1      18.650  18.660  22.440  1.00  0.00            
ATOM     23  O6  BCD     1      19.600  17.610  22.720  1.00  0.00            
ATOM     24  C8  BCD     1      19.170  19.610  21.360  1.00  0.00            
ATOM     25  O7  BCD     1      19.150  18.880  20.110  1.00  0.00            
ATOM     26  C9  BCD     1      20.520  20.170  21.790  1.00  0.00            
ATOM     27  O8  BCD     1      21.180  20.950  20.750  1.00  0.00            
ATOM     28  C10 BCD     1      20.270  20.860  23.130  1.00  0.00            
ATOM     29  C11 BCD     1      19.560  19.960  24.090  1.00  0.00            
ATOM     30  O9  BCD     1      18.330  19.400  23.590  1.00  0.00            
ATOM     31  C12 BCD     1      19.210  20.790  25.380  1.00  0.00            
ATOM     32  O10 BCD     1      18.180  21.740  25.040  1.00  0.00            
ATOM     33  H11 BCD     1      17.680  18.230  22.150  1.00  0.00            
ATOM     34  H12 BCD     1      18.440  20.440  21.310  1.00  0.00            
ATOM     35  H13 BCD     1      19.610  19.450  19.480  1.00  0.00            
ATOM     36  H14 BCD     1      21.200  19.330  21.980  1.00  0.00            
ATOM     37  H15 BCD     1      21.570  20.340  20.110  1.00  0.00            
ATOM     38  H16 BCD     1      19.540  21.660  22.960  1.00  0.00            
ATOM     39  H17 BCD     1      20.180  19.120  24.440  1.00  0.00            
ATOM     40  H18 BCD     1      18.960  20.180  26.250  1.00  0.00            
ATOM     41  H19 BCD     1      20.070  21.350  25.750  1.00  0.00            
ATOM     42  H20 BCD     1      17.560  21.270  24.470  1.00  0.00            
ATOM     43  C13 BCD     1      19.960  13.510  22.770  1.00  0.00            
ATOM     44  O11 BCD     1      20.850  13.750  23.860  1.00  0.00            
ATOM     45  C14 BCD     1      20.530  14.240  21.530  1.00  0.00            
ATOM     46  O12 BCD     1      21.840  13.680  21.210  1.00  0.00            
ATOM     47  C15 BCD     1      20.580  15.770  21.770  1.00  0.00            
ATOM     48  O13 BCD     1      20.890  16.400  20.450  1.00  0.00            
ATOM     49  C16 BCD     1      19.270  16.340  22.210  1.00  0.00            
ATOM     50  C17 BCD     1      18.600  15.490  23.340  1.00  0.00            
ATOM     51  O14 BCD     1      18.700  14.060  23.120  1.00  0.00            
ATOM     52  C18 BCD     1      17.150  15.860  23.460  1.00  0.00            
ATOM     53  O15 BCD     1      16.420  15.920  22.260  1.00  0.00            
ATOM     54  H21 BCD     1      19.800  12.430  22.650  1.00  0.00            
ATOM     55  H22 BCD     1      19.790  14.060  20.730  1.00  0.00            
ATOM     56  H23 BCD     1      21.830  13.160  20.410  1.00  0.00            
ATOM     57  H24 BCD     1      21.400  15.940  22.470  1.00  0.00            
ATOM     58  H25 BCD     1      20.600  17.290  20.240  1.00  0.00            
ATOM     59  H26 BCD     1      18.630  16.330  21.320  1.00  0.00            
ATOM     60  H27 BCD     1      19.150  15.740  24.260  1.00  0.00            
ATOM     61  H28 BCD     1      16.660  15.190  24.180  1.00  0.00            
ATOM     62  H29 BCD     1      17.010  16.840  23.930  1.00  0.00            
ATOM     63  H30 BCD     1      15.500  16.060  22.490  1.00  0.00            
ATOM     64  C19 BCD     1      22.650  12.000  27.130  1.00  0.00            
ATOM     65  O16 BCD     1      22.870  13.310  27.600  1.00  0.00            
ATOM     66  C20 BCD     1      23.310  11.820  25.850  1.00  0.00            
ATOM     67  O17 BCD     1      24.770  11.960  26.050  1.00  0.00            
ATOM     68  C21 BCD     1      22.820  12.720  24.700  1.00  0.00            
ATOM     69  O18 BCD     1      23.410  12.430  23.440  1.00  0.00            
ATOM     70  C22 BCD     1      21.260  12.660  24.630  1.00  0.00            
ATOM     71  C23 BCD     1      20.560  12.680  26.040  1.00  0.00            
ATOM     72  O19 BCD     1      21.260  11.830  26.990  1.00  0.00            
ATOM     73  C24 BCD     1      19.090  12.210  26.060  1.00  0.00            
ATOM     74  O20 BCD     1      18.990  10.720  25.960  1.00  0.00            
ATOM     75  H31 BCD     1      23.090  11.270  27.820  1.00  0.00            
ATOM     76  H32 BCD     1      23.120  10.790  25.520  1.00  0.00            
ATOM     77  H33 BCD     1      25.240  11.940  25.210  1.00  0.00            
ATOM     78  H34 BCD     1      22.990  13.750  25.050  1.00  0.00            
ATOM     79  H35 BCD     1      22.970  13.040  22.840  1.00  0.00            
ATOM     80  H36 BCD     1      20.980  11.690  24.190  1.00  0.00            
ATOM     81  H37 BCD     1      20.600  13.730  26.380  1.00  0.00            
ATOM     82  H38 BCD     1      18.660  12.540  27.020  1.00  0.00            
ATOM     83  H39 BCD     1      18.610  12.700  25.210  1.00  0.00            
ATOM     84  H40 BCD     1      18.200  10.560  25.440  1.00  0.00            
ATOM     85  C25 BCD     1      24.300  15.250  31.040  1.00  0.00            
ATOM     86  O21 BCD     1      24.760  16.390  30.320  1.00  0.00            
ATOM     87  C26 BCD     1      25.040  14.010  30.530  1.00  0.00            
ATOM     88  O22 BCD     1      26.420  14.130  30.590  1.00  0.00            
ATOM     89  C27 BCD     1      24.620  13.630  29.130  1.00  0.00            
ATOM     90  O23 BCD     1      25.400  12.490  28.610  1.00  0.00            
ATOM     91  C28 BCD     1      23.110  13.410  28.970  1.00  0.00            
ATOM     92  C29 BCD     1      22.420  14.660  29.490  1.00  0.00            
ATOM     93  O24 BCD     1      22.880  15.030  30.800  1.00  0.00            
ATOM     94  C30 BCD     1      20.920  14.680  29.420  1.00  0.00            
ATOM     95  O25 BCD     1      20.390  13.610  30.210  1.00  0.00            
ATOM     96  H41 BCD     1      24.460  15.320  32.120  1.00  0.00            
ATOM     97  H42 BCD     1      24.660  13.210  31.180  1.00  0.00            
ATOM     98  H43 BCD     1      26.770  13.520  29.920  1.00  0.00            
ATOM     99  H44 BCD     1      24.860  14.540  28.560  1.00  0.00            
ATOM    100  H45 BCD     1      25.380  12.470  27.640  1.00  0.00            
ATOM    101  H46 BCD     1      22.750  12.550  29.540  1.00  0.00            
ATOM    102  H47 BCD     1      22.770  15.420  28.780  1.00  0.00            
ATOM    103  H48 BCD     1      20.630  15.700  29.710  1.00  0.00            
ATOM    104  H49 BCD     1      20.570  14.630  28.380  1.00  0.00            
ATOM    105  H50 BCD     1      20.800  13.760  31.070  1.00  0.00            
ATOM    106  C31 BCD     1      26.260  20.030  31.200  1.00  0.00            
ATOM    107  O26 BCD     1      26.120  20.270  29.770  1.00  0.00            
ATOM    108  C32 BCD     1      27.220  18.870  31.480  1.00  0.00            
ATOM    109  O27 BCD     1      28.460  19.300  30.840  1.00  0.00            
ATOM    110  C33 BCD     1      26.690  17.630  30.820  1.00  0.00            
ATOM    111  C34 BCD     1      25.220  17.420  31.190  1.00  0.00            
ATOM    112  C35 BCD     1      24.330  18.640  31.060  1.00  0.00            
ATOM    113  O28 BCD     1      24.980  19.690  31.810  1.00  0.00            
ATOM    114  C36 BCD     1      22.880  18.510  31.550  1.00  0.00            
ATOM    115  O29 BCD     1      22.910  18.140  32.910  1.00  0.00            
ATOM    116  O30 BCD     1      27.480  16.500  31.380  1.00  0.00            
ATOM    117  H51 BCD     1      26.570  20.950  31.700  1.00  0.00            
ATOM    118  H52 BCD     1      27.370  18.810  32.560  1.00  0.00            
ATOM    119  H53 BCD     1      28.990  19.710  31.530  1.00  0.00            
ATOM    120  H54 BCD     1      26.700  17.770  29.740  1.00  0.00            
ATOM    121  H55 BCD     1      27.140  15.650  31.080  1.00  0.00            
ATOM    122  H56 BCD     1      25.140  17.180  32.260  1.00  0.00            
ATOM    123  H57 BCD     1      24.250  18.940  30.010  1.00  0.00            
ATOM    124  H58 BCD     1      22.420  19.500  31.580  1.00  0.00            
ATOM    125  H59 BCD     1      22.290  17.850  30.890  1.00  0.00            
ATOM    126  H60 BCD     1      22.070  17.750  33.160  1.00  0.00            
ATOM    127  C37 BCD     1      25.550  23.370  27.070  1.00  0.00            
ATOM    128  O31 BCD     1      24.710  22.510  26.250  1.00  0.00            
ATOM    129  C38 BCD     1      26.930  22.750  27.180  1.00  0.00            
ATOM    130  O32 BCD     1      27.560  22.740  25.840  1.00  0.00            
ATOM    131  C39 BCD     1      26.940  21.410  27.930  1.00  0.00            
ATOM    132  O33 BCD     1      28.330  20.910  28.220  1.00  0.00            
ATOM    133  C40 BCD     1      26.250  21.560  29.220  1.00  0.00            
ATOM    134  C41 BCD     1      24.950  22.240  28.980  1.00  0.00            
ATOM    135  O34 BCD     1      25.090  23.530  28.350  1.00  0.00            
ATOM    136  C42 BCD     1      24.150  22.440  30.270  1.00  0.00            
ATOM    137  O35 BCD     1      24.810  23.260  31.220  1.00  0.00            
ATOM    138  H61 BCD     1      25.640  24.290  26.490  1.00  0.00            
ATOM    139  H62 BCD     1      27.430  23.490  27.820  1.00  0.00            
ATOM    140  H63 BCD     1      28.450  22.380  25.810  1.00  0.00            
ATOM    141  H64 BCD     1      26.270  20.680  27.460  1.00  0.00            
ATOM    142  H65 BCD     1      28.310  20.390  29.020  1.00  0.00            
ATOM    143  H66 BCD     1      26.760  22.230  29.920  1.00  0.00            
ATOM    144  H67 BCD     1      24.310  21.570  28.390  1.00  0.00            
ATOM    145  H68 BCD     1      23.180  22.920  30.100  1.00  0.00            
ATOM    146  H69 BCD     1      23.890  21.470  30.690  1.00  0.00            
ATOM    147  H70 BCD     1      24.280  23.170  32.010  1.00  0.00            
ATOM    148  C1  EL7     2      20.370  17.690  26.850  1.00  0.00            
ATOM    149  O1  EL7     2      21.530  16.950  27.200  1.00  0.00            
ATOM    150  C2  EL7     2      22.490  16.850  26.180  1.00  0.00            
ATOM    151  C3  EL7     2      23.790  17.430  26.680  1.00  0.00            
ATOM    152  C4  EL7     2      23.750  18.930  27.040  1.00  0.00            
ATOM    153  N1  EL7     2      24.850  17.160  25.590  1.00  0.00            
ATOM    154  C5  EL7     2      25.240  15.850  25.340  1.00  0.00            
ATOM    155  O2  EL7     2      24.870  14.940  26.070  1.00  0.00            
ATOM    156  C6  EL7     2      26.040  15.530  24.100  1.00  0.00            
ATOM    157  Cl1 EL7     2      25.130  14.860  22.670  1.00  0.00            
ATOM    158  C7  EL7     2      25.490  18.160  24.950  1.00  0.00            
ATOM    159  C8  EL7     2      25.030  18.700  23.710  1.00  0.00            
ATOM    160  C9  EL7     2      23.680  18.450  23.060  1.00  0.00            
ATOM    161  C10 EL7     2      25.920  19.440  22.990  1.00  0.00            
ATOM    162  S1  EL7     2      27.440  19.630  23.990  1.00  0.00            
ATOM    163  C11 EL7     2      26.830  18.430  25.190  1.00  0.00            
ATOM    164  C12 EL7     2      27.620  17.950  26.450  1.00  0.00            
ATOM    165  H1  EL7     2      19.690  17.120  26.210  1.00  0.00            
ATOM    166  H2  EL7     2      19.820  18.020  27.740  1.00  0.00            
ATOM    167  H3  EL7     2      20.690  18.610  26.330  1.00  0.00            
ATOM    168  H4  EL7     2      22.190  17.230  25.200  1.00  0.00            
ATOM    169  H5  EL7     2      22.570  15.780  25.950  1.00  0.00            
ATOM    170  H6  EL7     2      23.990  16.920  27.630  1.00  0.00            
ATOM    171  H7  EL7     2      22.970  19.120  27.790  1.00  0.00            
ATOM    172  H8  EL7     2      24.730  19.150  27.470  1.00  0.00            
ATOM    173  H9  EL7     2      23.580  19.700  26.280  1.00  0.00            
ATOM    174  H10 EL7     2      26.750  14.710  24.270  1.00  0.00            
ATOM    175  H11 EL7     2      26.700  16.330  23.750  1.00  0.00            
ATOM    176  H12 EL7     2      22.940  19.130  23.500  1.00  0.00            
ATOM    177  H13 EL7     2      23.770  18.620  21.980  1.00  0.00            
ATOM    178  H14 EL7     2      23.380  17.430  23.350  1.00  0.00            
ATOM    179  H15 EL7     2      25.800  19.890  22.010  1.00  0.00            
ATOM    180  H16 EL7     2      28.510  17.360  26.180  1.00  0.00            
ATOM    181  H17 EL7     2      28.170  18.840  26.800  1.00  0.00            
ATOM    182  H18 EL7     2      26.990  17.440  27.190  1.00  0.00            
TER
ENDMDL
MODEL        1
ATOM      1  C1  BCD     1      21.450  24.200  20.600  1.00  0.00            
ATOM      2  O1  BCD     1      20.760  22.950  20.390  1.00  0.00            
ATOM      3  C2  BCD     1      22.290  24.540  19.460  1.00  0.00            
ATOM      4  O2  BCD     1      21.540  24.600  18.230  1.00  0.00            
ATOM      5  C3  BCD     1      23.340  23.480  19.270  1.00  0.00            
ATOM      6  O3  BCD     1      24.130  23.740  18.050  1.00  0.00            
ATOM      7  C4  BCD     1      24.230  23.440  20.460  1.00  0.00            
ATOM      8  C5  BCD     1      23.440  23.160  21.650  1.00  0.00            
ATOM      9  O4  BCD     1      22.270  24.070  21.770  1.00  0.00            
ATOM     10  C6  BCD     1      24.220  23.350  22.970  1.00  0.00            
ATOM     11  O5  BCD     1      25.120  24.520  23.020  1.00  0.00            
ATOM     12  H1  BCD     1      20.760  25.030  20.770  1.00  0.00            
ATOM     13  H2  BCD     1      22.810  25.490  19.600  1.00  0.00            
ATOM     14  H3  BCD     1      22.140  25.050  17.630  1.00  0.00            
ATOM     15  H4  BCD     1      22.970  22.440  19.280  1.00  0.00            
ATOM     16  H5  BCD     1      24.820  23.080  18.020  1.00  0.00            
ATOM     17  H6  BCD     1      24.730  24.410  20.510  1.00  0.00            
ATOM     18  H7  BCD     1      23.040  22.140  21.630  1.00  0.00            
ATOM     19  H8  BCD     1      23.460  23.290  23.760  1.00  0.00            
ATOM     20  H9  BCD     1      24.800  22.420  23.040  1.00  0.00            
ATOM     21  H10 BCD     1      25.980  24.160  23.250  1.00  0.00            
ATOM     22  C7  BCD     1      17.040  21.160  20.850  1.00  0.00            
ATOM     23  O6  BCD     1      17.370  19.920  20.270  1.00  0.00            
ATOM     24  C8  BCD     1      17.210  22.250  19.850  1.00  0.00            
ATOM     25  O7  BCD     1      16.510  21.950  18.650  1.00  0.00            
ATOM     26  C9  BCD     1      18.670  22.540  19.550  1.00  0.00            
ATOM     27  O8  BCD     1      18.840  23.480  18.470  1.00  0.00            
ATOM     28  C10 BCD     1      19.420  22.870  20.820  1.00  0.00            
ATOM     29  C11 BCD     1      19.210  21.680  21.780  1.00  0.00            
ATOM     30  O9  BCD     1      17.820  21.280  22.020  1.00  0.00            
ATOM     31  C12 BCD     1      19.700  22.190  23.140  1.00  0.00            
ATOM     32  O10 BCD     1      18.820  23.220  23.580  1.00  0.00            
ATOM     33  H11 BCD     1      15.980  21.040  21.110  1.00  0.00            
ATOM     34  H12 BCD     1      16.720  23.180  20.170  1.00  0.00            
ATOM     35  H13 BCD     1      17.200  22.280  18.070  1.00  0.00            
ATOM     36  H14 BCD     1      19.090  21.620  19.120  1.00  0.00            
ATOM     37  H15 BCD     1      19.770  23.630  18.280  1.00  0.00            
ATOM     38  H16 BCD     1      19.030  23.830  21.170  1.00  0.00            
ATOM     39  H17 BCD     1      19.830  20.820  21.500  1.00  0.00            
ATOM     40  H18 BCD     1      19.700  21.420  23.930  1.00  0.00            
ATOM     41  H19 BCD     1      20.690  22.660  23.020  1.00  0.00            
ATOM     42  H20 BCD     1      17.910  22.930  23.540  1.00  0.00            
ATOM     43  C13 BCD     1      16.460  15.880  20.550  1.00  0.00            
ATOM     44  O11 BCD     1      17.830  15.710  20.250  1.00  0.00            
ATOM     45  C14 BCD     1      15.740  16.630  19.410  1.00  0.00            
ATOM     46  O12 BCD     1      15.790  15.800  18.220  1.00  0.00            
ATOM     47  C15 BCD     1      16.360  18.010  19.160  1.00  0.00            
ATOM     48  O13 BCD     1      15.790  18.740  18.110  1.00  0.00            
ATOM     49  C16 BCD     1      16.470  18.820  20.460  1.00  0.00            
ATOM     50  C17 BCD     1      16.990  17.940  21.660  1.00  0.00            
ATOM     51  O14 BCD     1      16.340  16.670  21.670  1.00  0.00            
ATOM     52  C18 BCD     1      16.730  18.620  22.970  1.00  0.00            
ATOM     53  O15 BCD     1      15.460  19.120  23.060  1.00  0.00            
ATOM     54  H21 BCD     1      15.940  14.920  20.690  1.00  0.00            
ATOM     55  H22 BCD     1      14.700  16.890  19.670  1.00  0.00            
ATOM     56  H23 BCD     1      15.270  15.020  18.400  1.00  0.00            
ATOM     57  H24 BCD     1      17.420  17.860  18.910  1.00  0.00            
ATOM     58  H25 BCD     1      16.280  19.560  17.960  1.00  0.00            
ATOM     59  H26 BCD     1      15.500  19.200  20.810  1.00  0.00            
ATOM     60  H27 BCD     1      18.070  17.800  21.470  1.00  0.00            
ATOM     61  H28 BCD     1      17.020  17.860  23.710  1.00  0.00            
ATOM     62  H29 BCD     1      17.490  19.410  23.040  1.00  0.00            
ATOM     63  H30 BCD     1      15.320  19.510  23.930  1.00  0.00            
ATOM     64  C19 BCD     1      20.870  13.050  20.790  1.00  0.00            
ATOM     65  O16 BCD     1      21.990  13.920  20.740  1.00  0.00            
ATOM     66  C20 BCD     1      20.100  12.960  19.450  1.00  0.00            
ATOM     67  O17 BCD     1      21.080  12.680  18.360  1.00  0.00            
ATOM     68  C21 BCD     1      19.220  14.200  19.200  1.00  0.00            
ATOM     69  O18 BCD     1      18.430  14.140  18.020  1.00  0.00            
ATOM     70  C22 BCD     1      18.320  14.400  20.460  1.00  0.00            
ATOM     71  C23 BCD     1      19.200  14.550  21.690  1.00  0.00            
ATOM     72  O19 BCD     1      20.090  13.470  21.890  1.00  0.00            
ATOM     73  C24 BCD     1      18.570  14.720  23.000  1.00  0.00            
ATOM     74  O20 BCD     1      17.520  13.790  23.250  1.00  0.00            
ATOM     75  H31 BCD     1      21.240  12.060  21.090  1.00  0.00            
ATOM     76  H32 BCD     1      19.390  12.140  19.570  1.00  0.00            
ATOM     77  H33 BCD     1      21.320  13.570  18.080  1.00  0.00            
ATOM     78  H34 BCD     1      19.800  15.130  19.070  1.00  0.00            
ATOM     79  H35 BCD     1      17.950  14.970  18.010  1.00  0.00            
ATOM     80  H36 BCD     1      17.620  13.550  20.520  1.00  0.00            
ATOM     81  H37 BCD     1      19.840  15.440  21.590  1.00  0.00            
ATOM     82  H38 BCD     1      19.310  14.720  23.810  1.00  0.00            
ATOM     83  H39 BCD     1      18.040  15.680  22.960  1.00  0.00            
ATOM     84  H40 BCD     1      18.000  12.960  23.310  1.00  0.00            
ATOM     85  C25 BCD     1      26.130  13.600  21.420  1.00  0.00            
ATOM     86  O21 BCD     1      26.410  14.860  20.810  1.00  0.00            
ATOM     87  C26 BCD     1      25.580  12.700  20.380  1.00  0.00            
ATOM     88  O22 BCD     1      26.440  12.700  19.260  1.00  0.00            
ATOM     89  C27 BCD     1      24.120  13.010  20.010  1.00  0.00            
ATOM     90  O23 BCD     1      23.560  11.940  19.230  1.00  0.00            
ATOM     91  C28 BCD     1      23.280  13.380  21.210  1.00  0.00            
ATOM     92  C29 BCD     1      23.970  14.350  22.110  1.00  0.00            
ATOM     93  O24 BCD     1      25.200  13.660  22.460  1.00  0.00            
ATOM     94  C30 BCD     1      23.160  14.540  23.360  1.00  0.00            
ATOM     95  O25 BCD     1      22.930  13.370  24.080  1.00  0.00            
ATOM     96  H41 BCD     1      27.040  13.120  21.790  1.00  0.00            
ATOM     97  H42 BCD     1      25.510  11.690  20.810  1.00  0.00            
ATOM     98  H43 BCD     1      26.170  11.880  18.830  1.00  0.00            
ATOM     99  H44 BCD     1      24.200  13.950  19.450  1.00  0.00            
ATOM    100  H45 BCD     1      22.680  12.210  18.980  1.00  0.00            
ATOM    101  H46 BCD     1      23.160  12.470  21.820  1.00  0.00            
ATOM    102  H47 BCD     1      24.210  15.320  21.650  1.00  0.00            
ATOM    103  H48 BCD     1      23.750  15.190  24.010  1.00  0.00            
ATOM    104  H49 BCD     1      22.230  15.070  23.140  1.00  0.00            
ATOM    105  H50 BCD     1      23.760  12.880  24.010  1.00  0.00            
ATOM    106  C31 BCD     1      28.950  17.940  20.700  1.00  0.00            
ATOM    107  O26 BCD     1      27.820  18.730  20.540  1.00  0.00            
ATOM    108  C32 BCD     1      29.080  16.960  19.570  1.00  0.00            
ATOM    109  O27 BCD     1      29.350  17.550  18.330  1.00  0.00            
ATOM    110  C33 BCD     1      27.940  15.980  19.510  1.00  0.00            
ATOM    111  C34 BCD     1      27.650  15.440  20.910  1.00  0.00            
ATOM    112  C35 BCD     1      27.670  16.490  21.980  1.00  0.00            
ATOM    113  O28 BCD     1      28.850  17.260  21.950  1.00  0.00            
ATOM    114  C36 BCD     1      27.490  16.000  23.420  1.00  0.00            
ATOM    115  O29 BCD     1      28.400  14.880  23.620  1.00  0.00            
ATOM    116  O30 BCD     1      28.120  14.900  18.490  1.00  0.00            
ATOM    117  H51 BCD     1      29.860  18.550  20.630  1.00  0.00            
ATOM    118  H52 BCD     1      29.950  16.340  19.840  1.00  0.00            
ATOM    119  H53 BCD     1      30.230  17.940  18.370  1.00  0.00            
ATOM    120  H54 BCD     1      27.080  16.620  19.260  1.00  0.00            
ATOM    121  H55 BCD     1      27.700  14.110  18.830  1.00  0.00            
ATOM    122  H56 BCD     1      28.430  14.680  21.070  1.00  0.00            
ATOM    123  H57 BCD     1      26.790  17.090  21.720  1.00  0.00            
ATOM    124  H58 BCD     1      27.670  16.740  24.210  1.00  0.00            
ATOM    125  H59 BCD     1      26.450  15.680  23.550  1.00  0.00            
ATOM    126  H60 BCD     1      27.920  14.250  24.170  1.00  0.00            
ATOM    127  C37 BCD     1      26.580  22.720  20.490  1.00  0.00            
ATOM    128  O31 BCD     1      25.190  22.420  20.280  1.00  0.00            
ATOM    129  C38 BCD     1      27.380  22.210  19.320  1.00  0.00            
ATOM    130  O32 BCD     1      26.910  22.710  18.110  1.00  0.00            
ATOM    131  C39 BCD     1      27.550  20.660  19.370  1.00  0.00            
ATOM    132  O33 BCD     1      28.500  20.270  18.410  1.00  0.00            
ATOM    133  C40 BCD     1      27.920  20.150  20.720  1.00  0.00            
ATOM    134  C41 BCD     1      26.950  20.710  21.780  1.00  0.00            
ATOM    135  O34 BCD     1      27.010  22.140  21.730  1.00  0.00            
ATOM    136  C42 BCD     1      27.280  20.180  23.190  1.00  0.00            
ATOM    137  O35 BCD     1      28.550  20.700  23.590  1.00  0.00            
ATOM    138  H61 BCD     1      26.780  23.790  20.530  1.00  0.00            
ATOM    139  H62 BCD     1      28.410  22.550  19.500  1.00  0.00            
ATOM    140  H63 BCD     1      27.570  23.300  17.730  1.00  0.00            
ATOM    141  H64 BCD     1      26.590  20.210  19.080  1.00  0.00            
ATOM    142  H65 BCD     1      28.680  19.340  18.550  1.00  0.00            
ATOM    143  H66 BCD     1      28.950  20.340  21.030  1.00  0.00            
ATOM    144  H67 BCD     1      25.940  20.310  21.630  1.00  0.00            
ATOM    145  H68 BCD     1      26.520  20.520  23.900  1.00  0.00            
ATOM    146  H69 BCD     1      27.290  19.080  23.190  1.00  0.00            
ATOM    147  H70 BCD     1      28.610  20.380  24.500  1.00  0.00            
ATOM    148  C1  EL7     2      21.280  17.880  23.100  1.00  0.00            
ATOM    149  O1  EL7     2      22.110  17.380  22.060  1.00  0.00            
ATOM    150  C2  EL7     2      21.850  17.880  20.720  1.00  0.00            
ATOM    151  C3  EL7     2      22.960  17.290  19.830  1.00  0.00            
ATOM    152  C4  EL7     2      24.420  17.860  20.090  1.00  0.00            
ATOM    153  N1  EL7     2      22.580  17.410  18.420  1.00  0.00            
ATOM    154  C5  EL7     2      22.090  16.330  17.640  1.00  0.00            
ATOM    155  O2  EL7     2      22.230  15.250  18.190  1.00  0.00            
ATOM    156  C6  EL7     2      21.640  16.360  16.190  1.00  0.00            
ATOM    157  Cl1 EL7     2      19.820  16.250  15.900  1.00  0.00            
ATOM    158  C7  EL7     2      22.490  18.710  17.830  1.00  0.00            
ATOM    159  C8  EL7     2      21.290  19.530  17.780  1.00  0.00            
ATOM    160  C9  EL7     2      20.070  19.170  18.510  1.00  0.00            
ATOM    161  C10 EL7     2      21.550  20.760  17.220  1.00  0.00            
ATOM    162  S1  EL7     2      23.140  20.850  16.460  1.00  0.00            
ATOM    163  C11 EL7     2      23.520  19.290  17.190  1.00  0.00            
ATOM    164  C12 EL7     2      24.800  18.560  16.670  1.00  0.00            
ATOM    165  H1  EL7     2      21.340  18.970  23.220  1.00  0.00            
ATOM    166  H2  EL7     2      20.250  17.650  22.810  1.00  0.00            
ATOM    167  H3  EL7     2      21.510  17.520  24.110  1.00  0.00            
ATOM    168  H4  EL7     2      21.860  18.980  20.780  1.00  0.00            
ATOM    169  H5  EL7     2      20.820  17.610  20.450  1.00  0.00            
ATOM    170  H6  EL7     2      22.950  16.240  20.130  1.00  0.00            
ATOM    171  H7  EL7     2      24.640  17.820  21.170  1.00  0.00            
ATOM    172  H8  EL7     2      25.110  17.150  19.630  1.00  0.00            
ATOM    173  H9  EL7     2      24.680  18.840  19.670  1.00  0.00            
ATOM    174  H10 EL7     2      22.100  15.480  15.720  1.00  0.00            
ATOM    175  H11 EL7     2      22.000  17.220  15.620  1.00  0.00            
ATOM    176  H12 EL7     2      19.180  19.470  17.940  1.00  0.00            
ATOM    177  H13 EL7     2      19.900  18.100  18.680  1.00  0.00            
ATOM    178  H14 EL7     2      19.900  19.660  19.480  1.00  0.00            
ATOM    179  H15 EL7     2      20.810  21.510  17.010  1.00  0.00            
ATOM    180  H16 EL7     2      25.110  17.720  17.300  1.00  0.00            
ATOM    181  H17 EL7     2      24.650  18.260  15.620  1.00  0.00            
ATOM    182  H18 EL7     2      25.680  19.210  16.770  1.00  0.00            
TER
ENDMDL
MODEL        1
ATOM      1  C1  BCD     1      20.110  23.030  18.940  1.00  0.00            
ATOM      2  O1  BCD     1      19.800  21.580  19.010  1.00  0.00            
ATOM      3  C2  BCD     1      21.160  23.350  17.850  1.00  0.00            
ATOM      4  O2  BCD     1      20.720  22.970  16.530  1.00  0.00            
ATOM      5  C3  BCD     1      22.520  22.670  18.190  1.00  0.00            
ATOM      6  O3  BCD     1      23.600  23.090  17.260  1.00  0.00            
ATOM      7  C4  BCD     1      22.920  23.070  19.630  1.00  0.00            
ATOM      8  C5  BCD     1      21.780  22.810  20.620  1.00  0.00            
ATOM      9  O4  BCD     1      20.550  23.420  20.210  1.00  0.00            
ATOM     10  C6  BCD     1      21.980  23.340  22.030  1.00  0.00            
ATOM     11  O5  BCD     1      22.100  24.770  22.070  1.00  0.00            
ATOM     12  H1  BCD     1      19.260  23.710  18.780  1.00  0.00            
ATOM     13  H2  BCD     1      21.250  24.440  17.930  1.00  0.00            
ATOM     14  H3  BCD     1      21.380  23.270  15.910  1.00  0.00            
ATOM     15  H4  BCD     1      22.360  21.600  18.040  1.00  0.00            
ATOM     16  H5  BCD     1      24.430  22.980  17.730  1.00  0.00            
ATOM     17  H6  BCD     1      23.130  24.140  19.720  1.00  0.00            
ATOM     18  H7  BCD     1      21.590  21.750  20.840  1.00  0.00            
ATOM     19  H8  BCD     1      21.090  22.970  22.570  1.00  0.00            
ATOM     20  H9  BCD     1      22.770  22.830  22.580  1.00  0.00            
ATOM     21  H10 BCD     1      22.920  25.170  21.800  1.00  0.00            
ATOM     22  C7  BCD     1      16.420  19.130  19.050  1.00  0.00            
ATOM     23  O6  BCD     1      17.390  18.080  19.250  1.00  0.00            
ATOM     24  C8  BCD     1      16.780  19.780  17.650  1.00  0.00            
ATOM     25  O7  BCD     1      16.860  18.740  16.650  1.00  0.00            
ATOM     26  C9  BCD     1      18.170  20.400  17.700  1.00  0.00            
ATOM     27  O8  BCD     1      18.380  21.230  16.500  1.00  0.00            
ATOM     28  C10 BCD     1      18.390  21.340  18.920  1.00  0.00            
ATOM     29  C11 BCD     1      17.860  20.640  20.240  1.00  0.00            
ATOM     30  O9  BCD     1      16.550  20.090  20.090  1.00  0.00            
ATOM     31  C12 BCD     1      17.870  21.530  21.450  1.00  0.00            
ATOM     32  O10 BCD     1      17.120  22.740  21.270  1.00  0.00            
ATOM     33  H11 BCD     1      15.390  18.760  19.040  1.00  0.00            
ATOM     34  H12 BCD     1      16.020  20.520  17.360  1.00  0.00            
ATOM     35  H13 BCD     1      17.030  19.130  15.790  1.00  0.00            
ATOM     36  H14 BCD     1      18.970  19.680  17.900  1.00  0.00            
ATOM     37  H15 BCD     1      19.230  21.680  16.570  1.00  0.00            
ATOM     38  H16 BCD     1      17.900  22.310  18.730  1.00  0.00            
ATOM     39  H17 BCD     1      18.520  19.810  20.500  1.00  0.00            
ATOM     40  H18 BCD     1      17.400  20.960  22.260  1.00  0.00            
ATOM     41  H19 BCD     1      18.900  21.800  21.700  1.00  0.00            
ATOM     42  H20 BCD     1      17.050  23.290  22.060  1.00  0.00            
ATOM     43  C13 BCD     1      17.220  14.080  20.260  1.00  0.00            
ATOM     44  O11 BCD     1      18.660  14.040  20.230  1.00  0.00            
ATOM     45  C14 BCD     1      16.690  14.390  18.880  1.00  0.00            
ATOM     46  O12 BCD     1      16.990  13.410  17.880  1.00  0.00            
ATOM     47  C15 BCD     1      17.130  15.830  18.490  1.00  0.00            
ATOM     48  O13 BCD     1      16.560  16.160  17.190  1.00  0.00            
ATOM     49  C16 BCD     1      16.770  16.860  19.560  1.00  0.00            
ATOM     50  C17 BCD     1      17.210  16.410  20.960  1.00  0.00            
ATOM     51  O14 BCD     1      16.850  15.090  21.180  1.00  0.00            
ATOM     52  C18 BCD     1      16.830  17.270  22.110  1.00  0.00            
ATOM     53  O15 BCD     1      15.420  17.290  22.260  1.00  0.00            
ATOM     54  H21 BCD     1      16.870  13.090  20.590  1.00  0.00            
ATOM     55  H22 BCD     1      15.620  14.460  19.090  1.00  0.00            
ATOM     56  H23 BCD     1      17.750  13.770  17.420  1.00  0.00            
ATOM     57  H24 BCD     1      18.220  15.850  18.410  1.00  0.00            
ATOM     58  H25 BCD     1      16.760  17.100  17.180  1.00  0.00            
ATOM     59  H26 BCD     1      15.680  16.960  19.490  1.00  0.00            
ATOM     60  H27 BCD     1      18.300  16.540  21.020  1.00  0.00            
ATOM     61  H28 BCD     1      17.380  16.880  22.980  1.00  0.00            
ATOM     62  H29 BCD     1      17.270  18.270  21.960  1.00  0.00            
ATOM     63  H30 BCD     1      15.190  17.990  22.880  1.00  0.00            
ATOM     64  C19 BCD     1      21.640  11.680  21.800  1.00  0.00            
ATOM     65  O16 BCD     1      22.400  12.890  22.130  1.00  0.00            
ATOM     66  C20 BCD     1      21.480  11.550  20.320  1.00  0.00            
ATOM     67  O17 BCD     1      22.750  11.650  19.670  1.00  0.00            
ATOM     68  C21 BCD     1      20.570  12.670  19.830  1.00  0.00            
ATOM     69  O18 BCD     1      20.230  12.190  18.520  1.00  0.00            
ATOM     70  C22 BCD     1      19.300  12.790  20.690  1.00  0.00            
ATOM     71  C23 BCD     1      19.590  12.910  22.180  1.00  0.00            
ATOM     72  O19 BCD     1      20.430  11.780  22.520  1.00  0.00            
ATOM     73  C24 BCD     1      18.270  12.820  22.990  1.00  0.00            
ATOM     74  O20 BCD     1      17.870  11.470  22.990  1.00  0.00            
ATOM     75  H31 BCD     1      22.270  10.830  22.080  1.00  0.00            
ATOM     76  H32 BCD     1      20.980  10.590  20.110  1.00  0.00            
ATOM     77  H33 BCD     1      23.000  12.570  19.750  1.00  0.00            
ATOM     78  H34 BCD     1      21.070  13.650  19.750  1.00  0.00            
ATOM     79  H35 BCD     1      19.780  12.860  18.000  1.00  0.00            
ATOM     80  H36 BCD     1      18.680  11.920  20.430  1.00  0.00            
ATOM     81  H37 BCD     1      20.150  13.810  22.490  1.00  0.00            
ATOM     82  H38 BCD     1      18.430  13.210  24.010  1.00  0.00            
ATOM     83  H39 BCD     1      17.430  13.410  22.590  1.00  0.00            
ATOM     84  H40 BCD     1      18.360  10.950  23.640  1.00  0.00            
ATOM     85  C25 BCD     1      25.900  14.090  23.680  1.00  0.00            
ATOM     86  O21 BCD     1      25.790  15.230  22.810  1.00  0.00            
ATOM     87  C26 BCD     1      26.030  12.830  22.860  1.00  0.00            
ATOM     88  O22 BCD     1      27.160  13.110  21.970  1.00  0.00            
ATOM     89  C27 BCD     1      24.790  12.640  22.020  1.00  0.00            
ATOM     90  O23 BCD     1      24.860  11.240  21.530  1.00  0.00            
ATOM     91  C28 BCD     1      23.470  12.770  22.950  1.00  0.00            
ATOM     92  C29 BCD     1      23.620  13.970  23.950  1.00  0.00            
ATOM     93  O24 BCD     1      24.850  13.940  24.540  1.00  0.00            
ATOM     94  C30 BCD     1      22.530  13.850  25.040  1.00  0.00            
ATOM     95  O25 BCD     1      22.510  12.500  25.560  1.00  0.00            
ATOM     96  H41 BCD     1      26.840  14.230  24.220  1.00  0.00            
ATOM     97  H42 BCD     1      26.330  11.960  23.450  1.00  0.00            
ATOM     98  H43 BCD     1      27.340  12.210  21.680  1.00  0.00            
ATOM     99  H44 BCD     1      24.750  13.380  21.210  1.00  0.00            
ATOM    100  H45 BCD     1      24.290  11.280  20.760  1.00  0.00            
ATOM    101  H46 BCD     1      23.400  11.840  23.520  1.00  0.00            
ATOM    102  H47 BCD     1      23.580  14.970  23.490  1.00  0.00            
ATOM    103  H48 BCD     1      22.750  14.570  25.850  1.00  0.00            
ATOM    104  H49 BCD     1      21.520  14.120  24.700  1.00  0.00            
ATOM    105  H50 BCD     1      21.600  12.310  25.820  1.00  0.00            
ATOM    106  C31 BCD     1      28.110  18.630  21.970  1.00  0.00            
ATOM    107  O26 BCD     1      26.930  19.180  21.420  1.00  0.00            
ATOM    108  C32 BCD     1      28.280  17.430  21.130  1.00  0.00            
ATOM    109  O27 BCD     1      28.490  17.760  19.720  1.00  0.00            
ATOM    110  C33 BCD     1      27.150  16.410  21.280  1.00  0.00            
ATOM    111  C34 BCD     1      26.920  16.070  22.760  1.00  0.00            
ATOM    112  C35 BCD     1      26.760  17.360  23.540  1.00  0.00            
ATOM    113  O28 BCD     1      27.920  18.180  23.360  1.00  0.00            
ATOM    114  C36 BCD     1      26.510  17.180  25.080  1.00  0.00            
ATOM    115  O29 BCD     1      27.440  16.290  25.780  1.00  0.00            
ATOM    116  O30 BCD     1      27.450  15.240  20.510  1.00  0.00            
ATOM    117  H51 BCD     1      28.950  19.320  21.860  1.00  0.00            
ATOM    118  H52 BCD     1      29.240  17.000  21.440  1.00  0.00            
ATOM    119  H53 BCD     1      28.830  17.010  19.220  1.00  0.00            
ATOM    120  H54 BCD     1      26.250  16.910  20.910  1.00  0.00            
ATOM    121  H55 BCD     1      27.160  14.540  21.100  1.00  0.00            
ATOM    122  H56 BCD     1      27.820  15.620  23.190  1.00  0.00            
ATOM    123  H57 BCD     1      25.840  17.800  23.130  1.00  0.00            
ATOM    124  H58 BCD     1      26.450  18.140  25.610  1.00  0.00            
ATOM    125  H59 BCD     1      25.510  16.750  25.150  1.00  0.00            
ATOM    126  H60 BCD     1      27.190  16.310  26.710  1.00  0.00            
ATOM    127  C37 BCD     1      25.220  22.870  20.420  1.00  0.00            
ATOM    128  O31 BCD     1      24.000  22.230  20.030  1.00  0.00            
ATOM    129  C38 BCD     1      26.370  22.490  19.580  1.00  0.00            
ATOM    130  O32 BCD     1      26.270  22.830  18.240  1.00  0.00            
ATOM    131  C39 BCD     1      26.630  20.940  19.750  1.00  0.00            
ATOM    132  O33 BCD     1      27.740  20.400  18.980  1.00  0.00            
ATOM    133  C40 BCD     1      26.890  20.610  21.200  1.00  0.00            
ATOM    134  C41 BCD     1      25.780  21.150  22.090  1.00  0.00            
ATOM    135  O34 BCD     1      25.510  22.540  21.740  1.00  0.00            
ATOM    136  C42 BCD     1      26.110  21.040  23.580  1.00  0.00            
ATOM    137  O35 BCD     1      27.480  21.220  23.910  1.00  0.00            
ATOM    138  H61 BCD     1      25.170  23.950  20.530  1.00  0.00            
ATOM    139  H62 BCD     1      27.180  23.130  19.960  1.00  0.00            
ATOM    140  H63 BCD     1      27.150  22.790  17.860  1.00  0.00            
ATOM    141  H64 BCD     1      25.770  20.310  19.500  1.00  0.00            
ATOM    142  H65 BCD     1      27.980  19.520  19.280  1.00  0.00            
ATOM    143  H66 BCD     1      27.870  21.030  21.430  1.00  0.00            
ATOM    144  H67 BCD     1      24.870  20.580  21.870  1.00  0.00            
ATOM    145  H68 BCD     1      25.510  21.810  24.090  1.00  0.00            
ATOM    146  H69 BCD     1      25.680  20.080  23.890  1.00  0.00            
ATOM    147  H70 BCD     1      27.830  22.110  23.910  1.00  0.00            
ATOM    148  C1  EL7     2      21.120  16.600  23.340  1.00  0.00            
ATOM    149  O1  EL7     2      22.250  16.880  22.520  1.00  0.00            
ATOM    150  C2  EL7     2      21.990  16.560  21.150  1.00  0.00            
ATOM    151  C3  EL7     2      23.250  16.940  20.380  1.00  0.00            
ATOM    152  C4  EL7     2      23.700  18.440  20.630  1.00  0.00            
ATOM    153  N1  EL7     2      22.980  16.490  18.990  1.00  0.00            
ATOM    154  C5  EL7     2      23.160  15.140  18.650  1.00  0.00            
ATOM    155  O2  EL7     2      23.530  14.280  19.480  1.00  0.00            
ATOM    156  C6  EL7     2      22.880  14.560  17.280  1.00  0.00            
ATOM    157  Cl1 EL7     2      23.710  13.140  16.650  1.00  0.00            
ATOM    158  C7  EL7     2      22.790  17.420  17.980  1.00  0.00            
ATOM    159  C8  EL7     2      21.500  17.850  17.550  1.00  0.00            
ATOM    160  C9  EL7     2      20.250  17.170  17.960  1.00  0.00            
ATOM    161  C10 EL7     2      21.570  18.740  16.510  1.00  0.00            
ATOM    162  S1  EL7     2      23.200  19.260  16.280  1.00  0.00            
ATOM    163  C11 EL7     2      23.780  18.150  17.370  1.00  0.00            
ATOM    164  C12 EL7     2      25.260  17.920  17.570  1.00  0.00            
ATOM    165  H1  EL7     2      21.270  16.800  24.410  1.00  0.00            
ATOM    166  H2  EL7     2      20.250  17.210  23.080  1.00  0.00            
ATOM    167  H3  EL7     2      20.760  15.580  23.190  1.00  0.00            
ATOM    168  H4  EL7     2      21.070  17.020  20.770  1.00  0.00            
ATOM    169  H5  EL7     2      21.780  15.490  21.020  1.00  0.00            
ATOM    170  H6  EL7     2      24.110  16.360  20.720  1.00  0.00            
ATOM    171  H7  EL7     2      23.780  18.730  21.690  1.00  0.00            
ATOM    172  H8  EL7     2      24.650  18.600  20.100  1.00  0.00            
ATOM    173  H9  EL7     2      22.990  19.020  20.030  1.00  0.00            
ATOM    174  H10 EL7     2      23.030  15.300  16.490  1.00  0.00            
ATOM    175  H11 EL7     2      21.820  14.270  17.290  1.00  0.00            
ATOM    176  H12 EL7     2      20.560  16.120  18.000  1.00  0.00            
ATOM    177  H13 EL7     2      20.000  17.620  18.930  1.00  0.00            
ATOM    178  H14 EL7     2      19.500  17.290  17.170  1.00  0.00            
ATOM    179  H15 EL7     2      20.740  19.040  15.890  1.00  0.00            
ATOM    180  H16 EL7     2      25.540  16.910  17.910  1.00  0.00            
ATOM    181  H17 EL7     2      25.780  18.060  16.610  1.00  0.00            
ATOM    182  H18 EL7     2      25.790  18.640  18.200  1.00  0.00            
TER
ENDMDL
MODEL        1
ATOM      1  C1  BCD     1      29.380  23.370  19.920  1.00  0.00            
ATOM      2  O1  BCD     1      28.560  22.200  19.730  1.00  0.00            
ATOM      3  C2  BCD     1      30.700  23.040  20.720  1.00  0.00            
ATOM      4  O2  BCD     1      31.560  22.140  19.990  1.00  0.00            
ATOM      5  C3  BCD     1      30.370  22.490  22.140  1.00  0.00            
ATOM      6  O3  BCD     1      31.580  22.350  22.920  1.00  0.00            
ATOM      7  C4  BCD     1      29.420  23.470  22.830  1.00  0.00            
ATOM      8  C5  BCD     1      28.230  23.810  21.910  1.00  0.00            
ATOM      9  O4  BCD     1      28.630  24.230  20.620  1.00  0.00            
ATOM     10  C6  BCD     1      27.230  24.810  22.480  1.00  0.00            
ATOM     11  O5  BCD     1      27.910  26.060  22.630  1.00  0.00            
ATOM     12  H1  BCD     1      29.570  23.860  18.960  1.00  0.00            
ATOM     13  H2  BCD     1      31.260  23.980  20.870  1.00  0.00            
ATOM     14  H3  BCD     1      32.340  22.150  20.540  1.00  0.00            
ATOM     15  H4  BCD     1      29.810  21.550  22.030  1.00  0.00            
ATOM     16  H5  BCD     1      31.370  22.140  23.830  1.00  0.00            
ATOM     17  H6  BCD     1      29.840  24.430  23.130  1.00  0.00            
ATOM     18  H7  BCD     1      27.690  22.860  21.810  1.00  0.00            
ATOM     19  H8  BCD     1      26.300  24.900  21.900  1.00  0.00            
ATOM     20  H9  BCD     1      26.920  24.450  23.460  1.00  0.00            
ATOM     21  H10 BCD     1      27.200  26.680  22.850  1.00  0.00            
ATOM     22  C7  BCD     1      26.800  20.220  16.630  1.00  0.00            
ATOM     23  O6  BCD     1      26.760  18.990  17.310  1.00  0.00            
ATOM     24  C8  BCD     1      28.200  20.730  16.440  1.00  0.00            
ATOM     25  O7  BCD     1      28.950  19.840  15.720  1.00  0.00            
ATOM     26  C9  BCD     1      28.850  21.000  17.770  1.00  0.00            
ATOM     27  O8  BCD     1      30.250  21.460  17.600  1.00  0.00            
ATOM     28  C10 BCD     1      28.000  21.990  18.490  1.00  0.00            
ATOM     29  C11 BCD     1      26.510  21.540  18.650  1.00  0.00            
ATOM     30  O9  BCD     1      25.940  21.050  17.400  1.00  0.00            
ATOM     31  C12 BCD     1      25.650  22.700  19.050  1.00  0.00            
ATOM     32  O10 BCD     1      24.480  22.210  19.530  1.00  0.00            
ATOM     33  H11 BCD     1      26.290  20.050  15.670  1.00  0.00            
ATOM     34  H12 BCD     1      28.180  21.670  15.870  1.00  0.00            
ATOM     35  H13 BCD     1      29.250  20.200  14.890  1.00  0.00            
ATOM     36  H14 BCD     1      28.760  20.030  18.280  1.00  0.00            
ATOM     37  H15 BCD     1      30.650  21.530  18.470  1.00  0.00            
ATOM     38  H16 BCD     1      28.060  22.910  17.880  1.00  0.00            
ATOM     39  H17 BCD     1      26.470  20.760  19.430  1.00  0.00            
ATOM     40  H18 BCD     1      26.170  23.330  19.780  1.00  0.00            
ATOM     41  H19 BCD     1      25.470  23.410  18.220  1.00  0.00            
ATOM     42  H20 BCD     1      24.120  21.620  18.870  1.00  0.00            
ATOM     43  C13 BCD     1      25.720  15.030  17.180  1.00  0.00            
ATOM     44  O11 BCD     1      25.610  15.170  18.530  1.00  0.00            
ATOM     45  C14 BCD     1      27.150  15.260  16.780  1.00  0.00            
ATOM     46  O12 BCD     1      28.090  14.320  17.380  1.00  0.00            
ATOM     47  C15 BCD     1      27.610  16.750  17.090  1.00  0.00            
ATOM     48  O13 BCD     1      28.930  17.030  16.620  1.00  0.00            
ATOM     49  C16 BCD     1      26.540  17.740  16.590  1.00  0.00            
ATOM     50  C17 BCD     1      25.090  17.320  16.740  1.00  0.00            
ATOM     51  O14 BCD     1      24.860  15.890  16.540  1.00  0.00            
ATOM     52  C18 BCD     1      24.180  18.070  15.880  1.00  0.00            
ATOM     53  O15 BCD     1      24.480  17.830  14.510  1.00  0.00            
ATOM     54  H21 BCD     1      25.540  13.980  16.940  1.00  0.00            
ATOM     55  H22 BCD     1      27.210  15.250  15.690  1.00  0.00            
ATOM     56  H23 BCD     1      27.920  14.360  18.320  1.00  0.00            
ATOM     57  H24 BCD     1      27.680  16.770  18.190  1.00  0.00            
ATOM     58  H25 BCD     1      28.960  17.990  16.650  1.00  0.00            
ATOM     59  H26 BCD     1      26.810  17.990  15.550  1.00  0.00            
ATOM     60  H27 BCD     1      24.940  17.470  17.820  1.00  0.00            
ATOM     61  H28 BCD     1      23.140  17.800  16.090  1.00  0.00            
ATOM     62  H29 BCD     1      24.300  19.130  16.150  1.00  0.00            
ATOM     63  H30 BCD     1      24.970  17.010  14.410  1.00  0.00            
ATOM     64  C19 BCD     1      24.450  13.000  21.900  1.00  0.00            
ATOM     65  O16 BCD     1      24.500  14.240  22.650  1.00  0.00            
ATOM     66  C20 BCD     1      25.840  12.710  21.400  1.00  0.00            
ATOM     67  O17 BCD     1      26.660  12.530  22.610  1.00  0.00            
ATOM     68  C21 BCD     1      26.340  13.770  20.400  1.00  0.00            
ATOM     69  O18 BCD     1      27.630  13.290  19.890  1.00  0.00            
ATOM     70  C22 BCD     1      25.260  13.970  19.290  1.00  0.00            
ATOM     71  C23 BCD     1      23.900  14.250  19.900  1.00  0.00            
ATOM     72  O19 BCD     1      23.580  13.150  20.780  1.00  0.00            
ATOM     73  C24 BCD     1      22.800  14.360  18.930  1.00  0.00            
ATOM     74  O20 BCD     1      22.570  13.150  18.130  1.00  0.00            
ATOM     75  H31 BCD     1      24.140  12.160  22.540  1.00  0.00            
ATOM     76  H32 BCD     1      25.710  11.770  20.860  1.00  0.00            
ATOM     77  H33 BCD     1      27.010  13.340  22.990  1.00  0.00            
ATOM     78  H34 BCD     1      26.430  14.750  20.880  1.00  0.00            
ATOM     79  H35 BCD     1      27.500  12.550  19.290  1.00  0.00            
ATOM     80  H36 BCD     1      25.260  13.090  18.630  1.00  0.00            
ATOM     81  H37 BCD     1      23.940  15.260  20.340  1.00  0.00            
ATOM     82  H38 BCD     1      21.910  14.530  19.550  1.00  0.00            
ATOM     83  H39 BCD     1      22.870  15.280  18.320  1.00  0.00            
ATOM     84  H40 BCD     1      22.580  12.480  18.830  1.00  0.00            
ATOM     85  C25 BCD     1      23.860  15.680  26.450  1.00  0.00            
ATOM     86  O21 BCD     1      25.000  16.480  26.240  1.00  0.00            
ATOM     87  C26 BCD     1      24.330  14.190  26.400  1.00  0.00            
ATOM     88  O22 BCD     1      25.450  13.960  27.310  1.00  0.00            
ATOM     89  C27 BCD     1      24.820  13.800  24.980  1.00  0.00            
ATOM     90  O23 BCD     1      24.970  12.360  24.850  1.00  0.00            
ATOM     91  C28 BCD     1      23.920  14.320  23.930  1.00  0.00            
ATOM     92  C29 BCD     1      23.380  15.750  24.110  1.00  0.00            
ATOM     93  O24 BCD     1      22.910  15.900  25.430  1.00  0.00            
ATOM     94  C30 BCD     1      22.260  16.090  23.070  1.00  0.00            
ATOM     95  O25 BCD     1      21.130  15.210  23.330  1.00  0.00            
ATOM     96  H41 BCD     1      23.440  15.870  27.440  1.00  0.00            
ATOM     97  H42 BCD     1      23.550  13.460  26.640  1.00  0.00            
ATOM     98  H43 BCD     1      25.420  13.020  27.550  1.00  0.00            
ATOM     99  H44 BCD     1      25.760  14.340  24.810  1.00  0.00            
ATOM    100  H45 BCD     1      25.530  12.230  24.080  1.00  0.00            
ATOM    101  H46 BCD     1      23.010  13.720  23.870  1.00  0.00            
ATOM    102  H47 BCD     1      24.140  16.520  23.930  1.00  0.00            
ATOM    103  H48 BCD     1      21.880  17.120  23.130  1.00  0.00            
ATOM    104  H49 BCD     1      22.630  15.980  22.040  1.00  0.00            
ATOM    105  H50 BCD     1      20.330  15.720  23.160  1.00  0.00            
ATOM    106  C31 BCD     1      26.730  19.610  28.210  1.00  0.00            
ATOM    107  O26 BCD     1      27.050  20.230  26.950  1.00  0.00            
ATOM    108  C32 BCD     1      27.310  18.200  28.330  1.00  0.00            
ATOM    109  O27 BCD     1      28.670  18.300  28.370  1.00  0.00            
ATOM    110  C33 BCD     1      26.810  17.260  27.270  1.00  0.00            
ATOM    111  C34 BCD     1      25.320  17.230  27.360  1.00  0.00            
ATOM    112  C35 BCD     1      24.750  18.690  27.230  1.00  0.00            
ATOM    113  O28 BCD     1      25.340  19.450  28.310  1.00  0.00            
ATOM    114  C36 BCD     1      23.250  18.770  27.330  1.00  0.00            
ATOM    115  O29 BCD     1      22.820  20.080  27.220  1.00  0.00            
ATOM    116  O30 BCD     1      27.330  15.890  27.510  1.00  0.00            
ATOM    117  H51 BCD     1      27.110  20.190  29.050  1.00  0.00            
ATOM    118  H52 BCD     1      26.950  17.750  29.270  1.00  0.00            
ATOM    119  H53 BCD     1      29.050  17.490  28.730  1.00  0.00            
ATOM    120  H54 BCD     1      27.030  17.650  26.270  1.00  0.00            
ATOM    121  H55 BCD     1      26.790  15.190  27.130  1.00  0.00            
ATOM    122  H56 BCD     1      25.010  16.780  28.310  1.00  0.00            
ATOM    123  H57 BCD     1      25.070  19.080  26.260  1.00  0.00            
ATOM    124  H58 BCD     1      22.870  18.210  26.470  1.00  0.00            
ATOM    125  H59 BCD     1      22.980  18.330  28.300  1.00  0.00            
ATOM    126  H60 BCD     1      22.880  20.230  26.270  1.00  0.00            
ATOM    127  C37 BCD     1      28.980  23.450  25.160  1.00  0.00            
ATOM    128  O31 BCD     1      28.850  22.720  23.970  1.00  0.00            
ATOM    129  C38 BCD     1      29.790  22.640  26.150  1.00  0.00            
ATOM    130  O32 BCD     1      31.130  22.530  25.730  1.00  0.00            
ATOM    131  C39 BCD     1      29.090  21.330  26.510  1.00  0.00            
ATOM    132  O33 BCD     1      29.890  20.700  27.530  1.00  0.00            
ATOM    133  C40 BCD     1      27.660  21.560  26.990  1.00  0.00            
ATOM    134  C41 BCD     1      26.880  22.570  26.060  1.00  0.00            
ATOM    135  O34 BCD     1      27.710  23.770  25.810  1.00  0.00            
ATOM    136  C42 BCD     1      25.530  22.980  26.730  1.00  0.00            
ATOM    137  O35 BCD     1      24.710  23.720  25.810  1.00  0.00            
ATOM    138  H61 BCD     1      29.450  24.420  25.010  1.00  0.00            
ATOM    139  H62 BCD     1      29.760  23.200  27.090  1.00  0.00            
ATOM    140  H63 BCD     1      31.420  21.650  25.980  1.00  0.00            
ATOM    141  H64 BCD     1      29.030  20.760  25.570  1.00  0.00            
ATOM    142  H65 BCD     1      29.540  19.830  27.770  1.00  0.00            
ATOM    143  H66 BCD     1      27.750  22.080  27.950  1.00  0.00            
ATOM    144  H67 BCD     1      26.690  22.010  25.140  1.00  0.00            
ATOM    145  H68 BCD     1      25.000  22.060  27.010  1.00  0.00            
ATOM    146  H69 BCD     1      25.740  23.530  27.660  1.00  0.00            
ATOM    147  H70 BCD     1      25.230  24.500  25.630  1.00  0.00            
ATOM    148  C1  EL7     2      23.830  18.630  21.130  1.00  0.00            
ATOM    149  O1  EL7     2      24.880  18.650  22.170  1.00  0.00            
ATOM    150  C2  EL7     2      25.970  17.780  21.900  1.00  0.00            
ATOM    151  C3  EL7     2      27.030  18.020  23.000  1.00  0.00            
ATOM    152  C4  EL7     2      27.280  19.580  23.000  1.00  0.00            
ATOM    153  N1  EL7     2      28.300  17.250  22.820  1.00  0.00            
ATOM    154  C5  EL7     2      28.260  15.820  22.830  1.00  0.00            
ATOM    155  O2  EL7     2      27.270  15.230  23.070  1.00  0.00            
ATOM    156  C6  EL7     2      29.520  15.030  22.610  1.00  0.00            
ATOM    157  Cl1 EL7     2      30.440  14.900  24.090  1.00  0.00            
ATOM    158  C7  EL7     2      29.560  17.910  22.780  1.00  0.00            
ATOM    159  C8  EL7     2      30.160  18.230  21.510  1.00  0.00            
ATOM    160  C9  EL7     2      29.440  18.070  20.150  1.00  0.00            
ATOM    161  C10 EL7     2      31.290  18.980  21.610  1.00  0.00            
ATOM    162  S1  EL7     2      31.790  19.130  23.290  1.00  0.00            
ATOM    163  C11 EL7     2      30.360  18.290  23.800  1.00  0.00            
ATOM    164  C12 EL7     2      30.130  17.920  25.250  1.00  0.00            
ATOM    165  H1  EL7     2      24.350  18.970  20.220  1.00  0.00            
ATOM    166  H2  EL7     2      23.400  17.640  20.940  1.00  0.00            
ATOM    167  H3  EL7     2      23.000  19.240  21.510  1.00  0.00            
ATOM    168  H4  EL7     2      26.470  17.910  20.930  1.00  0.00            
ATOM    169  H5  EL7     2      25.600  16.750  21.880  1.00  0.00            
ATOM    170  H6  EL7     2      26.630  17.720  23.980  1.00  0.00            
ATOM    171  H7  EL7     2      26.420  20.140  23.380  1.00  0.00            
ATOM    172  H8  EL7     2      28.180  19.990  23.480  1.00  0.00            
ATOM    173  H9  EL7     2      27.280  19.930  21.960  1.00  0.00            
ATOM    174  H10 EL7     2      30.160  15.580  21.910  1.00  0.00            
ATOM    175  H11 EL7     2      29.280  14.080  22.120  1.00  0.00            
ATOM    176  H12 EL7     2      29.970  18.370  19.250  1.00  0.00            
ATOM    177  H13 EL7     2      29.430  16.990  19.960  1.00  0.00            
ATOM    178  H14 EL7     2      28.390  18.400  20.190  1.00  0.00            
ATOM    179  H15 EL7     2      31.810  19.530  20.840  1.00  0.00            
ATOM    180  H16 EL7     2      30.070  18.850  25.840  1.00  0.00            
ATOM    181  H17 EL7     2      29.170  17.420  25.350  1.00  0.00            
ATOM    182  H18 EL7     2      30.880  17.240  25.670  1.00  0.00            
TER
ENDMDL
MODEL        1
ATOM      1  C1  BCD     1      24.550  22.420  25.450  1.00  0.00            
ATOM      2  O1  BCD     1      23.210  21.980  25.480  1.00  0.00            
ATOM      3  C2  BCD     1      25.500  21.310  25.390  1.00  0.00            
ATOM      4  O2  BCD     1      25.310  20.480  24.190  1.00  0.00            
ATOM      5  C3  BCD     1      25.440  20.340  26.500  1.00  0.00            
ATOM      6  O3  BCD     1      26.390  19.290  26.360  1.00  0.00            
ATOM      7  C4  BCD     1      25.510  21.050  27.870  1.00  0.00            
ATOM      8  C5  BCD     1      24.600  22.330  27.900  1.00  0.00            
ATOM      9  O4  BCD     1      24.820  23.120  26.670  1.00  0.00            
ATOM     10  C6  BCD     1      24.930  23.120  29.120  1.00  0.00            
ATOM     11  O5  BCD     1      24.120  24.300  29.110  1.00  0.00            
ATOM     12  H1  BCD     1      24.680  23.050  24.560  1.00  0.00            
ATOM     13  H2  BCD     1      26.450  21.850  25.320  1.00  0.00            
ATOM     14  H3  BCD     1      24.890  19.640  24.410  1.00  0.00            
ATOM     15  H4  BCD     1      24.460  19.860  26.560  1.00  0.00            
ATOM     16  H5  BCD     1      26.320  18.750  27.150  1.00  0.00            
ATOM     17  H6  BCD     1      26.510  21.280  28.270  1.00  0.00            
ATOM     18  H7  BCD     1      23.600  21.880  27.910  1.00  0.00            
ATOM     19  H8  BCD     1      24.820  22.660  30.110  1.00  0.00            
ATOM     20  H9  BCD     1      26.000  23.340  29.040  1.00  0.00            
ATOM     21  H10 BCD     1      24.350  24.640  28.240  1.00  0.00            
ATOM     22  C7  BCD     1      19.720  21.940  23.290  1.00  0.00            
ATOM     23  O6  BCD     1      19.650  20.510  23.360  1.00  0.00            
ATOM     24  C8  BCD     1      20.930  22.390  22.460  1.00  0.00            
ATOM     25  O7  BCD     1      20.840  21.830  21.120  1.00  0.00            
ATOM     26  C9  BCD     1      22.280  22.050  23.210  1.00  0.00            
ATOM     27  O8  BCD     1      23.340  22.500  22.530  1.00  0.00            
ATOM     28  C10 BCD     1      22.250  22.600  24.640  1.00  0.00            
ATOM     29  C11 BCD     1      20.960  22.070  25.380  1.00  0.00            
ATOM     30  O9  BCD     1      19.860  22.490  24.630  1.00  0.00            
ATOM     31  C12 BCD     1      20.950  22.420  26.860  1.00  0.00            
ATOM     32  O10 BCD     1      21.330  23.790  27.130  1.00  0.00            
ATOM     33  H11 BCD     1      18.810  22.320  22.810  1.00  0.00            
ATOM     34  H12 BCD     1      20.990  23.490  22.500  1.00  0.00            
ATOM     35  H13 BCD     1      21.390  22.380  20.570  1.00  0.00            
ATOM     36  H14 BCD     1      22.290  20.960  23.130  1.00  0.00            
ATOM     37  H15 BCD     1      24.090  22.000  22.850  1.00  0.00            
ATOM     38  H16 BCD     1      22.220  23.690  24.750  1.00  0.00            
ATOM     39  H17 BCD     1      20.930  20.980  25.330  1.00  0.00            
ATOM     40  H18 BCD     1      19.960  22.310  27.330  1.00  0.00            
ATOM     41  H19 BCD     1      21.670  21.700  27.280  1.00  0.00            
ATOM     42  H20 BCD     1      21.080  24.040  28.020  1.00  0.00            
ATOM     43  C13 BCD     1      17.030  17.470  22.200  1.00  0.00            
ATOM     44  O11 BCD     1      17.490  16.630  23.220  1.00  0.00            
ATOM     45  C14 BCD     1      18.150  17.830  21.240  1.00  0.00            
ATOM     46  O12 BCD     1      18.580  16.580  20.600  1.00  0.00            
ATOM     47  C15 BCD     1      19.290  18.610  21.910  1.00  0.00            
ATOM     48  O13 BCD     1      20.230  19.030  20.960  1.00  0.00            
ATOM     49  C16 BCD     1      18.670  19.880  22.510  1.00  0.00            
ATOM     50  C17 BCD     1      17.490  19.480  23.390  1.00  0.00            
ATOM     51  O14 BCD     1      16.500  18.710  22.680  1.00  0.00            
ATOM     52  C18 BCD     1      16.810  20.630  24.030  1.00  0.00            
ATOM     53  O15 BCD     1      16.090  21.380  23.130  1.00  0.00            
ATOM     54  H21 BCD     1      16.200  16.950  21.700  1.00  0.00            
ATOM     55  H22 BCD     1      17.760  18.430  20.410  1.00  0.00            
ATOM     56  H23 BCD     1      19.150  16.750  19.850  1.00  0.00            
ATOM     57  H24 BCD     1      19.630  17.970  22.730  1.00  0.00            
ATOM     58  H25 BCD     1      20.390  19.970  21.050  1.00  0.00            
ATOM     59  H26 BCD     1      18.330  20.570  21.730  1.00  0.00            
ATOM     60  H27 BCD     1      17.870  18.920  24.250  1.00  0.00            
ATOM     61  H28 BCD     1      16.120  20.240  24.800  1.00  0.00            
ATOM     62  H29 BCD     1      17.590  21.220  24.520  1.00  0.00            
ATOM     63  H30 BCD     1      15.830  22.230  23.490  1.00  0.00            
ATOM     64  C19 BCD     1      16.460  13.250  25.380  1.00  0.00            
ATOM     65  O16 BCD     1      17.470  13.610  26.300  1.00  0.00            
ATOM     66  C20 BCD     1      17.140  13.020  23.990  1.00  0.00            
ATOM     67  O17 BCD     1      18.230  12.110  24.150  1.00  0.00            
ATOM     68  C21 BCD     1      17.700  14.320  23.490  1.00  0.00            
ATOM     69  O18 BCD     1      18.170  14.190  22.160  1.00  0.00            
ATOM     70  C22 BCD     1      16.690  15.470  23.530  1.00  0.00            
ATOM     71  C23 BCD     1      16.010  15.570  24.810  1.00  0.00            
ATOM     72  O19 BCD     1      15.490  14.280  25.290  1.00  0.00            
ATOM     73  C24 BCD     1      14.780  16.570  24.850  1.00  0.00            
ATOM     74  O20 BCD     1      13.710  16.160  24.020  1.00  0.00            
ATOM     75  H31 BCD     1      16.090  12.300  25.780  1.00  0.00            
ATOM     76  H32 BCD     1      16.450  12.490  23.330  1.00  0.00            
ATOM     77  H33 BCD     1      18.580  11.960  23.270  1.00  0.00            
ATOM     78  H34 BCD     1      18.470  14.670  24.180  1.00  0.00            
ATOM     79  H35 BCD     1      18.530  15.060  21.960  1.00  0.00            
ATOM     80  H36 BCD     1      15.970  15.330  22.720  1.00  0.00            
ATOM     81  H37 BCD     1      16.740  16.040  25.490  1.00  0.00            
ATOM     82  H38 BCD     1      14.380  16.630  25.870  1.00  0.00            
ATOM     83  H39 BCD     1      15.090  17.580  24.570  1.00  0.00            
ATOM     84  H40 BCD     1      13.150  15.620  24.580  1.00  0.00            
ATOM     85  C25 BCD     1      18.550  13.550  30.270  1.00  0.00            
ATOM     86  O21 BCD     1      19.360  14.680  30.030  1.00  0.00            
ATOM     87  C26 BCD     1      18.840  12.360  29.400  1.00  0.00            
ATOM     88  O22 BCD     1      20.120  11.820  29.630  1.00  0.00            
ATOM     89  C27 BCD     1      18.680  12.650  27.950  1.00  0.00            
ATOM     90  O23 BCD     1      19.070  11.500  27.190  1.00  0.00            
ATOM     91  C28 BCD     1      17.230  13.140  27.650  1.00  0.00            
ATOM     92  C29 BCD     1      16.870  14.230  28.590  1.00  0.00            
ATOM     93  O24 BCD     1      17.170  13.820  29.950  1.00  0.00            
ATOM     94  C30 BCD     1      15.300  14.480  28.620  1.00  0.00            
ATOM     95  O25 BCD     1      14.580  13.290  29.040  1.00  0.00            
ATOM     96  H41 BCD     1      18.490  13.300  31.340  1.00  0.00            
ATOM     97  H42 BCD     1      18.050  11.630  29.650  1.00  0.00            
ATOM     98  H43 BCD     1      20.120  11.170  28.920  1.00  0.00            
ATOM     99  H44 BCD     1      19.340  13.480  27.670  1.00  0.00            
ATOM    100  H45 BCD     1      19.160  11.690  26.250  1.00  0.00            
ATOM    101  H46 BCD     1      16.450  12.370  27.730  1.00  0.00            
ATOM    102  H47 BCD     1      17.300  15.180  28.270  1.00  0.00            
ATOM    103  H48 BCD     1      15.010  15.260  29.330  1.00  0.00            
ATOM    104  H49 BCD     1      14.890  14.820  27.660  1.00  0.00            
ATOM    105  H50 BCD     1      15.060  12.750  29.670  1.00  0.00            
ATOM    106  C31 BCD     1      22.110  16.820  32.330  1.00  0.00            
ATOM    107  O26 BCD     1      22.750  17.250  31.090  1.00  0.00            
ATOM    108  C32 BCD     1      22.150  15.310  32.450  1.00  0.00            
ATOM    109  O27 BCD     1      23.520  14.890  32.460  1.00  0.00            
ATOM    110  C33 BCD     1      21.440  14.650  31.290  1.00  0.00            
ATOM    111  C34 BCD     1      20.050  15.180  31.180  1.00  0.00            
ATOM    112  C35 BCD     1      19.970  16.690  31.040  1.00  0.00            
ATOM    113  O28 BCD     1      20.710  17.230  32.180  1.00  0.00            
ATOM    114  C36 BCD     1      18.640  17.310  31.000  1.00  0.00            
ATOM    115  O29 BCD     1      17.830  16.970  32.110  1.00  0.00            
ATOM    116  O30 BCD     1      21.460  13.190  31.510  1.00  0.00            
ATOM    117  H51 BCD     1      22.470  17.160  33.300  1.00  0.00            
ATOM    118  H52 BCD     1      21.580  14.990  33.330  1.00  0.00            
ATOM    119  H53 BCD     1      23.830  15.360  31.680  1.00  0.00            
ATOM    120  H54 BCD     1      21.910  14.910  30.340  1.00  0.00            
ATOM    121  H55 BCD     1      20.950  12.830  30.780  1.00  0.00            
ATOM    122  H56 BCD     1      19.560  14.950  32.130  1.00  0.00            
ATOM    123  H57 BCD     1      20.430  17.050  30.110  1.00  0.00            
ATOM    124  H58 BCD     1      18.800  18.390  30.890  1.00  0.00            
ATOM    125  H59 BCD     1      18.120  17.080  30.070  1.00  0.00            
ATOM    126  H60 BCD     1      18.230  17.180  32.960  1.00  0.00            
ATOM    127  C37 BCD     1      25.670  19.840  30.010  1.00  0.00            
ATOM    128  O31 BCD     1      24.890  20.240  28.850  1.00  0.00            
ATOM    129  C38 BCD     1      26.010  18.310  29.940  1.00  0.00            
ATOM    130  O32 BCD     1      26.690  18.040  28.710  1.00  0.00            
ATOM    131  C39 BCD     1      24.800  17.390  30.120  1.00  0.00            
ATOM    132  O33 BCD     1      25.130  16.010  30.210  1.00  0.00            
ATOM    133  C40 BCD     1      23.990  17.900  31.320  1.00  0.00            
ATOM    134  C41 BCD     1      23.750  19.430  31.400  1.00  0.00            
ATOM    135  O34 BCD     1      24.990  20.070  31.240  1.00  0.00            
ATOM    136  C42 BCD     1      23.130  19.990  32.670  1.00  0.00            
ATOM    137  O35 BCD     1      23.980  19.700  33.830  1.00  0.00            
ATOM    138  H61 BCD     1      26.680  20.260  29.960  1.00  0.00            
ATOM    139  H62 BCD     1      26.760  18.130  30.720  1.00  0.00            
ATOM    140  H63 BCD     1      27.200  17.220  28.740  1.00  0.00            
ATOM    141  H64 BCD     1      24.150  17.550  29.260  1.00  0.00            
ATOM    142  H65 BCD     1      25.820  15.940  29.550  1.00  0.00            
ATOM    143  H66 BCD     1      24.500  17.530  32.220  1.00  0.00            
ATOM    144  H67 BCD     1      23.090  19.750  30.580  1.00  0.00            
ATOM    145  H68 BCD     1      23.120  21.080  32.600  1.00  0.00            
ATOM    146  H69 BCD     1      22.110  19.610  32.800  1.00  0.00            
ATOM    147  H70 BCD     1      23.550  19.970  34.650  1.00  0.00            
ATOM    148  C1  EL7     2      20.400  19.620  28.530  1.00  0.00            
ATOM    149  O1  EL7     2      20.310  18.930  27.300  1.00  0.00            
ATOM    150  C2  EL7     2      21.350  18.050  26.950  1.00  0.00            
ATOM    151  C3  EL7     2      21.170  17.290  25.650  1.00  0.00            
ATOM    152  C4  EL7     2      19.810  16.570  25.610  1.00  0.00            
ATOM    153  N1  EL7     2      22.320  16.430  25.250  1.00  0.00            
ATOM    154  C5  EL7     2      23.490  17.060  24.880  1.00  0.00            
ATOM    155  O2  EL7     2      23.540  18.230  24.750  1.00  0.00            
ATOM    156  C6  EL7     2      24.750  16.120  24.470  1.00  0.00            
ATOM    157  Cl1 EL7     2      26.150  17.070  23.730  1.00  0.00            
ATOM    158  C7  EL7     2      22.120  15.030  25.100  1.00  0.00            
ATOM    159  C8  EL7     2      22.010  14.200  26.260  1.00  0.00            
ATOM    160  C9  EL7     2      22.210  14.720  27.700  1.00  0.00            
ATOM    161  C10 EL7     2      21.730  12.870  26.020  1.00  0.00            
ATOM    162  S1  EL7     2      21.460  12.630  24.320  1.00  0.00            
ATOM    163  C11 EL7     2      22.010  14.290  23.950  1.00  0.00            
ATOM    164  C12 EL7     2      21.650  14.940  22.670  1.00  0.00            
ATOM    165  H1  EL7     2      20.400  19.020  29.450  1.00  0.00            
ATOM    166  H2  EL7     2      21.290  20.250  28.450  1.00  0.00            
ATOM    167  H3  EL7     2      19.500  20.250  28.570  1.00  0.00            
ATOM    168  H4  EL7     2      21.600  17.280  27.700  1.00  0.00            
ATOM    169  H5  EL7     2      22.190  18.740  26.820  1.00  0.00            
ATOM    170  H6  EL7     2      21.080  18.030  24.850  1.00  0.00            
ATOM    171  H7  EL7     2      19.030  17.320  25.790  1.00  0.00            
ATOM    172  H8  EL7     2      19.730  16.090  24.620  1.00  0.00            
ATOM    173  H9  EL7     2      19.720  15.800  26.380  1.00  0.00            
ATOM    174  H10 EL7     2      24.460  15.360  23.720  1.00  0.00            
ATOM    175  H11 EL7     2      25.040  15.560  25.360  1.00  0.00            
ATOM    176  H12 EL7     2      22.510  13.940  28.410  1.00  0.00            
ATOM    177  H13 EL7     2      23.000  15.470  27.600  1.00  0.00            
ATOM    178  H14 EL7     2      21.350  15.200  28.180  1.00  0.00            
ATOM    179  H15 EL7     2      21.580  12.060  26.720  1.00  0.00            
ATOM    180  H16 EL7     2      22.090  15.940  22.670  1.00  0.00            
ATOM    181  H17 EL7     2      21.980  14.360  21.800  1.00  0.00            
ATOM    182  H18 EL7     2      20.560  15.090  22.710  1.00  0.00            
TER
ENDMDL
MODEL        1
ATOM      1  C1  BCD     1      25.260  23.410  26.170  1.00  0.00            
ATOM      2  O1  BCD     1      24.090  22.710  25.820  1.00  0.00            
ATOM      3  C2  BCD     1      26.550  22.500  26.300  1.00  0.00            
ATOM      4  O2  BCD     1      26.940  22.020  25.020  1.00  0.00            
ATOM      5  C3  BCD     1      26.330  21.360  27.380  1.00  0.00            
ATOM      6  O3  BCD     1      27.450  20.480  27.420  1.00  0.00            
ATOM      7  C4  BCD     1      26.070  22.090  28.670  1.00  0.00            
ATOM      8  C5  BCD     1      24.930  23.150  28.610  1.00  0.00            
ATOM      9  O4  BCD     1      25.030  24.050  27.460  1.00  0.00            
ATOM     10  C6  BCD     1      24.780  24.000  29.920  1.00  0.00            
ATOM     11  O5  BCD     1      23.710  24.940  29.640  1.00  0.00            
ATOM     12  H1  BCD     1      25.430  24.110  25.340  1.00  0.00            
ATOM     13  H2  BCD     1      27.350  23.190  26.620  1.00  0.00            
ATOM     14  H3  BCD     1      27.840  21.690  25.070  1.00  0.00            
ATOM     15  H4  BCD     1      25.480  20.730  27.110  1.00  0.00            
ATOM     16  H5  BCD     1      27.270  19.740  28.000  1.00  0.00            
ATOM     17  H6  BCD     1      26.980  22.620  28.980  1.00  0.00            
ATOM     18  H7  BCD     1      24.040  22.520  28.490  1.00  0.00            
ATOM     19  H8  BCD     1      24.490  23.410  30.800  1.00  0.00            
ATOM     20  H9  BCD     1      25.730  24.470  30.210  1.00  0.00            
ATOM     21  H10 BCD     1      23.720  24.990  28.680  1.00  0.00            
ATOM     22  C7  BCD     1      20.720  23.160  23.540  1.00  0.00            
ATOM     23  O6  BCD     1      20.490  21.820  23.310  1.00  0.00            
ATOM     24  C8  BCD     1      21.970  23.580  22.890  1.00  0.00            
ATOM     25  O7  BCD     1      21.970  23.480  21.460  1.00  0.00            
ATOM     26  C9  BCD     1      23.200  22.990  23.540  1.00  0.00            
ATOM     27  O8  BCD     1      24.480  23.480  22.980  1.00  0.00            
ATOM     28  C10 BCD     1      23.130  23.380  25.060  1.00  0.00            
ATOM     29  C11 BCD     1      21.770  22.960  25.690  1.00  0.00            
ATOM     30  O9  BCD     1      20.750  23.470  24.850  1.00  0.00            
ATOM     31  C12 BCD     1      21.550  23.400  27.150  1.00  0.00            
ATOM     32  O10 BCD     1      21.940  24.800  27.270  1.00  0.00            
ATOM     33  H11 BCD     1      19.910  23.700  23.030  1.00  0.00            
ATOM     34  H12 BCD     1      22.020  24.660  23.100  1.00  0.00            
ATOM     35  H13 BCD     1      22.870  23.250  21.190  1.00  0.00            
ATOM     36  H14 BCD     1      23.110  21.900  23.530  1.00  0.00            
ATOM     37  H15 BCD     1      25.250  23.200  23.470  1.00  0.00            
ATOM     38  H16 BCD     1      23.220  24.460  25.200  1.00  0.00            
ATOM     39  H17 BCD     1      21.640  21.870  25.690  1.00  0.00            
ATOM     40  H18 BCD     1      20.460  23.350  27.280  1.00  0.00            
ATOM     41  H19 BCD     1      22.080  22.760  27.870  1.00  0.00            
ATOM     42  H20 BCD     1      21.550  25.090  28.090  1.00  0.00            
ATOM     43  C13 BCD     1      17.220  19.170  23.380  1.00  0.00            
ATOM     44  O11 BCD     1      17.630  18.400  24.510  1.00  0.00            
ATOM     45  C14 BCD     1      18.210  19.080  22.200  1.00  0.00            
ATOM     46  O12 BCD     1      18.420  17.670  21.940  1.00  0.00            
ATOM     47  C15 BCD     1      19.510  19.860  22.430  1.00  0.00            
ATOM     48  O13 BCD     1      20.190  19.950  21.160  1.00  0.00            
ATOM     49  C16 BCD     1      19.200  21.250  22.970  1.00  0.00            
ATOM     50  C17 BCD     1      18.350  21.100  24.190  1.00  0.00            
ATOM     51  O14 BCD     1      17.100  20.480  23.820  1.00  0.00            
ATOM     52  C18 BCD     1      17.810  22.300  24.900  1.00  0.00            
ATOM     53  O15 BCD     1      17.250  23.270  24.010  1.00  0.00            
ATOM     54  H21 BCD     1      16.240  18.870  22.990  1.00  0.00            
ATOM     55  H22 BCD     1      17.530  19.410  21.410  1.00  0.00            
ATOM     56  H23 BCD     1      18.820  17.560  21.070  1.00  0.00            
ATOM     57  H24 BCD     1      20.210  19.380  23.110  1.00  0.00            
ATOM     58  H25 BCD     1      21.100  20.210  21.320  1.00  0.00            
ATOM     59  H26 BCD     1      18.630  21.860  22.250  1.00  0.00            
ATOM     60  H27 BCD     1      18.870  20.390  24.850  1.00  0.00            
ATOM     61  H28 BCD     1      17.090  22.010  25.680  1.00  0.00            
ATOM     62  H29 BCD     1      18.660  22.760  25.420  1.00  0.00            
ATOM     63  H30 BCD     1      16.390  23.520  24.360  1.00  0.00            
ATOM     64  C19 BCD     1      16.330  15.600  27.180  1.00  0.00            
ATOM     65  O16 BCD     1      17.380  16.080  28.050  1.00  0.00            
ATOM     66  C20 BCD     1      16.920  15.080  25.880  1.00  0.00            
ATOM     67  O17 BCD     1      17.740  13.960  26.170  1.00  0.00            
ATOM     68  C21 BCD     1      17.590  16.130  25.010  1.00  0.00            
ATOM     69  O18 BCD     1      17.950  15.650  23.660  1.00  0.00            
ATOM     70  C22 BCD     1      16.720  17.380  24.980  1.00  0.00            
ATOM     71  C23 BCD     1      16.090  17.780  26.350  1.00  0.00            
ATOM     72  O19 BCD     1      15.490  16.680  26.980  1.00  0.00            
ATOM     73  C24 BCD     1      15.030  18.860  26.200  1.00  0.00            
ATOM     74  O20 BCD     1      13.860  18.500  25.490  1.00  0.00            
ATOM     75  H31 BCD     1      15.720  14.880  27.740  1.00  0.00            
ATOM     76  H32 BCD     1      16.060  14.770  25.270  1.00  0.00            
ATOM     77  H33 BCD     1      18.190  13.780  25.340  1.00  0.00            
ATOM     78  H34 BCD     1      18.550  16.460  25.410  1.00  0.00            
ATOM     79  H35 BCD     1      18.410  16.330  23.170  1.00  0.00            
ATOM     80  H36 BCD     1      15.920  17.160  24.260  1.00  0.00            
ATOM     81  H37 BCD     1      16.820  18.290  26.990  1.00  0.00            
ATOM     82  H38 BCD     1      14.730  19.210  27.200  1.00  0.00            
ATOM     83  H39 BCD     1      15.600  19.680  25.740  1.00  0.00            
ATOM     84  H40 BCD     1      13.380  17.840  26.000  1.00  0.00            
ATOM     85  C25 BCD     1      18.870  15.420  31.900  1.00  0.00            
ATOM     86  O21 BCD     1      20.010  16.290  31.720  1.00  0.00            
ATOM     87  C26 BCD     1      18.920  14.250  30.890  1.00  0.00            
ATOM     88  O22 BCD     1      20.060  13.400  30.990  1.00  0.00            
ATOM     89  C27 BCD     1      18.830  14.770  29.470  1.00  0.00            
ATOM     90  O23 BCD     1      18.880  13.630  28.530  1.00  0.00            
ATOM     91  C28 BCD     1      17.450  15.510  29.330  1.00  0.00            
ATOM     92  C29 BCD     1      17.500  16.620  30.350  1.00  0.00            
ATOM     93  O24 BCD     1      17.650  16.000  31.610  1.00  0.00            
ATOM     94  C30 BCD     1      16.350  17.600  30.400  1.00  0.00            
ATOM     95  O25 BCD     1      15.080  16.920  30.870  1.00  0.00            
ATOM     96  H41 BCD     1      18.850  14.870  32.850  1.00  0.00            
ATOM     97  H42 BCD     1      18.050  13.670  31.220  1.00  0.00            
ATOM     98  H43 BCD     1      20.260  12.990  30.150  1.00  0.00            
ATOM     99  H44 BCD     1      19.690  15.430  29.280  1.00  0.00            
ATOM    100  H45 BCD     1      18.570  13.970  27.690  1.00  0.00            
ATOM    101  H46 BCD     1      16.720  14.720  29.530  1.00  0.00            
ATOM    102  H47 BCD     1      18.370  17.260  30.140  1.00  0.00            
ATOM    103  H48 BCD     1      16.550  18.380  31.150  1.00  0.00            
ATOM    104  H49 BCD     1      16.210  18.090  29.430  1.00  0.00            
ATOM    105  H50 BCD     1      15.280  16.640  31.760  1.00  0.00            
ATOM    106  C31 BCD     1      22.790  18.400  33.800  1.00  0.00            
ATOM    107  O26 BCD     1      23.390  18.880  32.570  1.00  0.00            
ATOM    108  C32 BCD     1      22.840  16.850  33.840  1.00  0.00            
ATOM    109  O27 BCD     1      24.190  16.420  33.790  1.00  0.00            
ATOM    110  C33 BCD     1      22.060  16.360  32.620  1.00  0.00            
ATOM    111  C34 BCD     1      20.590  16.850  32.850  1.00  0.00            
ATOM    112  C35 BCD     1      20.520  18.380  32.880  1.00  0.00            
ATOM    113  O28 BCD     1      21.420  18.820  33.900  1.00  0.00            
ATOM    114  C36 BCD     1      19.150  18.970  33.240  1.00  0.00            
ATOM    115  O29 BCD     1      18.590  18.310  34.360  1.00  0.00            
ATOM    116  O30 BCD     1      22.200  15.020  32.420  1.00  0.00            
ATOM    117  H51 BCD     1      23.390  18.890  34.570  1.00  0.00            
ATOM    118  H52 BCD     1      22.280  16.500  34.730  1.00  0.00            
ATOM    119  H53 BCD     1      24.350  16.500  32.840  1.00  0.00            
ATOM    120  H54 BCD     1      22.520  16.760  31.710  1.00  0.00            
ATOM    121  H55 BCD     1      21.630  14.760  31.690  1.00  0.00            
ATOM    122  H56 BCD     1      20.250  16.450  33.810  1.00  0.00            
ATOM    123  H57 BCD     1      20.990  18.860  32.010  1.00  0.00            
ATOM    124  H58 BCD     1      19.210  20.060  33.400  1.00  0.00            
ATOM    125  H59 BCD     1      18.440  18.710  32.440  1.00  0.00            
ATOM    126  H60 BCD     1      18.920  18.710  35.180  1.00  0.00            
ATOM    127  C37 BCD     1      26.540  20.460  30.550  1.00  0.00            
ATOM    128  O31 BCD     1      25.590  21.050  29.600  1.00  0.00            
ATOM    129  C38 BCD     1      26.470  18.950  30.500  1.00  0.00            
ATOM    130  O32 BCD     1      26.890  18.520  29.240  1.00  0.00            
ATOM    131  C39 BCD     1      25.140  18.440  31.080  1.00  0.00            
ATOM    132  O33 BCD     1      25.170  16.960  31.190  1.00  0.00            
ATOM    133  C40 BCD     1      24.810  19.090  32.420  1.00  0.00            
ATOM    134  C41 BCD     1      24.970  20.620  32.410  1.00  0.00            
ATOM    135  O34 BCD     1      26.320  20.920  31.920  1.00  0.00            
ATOM    136  C42 BCD     1      24.720  21.270  33.810  1.00  0.00            
ATOM    137  O35 BCD     1      25.480  20.520  34.790  1.00  0.00            
ATOM    138  H61 BCD     1      27.520  20.800  30.190  1.00  0.00            
ATOM    139  H62 BCD     1      27.230  18.560  31.180  1.00  0.00            
ATOM    140  H63 BCD     1      26.750  17.590  29.060  1.00  0.00            
ATOM    141  H64 BCD     1      24.370  18.790  30.390  1.00  0.00            
ATOM    142  H65 BCD     1      25.610  16.580  30.420  1.00  0.00            
ATOM    143  H66 BCD     1      25.500  18.650  33.150  1.00  0.00            
ATOM    144  H67 BCD     1      24.250  21.060  31.710  1.00  0.00            
ATOM    145  H68 BCD     1      25.090  22.300  33.810  1.00  0.00            
ATOM    146  H69 BCD     1      23.680  21.340  34.170  1.00  0.00            
ATOM    147  H70 BCD     1      26.420  20.720  34.700  1.00  0.00            
ATOM    148  C1  EL7     2      21.480  21.330  29.900  1.00  0.00            
ATOM    149  O1  EL7     2      20.930  20.600  28.770  1.00  0.00            
ATOM    150  C2  EL7     2      21.860  19.640  28.260  1.00  0.00            
ATOM    151  C3  EL7     2      21.170  19.030  26.980  1.00  0.00            
ATOM    152  C4  EL7     2      19.760  18.430  27.290  1.00  0.00            
ATOM    153  N1  EL7     2      22.060  18.020  26.320  1.00  0.00            
ATOM    154  C5  EL7     2      23.180  18.450  25.580  1.00  0.00            
ATOM    155  O2  EL7     2      23.260  19.600  25.140  1.00  0.00            
ATOM    156  C6  EL7     2      24.320  17.490  25.360  1.00  0.00            
ATOM    157  Cl1 EL7     2      25.660  17.740  26.530  1.00  0.00            
ATOM    158  C7  EL7     2      21.790  16.640  26.320  1.00  0.00            
ATOM    159  C8  EL7     2      21.990  15.710  27.390  1.00  0.00            
ATOM    160  C9  EL7     2      22.420  16.140  28.750  1.00  0.00            
ATOM    161  C10 EL7     2      21.730  14.420  27.130  1.00  0.00            
ATOM    162  S1  EL7     2      21.200  14.230  25.370  1.00  0.00            
ATOM    163  C11 EL7     2      21.300  15.980  25.170  1.00  0.00            
ATOM    164  C12 EL7     2      21.000  16.730  23.880  1.00  0.00            
ATOM    165  H1  EL7     2      22.580  21.270  29.950  1.00  0.00            
ATOM    166  H2  EL7     2      21.080  22.350  29.940  1.00  0.00            
ATOM    167  H3  EL7     2      21.170  20.830  30.820  1.00  0.00            
ATOM    168  H4  EL7     2      21.950  18.890  29.060  1.00  0.00            
ATOM    169  H5  EL7     2      22.800  20.130  28.000  1.00  0.00            
ATOM    170  H6  EL7     2      21.120  19.880  26.290  1.00  0.00            
ATOM    171  H7  EL7     2      19.070  19.210  27.640  1.00  0.00            
ATOM    172  H8  EL7     2      19.270  18.040  26.380  1.00  0.00            
ATOM    173  H9  EL7     2      19.820  17.630  28.040  1.00  0.00            
ATOM    174  H10 EL7     2      24.790  17.670  24.390  1.00  0.00            
ATOM    175  H11 EL7     2      24.150  16.410  25.410  1.00  0.00            
ATOM    176  H12 EL7     2      23.130  16.970  28.810  1.00  0.00            
ATOM    177  H13 EL7     2      21.560  16.460  29.350  1.00  0.00            
ATOM    178  H14 EL7     2      22.820  15.270  29.290  1.00  0.00            
ATOM    179  H15 EL7     2      21.740  13.560  27.780  1.00  0.00            
ATOM    180  H16 EL7     2      21.910  16.980  23.340  1.00  0.00            
ATOM    181  H17 EL7     2      20.530  15.990  23.230  1.00  0.00            
ATOM    182  H18 EL7     2      20.320  17.570  24.080  1.00  0.00            
TER
ENDMDL
MODEL        1
ATOM      1  C1  BCD     1      25.580  26.690  22.750  1.00  0.00            
ATOM      2  O1  BCD     1      24.810  25.500  22.910  1.00  0.00            
ATOM      3  C2  BCD     1      26.380  26.640  21.420  1.00  0.00            
ATOM      4  O2  BCD     1      25.450  26.630  20.380  1.00  0.00            
ATOM      5  C3  BCD     1      27.510  25.670  21.430  1.00  0.00            
ATOM      6  O3  BCD     1      28.360  25.830  20.240  1.00  0.00            
ATOM      7  C4  BCD     1      28.300  25.700  22.710  1.00  0.00            
ATOM      8  C5  BCD     1      27.450  25.890  23.930  1.00  0.00            
ATOM      9  O4  BCD     1      26.480  26.910  23.740  1.00  0.00            
ATOM     10  C6  BCD     1      28.210  26.210  25.240  1.00  0.00            
ATOM     11  O5  BCD     1      29.120  27.290  25.070  1.00  0.00            
ATOM     12  H1  BCD     1      24.860  27.510  22.680  1.00  0.00            
ATOM     13  H2  BCD     1      26.840  27.640  21.370  1.00  0.00            
ATOM     14  H3  BCD     1      25.800  26.930  19.540  1.00  0.00            
ATOM     15  H4  BCD     1      27.110  24.650  21.300  1.00  0.00            
ATOM     16  H5  BCD     1      29.030  25.150  20.330  1.00  0.00            
ATOM     17  H6  BCD     1      28.910  26.610  22.600  1.00  0.00            
ATOM     18  H7  BCD     1      26.930  24.930  24.090  1.00  0.00            
ATOM     19  H8  BCD     1      27.540  26.460  26.080  1.00  0.00            
ATOM     20  H9  BCD     1      28.850  25.380  25.540  1.00  0.00            
ATOM     21  H10 BCD     1      29.170  27.550  25.990  1.00  0.00            
ATOM     22  C7  BCD     1      21.090  24.360  24.230  1.00  0.00            
ATOM     23  O6  BCD     1      21.500  23.050  24.180  1.00  0.00            
ATOM     24  C8  BCD     1      21.160  24.900  22.770  1.00  0.00            
ATOM     25  O7  BCD     1      20.330  24.220  21.930  1.00  0.00            
ATOM     26  C9  BCD     1      22.590  24.910  22.270  1.00  0.00            
ATOM     27  O8  BCD     1      22.660  25.480  20.980  1.00  0.00            
ATOM     28  C10 BCD     1      23.400  25.690  23.290  1.00  0.00            
ATOM     29  C11 BCD     1      23.280  25.120  24.700  1.00  0.00            
ATOM     30  O9  BCD     1      21.910  25.100  25.090  1.00  0.00            
ATOM     31  C12 BCD     1      24.080  25.900  25.750  1.00  0.00            
ATOM     32  O10 BCD     1      23.570  27.240  25.790  1.00  0.00            
ATOM     33  H11 BCD     1      20.040  24.350  24.570  1.00  0.00            
ATOM     34  H12 BCD     1      20.930  25.970  22.840  1.00  0.00            
ATOM     35  H13 BCD     1      20.550  24.570  21.060  1.00  0.00            
ATOM     36  H14 BCD     1      22.980  23.880  22.290  1.00  0.00            
ATOM     37  H15 BCD     1      23.540  25.860  20.960  1.00  0.00            
ATOM     38  H16 BCD     1      23.000  26.720  23.220  1.00  0.00            
ATOM     39  H17 BCD     1      23.690  24.110  24.590  1.00  0.00            
ATOM     40  H18 BCD     1      23.810  25.430  26.710  1.00  0.00            
ATOM     41  H19 BCD     1      25.150  25.990  25.560  1.00  0.00            
ATOM     42  H20 BCD     1      23.860  27.550  26.650  1.00  0.00            
ATOM     43  C13 BCD     1      20.670  19.250  25.520  1.00  0.00            
ATOM     44  O11 BCD     1      22.040  19.090  25.630  1.00  0.00            
ATOM     45  C14 BCD     1      20.280  19.510  24.030  1.00  0.00            
ATOM     46  O12 BCD     1      20.730  18.410  23.200  1.00  0.00            
ATOM     47  C15 BCD     1      20.840  20.860  23.470  1.00  0.00            
ATOM     48  O13 BCD     1      20.340  21.110  22.110  1.00  0.00            
ATOM     49  C16 BCD     1      20.550  22.000  24.480  1.00  0.00            
ATOM     50  C17 BCD     1      20.750  21.610  25.960  1.00  0.00            
ATOM     51  O14 BCD     1      20.150  20.350  26.250  1.00  0.00            
ATOM     52  C18 BCD     1      20.220  22.640  26.940  1.00  0.00            
ATOM     53  O15 BCD     1      18.860  22.750  26.770  1.00  0.00            
ATOM     54  H21 BCD     1      20.130  18.340  25.820  1.00  0.00            
ATOM     55  H22 BCD     1      19.180  19.540  23.980  1.00  0.00            
ATOM     56  H23 BCD     1      20.630  18.640  22.270  1.00  0.00            
ATOM     57  H24 BCD     1      21.940  20.780  23.490  1.00  0.00            
ATOM     58  H25 BCD     1      20.720  21.930  21.800  1.00  0.00            
ATOM     59  H26 BCD     1      19.530  22.370  24.300  1.00  0.00            
ATOM     60  H27 BCD     1      21.830  21.470  26.040  1.00  0.00            
ATOM     61  H28 BCD     1      20.310  22.300  27.980  1.00  0.00            
ATOM     62  H29 BCD     1      20.850  23.530  26.820  1.00  0.00            
ATOM     63  H30 BCD     1      18.710  23.690  26.880  1.00  0.00            
ATOM     64  C19 BCD     1      24.670  16.220  27.130  1.00  0.00            
ATOM     65  O16 BCD     1      25.850  16.780  26.570  1.00  0.00            
ATOM     66  C20 BCD     1      23.730  15.700  26.100  1.00  0.00            
ATOM     67  O17 BCD     1      24.450  14.910  25.090  1.00  0.00            
ATOM     68  C21 BCD     1      23.090  16.940  25.450  1.00  0.00            
ATOM     69  O18 BCD     1      22.110  16.410  24.570  1.00  0.00            
ATOM     70  C22 BCD     1      22.470  17.930  26.410  1.00  0.00            
ATOM     71  C23 BCD     1      23.510  18.370  27.420  1.00  0.00            
ATOM     72  O19 BCD     1      24.040  17.150  27.970  1.00  0.00            
ATOM     73  C24 BCD     1      23.030  19.150  28.630  1.00  0.00            
ATOM     74  O20 BCD     1      21.880  18.500  29.280  1.00  0.00            
ATOM     75  H31 BCD     1      24.870  15.320  27.730  1.00  0.00            
ATOM     76  H32 BCD     1      22.980  15.080  26.600  1.00  0.00            
ATOM     77  H33 BCD     1      23.870  14.810  24.330  1.00  0.00            
ATOM     78  H34 BCD     1      23.950  17.460  25.010  1.00  0.00            
ATOM     79  H35 BCD     1      21.620  17.100  24.110  1.00  0.00            
ATOM     80  H36 BCD     1      21.530  17.520  26.820  1.00  0.00            
ATOM     81  H37 BCD     1      24.360  18.910  26.970  1.00  0.00            
ATOM     82  H38 BCD     1      23.880  19.190  29.320  1.00  0.00            
ATOM     83  H39 BCD     1      22.790  20.180  28.340  1.00  0.00            
ATOM     84  H40 BCD     1      21.740  19.010  30.080  1.00  0.00            
ATOM     85  C25 BCD     1      29.860  16.600  27.470  1.00  0.00            
ATOM     86  O21 BCD     1      30.100  17.610  26.490  1.00  0.00            
ATOM     87  C26 BCD     1      29.200  15.300  26.850  1.00  0.00            
ATOM     88  O22 BCD     1      30.040  14.740  25.840  1.00  0.00            
ATOM     89  C27 BCD     1      27.850  15.570  26.280  1.00  0.00            
ATOM     90  O23 BCD     1      27.040  14.340  26.070  1.00  0.00            
ATOM     91  C28 BCD     1      27.040  16.410  27.250  1.00  0.00            
ATOM     92  C29 BCD     1      27.780  17.640  27.830  1.00  0.00            
ATOM     93  O24 BCD     1      28.980  17.110  28.430  1.00  0.00            
ATOM     94  C30 BCD     1      27.020  18.520  28.840  1.00  0.00            
ATOM     95  O25 BCD     1      27.870  19.430  29.560  1.00  0.00            
ATOM     96  H41 BCD     1      30.780  16.390  28.030  1.00  0.00            
ATOM     97  H42 BCD     1      29.100  14.550  27.640  1.00  0.00            
ATOM     98  H43 BCD     1      29.720  13.840  25.760  1.00  0.00            
ATOM     99  H44 BCD     1      27.880  16.050  25.290  1.00  0.00            
ATOM    100  H45 BCD     1      26.140  14.540  25.800  1.00  0.00            
ATOM    101  H46 BCD     1      26.830  15.770  28.120  1.00  0.00            
ATOM    102  H47 BCD     1      28.030  18.230  26.940  1.00  0.00            
ATOM    103  H48 BCD     1      26.150  19.050  28.420  1.00  0.00            
ATOM    104  H49 BCD     1      26.470  17.850  29.510  1.00  0.00            
ATOM    105  H50 BCD     1      28.430  18.900  30.130  1.00  0.00            
ATOM    106  C31 BCD     1      32.640  20.350  25.080  1.00  0.00            
ATOM    107  O26 BCD     1      31.480  21.000  24.750  1.00  0.00            
ATOM    108  C32 BCD     1      32.760  18.980  24.410  1.00  0.00            
ATOM    109  O27 BCD     1      32.850  19.120  22.990  1.00  0.00            
ATOM    110  C33 BCD     1      31.650  18.020  24.810  1.00  0.00            
ATOM    111  C34 BCD     1      31.480  18.070  26.380  1.00  0.00            
ATOM    112  C35 BCD     1      31.550  19.460  27.050  1.00  0.00            
ATOM    113  O28 BCD     1      32.690  20.100  26.500  1.00  0.00            
ATOM    114  C36 BCD     1      31.740  19.490  28.550  1.00  0.00            
ATOM    115  O29 BCD     1      31.410  20.750  29.070  1.00  0.00            
ATOM    116  O30 BCD     1      31.940  16.640  24.430  1.00  0.00            
ATOM    117  H51 BCD     1      33.480  21.020  24.880  1.00  0.00            
ATOM    118  H52 BCD     1      33.720  18.540  24.700  1.00  0.00            
ATOM    119  H53 BCD     1      32.950  18.230  22.620  1.00  0.00            
ATOM    120  H54 BCD     1      30.690  18.220  24.320  1.00  0.00            
ATOM    121  H55 BCD     1      31.430  16.050  24.990  1.00  0.00            
ATOM    122  H56 BCD     1      32.170  17.370  26.880  1.00  0.00            
ATOM    123  H57 BCD     1      30.600  19.900  26.710  1.00  0.00            
ATOM    124  H58 BCD     1      31.220  18.670  29.060  1.00  0.00            
ATOM    125  H59 BCD     1      32.790  19.340  28.830  1.00  0.00            
ATOM    126  H60 BCD     1      30.590  21.140  28.760  1.00  0.00            
ATOM    127  C37 BCD     1      30.480  24.670  22.910  1.00  0.00            
ATOM    128  O31 BCD     1      29.070  24.570  22.870  1.00  0.00            
ATOM    129  C38 BCD     1      31.140  23.570  22.040  1.00  0.00            
ATOM    130  O32 BCD     1      30.480  23.540  20.790  1.00  0.00            
ATOM    131  C39 BCD     1      31.060  22.210  22.640  1.00  0.00            
ATOM    132  O33 BCD     1      31.770  21.210  21.920  1.00  0.00            
ATOM    133  C40 BCD     1      31.580  22.240  24.080  1.00  0.00            
ATOM    134  C41 BCD     1      30.790  23.240  24.800  1.00  0.00            
ATOM    135  O34 BCD     1      30.960  24.550  24.270  1.00  0.00            
ATOM    136  C42 BCD     1      31.180  23.490  26.250  1.00  0.00            
ATOM    137  O35 BCD     1      32.560  23.770  26.480  1.00  0.00            
ATOM    138  H61 BCD     1      30.760  25.680  22.610  1.00  0.00            
ATOM    139  H62 BCD     1      32.160  23.860  21.760  1.00  0.00            
ATOM    140  H63 BCD     1      30.620  22.660  20.430  1.00  0.00            
ATOM    141  H64 BCD     1      30.000  21.920  22.660  1.00  0.00            
ATOM    142  H65 BCD     1      32.090  20.450  22.400  1.00  0.00            
ATOM    143  H66 BCD     1      32.600  22.640  24.030  1.00  0.00            
ATOM    144  H67 BCD     1      29.730  23.060  24.560  1.00  0.00            
ATOM    145  H68 BCD     1      30.510  24.270  26.650  1.00  0.00            
ATOM    146  H69 BCD     1      30.980  22.560  26.800  1.00  0.00            
ATOM    147  H70 BCD     1      32.580  23.890  27.430  1.00  0.00            
ATOM    148  C1  EL7     2      24.690  21.690  26.640  1.00  0.00            
ATOM    149  O1  EL7     2      25.630  20.810  26.020  1.00  0.00            
ATOM    150  C2  EL7     2      25.410  20.350  24.690  1.00  0.00            
ATOM    151  C3  EL7     2      26.610  19.460  24.150  1.00  0.00            
ATOM    152  C4  EL7     2      28.000  20.070  24.680  1.00  0.00            
ATOM    153  N1  EL7     2      26.580  19.120  22.670  1.00  0.00            
ATOM    154  C5  EL7     2      27.380  18.080  22.250  1.00  0.00            
ATOM    155  O2  EL7     2      28.040  17.340  23.040  1.00  0.00            
ATOM    156  C6  EL7     2      27.340  17.750  20.770  1.00  0.00            
ATOM    157  Cl1 EL7     2      27.970  19.050  19.690  1.00  0.00            
ATOM    158  C7  EL7     2      25.630  19.760  21.870  1.00  0.00            
ATOM    159  C8  EL7     2      24.390  19.190  21.460  1.00  0.00            
ATOM    160  C9  EL7     2      23.940  17.800  21.870  1.00  0.00            
ATOM    161  C10 EL7     2      23.590  20.060  20.800  1.00  0.00            
ATOM    162  S1  EL7     2      24.390  21.580  20.560  1.00  0.00            
ATOM    163  C11 EL7     2      25.740  21.070  21.530  1.00  0.00            
ATOM    164  C12 EL7     2      27.020  21.830  21.600  1.00  0.00            
ATOM    165  H1  EL7     2      24.470  22.600  26.080  1.00  0.00            
ATOM    166  H2  EL7     2      23.710  21.210  26.690  1.00  0.00            
ATOM    167  H3  EL7     2      25.000  22.040  27.640  1.00  0.00            
ATOM    168  H4  EL7     2      25.320  21.260  24.090  1.00  0.00            
ATOM    169  H5  EL7     2      24.600  19.620  24.590  1.00  0.00            
ATOM    170  H6  EL7     2      26.550  18.480  24.630  1.00  0.00            
ATOM    171  H7  EL7     2      28.440  20.990  24.270  1.00  0.00            
ATOM    172  H8  EL7     2      27.900  20.330  25.740  1.00  0.00            
ATOM    173  H9  EL7     2      28.860  19.390  24.570  1.00  0.00            
ATOM    174  H10 EL7     2      26.270  17.630  20.600  1.00  0.00            
ATOM    175  H11 EL7     2      27.830  16.820  20.450  1.00  0.00            
ATOM    176  H12 EL7     2      24.680  17.310  22.520  1.00  0.00            
ATOM    177  H13 EL7     2      22.960  17.740  22.360  1.00  0.00            
ATOM    178  H14 EL7     2      23.830  17.210  20.950  1.00  0.00            
ATOM    179  H15 EL7     2      22.570  20.010  20.440  1.00  0.00            
ATOM    180  H16 EL7     2      27.290  22.410  20.700  1.00  0.00            
ATOM    181  H17 EL7     2      26.870  22.670  22.290  1.00  0.00            
ATOM    182  H18 EL7     2      27.860  21.190  21.910  1.00  0.00            
TER
ENDMDL
MODEL        1
ATOM      1  C1  BCD     1      17.290  23.620  21.470  1.00  0.00            
ATOM      2  O1  BCD     1      18.010  23.420  20.240  1.00  0.00            
ATOM      3  C2  BCD     1      17.770  24.950  22.090  1.00  0.00            
ATOM      4  O2  BCD     1      17.360  26.080  21.280  1.00  0.00            
ATOM      5  C3  BCD     1      19.240  24.960  22.370  1.00  0.00            
ATOM      6  O3  BCD     1      19.610  26.150  23.100  1.00  0.00            
ATOM      7  C4  BCD     1      19.670  23.770  23.190  1.00  0.00            
ATOM      8  C5  BCD     1      18.970  22.500  22.800  1.00  0.00            
ATOM      9  O4  BCD     1      17.570  22.650  22.460  1.00  0.00            
ATOM     10  C6  BCD     1      19.020  21.410  23.830  1.00  0.00            
ATOM     11  O5  BCD     1      18.420  20.160  23.380  1.00  0.00            
ATOM     12  H1  BCD     1      16.210  23.650  21.270  1.00  0.00            
ATOM     13  H2  BCD     1      17.310  25.100  23.070  1.00  0.00            
ATOM     14  H3  BCD     1      16.410  26.000  21.360  1.00  0.00            
ATOM     15  H4  BCD     1      19.700  24.910  21.370  1.00  0.00            
ATOM     16  H5  BCD     1      19.470  26.900  22.520  1.00  0.00            
ATOM     17  H6  BCD     1      19.460  23.880  24.260  1.00  0.00            
ATOM     18  H7  BCD     1      19.490  22.260  21.860  1.00  0.00            
ATOM     19  H8  BCD     1      20.090  21.190  23.980  1.00  0.00            
ATOM     20  H9  BCD     1      18.530  21.730  24.750  1.00  0.00            
ATOM     21  H10 BCD     1      19.160  19.550  23.300  1.00  0.00            
ATOM     22  C7  BCD     1      17.560  21.840  16.420  1.00  0.00            
ATOM     23  O6  BCD     1      18.930  21.650  16.350  1.00  0.00            
ATOM     24  C8  BCD     1      17.230  23.340  16.600  1.00  0.00            
ATOM     25  O7  BCD     1      17.680  24.070  15.480  1.00  0.00            
ATOM     26  C9  BCD     1      17.850  23.870  17.900  1.00  0.00            
ATOM     27  O8  BCD     1      17.570  25.320  18.060  1.00  0.00            
ATOM     28  C10 BCD     1      17.360  23.020  19.060  1.00  0.00            
ATOM     29  C11 BCD     1      17.640  21.560  18.850  1.00  0.00            
ATOM     30  O9  BCD     1      17.110  21.170  17.540  1.00  0.00            
ATOM     31  C12 BCD     1      17.150  20.560  19.890  1.00  0.00            
ATOM     32  O10 BCD     1      15.770  20.720  20.170  1.00  0.00            
ATOM     33  H11 BCD     1      17.060  21.360  15.570  1.00  0.00            
ATOM     34  H12 BCD     1      16.130  23.320  16.640  1.00  0.00            
ATOM     35  H13 BCD     1      17.470  24.970  15.730  1.00  0.00            
ATOM     36  H14 BCD     1      18.940  23.770  17.880  1.00  0.00            
ATOM     37  H15 BCD     1      17.670  25.630  18.960  1.00  0.00            
ATOM     38  H16 BCD     1      16.280  23.130  19.190  1.00  0.00            
ATOM     39  H17 BCD     1      18.730  21.430  18.830  1.00  0.00            
ATOM     40  H18 BCD     1      17.310  19.590  19.400  1.00  0.00            
ATOM     41  H19 BCD     1      17.860  20.630  20.720  1.00  0.00            
ATOM     42  H20 BCD     1      15.740  20.340  21.050  1.00  0.00            
ATOM     43  C13 BCD     1      21.730  20.000  13.720  1.00  0.00            
ATOM     44  O11 BCD     1      22.780  20.490  14.460  1.00  0.00            
ATOM     45  C14 BCD     1      20.750  21.080  13.170  1.00  0.00            
ATOM     46  O12 BCD     1      21.510  21.820  12.240  1.00  0.00            
ATOM     47  C15 BCD     1      20.180  21.860  14.350  1.00  0.00            
ATOM     48  O13 BCD     1      19.280  22.870  13.850  1.00  0.00            
ATOM     49  C16 BCD     1      19.360  20.880  15.230  1.00  0.00            
ATOM     50  C17 BCD     1      20.320  19.740  15.720  1.00  0.00            
ATOM     51  O14 BCD     1      20.960  19.120  14.570  1.00  0.00            
ATOM     52  C18 BCD     1      19.530  18.830  16.530  1.00  0.00            
ATOM     53  O15 BCD     1      20.310  17.800  17.070  1.00  0.00            
ATOM     54  H21 BCD     1      22.140  19.430  12.880  1.00  0.00            
ATOM     55  H22 BCD     1      19.890  20.630  12.650  1.00  0.00            
ATOM     56  H23 BCD     1      21.090  22.670  12.390  1.00  0.00            
ATOM     57  H24 BCD     1      21.020  22.380  14.840  1.00  0.00            
ATOM     58  H25 BCD     1      18.780  23.200  14.600  1.00  0.00            
ATOM     59  H26 BCD     1      18.490  20.440  14.730  1.00  0.00            
ATOM     60  H27 BCD     1      21.060  20.240  16.350  1.00  0.00            
ATOM     61  H28 BCD     1      19.130  19.370  17.390  1.00  0.00            
ATOM     62  H29 BCD     1      18.630  18.400  16.060  1.00  0.00            
ATOM     63  H30 BCD     1      20.930  17.550  16.380  1.00  0.00            
ATOM     64  C19 BCD     1      26.950  19.600  14.980  1.00  0.00            
ATOM     65  O16 BCD     1      27.030  20.540  16.040  1.00  0.00            
ATOM     66  C20 BCD     1      26.470  20.410  13.780  1.00  0.00            
ATOM     67  O17 BCD     1      27.350  21.530  13.370  1.00  0.00            
ATOM     68  C21 BCD     1      25.110  21.040  13.860  1.00  0.00            
ATOM     69  O18 BCD     1      24.630  21.590  12.630  1.00  0.00            
ATOM     70  C22 BCD     1      24.140  19.880  14.360  1.00  0.00            
ATOM     71  C23 BCD     1      24.640  19.180  15.640  1.00  0.00            
ATOM     72  O19 BCD     1      25.970  18.690  15.440  1.00  0.00            
ATOM     73  C24 BCD     1      23.750  18.140  16.240  1.00  0.00            
ATOM     74  O20 BCD     1      23.960  17.000  15.460  1.00  0.00            
ATOM     75  H31 BCD     1      27.900  19.070  14.860  1.00  0.00            
ATOM     76  H32 BCD     1      26.430  19.750  12.910  1.00  0.00            
ATOM     77  H33 BCD     1      26.890  21.960  12.640  1.00  0.00            
ATOM     78  H34 BCD     1      25.290  21.810  14.620  1.00  0.00            
ATOM     79  H35 BCD     1      23.690  21.720  12.790  1.00  0.00            
ATOM     80  H36 BCD     1      24.050  19.110  13.580  1.00  0.00            
ATOM     81  H37 BCD     1      24.710  19.980  16.380  1.00  0.00            
ATOM     82  H38 BCD     1      24.020  18.040  17.300  1.00  0.00            
ATOM     83  H39 BCD     1      22.720  18.510  16.260  1.00  0.00            
ATOM     84  H40 BCD     1      23.210  16.400  15.450  1.00  0.00            
ATOM     85  C25 BCD     1      29.510  22.210  18.910  1.00  0.00            
ATOM     86  O21 BCD     1      28.380  22.420  19.760  1.00  0.00            
ATOM     87  C26 BCD     1      29.340  22.990  17.670  1.00  0.00            
ATOM     88  O22 BCD     1      29.160  24.440  17.890  1.00  0.00            
ATOM     89  C27 BCD     1      28.230  22.480  16.760  1.00  0.00            
ATOM     90  O23 BCD     1      28.180  23.140  15.540  1.00  0.00            
ATOM     91  C28 BCD     1      28.290  20.930  16.550  1.00  0.00            
ATOM     92  C29 BCD     1      28.420  20.230  17.880  1.00  0.00            
ATOM     93  O24 BCD     1      29.600  20.820  18.470  1.00  0.00            
ATOM     94  C30 BCD     1      28.730  18.800  17.770  1.00  0.00            
ATOM     95  O25 BCD     1      29.900  18.530  16.980  1.00  0.00            
ATOM     96  H41 BCD     1      30.460  22.440  19.410  1.00  0.00            
ATOM     97  H42 BCD     1      30.240  22.710  17.120  1.00  0.00            
ATOM     98  H43 BCD     1      28.870  24.890  17.090  1.00  0.00            
ATOM     99  H44 BCD     1      27.270  22.640  17.260  1.00  0.00            
ATOM    100  H45 BCD     1      27.780  22.520  14.930  1.00  0.00            
ATOM    101  H46 BCD     1      29.100  20.650  15.870  1.00  0.00            
ATOM    102  H47 BCD     1      27.540  20.360  18.530  1.00  0.00            
ATOM    103  H48 BCD     1      28.870  18.280  18.730  1.00  0.00            
ATOM    104  H49 BCD     1      27.960  18.290  17.170  1.00  0.00            
ATOM    105  H50 BCD     1      30.370  19.370  17.020  1.00  0.00            
ATOM    106  C31 BCD     1      26.960  23.610  23.340  1.00  0.00            
ATOM    107  O26 BCD     1      25.710  23.380  22.750  1.00  0.00            
ATOM    108  C32 BCD     1      27.700  24.680  22.540  1.00  0.00            
ATOM    109  O27 BCD     1      27.040  25.960  22.580  1.00  0.00            
ATOM    110  C33 BCD     1      27.900  24.120  21.090  1.00  0.00            
ATOM    111  C34 BCD     1      28.610  22.790  21.060  1.00  0.00            
ATOM    112  C35 BCD     1      27.890  21.840  22.030  1.00  0.00            
ATOM    113  O28 BCD     1      27.760  22.450  23.310  1.00  0.00            
ATOM    114  C36 BCD     1      28.590  20.560  22.220  1.00  0.00            
ATOM    115  O29 BCD     1      27.720  19.620  22.790  1.00  0.00            
ATOM    116  O30 BCD     1      28.630  25.080  20.310  1.00  0.00            
ATOM    117  H51 BCD     1      26.820  23.930  24.380  1.00  0.00            
ATOM    118  H52 BCD     1      28.710  24.740  22.980  1.00  0.00            
ATOM    119  H53 BCD     1      27.590  26.490  21.990  1.00  0.00            
ATOM    120  H54 BCD     1      26.910  23.920  20.660  1.00  0.00            
ATOM    121  H55 BCD     1      28.770  24.670  19.450  1.00  0.00            
ATOM    122  H56 BCD     1      29.670  22.970  21.250  1.00  0.00            
ATOM    123  H57 BCD     1      26.900  21.610  21.600  1.00  0.00            
ATOM    124  H58 BCD     1      28.980  20.280  21.230  1.00  0.00            
ATOM    125  H59 BCD     1      29.430  20.740  22.910  1.00  0.00            
ATOM    126  H60 BCD     1      27.640  18.940  22.120  1.00  0.00            
ATOM    127  C37 BCD     1      21.800  23.200  24.280  1.00  0.00            
ATOM    128  O31 BCD     1      21.070  23.510  23.040  1.00  0.00            
ATOM    129  C38 BCD     1      22.690  24.410  24.810  1.00  0.00            
ATOM    130  O32 BCD     1      21.830  25.590  25.000  1.00  0.00            
ATOM    131  C39 BCD     1      23.870  24.640  23.810  1.00  0.00            
ATOM    132  O33 BCD     1      24.850  25.610  24.250  1.00  0.00            
ATOM    133  C40 BCD     1      24.640  23.270  23.670  1.00  0.00            
ATOM    134  C41 BCD     1      23.680  22.150  23.170  1.00  0.00            
ATOM    135  O34 BCD     1      22.530  22.040  24.070  1.00  0.00            
ATOM    136  C42 BCD     1      24.330  20.790  23.110  1.00  0.00            
ATOM    137  O35 BCD     1      24.980  20.550  24.370  1.00  0.00            
ATOM    138  H61 BCD     1      21.030  23.060  25.050  1.00  0.00            
ATOM    139  H62 BCD     1      23.100  24.090  25.780  1.00  0.00            
ATOM    140  H63 BCD     1      21.280  25.680  24.220  1.00  0.00            
ATOM    141  H64 BCD     1      23.470  25.000  22.850  1.00  0.00            
ATOM    142  H65 BCD     1      25.540  25.660  23.570  1.00  0.00            
ATOM    143  H66 BCD     1      25.020  22.960  24.650  1.00  0.00            
ATOM    144  H67 BCD     1      23.390  22.390  22.140  1.00  0.00            
ATOM    145  H68 BCD     1      23.600  20.000  22.920  1.00  0.00            
ATOM    146  H69 BCD     1      25.010  20.810  22.250  1.00  0.00            
ATOM    147  H70 BCD     1      25.140  19.600  24.410  1.00  0.00            
ATOM    148  C1  EL7     2      21.340  20.610  20.180  1.00  0.00            
ATOM    149  O1  EL7     2      22.370  21.050  19.220  1.00  0.00            
ATOM    150  C2  EL7     2      22.460  22.480  19.130  1.00  0.00            
ATOM    151  C3  EL7     2      23.790  22.860  18.240  1.00  0.00            
ATOM    152  C4  EL7     2      25.060  22.500  19.020  1.00  0.00            
ATOM    153  N1  EL7     2      23.850  24.310  17.740  1.00  0.00            
ATOM    154  C5  EL7     2      24.710  24.640  16.690  1.00  0.00            
ATOM    155  O2  EL7     2      25.260  23.800  16.050  1.00  0.00            
ATOM    156  C6  EL7     2      24.940  26.180  16.380  1.00  0.00            
ATOM    157  Cl1 EL7     2      26.470  26.930  17.060  1.00  0.00            
ATOM    158  C7  EL7     2      23.030  25.210  18.370  1.00  0.00            
ATOM    159  C8  EL7     2      21.770  25.710  17.840  1.00  0.00            
ATOM    160  C9  EL7     2      21.180  25.390  16.460  1.00  0.00            
ATOM    161  C10 EL7     2      21.110  26.540  18.620  1.00  0.00            
ATOM    162  S1  EL7     2      22.060  26.960  20.030  1.00  0.00            
ATOM    163  C11 EL7     2      23.380  25.850  19.550  1.00  0.00            
ATOM    164  C12 EL7     2      24.710  25.710  20.280  1.00  0.00            
ATOM    165  H1  EL7     2      20.910  19.620  19.980  1.00  0.00            
ATOM    166  H2  EL7     2      21.800  20.730  21.160  1.00  0.00            
ATOM    167  H3  EL7     2      20.490  21.310  20.170  1.00  0.00            
ATOM    168  H4  EL7     2      22.640  22.980  20.090  1.00  0.00            
ATOM    169  H5  EL7     2      21.540  22.850  18.660  1.00  0.00            
ATOM    170  H6  EL7     2      23.810  22.150  17.410  1.00  0.00            
ATOM    171  H7  EL7     2      25.890  23.140  18.700  1.00  0.00            
ATOM    172  H8  EL7     2      24.890  22.720  20.080  1.00  0.00            
ATOM    173  H9  EL7     2      25.320  21.440  18.870  1.00  0.00            
ATOM    174  H10 EL7     2      24.070  26.750  16.710  1.00  0.00            
ATOM    175  H11 EL7     2      24.950  26.130  15.280  1.00  0.00            
ATOM    176  H12 EL7     2      21.260  24.310  16.330  1.00  0.00            
ATOM    177  H13 EL7     2      20.110  25.610  16.440  1.00  0.00            
ATOM    178  H14 EL7     2      21.630  25.980  15.650  1.00  0.00            
ATOM    179  H15 EL7     2      20.180  27.080  18.490  1.00  0.00            
ATOM    180  H16 EL7     2      24.780  26.420  21.110  1.00  0.00            
ATOM    181  H17 EL7     2      24.700  24.720  20.760  1.00  0.00            
ATOM    182  H18 EL7     2      25.610  25.830  19.660  1.00  0.00            
TER
ENDMDL
MODEL        1
ATOM      1  C1  BCD     1      17.760  27.190  17.360  1.00  0.00            
ATOM      2  O1  BCD     1      18.550  26.420  16.510  1.00  0.00            
ATOM      3  C2  BCD     1      18.650  28.220  18.050  1.00  0.00            
ATOM      4  O2  BCD     1      19.290  29.010  17.040  1.00  0.00            
ATOM      5  C3  BCD     1      19.760  27.390  18.790  1.00  0.00            
ATOM      6  O3  BCD     1      20.640  28.160  19.470  1.00  0.00            
ATOM      7  C4  BCD     1      19.080  26.380  19.730  1.00  0.00            
ATOM      8  C5  BCD     1      18.060  25.480  19.030  1.00  0.00            
ATOM      9  O4  BCD     1      17.120  26.430  18.370  1.00  0.00            
ATOM     10  C6  BCD     1      17.160  24.710  20.030  1.00  0.00            
ATOM     11  O5  BCD     1      16.510  23.670  19.320  1.00  0.00            
ATOM     12  H1  BCD     1      16.930  27.660  16.810  1.00  0.00            
ATOM     13  H2  BCD     1      17.940  28.750  18.700  1.00  0.00            
ATOM     14  H3  BCD     1      20.080  29.430  17.400  1.00  0.00            
ATOM     15  H4  BCD     1      20.380  26.890  18.040  1.00  0.00            
ATOM     16  H5  BCD     1      21.230  28.730  18.970  1.00  0.00            
ATOM     17  H6  BCD     1      18.560  26.820  20.590  1.00  0.00            
ATOM     18  H7  BCD     1      18.530  24.800  18.300  1.00  0.00            
ATOM     19  H8  BCD     1      17.930  24.370  20.740  1.00  0.00            
ATOM     20  H9  BCD     1      16.450  25.370  20.550  1.00  0.00            
ATOM     21  H10 BCD     1      15.810  23.340  19.890  1.00  0.00            
ATOM     22  C7  BCD     1      18.240  24.670  12.670  1.00  0.00            
ATOM     23  O6  BCD     1      19.460  23.950  12.930  1.00  0.00            
ATOM     24  C8  BCD     1      18.500  26.220  12.830  1.00  0.00            
ATOM     25  O7  BCD     1      19.210  26.670  11.740  1.00  0.00            
ATOM     26  C9  BCD     1      18.980  26.640  14.210  1.00  0.00            
ATOM     27  O8  BCD     1      19.220  28.040  14.330  1.00  0.00            
ATOM     28  C10 BCD     1      17.970  26.170  15.230  1.00  0.00            
ATOM     29  C11 BCD     1      17.650  24.620  15.000  1.00  0.00            
ATOM     30  O9  BCD     1      17.250  24.420  13.640  1.00  0.00            
ATOM     31  C12 BCD     1      16.560  24.130  15.890  1.00  0.00            
ATOM     32  O10 BCD     1      15.440  24.940  15.910  1.00  0.00            
ATOM     33  H11 BCD     1      17.910  24.460  11.650  1.00  0.00            
ATOM     34  H12 BCD     1      17.460  26.570  12.790  1.00  0.00            
ATOM     35  H13 BCD     1      19.370  27.600  11.900  1.00  0.00            
ATOM     36  H14 BCD     1      19.850  26.070  14.550  1.00  0.00            
ATOM     37  H15 BCD     1      19.400  28.290  15.240  1.00  0.00            
ATOM     38  H16 BCD     1      17.050  26.740  15.030  1.00  0.00            
ATOM     39  H17 BCD     1      18.630  24.140  15.160  1.00  0.00            
ATOM     40  H18 BCD     1      16.320  23.110  15.580  1.00  0.00            
ATOM     41  H19 BCD     1      16.910  24.080  16.930  1.00  0.00            
ATOM     42  H20 BCD     1      15.110  24.860  16.810  1.00  0.00            
ATOM     43  C13 BCD     1      21.670  20.890  11.420  1.00  0.00            
ATOM     44  O11 BCD     1      22.730  21.140  12.370  1.00  0.00            
ATOM     45  C14 BCD     1      21.430  22.110  10.470  1.00  0.00            
ATOM     46  O12 BCD     1      22.630  22.460   9.810  1.00  0.00            
ATOM     47  C15 BCD     1      20.870  23.340  11.210  1.00  0.00            
ATOM     48  O13 BCD     1      20.430  24.310  10.240  1.00  0.00            
ATOM     49  C16 BCD     1      19.670  22.860  12.110  1.00  0.00            
ATOM     50  C17 BCD     1      19.920  21.650  13.000  1.00  0.00            
ATOM     51  O14 BCD     1      20.440  20.640  12.140  1.00  0.00            
ATOM     52  C18 BCD     1      18.640  21.160  13.680  1.00  0.00            
ATOM     53  O15 BCD     1      18.940  20.140  14.620  1.00  0.00            
ATOM     54  H21 BCD     1      22.000  20.060  10.790  1.00  0.00            
ATOM     55  H22 BCD     1      20.630  21.850   9.770  1.00  0.00            
ATOM     56  H23 BCD     1      22.730  23.410   9.710  1.00  0.00            
ATOM     57  H24 BCD     1      21.720  23.690  11.810  1.00  0.00            
ATOM     58  H25 BCD     1      20.190  25.090  10.750  1.00  0.00            
ATOM     59  H26 BCD     1      18.770  22.660  11.510  1.00  0.00            
ATOM     60  H27 BCD     1      20.650  21.860  13.800  1.00  0.00            
ATOM     61  H28 BCD     1      18.000  21.920  14.150  1.00  0.00            
ATOM     62  H29 BCD     1      17.980  20.720  12.920  1.00  0.00            
ATOM     63  H30 BCD     1      18.410  20.340  15.390  1.00  0.00            
ATOM     64  C19 BCD     1      26.310  19.430  13.380  1.00  0.00            
ATOM     65  O16 BCD     1      26.800  20.550  14.090  1.00  0.00            
ATOM     66  C20 BCD     1      26.200  19.740  11.890  1.00  0.00            
ATOM     67  O17 BCD     1      27.430  20.200  11.410  1.00  0.00            
ATOM     68  C21 BCD     1      24.990  20.750  11.790  1.00  0.00            
ATOM     69  O18 BCD     1      24.880  21.130  10.460  1.00  0.00            
ATOM     70  C22 BCD     1      23.740  20.240  12.430  1.00  0.00            
ATOM     71  C23 BCD     1      24.030  19.840  13.860  1.00  0.00            
ATOM     72  O19 BCD     1      25.080  18.910  13.820  1.00  0.00            
ATOM     73  C24 BCD     1      22.780  19.310  14.470  1.00  0.00            
ATOM     74  O20 BCD     1      22.350  18.070  13.820  1.00  0.00            
ATOM     75  H31 BCD     1      27.010  18.590  13.470  1.00  0.00            
ATOM     76  H32 BCD     1      26.010  18.700  11.610  1.00  0.00            
ATOM     77  H33 BCD     1      27.130  20.470  10.530  1.00  0.00            
ATOM     78  H34 BCD     1      25.300  21.680  12.290  1.00  0.00            
ATOM     79  H35 BCD     1      24.060  21.630  10.430  1.00  0.00            
ATOM     80  H36 BCD     1      23.480  19.320  11.890  1.00  0.00            
ATOM     81  H37 BCD     1      24.290  20.760  14.400  1.00  0.00            
ATOM     82  H38 BCD     1      22.830  19.060  15.540  1.00  0.00            
ATOM     83  H39 BCD     1      21.940  20.000  14.320  1.00  0.00            
ATOM     84  H40 BCD     1      21.430  18.030  13.560  1.00  0.00            
ATOM     85  C25 BCD     1      28.270  21.020  17.830  1.00  0.00            
ATOM     86  O21 BCD     1      27.080  21.580  18.430  1.00  0.00            
ATOM     87  C26 BCD     1      28.880  21.950  16.790  1.00  0.00            
ATOM     88  O22 BCD     1      29.030  23.290  17.220  1.00  0.00            
ATOM     89  C27 BCD     1      27.960  21.850  15.540  1.00  0.00            
ATOM     90  O23 BCD     1      28.480  22.560  14.480  1.00  0.00            
ATOM     91  C28 BCD     1      27.740  20.400  15.170  1.00  0.00            
ATOM     92  C29 BCD     1      27.220  19.560  16.300  1.00  0.00            
ATOM     93  O24 BCD     1      28.060  19.700  17.430  1.00  0.00            
ATOM     94  C30 BCD     1      27.180  18.050  16.080  1.00  0.00            
ATOM     95  O25 BCD     1      28.450  17.530  15.480  1.00  0.00            
ATOM     96  H41 BCD     1      28.990  20.910  18.650  1.00  0.00            
ATOM     97  H42 BCD     1      29.870  21.500  16.620  1.00  0.00            
ATOM     98  H43 BCD     1      29.390  23.770  16.470  1.00  0.00            
ATOM     99  H44 BCD     1      26.970  22.270  15.800  1.00  0.00            
ATOM    100  H45 BCD     1      27.740  22.590  13.870  1.00  0.00            
ATOM    101  H46 BCD     1      28.680  19.900  14.910  1.00  0.00            
ATOM    102  H47 BCD     1      26.230  19.960  16.520  1.00  0.00            
ATOM    103  H48 BCD     1      27.050  17.670  17.100  1.00  0.00            
ATOM    104  H49 BCD     1      26.400  17.760  15.360  1.00  0.00            
ATOM    105  H50 BCD     1      29.160  18.040  15.880  1.00  0.00            
ATOM    106  C31 BCD     1      25.110  23.050  21.790  1.00  0.00            
ATOM    107  O26 BCD     1      24.140  23.650  20.960  1.00  0.00            
ATOM    108  C32 BCD     1      26.450  23.720  21.440  1.00  0.00            
ATOM    109  O27 BCD     1      26.280  25.150  21.630  1.00  0.00            
ATOM    110  C33 BCD     1      26.890  23.350  19.990  1.00  0.00            
ATOM    111  C34 BCD     1      26.890  21.840  19.830  1.00  0.00            
ATOM    112  C35 BCD     1      25.540  21.320  20.220  1.00  0.00            
ATOM    113  O28 BCD     1      25.250  21.640  21.560  1.00  0.00            
ATOM    114  C36 BCD     1      25.450  19.860  19.940  1.00  0.00            
ATOM    115  O29 BCD     1      24.190  19.320  20.140  1.00  0.00            
ATOM    116  O30 BCD     1      28.240  23.870  19.830  1.00  0.00            
ATOM    117  H51 BCD     1      24.790  23.340  22.790  1.00  0.00            
ATOM    118  H52 BCD     1      27.190  23.320  22.150  1.00  0.00            
ATOM    119  H53 BCD     1      26.990  25.520  21.100  1.00  0.00            
ATOM    120  H54 BCD     1      26.310  23.870  19.220  1.00  0.00            
ATOM    121  H55 BCD     1      28.480  23.740  18.910  1.00  0.00            
ATOM    122  H56 BCD     1      27.690  21.300  20.350  1.00  0.00            
ATOM    123  H57 BCD     1      24.700  21.720  19.640  1.00  0.00            
ATOM    124  H58 BCD     1      25.710  19.840  18.870  1.00  0.00            
ATOM    125  H59 BCD     1      26.150  19.230  20.500  1.00  0.00            
ATOM    126  H60 BCD     1      24.150  19.280  21.100  1.00  0.00            
ATOM    127  C37 BCD     1      20.290  25.220  21.520  1.00  0.00            
ATOM    128  O31 BCD     1      20.180  25.600  20.140  1.00  0.00            
ATOM    129  C38 BCD     1      21.420  25.910  22.190  1.00  0.00            
ATOM    130  O32 BCD     1      21.220  27.300  22.000  1.00  0.00            
ATOM    131  C39 BCD     1      22.790  25.500  21.690  1.00  0.00            
ATOM    132  O33 BCD     1      23.930  26.120  22.420  1.00  0.00            
ATOM    133  C40 BCD     1      22.930  24.060  21.670  1.00  0.00            
ATOM    134  C41 BCD     1      21.710  23.310  21.070  1.00  0.00            
ATOM    135  O34 BCD     1      20.480  23.830  21.640  1.00  0.00            
ATOM    136  C42 BCD     1      21.920  21.850  21.380  1.00  0.00            
ATOM    137  O35 BCD     1      21.930  21.540  22.820  1.00  0.00            
ATOM    138  H61 BCD     1      19.340  25.440  22.020  1.00  0.00            
ATOM    139  H62 BCD     1      21.360  25.700  23.270  1.00  0.00            
ATOM    140  H63 BCD     1      21.070  27.450  21.060  1.00  0.00            
ATOM    141  H64 BCD     1      22.840  25.710  20.610  1.00  0.00            
ATOM    142  H65 BCD     1      24.770  25.680  22.250  1.00  0.00            
ATOM    143  H66 BCD     1      23.090  23.710  22.700  1.00  0.00            
ATOM    144  H67 BCD     1      21.650  23.390  19.980  1.00  0.00            
ATOM    145  H68 BCD     1      21.150  21.230  20.910  1.00  0.00            
ATOM    146  H69 BCD     1      22.890  21.430  21.090  1.00  0.00            
ATOM    147  H70 BCD     1      22.570  20.870  23.080  1.00  0.00            
ATOM    148  C1  EL7     2      19.920  22.400  17.210  1.00  0.00            
ATOM    149  O1  EL7     2      21.090  22.280  16.350  1.00  0.00            
ATOM    150  C2  EL7     2      21.800  23.450  16.140  1.00  0.00            
ATOM    151  C3  EL7     2      23.220  23.020  15.740  1.00  0.00            
ATOM    152  C4  EL7     2      23.900  22.100  16.810  1.00  0.00            
ATOM    153  N1  EL7     2      24.000  24.310  15.440  1.00  0.00            
ATOM    154  C5  EL7     2      25.170  24.150  14.750  1.00  0.00            
ATOM    155  O2  EL7     2      25.420  23.070  14.230  1.00  0.00            
ATOM    156  C6  EL7     2      26.030  25.370  14.600  1.00  0.00            
ATOM    157  Cl1 EL7     2      27.480  25.400  15.710  1.00  0.00            
ATOM    158  C7  EL7     2      23.450  25.520  15.700  1.00  0.00            
ATOM    159  C8  EL7     2      22.730  26.390  14.770  1.00  0.00            
ATOM    160  C9  EL7     2      22.630  25.990  13.360  1.00  0.00            
ATOM    161  C10 EL7     2      22.400  27.640  15.190  1.00  0.00            
ATOM    162  S1  EL7     2      22.900  27.810  16.820  1.00  0.00            
ATOM    163  C11 EL7     2      23.560  26.220  16.880  1.00  0.00            
ATOM    164  C12 EL7     2      24.460  25.880  18.030  1.00  0.00            
ATOM    165  H1  EL7     2      19.590  23.440  17.100  1.00  0.00            
ATOM    166  H2  EL7     2      19.070  21.770  16.910  1.00  0.00            
ATOM    167  H3  EL7     2      20.130  22.220  18.270  1.00  0.00            
ATOM    168  H4  EL7     2      21.830  23.970  17.100  1.00  0.00            
ATOM    169  H5  EL7     2      21.370  24.160  15.420  1.00  0.00            
ATOM    170  H6  EL7     2      23.160  22.400  14.830  1.00  0.00            
ATOM    171  H7  EL7     2      23.420  21.130  16.630  1.00  0.00            
ATOM    172  H8  EL7     2      24.980  22.030  16.630  1.00  0.00            
ATOM    173  H9  EL7     2      23.530  22.350  17.810  1.00  0.00            
ATOM    174  H10 EL7     2      25.470  26.310  14.690  1.00  0.00            
ATOM    175  H11 EL7     2      26.450  25.310  13.590  1.00  0.00            
ATOM    176  H12 EL7     2      21.600  25.690  13.160  1.00  0.00            
ATOM    177  H13 EL7     2      22.840  26.780  12.630  1.00  0.00            
ATOM    178  H14 EL7     2      23.440  25.300  13.100  1.00  0.00            
ATOM    179  H15 EL7     2      21.970  28.510  14.700  1.00  0.00            
ATOM    180  H16 EL7     2      24.380  26.710  18.740  1.00  0.00            
ATOM    181  H17 EL7     2      24.180  24.990  18.600  1.00  0.00            
ATOM    182  H18 EL7     2      25.510  25.740  17.730  1.00  0.00            
TER
ENDMDL
MODEL        1
ATOM      1  C1  BCD     1       4.510  27.790  15.990  1.00  0.00            
ATOM      2  O1  BCD     1       5.130  26.520  15.930  1.00  0.00            
ATOM      3  C2  BCD     1       5.180  28.810  15.150  1.00  0.00            
ATOM      4  O2  BCD     1       5.330  28.230  13.850  1.00  0.00            
ATOM      5  C3  BCD     1       6.560  29.090  15.710  1.00  0.00            
ATOM      6  O3  BCD     1       7.280  30.120  14.930  1.00  0.00            
ATOM      7  C4  BCD     1       6.330  29.610  17.160  1.00  0.00            
ATOM      8  C5  BCD     1       5.520  28.620  17.980  1.00  0.00            
ATOM      9  O4  BCD     1       4.310  28.320  17.300  1.00  0.00            
ATOM     10  C6  BCD     1       5.210  29.350  19.290  1.00  0.00            
ATOM     11  O5  BCD     1       4.530  30.630  19.130  1.00  0.00            
ATOM     12  H1  BCD     1       3.530  27.720  15.500  1.00  0.00            
ATOM     13  H2  BCD     1       4.560  29.720  15.140  1.00  0.00            
ATOM     14  H3  BCD     1       5.630  28.900  13.220  1.00  0.00            
ATOM     15  H4  BCD     1       7.130  28.160  15.870  1.00  0.00            
ATOM     16  H5  BCD     1       7.420  29.940  14.000  1.00  0.00            
ATOM     17  H6  BCD     1       5.870  30.600  17.080  1.00  0.00            
ATOM     18  H7  BCD     1       6.170  27.760  18.190  1.00  0.00            
ATOM     19  H8  BCD     1       4.490  28.690  19.780  1.00  0.00            
ATOM     20  H9  BCD     1       6.170  29.460  19.820  1.00  0.00            
ATOM     21  H10 BCD     1       4.640  31.120  19.950  1.00  0.00            
ATOM     22  C7  BCD     1       3.900  22.570  15.470  1.00  0.00            
ATOM     23  O6  BCD     1       5.190  22.080  15.200  1.00  0.00            
ATOM     24  C8  BCD     1       3.360  23.520  14.400  1.00  0.00            
ATOM     25  O7  BCD     1       3.580  23.030  13.080  1.00  0.00            
ATOM     26  C9  BCD     1       4.100  24.880  14.520  1.00  0.00            
ATOM     27  O8  BCD     1       3.510  25.890  13.690  1.00  0.00            
ATOM     28  C10 BCD     1       4.220  25.430  15.970  1.00  0.00            
ATOM     29  C11 BCD     1       4.690  24.330  16.900  1.00  0.00            
ATOM     30  O9  BCD     1       3.900  23.170  16.730  1.00  0.00            
ATOM     31  C12 BCD     1       4.570  24.670  18.350  1.00  0.00            
ATOM     32  O10 BCD     1       3.220  24.820  18.810  1.00  0.00            
ATOM     33  H11 BCD     1       3.280  21.670  15.480  1.00  0.00            
ATOM     34  H12 BCD     1       2.270  23.680  14.480  1.00  0.00            
ATOM     35  H13 BCD     1       3.640  23.810  12.520  1.00  0.00            
ATOM     36  H14 BCD     1       5.120  24.600  14.220  1.00  0.00            
ATOM     37  H15 BCD     1       4.200  26.560  13.640  1.00  0.00            
ATOM     38  H16 BCD     1       3.210  25.690  16.320  1.00  0.00            
ATOM     39  H17 BCD     1       5.770  24.210  16.710  1.00  0.00            
ATOM     40  H18 BCD     1       5.040  23.820  18.870  1.00  0.00            
ATOM     41  H19 BCD     1       5.230  25.510  18.610  1.00  0.00            
ATOM     42  H20 BCD     1       3.300  24.970  19.750  1.00  0.00            
ATOM     43  C13 BCD     1       7.530  18.700  14.920  1.00  0.00            
ATOM     44  O11 BCD     1       8.670  19.490  15.030  1.00  0.00            
ATOM     45  C14 BCD     1       6.710  19.110  13.650  1.00  0.00            
ATOM     46  O12 BCD     1       7.380  19.050  12.400  1.00  0.00            
ATOM     47  C15 BCD     1       6.200  20.520  13.770  1.00  0.00            
ATOM     48  O13 BCD     1       5.230  20.760  12.720  1.00  0.00            
ATOM     49  C16 BCD     1       5.380  20.650  15.050  1.00  0.00            
ATOM     50  C17 BCD     1       6.210  20.210  16.300  1.00  0.00            
ATOM     51  O14 BCD     1       6.640  18.850  16.110  1.00  0.00            
ATOM     52  C18 BCD     1       5.430  20.190  17.670  1.00  0.00            
ATOM     53  O15 BCD     1       4.400  19.230  17.670  1.00  0.00            
ATOM     54  H21 BCD     1       7.730  17.620  14.880  1.00  0.00            
ATOM     55  H22 BCD     1       5.860  18.410  13.660  1.00  0.00            
ATOM     56  H23 BCD     1       6.890  19.620  11.800  1.00  0.00            
ATOM     57  H24 BCD     1       7.050  21.210  13.780  1.00  0.00            
ATOM     58  H25 BCD     1       4.880  21.610  13.000  1.00  0.00            
ATOM     59  H26 BCD     1       4.440  20.100  14.930  1.00  0.00            
ATOM     60  H27 BCD     1       7.090  20.850  16.420  1.00  0.00            
ATOM     61  H28 BCD     1       6.160  19.950  18.450  1.00  0.00            
ATOM     62  H29 BCD     1       5.150  21.230  17.890  1.00  0.00            
ATOM     63  H30 BCD     1       3.550  19.670  17.640  1.00  0.00            
ATOM     64  C19 BCD     1      12.250  19.770  16.990  1.00  0.00            
ATOM     65  O16 BCD     1      12.130  21.150  17.210  1.00  0.00            
ATOM     66  C20 BCD     1      12.320  19.340  15.580  1.00  0.00            
ATOM     67  O17 BCD     1      13.310  20.100  14.850  1.00  0.00            
ATOM     68  C21 BCD     1      11.030  19.460  14.860  1.00  0.00            
ATOM     69  O18 BCD     1      11.090  18.750  13.590  1.00  0.00            
ATOM     70  C22 BCD     1       9.800  18.940  15.620  1.00  0.00            
ATOM     71  C23 BCD     1       9.850  19.360  17.060  1.00  0.00            
ATOM     72  O19 BCD     1      11.140  19.170  17.610  1.00  0.00            
ATOM     73  C24 BCD     1       9.000  18.480  17.970  1.00  0.00            
ATOM     74  O20 BCD     1       8.950  19.060  19.240  1.00  0.00            
ATOM     75  H31 BCD     1      13.130  19.340  17.470  1.00  0.00            
ATOM     76  H32 BCD     1      12.650  18.300  15.680  1.00  0.00            
ATOM     77  H33 BCD     1      13.200  19.750  13.960  1.00  0.00            
ATOM     78  H34 BCD     1      10.800  20.510  14.650  1.00  0.00            
ATOM     79  H35 BCD     1      10.580  19.280  12.970  1.00  0.00            
ATOM     80  H36 BCD     1       9.860  17.850  15.560  1.00  0.00            
ATOM     81  H37 BCD     1       9.530  20.400  17.220  1.00  0.00            
ATOM     82  H38 BCD     1       7.930  18.330  17.760  1.00  0.00            
ATOM     83  H39 BCD     1       9.400  17.460  18.070  1.00  0.00            
ATOM     84  H40 BCD     1       9.810  18.950  19.640  1.00  0.00            
ATOM     85  C25 BCD     1      14.000  23.930  19.660  1.00  0.00            
ATOM     86  O21 BCD     1      13.290  25.060  19.200  1.00  0.00            
ATOM     87  C26 BCD     1      14.800  23.270  18.570  1.00  0.00            
ATOM     88  O22 BCD     1      15.620  24.190  17.870  1.00  0.00            
ATOM     89  C27 BCD     1      13.930  22.650  17.550  1.00  0.00            
ATOM     90  O23 BCD     1      14.660  21.870  16.640  1.00  0.00            
ATOM     91  C28 BCD     1      12.970  21.670  18.280  1.00  0.00            
ATOM     92  C29 BCD     1      12.120  22.430  19.270  1.00  0.00            
ATOM     93  O24 BCD     1      13.040  23.030  20.210  1.00  0.00            
ATOM     94  C30 BCD     1      11.110  21.530  19.920  1.00  0.00            
ATOM     95  O25 BCD     1      10.170  22.300  20.570  1.00  0.00            
ATOM     96  H41 BCD     1      14.680  24.230  20.470  1.00  0.00            
ATOM     97  H42 BCD     1      15.510  22.500  18.900  1.00  0.00            
ATOM     98  H43 BCD     1      16.260  23.760  17.300  1.00  0.00            
ATOM     99  H44 BCD     1      13.330  23.430  17.060  1.00  0.00            
ATOM    100  H45 BCD     1      14.080  21.560  15.940  1.00  0.00            
ATOM    101  H46 BCD     1      13.490  20.830  18.760  1.00  0.00            
ATOM    102  H47 BCD     1      11.530  23.240  18.830  1.00  0.00            
ATOM    103  H48 BCD     1      10.680  20.880  19.150  1.00  0.00            
ATOM    104  H49 BCD     1      11.610  20.840  20.620  1.00  0.00            
ATOM    105  H50 BCD     1      10.510  22.860  21.280  1.00  0.00            
ATOM    106  C31 BCD     1      12.530  29.010  19.840  1.00  0.00            
ATOM    107  O26 BCD     1      11.260  28.970  19.130  1.00  0.00            
ATOM    108  C32 BCD     1      13.720  28.670  18.900  1.00  0.00            
ATOM    109  O27 BCD     1      13.640  29.520  17.680  1.00  0.00            
ATOM    110  C33 BCD     1      13.730  27.220  18.470  1.00  0.00            
ATOM    111  C34 BCD     1      13.520  26.370  19.720  1.00  0.00            
ATOM    112  C35 BCD     1      12.320  26.690  20.590  1.00  0.00            
ATOM    113  O28 BCD     1      12.460  28.080  20.950  1.00  0.00            
ATOM    114  C36 BCD     1      12.390  25.910  21.880  1.00  0.00            
ATOM    115  O29 BCD     1      13.510  26.190  22.700  1.00  0.00            
ATOM    116  O30 BCD     1      14.930  26.850  17.790  1.00  0.00            
ATOM    117  H51 BCD     1      12.610  29.980  20.350  1.00  0.00            
ATOM    118  H52 BCD     1      14.650  28.910  19.440  1.00  0.00            
ATOM    119  H53 BCD     1      14.300  29.240  17.040  1.00  0.00            
ATOM    120  H54 BCD     1      12.900  27.020  17.770  1.00  0.00            
ATOM    121  H55 BCD     1      14.880  25.890  17.710  1.00  0.00            
ATOM    122  H56 BCD     1      14.460  26.320  20.270  1.00  0.00            
ATOM    123  H57 BCD     1      11.360  26.560  20.060  1.00  0.00            
ATOM    124  H58 BCD     1      11.460  26.170  22.390  1.00  0.00            
ATOM    125  H59 BCD     1      12.270  24.860  21.590  1.00  0.00            
ATOM    126  H60 BCD     1      13.200  25.860  23.550  1.00  0.00            
ATOM    127  C37 BCD     1       7.910  31.000  18.420  1.00  0.00            
ATOM    128  O31 BCD     1       7.620  29.800  17.670  1.00  0.00            
ATOM    129  C38 BCD     1       9.080  31.700  17.790  1.00  0.00            
ATOM    130  O32 BCD     1       8.690  32.090  16.470  1.00  0.00            
ATOM    131  C39 BCD     1      10.380  30.750  17.760  1.00  0.00            
ATOM    132  O33 BCD     1      11.610  31.350  17.370  1.00  0.00            
ATOM    133  C40 BCD     1      10.510  30.190  19.180  1.00  0.00            
ATOM    134  C41 BCD     1       9.220  29.880  19.980  1.00  0.00            
ATOM    135  O34 BCD     1       8.200  30.800  19.780  1.00  0.00            
ATOM    136  C42 BCD     1       9.430  29.590  21.430  1.00  0.00            
ATOM    137  O35 BCD     1       9.950  30.650  22.110  1.00  0.00            
ATOM    138  H61 BCD     1       7.030  31.660  18.340  1.00  0.00            
ATOM    139  H62 BCD     1       9.460  32.550  18.360  1.00  0.00            
ATOM    140  H63 BCD     1       8.190  31.330  16.140  1.00  0.00            
ATOM    141  H64 BCD     1      10.060  29.900  17.140  1.00  0.00            
ATOM    142  H65 BCD     1      12.200  30.600  17.490  1.00  0.00            
ATOM    143  H66 BCD     1      11.050  30.950  19.750  1.00  0.00            
ATOM    144  H67 BCD     1       8.910  28.960  19.470  1.00  0.00            
ATOM    145  H68 BCD     1       8.450  29.430  21.910  1.00  0.00            
ATOM    146  H69 BCD     1      10.080  28.700  21.390  1.00  0.00            
ATOM    147  H70 BCD     1      10.430  30.300  22.870  1.00  0.00            
ATOM    148  C1  EL7     2       8.620  25.910  18.700  1.00  0.00            
ATOM    149  O1  EL7     2       8.900  25.800  17.280  1.00  0.00            
ATOM    150  C2  EL7     2       9.330  24.540  16.820  1.00  0.00            
ATOM    151  C3  EL7     2       8.890  24.250  15.400  1.00  0.00            
ATOM    152  C4  EL7     2       8.910  22.780  15.080  1.00  0.00            
ATOM    153  N1  EL7     2       9.580  25.040  14.320  1.00  0.00            
ATOM    154  C5  EL7     2       8.970  25.360  13.160  1.00  0.00            
ATOM    155  O2  EL7     2       9.560  25.780  12.190  1.00  0.00            
ATOM    156  C6  EL7     2       7.500  25.360  12.930  1.00  0.00            
ATOM    157  Cl1 EL7     2       6.870  23.700  12.680  1.00  0.00            
ATOM    158  C7  EL7     2      10.860  25.480  14.610  1.00  0.00            
ATOM    159  C8  EL7     2      11.100  26.910  14.950  1.00  0.00            
ATOM    160  C9  EL7     2      10.080  27.970  15.000  1.00  0.00            
ATOM    161  C10 EL7     2      12.450  27.200  15.070  1.00  0.00            
ATOM    162  S1  EL7     2      13.470  25.750  14.690  1.00  0.00            
ATOM    163  C11 EL7     2      12.020  24.790  14.400  1.00  0.00            
ATOM    164  C12 EL7     2      12.080  23.440  13.740  1.00  0.00            
ATOM    165  H1  EL7     2       9.580  25.760  19.190  1.00  0.00            
ATOM    166  H2  EL7     2       8.280  26.940  18.820  1.00  0.00            
ATOM    167  H3  EL7     2       7.840  25.300  19.180  1.00  0.00            
ATOM    168  H4  EL7     2       8.730  23.790  17.360  1.00  0.00            
ATOM    169  H5  EL7     2      10.350  24.210  17.020  1.00  0.00            
ATOM    170  H6  EL7     2       7.840  24.580  15.390  1.00  0.00            
ATOM    171  H7  EL7     2       8.960  22.560  14.010  1.00  0.00            
ATOM    172  H8  EL7     2       9.790  22.330  15.550  1.00  0.00            
ATOM    173  H9  EL7     2       7.980  22.310  15.430  1.00  0.00            
ATOM    174  H10 EL7     2       7.210  25.830  11.980  1.00  0.00            
ATOM    175  H11 EL7     2       7.050  25.770  13.850  1.00  0.00            
ATOM    176  H12 EL7     2      10.460  28.970  15.270  1.00  0.00            
ATOM    177  H13 EL7     2       9.520  28.010  14.050  1.00  0.00            
ATOM    178  H14 EL7     2       9.300  27.730  15.730  1.00  0.00            
ATOM    179  H15 EL7     2      12.960  28.120  15.320  1.00  0.00            
ATOM    180  H16 EL7     2      12.950  23.310  13.090  1.00  0.00            
ATOM    181  H17 EL7     2      12.230  22.610  14.440  1.00  0.00            
ATOM    182  H18 EL7     2      11.170  23.250  13.160  1.00  0.00            
TER
ENDMDL
MODEL        1
ATOM      1  C1  BCD     1      28.020  20.540  16.460  1.00  0.00            
ATOM      2  O1  BCD     1      26.840  21.150  16.920  1.00  0.00            
ATOM      3  C2  BCD     1      27.640  19.190  15.980  1.00  0.00            
ATOM      4  O2  BCD     1      26.830  19.290  14.770  1.00  0.00            
ATOM      5  C3  BCD     1      27.110  18.310  17.070  1.00  0.00            
ATOM      6  O3  BCD     1      26.890  16.950  16.510  1.00  0.00            
ATOM      7  C4  BCD     1      28.170  18.240  18.160  1.00  0.00            
ATOM      8  C5  BCD     1      28.520  19.650  18.600  1.00  0.00            
ATOM      9  O4  BCD     1      28.980  20.370  17.420  1.00  0.00            
ATOM     10  C6  BCD     1      29.620  19.680  19.590  1.00  0.00            
ATOM     11  O5  BCD     1      30.780  19.150  19.030  1.00  0.00            
ATOM     12  H1  BCD     1      28.540  21.140  15.700  1.00  0.00            
ATOM     13  H2  BCD     1      28.570  18.710  15.640  1.00  0.00            
ATOM     14  H3  BCD     1      26.920  18.590  14.110  1.00  0.00            
ATOM     15  H4  BCD     1      26.200  18.740  17.490  1.00  0.00            
ATOM     16  H5  BCD     1      26.560  16.280  17.100  1.00  0.00            
ATOM     17  H6  BCD     1      29.080  17.830  17.720  1.00  0.00            
ATOM     18  H7  BCD     1      27.640  20.150  19.020  1.00  0.00            
ATOM     19  H8  BCD     1      29.740  20.700  19.980  1.00  0.00            
ATOM     20  H9  BCD     1      29.270  19.050  20.420  1.00  0.00            
ATOM     21  H10 BCD     1      31.120  19.760  18.360  1.00  0.00            
ATOM     22  C7  BCD     1      24.780  24.570  16.720  1.00  0.00            
ATOM     23  O6  BCD     1      24.130  24.220  17.960  1.00  0.00            
ATOM     24  C8  BCD     1      24.630  23.630  15.530  1.00  0.00            
ATOM     25  O7  BCD     1      23.290  23.520  15.140  1.00  0.00            
ATOM     26  C9  BCD     1      25.130  22.310  15.920  1.00  0.00            
ATOM     27  O8  BCD     1      25.040  21.430  14.720  1.00  0.00            
ATOM     28  C10 BCD     1      26.550  22.380  16.370  1.00  0.00            
ATOM     29  C11 BCD     1      26.740  23.420  17.520  1.00  0.00            
ATOM     30  O9  BCD     1      26.240  24.710  17.050  1.00  0.00            
ATOM     31  C12 BCD     1      28.240  23.740  17.820  1.00  0.00            
ATOM     32  O10 BCD     1      28.390  24.630  18.890  1.00  0.00            
ATOM     33  H11 BCD     1      24.420  25.540  16.360  1.00  0.00            
ATOM     34  H12 BCD     1      25.160  23.980  14.640  1.00  0.00            
ATOM     35  H13 BCD     1      23.190  22.620  14.800  1.00  0.00            
ATOM     36  H14 BCD     1      24.540  21.870  16.740  1.00  0.00            
ATOM     37  H15 BCD     1      25.590  20.650  14.820  1.00  0.00            
ATOM     38  H16 BCD     1      27.180  22.570  15.500  1.00  0.00            
ATOM     39  H17 BCD     1      26.240  23.080  18.430  1.00  0.00            
ATOM     40  H18 BCD     1      28.910  22.880  17.920  1.00  0.00            
ATOM     41  H19 BCD     1      28.620  24.260  16.930  1.00  0.00            
ATOM     42  H20 BCD     1      27.850  25.390  18.650  1.00  0.00            
ATOM     43  C13 BCD     1      21.280  25.840  20.480  1.00  0.00            
ATOM     44  O11 BCD     1      21.010  24.620  21.150  1.00  0.00            
ATOM     45  C14 BCD     1      20.840  25.540  19.000  1.00  0.00            
ATOM     46  O12 BCD     1      19.540  25.130  18.870  1.00  0.00            
ATOM     47  C15 BCD     1      21.810  24.640  18.320  1.00  0.00            
ATOM     48  O13 BCD     1      21.530  24.670  16.920  1.00  0.00            
ATOM     49  C16 BCD     1      23.230  25.180  18.490  1.00  0.00            
ATOM     50  C17 BCD     1      23.600  25.320  19.960  1.00  0.00            
ATOM     51  O14 BCD     1      22.640  26.180  20.600  1.00  0.00            
ATOM     52  C18 BCD     1      24.950  26.070  20.070  1.00  0.00            
ATOM     53  O15 BCD     1      24.930  27.320  19.360  1.00  0.00            
ATOM     54  H21 BCD     1      20.630  26.620  20.910  1.00  0.00            
ATOM     55  H22 BCD     1      20.810  26.460  18.410  1.00  0.00            
ATOM     56  H23 BCD     1      19.400  24.700  18.020  1.00  0.00            
ATOM     57  H24 BCD     1      21.650  23.620  18.700  1.00  0.00            
ATOM     58  H25 BCD     1      22.280  24.290  16.460  1.00  0.00            
ATOM     59  H26 BCD     1      23.360  26.170  18.020  1.00  0.00            
ATOM     60  H27 BCD     1      23.610  24.300  20.360  1.00  0.00            
ATOM     61  H28 BCD     1      25.160  26.200  21.140  1.00  0.00            
ATOM     62  H29 BCD     1      25.760  25.430  19.680  1.00  0.00            
ATOM     63  H30 BCD     1      24.420  27.890  19.940  1.00  0.00            
ATOM     64  C19 BCD     1      19.730  23.010  24.780  1.00  0.00            
ATOM     65  O16 BCD     1      20.190  21.690  24.340  1.00  0.00            
ATOM     66  C20 BCD     1      18.670  23.590  23.850  1.00  0.00            
ATOM     67  O17 BCD     1      17.590  22.560  23.660  1.00  0.00            
ATOM     68  C21 BCD     1      19.290  23.950  22.520  1.00  0.00            
ATOM     69  O18 BCD     1      18.380  24.490  21.540  1.00  0.00            
ATOM     70  C22 BCD     1      20.600  24.720  22.530  1.00  0.00            
ATOM     71  C23 BCD     1      21.600  24.170  23.550  1.00  0.00            
ATOM     72  O19 BCD     1      20.900  23.930  24.740  1.00  0.00            
ATOM     73  C24 BCD     1      22.700  25.190  23.770  1.00  0.00            
ATOM     74  O20 BCD     1      23.630  24.820  24.810  1.00  0.00            
ATOM     75  H31 BCD     1      19.380  22.970  25.820  1.00  0.00            
ATOM     76  H32 BCD     1      18.260  24.490  24.320  1.00  0.00            
ATOM     77  H33 BCD     1      16.910  22.950  23.110  1.00  0.00            
ATOM     78  H34 BCD     1      19.600  22.970  22.140  1.00  0.00            
ATOM     79  H35 BCD     1      18.780  24.440  20.670  1.00  0.00            
ATOM     80  H36 BCD     1      20.440  25.750  22.880  1.00  0.00            
ATOM     81  H37 BCD     1      21.960  23.240  23.090  1.00  0.00            
ATOM     82  H38 BCD     1      23.270  25.280  22.830  1.00  0.00            
ATOM     83  H39 BCD     1      22.290  26.160  24.070  1.00  0.00            
ATOM     84  H40 BCD     1      24.450  25.190  24.490  1.00  0.00            
ATOM     85  C25 BCD     1      21.060  17.850  25.590  1.00  0.00            
ATOM     86  O21 BCD     1      22.230  17.890  24.770  1.00  0.00            
ATOM     87  C26 BCD     1      19.850  17.890  24.600  1.00  0.00            
ATOM     88  O22 BCD     1      19.900  16.910  23.520  1.00  0.00            
ATOM     89  C27 BCD     1      19.960  19.340  23.960  1.00  0.00            
ATOM     90  O23 BCD     1      18.890  19.610  23.070  1.00  0.00            
ATOM     91  C28 BCD     1      20.000  20.460  25.020  1.00  0.00            
ATOM     92  C29 BCD     1      21.090  20.240  26.090  1.00  0.00            
ATOM     93  O24 BCD     1      20.960  18.880  26.520  1.00  0.00            
ATOM     94  C30 BCD     1      20.880  21.130  27.270  1.00  0.00            
ATOM     95  O25 BCD     1      21.780  20.750  28.370  1.00  0.00            
ATOM     96  H41 BCD     1      21.170  17.000  26.280  1.00  0.00            
ATOM     97  H42 BCD     1      18.910  17.940  25.160  1.00  0.00            
ATOM     98  H43 BCD     1      19.040  16.910  23.090  1.00  0.00            
ATOM     99  H44 BCD     1      20.900  19.290  23.380  1.00  0.00            
ATOM    100  H45 BCD     1      18.680  20.540  23.000  1.00  0.00            
ATOM    101  H46 BCD     1      19.010  20.500  25.500  1.00  0.00            
ATOM    102  H47 BCD     1      22.070  20.400  25.620  1.00  0.00            
ATOM    103  H48 BCD     1      21.190  22.080  26.830  1.00  0.00            
ATOM    104  H49 BCD     1      19.800  21.210  27.480  1.00  0.00            
ATOM    105  H50 BCD     1      21.640  21.200  29.200  1.00  0.00            
ATOM    106  C31 BCD     1      25.710  15.640  24.180  1.00  0.00            
ATOM    107  O26 BCD     1      25.760  16.310  22.900  1.00  0.00            
ATOM    108  C32 BCD     1      24.390  14.830  24.300  1.00  0.00            
ATOM    109  O27 BCD     1      24.430  13.890  23.240  1.00  0.00            
ATOM    110  C33 BCD     1      23.210  15.790  24.210  1.00  0.00            
ATOM    111  C34 BCD     1      23.290  16.950  25.170  1.00  0.00            
ATOM    112  C35 BCD     1      24.660  17.630  25.010  1.00  0.00            
ATOM    113  O28 BCD     1      25.720  16.720  25.070  1.00  0.00            
ATOM    114  C36 BCD     1      24.950  18.610  26.160  1.00  0.00            
ATOM    115  O29 BCD     1      24.750  18.090  27.480  1.00  0.00            
ATOM    116  O30 BCD     1      21.890  15.170  24.270  1.00  0.00            
ATOM    117  H51 BCD     1      26.600  15.020  24.360  1.00  0.00            
ATOM    118  H52 BCD     1      24.370  14.220  25.210  1.00  0.00            
ATOM    119  H53 BCD     1      24.450  12.990  23.570  1.00  0.00            
ATOM    120  H54 BCD     1      23.240  16.200  23.190  1.00  0.00            
ATOM    121  H55 BCD     1      21.190  15.770  23.990  1.00  0.00            
ATOM    122  H56 BCD     1      23.130  16.540  26.170  1.00  0.00            
ATOM    123  H57 BCD     1      24.720  18.070  24.010  1.00  0.00            
ATOM    124  H58 BCD     1      25.920  19.110  26.050  1.00  0.00            
ATOM    125  H59 BCD     1      24.160  19.370  26.080  1.00  0.00            
ATOM    126  H60 BCD     1      24.910  18.770  28.130  1.00  0.00            
ATOM    127  C37 BCD     1      28.130  16.260  19.450  1.00  0.00            
ATOM    128  O31 BCD     1      27.550  17.530  19.180  1.00  0.00            
ATOM    129  C38 BCD     1      27.060  15.130  19.530  1.00  0.00            
ATOM    130  O32 BCD     1      26.320  15.210  18.290  1.00  0.00            
ATOM    131  C39 BCD     1      26.090  15.340  20.670  1.00  0.00            
ATOM    132  O33 BCD     1      25.240  14.200  20.820  1.00  0.00            
ATOM    133  C40 BCD     1      26.750  15.740  22.040  1.00  0.00            
ATOM    134  C41 BCD     1      27.800  16.780  21.790  1.00  0.00            
ATOM    135  O34 BCD     1      28.660  16.350  20.730  1.00  0.00            
ATOM    136  C42 BCD     1      28.660  17.050  22.970  1.00  0.00            
ATOM    137  O35 BCD     1      29.210  15.850  23.520  1.00  0.00            
ATOM    138  H61 BCD     1      28.890  16.040  18.690  1.00  0.00            
ATOM    139  H62 BCD     1      27.650  14.210  19.640  1.00  0.00            
ATOM    140  H63 BCD     1      25.680  14.500  18.240  1.00  0.00            
ATOM    141  H64 BCD     1      25.570  16.270  20.390  1.00  0.00            
ATOM    142  H65 BCD     1      24.880  14.180  21.700  1.00  0.00            
ATOM    143  H66 BCD     1      27.210  14.790  22.350  1.00  0.00            
ATOM    144  H67 BCD     1      27.270  17.670  21.440  1.00  0.00            
ATOM    145  H68 BCD     1      29.500  17.680  22.650  1.00  0.00            
ATOM    146  H69 BCD     1      28.210  17.610  23.790  1.00  0.00            
ATOM    147  H70 BCD     1      30.010  15.680  23.010  1.00  0.00            
ATOM    148  C1  EL7     2      24.290  21.560  23.740  1.00  0.00            
ATOM    149  O1  EL7     2      24.520  20.540  22.800  1.00  0.00            
ATOM    150  C2  EL7     2      23.350  20.280  21.970  1.00  0.00            
ATOM    151  C3  EL7     2      23.760  19.610  20.620  1.00  0.00            
ATOM    152  C4  EL7     2      24.610  20.620  19.800  1.00  0.00            
ATOM    153  N1  EL7     2      22.580  19.060  19.820  1.00  0.00            
ATOM    154  C5  EL7     2      21.950  17.870  20.150  1.00  0.00            
ATOM    155  O2  EL7     2      22.380  17.120  20.970  1.00  0.00            
ATOM    156  C6  EL7     2      20.530  17.610  19.710  1.00  0.00            
ATOM    157  Cl1 EL7     2      20.310  17.050  18.020  1.00  0.00            
ATOM    158  C7  EL7     2      22.070  19.750  18.750  1.00  0.00            
ATOM    159  C8  EL7     2      21.150  20.800  18.850  1.00  0.00            
ATOM    160  C9  EL7     2      20.680  21.340  20.170  1.00  0.00            
ATOM    161  C10 EL7     2      20.750  21.260  17.630  1.00  0.00            
ATOM    162  S1  EL7     2      21.620  20.530  16.340  1.00  0.00            
ATOM    163  C11 EL7     2      22.390  19.450  17.430  1.00  0.00            
ATOM    164  C12 EL7     2      23.380  18.430  16.880  1.00  0.00            
ATOM    165  H1  EL7     2      24.000  22.460  23.180  1.00  0.00            
ATOM    166  H2  EL7     2      23.420  21.300  24.360  1.00  0.00            
ATOM    167  H3  EL7     2      25.250  21.780  24.220  1.00  0.00            
ATOM    168  H4  EL7     2      22.830  21.240  21.870  1.00  0.00            
ATOM    169  H5  EL7     2      22.670  19.600  22.480  1.00  0.00            
ATOM    170  H6  EL7     2      24.370  18.720  20.840  1.00  0.00            
ATOM    171  H7  EL7     2      24.890  20.300  18.790  1.00  0.00            
ATOM    172  H8  EL7     2      24.130  21.610  19.800  1.00  0.00            
ATOM    173  H9  EL7     2      25.600  20.650  20.270  1.00  0.00            
ATOM    174  H10 EL7     2      20.040  18.580  19.860  1.00  0.00            
ATOM    175  H11 EL7     2      20.090  16.840  20.350  1.00  0.00            
ATOM    176  H12 EL7     2      19.670  21.740  20.050  1.00  0.00            
ATOM    177  H13 EL7     2      20.710  20.570  20.950  1.00  0.00            
ATOM    178  H14 EL7     2      21.350  22.140  20.500  1.00  0.00            
ATOM    179  H15 EL7     2      19.990  22.000  17.380  1.00  0.00            
ATOM    180  H16 EL7     2      22.760  17.570  16.610  1.00  0.00            
ATOM    181  H17 EL7     2      23.930  18.900  16.050  1.00  0.00            
ATOM    182  H18 EL7     2      24.110  18.160  17.660  1.00  0.00            
TER
ENDMDL
MODEL        1
ATOM      1  C1  BCD     1      26.850  18.470  36.440  1.00  0.00            
ATOM      2  O1  BCD     1      26.370  18.360  35.040  1.00  0.00            
ATOM      3  C2  BCD     1      28.120  17.620  36.720  1.00  0.00            
ATOM      4  O2  BCD     1      29.140  17.810  35.720  1.00  0.00            
ATOM      5  C3  BCD     1      27.700  16.090  36.840  1.00  0.00            
ATOM      6  O3  BCD     1      28.820  15.330  37.240  1.00  0.00            
ATOM      7  C4  BCD     1      26.490  15.870  37.680  1.00  0.00            
ATOM      8  C5  BCD     1      25.360  16.780  37.250  1.00  0.00            
ATOM      9  O4  BCD     1      25.870  18.090  37.330  1.00  0.00            
ATOM     10  C6  BCD     1      24.070  16.540  37.990  1.00  0.00            
ATOM     11  O5  BCD     1      24.260  16.460  39.380  1.00  0.00            
ATOM     12  H1  BCD     1      27.070  19.500  36.740  1.00  0.00            
ATOM     13  H2  BCD     1      28.450  17.870  37.740  1.00  0.00            
ATOM     14  H3  BCD     1      29.780  18.460  36.030  1.00  0.00            
ATOM     15  H4  BCD     1      27.370  15.800  35.830  1.00  0.00            
ATOM     16  H5  BCD     1      29.560  15.700  36.730  1.00  0.00            
ATOM     17  H6  BCD     1      26.780  16.040  38.730  1.00  0.00            
ATOM     18  H7  BCD     1      25.080  16.620  36.200  1.00  0.00            
ATOM     19  H8  BCD     1      23.240  17.220  37.740  1.00  0.00            
ATOM     20  H9  BCD     1      23.760  15.540  37.670  1.00  0.00            
ATOM     21  H10 BCD     1      24.290  17.400  39.590  1.00  0.00            
ATOM     22  C7  BCD     1      25.350  20.300  31.620  1.00  0.00            
ATOM     23  O6  BCD     1      24.810  19.020  31.180  1.00  0.00            
ATOM     24  C8  BCD     1      26.890  20.190  31.890  1.00  0.00            
ATOM     25  O7  BCD     1      27.560  19.820  30.640  1.00  0.00            
ATOM     26  C9  BCD     1      27.150  19.160  32.960  1.00  0.00            
ATOM     27  O8  BCD     1      28.610  19.060  33.250  1.00  0.00            
ATOM     28  C10 BCD     1      26.320  19.460  34.220  1.00  0.00            
ATOM     29  C11 BCD     1      24.880  19.900  33.840  1.00  0.00            
ATOM     30  O9  BCD     1      24.710  20.690  32.700  1.00  0.00            
ATOM     31  C12 BCD     1      24.350  20.670  34.960  1.00  0.00            
ATOM     32  O10 BCD     1      23.010  20.980  34.680  1.00  0.00            
ATOM     33  H11 BCD     1      25.170  21.130  30.920  1.00  0.00            
ATOM     34  H12 BCD     1      27.260  21.190  32.140  1.00  0.00            
ATOM     35  H13 BCD     1      27.660  20.630  30.140  1.00  0.00            
ATOM     36  H14 BCD     1      26.830  18.210  32.510  1.00  0.00            
ATOM     37  H15 BCD     1      28.700  18.440  33.980  1.00  0.00            
ATOM     38  H16 BCD     1      26.820  20.300  34.710  1.00  0.00            
ATOM     39  H17 BCD     1      24.330  18.990  33.560  1.00  0.00            
ATOM     40  H18 BCD     1      24.420  20.100  35.900  1.00  0.00            
ATOM     41  H19 BCD     1      24.990  21.560  34.990  1.00  0.00            
ATOM     42  H20 BCD     1      22.410  20.580  35.320  1.00  0.00            
ATOM     43  C13 BCD     1      22.480  17.150  28.350  1.00  0.00            
ATOM     44  O11 BCD     1      22.690  15.970  29.130  1.00  0.00            
ATOM     45  C14 BCD     1      23.870  17.680  27.840  1.00  0.00            
ATOM     46  O12 BCD     1      24.470  16.680  26.980  1.00  0.00            
ATOM     47  C15 BCD     1      24.760  18.100  28.940  1.00  0.00            
ATOM     48  O13 BCD     1      25.870  18.770  28.340  1.00  0.00            
ATOM     49  C16 BCD     1      24.080  19.070  29.930  1.00  0.00            
ATOM     50  C17 BCD     1      22.630  18.600  30.270  1.00  0.00            
ATOM     51  O14 BCD     1      21.890  18.160  29.100  1.00  0.00            
ATOM     52  C18 BCD     1      21.770  19.660  30.990  1.00  0.00            
ATOM     53  O15 BCD     1      21.600  20.880  30.190  1.00  0.00            
ATOM     54  H21 BCD     1      21.830  16.830  27.520  1.00  0.00            
ATOM     55  H22 BCD     1      23.500  18.530  27.250  1.00  0.00            
ATOM     56  H23 BCD     1      25.060  16.990  26.290  1.00  0.00            
ATOM     57  H24 BCD     1      25.110  17.260  29.550  1.00  0.00            
ATOM     58  H25 BCD     1      26.340  19.130  29.090  1.00  0.00            
ATOM     59  H26 BCD     1      24.040  20.060  29.440  1.00  0.00            
ATOM     60  H27 BCD     1      22.630  17.720  30.930  1.00  0.00            
ATOM     61  H28 BCD     1      20.810  19.190  31.230  1.00  0.00            
ATOM     62  H29 BCD     1      22.290  19.880  31.930  1.00  0.00            
ATOM     63  H30 BCD     1      20.750  21.230  30.500  1.00  0.00            
ATOM     64  C19 BCD     1      21.270  11.930  28.940  1.00  0.00            
ATOM     65  O16 BCD     1      22.290  11.440  29.790  1.00  0.00            
ATOM     66  C20 BCD     1      21.900  12.570  27.730  1.00  0.00            
ATOM     67  O17 BCD     1      22.670  11.600  27.020  1.00  0.00            
ATOM     68  C21 BCD     1      22.740  13.800  28.130  1.00  0.00            
ATOM     69  O18 BCD     1      23.360  14.270  26.940  1.00  0.00            
ATOM     70  C22 BCD     1      21.860  14.890  28.730  1.00  0.00            
ATOM     71  C23 BCD     1      21.110  14.210  29.880  1.00  0.00            
ATOM     72  O19 BCD     1      20.470  12.960  29.540  1.00  0.00            
ATOM     73  C24 BCD     1      20.050  15.080  30.430  1.00  0.00            
ATOM     74  O20 BCD     1      19.460  14.380  31.570  1.00  0.00            
ATOM     75  H31 BCD     1      20.570  11.220  28.480  1.00  0.00            
ATOM     76  H32 BCD     1      21.030  12.850  27.110  1.00  0.00            
ATOM     77  H33 BCD     1      22.610  11.820  26.080  1.00  0.00            
ATOM     78  H34 BCD     1      23.490  13.460  28.850  1.00  0.00            
ATOM     79  H35 BCD     1      23.690  15.170  27.020  1.00  0.00            
ATOM     80  H36 BCD     1      21.100  15.130  27.980  1.00  0.00            
ATOM     81  H37 BCD     1      21.840  14.050  30.690  1.00  0.00            
ATOM     82  H38 BCD     1      20.510  16.050  30.680  1.00  0.00            
ATOM     83  H39 BCD     1      19.310  15.310  29.660  1.00  0.00            
ATOM     84  H40 BCD     1      18.960  13.640  31.200  1.00  0.00            
ATOM     85  C25 BCD     1      22.880   8.040  32.100  1.00  0.00            
ATOM     86  O21 BCD     1      23.760   8.720  32.990  1.00  0.00            
ATOM     87  C26 BCD     1      23.530   8.090  30.700  1.00  0.00            
ATOM     88  O22 BCD     1      24.920   7.680  30.700  1.00  0.00            
ATOM     89  C27 BCD     1      23.530   9.520  30.070  1.00  0.00            
ATOM     90  O23 BCD     1      23.920   9.480  28.730  1.00  0.00            
ATOM     91  C28 BCD     1      22.160  10.120  30.240  1.00  0.00            
ATOM     92  C29 BCD     1      21.680  10.010  31.680  1.00  0.00            
ATOM     93  O24 BCD     1      21.630   8.670  32.100  1.00  0.00            
ATOM     94  C30 BCD     1      20.420  10.720  32.030  1.00  0.00            
ATOM     95  O25 BCD     1      19.320  10.220  31.250  1.00  0.00            
ATOM     96  H41 BCD     1      22.870   7.010  32.480  1.00  0.00            
ATOM     97  H42 BCD     1      22.930   7.400  30.090  1.00  0.00            
ATOM     98  H43 BCD     1      25.400   8.160  30.020  1.00  0.00            
ATOM     99  H44 BCD     1      24.240  10.050  30.710  1.00  0.00            
ATOM    100  H45 BCD     1      23.860  10.290  28.210  1.00  0.00            
ATOM    101  H46 BCD     1      21.500   9.490  29.630  1.00  0.00            
ATOM    102  H47 BCD     1      22.340  10.620  32.310  1.00  0.00            
ATOM    103  H48 BCD     1      20.160  10.500  33.070  1.00  0.00            
ATOM    104  H49 BCD     1      20.490  11.810  31.900  1.00  0.00            
ATOM    105  H50 BCD     1      18.630  10.880  31.310  1.00  0.00            
ATOM    106  C31 BCD     1      25.150   8.930  36.750  1.00  0.00            
ATOM    107  O26 BCD     1      25.320  10.360  36.540  1.00  0.00            
ATOM    108  C32 BCD     1      26.090   8.220  35.800  1.00  0.00            
ATOM    109  O27 BCD     1      27.450   8.590  36.050  1.00  0.00            
ATOM    110  C33 BCD     1      25.690   8.430  34.380  1.00  0.00            
ATOM    111  C34 BCD     1      24.160   8.060  34.210  1.00  0.00            
ATOM    112  C35 BCD     1      23.240   8.730  35.220  1.00  0.00            
ATOM    113  O28 BCD     1      23.770   8.620  36.510  1.00  0.00            
ATOM    114  C36 BCD     1      21.780   8.300  35.260  1.00  0.00            
ATOM    115  O29 BCD     1      21.640   6.890  35.370  1.00  0.00            
ATOM    116  O30 BCD     1      26.470   7.580  33.470  1.00  0.00            
ATOM    117  H51 BCD     1      25.500   8.670  37.750  1.00  0.00            
ATOM    118  H52 BCD     1      25.870   7.170  36.050  1.00  0.00            
ATOM    119  H53 BCD     1      28.030   8.090  35.470  1.00  0.00            
ATOM    120  H54 BCD     1      25.780   9.490  34.130  1.00  0.00            
ATOM    121  H55 BCD     1      26.390   7.730  32.520  1.00  0.00            
ATOM    122  H56 BCD     1      23.980   6.980  34.240  1.00  0.00            
ATOM    123  H57 BCD     1      23.350   9.810  35.090  1.00  0.00            
ATOM    124  H58 BCD     1      21.280   8.710  36.140  1.00  0.00            
ATOM    125  H59 BCD     1      21.340   8.810  34.390  1.00  0.00            
ATOM    126  H60 BCD     1      21.850   6.680  36.280  1.00  0.00            
ATOM    127  C37 BCD     1      25.830  13.860  38.660  1.00  0.00            
ATOM    128  O31 BCD     1      26.070  14.520  37.440  1.00  0.00            
ATOM    129  C38 BCD     1      26.910  12.800  38.880  1.00  0.00            
ATOM    130  O32 BCD     1      28.150  13.440  39.050  1.00  0.00            
ATOM    131  C39 BCD     1      26.850  11.700  37.830  1.00  0.00            
ATOM    132  O33 BCD     1      27.780  10.630  37.970  1.00  0.00            
ATOM    133  C40 BCD     1      25.350  11.120  37.690  1.00  0.00            
ATOM    134  C41 BCD     1      24.380  12.320  37.590  1.00  0.00            
ATOM    135  O34 BCD     1      24.550  13.200  38.660  1.00  0.00            
ATOM    136  C42 BCD     1      22.960  11.870  37.540  1.00  0.00            
ATOM    137  O35 BCD     1      22.480  11.020  38.540  1.00  0.00            
ATOM    138  H61 BCD     1      25.890  14.520  39.530  1.00  0.00            
ATOM    139  H62 BCD     1      26.760  12.420  39.900  1.00  0.00            
ATOM    140  H63 BCD     1      28.230  14.070  38.330  1.00  0.00            
ATOM    141  H64 BCD     1      27.060  12.190  36.870  1.00  0.00            
ATOM    142  H65 BCD     1      27.730  10.010  37.240  1.00  0.00            
ATOM    143  H66 BCD     1      25.070  10.570  38.600  1.00  0.00            
ATOM    144  H67 BCD     1      24.680  12.840  36.680  1.00  0.00            
ATOM    145  H68 BCD     1      22.320  12.760  37.530  1.00  0.00            
ATOM    146  H69 BCD     1      22.820  11.370  36.570  1.00  0.00            
ATOM    147  H70 BCD     1      22.680  11.370  39.420  1.00  0.00            
ATOM    148  C1  EL7     2      23.320  15.910  32.500  1.00  0.00            
ATOM    149  O1  EL7     2      24.060  14.750  33.000  1.00  0.00            
ATOM    150  C2  EL7     2      24.040  13.580  32.210  1.00  0.00            
ATOM    151  C3  EL7     2      25.150  12.580  32.690  1.00  0.00            
ATOM    152  C4  EL7     2      25.150  12.430  34.230  1.00  0.00            
ATOM    153  N1  EL7     2      26.480  12.880  32.080  1.00  0.00            
ATOM    154  C5  EL7     2      26.680  12.620  30.690  1.00  0.00            
ATOM    155  O2  EL7     2      25.940  12.020  29.940  1.00  0.00            
ATOM    156  C6  EL7     2      27.770  13.430  30.050  1.00  0.00            
ATOM    157  Cl1 EL7     2      27.390  15.020  29.310  1.00  0.00            
ATOM    158  C7  EL7     2      27.590  13.220  32.890  1.00  0.00            
ATOM    159  C8  EL7     2      28.000  14.540  33.210  1.00  0.00            
ATOM    160  C9  EL7     2      27.150  15.650  32.760  1.00  0.00            
ATOM    161  C10 EL7     2      29.190  14.680  33.890  1.00  0.00            
ATOM    162  S1  EL7     2      29.800  13.140  34.370  1.00  0.00            
ATOM    163  C11 EL7     2      28.500  12.320  33.440  1.00  0.00            
ATOM    164  C12 EL7     2      28.440  10.830  33.300  1.00  0.00            
ATOM    165  H1  EL7     2      22.240  15.770  32.660  1.00  0.00            
ATOM    166  H2  EL7     2      23.660  16.810  33.020  1.00  0.00            
ATOM    167  H3  EL7     2      23.690  16.060  31.480  1.00  0.00            
ATOM    168  H4  EL7     2      24.310  13.870  31.180  1.00  0.00            
ATOM    169  H5  EL7     2      23.010  13.220  32.160  1.00  0.00            
ATOM    170  H6  EL7     2      24.800  11.650  32.230  1.00  0.00            
ATOM    171  H7  EL7     2      24.120  12.150  34.460  1.00  0.00            
ATOM    172  H8  EL7     2      25.840  11.610  34.440  1.00  0.00            
ATOM    173  H9  EL7     2      25.430  13.310  34.830  1.00  0.00            
ATOM    174  H10 EL7     2      28.090  12.800  29.200  1.00  0.00            
ATOM    175  H11 EL7     2      28.690  13.520  30.650  1.00  0.00            
ATOM    176  H12 EL7     2      26.670  16.140  33.610  1.00  0.00            
ATOM    177  H13 EL7     2      27.840  16.440  32.430  1.00  0.00            
ATOM    178  H14 EL7     2      26.300  15.390  32.120  1.00  0.00            
ATOM    179  H15 EL7     2      29.780  15.550  34.140  1.00  0.00            
ATOM    180  H16 EL7     2      28.050  10.480  32.340  1.00  0.00            
ATOM    181  H17 EL7     2      29.480  10.480  33.370  1.00  0.00            
ATOM    182  H18 EL7     2      27.930  10.360  34.150  1.00  0.00            
TER
ENDMDL
MODEL        1
ATOM      1  C1  BCD     1      18.050  13.290   8.580  1.00  0.00            
ATOM      2  O1  BCD     1      18.180  14.310   9.510  1.00  0.00            
ATOM      3  C2  BCD     1      18.100  11.990   9.180  1.00  0.00            
ATOM      4  O2  BCD     1      17.000  11.750  10.070  1.00  0.00            
ATOM      5  C3  BCD     1      19.470  11.840  10.020  1.00  0.00            
ATOM      6  O3  BCD     1      19.690  10.490  10.560  1.00  0.00            
ATOM      7  C4  BCD     1      20.650  12.180   9.160  1.00  0.00            
ATOM      8  C5  BCD     1      20.410  13.400   8.260  1.00  0.00            
ATOM      9  O4  BCD     1      19.110  13.350   7.650  1.00  0.00            
ATOM     10  C6  BCD     1      21.410  13.400   7.030  1.00  0.00            
ATOM     11  O5  BCD     1      21.260  12.170   6.280  1.00  0.00            
ATOM     12  H1  BCD     1      17.170  13.440   7.950  1.00  0.00            
ATOM     13  H2  BCD     1      18.090  11.170   8.450  1.00  0.00            
ATOM     14  H3  BCD     1      16.810  12.610  10.470  1.00  0.00            
ATOM     15  H4  BCD     1      19.530  12.570  10.840  1.00  0.00            
ATOM     16  H5  BCD     1      20.640  10.530  10.710  1.00  0.00            
ATOM     17  H6  BCD     1      20.770  11.240   8.600  1.00  0.00            
ATOM     18  H7  BCD     1      20.490  14.340   8.810  1.00  0.00            
ATOM     19  H8  BCD     1      21.230  14.270   6.380  1.00  0.00            
ATOM     20  H9  BCD     1      22.450  13.430   7.390  1.00  0.00            
ATOM     21  H10 BCD     1      21.290  12.380   5.350  1.00  0.00            
ATOM     22  C7  BCD     1      15.990  17.480  10.780  1.00  0.00            
ATOM     23  O6  BCD     1      17.180  18.020  11.460  1.00  0.00            
ATOM     24  C8  BCD     1      15.510  16.110  11.350  1.00  0.00            
ATOM     25  O7  BCD     1      15.180  16.380  12.710  1.00  0.00            
ATOM     26  C9  BCD     1      16.620  15.120  11.020  1.00  0.00            
ATOM     27  O8  BCD     1      16.130  13.800  11.440  1.00  0.00            
ATOM     28  C10 BCD     1      16.970  15.120   9.560  1.00  0.00            
ATOM     29  C11 BCD     1      17.230  16.560   8.980  1.00  0.00            
ATOM     30  O9  BCD     1      16.270  17.480   9.390  1.00  0.00            
ATOM     31  C12 BCD     1      17.060  16.460   7.480  1.00  0.00            
ATOM     32  O10 BCD     1      17.360  17.690   6.920  1.00  0.00            
ATOM     33  H11 BCD     1      15.140  18.170  10.830  1.00  0.00            
ATOM     34  H12 BCD     1      14.640  15.790  10.760  1.00  0.00            
ATOM     35  H13 BCD     1      14.920  15.540  13.110  1.00  0.00            
ATOM     36  H14 BCD     1      17.480  15.340  11.670  1.00  0.00            
ATOM     37  H15 BCD     1      15.450  13.840  12.110  1.00  0.00            
ATOM     38  H16 BCD     1      16.110  14.660   9.060  1.00  0.00            
ATOM     39  H17 BCD     1      18.270  16.890   9.090  1.00  0.00            
ATOM     40  H18 BCD     1      17.680  15.640   7.100  1.00  0.00            
ATOM     41  H19 BCD     1      16.030  16.210   7.180  1.00  0.00            
ATOM     42  H20 BCD     1      17.710  18.250   7.620  1.00  0.00            
ATOM     43  C13 BCD     1      18.300  21.510  13.340  1.00  0.00            
ATOM     44  O11 BCD     1      19.360  20.920  14.010  1.00  0.00            
ATOM     45  C14 BCD     1      16.960  20.950  13.750  1.00  0.00            
ATOM     46  O12 BCD     1      16.810  21.090  15.190  1.00  0.00            
ATOM     47  C15 BCD     1      16.800  19.470  13.350  1.00  0.00            
ATOM     48  O13 BCD     1      15.490  18.900  13.530  1.00  0.00            
ATOM     49  C16 BCD     1      17.130  19.420  11.840  1.00  0.00            
ATOM     50  C17 BCD     1      18.450  20.020  11.500  1.00  0.00            
ATOM     51  O14 BCD     1      18.480  21.390  11.970  1.00  0.00            
ATOM     52  C18 BCD     1      18.780  20.080  10.070  1.00  0.00            
ATOM     53  O15 BCD     1      17.860  20.580   9.160  1.00  0.00            
ATOM     54  H21 BCD     1      18.310  22.550  13.660  1.00  0.00            
ATOM     55  H22 BCD     1      16.180  21.480  13.190  1.00  0.00            
ATOM     56  H23 BCD     1      16.280  20.350  15.500  1.00  0.00            
ATOM     57  H24 BCD     1      17.570  18.840  13.820  1.00  0.00            
ATOM     58  H25 BCD     1      15.410  18.000  13.190  1.00  0.00            
ATOM     59  H26 BCD     1      16.360  19.890  11.220  1.00  0.00            
ATOM     60  H27 BCD     1      19.230  19.460  12.040  1.00  0.00            
ATOM     61  H28 BCD     1      19.630  20.770   9.990  1.00  0.00            
ATOM     62  H29 BCD     1      19.170  19.090   9.790  1.00  0.00            
ATOM     63  H30 BCD     1      17.700  21.510   9.310  1.00  0.00            
ATOM     64  C19 BCD     1      22.710  21.980  16.110  1.00  0.00            
ATOM     65  O16 BCD     1      23.280  20.710  15.670  1.00  0.00            
ATOM     66  C20 BCD     1      21.380  21.840  16.930  1.00  0.00            
ATOM     67  O17 BCD     1      21.670  21.200  18.140  1.00  0.00            
ATOM     68  C21 BCD     1      20.320  21.080  16.100  1.00  0.00            
ATOM     69  O18 BCD     1      19.060  21.080  16.820  1.00  0.00            
ATOM     70  C22 BCD     1      20.240  21.750  14.780  1.00  0.00            
ATOM     71  C23 BCD     1      21.540  21.970  14.080  1.00  0.00            
ATOM     72  O19 BCD     1      22.430  22.720  14.930  1.00  0.00            
ATOM     73  C24 BCD     1      21.390  22.690  12.800  1.00  0.00            
ATOM     74  O20 BCD     1      20.720  23.940  13.110  1.00  0.00            
ATOM     75  H31 BCD     1      23.470  22.570  16.640  1.00  0.00            
ATOM     76  H32 BCD     1      21.010  22.850  17.180  1.00  0.00            
ATOM     77  H33 BCD     1      20.840  21.100  18.610  1.00  0.00            
ATOM     78  H34 BCD     1      20.710  20.090  15.860  1.00  0.00            
ATOM     79  H35 BCD     1      18.330  20.790  16.270  1.00  0.00            
ATOM     80  H36 BCD     1      19.780  22.710  15.050  1.00  0.00            
ATOM     81  H37 BCD     1      21.950  20.990  13.800  1.00  0.00            
ATOM     82  H38 BCD     1      22.370  22.710  12.310  1.00  0.00            
ATOM     83  H39 BCD     1      20.710  22.100  12.170  1.00  0.00            
ATOM     84  H40 BCD     1      21.270  24.480  13.670  1.00  0.00            
ATOM     85  C25 BCD     1      26.490  18.090  16.090  1.00  0.00            
ATOM     86  O21 BCD     1      25.680  17.050  15.540  1.00  0.00            
ATOM     87  C26 BCD     1      25.870  18.590  17.400  1.00  0.00            
ATOM     88  O22 BCD     1      25.700  17.460  18.280  1.00  0.00            
ATOM     89  C27 BCD     1      24.590  19.280  17.100  1.00  0.00            
ATOM     90  O23 BCD     1      23.880  19.890  18.310  1.00  0.00            
ATOM     91  C28 BCD     1      24.660  20.380  16.060  1.00  0.00            
ATOM     92  C29 BCD     1      25.320  19.790  14.840  1.00  0.00            
ATOM     93  O24 BCD     1      26.540  19.150  15.200  1.00  0.00            
ATOM     94  C30 BCD     1      25.670  20.980  13.910  1.00  0.00            
ATOM     95  O25 BCD     1      26.220  20.510  12.690  1.00  0.00            
ATOM     96  H41 BCD     1      27.510  17.720  16.210  1.00  0.00            
ATOM     97  H42 BCD     1      26.540  19.340  17.850  1.00  0.00            
ATOM     98  H43 BCD     1      25.390  17.770  19.140  1.00  0.00            
ATOM     99  H44 BCD     1      23.850  18.570  16.690  1.00  0.00            
ATOM    100  H45 BCD     1      23.070  20.370  18.100  1.00  0.00            
ATOM    101  H46 BCD     1      25.190  21.270  16.430  1.00  0.00            
ATOM    102  H47 BCD     1      24.790  18.990  14.310  1.00  0.00            
ATOM    103  H48 BCD     1      24.840  21.680  13.740  1.00  0.00            
ATOM    104  H49 BCD     1      26.400  21.600  14.450  1.00  0.00            
ATOM    105  H50 BCD     1      27.160  20.380  12.780  1.00  0.00            
ATOM    106  C31 BCD     1      26.010  13.460  13.760  1.00  0.00            
ATOM    107  O26 BCD     1      24.710  13.570  13.120  1.00  0.00            
ATOM    108  C32 BCD     1      25.900  13.360  15.300  1.00  0.00            
ATOM    109  O27 BCD     1      25.070  12.280  15.750  1.00  0.00            
ATOM    110  C33 BCD     1      25.300  14.760  15.760  1.00  0.00            
ATOM    111  C34 BCD     1      26.260  15.800  15.250  1.00  0.00            
ATOM    112  C35 BCD     1      26.430  15.750  13.720  1.00  0.00            
ATOM    113  O28 BCD     1      26.870  14.460  13.380  1.00  0.00            
ATOM    114  C36 BCD     1      27.500  16.620  13.180  1.00  0.00            
ATOM    115  O29 BCD     1      28.710  16.570  13.890  1.00  0.00            
ATOM    116  O30 BCD     1      25.220  14.960  17.220  1.00  0.00            
ATOM    117  H51 BCD     1      26.540  12.550  13.460  1.00  0.00            
ATOM    118  H52 BCD     1      26.910  13.220  15.720  1.00  0.00            
ATOM    119  H53 BCD     1      25.010  12.450  16.700  1.00  0.00            
ATOM    120  H54 BCD     1      24.320  14.890  15.300  1.00  0.00            
ATOM    121  H55 BCD     1      25.230  15.900  17.430  1.00  0.00            
ATOM    122  H56 BCD     1      27.200  15.660  15.800  1.00  0.00            
ATOM    123  H57 BCD     1      25.450  15.970  13.270  1.00  0.00            
ATOM    124  H58 BCD     1      27.640  16.380  12.110  1.00  0.00            
ATOM    125  H59 BCD     1      27.110  17.640  13.290  1.00  0.00            
ATOM    126  H60 BCD     1      29.440  16.880  13.340  1.00  0.00            
ATOM    127  C37 BCD     1      22.970  11.700   9.810  1.00  0.00            
ATOM    128  O31 BCD     1      21.770  12.410  10.060  1.00  0.00            
ATOM    129  C38 BCD     1      23.290  10.820  10.990  1.00  0.00            
ATOM    130  O32 BCD     1      22.330   9.840  11.270  1.00  0.00            
ATOM    131  C39 BCD     1      23.600  11.660  12.260  1.00  0.00            
ATOM    132  O33 BCD     1      23.980  10.780  13.390  1.00  0.00            
ATOM    133  C40 BCD     1      24.630  12.750  11.980  1.00  0.00            
ATOM    134  C41 BCD     1      24.250  13.540  10.750  1.00  0.00            
ATOM    135  O34 BCD     1      24.050  12.600   9.660  1.00  0.00            
ATOM    136  C42 BCD     1      25.390  14.570  10.450  1.00  0.00            
ATOM    137  O35 BCD     1      26.640  13.930  10.230  1.00  0.00            
ATOM    138  H61 BCD     1      22.930  11.180   8.840  1.00  0.00            
ATOM    139  H62 BCD     1      24.230  10.380  10.630  1.00  0.00            
ATOM    140  H63 BCD     1      22.750   9.350  11.980  1.00  0.00            
ATOM    141  H64 BCD     1      22.710  12.190  12.610  1.00  0.00            
ATOM    142  H65 BCD     1      24.290  11.330  14.110  1.00  0.00            
ATOM    143  H66 BCD     1      25.530  12.190  11.670  1.00  0.00            
ATOM    144  H67 BCD     1      23.330  14.110  10.960  1.00  0.00            
ATOM    145  H68 BCD     1      25.140  15.190   9.580  1.00  0.00            
ATOM    146  H69 BCD     1      25.400  15.370  11.210  1.00  0.00            
ATOM    147  H70 BCD     1      26.440  13.180   9.650  1.00  0.00            
ATOM    148  C1  EL7     2      23.440  17.680  12.120  1.00  0.00            
ATOM    149  O1  EL7     2      22.330  16.660  12.150  1.00  0.00            
ATOM    150  C2  EL7     2      21.800  16.490  13.500  1.00  0.00            
ATOM    151  C3  EL7     2      21.190  15.100  13.470  1.00  0.00            
ATOM    152  C4  EL7     2      20.240  14.870  12.240  1.00  0.00            
ATOM    153  N1  EL7     2      20.410  14.760  14.700  1.00  0.00            
ATOM    154  C5  EL7     2      20.150  13.410  15.060  1.00  0.00            
ATOM    155  O2  EL7     2      20.490  12.530  14.310  1.00  0.00            
ATOM    156  C6  EL7     2      19.400  13.000  16.300  1.00  0.00            
ATOM    157  Cl1 EL7     2      18.430  11.440  16.310  1.00  0.00            
ATOM    158  C7  EL7     2      19.970  15.770  15.590  1.00  0.00            
ATOM    159  C8  EL7     2      20.750  16.280  16.690  1.00  0.00            
ATOM    160  C9  EL7     2      22.150  15.880  17.080  1.00  0.00            
ATOM    161  C10 EL7     2      20.180  17.330  17.360  1.00  0.00            
ATOM    162  S1  EL7     2      18.550  17.730  16.680  1.00  0.00            
ATOM    163  C11 EL7     2      18.750  16.410  15.530  1.00  0.00            
ATOM    164  C12 EL7     2      17.600  16.000  14.620  1.00  0.00            
ATOM    165  H1  EL7     2      23.860  17.720  11.110  1.00  0.00            
ATOM    166  H2  EL7     2      23.010  18.670  12.340  1.00  0.00            
ATOM    167  H3  EL7     2      24.260  17.480  12.810  1.00  0.00            
ATOM    168  H4  EL7     2      21.020  17.270  13.510  1.00  0.00            
ATOM    169  H5  EL7     2      22.500  16.590  14.330  1.00  0.00            
ATOM    170  H6  EL7     2      21.990  14.350  13.450  1.00  0.00            
ATOM    171  H7  EL7     2      19.410  15.580  12.160  1.00  0.00            
ATOM    172  H8  EL7     2      20.780  14.760  11.300  1.00  0.00            
ATOM    173  H9  EL7     2      19.730  13.900  12.370  1.00  0.00            
ATOM    174  H10 EL7     2      18.600  13.730  16.510  1.00  0.00            
ATOM    175  H11 EL7     2      20.060  12.840  17.160  1.00  0.00            
ATOM    176  H12 EL7     2      22.960  16.390  16.540  1.00  0.00            
ATOM    177  H13 EL7     2      22.210  16.020  18.160  1.00  0.00            
ATOM    178  H14 EL7     2      22.220  14.790  17.120  1.00  0.00            
ATOM    179  H15 EL7     2      20.550  17.820  18.260  1.00  0.00            
ATOM    180  H16 EL7     2      17.530  16.750  13.820  1.00  0.00            
ATOM    181  H17 EL7     2      17.700  15.020  14.140  1.00  0.00            
ATOM    182  H18 EL7     2      16.620  15.940  15.100  1.00  0.00            
TER
ENDMDL
MODEL        1
ATOM      1  C1  BCD     1      19.750  24.420   9.600  1.00  0.00            
ATOM      2  O1  BCD     1      20.400  23.120   9.430  1.00  0.00            
ATOM      3  C2  BCD     1      20.340  25.050  10.820  1.00  0.00            
ATOM      4  O2  BCD     1      21.800  25.310  10.700  1.00  0.00            
ATOM      5  C3  BCD     1      20.010  24.170  12.060  1.00  0.00            
ATOM      6  O3  BCD     1      20.360  24.790  13.320  1.00  0.00            
ATOM      7  C4  BCD     1      18.540  23.800  12.240  1.00  0.00            
ATOM      8  C5  BCD     1      18.050  23.230  10.920  1.00  0.00            
ATOM      9  O4  BCD     1      18.330  24.180   9.890  1.00  0.00            
ATOM     10  C6  BCD     1      16.610  22.880  10.720  1.00  0.00            
ATOM     11  O5  BCD     1      15.640  23.440  11.520  1.00  0.00            
ATOM     12  H1  BCD     1      19.740  25.050   8.710  1.00  0.00            
ATOM     13  H2  BCD     1      19.820  25.990  11.090  1.00  0.00            
ATOM     14  H3  BCD     1      22.220  24.610  10.200  1.00  0.00            
ATOM     15  H4  BCD     1      20.460  23.180  11.910  1.00  0.00            
ATOM     16  H5  BCD     1      21.250  25.160  13.290  1.00  0.00            
ATOM     17  H6  BCD     1      18.010  24.700  12.610  1.00  0.00            
ATOM     18  H7  BCD     1      18.670  22.380  10.600  1.00  0.00            
ATOM     19  H8  BCD     1      16.430  23.190   9.680  1.00  0.00            
ATOM     20  H9  BCD     1      16.440  21.800  10.630  1.00  0.00            
ATOM     21  H10 BCD     1      14.770  23.020  11.570  1.00  0.00            
ATOM     22  C7  BCD     1      22.100  20.680   6.650  1.00  0.00            
ATOM     23  O6  BCD     1      21.740  19.650   7.500  1.00  0.00            
ATOM     24  C8  BCD     1      23.120  21.670   7.230  1.00  0.00            
ATOM     25  O7  BCD     1      24.350  21.030   7.620  1.00  0.00            
ATOM     26  C9  BCD     1      22.440  22.410   8.420  1.00  0.00            
ATOM     27  O8  BCD     1      23.260  23.450   8.990  1.00  0.00            
ATOM     28  C10 BCD     1      21.030  22.930   8.060  1.00  0.00            
ATOM     29  C11 BCD     1      20.200  21.960   7.290  1.00  0.00            
ATOM     30  O9  BCD     1      20.920  21.340   6.260  1.00  0.00            
ATOM     31  C12 BCD     1      18.890  22.530   6.830  1.00  0.00            
ATOM     32  O10 BCD     1      18.880  23.870   6.250  1.00  0.00            
ATOM     33  H11 BCD     1      22.560  20.290   5.740  1.00  0.00            
ATOM     34  H12 BCD     1      23.310  22.410   6.440  1.00  0.00            
ATOM     35  H13 BCD     1      24.320  20.830   8.560  1.00  0.00            
ATOM     36  H14 BCD     1      22.280  21.690   9.240  1.00  0.00            
ATOM     37  H15 BCD     1      23.620  23.980   8.270  1.00  0.00            
ATOM     38  H16 BCD     1      21.030  23.910   7.560  1.00  0.00            
ATOM     39  H17 BCD     1      20.060  21.160   8.030  1.00  0.00            
ATOM     40  H18 BCD     1      18.290  21.850   6.210  1.00  0.00            
ATOM     41  H19 BCD     1      18.230  22.650   7.700  1.00  0.00            
ATOM     42  H20 BCD     1      17.950  24.130   6.230  1.00  0.00            
ATOM     43  C13 BCD     1      22.110  15.500   7.840  1.00  0.00            
ATOM     44  O11 BCD     1      22.340  15.620   9.240  1.00  0.00            
ATOM     45  C14 BCD     1      23.200  16.260   7.080  1.00  0.00            
ATOM     46  O12 BCD     1      24.470  15.730   7.350  1.00  0.00            
ATOM     47  C15 BCD     1      23.200  17.730   7.450  1.00  0.00            
ATOM     48  O13 BCD     1      24.320  18.460   6.810  1.00  0.00            
ATOM     49  C16 BCD     1      21.800  18.270   7.020  1.00  0.00            
ATOM     50  C17 BCD     1      20.720  17.460   7.750  1.00  0.00            
ATOM     51  O14 BCD     1      20.800  16.050   7.580  1.00  0.00            
ATOM     52  C18 BCD     1      19.370  18.050   7.230  1.00  0.00            
ATOM     53  O15 BCD     1      19.210  17.800   5.830  1.00  0.00            
ATOM     54  H21 BCD     1      22.040  14.450   7.550  1.00  0.00            
ATOM     55  H22 BCD     1      22.970  16.220   6.010  1.00  0.00            
ATOM     56  H23 BCD     1      25.150  16.120   6.800  1.00  0.00            
ATOM     57  H24 BCD     1      23.300  17.760   8.540  1.00  0.00            
ATOM     58  H25 BCD     1      24.300  19.390   7.060  1.00  0.00            
ATOM     59  H26 BCD     1      21.670  18.150   5.940  1.00  0.00            
ATOM     60  H27 BCD     1      20.790  17.550   8.840  1.00  0.00            
ATOM     61  H28 BCD     1      18.570  17.410   7.630  1.00  0.00            
ATOM     62  H29 BCD     1      19.130  19.070   7.560  1.00  0.00            
ATOM     63  H30 BCD     1      18.600  18.490   5.540  1.00  0.00            
ATOM     64  C19 BCD     1      24.040  13.380  12.300  1.00  0.00            
ATOM     65  O16 BCD     1      23.070  14.060  13.210  1.00  0.00            
ATOM     66  C20 BCD     1      24.920  14.420  11.610  1.00  0.00            
ATOM     67  O17 BCD     1      25.780  15.000  12.560  1.00  0.00            
ATOM     68  C21 BCD     1      24.030  15.460  10.880  1.00  0.00            
ATOM     69  O18 BCD     1      24.840  16.390  10.260  1.00  0.00            
ATOM     70  C22 BCD     1      23.150  14.650   9.880  1.00  0.00            
ATOM     71  C23 BCD     1      22.370  13.520  10.540  1.00  0.00            
ATOM     72  O19 BCD     1      23.350  12.660  11.230  1.00  0.00            
ATOM     73  C24 BCD     1      21.520  12.640   9.610  1.00  0.00            
ATOM     74  O20 BCD     1      22.150  12.120   8.470  1.00  0.00            
ATOM     75  H31 BCD     1      24.670  12.630  12.800  1.00  0.00            
ATOM     76  H32 BCD     1      25.440  13.870  10.810  1.00  0.00            
ATOM     77  H33 BCD     1      26.500  15.450  12.120  1.00  0.00            
ATOM     78  H34 BCD     1      23.420  15.920  11.660  1.00  0.00            
ATOM     79  H35 BCD     1      24.770  16.300   9.300  1.00  0.00            
ATOM     80  H36 BCD     1      23.820  14.260   9.110  1.00  0.00            
ATOM     81  H37 BCD     1      21.650  13.950  11.250  1.00  0.00            
ATOM     82  H38 BCD     1      21.190  11.790  10.230  1.00  0.00            
ATOM     83  H39 BCD     1      20.590  13.140   9.340  1.00  0.00            
ATOM     84  H40 BCD     1      23.040  11.860   8.690  1.00  0.00            
ATOM     85  C25 BCD     1      21.570  14.170  17.000  1.00  0.00            
ATOM     86  O21 BCD     1      21.140  15.460  16.510  1.00  0.00            
ATOM     87  C26 BCD     1      23.070  14.040  16.950  1.00  0.00            
ATOM     88  O22 BCD     1      23.660  14.900  17.910  1.00  0.00            
ATOM     89  C27 BCD     1      23.510  14.400  15.510  1.00  0.00            
ATOM     90  O23 BCD     1      24.930  14.340  15.380  1.00  0.00            
ATOM     91  C28 BCD     1      22.830  13.470  14.450  1.00  0.00            
ATOM     92  C29 BCD     1      21.320  13.420  14.700  1.00  0.00            
ATOM     93  O24 BCD     1      21.050  13.230  16.130  1.00  0.00            
ATOM     94  C30 BCD     1      20.670  12.290  13.910  1.00  0.00            
ATOM     95  O25 BCD     1      19.280  12.330  14.030  1.00  0.00            
ATOM     96  H41 BCD     1      21.270  13.920  18.020  1.00  0.00            
ATOM     97  H42 BCD     1      23.270  12.960  17.000  1.00  0.00            
ATOM     98  H43 BCD     1      23.180  15.720  17.780  1.00  0.00            
ATOM     99  H44 BCD     1      23.180  15.450  15.460  1.00  0.00            
ATOM    100  H45 BCD     1      25.120  14.600  14.480  1.00  0.00            
ATOM    101  H46 BCD     1      23.180  12.430  14.450  1.00  0.00            
ATOM    102  H47 BCD     1      20.820  14.370  14.470  1.00  0.00            
ATOM    103  H48 BCD     1      21.060  12.320  12.890  1.00  0.00            
ATOM    104  H49 BCD     1      21.160  11.480  14.480  1.00  0.00            
ATOM    105  H50 BCD     1      19.000  12.340  14.950  1.00  0.00            
ATOM    106  C31 BCD     1      18.840  18.790  17.420  1.00  0.00            
ATOM    107  O26 BCD     1      19.190  19.500  16.200  1.00  0.00            
ATOM    108  C32 BCD     1      20.040  18.540  18.300  1.00  0.00            
ATOM    109  O27 BCD     1      20.770  19.720  18.360  1.00  0.00            
ATOM    110  C33 BCD     1      21.020  17.480  17.640  1.00  0.00            
ATOM    111  C34 BCD     1      20.200  16.270  17.220  1.00  0.00            
ATOM    112  C35 BCD     1      19.020  16.640  16.400  1.00  0.00            
ATOM    113  O28 BCD     1      18.200  17.520  17.120  1.00  0.00            
ATOM    114  C36 BCD     1      18.350  15.410  15.840  1.00  0.00            
ATOM    115  O29 BCD     1      17.880  14.520  16.860  1.00  0.00            
ATOM    116  O30 BCD     1      22.250  17.280  18.420  1.00  0.00            
ATOM    117  H51 BCD     1      18.180  19.460  18.000  1.00  0.00            
ATOM    118  H52 BCD     1      19.650  18.300  19.300  1.00  0.00            
ATOM    119  H53 BCD     1      20.350  20.350  17.780  1.00  0.00            
ATOM    120  H54 BCD     1      21.240  17.980  16.680  1.00  0.00            
ATOM    121  H55 BCD     1      22.540  18.120  18.770  1.00  0.00            
ATOM    122  H56 BCD     1      19.780  15.760  18.090  1.00  0.00            
ATOM    123  H57 BCD     1      19.410  17.120  15.490  1.00  0.00            
ATOM    124  H58 BCD     1      17.450  15.700  15.290  1.00  0.00            
ATOM    125  H59 BCD     1      19.080  14.830  15.270  1.00  0.00            
ATOM    126  H60 BCD     1      17.090  14.910  17.230  1.00  0.00            
ATOM    127  C37 BCD     1      17.460  22.670  14.030  1.00  0.00            
ATOM    128  O31 BCD     1      18.620  22.820  13.280  1.00  0.00            
ATOM    129  C38 BCD     1      17.820  22.940  15.500  1.00  0.00            
ATOM    130  O32 BCD     1      18.350  24.290  15.660  1.00  0.00            
ATOM    131  C39 BCD     1      18.780  21.850  15.990  1.00  0.00            
ATOM    132  O33 BCD     1      19.130  21.960  17.410  1.00  0.00            
ATOM    133  C40 BCD     1      18.180  20.440  15.710  1.00  0.00            
ATOM    134  C41 BCD     1      17.940  20.270  14.230  1.00  0.00            
ATOM    135  O34 BCD     1      16.970  21.300  13.820  1.00  0.00            
ATOM    136  C42 BCD     1      17.520  18.850  13.770  1.00  0.00            
ATOM    137  O35 BCD     1      16.360  18.370  14.470  1.00  0.00            
ATOM    138  H61 BCD     1      16.690  23.390  13.720  1.00  0.00            
ATOM    139  H62 BCD     1      16.910  22.800  16.090  1.00  0.00            
ATOM    140  H63 BCD     1      18.810  24.530  14.860  1.00  0.00            
ATOM    141  H64 BCD     1      19.710  21.930  15.400  1.00  0.00            
ATOM    142  H65 BCD     1      19.870  22.560  17.310  1.00  0.00            
ATOM    143  H66 BCD     1      17.250  20.290  16.270  1.00  0.00            
ATOM    144  H67 BCD     1      18.940  20.430  13.800  1.00  0.00            
ATOM    145  H68 BCD     1      17.460  18.830  12.680  1.00  0.00            
ATOM    146  H69 BCD     1      18.340  18.170  14.050  1.00  0.00            
ATOM    147  H70 BCD     1      16.140  17.510  14.120  1.00  0.00            
ATOM    148  C1  EL7     2      18.450  19.590  10.360  1.00  0.00            
ATOM    149  O1  EL7     2      19.580  18.940  10.980  1.00  0.00            
ATOM    150  C2  EL7     2      20.810  19.620  11.310  1.00  0.00            
ATOM    151  C3  EL7     2      21.980  18.690  11.890  1.00  0.00            
ATOM    152  C4  EL7     2      21.500  17.890  13.080  1.00  0.00            
ATOM    153  N1  EL7     2      23.240  19.440  12.240  1.00  0.00            
ATOM    154  C5  EL7     2      24.050  19.920  11.200  1.00  0.00            
ATOM    155  O2  EL7     2      23.820  19.860   9.990  1.00  0.00            
ATOM    156  C6  EL7     2      25.340  20.660  11.520  1.00  0.00            
ATOM    157  Cl1 EL7     2      26.500  20.780  10.100  1.00  0.00            
ATOM    158  C7  EL7     2      23.540  19.780  13.580  1.00  0.00            
ATOM    159  C8  EL7     2      23.130  21.000  14.150  1.00  0.00            
ATOM    160  C9  EL7     2      22.340  22.110  13.490  1.00  0.00            
ATOM    161  C10 EL7     2      23.560  21.190  15.420  1.00  0.00            
ATOM    162  S1  EL7     2      24.480  19.820  16.040  1.00  0.00            
ATOM    163  C11 EL7     2      24.380  19.050  14.420  1.00  0.00            
ATOM    164  C12 EL7     2      25.160  17.890  13.990  1.00  0.00            
ATOM    165  H1  EL7     2      17.600  18.900  10.300  1.00  0.00            
ATOM    166  H2  EL7     2      18.030  20.380  10.990  1.00  0.00            
ATOM    167  H3  EL7     2      18.740  20.050   9.410  1.00  0.00            
ATOM    168  H4  EL7     2      20.600  20.430  12.020  1.00  0.00            
ATOM    169  H5  EL7     2      21.140  20.030  10.350  1.00  0.00            
ATOM    170  H6  EL7     2      22.160  17.960  11.100  1.00  0.00            
ATOM    171  H7  EL7     2      20.660  17.200  12.950  1.00  0.00            
ATOM    172  H8  EL7     2      22.340  17.230  13.340  1.00  0.00            
ATOM    173  H9  EL7     2      21.180  18.390  14.000  1.00  0.00            
ATOM    174  H10 EL7     2      25.980  20.280  12.330  1.00  0.00            
ATOM    175  H11 EL7     2      25.060  21.660  11.880  1.00  0.00            
ATOM    176  H12 EL7     2      22.540  23.030  14.060  1.00  0.00            
ATOM    177  H13 EL7     2      22.570  22.190  12.420  1.00  0.00            
ATOM    178  H14 EL7     2      21.260  21.970  13.540  1.00  0.00            
ATOM    179  H15 EL7     2      23.330  21.960  16.150  1.00  0.00            
ATOM    180  H16 EL7     2      24.950  17.500  12.990  1.00  0.00            
ATOM    181  H17 EL7     2      26.210  18.200  13.910  1.00  0.00            
ATOM    182  H18 EL7     2      25.200  17.090  14.740  1.00  0.00            
TER
ENDMDL
MODEL        1
ATOM      1  C1  BCD     1      29.930  23.650  37.250  1.00  0.00            
ATOM      2  O1  BCD     1      28.790  23.320  36.440  1.00  0.00            
ATOM      3  C2  BCD     1      30.870  24.640  36.410  1.00  0.00            
ATOM      4  O2  BCD     1      30.150  25.760  36.050  1.00  0.00            
ATOM      5  C3  BCD     1      31.420  23.830  35.210  1.00  0.00            
ATOM      6  O3  BCD     1      32.240  24.640  34.410  1.00  0.00            
ATOM      7  C4  BCD     1      32.170  22.570  35.640  1.00  0.00            
ATOM      8  C5  BCD     1      31.260  21.700  36.540  1.00  0.00            
ATOM      9  O4  BCD     1      30.620  22.410  37.580  1.00  0.00            
ATOM     10  C6  BCD     1      32.010  20.480  37.030  1.00  0.00            
ATOM     11  O5  BCD     1      33.250  20.740  37.620  1.00  0.00            
ATOM     12  H1  BCD     1      29.630  24.090  38.210  1.00  0.00            
ATOM     13  H2  BCD     1      31.750  24.940  37.000  1.00  0.00            
ATOM     14  H3  BCD     1      29.490  25.460  35.410  1.00  0.00            
ATOM     15  H4  BCD     1      30.590  23.550  34.550  1.00  0.00            
ATOM     16  H5  BCD     1      32.760  24.020  33.900  1.00  0.00            
ATOM     17  H6  BCD     1      33.070  22.780  36.230  1.00  0.00            
ATOM     18  H7  BCD     1      30.430  21.340  35.910  1.00  0.00            
ATOM     19  H8  BCD     1      31.380  19.840  37.670  1.00  0.00            
ATOM     20  H9  BCD     1      32.070  19.790  36.180  1.00  0.00            
ATOM     21  H10 BCD     1      33.050  21.010  38.520  1.00  0.00            
ATOM     22  C7  BCD     1      24.730  22.690  36.440  1.00  0.00            
ATOM     23  O6  BCD     1      24.680  22.870  35.030  1.00  0.00            
ATOM     24  C8  BCD     1      25.180  23.930  37.190  1.00  0.00            
ATOM     25  O7  BCD     1      24.250  24.990  37.010  1.00  0.00            
ATOM     26  C9  BCD     1      26.630  24.300  36.880  1.00  0.00            
ATOM     27  O8  BCD     1      27.050  25.490  37.580  1.00  0.00            
ATOM     28  C10 BCD     1      27.530  23.090  37.050  1.00  0.00            
ATOM     29  C11 BCD     1      26.990  21.810  36.420  1.00  0.00            
ATOM     30  O9  BCD     1      25.540  21.610  36.780  1.00  0.00            
ATOM     31  C12 BCD     1      27.690  20.560  36.920  1.00  0.00            
ATOM     32  O10 BCD     1      27.590  19.560  35.860  1.00  0.00            
ATOM     33  H11 BCD     1      23.720  22.470  36.810  1.00  0.00            
ATOM     34  H12 BCD     1      25.220  23.710  38.270  1.00  0.00            
ATOM     35  H13 BCD     1      24.180  25.470  37.840  1.00  0.00            
ATOM     36  H14 BCD     1      26.560  24.560  35.820  1.00  0.00            
ATOM     37  H15 BCD     1      26.870  26.230  37.000  1.00  0.00            
ATOM     38  H16 BCD     1      27.650  22.850  38.120  1.00  0.00            
ATOM     39  H17 BCD     1      27.110  21.880  35.330  1.00  0.00            
ATOM     40  H18 BCD     1      28.700  20.870  37.240  1.00  0.00            
ATOM     41  H19 BCD     1      27.120  20.240  37.800  1.00  0.00            
ATOM     42  H20 BCD     1      28.480  19.220  35.710  1.00  0.00            
ATOM     43  C13 BCD     1      22.150  23.830  31.960  1.00  0.00            
ATOM     44  O11 BCD     1      23.130  23.370  31.010  1.00  0.00            
ATOM     45  C14 BCD     1      22.670  24.970  32.800  1.00  0.00            
ATOM     46  O12 BCD     1      22.990  26.110  32.010  1.00  0.00            
ATOM     47  C15 BCD     1      23.910  24.570  33.610  1.00  0.00            
ATOM     48  O13 BCD     1      24.400  25.660  34.420  1.00  0.00            
ATOM     49  C16 BCD     1      23.530  23.390  34.440  1.00  0.00            
ATOM     50  C17 BCD     1      22.920  22.290  33.540  1.00  0.00            
ATOM     51  O14 BCD     1      21.810  22.740  32.750  1.00  0.00            
ATOM     52  C18 BCD     1      22.540  21.060  34.380  1.00  0.00            
ATOM     53  O15 BCD     1      21.690  21.300  35.460  1.00  0.00            
ATOM     54  H21 BCD     1      21.230  24.240  31.540  1.00  0.00            
ATOM     55  H22 BCD     1      21.850  25.310  33.440  1.00  0.00            
ATOM     56  H23 BCD     1      23.280  26.810  32.600  1.00  0.00            
ATOM     57  H24 BCD     1      24.720  24.310  32.920  1.00  0.00            
ATOM     58  H25 BCD     1      24.340  25.360  35.330  1.00  0.00            
ATOM     59  H26 BCD     1      22.840  23.730  35.220  1.00  0.00            
ATOM     60  H27 BCD     1      23.720  21.810  32.960  1.00  0.00            
ATOM     61  H28 BCD     1      22.110  20.400  33.610  1.00  0.00            
ATOM     62  H29 BCD     1      23.470  20.600  34.740  1.00  0.00            
ATOM     63  H30 BCD     1      21.820  20.740  36.230  1.00  0.00            
ATOM     64  C19 BCD     1      23.610  22.410  27.150  1.00  0.00            
ATOM     65  O16 BCD     1      25.020  22.380  27.480  1.00  0.00            
ATOM     66  C20 BCD     1      23.000  23.860  27.400  1.00  0.00            
ATOM     67  O17 BCD     1      23.770  24.650  26.520  1.00  0.00            
ATOM     68  C21 BCD     1      23.220  24.200  28.800  1.00  0.00            
ATOM     69  O18 BCD     1      22.680  25.480  29.080  1.00  0.00            
ATOM     70  C22 BCD     1      22.580  23.110  29.700  1.00  0.00            
ATOM     71  C23 BCD     1      22.890  21.690  29.280  1.00  0.00            
ATOM     72  O19 BCD     1      22.740  21.540  27.850  1.00  0.00            
ATOM     73  C24 BCD     1      21.850  20.840  29.920  1.00  0.00            
ATOM     74  O20 BCD     1      22.090  19.500  29.640  1.00  0.00            
ATOM     75  H31 BCD     1      23.510  22.130  26.090  1.00  0.00            
ATOM     76  H32 BCD     1      21.960  23.990  27.080  1.00  0.00            
ATOM     77  H33 BCD     1      24.670  24.400  26.740  1.00  0.00            
ATOM     78  H34 BCD     1      24.310  24.180  28.950  1.00  0.00            
ATOM     79  H35 BCD     1      22.980  25.800  29.930  1.00  0.00            
ATOM     80  H36 BCD     1      21.500  23.250  29.630  1.00  0.00            
ATOM     81  H37 BCD     1      23.900  21.380  29.580  1.00  0.00            
ATOM     82  H38 BCD     1      22.050  20.970  31.000  1.00  0.00            
ATOM     83  H39 BCD     1      20.830  21.050  29.580  1.00  0.00            
ATOM     84  H40 BCD     1      21.430  18.980  30.100  1.00  0.00            
ATOM     85  C25 BCD     1      28.660  20.830  26.270  1.00  0.00            
ATOM     86  O21 BCD     1      29.470  21.060  27.380  1.00  0.00            
ATOM     87  C26 BCD     1      28.150  22.070  25.520  1.00  0.00            
ATOM     88  O22 BCD     1      29.330  22.850  25.200  1.00  0.00            
ATOM     89  C27 BCD     1      27.030  22.720  26.310  1.00  0.00            
ATOM     90  O23 BCD     1      26.460  23.890  25.750  1.00  0.00            
ATOM     91  C28 BCD     1      25.940  21.710  26.600  1.00  0.00            
ATOM     92  C29 BCD     1      26.570  20.550  27.320  1.00  0.00            
ATOM     93  O24 BCD     1      27.600  19.960  26.520  1.00  0.00            
ATOM     94  C30 BCD     1      25.530  19.440  27.450  1.00  0.00            
ATOM     95  O25 BCD     1      25.890  18.420  28.440  1.00  0.00            
ATOM     96  H41 BCD     1      29.200  20.250  25.510  1.00  0.00            
ATOM     97  H42 BCD     1      27.690  21.650  24.620  1.00  0.00            
ATOM     98  H43 BCD     1      29.160  23.460  24.460  1.00  0.00            
ATOM     99  H44 BCD     1      27.410  22.940  27.320  1.00  0.00            
ATOM    100  H45 BCD     1      27.050  24.620  25.540  1.00  0.00            
ATOM    101  H46 BCD     1      25.500  21.490  25.620  1.00  0.00            
ATOM    102  H47 BCD     1      26.880  20.770  28.350  1.00  0.00            
ATOM    103  H48 BCD     1      24.500  19.790  27.580  1.00  0.00            
ATOM    104  H49 BCD     1      25.440  18.940  26.470  1.00  0.00            
ATOM    105  H50 BCD     1      26.490  17.740  28.130  1.00  0.00            
ATOM    106  C31 BCD     1      33.000  19.980  29.330  1.00  0.00            
ATOM    107  O26 BCD     1      32.740  20.800  30.450  1.00  0.00            
ATOM    108  C32 BCD     1      33.170  20.810  27.960  1.00  0.00            
ATOM    109  O27 BCD     1      34.150  21.850  28.100  1.00  0.00            
ATOM    110  C33 BCD     1      31.860  21.460  27.540  1.00  0.00            
ATOM    111  C34 BCD     1      30.740  20.450  27.560  1.00  0.00            
ATOM    112  C35 BCD     1      30.740  19.660  28.900  1.00  0.00            
ATOM    113  O28 BCD     1      32.010  19.020  29.150  1.00  0.00            
ATOM    114  C36 BCD     1      29.640  18.610  29.010  1.00  0.00            
ATOM    115  O29 BCD     1      29.650  17.770  27.790  1.00  0.00            
ATOM    116  O30 BCD     1      31.970  22.060  26.200  1.00  0.00            
ATOM    117  H51 BCD     1      33.950  19.490  29.560  1.00  0.00            
ATOM    118  H52 BCD     1      33.490  20.090  27.200  1.00  0.00            
ATOM    119  H53 BCD     1      35.020  21.530  28.330  1.00  0.00            
ATOM    120  H54 BCD     1      31.580  22.190  28.320  1.00  0.00            
ATOM    121  H55 BCD     1      31.170  22.460  25.860  1.00  0.00            
ATOM    122  H56 BCD     1      30.920  19.800  26.690  1.00  0.00            
ATOM    123  H57 BCD     1      30.710  20.440  29.670  1.00  0.00            
ATOM    124  H58 BCD     1      30.010  18.040  29.870  1.00  0.00            
ATOM    125  H59 BCD     1      28.750  19.180  29.320  1.00  0.00            
ATOM    126  H60 BCD     1      28.770  17.400  27.720  1.00  0.00            
ATOM    127  C37 BCD     1      33.800  21.400  34.320  1.00  0.00            
ATOM    128  O31 BCD     1      32.480  21.840  34.400  1.00  0.00            
ATOM    129  C38 BCD     1      34.640  22.170  33.320  1.00  0.00            
ATOM    130  O32 BCD     1      34.780  23.530  33.730  1.00  0.00            
ATOM    131  C39 BCD     1      33.940  22.080  31.950  1.00  0.00            
ATOM    132  O33 BCD     1      34.740  22.710  31.030  1.00  0.00            
ATOM    133  C40 BCD     1      33.670  20.660  31.520  1.00  0.00            
ATOM    134  C41 BCD     1      33.010  19.850  32.680  1.00  0.00            
ATOM    135  O34 BCD     1      33.820  20.080  33.840  1.00  0.00            
ATOM    136  C42 BCD     1      33.000  18.360  32.290  1.00  0.00            
ATOM    137  O35 BCD     1      34.320  17.880  31.910  1.00  0.00            
ATOM    138  H61 BCD     1      34.370  21.520  35.260  1.00  0.00            
ATOM    139  H62 BCD     1      35.640  21.740  33.220  1.00  0.00            
ATOM    140  H63 BCD     1      35.430  23.830  33.090  1.00  0.00            
ATOM    141  H64 BCD     1      32.960  22.560  32.040  1.00  0.00            
ATOM    142  H65 BCD     1      34.480  22.460  30.140  1.00  0.00            
ATOM    143  H66 BCD     1      34.620  20.150  31.290  1.00  0.00            
ATOM    144  H67 BCD     1      31.960  20.140  32.810  1.00  0.00            
ATOM    145  H68 BCD     1      32.620  17.930  33.230  1.00  0.00            
ATOM    146  H69 BCD     1      32.170  18.200  31.580  1.00  0.00            
ATOM    147  H70 BCD     1      34.210  17.030  31.480  1.00  0.00            
ATOM    148  C1  EL7     2      29.390  20.000  32.680  1.00  0.00            
ATOM    149  O1  EL7     2      28.880  21.260  32.110  1.00  0.00            
ATOM    150  C2  EL7     2      28.190  22.020  33.040  1.00  0.00            
ATOM    151  C3  EL7     2      27.400  23.190  32.340  1.00  0.00            
ATOM    152  C4  EL7     2      26.620  22.570  31.240  1.00  0.00            
ATOM    153  N1  EL7     2      28.290  24.300  31.930  1.00  0.00            
ATOM    154  C5  EL7     2      28.690  25.180  32.920  1.00  0.00            
ATOM    155  O2  EL7     2      28.530  24.970  34.120  1.00  0.00            
ATOM    156  C6  EL7     2      29.310  26.540  32.440  1.00  0.00            
ATOM    157  Cl1 EL7     2      31.050  26.610  31.990  1.00  0.00            
ATOM    158  C7  EL7     2      28.440  24.700  30.600  1.00  0.00            
ATOM    159  C8  EL7     2      29.690  24.360  29.920  1.00  0.00            
ATOM    160  C9  EL7     2      30.820  23.490  30.500  1.00  0.00            
ATOM    161  C10 EL7     2      29.690  24.680  28.620  1.00  0.00            
ATOM    162  S1  EL7     2      28.210  25.450  28.190  1.00  0.00            
ATOM    163  C11 EL7     2      27.640  25.580  29.870  1.00  0.00            
ATOM    164  C12 EL7     2      26.330  26.050  30.380  1.00  0.00            
ATOM    165  H1  EL7     2      30.060  19.460  32.000  1.00  0.00            
ATOM    166  H2  EL7     2      29.860  20.190  33.650  1.00  0.00            
ATOM    167  H3  EL7     2      28.440  19.470  32.780  1.00  0.00            
ATOM    168  H4  EL7     2      28.890  22.340  33.830  1.00  0.00            
ATOM    169  H5  EL7     2      27.480  21.320  33.500  1.00  0.00            
ATOM    170  H6  EL7     2      26.730  23.590  33.100  1.00  0.00            
ATOM    171  H7  EL7     2      26.060  21.680  31.520  1.00  0.00            
ATOM    172  H8  EL7     2      25.780  23.220  30.960  1.00  0.00            
ATOM    173  H9  EL7     2      27.240  22.380  30.350  1.00  0.00            
ATOM    174  H10 EL7     2      29.170  27.260  33.250  1.00  0.00            
ATOM    175  H11 EL7     2      28.700  26.930  31.620  1.00  0.00            
ATOM    176  H12 EL7     2      30.610  22.430  30.290  1.00  0.00            
ATOM    177  H13 EL7     2      31.810  23.800  30.130  1.00  0.00            
ATOM    178  H14 EL7     2      30.910  23.650  31.580  1.00  0.00            
ATOM    179  H15 EL7     2      30.440  24.330  27.920  1.00  0.00            
ATOM    180  H16 EL7     2      25.750  25.370  31.000  1.00  0.00            
ATOM    181  H17 EL7     2      26.490  26.990  30.930  1.00  0.00            
ATOM    182  H18 EL7     2      25.730  26.360  29.520  1.00  0.00            
TER
ENDMDL
MODEL        1
ATOM      1  C1  BCD     1      27.660  32.870  37.750  1.00  0.00            
ATOM      2  O1  BCD     1      27.100  32.330  36.550  1.00  0.00            
ATOM      3  C2  BCD     1      27.260  31.980  38.950  1.00  0.00            
ATOM      4  O2  BCD     1      27.940  30.680  38.820  1.00  0.00            
ATOM      5  C3  BCD     1      25.740  31.970  39.100  1.00  0.00            
ATOM      6  O3  BCD     1      25.390  31.180  40.280  1.00  0.00            
ATOM      7  C4  BCD     1      25.140  33.370  39.260  1.00  0.00            
ATOM      8  C5  BCD     1      25.660  34.280  38.110  1.00  0.00            
ATOM      9  O4  BCD     1      27.100  34.120  38.140  1.00  0.00            
ATOM     10  C6  BCD     1      25.350  35.770  38.350  1.00  0.00            
ATOM     11  O5  BCD     1      26.240  36.230  39.370  1.00  0.00            
ATOM     12  H1  BCD     1      28.750  32.930  37.740  1.00  0.00            
ATOM     13  H2  BCD     1      27.640  32.480  39.850  1.00  0.00            
ATOM     14  H3  BCD     1      28.240  30.590  37.910  1.00  0.00            
ATOM     15  H4  BCD     1      25.250  31.540  38.220  1.00  0.00            
ATOM     16  H5  BCD     1      26.050  30.520  40.500  1.00  0.00            
ATOM     17  H6  BCD     1      25.370  33.790  40.250  1.00  0.00            
ATOM     18  H7  BCD     1      25.240  34.000  37.130  1.00  0.00            
ATOM     19  H8  BCD     1      25.450  36.380  37.440  1.00  0.00            
ATOM     20  H9  BCD     1      24.290  35.830  38.630  1.00  0.00            
ATOM     21  H10 BCD     1      27.000  36.580  38.900  1.00  0.00            
ATOM     22  C7  BCD     1      28.420  31.340  32.680  1.00  0.00            
ATOM     23  O6  BCD     1      27.310  30.460  32.330  1.00  0.00            
ATOM     24  C8  BCD     1      29.340  30.840  33.870  1.00  0.00            
ATOM     25  O7  BCD     1      29.730  29.480  33.540  1.00  0.00            
ATOM     26  C9  BCD     1      28.560  30.930  35.170  1.00  0.00            
ATOM     27  O8  BCD     1      29.420  30.560  36.300  1.00  0.00            
ATOM     28  C10 BCD     1      27.910  32.340  35.370  1.00  0.00            
ATOM     29  C11 BCD     1      27.130  32.780  34.220  1.00  0.00            
ATOM     30  O9  BCD     1      28.050  32.650  33.080  1.00  0.00            
ATOM     31  C12 BCD     1      26.700  34.240  34.400  1.00  0.00            
ATOM     32  O10 BCD     1      25.890  34.630  33.300  1.00  0.00            
ATOM     33  H11 BCD     1      29.040  31.400  31.780  1.00  0.00            
ATOM     34  H12 BCD     1      30.200  31.520  33.890  1.00  0.00            
ATOM     35  H13 BCD     1      28.940  28.930  33.450  1.00  0.00            
ATOM     36  H14 BCD     1      27.840  30.120  35.000  1.00  0.00            
ATOM     37  H15 BCD     1      29.860  29.710  36.260  1.00  0.00            
ATOM     38  H16 BCD     1      28.720  33.040  35.610  1.00  0.00            
ATOM     39  H17 BCD     1      26.220  32.170  34.110  1.00  0.00            
ATOM     40  H18 BCD     1      26.110  34.140  35.320  1.00  0.00            
ATOM     41  H19 BCD     1      27.580  34.840  34.630  1.00  0.00            
ATOM     42  H20 BCD     1      25.880  35.590  33.280  1.00  0.00            
ATOM     43  C13 BCD     1      25.600  28.210  29.270  1.00  0.00            
ATOM     44  O11 BCD     1      24.400  28.360  29.910  1.00  0.00            
ATOM     45  C14 BCD     1      26.580  27.520  30.200  1.00  0.00            
ATOM     46  O12 BCD     1      26.070  26.260  30.590  1.00  0.00            
ATOM     47  C15 BCD     1      26.850  28.330  31.450  1.00  0.00            
ATOM     48  O13 BCD     1      27.850  27.690  32.320  1.00  0.00            
ATOM     49  C16 BCD     1      27.350  29.730  31.110  1.00  0.00            
ATOM     50  C17 BCD     1      26.390  30.380  30.080  1.00  0.00            
ATOM     51  O14 BCD     1      26.240  29.510  29.010  1.00  0.00            
ATOM     52  C18 BCD     1      26.840  31.730  29.640  1.00  0.00            
ATOM     53  O15 BCD     1      25.690  32.410  29.280  1.00  0.00            
ATOM     54  H21 BCD     1      25.490  27.760  28.280  1.00  0.00            
ATOM     55  H22 BCD     1      27.530  27.460  29.650  1.00  0.00            
ATOM     56  H23 BCD     1      26.660  25.530  30.370  1.00  0.00            
ATOM     57  H24 BCD     1      25.860  28.330  31.920  1.00  0.00            
ATOM     58  H25 BCD     1      27.670  26.790  32.600  1.00  0.00            
ATOM     59  H26 BCD     1      28.370  29.590  30.740  1.00  0.00            
ATOM     60  H27 BCD     1      25.470  30.630  30.640  1.00  0.00            
ATOM     61  H28 BCD     1      27.240  32.190  30.550  1.00  0.00            
ATOM     62  H29 BCD     1      27.630  31.700  28.880  1.00  0.00            
ATOM     63  H30 BCD     1      25.790  33.270  29.700  1.00  0.00            
ATOM     64  C19 BCD     1      20.240  27.910  29.690  1.00  0.00            
ATOM     65  O16 BCD     1      20.200  28.830  30.720  1.00  0.00            
ATOM     66  C20 BCD     1      21.010  26.700  30.100  1.00  0.00            
ATOM     67  O17 BCD     1      20.340  26.080  31.230  1.00  0.00            
ATOM     68  C21 BCD     1      22.520  27.010  30.460  1.00  0.00            
ATOM     69  O18 BCD     1      23.340  25.790  30.610  1.00  0.00            
ATOM     70  C22 BCD     1      23.170  27.800  29.400  1.00  0.00            
ATOM     71  C23 BCD     1      22.210  28.920  28.920  1.00  0.00            
ATOM     72  O19 BCD     1      20.940  28.430  28.560  1.00  0.00            
ATOM     73  C24 BCD     1      22.720  29.730  27.760  1.00  0.00            
ATOM     74  O20 BCD     1      23.110  28.900  26.710  1.00  0.00            
ATOM     75  H31 BCD     1      19.260  27.640  29.280  1.00  0.00            
ATOM     76  H32 BCD     1      21.120  26.070  29.210  1.00  0.00            
ATOM     77  H33 BCD     1      20.980  25.660  31.810  1.00  0.00            
ATOM     78  H34 BCD     1      22.460  27.560  31.410  1.00  0.00            
ATOM     79  H35 BCD     1      24.200  26.070  30.930  1.00  0.00            
ATOM     80  H36 BCD     1      23.390  27.150  28.550  1.00  0.00            
ATOM     81  H37 BCD     1      22.110  29.670  29.720  1.00  0.00            
ATOM     82  H38 BCD     1      21.910  30.440  27.520  1.00  0.00            
ATOM     83  H39 BCD     1      23.620  30.250  28.100  1.00  0.00            
ATOM     84  H40 BCD     1      23.720  29.310  26.090  1.00  0.00            
ATOM     85  C25 BCD     1      17.440  30.680  32.930  1.00  0.00            
ATOM     86  O21 BCD     1      18.400  30.700  33.970  1.00  0.00            
ATOM     87  C26 BCD     1      17.040  29.260  32.510  1.00  0.00            
ATOM     88  O22 BCD     1      16.480  28.620  33.570  1.00  0.00            
ATOM     89  C27 BCD     1      18.290  28.530  31.990  1.00  0.00            
ATOM     90  O23 BCD     1      17.810  27.330  31.440  1.00  0.00            
ATOM     91  C28 BCD     1      18.930  29.370  30.920  1.00  0.00            
ATOM     92  C29 BCD     1      19.170  30.840  31.270  1.00  0.00            
ATOM     93  O24 BCD     1      17.930  31.320  31.700  1.00  0.00            
ATOM     94  C30 BCD     1      19.550  31.630  29.970  1.00  0.00            
ATOM     95  O25 BCD     1      19.720  32.990  30.270  1.00  0.00            
ATOM     96  H41 BCD     1      16.580  31.310  33.180  1.00  0.00            
ATOM     97  H42 BCD     1      16.230  29.250  31.770  1.00  0.00            
ATOM     98  H43 BCD     1      16.160  27.720  33.440  1.00  0.00            
ATOM     99  H44 BCD     1      19.140  28.330  32.650  1.00  0.00            
ATOM    100  H45 BCD     1      18.570  26.870  31.080  1.00  0.00            
ATOM    101  H46 BCD     1      18.340  29.440  30.000  1.00  0.00            
ATOM    102  H47 BCD     1      19.950  30.850  32.040  1.00  0.00            
ATOM    103  H48 BCD     1      20.450  31.250  29.490  1.00  0.00            
ATOM    104  H49 BCD     1      18.730  31.570  29.240  1.00  0.00            
ATOM    105  H50 BCD     1      18.850  33.260  30.580  1.00  0.00            
ATOM    106  C31 BCD     1      18.520  31.920  37.940  1.00  0.00            
ATOM    107  O26 BCD     1      19.940  31.950  38.110  1.00  0.00            
ATOM    108  C32 BCD     1      18.150  30.500  37.720  1.00  0.00            
ATOM    109  O27 BCD     1      18.740  29.550  38.660  1.00  0.00            
ATOM    110  C33 BCD     1      18.380  30.040  36.260  1.00  0.00            
ATOM    111  C34 BCD     1      17.870  31.050  35.260  1.00  0.00            
ATOM    112  C35 BCD     1      18.500  32.390  35.490  1.00  0.00            
ATOM    113  O28 BCD     1      18.210  32.780  36.830  1.00  0.00            
ATOM    114  C36 BCD     1      18.210  33.520  34.520  1.00  0.00            
ATOM    115  O29 BCD     1      16.780  33.720  34.440  1.00  0.00            
ATOM    116  O30 BCD     1      17.740  28.720  36.000  1.00  0.00            
ATOM    117  H51 BCD     1      18.030  32.340  38.820  1.00  0.00            
ATOM    118  H52 BCD     1      17.060  30.400  37.790  1.00  0.00            
ATOM    119  H53 BCD     1      18.220  28.760  38.530  1.00  0.00            
ATOM    120  H54 BCD     1      19.470  29.920  36.180  1.00  0.00            
ATOM    121  H55 BCD     1      18.030  28.570  35.100  1.00  0.00            
ATOM    122  H56 BCD     1      16.770  31.130  35.250  1.00  0.00            
ATOM    123  H57 BCD     1      19.570  32.180  35.360  1.00  0.00            
ATOM    124  H58 BCD     1      18.760  34.460  34.650  1.00  0.00            
ATOM    125  H59 BCD     1      18.570  33.150  33.550  1.00  0.00            
ATOM    126  H60 BCD     1      16.470  33.730  35.350  1.00  0.00            
ATOM    127  C37 BCD     1      22.920  33.820  40.210  1.00  0.00            
ATOM    128  O31 BCD     1      23.750  33.300  39.170  1.00  0.00            
ATOM    129  C38 BCD     1      22.150  32.670  40.930  1.00  0.00            
ATOM    130  O32 BCD     1      23.110  31.790  41.570  1.00  0.00            
ATOM    131  C39 BCD     1      21.370  31.840  39.850  1.00  0.00            
ATOM    132  O33 BCD     1      20.560  30.770  40.450  1.00  0.00            
ATOM    133  C40 BCD     1      20.440  32.790  39.150  1.00  0.00            
ATOM    134  C41 BCD     1      21.040  34.130  38.610  1.00  0.00            
ATOM    135  O34 BCD     1      21.860  34.630  39.700  1.00  0.00            
ATOM    136  C42 BCD     1      19.950  35.110  38.200  1.00  0.00            
ATOM    137  O35 BCD     1      19.000  35.380  39.220  1.00  0.00            
ATOM    138  H61 BCD     1      23.510  34.460  40.880  1.00  0.00            
ATOM    139  H62 BCD     1      21.420  33.120  41.620  1.00  0.00            
ATOM    140  H63 BCD     1      23.880  31.580  41.040  1.00  0.00            
ATOM    141  H64 BCD     1      22.120  31.460  39.150  1.00  0.00            
ATOM    142  H65 BCD     1      19.870  30.480  39.840  1.00  0.00            
ATOM    143  H66 BCD     1      19.660  33.090  39.860  1.00  0.00            
ATOM    144  H67 BCD     1      21.630  33.870  37.720  1.00  0.00            
ATOM    145  H68 BCD     1      20.470  36.010  37.870  1.00  0.00            
ATOM    146  H69 BCD     1      19.410  34.690  37.340  1.00  0.00            
ATOM    147  H70 BCD     1      18.270  35.880  38.840  1.00  0.00            
ATOM    148  C1  EL7     2      23.530  32.010  31.810  1.00  0.00            
ATOM    149  O1  EL7     2      22.690  31.660  32.940  1.00  0.00            
ATOM    150  C2  EL7     2      23.010  30.340  33.580  1.00  0.00            
ATOM    151  C3  EL7     2      22.320  30.280  34.970  1.00  0.00            
ATOM    152  C4  EL7     2      22.760  31.480  35.840  1.00  0.00            
ATOM    153  N1  EL7     2      22.550  28.900  35.540  1.00  0.00            
ATOM    154  C5  EL7     2      21.570  27.880  35.240  1.00  0.00            
ATOM    155  O2  EL7     2      20.470  28.120  34.760  1.00  0.00            
ATOM    156  C6  EL7     2      21.860  26.400  35.440  1.00  0.00            
ATOM    157  Cl1 EL7     2      22.660  25.840  34.000  1.00  0.00            
ATOM    158  C7  EL7     2      23.600  28.600  36.500  1.00  0.00            
ATOM    159  C8  EL7     2      24.930  28.180  36.170  1.00  0.00            
ATOM    160  C9  EL7     2      25.430  28.060  34.710  1.00  0.00            
ATOM    161  C10 EL7     2      25.710  27.840  37.190  1.00  0.00            
ATOM    162  S1  EL7     2      24.840  27.950  38.710  1.00  0.00            
ATOM    163  C11 EL7     2      23.370  28.460  37.840  1.00  0.00            
ATOM    164  C12 EL7     2      22.000  28.490  38.480  1.00  0.00            
ATOM    165  H1  EL7     2      23.230  32.960  31.360  1.00  0.00            
ATOM    166  H2  EL7     2      24.600  31.970  32.060  1.00  0.00            
ATOM    167  H3  EL7     2      23.380  31.280  31.010  1.00  0.00            
ATOM    168  H4  EL7     2      24.100  30.290  33.720  1.00  0.00            
ATOM    169  H5  EL7     2      22.570  29.580  32.920  1.00  0.00            
ATOM    170  H6  EL7     2      21.240  30.350  34.850  1.00  0.00            
ATOM    171  H7  EL7     2      22.370  32.430  35.470  1.00  0.00            
ATOM    172  H8  EL7     2      22.550  31.300  36.900  1.00  0.00            
ATOM    173  H9  EL7     2      23.860  31.440  35.850  1.00  0.00            
ATOM    174  H10 EL7     2      20.900  25.880  35.540  1.00  0.00            
ATOM    175  H11 EL7     2      22.480  26.140  36.310  1.00  0.00            
ATOM    176  H12 EL7     2      26.020  28.880  34.270  1.00  0.00            
ATOM    177  H13 EL7     2      26.170  27.250  34.640  1.00  0.00            
ATOM    178  H14 EL7     2      24.560  27.950  34.050  1.00  0.00            
ATOM    179  H15 EL7     2      26.640  27.290  37.180  1.00  0.00            
ATOM    180  H16 EL7     2      21.440  27.550  38.390  1.00  0.00            
ATOM    181  H17 EL7     2      21.990  28.710  39.550  1.00  0.00            
ATOM    182  H18 EL7     2      21.410  29.350  38.120  1.00  0.00            
TER
ENDMDL
MODEL        1
ATOM      1  C1  BCD     1      20.510  24.370  19.440  1.00  0.00            
ATOM      2  O1  BCD     1      20.930  23.480  20.380  1.00  0.00            
ATOM      3  C2  BCD     1      21.730  24.710  18.630  1.00  0.00            
ATOM      4  O2  BCD     1      22.200  23.520  17.970  1.00  0.00            
ATOM      5  C3  BCD     1      22.720  25.500  19.520  1.00  0.00            
ATOM      6  O3  BCD     1      23.790  26.000  18.720  1.00  0.00            
ATOM      7  C4  BCD     1      22.060  26.650  20.300  1.00  0.00            
ATOM      8  C5  BCD     1      20.800  26.220  21.000  1.00  0.00            
ATOM      9  O4  BCD     1      19.970  25.470  20.120  1.00  0.00            
ATOM     10  C6  BCD     1      20.040  27.420  21.570  1.00  0.00            
ATOM     11  O5  BCD     1      19.700  28.330  20.490  1.00  0.00            
ATOM     12  H1  BCD     1      19.740  23.870  18.840  1.00  0.00            
ATOM     13  H2  BCD     1      21.340  25.380  17.860  1.00  0.00            
ATOM     14  H3  BCD     1      22.410  22.900  18.680  1.00  0.00            
ATOM     15  H4  BCD     1      23.070  24.830  20.310  1.00  0.00            
ATOM     16  H5  BCD     1      24.330  26.510  19.330  1.00  0.00            
ATOM     17  H6  BCD     1      21.920  27.520  19.640  1.00  0.00            
ATOM     18  H7  BCD     1      21.150  25.600  21.830  1.00  0.00            
ATOM     19  H8  BCD     1      19.100  27.050  22.020  1.00  0.00            
ATOM     20  H9  BCD     1      20.680  27.930  22.300  1.00  0.00            
ATOM     21  H10 BCD     1      20.090  29.200  20.630  1.00  0.00            
ATOM     22  C7  BCD     1      20.110  19.700  21.990  1.00  0.00            
ATOM     23  O6  BCD     1      20.410  20.140  23.290  1.00  0.00            
ATOM     24  C8  BCD     1      21.320  19.820  21.040  1.00  0.00            
ATOM     25  O7  BCD     1      22.480  19.030  21.630  1.00  0.00            
ATOM     26  C9  BCD     1      21.700  21.320  20.890  1.00  0.00            
ATOM     27  O8  BCD     1      22.820  21.540  20.010  1.00  0.00            
ATOM     28  C10 BCD     1      20.510  22.130  20.320  1.00  0.00            
ATOM     29  C11 BCD     1      19.290  21.980  21.310  1.00  0.00            
ATOM     30  O9  BCD     1      19.090  20.550  21.410  1.00  0.00            
ATOM     31  C12 BCD     1      18.020  22.650  20.840  1.00  0.00            
ATOM     32  O10 BCD     1      17.710  22.160  19.560  1.00  0.00            
ATOM     33  H11 BCD     1      19.680  18.690  22.010  1.00  0.00            
ATOM     34  H12 BCD     1      21.110  19.420  20.040  1.00  0.00            
ATOM     35  H13 BCD     1      23.180  18.850  21.000  1.00  0.00            
ATOM     36  H14 BCD     1      21.970  21.720  21.870  1.00  0.00            
ATOM     37  H15 BCD     1      23.510  20.890  20.190  1.00  0.00            
ATOM     38  H16 BCD     1      20.280  21.860  19.280  1.00  0.00            
ATOM     39  H17 BCD     1      19.630  22.490  22.220  1.00  0.00            
ATOM     40  H18 BCD     1      17.220  22.380  21.540  1.00  0.00            
ATOM     41  H19 BCD     1      18.300  23.710  20.910  1.00  0.00            
ATOM     42  H20 BCD     1      17.090  22.770  19.160  1.00  0.00            
ATOM     43  C13 BCD     1      20.150  19.290  27.190  1.00  0.00            
ATOM     44  O11 BCD     1      21.020  20.390  27.490  1.00  0.00            
ATOM     45  C14 BCD     1      20.880  18.290  26.300  1.00  0.00            
ATOM     46  O12 BCD     1      22.100  17.890  26.900  1.00  0.00            
ATOM     47  C15 BCD     1      21.200  18.900  24.970  1.00  0.00            
ATOM     48  O13 BCD     1      21.950  17.990  24.130  1.00  0.00            
ATOM     49  C16 BCD     1      19.870  19.410  24.320  1.00  0.00            
ATOM     50  C17 BCD     1      19.150  20.390  25.290  1.00  0.00            
ATOM     51  O14 BCD     1      18.950  19.770  26.580  1.00  0.00            
ATOM     52  C18 BCD     1      17.890  20.830  24.650  1.00  0.00            
ATOM     53  O15 BCD     1      17.370  21.830  25.500  1.00  0.00            
ATOM     54  H21 BCD     1      19.730  18.750  28.040  1.00  0.00            
ATOM     55  H22 BCD     1      20.300  17.360  26.180  1.00  0.00            
ATOM     56  H23 BCD     1      22.430  17.180  26.340  1.00  0.00            
ATOM     57  H24 BCD     1      21.800  19.790  25.180  1.00  0.00            
ATOM     58  H25 BCD     1      21.780  18.230  23.220  1.00  0.00            
ATOM     59  H26 BCD     1      19.120  18.660  24.040  1.00  0.00            
ATOM     60  H27 BCD     1      19.800  21.260  25.420  1.00  0.00            
ATOM     61  H28 BCD     1      17.910  21.080  23.580  1.00  0.00            
ATOM     62  H29 BCD     1      17.320  19.890  24.620  1.00  0.00            
ATOM     63  H30 BCD     1      16.470  21.930  25.200  1.00  0.00            
ATOM     64  C19 BCD     1      21.470  22.860  30.720  1.00  0.00            
ATOM     65  O16 BCD     1      21.860  23.890  29.730  1.00  0.00            
ATOM     66  C20 BCD     1      22.410  21.690  30.680  1.00  0.00            
ATOM     67  O17 BCD     1      23.720  21.990  31.110  1.00  0.00            
ATOM     68  C21 BCD     1      22.370  21.160  29.260  1.00  0.00            
ATOM     69  O18 BCD     1      23.180  20.030  29.010  1.00  0.00            
ATOM     70  C22 BCD     1      20.960  20.700  28.890  1.00  0.00            
ATOM     71  C23 BCD     1      19.870  21.790  29.180  1.00  0.00            
ATOM     72  O19 BCD     1      20.200  22.330  30.450  1.00  0.00            
ATOM     73  C24 BCD     1      18.510  21.150  29.280  1.00  0.00            
ATOM     74  O20 BCD     1      18.460  19.930  30.020  1.00  0.00            
ATOM     75  H31 BCD     1      21.390  23.340  31.700  1.00  0.00            
ATOM     76  H32 BCD     1      22.100  20.990  31.460  1.00  0.00            
ATOM     77  H33 BCD     1      24.210  21.210  30.830  1.00  0.00            
ATOM     78  H34 BCD     1      22.630  21.960  28.560  1.00  0.00            
ATOM     79  H35 BCD     1      23.010  19.840  28.080  1.00  0.00            
ATOM     80  H36 BCD     1      20.710  19.730  29.340  1.00  0.00            
ATOM     81  H37 BCD     1      19.990  22.670  28.540  1.00  0.00            
ATOM     82  H38 BCD     1      17.710  21.860  29.540  1.00  0.00            
ATOM     83  H39 BCD     1      18.190  20.910  28.250  1.00  0.00            
ATOM     84  H40 BCD     1      18.240  20.230  30.910  1.00  0.00            
ATOM     85  C25 BCD     1      22.500  27.970  29.710  1.00  0.00            
ATOM     86  O21 BCD     1      23.090  27.850  28.490  1.00  0.00            
ATOM     87  C26 BCD     1      23.320  27.130  30.730  1.00  0.00            
ATOM     88  O22 BCD     1      24.670  27.520  30.880  1.00  0.00            
ATOM     89  C27 BCD     1      23.250  25.680  30.430  1.00  0.00            
ATOM     90  O23 BCD     1      23.850  24.880  31.470  1.00  0.00            
ATOM     91  C28 BCD     1      21.790  25.220  30.270  1.00  0.00            
ATOM     92  C29 BCD     1      20.990  26.090  29.240  1.00  0.00            
ATOM     93  O24 BCD     1      21.160  27.480  29.450  1.00  0.00            
ATOM     94  C30 BCD     1      19.480  25.830  29.340  1.00  0.00            
ATOM     95  O25 BCD     1      18.870  26.450  30.420  1.00  0.00            
ATOM     96  H41 BCD     1      22.480  29.010  30.050  1.00  0.00            
ATOM     97  H42 BCD     1      22.900  27.200  31.740  1.00  0.00            
ATOM     98  H43 BCD     1      24.970  27.300  31.770  1.00  0.00            
ATOM     99  H44 BCD     1      23.730  25.510  29.460  1.00  0.00            
ATOM    100  H45 BCD     1      23.820  23.930  31.360  1.00  0.00            
ATOM    101  H46 BCD     1      21.280  25.280  31.240  1.00  0.00            
ATOM    102  H47 BCD     1      21.250  25.910  28.190  1.00  0.00            
ATOM    103  H48 BCD     1      19.090  26.270  28.420  1.00  0.00            
ATOM    104  H49 BCD     1      19.210  24.770  29.370  1.00  0.00            
ATOM    105  H50 BCD     1      17.950  26.290  30.190  1.00  0.00            
ATOM    106  C31 BCD     1      25.510  29.530  25.650  1.00  0.00            
ATOM    107  O26 BCD     1      24.690  28.850  24.670  1.00  0.00            
ATOM    108  C32 BCD     1      26.150  28.590  26.600  1.00  0.00            
ATOM    109  O27 BCD     1      26.940  27.690  25.850  1.00  0.00            
ATOM    110  C33 BCD     1      25.120  27.840  27.380  1.00  0.00            
ATOM    111  C34 BCD     1      24.120  28.800  28.080  1.00  0.00            
ATOM    112  C35 BCD     1      23.610  29.840  27.080  1.00  0.00            
ATOM    113  O28 BCD     1      24.700  30.450  26.360  1.00  0.00            
ATOM    114  C36 BCD     1      22.750  30.920  27.810  1.00  0.00            
ATOM    115  O29 BCD     1      22.190  31.740  26.850  1.00  0.00            
ATOM    116  O30 BCD     1      25.800  26.850  28.310  1.00  0.00            
ATOM    117  H51 BCD     1      26.260  30.150  25.150  1.00  0.00            
ATOM    118  H52 BCD     1      26.840  29.070  27.300  1.00  0.00            
ATOM    119  H53 BCD     1      27.150  26.980  26.460  1.00  0.00            
ATOM    120  H54 BCD     1      24.530  27.230  26.680  1.00  0.00            
ATOM    121  H55 BCD     1      25.310  26.840  29.140  1.00  0.00            
ATOM    122  H56 BCD     1      24.580  29.280  28.950  1.00  0.00            
ATOM    123  H57 BCD     1      23.000  29.220  26.420  1.00  0.00            
ATOM    124  H58 BCD     1      21.960  30.560  28.480  1.00  0.00            
ATOM    125  H59 BCD     1      23.490  31.460  28.420  1.00  0.00            
ATOM    126  H60 BCD     1      21.340  31.370  26.590  1.00  0.00            
ATOM    127  C37 BCD     1      23.700  28.340  20.880  1.00  0.00            
ATOM    128  O31 BCD     1      23.050  27.170  21.230  1.00  0.00            
ATOM    129  C38 BCD     1      25.210  28.260  21.210  1.00  0.00            
ATOM    130  O32 BCD     1      25.770  27.140  20.550  1.00  0.00            
ATOM    131  C39 BCD     1      25.360  28.110  22.720  1.00  0.00            
ATOM    132  O33 BCD     1      26.740  27.860  23.100  1.00  0.00            
ATOM    133  C40 BCD     1      24.700  29.290  23.350  1.00  0.00            
ATOM    134  C41 BCD     1      23.300  29.630  22.900  1.00  0.00            
ATOM    135  O34 BCD     1      23.120  29.490  21.450  1.00  0.00            
ATOM    136  C42 BCD     1      22.890  31.010  23.310  1.00  0.00            
ATOM    137  O35 BCD     1      23.660  32.120  22.570  1.00  0.00            
ATOM    138  H61 BCD     1      23.690  28.360  19.780  1.00  0.00            
ATOM    139  H62 BCD     1      25.660  29.210  20.880  1.00  0.00            
ATOM    140  H63 BCD     1      26.600  26.950  20.990  1.00  0.00            
ATOM    141  H64 BCD     1      24.810  27.220  23.040  1.00  0.00            
ATOM    142  H65 BCD     1      26.710  27.610  24.030  1.00  0.00            
ATOM    143  H66 BCD     1      25.330  30.190  23.380  1.00  0.00            
ATOM    144  H67 BCD     1      22.650  28.900  23.400  1.00  0.00            
ATOM    145  H68 BCD     1      21.800  31.090  23.170  1.00  0.00            
ATOM    146  H69 BCD     1      23.090  31.100  24.390  1.00  0.00            
ATOM    147  H70 BCD     1      23.080  32.750  22.140  1.00  0.00            
ATOM    148  C1  EL7     2      21.640  27.110  25.130  1.00  0.00            
ATOM    149  O1  EL7     2      21.970  25.970  24.450  1.00  0.00            
ATOM    150  C2  EL7     2      23.240  25.320  24.850  1.00  0.00            
ATOM    151  C3  EL7     2      23.270  23.800  24.510  1.00  0.00            
ATOM    152  C4  EL7     2      22.200  23.110  25.430  1.00  0.00            
ATOM    153  N1  EL7     2      24.630  23.280  24.350  1.00  0.00            
ATOM    154  C5  EL7     2      25.220  23.570  23.170  1.00  0.00            
ATOM    155  O2  EL7     2      24.640  24.110  22.240  1.00  0.00            
ATOM    156  C6  EL7     2      26.720  23.300  23.140  1.00  0.00            
ATOM    157  Cl1 EL7     2      27.430  24.450  24.330  1.00  0.00            
ATOM    158  C7  EL7     2      25.100  22.240  25.220  1.00  0.00            
ATOM    159  C8  EL7     2      25.410  22.440  26.610  1.00  0.00            
ATOM    160  C9  EL7     2      25.290  23.790  27.230  1.00  0.00            
ATOM    161  C10 EL7     2      25.730  21.260  27.230  1.00  0.00            
ATOM    162  S1  EL7     2      25.700  19.840  26.200  1.00  0.00            
ATOM    163  C11 EL7     2      25.130  20.900  24.900  1.00  0.00            
ATOM    164  C12 EL7     2      24.700  20.380  23.540  1.00  0.00            
ATOM    165  H1  EL7     2      22.530  27.750  25.280  1.00  0.00            
ATOM    166  H2  EL7     2      20.930  27.720  24.570  1.00  0.00            
ATOM    167  H3  EL7     2      21.200  26.700  26.040  1.00  0.00            
ATOM    168  H4  EL7     2      23.420  25.390  25.930  1.00  0.00            
ATOM    169  H5  EL7     2      24.090  25.850  24.410  1.00  0.00            
ATOM    170  H6  EL7     2      22.780  23.760  23.520  1.00  0.00            
ATOM    171  H7  EL7     2      22.320  23.470  26.460  1.00  0.00            
ATOM    172  H8  EL7     2      21.180  23.300  25.080  1.00  0.00            
ATOM    173  H9  EL7     2      22.340  22.030  25.530  1.00  0.00            
ATOM    174  H10 EL7     2      27.080  23.560  22.140  1.00  0.00            
ATOM    175  H11 EL7     2      27.010  22.290  23.440  1.00  0.00            
ATOM    176  H12 EL7     2      24.290  24.050  27.580  1.00  0.00            
ATOM    177  H13 EL7     2      25.790  23.730  28.210  1.00  0.00            
ATOM    178  H14 EL7     2      25.700  24.590  26.600  1.00  0.00            
ATOM    179  H15 EL7     2      25.920  21.140  28.290  1.00  0.00            
ATOM    180  H16 EL7     2      23.660  20.620  23.310  1.00  0.00            
ATOM    181  H17 EL7     2      25.320  20.660  22.690  1.00  0.00            
ATOM    182  H18 EL7     2      24.810  19.300  23.700  1.00  0.00            
TER
ENDMDL
MODEL        1
ATOM      1  C1  BCD     1      17.850  21.840  10.660  1.00  0.00            
ATOM      2  O1  BCD     1      16.690  21.120  10.620  1.00  0.00            
ATOM      3  C2  BCD     1      18.970  20.800  10.210  1.00  0.00            
ATOM      4  O2  BCD     1      18.640  20.200   8.910  1.00  0.00            
ATOM      5  C3  BCD     1      19.180  19.650  11.210  1.00  0.00            
ATOM      6  O3  BCD     1      20.370  18.900  10.850  1.00  0.00            
ATOM      7  C4  BCD     1      19.260  20.230  12.650  1.00  0.00            
ATOM      8  C5  BCD     1      18.130  21.270  12.930  1.00  0.00            
ATOM      9  O4  BCD     1      18.210  22.320  11.900  1.00  0.00            
ATOM     10  C6  BCD     1      18.330  21.890  14.340  1.00  0.00            
ATOM     11  O5  BCD     1      19.610  22.410  14.440  1.00  0.00            
ATOM     12  H1  BCD     1      17.920  22.700   9.980  1.00  0.00            
ATOM     13  H2  BCD     1      19.850  21.440  10.100  1.00  0.00            
ATOM     14  H3  BCD     1      19.440  19.760   8.600  1.00  0.00            
ATOM     15  H4  BCD     1      18.270  19.040  11.200  1.00  0.00            
ATOM     16  H5  BCD     1      20.200  17.960  10.790  1.00  0.00            
ATOM     17  H6  BCD     1      20.200  20.790  12.720  1.00  0.00            
ATOM     18  H7  BCD     1      17.130  20.810  12.970  1.00  0.00            
ATOM     19  H8  BCD     1      17.550  22.660  14.430  1.00  0.00            
ATOM     20  H9  BCD     1      18.150  21.150  15.140  1.00  0.00            
ATOM     21  H10 BCD     1      19.670  23.180  13.860  1.00  0.00            
ATOM     22  C7  BCD     1      12.690  21.590   9.710  1.00  0.00            
ATOM     23  O6  BCD     1      12.380  20.370  10.420  1.00  0.00            
ATOM     24  C8  BCD     1      13.580  21.220   8.490  1.00  0.00            
ATOM     25  O7  BCD     1      12.910  20.220   7.690  1.00  0.00            
ATOM     26  C9  BCD     1      14.910  20.740   9.070  1.00  0.00            
ATOM     27  O8  BCD     1      15.890  20.660   7.970  1.00  0.00            
ATOM     28  C10 BCD     1      15.530  21.720  10.110  1.00  0.00            
ATOM     29  C11 BCD     1      14.540  22.060  11.170  1.00  0.00            
ATOM     30  O9  BCD     1      13.390  22.530  10.490  1.00  0.00            
ATOM     31  C12 BCD     1      14.950  23.270  11.990  1.00  0.00            
ATOM     32  O10 BCD     1      15.330  24.390  11.290  1.00  0.00            
ATOM     33  H11 BCD     1      11.790  22.110   9.380  1.00  0.00            
ATOM     34  H12 BCD     1      13.750  22.090   7.850  1.00  0.00            
ATOM     35  H13 BCD     1      13.480  19.930   6.980  1.00  0.00            
ATOM     36  H14 BCD     1      14.850  19.800   9.630  1.00  0.00            
ATOM     37  H15 BCD     1      16.760  20.500   8.350  1.00  0.00            
ATOM     38  H16 BCD     1      15.740  22.670   9.580  1.00  0.00            
ATOM     39  H17 BCD     1      14.400  21.210  11.860  1.00  0.00            
ATOM     40  H18 BCD     1      14.050  23.610  12.520  1.00  0.00            
ATOM     41  H19 BCD     1      15.750  23.050  12.720  1.00  0.00            
ATOM     42  H20 BCD     1      14.580  24.580  10.720  1.00  0.00            
ATOM     43  C13 BCD     1       9.380  18.610  12.610  1.00  0.00            
ATOM     44  O11 BCD     1      10.200  17.530  13.070  1.00  0.00            
ATOM     45  C14 BCD     1       9.230  18.530  11.110  1.00  0.00            
ATOM     46  O12 BCD     1       8.700  17.250  10.690  1.00  0.00            
ATOM     47  C15 BCD     1      10.540  18.960  10.450  1.00  0.00            
ATOM     48  O13 BCD     1      10.430  19.130   9.080  1.00  0.00            
ATOM     49  C16 BCD     1      11.040  20.290  11.000  1.00  0.00            
ATOM     50  C17 BCD     1      11.170  20.210  12.580  1.00  0.00            
ATOM     51  O14 BCD     1       9.880  19.810  13.110  1.00  0.00            
ATOM     52  C18 BCD     1      11.570  21.510  13.250  1.00  0.00            
ATOM     53  O15 BCD     1      10.730  22.670  12.960  1.00  0.00            
ATOM     54  H21 BCD     1       8.360  18.510  13.010  1.00  0.00            
ATOM     55  H22 BCD     1       8.470  19.250  10.770  1.00  0.00            
ATOM     56  H23 BCD     1       8.910  17.060   9.770  1.00  0.00            
ATOM     57  H24 BCD     1      11.280  18.170  10.560  1.00  0.00            
ATOM     58  H25 BCD     1      11.330  19.290   8.780  1.00  0.00            
ATOM     59  H26 BCD     1      10.380  21.110  10.700  1.00  0.00            
ATOM     60  H27 BCD     1      11.930  19.440  12.770  1.00  0.00            
ATOM     61  H28 BCD     1      11.580  21.390  14.340  1.00  0.00            
ATOM     62  H29 BCD     1      12.620  21.790  13.080  1.00  0.00            
ATOM     63  H30 BCD     1       9.880  22.450  13.360  1.00  0.00            
ATOM     64  C19 BCD     1      10.750  14.910  16.180  1.00  0.00            
ATOM     65  O16 BCD     1      12.060  14.450  15.720  1.00  0.00            
ATOM     66  C20 BCD     1       9.720  14.560  15.150  1.00  0.00            
ATOM     67  O17 BCD     1       9.760  13.180  14.760  1.00  0.00            
ATOM     68  C21 BCD     1       9.820  15.410  13.900  1.00  0.00            
ATOM     69  O18 BCD     1       8.770  15.070  13.000  1.00  0.00            
ATOM     70  C22 BCD     1       9.850  16.900  14.310  1.00  0.00            
ATOM     71  C23 BCD     1      10.890  17.160  15.360  1.00  0.00            
ATOM     72  O19 BCD     1      10.700  16.270  16.460  1.00  0.00            
ATOM     73  C24 BCD     1      10.790  18.560  15.900  1.00  0.00            
ATOM     74  O20 BCD     1      11.710  18.740  16.990  1.00  0.00            
ATOM     75  H31 BCD     1      10.500  14.380  17.110  1.00  0.00            
ATOM     76  H32 BCD     1       8.760  14.730  15.650  1.00  0.00            
ATOM     77  H33 BCD     1      10.610  12.930  14.410  1.00  0.00            
ATOM     78  H34 BCD     1      10.770  15.170  13.420  1.00  0.00            
ATOM     79  H35 BCD     1       8.740  15.870  12.470  1.00  0.00            
ATOM     80  H36 BCD     1       8.800  17.140  14.540  1.00  0.00            
ATOM     81  H37 BCD     1      11.930  17.000  15.020  1.00  0.00            
ATOM     82  H38 BCD     1      11.050  19.390  15.230  1.00  0.00            
ATOM     83  H39 BCD     1       9.760  18.700  16.250  1.00  0.00            
ATOM     84  H40 BCD     1      12.490  18.980  16.490  1.00  0.00            
ATOM     85  C25 BCD     1      15.030  11.770  16.640  1.00  0.00            
ATOM     86  O21 BCD     1      15.930  12.740  16.140  1.00  0.00            
ATOM     87  C26 BCD     1      14.090  11.380  15.530  1.00  0.00            
ATOM     88  O22 BCD     1      14.900  10.790  14.520  1.00  0.00            
ATOM     89  C27 BCD     1      13.260  12.530  14.990  1.00  0.00            
ATOM     90  O23 BCD     1      12.320  12.110  13.990  1.00  0.00            
ATOM     91  C28 BCD     1      12.520  13.200  16.140  1.00  0.00            
ATOM     92  C29 BCD     1      13.410  13.370  17.330  1.00  0.00            
ATOM     93  O24 BCD     1      14.280  12.240  17.690  1.00  0.00            
ATOM     94  C30 BCD     1      12.710  13.750  18.660  1.00  0.00            
ATOM     95  O25 BCD     1      12.150  12.550  19.330  1.00  0.00            
ATOM     96  H41 BCD     1      15.710  10.970  16.960  1.00  0.00            
ATOM     97  H42 BCD     1      13.490  10.520  15.880  1.00  0.00            
ATOM     98  H43 BCD     1      14.320  10.270  13.950  1.00  0.00            
ATOM     99  H44 BCD     1      13.880  13.320  14.540  1.00  0.00            
ATOM    100  H45 BCD     1      12.400  12.410  13.080  1.00  0.00            
ATOM    101  H46 BCD     1      11.680  12.550  16.420  1.00  0.00            
ATOM    102  H47 BCD     1      14.040  14.250  17.170  1.00  0.00            
ATOM    103  H48 BCD     1      13.420  14.140  19.400  1.00  0.00            
ATOM    104  H49 BCD     1      11.990  14.570  18.630  1.00  0.00            
ATOM    105  H50 BCD     1      11.320  12.350  18.870  1.00  0.00            
ATOM    106  C31 BCD     1      19.760  14.060  15.900  1.00  0.00            
ATOM    107  O26 BCD     1      19.270  15.220  15.160  1.00  0.00            
ATOM    108  C32 BCD     1      19.460  12.830  15.010  1.00  0.00            
ATOM    109  O27 BCD     1      20.010  13.050  13.690  1.00  0.00            
ATOM    110  C33 BCD     1      17.960  12.640  14.910  1.00  0.00            
ATOM    111  C34 BCD     1      17.350  12.540  16.250  1.00  0.00            
ATOM    112  C35 BCD     1      17.800  13.700  17.120  1.00  0.00            
ATOM    113  O28 BCD     1      19.180  13.830  17.180  1.00  0.00            
ATOM    114  C36 BCD     1      17.250  13.570  18.540  1.00  0.00            
ATOM    115  O29 BCD     1      17.870  12.570  19.290  1.00  0.00            
ATOM    116  O30 BCD     1      17.700  11.370  14.210  1.00  0.00            
ATOM    117  H51 BCD     1      20.850  14.180  15.960  1.00  0.00            
ATOM    118  H52 BCD     1      19.810  11.880  15.430  1.00  0.00            
ATOM    119  H53 BCD     1      19.380  13.640  13.280  1.00  0.00            
ATOM    120  H54 BCD     1      17.470  13.350  14.230  1.00  0.00            
ATOM    121  H55 BCD     1      16.750  11.210  14.160  1.00  0.00            
ATOM    122  H56 BCD     1      17.580  11.570  16.710  1.00  0.00            
ATOM    123  H57 BCD     1      17.490  14.670  16.710  1.00  0.00            
ATOM    124  H58 BCD     1      17.420  14.530  19.030  1.00  0.00            
ATOM    125  H59 BCD     1      16.160  13.470  18.460  1.00  0.00            
ATOM    126  H60 BCD     1      18.740  12.830  19.600  1.00  0.00            
ATOM    127  C37 BCD     1      20.320  19.110  14.590  1.00  0.00            
ATOM    128  O31 BCD     1      19.290  19.110  13.590  1.00  0.00            
ATOM    129  C38 BCD     1      21.470  18.130  14.340  1.00  0.00            
ATOM    130  O32 BCD     1      22.150  18.520  13.160  1.00  0.00            
ATOM    131  C39 BCD     1      20.960  16.680  14.230  1.00  0.00            
ATOM    132  O33 BCD     1      22.000  15.690  14.100  1.00  0.00            
ATOM    133  C40 BCD     1      20.030  16.390  15.440  1.00  0.00            
ATOM    134  C41 BCD     1      19.020  17.570  15.790  1.00  0.00            
ATOM    135  O34 BCD     1      19.810  18.750  15.840  1.00  0.00            
ATOM    136  C42 BCD     1      18.340  17.470  17.090  1.00  0.00            
ATOM    137  O35 BCD     1      17.450  18.570  17.350  1.00  0.00            
ATOM    138  H61 BCD     1      20.790  20.090  14.720  1.00  0.00            
ATOM    139  H62 BCD     1      22.120  18.120  15.220  1.00  0.00            
ATOM    140  H63 BCD     1      21.450  18.600  12.500  1.00  0.00            
ATOM    141  H64 BCD     1      20.290  16.620  13.370  1.00  0.00            
ATOM    142  H65 BCD     1      22.570  15.830  13.340  1.00  0.00            
ATOM    143  H66 BCD     1      20.650  16.300  16.340  1.00  0.00            
ATOM    144  H67 BCD     1      18.170  17.590  15.100  1.00  0.00            
ATOM    145  H68 BCD     1      17.800  16.520  17.180  1.00  0.00            
ATOM    146  H69 BCD     1      19.100  17.460  17.880  1.00  0.00            
ATOM    147  H70 BCD     1      17.920  19.410  17.310  1.00  0.00            
ATOM    148  C1  EL7     2      14.930  16.760  16.380  1.00  0.00            
ATOM    149  O1  EL7     2      15.560  17.250  15.210  1.00  0.00            
ATOM    150  C2  EL7     2      15.550  16.370  14.050  1.00  0.00            
ATOM    151  C3  EL7     2      16.160  17.070  12.790  1.00  0.00            
ATOM    152  C4  EL7     2      15.460  18.460  12.580  1.00  0.00            
ATOM    153  N1  EL7     2      16.180  16.250  11.580  1.00  0.00            
ATOM    154  C5  EL7     2      16.990  15.070  11.540  1.00  0.00            
ATOM    155  O2  EL7     2      17.950  15.100  12.270  1.00  0.00            
ATOM    156  C6  EL7     2      16.570  13.820  10.770  1.00  0.00            
ATOM    157  Cl1 EL7     2      15.660  12.670  11.860  1.00  0.00            
ATOM    158  C7  EL7     2      15.240  16.390  10.530  1.00  0.00            
ATOM    159  C8  EL7     2      13.810  16.090  10.500  1.00  0.00            
ATOM    160  C9  EL7     2      13.120  15.600  11.760  1.00  0.00            
ATOM    161  C10 EL7     2      13.230  16.200   9.280  1.00  0.00            
ATOM    162  S1  EL7     2      14.400  16.930   8.110  1.00  0.00            
ATOM    163  C11 EL7     2      15.630  16.880   9.330  1.00  0.00            
ATOM    164  C12 EL7     2      17.000  17.180   9.000  1.00  0.00            
ATOM    165  H1  EL7     2      15.300  15.740  16.550  1.00  0.00            
ATOM    166  H2  EL7     2      14.990  17.360  17.290  1.00  0.00            
ATOM    167  H3  EL7     2      13.870  16.610  16.150  1.00  0.00            
ATOM    168  H4  EL7     2      14.500  16.060  13.940  1.00  0.00            
ATOM    169  H5  EL7     2      16.150  15.460  14.210  1.00  0.00            
ATOM    170  H6  EL7     2      17.200  17.250  13.060  1.00  0.00            
ATOM    171  H7  EL7     2      15.770  19.110  13.410  1.00  0.00            
ATOM    172  H8  EL7     2      15.620  18.930  11.600  1.00  0.00            
ATOM    173  H9  EL7     2      14.380  18.320  12.700  1.00  0.00            
ATOM    174  H10 EL7     2      17.430  13.370  10.260  1.00  0.00            
ATOM    175  H11 EL7     2      15.920  14.100   9.930  1.00  0.00            
ATOM    176  H12 EL7     2      12.910  16.420  12.460  1.00  0.00            
ATOM    177  H13 EL7     2      12.260  15.000  11.460  1.00  0.00            
ATOM    178  H14 EL7     2      13.690  14.820  12.280  1.00  0.00            
ATOM    179  H15 EL7     2      12.210  16.140   8.920  1.00  0.00            
ATOM    180  H16 EL7     2      17.250  18.020   9.660  1.00  0.00            
ATOM    181  H17 EL7     2      17.640  16.290   8.990  1.00  0.00            
ATOM    182  H18 EL7     2      17.060  17.570   7.980  1.00  0.00            
TER
ENDMDL
MODEL        1
ATOM      1  C1  BCD     1      18.860  22.490  22.880  1.00  0.00            
ATOM      2  O1  BCD     1      19.160  23.020  21.640  1.00  0.00            
ATOM      3  C2  BCD     1      17.310  22.400  22.940  1.00  0.00            
ATOM      4  O2  BCD     1      16.830  21.560  21.850  1.00  0.00            
ATOM      5  C3  BCD     1      16.740  23.830  23.070  1.00  0.00            
ATOM      6  O3  BCD     1      15.320  23.740  23.390  1.00  0.00            
ATOM      7  C4  BCD     1      17.460  24.580  24.210  1.00  0.00            
ATOM      8  C5  BCD     1      18.960  24.630  24.010  1.00  0.00            
ATOM      9  O4  BCD     1      19.490  23.300  23.940  1.00  0.00            
ATOM     10  C6  BCD     1      19.610  25.330  25.190  1.00  0.00            
ATOM     11  O5  BCD     1      19.180  24.750  26.440  1.00  0.00            
ATOM     12  H1  BCD     1      19.390  21.530  22.890  1.00  0.00            
ATOM     13  H2  BCD     1      17.000  21.860  23.840  1.00  0.00            
ATOM     14  H3  BCD     1      15.870  21.550  21.870  1.00  0.00            
ATOM     15  H4  BCD     1      16.960  24.330  22.120  1.00  0.00            
ATOM     16  H5  BCD     1      15.090  24.630  23.660  1.00  0.00            
ATOM     17  H6  BCD     1      17.370  24.150  25.210  1.00  0.00            
ATOM     18  H7  BCD     1      19.190  25.160  23.080  1.00  0.00            
ATOM     19  H8  BCD     1      20.700  25.360  25.080  1.00  0.00            
ATOM     20  H9  BCD     1      19.280  26.370  25.100  1.00  0.00            
ATOM     21  H10 BCD     1      19.590  25.340  27.080  1.00  0.00            
ATOM     22  C7  BCD     1      21.280  21.980  18.260  1.00  0.00            
ATOM     23  O6  BCD     1      20.410  22.770  17.490  1.00  0.00            
ATOM     24  C8  BCD     1      20.560  20.840  18.970  1.00  0.00            
ATOM     25  O7  BCD     1      20.030  19.910  17.960  1.00  0.00            
ATOM     26  C9  BCD     1      19.540  21.420  19.920  1.00  0.00            
ATOM     27  O8  BCD     1      18.810  20.340  20.570  1.00  0.00            
ATOM     28  C10 BCD     1      20.190  22.380  20.940  1.00  0.00            
ATOM     29  C11 BCD     1      21.020  23.440  20.210  1.00  0.00            
ATOM     30  O9  BCD     1      21.930  22.810  19.280  1.00  0.00            
ATOM     31  C12 BCD     1      21.840  24.320  21.200  1.00  0.00            
ATOM     32  O10 BCD     1      22.720  23.560  22.160  1.00  0.00            
ATOM     33  H11 BCD     1      22.030  21.460  17.650  1.00  0.00            
ATOM     34  H12 BCD     1      21.310  20.340  19.590  1.00  0.00            
ATOM     35  H13 BCD     1      19.090  20.080  17.860  1.00  0.00            
ATOM     36  H14 BCD     1      18.860  22.030  19.310  1.00  0.00            
ATOM     37  H15 BCD     1      18.040  20.720  20.990  1.00  0.00            
ATOM     38  H16 BCD     1      20.800  21.830  21.670  1.00  0.00            
ATOM     39  H17 BCD     1      20.360  24.090  19.620  1.00  0.00            
ATOM     40  H18 BCD     1      22.500  24.990  20.630  1.00  0.00            
ATOM     41  H19 BCD     1      21.090  24.870  21.780  1.00  0.00            
ATOM     42  H20 BCD     1      23.100  24.140  22.810  1.00  0.00            
ATOM     43  C13 BCD     1      20.740  24.930  13.970  1.00  0.00            
ATOM     44  O11 BCD     1      20.410  26.110  14.690  1.00  0.00            
ATOM     45  C14 BCD     1      19.550  23.990  14.080  1.00  0.00            
ATOM     46  O12 BCD     1      18.360  24.630  13.660  1.00  0.00            
ATOM     47  C15 BCD     1      19.360  23.420  15.460  1.00  0.00            
ATOM     48  O13 BCD     1      18.450  22.320  15.460  1.00  0.00            
ATOM     49  C16 BCD     1      20.630  23.000  16.100  1.00  0.00            
ATOM     50  C17 BCD     1      21.700  24.040  15.890  1.00  0.00            
ATOM     51  O14 BCD     1      21.850  24.270  14.480  1.00  0.00            
ATOM     52  C18 BCD     1      23.180  23.650  16.260  1.00  0.00            
ATOM     53  O15 BCD     1      23.550  22.330  15.910  1.00  0.00            
ATOM     54  H21 BCD     1      20.960  25.240  12.940  1.00  0.00            
ATOM     55  H22 BCD     1      19.740  23.170  13.380  1.00  0.00            
ATOM     56  H23 BCD     1      17.780  23.880  13.740  1.00  0.00            
ATOM     57  H24 BCD     1      19.010  24.210  16.130  1.00  0.00            
ATOM     58  H25 BCD     1      18.340  22.300  16.420  1.00  0.00            
ATOM     59  H26 BCD     1      21.040  22.070  15.670  1.00  0.00            
ATOM     60  H27 BCD     1      21.480  24.930  16.500  1.00  0.00            
ATOM     61  H28 BCD     1      23.930  24.350  15.870  1.00  0.00            
ATOM     62  H29 BCD     1      23.300  23.740  17.350  1.00  0.00            
ATOM     63  H30 BCD     1      24.260  21.990  16.460  1.00  0.00            
ATOM     64  C19 BCD     1      20.580  30.230  14.570  1.00  0.00            
ATOM     65  O16 BCD     1      20.030  30.120  15.890  1.00  0.00            
ATOM     66  C20 BCD     1      19.600  29.690  13.560  1.00  0.00            
ATOM     67  O17 BCD     1      18.350  30.380  13.590  1.00  0.00            
ATOM     68  C21 BCD     1      19.330  28.120  13.890  1.00  0.00            
ATOM     69  O18 BCD     1      18.520  27.460  12.910  1.00  0.00            
ATOM     70  C22 BCD     1      20.630  27.380  14.070  1.00  0.00            
ATOM     71  C23 BCD     1      21.710  28.130  14.900  1.00  0.00            
ATOM     72  O19 BCD     1      21.800  29.510  14.510  1.00  0.00            
ATOM     73  C24 BCD     1      23.140  27.590  14.750  1.00  0.00            
ATOM     74  O20 BCD     1      23.510  27.270  13.390  1.00  0.00            
ATOM     75  H31 BCD     1      20.830  31.260  14.320  1.00  0.00            
ATOM     76  H32 BCD     1      20.160  29.780  12.620  1.00  0.00            
ATOM     77  H33 BCD     1      17.670  29.780  13.270  1.00  0.00            
ATOM     78  H34 BCD     1      18.820  28.020  14.850  1.00  0.00            
ATOM     79  H35 BCD     1      18.370  26.550  13.160  1.00  0.00            
ATOM     80  H36 BCD     1      20.970  27.190  13.040  1.00  0.00            
ATOM     81  H37 BCD     1      21.410  28.090  15.960  1.00  0.00            
ATOM     82  H38 BCD     1      23.790  28.350  15.210  1.00  0.00            
ATOM     83  H39 BCD     1      23.290  26.670  15.330  1.00  0.00            
ATOM     84  H40 BCD     1      23.070  27.870  12.790  1.00  0.00            
ATOM     85  C25 BCD     1      19.500  32.570  19.240  1.00  0.00            
ATOM     86  O21 BCD     1      18.630  31.720  19.990  1.00  0.00            
ATOM     87  C26 BCD     1      18.880  33.010  17.870  1.00  0.00            
ATOM     88  O22 BCD     1      17.630  33.650  18.040  1.00  0.00            
ATOM     89  C27 BCD     1      18.790  31.850  16.890  1.00  0.00            
ATOM     90  O23 BCD     1      18.500  32.390  15.570  1.00  0.00            
ATOM     91  C28 BCD     1      20.170  31.250  16.770  1.00  0.00            
ATOM     92  C29 BCD     1      20.800  30.790  18.060  1.00  0.00            
ATOM     93  O24 BCD     1      20.790  31.940  18.900  1.00  0.00            
ATOM     94  C30 BCD     1      22.200  30.250  17.880  1.00  0.00            
ATOM     95  O25 BCD     1      22.660  29.800  19.130  1.00  0.00            
ATOM     96  H41 BCD     1      19.800  33.410  19.880  1.00  0.00            
ATOM     97  H42 BCD     1      19.630  33.670  17.410  1.00  0.00            
ATOM     98  H43 BCD     1      17.460  34.200  17.270  1.00  0.00            
ATOM     99  H44 BCD     1      18.060  31.100  17.240  1.00  0.00            
ATOM    100  H45 BCD     1      18.520  31.620  15.000  1.00  0.00            
ATOM    101  H46 BCD     1      20.780  32.040  16.310  1.00  0.00            
ATOM    102  H47 BCD     1      20.170  29.970  18.430  1.00  0.00            
ATOM    103  H48 BCD     1      22.150  29.420  17.170  1.00  0.00            
ATOM    104  H49 BCD     1      22.830  31.090  17.550  1.00  0.00            
ATOM    105  H50 BCD     1      22.470  30.510  19.750  1.00  0.00            
ATOM    106  C31 BCD     1      16.450  31.370  23.330  1.00  0.00            
ATOM    107  O26 BCD     1      16.720  29.990  23.250  1.00  0.00            
ATOM    108  C32 BCD     1      15.650  31.880  22.180  1.00  0.00            
ATOM    109  O27 BCD     1      14.360  31.190  22.060  1.00  0.00            
ATOM    110  C33 BCD     1      16.530  31.640  20.930  1.00  0.00            
ATOM    111  C34 BCD     1      17.920  32.250  21.030  1.00  0.00            
ATOM    112  C35 BCD     1      18.590  31.880  22.370  1.00  0.00            
ATOM    113  O28 BCD     1      17.710  32.080  23.440  1.00  0.00            
ATOM    114  C36 BCD     1      19.800  32.720  22.700  1.00  0.00            
ATOM    115  O29 BCD     1      19.610  34.140  22.810  1.00  0.00            
ATOM    116  O30 BCD     1      15.810  32.270  19.890  1.00  0.00            
ATOM    117  H51 BCD     1      15.890  31.650  24.230  1.00  0.00            
ATOM    118  H52 BCD     1      15.480  32.950  22.330  1.00  0.00            
ATOM    119  H53 BCD     1      14.030  31.410  21.190  1.00  0.00            
ATOM    120  H54 BCD     1      16.540  30.550  20.800  1.00  0.00            
ATOM    121  H55 BCD     1      16.270  32.220  19.050  1.00  0.00            
ATOM    122  H56 BCD     1      17.690  33.330  21.010  1.00  0.00            
ATOM    123  H57 BCD     1      18.950  30.840  22.350  1.00  0.00            
ATOM    124  H58 BCD     1      20.400  32.250  23.490  1.00  0.00            
ATOM    125  H59 BCD     1      20.470  32.630  21.830  1.00  0.00            
ATOM    126  H60 BCD     1      20.380  34.480  23.280  1.00  0.00            
ATOM    127  C37 BCD     1      16.390  26.410  25.300  1.00  0.00            
ATOM    128  O31 BCD     1      16.960  25.880  24.130  1.00  0.00            
ATOM    129  C38 BCD     1      15.120  27.090  24.990  1.00  0.00            
ATOM    130  O32 BCD     1      14.150  26.080  24.620  1.00  0.00            
ATOM    131  C39 BCD     1      15.300  28.140  23.890  1.00  0.00            
ATOM    132  O33 BCD     1      14.020  28.820  23.570  1.00  0.00            
ATOM    133  C40 BCD     1      16.290  29.180  24.380  1.00  0.00            
ATOM    134  C41 BCD     1      17.630  28.490  24.900  1.00  0.00            
ATOM    135  O34 BCD     1      17.360  27.410  25.770  1.00  0.00            
ATOM    136  C42 BCD     1      18.480  29.430  25.730  1.00  0.00            
ATOM    137  O35 BCD     1      19.700  28.790  26.200  1.00  0.00            
ATOM    138  H61 BCD     1      16.250  25.630  26.050  1.00  0.00            
ATOM    139  H62 BCD     1      14.730  27.580  25.900  1.00  0.00            
ATOM    140  H63 BCD     1      13.350  26.500  24.290  1.00  0.00            
ATOM    141  H64 BCD     1      15.750  27.800  22.950  1.00  0.00            
ATOM    142  H65 BCD     1      14.150  29.480  22.880  1.00  0.00            
ATOM    143  H66 BCD     1      15.730  29.780  25.110  1.00  0.00            
ATOM    144  H67 BCD     1      18.230  28.180  24.030  1.00  0.00            
ATOM    145  H68 BCD     1      18.760  30.230  25.040  1.00  0.00            
ATOM    146  H69 BCD     1      17.930  29.860  26.580  1.00  0.00            
ATOM    147  H70 BCD     1      19.540  27.980  26.690  1.00  0.00            
ATOM    148  C1  EL7     2      19.950  27.970  21.960  1.00  0.00            
ATOM    149  O1  EL7     2      19.760  27.200  20.770  1.00  0.00            
ATOM    150  C2  EL7     2      18.370  27.180  20.400  1.00  0.00            
ATOM    151  C3  EL7     2      18.300  26.230  19.220  1.00  0.00            
ATOM    152  C4  EL7     2      19.390  26.630  18.190  1.00  0.00            
ATOM    153  N1  EL7     2      17.010  26.040  18.610  1.00  0.00            
ATOM    154  C5  EL7     2      16.710  24.880  17.870  1.00  0.00            
ATOM    155  O2  EL7     2      17.320  23.860  17.940  1.00  0.00            
ATOM    156  C6  EL7     2      15.410  24.850  17.100  1.00  0.00            
ATOM    157  Cl1 EL7     2      15.760  25.340  15.380  1.00  0.00            
ATOM    158  C7  EL7     2      16.170  27.120  18.560  1.00  0.00            
ATOM    159  C8  EL7     2      15.220  27.240  19.660  1.00  0.00            
ATOM    160  C9  EL7     2      14.950  26.040  20.560  1.00  0.00            
ATOM    161  C10 EL7     2      14.550  28.390  19.730  1.00  0.00            
ATOM    162  S1  EL7     2      14.830  29.330  18.220  1.00  0.00            
ATOM    163  C11 EL7     2      16.140  28.190  17.750  1.00  0.00            
ATOM    164  C12 EL7     2      17.020  28.380  16.510  1.00  0.00            
ATOM    165  H1  EL7     2      21.020  28.200  22.000  1.00  0.00            
ATOM    166  H2  EL7     2      19.390  28.900  21.840  1.00  0.00            
ATOM    167  H3  EL7     2      19.550  27.500  22.870  1.00  0.00            
ATOM    168  H4  EL7     2      17.920  28.130  20.110  1.00  0.00            
ATOM    169  H5  EL7     2      17.810  26.690  21.200  1.00  0.00            
ATOM    170  H6  EL7     2      18.590  25.220  19.530  1.00  0.00            
ATOM    171  H7  EL7     2      19.440  27.720  18.050  1.00  0.00            
ATOM    172  H8  EL7     2      20.370  26.250  18.480  1.00  0.00            
ATOM    173  H9  EL7     2      19.310  26.100  17.230  1.00  0.00            
ATOM    174  H10 EL7     2      14.620  25.430  17.600  1.00  0.00            
ATOM    175  H11 EL7     2      15.060  23.810  17.160  1.00  0.00            
ATOM    176  H12 EL7     2      15.840  25.490  20.900  1.00  0.00            
ATOM    177  H13 EL7     2      14.400  26.330  21.470  1.00  0.00            
ATOM    178  H14 EL7     2      14.310  25.290  20.090  1.00  0.00            
ATOM    179  H15 EL7     2      13.730  28.680  20.380  1.00  0.00            
ATOM    180  H16 EL7     2      17.960  28.900  16.740  1.00  0.00            
ATOM    181  H17 EL7     2      17.110  27.430  15.980  1.00  0.00            
ATOM    182  H18 EL7     2      16.440  29.030  15.840  1.00  0.00            
TER
ENDMDL
MODEL        1
ATOM      1  C1  BCD     1      28.670  10.580  27.850  1.00  0.00            
ATOM      2  O1  BCD     1      29.190   9.880  29.000  1.00  0.00            
ATOM      3  C2  BCD     1      29.360  10.240  26.540  1.00  0.00            
ATOM      4  O2  BCD     1      29.070   8.910  26.140  1.00  0.00            
ATOM      5  C3  BCD     1      30.880  10.500  26.730  1.00  0.00            
ATOM      6  O3  BCD     1      31.680  10.290  25.450  1.00  0.00            
ATOM      7  C4  BCD     1      31.130  11.940  27.160  1.00  0.00            
ATOM      8  C5  BCD     1      30.190  12.350  28.300  1.00  0.00            
ATOM      9  O4  BCD     1      28.870  11.930  28.040  1.00  0.00            
ATOM     10  C6  BCD     1      30.110  13.880  28.570  1.00  0.00            
ATOM     11  O5  BCD     1      29.580  14.480  27.440  1.00  0.00            
ATOM     12  H1  BCD     1      27.590  10.480  27.720  1.00  0.00            
ATOM     13  H2  BCD     1      29.080  10.950  25.750  1.00  0.00            
ATOM     14  H3  BCD     1      29.410   8.900  25.240  1.00  0.00            
ATOM     15  H4  BCD     1      31.240   9.890  27.570  1.00  0.00            
ATOM     16  H5  BCD     1      32.490  10.800  25.570  1.00  0.00            
ATOM     17  H6  BCD     1      30.970  12.650  26.330  1.00  0.00            
ATOM     18  H7  BCD     1      30.630  11.890  29.190  1.00  0.00            
ATOM     19  H8  BCD     1      29.520  14.180  29.440  1.00  0.00            
ATOM     20  H9  BCD     1      31.100  14.340  28.710  1.00  0.00            
ATOM     21  H10 BCD     1      28.650  14.550  27.670  1.00  0.00            
ATOM     22  C7  BCD     1      27.650   7.330  31.930  1.00  0.00            
ATOM     23  O6  BCD     1      28.920   6.930  32.210  1.00  0.00            
ATOM     24  C8  BCD     1      27.420   6.990  30.440  1.00  0.00            
ATOM     25  O7  BCD     1      27.530   5.600  30.210  1.00  0.00            
ATOM     26  C9  BCD     1      28.430   7.700  29.510  1.00  0.00            
ATOM     27  O8  BCD     1      28.080   7.360  28.170  1.00  0.00            
ATOM     28  C10 BCD     1      28.260   9.150  29.780  1.00  0.00            
ATOM     29  C11 BCD     1      28.480   9.490  31.240  1.00  0.00            
ATOM     30  O9  BCD     1      27.550   8.740  32.030  1.00  0.00            
ATOM     31  C12 BCD     1      28.330  10.990  31.420  1.00  0.00            
ATOM     32  O10 BCD     1      28.700  11.350  32.760  1.00  0.00            
ATOM     33  H11 BCD     1      26.890   6.790  32.510  1.00  0.00            
ATOM     34  H12 BCD     1      26.410   7.320  30.170  1.00  0.00            
ATOM     35  H13 BCD     1      27.340   5.530  29.270  1.00  0.00            
ATOM     36  H14 BCD     1      29.450   7.360  29.770  1.00  0.00            
ATOM     37  H15 BCD     1      28.650   7.860  27.580  1.00  0.00            
ATOM     38  H16 BCD     1      27.220   9.420  29.560  1.00  0.00            
ATOM     39  H17 BCD     1      29.500   9.300  31.590  1.00  0.00            
ATOM     40  H18 BCD     1      28.970  11.590  30.770  1.00  0.00            
ATOM     41  H19 BCD     1      27.300  11.350  31.310  1.00  0.00            
ATOM     42  H20 BCD     1      28.310  10.730  33.380  1.00  0.00            
ATOM     43  C13 BCD     1      31.180   4.660  34.830  1.00  0.00            
ATOM     44  O11 BCD     1      32.490   5.190  34.450  1.00  0.00            
ATOM     45  C14 BCD     1      30.580   3.940  33.640  1.00  0.00            
ATOM     46  O12 BCD     1      31.530   2.980  33.130  1.00  0.00            
ATOM     47  C15 BCD     1      29.920   4.790  32.610  1.00  0.00            
ATOM     48  O13 BCD     1      28.960   3.980  31.900  1.00  0.00            
ATOM     49  C16 BCD     1      29.140   6.000  33.180  1.00  0.00            
ATOM     50  C17 BCD     1      29.910   6.600  34.380  1.00  0.00            
ATOM     51  O14 BCD     1      30.350   5.710  35.370  1.00  0.00            
ATOM     52  C18 BCD     1      29.230   7.730  35.110  1.00  0.00            
ATOM     53  O15 BCD     1      27.990   7.390  35.590  1.00  0.00            
ATOM     54  H21 BCD     1      31.400   3.970  35.660  1.00  0.00            
ATOM     55  H22 BCD     1      29.780   3.290  34.030  1.00  0.00            
ATOM     56  H23 BCD     1      32.430   3.320  33.240  1.00  0.00            
ATOM     57  H24 BCD     1      30.710   5.180  31.940  1.00  0.00            
ATOM     58  H25 BCD     1      28.510   4.510  31.230  1.00  0.00            
ATOM     59  H26 BCD     1      28.140   5.670  33.510  1.00  0.00            
ATOM     60  H27 BCD     1      30.770   7.170  33.990  1.00  0.00            
ATOM     61  H28 BCD     1      29.880   8.010  35.950  1.00  0.00            
ATOM     62  H29 BCD     1      29.190   8.600  34.440  1.00  0.00            
ATOM     63  H30 BCD     1      28.070   7.130  36.520  1.00  0.00            
ATOM     64  C19 BCD     1      36.330   5.930  35.680  1.00  0.00            
ATOM     65  O16 BCD     1      36.520   6.580  34.400  1.00  0.00            
ATOM     66  C20 BCD     1      35.990   4.460  35.480  1.00  0.00            
ATOM     67  O17 BCD     1      37.110   3.750  34.930  1.00  0.00            
ATOM     68  C21 BCD     1      34.730   4.360  34.650  1.00  0.00            
ATOM     69  O18 BCD     1      34.340   3.010  34.210  1.00  0.00            
ATOM     70  C22 BCD     1      33.560   5.110  35.410  1.00  0.00            
ATOM     71  C23 BCD     1      34.010   6.560  35.740  1.00  0.00            
ATOM     72  O19 BCD     1      35.270   6.500  36.400  1.00  0.00            
ATOM     73  C24 BCD     1      32.970   7.250  36.590  1.00  0.00            
ATOM     74  O20 BCD     1      33.380   8.500  36.990  1.00  0.00            
ATOM     75  H31 BCD     1      37.230   6.030  36.300  1.00  0.00            
ATOM     76  H32 BCD     1      35.740   4.140  36.500  1.00  0.00            
ATOM     77  H33 BCD     1      37.250   4.020  34.020  1.00  0.00            
ATOM     78  H34 BCD     1      34.790   4.990  33.750  1.00  0.00            
ATOM     79  H35 BCD     1      34.970   2.630  33.590  1.00  0.00            
ATOM     80  H36 BCD     1      33.370   4.440  36.260  1.00  0.00            
ATOM     81  H37 BCD     1      34.190   7.180  34.860  1.00  0.00            
ATOM     82  H38 BCD     1      32.130   7.430  35.910  1.00  0.00            
ATOM     83  H39 BCD     1      32.740   6.700  37.510  1.00  0.00            
ATOM     84  H40 BCD     1      34.220   8.380  37.450  1.00  0.00            
ATOM     85  C25 BCD     1      39.470   7.590  31.780  1.00  0.00            
ATOM     86  O21 BCD     1      38.550   8.460  31.090  1.00  0.00            
ATOM     87  C26 BCD     1      38.900   6.150  31.670  1.00  0.00            
ATOM     88  O22 BCD     1      38.860   5.770  30.280  1.00  0.00            
ATOM     89  C27 BCD     1      37.610   5.950  32.430  1.00  0.00            
ATOM     90  O23 BCD     1      37.210   4.550  32.420  1.00  0.00            
ATOM     91  C28 BCD     1      37.810   6.480  33.820  1.00  0.00            
ATOM     92  C29 BCD     1      38.350   7.870  33.810  1.00  0.00            
ATOM     93  O24 BCD     1      39.620   7.880  33.210  1.00  0.00            
ATOM     94  C30 BCD     1      38.600   8.410  35.230  1.00  0.00            
ATOM     95  O25 BCD     1      39.490   7.640  35.990  1.00  0.00            
ATOM     96  H41 BCD     1      40.460   7.700  31.340  1.00  0.00            
ATOM     97  H42 BCD     1      39.720   5.620  32.170  1.00  0.00            
ATOM     98  H43 BCD     1      38.770   4.820  30.200  1.00  0.00            
ATOM     99  H44 BCD     1      36.810   6.520  31.940  1.00  0.00            
ATOM    100  H45 BCD     1      37.690   4.120  31.710  1.00  0.00            
ATOM    101  H46 BCD     1      38.380   5.840  34.500  1.00  0.00            
ATOM    102  H47 BCD     1      37.670   8.490  33.200  1.00  0.00            
ATOM    103  H48 BCD     1      39.060   9.410  35.210  1.00  0.00            
ATOM    104  H49 BCD     1      37.640   8.550  35.740  1.00  0.00            
ATOM    105  H50 BCD     1      40.350   7.730  35.570  1.00  0.00            
ATOM    106  C31 BCD     1      37.980  11.260  28.080  1.00  0.00            
ATOM    107  O26 BCD     1      36.680  11.360  28.610  1.00  0.00            
ATOM    108  C32 BCD     1      38.230   9.790  27.560  1.00  0.00            
ATOM    109  O27 BCD     1      37.330   9.420  26.550  1.00  0.00            
ATOM    110  C33 BCD     1      38.210   8.730  28.670  1.00  0.00            
ATOM    111  C34 BCD     1      39.010   9.120  29.920  1.00  0.00            
ATOM    112  C35 BCD     1      38.780  10.610  30.220  1.00  0.00            
ATOM    113  O28 BCD     1      38.960  11.470  29.060  1.00  0.00            
ATOM    114  C36 BCD     1      39.640  11.240  31.310  1.00  0.00            
ATOM    115  O29 BCD     1      38.900  12.540  31.460  1.00  0.00            
ATOM    116  O30 BCD     1      38.690   7.420  28.110  1.00  0.00            
ATOM    117  H51 BCD     1      38.070  12.010  27.290  1.00  0.00            
ATOM    118  H52 BCD     1      39.220   9.780  27.090  1.00  0.00            
ATOM    119  H53 BCD     1      36.500   9.310  27.020  1.00  0.00            
ATOM    120  H54 BCD     1      37.160   8.720  28.970  1.00  0.00            
ATOM    121  H55 BCD     1      38.730   6.840  28.880  1.00  0.00            
ATOM    122  H56 BCD     1      40.090   8.970  29.760  1.00  0.00            
ATOM    123  H57 BCD     1      37.770  10.710  30.640  1.00  0.00            
ATOM    124  H58 BCD     1      39.570  10.710  32.270  1.00  0.00            
ATOM    125  H59 BCD     1      40.670  11.370  30.950  1.00  0.00            
ATOM    126  H60 BCD     1      38.670  12.750  30.550  1.00  0.00            
ATOM    127  C37 BCD     1      33.180  13.260  27.360  1.00  0.00            
ATOM    128  O31 BCD     1      32.500  12.040  27.590  1.00  0.00            
ATOM    129  C38 BCD     1      34.230  13.030  26.280  1.00  0.00            
ATOM    130  O32 BCD     1      33.440  12.640  25.150  1.00  0.00            
ATOM    131  C39 BCD     1      35.230  12.020  26.720  1.00  0.00            
ATOM    132  O33 BCD     1      36.230  11.760  25.700  1.00  0.00            
ATOM    133  C40 BCD     1      35.880  12.440  28.090  1.00  0.00            
ATOM    134  C41 BCD     1      34.690  12.720  29.110  1.00  0.00            
ATOM    135  O34 BCD     1      33.910  13.670  28.530  1.00  0.00            
ATOM    136  C42 BCD     1      35.120  13.200  30.500  1.00  0.00            
ATOM    137  O35 BCD     1      35.860  14.460  30.520  1.00  0.00            
ATOM    138  H61 BCD     1      32.520  14.070  27.030  1.00  0.00            
ATOM    139  H62 BCD     1      34.750  13.960  26.000  1.00  0.00            
ATOM    140  H63 BCD     1      33.010  13.420  24.800  1.00  0.00            
ATOM    141  H64 BCD     1      34.650  11.110  26.930  1.00  0.00            
ATOM    142  H65 BCD     1      36.560  10.880  25.890  1.00  0.00            
ATOM    143  H66 BCD     1      36.460  13.370  27.990  1.00  0.00            
ATOM    144  H67 BCD     1      34.200  11.750  29.310  1.00  0.00            
ATOM    145  H68 BCD     1      34.180  13.410  31.030  1.00  0.00            
ATOM    146  H69 BCD     1      35.580  12.370  31.060  1.00  0.00            
ATOM    147  H70 BCD     1      35.240  15.060  30.110  1.00  0.00            
ATOM    148  C1  EL7     2      34.940  10.210  32.850  1.00  0.00            
ATOM    149  O1  EL7     2      34.040  10.020  31.700  1.00  0.00            
ATOM    150  C2  EL7     2      34.280   8.750  31.010  1.00  0.00            
ATOM    151  C3  EL7     2      33.260   8.580  29.780  1.00  0.00            
ATOM    152  C4  EL7     2      31.820   8.540  30.240  1.00  0.00            
ATOM    153  N1  EL7     2      33.690   7.470  28.940  1.00  0.00            
ATOM    154  C5  EL7     2      34.730   7.700  28.020  1.00  0.00            
ATOM    155  O2  EL7     2      35.170   8.830  27.750  1.00  0.00            
ATOM    156  C6  EL7     2      35.360   6.530  27.340  1.00  0.00            
ATOM    157  Cl1 EL7     2      36.180   5.290  28.280  1.00  0.00            
ATOM    158  C7  EL7     2      33.010   6.230  28.940  1.00  0.00            
ATOM    159  C8  EL7     2      32.980   5.250  29.950  1.00  0.00            
ATOM    160  C9  EL7     2      33.860   5.110  31.130  1.00  0.00            
ATOM    161  C10 EL7     2      32.220   4.160  29.690  1.00  0.00            
ATOM    162  S1  EL7     2      31.280   4.470  28.230  1.00  0.00            
ATOM    163  C11 EL7     2      32.090   5.960  27.970  1.00  0.00            
ATOM    164  C12 EL7     2      31.650   6.770  26.790  1.00  0.00            
ATOM    165  H1  EL7     2      34.620   9.620  33.710  1.00  0.00            
ATOM    166  H2  EL7     2      35.940   9.860  32.560  1.00  0.00            
ATOM    167  H3  EL7     2      34.910  11.270  33.130  1.00  0.00            
ATOM    168  H4  EL7     2      34.130   7.910  31.700  1.00  0.00            
ATOM    169  H5  EL7     2      35.300   8.630  30.630  1.00  0.00            
ATOM    170  H6  EL7     2      33.490   9.540  29.280  1.00  0.00            
ATOM    171  H7  EL7     2      31.640   7.640  30.840  1.00  0.00            
ATOM    172  H8  EL7     2      31.560   9.470  30.770  1.00  0.00            
ATOM    173  H9  EL7     2      31.200   8.710  29.350  1.00  0.00            
ATOM    174  H10 EL7     2      36.090   6.920  26.610  1.00  0.00            
ATOM    175  H11 EL7     2      34.560   6.090  26.740  1.00  0.00            
ATOM    176  H12 EL7     2      34.770   5.690  30.950  1.00  0.00            
ATOM    177  H13 EL7     2      33.450   5.440  32.090  1.00  0.00            
ATOM    178  H14 EL7     2      34.200   4.070  31.090  1.00  0.00            
ATOM    179  H15 EL7     2      32.130   3.280  30.300  1.00  0.00            
ATOM    180  H16 EL7     2      30.790   6.330  26.260  1.00  0.00            
ATOM    181  H17 EL7     2      31.490   7.840  27.010  1.00  0.00            
ATOM    182  H18 EL7     2      32.450   6.810  26.040  1.00  0.00            
TER
ENDMDL
MODEL        1
ATOM      1  C1  BCD     1      26.000  36.070  14.380  1.00  0.00            
ATOM      2  O1  BCD     1      24.740  35.700  13.820  1.00  0.00            
ATOM      3  C2  BCD     1      27.000  35.020  14.130  1.00  0.00            
ATOM      4  O2  BCD     1      27.110  34.740  12.760  1.00  0.00            
ATOM      5  C3  BCD     1      26.630  33.690  14.790  1.00  0.00            
ATOM      6  O3  BCD     1      27.690  32.690  14.530  1.00  0.00            
ATOM      7  C4  BCD     1      26.490  33.910  16.260  1.00  0.00            
ATOM      8  C5  BCD     1      25.580  35.150  16.560  1.00  0.00            
ATOM      9  O4  BCD     1      26.020  36.300  15.760  1.00  0.00            
ATOM     10  C6  BCD     1      25.400  35.530  17.990  1.00  0.00            
ATOM     11  O5  BCD     1      26.590  35.860  18.650  1.00  0.00            
ATOM     12  H1  BCD     1      26.270  37.030  13.940  1.00  0.00            
ATOM     13  H2  BCD     1      27.930  35.370  14.600  1.00  0.00            
ATOM     14  H3  BCD     1      27.590  33.910  12.680  1.00  0.00            
ATOM     15  H4  BCD     1      25.680  33.320  14.370  1.00  0.00            
ATOM     16  H5  BCD     1      27.480  31.930  15.080  1.00  0.00            
ATOM     17  H6  BCD     1      27.490  34.060  16.690  1.00  0.00            
ATOM     18  H7  BCD     1      24.580  34.910  16.180  1.00  0.00            
ATOM     19  H8  BCD     1      24.670  36.350  18.080  1.00  0.00            
ATOM     20  H9  BCD     1      25.090  34.610  18.510  1.00  0.00            
ATOM     21  H10 BCD     1      26.440  35.900  19.600  1.00  0.00            
ATOM     22  C7  BCD     1      21.820  37.080  11.380  1.00  0.00            
ATOM     23  O6  BCD     1      21.500  35.740  11.140  1.00  0.00            
ATOM     24  C8  BCD     1      23.220  37.370  10.870  1.00  0.00            
ATOM     25  O7  BCD     1      23.280  37.220   9.520  1.00  0.00            
ATOM     26  C9  BCD     1      24.220  36.480  11.600  1.00  0.00            
ATOM     27  O8  BCD     1      25.630  36.720  11.260  1.00  0.00            
ATOM     28  C10 BCD     1      24.050  36.740  13.150  1.00  0.00            
ATOM     29  C11 BCD     1      22.650  36.640  13.630  1.00  0.00            
ATOM     30  O9  BCD     1      21.710  37.380  12.810  1.00  0.00            
ATOM     31  C12 BCD     1      22.540  37.280  15.000  1.00  0.00            
ATOM     32  O10 BCD     1      21.170  37.080  15.480  1.00  0.00            
ATOM     33  H11 BCD     1      21.190  37.760  10.790  1.00  0.00            
ATOM     34  H12 BCD     1      23.490  38.420  11.030  1.00  0.00            
ATOM     35  H13 BCD     1      24.110  37.540   9.160  1.00  0.00            
ATOM     36  H14 BCD     1      24.080  35.430  11.290  1.00  0.00            
ATOM     37  H15 BCD     1      26.260  36.160  11.730  1.00  0.00            
ATOM     38  H16 BCD     1      24.330  37.750  13.470  1.00  0.00            
ATOM     39  H17 BCD     1      22.470  35.560  13.590  1.00  0.00            
ATOM     40  H18 BCD     1      23.260  36.870  15.730  1.00  0.00            
ATOM     41  H19 BCD     1      22.740  38.350  14.920  1.00  0.00            
ATOM     42  H20 BCD     1      20.620  37.600  14.880  1.00  0.00            
ATOM     43  C13 BCD     1      18.780  33.530   8.970  1.00  0.00            
ATOM     44  O11 BCD     1      18.900  32.400   9.880  1.00  0.00            
ATOM     45  C14 BCD     1      20.120  33.820   8.310  1.00  0.00            
ATOM     46  O12 BCD     1      20.560  32.670   7.550  1.00  0.00            
ATOM     47  C15 BCD     1      21.120  34.290   9.280  1.00  0.00            
ATOM     48  O13 BCD     1      22.260  34.660   8.530  1.00  0.00            
ATOM     49  C16 BCD     1      20.570  35.490  10.060  1.00  0.00            
ATOM     50  C17 BCD     1      19.220  35.140  10.670  1.00  0.00            
ATOM     51  O14 BCD     1      18.330  34.700   9.610  1.00  0.00            
ATOM     52  C18 BCD     1      18.600  36.300  11.420  1.00  0.00            
ATOM     53  O15 BCD     1      18.520  37.430  10.560  1.00  0.00            
ATOM     54  H21 BCD     1      18.040  33.200   8.230  1.00  0.00            
ATOM     55  H22 BCD     1      19.960  34.620   7.580  1.00  0.00            
ATOM     56  H23 BCD     1      21.280  32.990   7.000  1.00  0.00            
ATOM     57  H24 BCD     1      21.320  33.460   9.960  1.00  0.00            
ATOM     58  H25 BCD     1      22.600  35.460   8.940  1.00  0.00            
ATOM     59  H26 BCD     1      20.520  36.290   9.320  1.00  0.00            
ATOM     60  H27 BCD     1      19.340  34.290  11.360  1.00  0.00            
ATOM     61  H28 BCD     1      17.590  36.000  11.720  1.00  0.00            
ATOM     62  H29 BCD     1      19.190  36.410  12.340  1.00  0.00            
ATOM     63  H30 BCD     1      17.720  37.970  10.650  1.00  0.00            
ATOM     64  C19 BCD     1      17.560  28.770  11.010  1.00  0.00            
ATOM     65  O16 BCD     1      18.410  28.750  12.170  1.00  0.00            
ATOM     66  C20 BCD     1      18.310  28.800   9.700  1.00  0.00            
ATOM     67  O17 BCD     1      19.310  27.750   9.700  1.00  0.00            
ATOM     68  C21 BCD     1      18.950  30.100   9.420  1.00  0.00            
ATOM     69  O18 BCD     1      19.460  30.160   8.010  1.00  0.00            
ATOM     70  C22 BCD     1      17.990  31.310   9.670  1.00  0.00            
ATOM     71  C23 BCD     1      17.270  31.210  10.940  1.00  0.00            
ATOM     72  O19 BCD     1      16.660  29.920  11.100  1.00  0.00            
ATOM     73  C24 BCD     1      16.310  32.390  11.250  1.00  0.00            
ATOM     74  O20 BCD     1      15.080  32.300  10.510  1.00  0.00            
ATOM     75  H31 BCD     1      16.880  27.910  10.930  1.00  0.00            
ATOM     76  H32 BCD     1      17.640  28.570   8.860  1.00  0.00            
ATOM     77  H33 BCD     1      19.960  28.050   9.060  1.00  0.00            
ATOM     78  H34 BCD     1      19.820  30.100  10.090  1.00  0.00            
ATOM     79  H35 BCD     1      19.970  30.970   7.940  1.00  0.00            
ATOM     80  H36 BCD     1      17.360  31.450   8.780  1.00  0.00            
ATOM     81  H37 BCD     1      18.030  31.270  11.730  1.00  0.00            
ATOM     82  H38 BCD     1      16.190  32.310  12.340  1.00  0.00            
ATOM     83  H39 BCD     1      16.830  33.340  11.050  1.00  0.00            
ATOM     84  H40 BCD     1      14.700  33.170  10.660  1.00  0.00            
ATOM     85  C25 BCD     1      18.990  26.810  15.710  1.00  0.00            
ATOM     86  O21 BCD     1      19.980  27.730  16.150  1.00  0.00            
ATOM     87  C26 BCD     1      19.440  26.140  14.370  1.00  0.00            
ATOM     88  O22 BCD     1      20.740  25.430  14.440  1.00  0.00            
ATOM     89  C27 BCD     1      19.490  27.050  13.170  1.00  0.00            
ATOM     90  O23 BCD     1      19.610  26.280  11.950  1.00  0.00            
ATOM     91  C28 BCD     1      18.150  27.760  13.150  1.00  0.00            
ATOM     92  C29 BCD     1      17.890  28.500  14.390  1.00  0.00            
ATOM     93  O24 BCD     1      17.770  27.540  15.410  1.00  0.00            
ATOM     94  C30 BCD     1      16.600  29.350  14.360  1.00  0.00            
ATOM     95  O25 BCD     1      15.550  28.400  14.040  1.00  0.00            
ATOM     96  H41 BCD     1      18.760  26.120  16.530  1.00  0.00            
ATOM     97  H42 BCD     1      18.670  25.380  14.160  1.00  0.00            
ATOM     98  H43 BCD     1      20.570  24.730  13.810  1.00  0.00            
ATOM     99  H44 BCD     1      20.310  27.760  13.320  1.00  0.00            
ATOM    100  H45 BCD     1      19.500  26.860  11.200  1.00  0.00            
ATOM    101  H46 BCD     1      17.330  27.070  12.930  1.00  0.00            
ATOM    102  H47 BCD     1      18.760  29.150  14.580  1.00  0.00            
ATOM    103  H48 BCD     1      16.410  29.780  15.350  1.00  0.00            
ATOM    104  H49 BCD     1      16.620  30.130  13.590  1.00  0.00            
ATOM    105  H50 BCD     1      14.980  28.770  13.370  1.00  0.00            
ATOM    106  C31 BCD     1      22.650  28.470  19.150  1.00  0.00            
ATOM    107  O26 BCD     1      23.260  29.300  18.150  1.00  0.00            
ATOM    108  C32 BCD     1      22.590  27.040  18.750  1.00  0.00            
ATOM    109  O27 BCD     1      23.900  26.530  18.650  1.00  0.00            
ATOM    110  C33 BCD     1      21.810  26.910  17.450  1.00  0.00            
ATOM    111  C34 BCD     1      20.460  27.540  17.500  1.00  0.00            
ATOM    112  C35 BCD     1      20.450  28.920  18.160  1.00  0.00            
ATOM    113  O28 BCD     1      21.330  28.970  19.270  1.00  0.00            
ATOM    114  C36 BCD     1      18.990  29.230  18.610  1.00  0.00            
ATOM    115  O29 BCD     1      18.480  28.470  19.720  1.00  0.00            
ATOM    116  O30 BCD     1      21.700  25.590  17.020  1.00  0.00            
ATOM    117  H51 BCD     1      23.150  28.670  20.110  1.00  0.00            
ATOM    118  H52 BCD     1      22.030  26.530  19.540  1.00  0.00            
ATOM    119  H53 BCD     1      23.880  25.670  18.220  1.00  0.00            
ATOM    120  H54 BCD     1      22.370  27.540  16.730  1.00  0.00            
ATOM    121  H55 BCD     1      21.390  25.690  16.120  1.00  0.00            
ATOM    122  H56 BCD     1      19.830  26.840  18.050  1.00  0.00            
ATOM    123  H57 BCD     1      20.760  29.700  17.460  1.00  0.00            
ATOM    124  H58 BCD     1      18.910  30.310  18.800  1.00  0.00            
ATOM    125  H59 BCD     1      18.320  29.100  17.750  1.00  0.00            
ATOM    126  H60 BCD     1      18.930  28.870  20.470  1.00  0.00            
ATOM    127  C37 BCD     1      26.400  32.030  17.930  1.00  0.00            
ATOM    128  O31 BCD     1      25.860  32.730  16.740  1.00  0.00            
ATOM    129  C38 BCD     1      26.700  30.560  17.480  1.00  0.00            
ATOM    130  O32 BCD     1      27.530  30.550  16.240  1.00  0.00            
ATOM    131  C39 BCD     1      25.450  29.670  17.370  1.00  0.00            
ATOM    132  O33 BCD     1      25.730  28.240  17.180  1.00  0.00            
ATOM    133  C40 BCD     1      24.540  29.900  18.540  1.00  0.00            
ATOM    134  C41 BCD     1      24.370  31.380  18.910  1.00  0.00            
ATOM    135  O34 BCD     1      25.530  32.070  19.010  1.00  0.00            
ATOM    136  C42 BCD     1      23.480  31.590  20.120  1.00  0.00            
ATOM    137  O35 BCD     1      23.000  32.910  20.340  1.00  0.00            
ATOM    138  H61 BCD     1      27.300  32.570  18.230  1.00  0.00            
ATOM    139  H62 BCD     1      27.340  30.130  18.260  1.00  0.00            
ATOM    140  H63 BCD     1      27.780  29.640  16.080  1.00  0.00            
ATOM    141  H64 BCD     1      24.900  30.090  16.520  1.00  0.00            
ATOM    142  H65 BCD     1      25.030  27.850  17.720  1.00  0.00            
ATOM    143  H66 BCD     1      24.930  29.390  19.420  1.00  0.00            
ATOM    144  H67 BCD     1      23.880  31.820  18.040  1.00  0.00            
ATOM    145  H68 BCD     1      22.590  30.970  19.930  1.00  0.00            
ATOM    146  H69 BCD     1      23.860  31.140  21.040  1.00  0.00            
ATOM    147  H70 BCD     1      23.790  33.450  20.360  1.00  0.00            
ATOM    148  C1  EL7     2      22.020  33.540  16.550  1.00  0.00            
ATOM    149  O1  EL7     2      21.850  33.300  15.090  1.00  0.00            
ATOM    150  C2  EL7     2      22.680  32.260  14.490  1.00  0.00            
ATOM    151  C3  EL7     2      22.070  31.770  13.180  1.00  0.00            
ATOM    152  C4  EL7     2      20.710  31.060  13.220  1.00  0.00            
ATOM    153  N1  EL7     2      23.030  31.000  12.300  1.00  0.00            
ATOM    154  C5  EL7     2      24.140  31.650  11.830  1.00  0.00            
ATOM    155  O2  EL7     2      24.210  32.870  11.900  1.00  0.00            
ATOM    156  C6  EL7     2      25.420  30.830  11.420  1.00  0.00            
ATOM    157  Cl1 EL7     2      26.110  29.860  12.760  1.00  0.00            
ATOM    158  C7  EL7     2      22.810  29.720  11.920  1.00  0.00            
ATOM    159  C8  EL7     2      22.920  28.570  12.780  1.00  0.00            
ATOM    160  C9  EL7     2      23.220  28.700  14.260  1.00  0.00            
ATOM    161  C10 EL7     2      22.740  27.380  12.130  1.00  0.00            
ATOM    162  S1  EL7     2      22.750  27.630  10.380  1.00  0.00            
ATOM    163  C11 EL7     2      22.560  29.350  10.640  1.00  0.00            
ATOM    164  C12 EL7     2      22.480  30.380   9.530  1.00  0.00            
ATOM    165  H1  EL7     2      21.770  32.610  17.060  1.00  0.00            
ATOM    166  H2  EL7     2      23.060  33.820  16.760  1.00  0.00            
ATOM    167  H3  EL7     2      21.270  34.270  16.880  1.00  0.00            
ATOM    168  H4  EL7     2      22.740  31.460  15.220  1.00  0.00            
ATOM    169  H5  EL7     2      23.700  32.650  14.370  1.00  0.00            
ATOM    170  H6  EL7     2      21.870  32.640  12.550  1.00  0.00            
ATOM    171  H7  EL7     2      20.140  31.050  12.280  1.00  0.00            
ATOM    172  H8  EL7     2      20.680  30.050  13.660  1.00  0.00            
ATOM    173  H9  EL7     2      20.140  31.710  13.900  1.00  0.00            
ATOM    174  H10 EL7     2      26.170  31.600  11.210  1.00  0.00            
ATOM    175  H11 EL7     2      25.320  30.160  10.550  1.00  0.00            
ATOM    176  H12 EL7     2      22.260  28.860  14.760  1.00  0.00            
ATOM    177  H13 EL7     2      23.710  27.800  14.660  1.00  0.00            
ATOM    178  H14 EL7     2      23.890  29.550  14.430  1.00  0.00            
ATOM    179  H15 EL7     2      22.600  26.390  12.540  1.00  0.00            
ATOM    180  H16 EL7     2      23.510  30.730   9.350  1.00  0.00            
ATOM    181  H17 EL7     2      22.190  29.850   8.610  1.00  0.00            
ATOM    182  H18 EL7     2      21.790  31.230   9.560  1.00  0.00            
TER
ENDMDL
MODEL        1
ATOM      1  C1  BCD     1      24.120  35.580  12.530  1.00  0.00            
ATOM      2  O1  BCD     1      22.850  34.970  12.420  1.00  0.00            
ATOM      3  C2  BCD     1      25.250  34.640  12.220  1.00  0.00            
ATOM      4  O2  BCD     1      25.110  34.110  10.900  1.00  0.00            
ATOM      5  C3  BCD     1      25.270  33.580  13.300  1.00  0.00            
ATOM      6  O3  BCD     1      26.360  32.680  13.060  1.00  0.00            
ATOM      7  C4  BCD     1      25.160  34.190  14.730  1.00  0.00            
ATOM      8  C5  BCD     1      24.000  35.160  14.890  1.00  0.00            
ATOM      9  O4  BCD     1      24.220  36.080  13.830  1.00  0.00            
ATOM     10  C6  BCD     1      23.970  35.910  16.250  1.00  0.00            
ATOM     11  O5  BCD     1      25.220  36.710  16.460  1.00  0.00            
ATOM     12  H1  BCD     1      24.170  36.470  11.900  1.00  0.00            
ATOM     13  H2  BCD     1      26.110  35.320  12.280  1.00  0.00            
ATOM     14  H3  BCD     1      25.190  33.160  10.950  1.00  0.00            
ATOM     15  H4  BCD     1      24.360  32.990  13.180  1.00  0.00            
ATOM     16  H5  BCD     1      26.330  32.080  13.810  1.00  0.00            
ATOM     17  H6  BCD     1      26.140  34.640  14.950  1.00  0.00            
ATOM     18  H7  BCD     1      23.010  34.700  14.810  1.00  0.00            
ATOM     19  H8  BCD     1      23.060  36.530  16.190  1.00  0.00            
ATOM     20  H9  BCD     1      23.680  35.230  17.050  1.00  0.00            
ATOM     21  H10 BCD     1      25.090  37.640  16.630  1.00  0.00            
ATOM     22  C7  BCD     1      19.720  35.160   9.690  1.00  0.00            
ATOM     23  O6  BCD     1      19.520  33.710   9.690  1.00  0.00            
ATOM     24  C8  BCD     1      21.050  35.520   9.120  1.00  0.00            
ATOM     25  O7  BCD     1      21.310  34.760   7.890  1.00  0.00            
ATOM     26  C9  BCD     1      22.200  35.070   9.940  1.00  0.00            
ATOM     27  O8  BCD     1      23.480  35.590   9.480  1.00  0.00            
ATOM     28  C10 BCD     1      21.950  35.570  11.490  1.00  0.00            
ATOM     29  C11 BCD     1      20.560  35.340  12.000  1.00  0.00            
ATOM     30  O9  BCD     1      19.560  35.660  10.990  1.00  0.00            
ATOM     31  C12 BCD     1      20.340  36.250  13.170  1.00  0.00            
ATOM     32  O10 BCD     1      19.100  36.020  13.910  1.00  0.00            
ATOM     33  H11 BCD     1      18.970  35.630   9.040  1.00  0.00            
ATOM     34  H12 BCD     1      21.100  36.610   9.020  1.00  0.00            
ATOM     35  H13 BCD     1      22.180  35.050   7.600  1.00  0.00            
ATOM     36  H14 BCD     1      22.330  33.980   9.840  1.00  0.00            
ATOM     37  H15 BCD     1      24.200  35.100   9.880  1.00  0.00            
ATOM     38  H16 BCD     1      22.050  36.660  11.520  1.00  0.00            
ATOM     39  H17 BCD     1      20.490  34.300  12.350  1.00  0.00            
ATOM     40  H18 BCD     1      21.130  35.970  13.870  1.00  0.00            
ATOM     41  H19 BCD     1      20.510  37.290  12.840  1.00  0.00            
ATOM     42  H20 BCD     1      18.390  36.380  13.380  1.00  0.00            
ATOM     43  C13 BCD     1      16.920  31.010   8.220  1.00  0.00            
ATOM     44  O11 BCD     1      17.420  30.060   9.200  1.00  0.00            
ATOM     45  C14 BCD     1      18.030  31.310   7.310  1.00  0.00            
ATOM     46  O12 BCD     1      18.480  30.160   6.720  1.00  0.00            
ATOM     47  C15 BCD     1      19.160  32.080   8.060  1.00  0.00            
ATOM     48  O13 BCD     1      20.220  32.450   7.170  1.00  0.00            
ATOM     49  C16 BCD     1      18.560  33.270   8.780  1.00  0.00            
ATOM     50  C17 BCD     1      17.320  32.930   9.600  1.00  0.00            
ATOM     51  O14 BCD     1      16.330  32.180   8.840  1.00  0.00            
ATOM     52  C18 BCD     1      16.640  34.020  10.380  1.00  0.00            
ATOM     53  O15 BCD     1      16.260  35.020   9.440  1.00  0.00            
ATOM     54  H21 BCD     1      16.240  30.460   7.560  1.00  0.00            
ATOM     55  H22 BCD     1      17.760  32.020   6.520  1.00  0.00            
ATOM     56  H23 BCD     1      19.250  30.410   6.210  1.00  0.00            
ATOM     57  H24 BCD     1      19.520  31.430   8.860  1.00  0.00            
ATOM     58  H25 BCD     1      20.530  33.340   7.370  1.00  0.00            
ATOM     59  H26 BCD     1      18.240  34.030   8.050  1.00  0.00            
ATOM     60  H27 BCD     1      17.510  32.210  10.410  1.00  0.00            
ATOM     61  H28 BCD     1      15.890  33.580  11.040  1.00  0.00            
ATOM     62  H29 BCD     1      17.360  34.410  11.120  1.00  0.00            
ATOM     63  H30 BCD     1      16.170  34.550   8.600  1.00  0.00            
ATOM     64  C19 BCD     1      16.430  26.850  11.510  1.00  0.00            
ATOM     65  O16 BCD     1      17.540  27.060  12.370  1.00  0.00            
ATOM     66  C20 BCD     1      16.870  26.530  10.060  1.00  0.00            
ATOM     67  O17 BCD     1      17.810  25.410  10.040  1.00  0.00            
ATOM     68  C21 BCD     1      17.470  27.770   9.420  1.00  0.00            
ATOM     69  O18 BCD     1      17.840  27.640   8.000  1.00  0.00            
ATOM     70  C22 BCD     1      16.600  28.980   9.590  1.00  0.00            
ATOM     71  C23 BCD     1      16.170  29.250  11.030  1.00  0.00            
ATOM     72  O19 BCD     1      15.620  27.980  11.510  1.00  0.00            
ATOM     73  C24 BCD     1      15.200  30.460  11.310  1.00  0.00            
ATOM     74  O20 BCD     1      14.130  30.480  10.390  1.00  0.00            
ATOM     75  H31 BCD     1      15.840  26.020  11.890  1.00  0.00            
ATOM     76  H32 BCD     1      15.990  26.260   9.450  1.00  0.00            
ATOM     77  H33 BCD     1      18.050  25.270   9.120  1.00  0.00            
ATOM     78  H34 BCD     1      18.430  27.920   9.910  1.00  0.00            
ATOM     79  H35 BCD     1      18.070  28.470   7.570  1.00  0.00            
ATOM     80  H36 BCD     1      15.680  28.920   9.000  1.00  0.00            
ATOM     81  H37 BCD     1      17.060  29.390  11.660  1.00  0.00            
ATOM     82  H38 BCD     1      14.840  30.300  12.330  1.00  0.00            
ATOM     83  H39 BCD     1      15.750  31.410  11.270  1.00  0.00            
ATOM     84  H40 BCD     1      13.870  31.400  10.470  1.00  0.00            
ATOM     85  C25 BCD     1      19.080  26.050  16.050  1.00  0.00            
ATOM     86  O21 BCD     1      20.160  27.030  16.180  1.00  0.00            
ATOM     87  C26 BCD     1      19.270  25.060  14.880  1.00  0.00            
ATOM     88  O22 BCD     1      20.500  24.410  15.030  1.00  0.00            
ATOM     89  C27 BCD     1      19.030  25.680  13.580  1.00  0.00            
ATOM     90  O23 BCD     1      19.180  24.670  12.600  1.00  0.00            
ATOM     91  C28 BCD     1      17.640  26.310  13.570  1.00  0.00            
ATOM     92  C29 BCD     1      17.570  27.310  14.690  1.00  0.00            
ATOM     93  O24 BCD     1      17.780  26.610  15.930  1.00  0.00            
ATOM     94  C30 BCD     1      16.220  27.950  14.830  1.00  0.00            
ATOM     95  O25 BCD     1      15.300  26.900  14.960  1.00  0.00            
ATOM     96  H41 BCD     1      18.960  25.500  16.990  1.00  0.00            
ATOM     97  H42 BCD     1      18.530  24.260  14.940  1.00  0.00            
ATOM     98  H43 BCD     1      20.540  23.670  14.420  1.00  0.00            
ATOM     99  H44 BCD     1      19.820  26.430  13.490  1.00  0.00            
ATOM    100  H45 BCD     1      18.690  24.790  11.780  1.00  0.00            
ATOM    101  H46 BCD     1      16.820  25.580  13.660  1.00  0.00            
ATOM    102  H47 BCD     1      18.380  28.050  14.630  1.00  0.00            
ATOM    103  H48 BCD     1      16.220  28.530  15.760  1.00  0.00            
ATOM    104  H49 BCD     1      16.000  28.600  13.970  1.00  0.00            
ATOM    105  H50 BCD     1      15.440  26.480  15.820  1.00  0.00            
ATOM    106  C31 BCD     1      22.910  28.940  18.690  1.00  0.00            
ATOM    107  O26 BCD     1      23.270  29.680  17.570  1.00  0.00            
ATOM    108  C32 BCD     1      23.080  27.440  18.500  1.00  0.00            
ATOM    109  O27 BCD     1      24.430  27.170  18.310  1.00  0.00            
ATOM    110  C33 BCD     1      22.190  26.980  17.350  1.00  0.00            
ATOM    111  C34 BCD     1      20.730  27.380  17.440  1.00  0.00            
ATOM    112  C35 BCD     1      20.640  28.850  17.830  1.00  0.00            
ATOM    113  O28 BCD     1      21.500  29.100  18.930  1.00  0.00            
ATOM    114  C36 BCD     1      19.220  29.380  18.150  1.00  0.00            
ATOM    115  O29 BCD     1      18.710  28.780  19.340  1.00  0.00            
ATOM    116  O30 BCD     1      22.390  25.580  17.030  1.00  0.00            
ATOM    117  H51 BCD     1      23.440  29.190  19.610  1.00  0.00            
ATOM    118  H52 BCD     1      22.870  26.960  19.460  1.00  0.00            
ATOM    119  H53 BCD     1      24.440  26.220  18.160  1.00  0.00            
ATOM    120  H54 BCD     1      22.510  27.570  16.480  1.00  0.00            
ATOM    121  H55 BCD     1      21.700  25.300  16.420  1.00  0.00            
ATOM    122  H56 BCD     1      20.230  26.790  18.230  1.00  0.00            
ATOM    123  H57 BCD     1      21.030  29.460  17.000  1.00  0.00            
ATOM    124  H58 BCD     1      19.310  30.480  18.220  1.00  0.00            
ATOM    125  H59 BCD     1      18.570  29.140  17.300  1.00  0.00            
ATOM    126  H60 BCD     1      17.820  29.150  19.330  1.00  0.00            
ATOM    127  C37 BCD     1      25.770  32.750  16.670  1.00  0.00            
ATOM    128  O31 BCD     1      24.820  33.150  15.670  1.00  0.00            
ATOM    129  C38 BCD     1      26.430  31.380  16.470  1.00  0.00            
ATOM    130  O32 BCD     1      27.100  31.290  15.200  1.00  0.00            
ATOM    131  C39 BCD     1      25.260  30.380  16.430  1.00  0.00            
ATOM    132  O33 BCD     1      25.620  28.950  16.390  1.00  0.00            
ATOM    133  C40 BCD     1      24.400  30.530  17.780  1.00  0.00            
ATOM    134  C41 BCD     1      24.010  32.000  18.080  1.00  0.00            
ATOM    135  O34 BCD     1      25.170  32.830  17.900  1.00  0.00            
ATOM    136  C42 BCD     1      23.500  32.220  19.440  1.00  0.00            
ATOM    137  O35 BCD     1      23.030  33.580  19.600  1.00  0.00            
ATOM    138  H61 BCD     1      26.450  33.610  16.600  1.00  0.00            
ATOM    139  H62 BCD     1      27.170  31.200  17.270  1.00  0.00            
ATOM    140  H63 BCD     1      27.820  30.670  15.200  1.00  0.00            
ATOM    141  H64 BCD     1      24.590  30.620  15.590  1.00  0.00            
ATOM    142  H65 BCD     1      25.000  28.410  16.880  1.00  0.00            
ATOM    143  H66 BCD     1      25.050  30.180  18.590  1.00  0.00            
ATOM    144  H67 BCD     1      23.230  32.340  17.400  1.00  0.00            
ATOM    145  H68 BCD     1      22.660  31.540  19.610  1.00  0.00            
ATOM    146  H69 BCD     1      24.290  31.920  20.150  1.00  0.00            
ATOM    147  H70 BCD     1      22.160  33.760  19.250  1.00  0.00            
ATOM    148  C1  EL7     2      21.470  32.490  15.060  1.00  0.00            
ATOM    149  O1  EL7     2      20.960  31.860  13.860  1.00  0.00            
ATOM    150  C2  EL7     2      21.730  30.730  13.300  1.00  0.00            
ATOM    151  C3  EL7     2      21.330  30.470  11.850  1.00  0.00            
ATOM    152  C4  EL7     2      19.830  29.960  11.720  1.00  0.00            
ATOM    153  N1  EL7     2      22.350  29.640  11.200  1.00  0.00            
ATOM    154  C5  EL7     2      23.600  30.260  10.880  1.00  0.00            
ATOM    155  O2  EL7     2      23.830  31.450  11.040  1.00  0.00            
ATOM    156  C6  EL7     2      24.740  29.390  10.280  1.00  0.00            
ATOM    157  Cl1 EL7     2      25.580  30.310   8.920  1.00  0.00            
ATOM    158  C7  EL7     2      22.070  28.290  10.750  1.00  0.00            
ATOM    159  C8  EL7     2      22.180  27.180  11.660  1.00  0.00            
ATOM    160  C9  EL7     2      22.620  27.190  13.090  1.00  0.00            
ATOM    161  C10 EL7     2      21.810  25.970  11.170  1.00  0.00            
ATOM    162  S1  EL7     2      21.300  26.180   9.460  1.00  0.00            
ATOM    163  C11 EL7     2      21.640  27.870   9.540  1.00  0.00            
ATOM    164  C12 EL7     2      21.300  28.800   8.440  1.00  0.00            
ATOM    165  H1  EL7     2      20.920  33.380  15.370  1.00  0.00            
ATOM    166  H2  EL7     2      21.500  31.700  15.830  1.00  0.00            
ATOM    167  H3  EL7     2      22.550  32.660  15.010  1.00  0.00            
ATOM    168  H4  EL7     2      21.560  29.850  13.930  1.00  0.00            
ATOM    169  H5  EL7     2      22.790  31.030  13.280  1.00  0.00            
ATOM    170  H6  EL7     2      21.440  31.470  11.410  1.00  0.00            
ATOM    171  H7  EL7     2      19.610  29.940  10.640  1.00  0.00            
ATOM    172  H8  EL7     2      19.790  28.930  12.070  1.00  0.00            
ATOM    173  H9  EL7     2      19.060  30.550  12.230  1.00  0.00            
ATOM    174  H10 EL7     2      24.450  28.540   9.650  1.00  0.00            
ATOM    175  H11 EL7     2      25.390  29.070  11.100  1.00  0.00            
ATOM    176  H12 EL7     2      21.790  27.440  13.770  1.00  0.00            
ATOM    177  H13 EL7     2      23.010  26.220  13.410  1.00  0.00            
ATOM    178  H14 EL7     2      23.380  27.910  13.420  1.00  0.00            
ATOM    179  H15 EL7     2      21.860  25.020  11.700  1.00  0.00            
ATOM    180  H16 EL7     2      21.860  29.740   8.400  1.00  0.00            
ATOM    181  H17 EL7     2      21.280  28.250   7.490  1.00  0.00            
ATOM    182  H18 EL7     2      20.230  29.000   8.560  1.00  0.00            
TER
ENDMDL
MODEL        1
ATOM      1  C1  BCD     1      31.330  16.350  23.140  1.00  0.00            
ATOM      2  O1  BCD     1      30.820  15.810  24.320  1.00  0.00            
ATOM      3  C2  BCD     1      32.260  15.320  22.520  1.00  0.00            
ATOM      4  O2  BCD     1      31.520  14.250  21.900  1.00  0.00            
ATOM      5  C3  BCD     1      33.340  14.760  23.520  1.00  0.00            
ATOM      6  O3  BCD     1      34.310  13.840  22.830  1.00  0.00            
ATOM      7  C4  BCD     1      34.080  15.880  24.150  1.00  0.00            
ATOM      8  C5  BCD     1      33.160  17.070  24.540  1.00  0.00            
ATOM      9  O4  BCD     1      32.130  17.460  23.510  1.00  0.00            
ATOM     10  C6  BCD     1      34.010  18.310  24.980  1.00  0.00            
ATOM     11  O5  BCD     1      34.870  18.830  23.880  1.00  0.00            
ATOM     12  H1  BCD     1      30.520  16.520  22.420  1.00  0.00            
ATOM     13  H2  BCD     1      32.750  15.860  21.700  1.00  0.00            
ATOM     14  H3  BCD     1      30.950  13.930  22.600  1.00  0.00            
ATOM     15  H4  BCD     1      32.870  14.240  24.360  1.00  0.00            
ATOM     16  H5  BCD     1      33.830  13.140  22.370  1.00  0.00            
ATOM     17  H6  BCD     1      34.800  16.220  23.400  1.00  0.00            
ATOM     18  H7  BCD     1      32.660  16.720  25.450  1.00  0.00            
ATOM     19  H8  BCD     1      33.270  19.060  25.320  1.00  0.00            
ATOM     20  H9  BCD     1      34.530  18.100  25.920  1.00  0.00            
ATOM     21  H10 BCD     1      35.120  19.710  24.170  1.00  0.00            
ATOM     22  C7  BCD     1      27.060  15.170  26.020  1.00  0.00            
ATOM     23  O6  BCD     1      27.570  14.550  27.150  1.00  0.00            
ATOM     24  C8  BCD     1      27.340  14.290  24.790  1.00  0.00            
ATOM     25  O7  BCD     1      26.840  12.980  25.010  1.00  0.00            
ATOM     26  C9  BCD     1      28.890  14.330  24.510  1.00  0.00            
ATOM     27  O8  BCD     1      29.190  13.590  23.320  1.00  0.00            
ATOM     28  C10 BCD     1      29.360  15.760  24.440  1.00  0.00            
ATOM     29  C11 BCD     1      28.990  16.500  25.670  1.00  0.00            
ATOM     30  O9  BCD     1      27.610  16.470  25.870  1.00  0.00            
ATOM     31  C12 BCD     1      29.360  17.990  25.570  1.00  0.00            
ATOM     32  O10 BCD     1      29.020  18.700  26.700  1.00  0.00            
ATOM     33  H11 BCD     1      25.990  15.350  26.120  1.00  0.00            
ATOM     34  H12 BCD     1      26.750  14.720  23.980  1.00  0.00            
ATOM     35  H13 BCD     1      26.990  12.940  25.960  1.00  0.00            
ATOM     36  H14 BCD     1      29.340  13.890  25.400  1.00  0.00            
ATOM     37  H15 BCD     1      28.560  12.870  23.310  1.00  0.00            
ATOM     38  H16 BCD     1      28.950  16.240  23.550  1.00  0.00            
ATOM     39  H17 BCD     1      29.510  16.060  26.540  1.00  0.00            
ATOM     40  H18 BCD     1      30.440  18.110  25.400  1.00  0.00            
ATOM     41  H19 BCD     1      28.810  18.420  24.730  1.00  0.00            
ATOM     42  H20 BCD     1      29.340  19.600  26.600  1.00  0.00            
ATOM     43  C13 BCD     1      26.790  13.320  30.930  1.00  0.00            
ATOM     44  O11 BCD     1      28.120  12.890  31.100  1.00  0.00            
ATOM     45  C14 BCD     1      26.170  12.430  29.820  1.00  0.00            
ATOM     46  O12 BCD     1      26.420  11.040  30.050  1.00  0.00            
ATOM     47  C15 BCD     1      26.740  12.820  28.500  1.00  0.00            
ATOM     48  O13 BCD     1      26.190  12.030  27.430  1.00  0.00            
ATOM     49  C16 BCD     1      26.710  14.350  28.210  1.00  0.00            
ATOM     50  C17 BCD     1      27.190  15.160  29.360  1.00  0.00            
ATOM     51  O14 BCD     1      26.640  14.740  30.630  1.00  0.00            
ATOM     52  C18 BCD     1      27.090  16.720  29.250  1.00  0.00            
ATOM     53  O15 BCD     1      25.730  17.030  28.870  1.00  0.00            
ATOM     54  H21 BCD     1      26.280  13.100  31.870  1.00  0.00            
ATOM     55  H22 BCD     1      25.110  12.710  29.890  1.00  0.00            
ATOM     56  H23 BCD     1      26.010  10.600  29.300  1.00  0.00            
ATOM     57  H24 BCD     1      27.810  12.570  28.560  1.00  0.00            
ATOM     58  H25 BCD     1      25.240  12.160  27.480  1.00  0.00            
ATOM     59  H26 BCD     1      25.700  14.720  28.020  1.00  0.00            
ATOM     60  H27 BCD     1      28.270  15.010  29.380  1.00  0.00            
ATOM     61  H28 BCD     1      27.280  17.190  30.220  1.00  0.00            
ATOM     62  H29 BCD     1      27.740  17.140  28.470  1.00  0.00            
ATOM     63  H30 BCD     1      25.160  16.990  29.640  1.00  0.00            
ATOM     64  C19 BCD     1      30.950  11.850  33.910  1.00  0.00            
ATOM     65  O16 BCD     1      31.870  11.230  32.890  1.00  0.00            
ATOM     66  C20 BCD     1      29.710  11.010  33.880  1.00  0.00            
ATOM     67  O17 BCD     1      29.990   9.650  33.990  1.00  0.00            
ATOM     68  C21 BCD     1      28.910  11.200  32.580  1.00  0.00            
ATOM     69  O18 BCD     1      27.690  10.490  32.600  1.00  0.00            
ATOM     70  C22 BCD     1      28.700  12.700  32.410  1.00  0.00            
ATOM     71  C23 BCD     1      30.010  13.520  32.420  1.00  0.00            
ATOM     72  O19 BCD     1      30.710  13.250  33.690  1.00  0.00            
ATOM     73  C24 BCD     1      29.850  15.000  32.250  1.00  0.00            
ATOM     74  O20 BCD     1      28.990  15.510  33.230  1.00  0.00            
ATOM     75  H31 BCD     1      31.510  11.780  34.850  1.00  0.00            
ATOM     76  H32 BCD     1      29.160  11.330  34.770  1.00  0.00            
ATOM     77  H33 BCD     1      30.640   9.570  33.290  1.00  0.00            
ATOM     78  H34 BCD     1      29.500  10.830  31.730  1.00  0.00            
ATOM     79  H35 BCD     1      27.300  10.610  31.730  1.00  0.00            
ATOM     80  H36 BCD     1      28.050  13.030  33.220  1.00  0.00            
ATOM     81  H37 BCD     1      30.630  13.080  31.630  1.00  0.00            
ATOM     82  H38 BCD     1      30.730  15.660  32.230  1.00  0.00            
ATOM     83  H39 BCD     1      29.350  15.280  31.320  1.00  0.00            
ATOM     84  H40 BCD     1      28.800  16.420  32.990  1.00  0.00            
ATOM     85  C25 BCD     1      35.480   9.420  32.610  1.00  0.00            
ATOM     86  O21 BCD     1      35.580  10.110  31.370  1.00  0.00            
ATOM     87  C26 BCD     1      34.290   8.460  32.600  1.00  0.00            
ATOM     88  O22 BCD     1      34.540   7.500  31.530  1.00  0.00            
ATOM     89  C27 BCD     1      33.060   9.290  32.260  1.00  0.00            
ATOM     90  O23 BCD     1      31.880   8.530  32.050  1.00  0.00            
ATOM     91  C28 BCD     1      32.900  10.410  33.300  1.00  0.00            
ATOM     92  C29 BCD     1      34.220  11.270  33.550  1.00  0.00            
ATOM     93  O24 BCD     1      35.250  10.330  33.690  1.00  0.00            
ATOM     94  C30 BCD     1      34.230  12.350  34.640  1.00  0.00            
ATOM     95  O25 BCD     1      33.730  12.070  35.930  1.00  0.00            
ATOM     96  H41 BCD     1      36.390   8.820  32.710  1.00  0.00            
ATOM     97  H42 BCD     1      34.140   8.010  33.600  1.00  0.00            
ATOM     98  H43 BCD     1      34.620   7.940  30.670  1.00  0.00            
ATOM     99  H44 BCD     1      33.180   9.810  31.300  1.00  0.00            
ATOM    100  H45 BCD     1      31.840   8.090  31.200  1.00  0.00            
ATOM    101  H46 BCD     1      32.550   9.920  34.210  1.00  0.00            
ATOM    102  H47 BCD     1      34.420  11.800  32.610  1.00  0.00            
ATOM    103  H48 BCD     1      35.240  12.780  34.720  1.00  0.00            
ATOM    104  H49 BCD     1      33.600  13.190  34.300  1.00  0.00            
ATOM    105  H50 BCD     1      33.530  12.920  36.330  1.00  0.00            
ATOM    106  C31 BCD     1      38.040  11.840  28.570  1.00  0.00            
ATOM    107  O26 BCD     1      36.950  12.670  28.110  1.00  0.00            
ATOM    108  C32 BCD     1      37.660  10.350  28.330  1.00  0.00            
ATOM    109  O27 BCD     1      37.270  10.120  27.000  1.00  0.00            
ATOM    110  C33 BCD     1      36.630   9.910  29.310  1.00  0.00            
ATOM    111  C34 BCD     1      36.920  10.340  30.810  1.00  0.00            
ATOM    112  C35 BCD     1      37.260  11.810  30.920  1.00  0.00            
ATOM    113  O28 BCD     1      38.280  12.110  30.010  1.00  0.00            
ATOM    114  C36 BCD     1      37.650  12.300  32.360  1.00  0.00            
ATOM    115  O29 BCD     1      38.250  13.590  32.390  1.00  0.00            
ATOM    116  O30 BCD     1      36.410   8.530  29.280  1.00  0.00            
ATOM    117  H51 BCD     1      38.960  11.870  27.980  1.00  0.00            
ATOM    118  H52 BCD     1      38.530   9.710  28.540  1.00  0.00            
ATOM    119  H53 BCD     1      36.330  10.260  26.860  1.00  0.00            
ATOM    120  H54 BCD     1      35.720  10.480  29.110  1.00  0.00            
ATOM    121  H55 BCD     1      36.920   8.030  29.920  1.00  0.00            
ATOM    122  H56 BCD     1      37.610   9.660  31.320  1.00  0.00            
ATOM    123  H57 BCD     1      36.400  12.410  30.580  1.00  0.00            
ATOM    124  H58 BCD     1      36.730  12.360  32.960  1.00  0.00            
ATOM    125  H59 BCD     1      38.240  11.490  32.800  1.00  0.00            
ATOM    126  H60 BCD     1      37.630  14.050  32.970  1.00  0.00            
ATOM    127  C37 BCD     1      36.130  15.730  25.530  1.00  0.00            
ATOM    128  O31 BCD     1      34.750  15.300  25.310  1.00  0.00            
ATOM    129  C38 BCD     1      37.050  14.630  25.060  1.00  0.00            
ATOM    130  O32 BCD     1      36.940  14.460  23.660  1.00  0.00            
ATOM    131  C39 BCD     1      36.900  13.360  25.870  1.00  0.00            
ATOM    132  O33 BCD     1      37.740  12.330  25.390  1.00  0.00            
ATOM    133  C40 BCD     1      37.130  13.790  27.330  1.00  0.00            
ATOM    134  C41 BCD     1      36.370  14.960  27.770  1.00  0.00            
ATOM    135  O34 BCD     1      36.400  16.070  26.890  1.00  0.00            
ATOM    136  C42 BCD     1      36.810  15.500  29.120  1.00  0.00            
ATOM    137  O35 BCD     1      38.090  16.160  29.110  1.00  0.00            
ATOM    138  H61 BCD     1      36.380  16.600  24.920  1.00  0.00            
ATOM    139  H62 BCD     1      38.030  15.030  25.370  1.00  0.00            
ATOM    140  H63 BCD     1      36.020  14.300  23.420  1.00  0.00            
ATOM    141  H64 BCD     1      35.850  13.060  25.740  1.00  0.00            
ATOM    142  H65 BCD     1      37.460  11.570  25.910  1.00  0.00            
ATOM    143  H66 BCD     1      38.190  14.090  27.350  1.00  0.00            
ATOM    144  H67 BCD     1      35.360  14.580  27.960  1.00  0.00            
ATOM    145  H68 BCD     1      36.040  16.220  29.420  1.00  0.00            
ATOM    146  H69 BCD     1      36.790  14.680  29.840  1.00  0.00            
ATOM    147  H70 BCD     1      38.150  16.580  28.250  1.00  0.00            
ATOM    148  C1  EL7     2      33.720  14.120  30.780  1.00  0.00            
ATOM    149  O1  EL7     2      33.130  13.970  29.450  1.00  0.00            
ATOM    150  C2  EL7     2      33.060  12.640  29.000  1.00  0.00            
ATOM    151  C3  EL7     2      32.700  12.650  27.470  1.00  0.00            
ATOM    152  C4  EL7     2      31.540  13.580  27.150  1.00  0.00            
ATOM    153  N1  EL7     2      32.530  11.310  26.940  1.00  0.00            
ATOM    154  C5  EL7     2      33.700  10.550  26.540  1.00  0.00            
ATOM    155  O2  EL7     2      34.830  11.060  26.650  1.00  0.00            
ATOM    156  C6  EL7     2      33.580   9.010  26.150  1.00  0.00            
ATOM    157  Cl1 EL7     2      33.160   8.200  27.620  1.00  0.00            
ATOM    158  C7  EL7     2      31.230  10.750  26.590  1.00  0.00            
ATOM    159  C8  EL7     2      30.210  10.240  27.490  1.00  0.00            
ATOM    160  C9  EL7     2      30.380  10.170  28.930  1.00  0.00            
ATOM    161  C10 EL7     2      28.940  10.130  26.870  1.00  0.00            
ATOM    162  S1  EL7     2      29.110  10.210  25.160  1.00  0.00            
ATOM    163  C11 EL7     2      30.760  10.810  25.310  1.00  0.00            
ATOM    164  C12 EL7     2      31.500  11.360  24.140  1.00  0.00            
ATOM    165  H1  EL7     2      34.800  13.940  30.790  1.00  0.00            
ATOM    166  H2  EL7     2      33.630  15.140  31.150  1.00  0.00            
ATOM    167  H3  EL7     2      33.340  13.400  31.520  1.00  0.00            
ATOM    168  H4  EL7     2      32.430  12.050  29.670  1.00  0.00            
ATOM    169  H5  EL7     2      34.060  12.210  29.090  1.00  0.00            
ATOM    170  H6  EL7     2      33.530  13.090  26.900  1.00  0.00            
ATOM    171  H7  EL7     2      31.430  13.610  26.060  1.00  0.00            
ATOM    172  H8  EL7     2      30.560  13.350  27.590  1.00  0.00            
ATOM    173  H9  EL7     2      31.820  14.630  27.270  1.00  0.00            
ATOM    174  H10 EL7     2      34.580   8.580  26.020  1.00  0.00            
ATOM    175  H11 EL7     2      32.920   8.890  25.280  1.00  0.00            
ATOM    176  H12 EL7     2      31.430   9.950  29.170  1.00  0.00            
ATOM    177  H13 EL7     2      30.170  11.180  29.290  1.00  0.00            
ATOM    178  H14 EL7     2      29.680   9.500  29.430  1.00  0.00            
ATOM    179  H15 EL7     2      28.040   9.690  27.290  1.00  0.00            
ATOM    180  H16 EL7     2      32.020  10.570  23.590  1.00  0.00            
ATOM    181  H17 EL7     2      30.940  11.930  23.390  1.00  0.00            
ATOM    182  H18 EL7     2      32.380  11.910  24.520  1.00  0.00            
TER
ENDMDL
MODEL        1
ATOM      1  C1  BCD     1      29.330   7.240  19.490  1.00  0.00            
ATOM      2  O1  BCD     1      29.090   8.510  18.960  1.00  0.00            
ATOM      3  C2  BCD     1      28.160   6.580  20.200  1.00  0.00            
ATOM      4  O2  BCD     1      26.960   6.520  19.380  1.00  0.00            
ATOM      5  C3  BCD     1      27.860   7.370  21.480  1.00  0.00            
ATOM      6  O3  BCD     1      26.880   6.570  22.190  1.00  0.00            
ATOM      7  C4  BCD     1      29.070   7.560  22.280  1.00  0.00            
ATOM      8  C5  BCD     1      30.310   8.060  21.510  1.00  0.00            
ATOM      9  O4  BCD     1      30.530   7.320  20.300  1.00  0.00            
ATOM     10  C6  BCD     1      31.610   8.090  22.400  1.00  0.00            
ATOM     11  O5  BCD     1      31.770   6.770  23.090  1.00  0.00            
ATOM     12  H1  BCD     1      29.550   6.570  18.650  1.00  0.00            
ATOM     13  H2  BCD     1      28.420   5.540  20.460  1.00  0.00            
ATOM     14  H3  BCD     1      26.310   5.950  19.800  1.00  0.00            
ATOM     15  H4  BCD     1      27.440   8.320  21.130  1.00  0.00            
ATOM     16  H5  BCD     1      26.850   6.700  23.140  1.00  0.00            
ATOM     17  H6  BCD     1      29.260   6.570  22.710  1.00  0.00            
ATOM     18  H7  BCD     1      30.140   9.100  21.200  1.00  0.00            
ATOM     19  H8  BCD     1      32.400   8.320  21.670  1.00  0.00            
ATOM     20  H9  BCD     1      31.550   8.880  23.150  1.00  0.00            
ATOM     21  H10 BCD     1      31.920   6.030  22.510  1.00  0.00            
ATOM     22  C7  BCD     1      29.350  10.640  15.680  1.00  0.00            
ATOM     23  O6  BCD     1      28.820  11.800  16.330  1.00  0.00            
ATOM     24  C8  BCD     1      28.360   9.530  15.670  1.00  0.00            
ATOM     25  O7  BCD     1      27.210  10.010  14.980  1.00  0.00            
ATOM     26  C9  BCD     1      28.060   9.100  17.060  1.00  0.00            
ATOM     27  O8  BCD     1      27.130   7.980  17.040  1.00  0.00            
ATOM     28  C10 BCD     1      29.370   8.770  17.660  1.00  0.00            
ATOM     29  C11 BCD     1      30.450   9.860  17.630  1.00  0.00            
ATOM     30  O9  BCD     1      30.540  10.340  16.280  1.00  0.00            
ATOM     31  C12 BCD     1      31.910   9.420  18.020  1.00  0.00            
ATOM     32  O10 BCD     1      32.250   8.310  17.200  1.00  0.00            
ATOM     33  H11 BCD     1      29.720  10.870  14.680  1.00  0.00            
ATOM     34  H12 BCD     1      28.770   8.670  15.110  1.00  0.00            
ATOM     35  H13 BCD     1      26.570   9.310  15.140  1.00  0.00            
ATOM     36  H14 BCD     1      27.600   9.870  17.690  1.00  0.00            
ATOM     37  H15 BCD     1      27.000   7.590  17.910  1.00  0.00            
ATOM     38  H16 BCD     1      29.850   7.880  17.230  1.00  0.00            
ATOM     39  H17 BCD     1      30.140  10.650  18.330  1.00  0.00            
ATOM     40  H18 BCD     1      32.630  10.250  18.100  1.00  0.00            
ATOM     41  H19 BCD     1      31.890   9.070  19.060  1.00  0.00            
ATOM     42  H20 BCD     1      33.190   8.180  17.340  1.00  0.00            
ATOM     43  C13 BCD     1      28.370  15.900  16.040  1.00  0.00            
ATOM     44  O11 BCD     1      27.860  16.050  17.270  1.00  0.00            
ATOM     45  C14 BCD     1      27.440  14.950  15.200  1.00  0.00            
ATOM     46  O12 BCD     1      26.100  15.480  15.150  1.00  0.00            
ATOM     47  C15 BCD     1      27.480  13.550  15.730  1.00  0.00            
ATOM     48  O13 BCD     1      26.570  12.710  14.960  1.00  0.00            
ATOM     49  C16 BCD     1      28.910  13.080  15.690  1.00  0.00            
ATOM     50  C17 BCD     1      29.810  14.000  16.530  1.00  0.00            
ATOM     51  O14 BCD     1      29.700  15.340  16.040  1.00  0.00            
ATOM     52  C18 BCD     1      31.240  13.660  16.700  1.00  0.00            
ATOM     53  O15 BCD     1      31.970  13.780  15.520  1.00  0.00            
ATOM     54  H21 BCD     1      28.490  16.880  15.580  1.00  0.00            
ATOM     55  H22 BCD     1      27.720  15.000  14.140  1.00  0.00            
ATOM     56  H23 BCD     1      25.660  14.780  14.660  1.00  0.00            
ATOM     57  H24 BCD     1      27.080  13.620  16.750  1.00  0.00            
ATOM     58  H25 BCD     1      26.910  11.810  15.000  1.00  0.00            
ATOM     59  H26 BCD     1      29.290  13.040  14.660  1.00  0.00            
ATOM     60  H27 BCD     1      29.230  14.060  17.460  1.00  0.00            
ATOM     61  H28 BCD     1      31.710  14.350  17.420  1.00  0.00            
ATOM     62  H29 BCD     1      31.430  12.630  17.050  1.00  0.00            
ATOM     63  H30 BCD     1      32.210  12.890  15.240  1.00  0.00            
ATOM     64  C19 BCD     1      26.670  18.790  20.050  1.00  0.00            
ATOM     65  O16 BCD     1      26.060  17.720  20.840  1.00  0.00            
ATOM     66  C20 BCD     1      25.910  19.000  18.720  1.00  0.00            
ATOM     67  O17 BCD     1      24.420  19.130  18.980  1.00  0.00            
ATOM     68  C21 BCD     1      26.170  17.790  17.870  1.00  0.00            
ATOM     69  O18 BCD     1      25.600  17.840  16.540  1.00  0.00            
ATOM     70  C22 BCD     1      27.680  17.400  17.800  1.00  0.00            
ATOM     71  C23 BCD     1      28.410  17.470  19.140  1.00  0.00            
ATOM     72  O19 BCD     1      28.060  18.570  19.960  1.00  0.00            
ATOM     73  C24 BCD     1      29.930  17.220  19.130  1.00  0.00            
ATOM     74  O20 BCD     1      30.640  18.160  18.330  1.00  0.00            
ATOM     75  H31 BCD     1      26.510  19.750  20.560  1.00  0.00            
ATOM     76  H32 BCD     1      26.320  19.870  18.200  1.00  0.00            
ATOM     77  H33 BCD     1      24.280  19.960  19.440  1.00  0.00            
ATOM     78  H34 BCD     1      25.630  16.980  18.370  1.00  0.00            
ATOM     79  H35 BCD     1      25.770  16.970  16.180  1.00  0.00            
ATOM     80  H36 BCD     1      28.180  18.170  17.200  1.00  0.00            
ATOM     81  H37 BCD     1      28.030  16.620  19.740  1.00  0.00            
ATOM     82  H38 BCD     1      30.340  17.370  20.140  1.00  0.00            
ATOM     83  H39 BCD     1      30.160  16.180  18.900  1.00  0.00            
ATOM     84  H40 BCD     1      30.300  19.050  18.420  1.00  0.00            
ATOM     85  C25 BCD     1      24.770  17.110  24.680  1.00  0.00            
ATOM     86  O21 BCD     1      25.470  15.890  24.650  1.00  0.00            
ATOM     87  C26 BCD     1      23.680  17.300  23.610  1.00  0.00            
ATOM     88  O22 BCD     1      22.590  16.390  23.820  1.00  0.00            
ATOM     89  C27 BCD     1      24.320  17.180  22.210  1.00  0.00            
ATOM     90  O23 BCD     1      23.400  17.400  21.080  1.00  0.00            
ATOM     91  C28 BCD     1      25.450  18.160  22.040  1.00  0.00            
ATOM     92  C29 BCD     1      26.420  18.070  23.170  1.00  0.00            
ATOM     93  O24 BCD     1      25.690  18.250  24.400  1.00  0.00            
ATOM     94  C30 BCD     1      27.420  19.210  23.210  1.00  0.00            
ATOM     95  O25 BCD     1      28.300  19.140  24.320  1.00  0.00            
ATOM     96  H41 BCD     1      24.350  17.250  25.690  1.00  0.00            
ATOM     97  H42 BCD     1      23.340  18.340  23.670  1.00  0.00            
ATOM     98  H43 BCD     1      21.800  16.620  23.320  1.00  0.00            
ATOM     99  H44 BCD     1      24.710  16.150  22.190  1.00  0.00            
ATOM    100  H45 BCD     1      23.770  18.070  20.510  1.00  0.00            
ATOM    101  H46 BCD     1      25.100  19.200  22.070  1.00  0.00            
ATOM    102  H47 BCD     1      27.040  17.170  23.160  1.00  0.00            
ATOM    103  H48 BCD     1      28.080  19.070  22.340  1.00  0.00            
ATOM    104  H49 BCD     1      26.830  20.130  23.120  1.00  0.00            
ATOM    105  H50 BCD     1      27.830  19.460  25.100  1.00  0.00            
ATOM    106  C31 BCD     1      26.330  12.530  26.710  1.00  0.00            
ATOM    107  O26 BCD     1      26.850  11.820  25.520  1.00  0.00            
ATOM    108  C32 BCD     1      24.810  12.860  26.570  1.00  0.00            
ATOM    109  O27 BCD     1      24.090  11.670  26.160  1.00  0.00            
ATOM    110  C33 BCD     1      24.570  13.980  25.580  1.00  0.00            
ATOM    111  C34 BCD     1      25.530  15.060  25.780  1.00  0.00            
ATOM    112  C35 BCD     1      26.990  14.640  25.880  1.00  0.00            
ATOM    113  O28 BCD     1      27.080  13.710  26.970  1.00  0.00            
ATOM    114  C36 BCD     1      27.940  15.800  26.040  1.00  0.00            
ATOM    115  O29 BCD     1      29.290  15.420  26.000  1.00  0.00            
ATOM    116  O30 BCD     1      23.290  14.510  25.550  1.00  0.00            
ATOM    117  H51 BCD     1      26.330  11.900  27.610  1.00  0.00            
ATOM    118  H52 BCD     1      24.440  13.190  27.550  1.00  0.00            
ATOM    119  H53 BCD     1      24.230  11.710  25.220  1.00  0.00            
ATOM    120  H54 BCD     1      24.790  13.540  24.600  1.00  0.00            
ATOM    121  H55 BCD     1      23.140  15.150  24.850  1.00  0.00            
ATOM    122  H56 BCD     1      25.260  15.680  26.650  1.00  0.00            
ATOM    123  H57 BCD     1      27.350  14.160  24.960  1.00  0.00            
ATOM    124  H58 BCD     1      27.660  16.590  25.330  1.00  0.00            
ATOM    125  H59 BCD     1      27.770  16.310  27.000  1.00  0.00            
ATOM    126  H60 BCD     1      29.300  15.070  26.900  1.00  0.00            
ATOM    127  C37 BCD     1      29.020   8.320  24.640  1.00  0.00            
ATOM    128  O31 BCD     1      28.780   8.540  23.260  1.00  0.00            
ATOM    129  C38 BCD     1      27.670   8.190  25.370  1.00  0.00            
ATOM    130  O32 BCD     1      27.070   7.030  24.770  1.00  0.00            
ATOM    131  C39 BCD     1      26.820   9.520  25.170  1.00  0.00            
ATOM    132  O33 BCD     1      25.580   9.320  25.910  1.00  0.00            
ATOM    133  C40 BCD     1      27.620  10.650  25.740  1.00  0.00            
ATOM    134  C41 BCD     1      28.950  10.740  25.030  1.00  0.00            
ATOM    135  O34 BCD     1      29.670   9.480  25.190  1.00  0.00            
ATOM    136  C42 BCD     1      29.870  11.790  25.580  1.00  0.00            
ATOM    137  O35 BCD     1      30.010  11.630  27.040  1.00  0.00            
ATOM    138  H61 BCD     1      29.580   7.410  24.890  1.00  0.00            
ATOM    139  H62 BCD     1      27.860   8.050  26.440  1.00  0.00            
ATOM    140  H63 BCD     1      27.700   6.340  24.990  1.00  0.00            
ATOM    141  H64 BCD     1      26.680   9.690  24.090  1.00  0.00            
ATOM    142  H65 BCD     1      25.120  10.150  25.810  1.00  0.00            
ATOM    143  H66 BCD     1      27.640  10.350  26.800  1.00  0.00            
ATOM    144  H67 BCD     1      28.910  11.020  23.970  1.00  0.00            
ATOM    145  H68 BCD     1      30.810  11.810  25.020  1.00  0.00            
ATOM    146  H69 BCD     1      29.390  12.750  25.330  1.00  0.00            
ATOM    147  H70 BCD     1      30.680  10.950  27.120  1.00  0.00            
ATOM    148  C1  EL7     2      28.860  14.770  22.070  1.00  0.00            
ATOM    149  O1  EL7     2      27.930  13.970  21.520  1.00  0.00            
ATOM    150  C2  EL7     2      27.450  12.860  22.320  1.00  0.00            
ATOM    151  C3  EL7     2      26.970  11.610  21.410  1.00  0.00            
ATOM    152  C4  EL7     2      27.910  11.380  20.180  1.00  0.00            
ATOM    153  N1  EL7     2      25.470  11.560  21.120  1.00  0.00            
ATOM    154  C5  EL7     2      24.540  11.390  22.180  1.00  0.00            
ATOM    155  O2  EL7     2      24.910  11.290  23.340  1.00  0.00            
ATOM    156  C6  EL7     2      23.070  11.300  21.780  1.00  0.00            
ATOM    157  Cl1 EL7     2      22.110  12.110  23.030  1.00  0.00            
ATOM    158  C7  EL7     2      25.040  11.530  19.760  1.00  0.00            
ATOM    159  C8  EL7     2      24.840  12.740  18.980  1.00  0.00            
ATOM    160  C9  EL7     2      25.020  14.070  19.550  1.00  0.00            
ATOM    161  C10 EL7     2      24.540  12.490  17.690  1.00  0.00            
ATOM    162  S1  EL7     2      24.510  10.810  17.370  1.00  0.00            
ATOM    163  C11 EL7     2      24.840  10.420  19.020  1.00  0.00            
ATOM    164  C12 EL7     2      24.890   9.000  19.540  1.00  0.00            
ATOM    165  H1  EL7     2      29.580  14.120  22.580  1.00  0.00            
ATOM    166  H2  EL7     2      29.350  15.300  21.250  1.00  0.00            
ATOM    167  H3  EL7     2      28.440  15.470  22.810  1.00  0.00            
ATOM    168  H4  EL7     2      26.680  13.120  23.050  1.00  0.00            
ATOM    169  H5  EL7     2      28.360  12.420  22.760  1.00  0.00            
ATOM    170  H6  EL7     2      27.190  10.780  22.090  1.00  0.00            
ATOM    171  H7  EL7     2      28.960  11.370  20.520  1.00  0.00            
ATOM    172  H8  EL7     2      27.760  10.450  19.620  1.00  0.00            
ATOM    173  H9  EL7     2      27.870  12.190  19.450  1.00  0.00            
ATOM    174  H10 EL7     2      22.770  10.250  21.740  1.00  0.00            
ATOM    175  H11 EL7     2      22.900  11.840  20.840  1.00  0.00            
ATOM    176  H12 EL7     2      24.560  14.800  18.870  1.00  0.00            
ATOM    177  H13 EL7     2      24.640  14.180  20.570  1.00  0.00            
ATOM    178  H14 EL7     2      26.090  14.330  19.590  1.00  0.00            
ATOM    179  H15 EL7     2      24.450  13.170  16.850  1.00  0.00            
ATOM    180  H16 EL7     2      25.190   8.240  18.800  1.00  0.00            
ATOM    181  H17 EL7     2      25.460   9.000  20.480  1.00  0.00            
ATOM    182  H18 EL7     2      23.890   8.670  19.870  1.00  0.00            
TER
ENDMDL
MODEL        1
ATOM      1  C1  BCD     1       9.640  11.750  20.290  1.00  0.00            
ATOM      2  O1  BCD     1       9.550  12.170  18.900  1.00  0.00            
ATOM      3  C2  BCD     1       9.840  12.850  21.280  1.00  0.00            
ATOM      4  O2  BCD     1       8.780  13.820  21.260  1.00  0.00            
ATOM      5  C3  BCD     1      11.150  13.560  21.080  1.00  0.00            
ATOM      6  O3  BCD     1      11.400  14.560  22.160  1.00  0.00            
ATOM      7  C4  BCD     1      12.250  12.520  20.910  1.00  0.00            
ATOM      8  C5  BCD     1      11.990  11.380  19.950  1.00  0.00            
ATOM      9  O4  BCD     1      10.740  10.860  20.280  1.00  0.00            
ATOM     10  C6  BCD     1      12.980  10.270  20.210  1.00  0.00            
ATOM     11  O5  BCD     1      12.800   9.210  19.300  1.00  0.00            
ATOM     12  H1  BCD     1       8.760  11.160  20.560  1.00  0.00            
ATOM     13  H2  BCD     1       9.870  12.490  22.320  1.00  0.00            
ATOM     14  H3  BCD     1       8.850  14.420  20.510  1.00  0.00            
ATOM     15  H4  BCD     1      11.040  14.040  20.100  1.00  0.00            
ATOM     16  H5  BCD     1      12.100  15.120  21.810  1.00  0.00            
ATOM     17  H6  BCD     1      12.430  12.050  21.880  1.00  0.00            
ATOM     18  H7  BCD     1      12.010  11.760  18.920  1.00  0.00            
ATOM     19  H8  BCD     1      13.970  10.700  19.990  1.00  0.00            
ATOM     20  H9  BCD     1      13.010   9.920  21.250  1.00  0.00            
ATOM     21  H10 BCD     1      12.950   8.410  19.820  1.00  0.00            
ATOM     22  C7  BCD     1       6.790  12.630  15.860  1.00  0.00            
ATOM     23  O6  BCD     1       8.030  12.440  15.060  1.00  0.00            
ATOM     24  C8  BCD     1       7.010  13.780  16.830  1.00  0.00            
ATOM     25  O7  BCD     1       6.960  14.990  15.970  1.00  0.00            
ATOM     26  C9  BCD     1       8.230  13.630  17.730  1.00  0.00            
ATOM     27  O8  BCD     1       8.220  14.800  18.610  1.00  0.00            
ATOM     28  C10 BCD     1       8.210  12.330  18.450  1.00  0.00            
ATOM     29  C11 BCD     1       7.790  11.130  17.590  1.00  0.00            
ATOM     30  O9  BCD     1       6.680  11.480  16.680  1.00  0.00            
ATOM     31  C12 BCD     1       7.580   9.930  18.470  1.00  0.00            
ATOM     32  O10 BCD     1       6.460  10.080  19.310  1.00  0.00            
ATOM     33  H11 BCD     1       5.890  12.740  15.240  1.00  0.00            
ATOM     34  H12 BCD     1       6.100  13.820  17.460  1.00  0.00            
ATOM     35  H13 BCD     1       6.200  15.500  16.250  1.00  0.00            
ATOM     36  H14 BCD     1       9.160  13.650  17.140  1.00  0.00            
ATOM     37  H15 BCD     1       7.880  15.480  18.020  1.00  0.00            
ATOM     38  H16 BCD     1       7.580  12.480  19.340  1.00  0.00            
ATOM     39  H17 BCD     1       8.640  10.850  16.960  1.00  0.00            
ATOM     40  H18 BCD     1       7.510   9.050  17.820  1.00  0.00            
ATOM     41  H19 BCD     1       8.420   9.710  19.140  1.00  0.00            
ATOM     42  H20 BCD     1       6.110   9.190  19.330  1.00  0.00            
ATOM     43  C13 BCD     1       9.340  12.350  11.250  1.00  0.00            
ATOM     44  O11 BCD     1      10.690  12.420  11.830  1.00  0.00            
ATOM     45  C14 BCD     1       8.480  13.500  11.580  1.00  0.00            
ATOM     46  O12 BCD     1       9.090  14.590  10.890  1.00  0.00            
ATOM     47  C15 BCD     1       8.260  13.610  13.080  1.00  0.00            
ATOM     48  O13 BCD     1       7.330  14.660  13.400  1.00  0.00            
ATOM     49  C16 BCD     1       7.840  12.300  13.680  1.00  0.00            
ATOM     50  C17 BCD     1       8.600  11.170  13.200  1.00  0.00            
ATOM     51  O14 BCD     1       8.790  11.180  11.830  1.00  0.00            
ATOM     52  C18 BCD     1       7.950   9.860  13.560  1.00  0.00            
ATOM     53  O15 BCD     1       8.850   8.810  13.120  1.00  0.00            
ATOM     54  H21 BCD     1       9.400  12.300  10.160  1.00  0.00            
ATOM     55  H22 BCD     1       7.480  13.250  11.210  1.00  0.00            
ATOM     56  H23 BCD     1       8.500  15.330  11.040  1.00  0.00            
ATOM     57  H24 BCD     1       9.250  13.910  13.470  1.00  0.00            
ATOM     58  H25 BCD     1       7.290  14.690  14.360  1.00  0.00            
ATOM     59  H26 BCD     1       6.780  12.140  13.450  1.00  0.00            
ATOM     60  H27 BCD     1       9.570  11.130  13.720  1.00  0.00            
ATOM     61  H28 BCD     1       7.860   9.800  14.650  1.00  0.00            
ATOM     62  H29 BCD     1       6.940   9.750  13.140  1.00  0.00            
ATOM     63  H30 BCD     1       9.160   8.240  13.830  1.00  0.00            
ATOM     64  C19 BCD     1      14.570  11.710  10.430  1.00  0.00            
ATOM     65  O16 BCD     1      15.220  12.430  11.520  1.00  0.00            
ATOM     66  C20 BCD     1      13.660  12.620   9.650  1.00  0.00            
ATOM     67  O17 BCD     1      14.450  13.600   9.000  1.00  0.00            
ATOM     68  C21 BCD     1      12.490  13.180  10.470  1.00  0.00            
ATOM     69  O18 BCD     1      11.570  14.010   9.690  1.00  0.00            
ATOM     70  C22 BCD     1      11.730  11.920  10.990  1.00  0.00            
ATOM     71  C23 BCD     1      12.730  11.030  11.770  1.00  0.00            
ATOM     72  O19 BCD     1      13.750  10.600  10.890  1.00  0.00            
ATOM     73  C24 BCD     1      12.040   9.760  12.330  1.00  0.00            
ATOM     74  O20 BCD     1      11.530   9.060  11.230  1.00  0.00            
ATOM     75  H31 BCD     1      15.370  11.260   9.830  1.00  0.00            
ATOM     76  H32 BCD     1      13.190  12.020   8.870  1.00  0.00            
ATOM     77  H33 BCD     1      15.120  13.730   9.680  1.00  0.00            
ATOM     78  H34 BCD     1      12.970  13.620  11.350  1.00  0.00            
ATOM     79  H35 BCD     1      10.840  14.260  10.260  1.00  0.00            
ATOM     80  H36 BCD     1      11.320  11.520  10.050  1.00  0.00            
ATOM     81  H37 BCD     1      13.110  11.560  12.650  1.00  0.00            
ATOM     82  H38 BCD     1      12.650   9.100  12.970  1.00  0.00            
ATOM     83  H39 BCD     1      11.240  10.190  12.940  1.00  0.00            
ATOM     84  H40 BCD     1      10.700   8.700  11.560  1.00  0.00            
ATOM     85  C25 BCD     1      18.540  12.350  13.880  1.00  0.00            
ATOM     86  O21 BCD     1      17.920  13.200  14.850  1.00  0.00            
ATOM     87  C26 BCD     1      18.710  12.970  12.520  1.00  0.00            
ATOM     88  O22 BCD     1      19.430  14.150  12.640  1.00  0.00            
ATOM     89  C27 BCD     1      17.330  13.230  11.960  1.00  0.00            
ATOM     90  O23 BCD     1      17.390  13.860  10.660  1.00  0.00            
ATOM     91  C28 BCD     1      16.540  11.990  11.890  1.00  0.00            
ATOM     92  C29 BCD     1      16.420  11.330  13.300  1.00  0.00            
ATOM     93  O24 BCD     1      17.680  11.200  13.800  1.00  0.00            
ATOM     94  C30 BCD     1      15.710   9.970  13.420  1.00  0.00            
ATOM     95  O25 BCD     1      16.200   8.900  12.550  1.00  0.00            
ATOM     96  H41 BCD     1      19.410  11.890  14.350  1.00  0.00            
ATOM     97  H42 BCD     1      19.230  12.240  11.880  1.00  0.00            
ATOM     98  H43 BCD     1      18.780  14.860  12.680  1.00  0.00            
ATOM     99  H44 BCD     1      16.870  13.950  12.650  1.00  0.00            
ATOM    100  H45 BCD     1      17.810  14.700  10.860  1.00  0.00            
ATOM    101  H46 BCD     1      16.930  11.280  11.140  1.00  0.00            
ATOM    102  H47 BCD     1      15.840  12.030  13.920  1.00  0.00            
ATOM    103  H48 BCD     1      15.770   9.670  14.480  1.00  0.00            
ATOM    104  H49 BCD     1      14.640  10.140  13.230  1.00  0.00            
ATOM    105  H50 BCD     1      15.460   8.490  12.080  1.00  0.00            
ATOM    106  C31 BCD     1      18.430  14.910  18.330  1.00  0.00            
ATOM    107  O26 BCD     1      17.070  14.400  18.520  1.00  0.00            
ATOM    108  C32 BCD     1      18.450  15.890  17.230  1.00  0.00            
ATOM    109  O27 BCD     1      17.680  17.090  17.460  1.00  0.00            
ATOM    110  C33 BCD     1      17.960  15.160  16.010  1.00  0.00            
ATOM    111  C34 BCD     1      18.750  13.950  15.710  1.00  0.00            
ATOM    112  C35 BCD     1      19.120  13.120  16.980  1.00  0.00            
ATOM    113  O28 BCD     1      19.360  13.840  18.190  1.00  0.00            
ATOM    114  C36 BCD     1      20.220  12.110  16.800  1.00  0.00            
ATOM    115  O29 BCD     1      21.360  12.530  16.130  1.00  0.00            
ATOM    116  O30 BCD     1      17.820  16.090  14.870  1.00  0.00            
ATOM    117  H51 BCD     1      18.710  15.480  19.230  1.00  0.00            
ATOM    118  H52 BCD     1      19.510  16.180  17.180  1.00  0.00            
ATOM    119  H53 BCD     1      18.240  17.800  17.140  1.00  0.00            
ATOM    120  H54 BCD     1      16.970  14.740  16.240  1.00  0.00            
ATOM    121  H55 BCD     1      17.030  15.850  14.380  1.00  0.00            
ATOM    122  H56 BCD     1      19.710  14.240  15.270  1.00  0.00            
ATOM    123  H57 BCD     1      18.200  12.550  17.200  1.00  0.00            
ATOM    124  H58 BCD     1      20.530  11.780  17.810  1.00  0.00            
ATOM    125  H59 BCD     1      19.850  11.190  16.340  1.00  0.00            
ATOM    126  H60 BCD     1      22.040  11.850  16.190  1.00  0.00            
ATOM    127  C37 BCD     1      14.300  13.720  21.350  1.00  0.00            
ATOM    128  O31 BCD     1      13.370  13.290  20.360  1.00  0.00            
ATOM    129  C38 BCD     1      14.660  15.210  21.120  1.00  0.00            
ATOM    130  O32 BCD     1      13.490  15.960  21.230  1.00  0.00            
ATOM    131  C39 BCD     1      15.390  15.290  19.740  1.00  0.00            
ATOM    132  O33 BCD     1      15.840  16.660  19.390  1.00  0.00            
ATOM    133  C40 BCD     1      16.560  14.390  19.800  1.00  0.00            
ATOM    134  C41 BCD     1      16.220  12.900  20.060  1.00  0.00            
ATOM    135  O34 BCD     1      15.540  12.920  21.310  1.00  0.00            
ATOM    136  C42 BCD     1      17.400  11.950  20.200  1.00  0.00            
ATOM    137  O35 BCD     1      18.260  12.440  21.270  1.00  0.00            
ATOM    138  H61 BCD     1      13.890  13.650  22.360  1.00  0.00            
ATOM    139  H62 BCD     1      15.390  15.500  21.880  1.00  0.00            
ATOM    140  H63 BCD     1      13.720  16.890  21.120  1.00  0.00            
ATOM    141  H64 BCD     1      14.760  14.950  18.910  1.00  0.00            
ATOM    142  H65 BCD     1      16.390  16.580  18.600  1.00  0.00            
ATOM    143  H66 BCD     1      17.280  14.710  20.560  1.00  0.00            
ATOM    144  H67 BCD     1      15.580  12.480  19.270  1.00  0.00            
ATOM    145  H68 BCD     1      17.090  10.940  20.500  1.00  0.00            
ATOM    146  H69 BCD     1      17.990  11.950  19.280  1.00  0.00            
ATOM    147  H70 BCD     1      17.930  12.030  22.070  1.00  0.00            
ATOM    148  C1  EL7     2      11.680  10.750  15.750  1.00  0.00            
ATOM    149  O1  EL7     2      12.060  11.680  14.740  1.00  0.00            
ATOM    150  C2  EL7     2      11.750  13.110  14.890  1.00  0.00            
ATOM    151  C3  EL7     2      13.070  13.860  14.980  1.00  0.00            
ATOM    152  C4  EL7     2      13.910  13.410  16.230  1.00  0.00            
ATOM    153  N1  EL7     2      13.000  15.310  14.900  1.00  0.00            
ATOM    154  C5  EL7     2      14.170  15.990  14.540  1.00  0.00            
ATOM    155  O2  EL7     2      15.180  15.410  14.150  1.00  0.00            
ATOM    156  C6  EL7     2      14.140  17.460  14.600  1.00  0.00            
ATOM    157  Cl1 EL7     2      14.330  17.900  16.320  1.00  0.00            
ATOM    158  C7  EL7     2      11.790  16.000  15.040  1.00  0.00            
ATOM    159  C8  EL7     2      11.080  16.540  13.900  1.00  0.00            
ATOM    160  C9  EL7     2      11.670  16.350  12.500  1.00  0.00            
ATOM    161  C10 EL7     2      10.040  17.350  14.240  1.00  0.00            
ATOM    162  S1  EL7     2       9.770  17.300  15.930  1.00  0.00            
ATOM    163  C11 EL7     2      11.170  16.350  16.200  1.00  0.00            
ATOM    164  C12 EL7     2      11.760  15.970  17.510  1.00  0.00            
ATOM    165  H1  EL7     2      10.600  10.600  15.910  1.00  0.00            
ATOM    166  H2  EL7     2      11.940   9.710  15.500  1.00  0.00            
ATOM    167  H3  EL7     2      12.180  11.000  16.690  1.00  0.00            
ATOM    168  H4  EL7     2      11.160  13.320  15.780  1.00  0.00            
ATOM    169  H5  EL7     2      11.200  13.440  14.000  1.00  0.00            
ATOM    170  H6  EL7     2      13.590  13.470  14.100  1.00  0.00            
ATOM    171  H7  EL7     2      13.960  12.310  16.190  1.00  0.00            
ATOM    172  H8  EL7     2      14.970  13.650  16.140  1.00  0.00            
ATOM    173  H9  EL7     2      13.460  13.780  17.160  1.00  0.00            
ATOM    174  H10 EL7     2      13.220  17.820  14.110  1.00  0.00            
ATOM    175  H11 EL7     2      15.070  17.860  14.190  1.00  0.00            
ATOM    176  H12 EL7     2      11.950  15.330  12.210  1.00  0.00            
ATOM    177  H13 EL7     2      10.980  16.730  11.740  1.00  0.00            
ATOM    178  H14 EL7     2      12.560  16.980  12.360  1.00  0.00            
ATOM    179  H15 EL7     2       9.490  18.070  13.660  1.00  0.00            
ATOM    180  H16 EL7     2      12.860  15.980  17.540  1.00  0.00            
ATOM    181  H17 EL7     2      11.500  16.570  18.390  1.00  0.00            
ATOM    182  H18 EL7     2      11.440  14.970  17.830  1.00  0.00            
TER
ENDMDL
MODEL        1
ATOM      1  C1  BCD     1      26.420  16.830  32.630  1.00  0.00            
ATOM      2  O1  BCD     1      26.530  17.490  31.360  1.00  0.00            
ATOM      3  C2  BCD     1      25.030  17.020  33.260  1.00  0.00            
ATOM      4  O2  BCD     1      24.090  16.500  32.330  1.00  0.00            
ATOM      5  C3  BCD     1      24.710  18.500  33.650  1.00  0.00            
ATOM      6  O3  BCD     1      23.430  18.640  34.200  1.00  0.00            
ATOM      7  C4  BCD     1      25.820  19.150  34.450  1.00  0.00            
ATOM      8  C5  BCD     1      27.200  18.800  33.830  1.00  0.00            
ATOM      9  O4  BCD     1      27.340  17.420  33.560  1.00  0.00            
ATOM     10  C6  BCD     1      28.350  19.130  34.800  1.00  0.00            
ATOM     11  O5  BCD     1      28.320  18.380  36.020  1.00  0.00            
ATOM     12  H1  BCD     1      26.720  15.790  32.450  1.00  0.00            
ATOM     13  H2  BCD     1      25.000  16.390  34.160  1.00  0.00            
ATOM     14  H3  BCD     1      23.190  16.650  32.640  1.00  0.00            
ATOM     15  H4  BCD     1      24.700  19.030  32.700  1.00  0.00            
ATOM     16  H5  BCD     1      23.500  19.450  34.710  1.00  0.00            
ATOM     17  H6  BCD     1      25.820  18.640  35.420  1.00  0.00            
ATOM     18  H7  BCD     1      27.320  19.300  32.860  1.00  0.00            
ATOM     19  H8  BCD     1      29.320  18.980  34.300  1.00  0.00            
ATOM     20  H9  BCD     1      28.320  20.210  35.000  1.00  0.00            
ATOM     21  H10 BCD     1      28.780  18.940  36.660  1.00  0.00            
ATOM     22  C7  BCD     1      28.270  16.890  27.840  1.00  0.00            
ATOM     23  O6  BCD     1      28.440  18.310  27.870  1.00  0.00            
ATOM     24  C8  BCD     1      26.750  16.620  27.870  1.00  0.00            
ATOM     25  O7  BCD     1      26.090  17.010  26.600  1.00  0.00            
ATOM     26  C9  BCD     1      26.240  17.310  29.090  1.00  0.00            
ATOM     27  O8  BCD     1      24.910  17.010  29.350  1.00  0.00            
ATOM     28  C10 BCD     1      27.010  16.770  30.280  1.00  0.00            
ATOM     29  C11 BCD     1      28.520  16.850  30.090  1.00  0.00            
ATOM     30  O9  BCD     1      28.870  16.290  28.920  1.00  0.00            
ATOM     31  C12 BCD     1      29.280  16.250  31.280  1.00  0.00            
ATOM     32  O10 BCD     1      28.910  14.870  31.640  1.00  0.00            
ATOM     33  H11 BCD     1      28.670  16.400  26.940  1.00  0.00            
ATOM     34  H12 BCD     1      26.730  15.530  28.000  1.00  0.00            
ATOM     35  H13 BCD     1      25.150  16.800  26.680  1.00  0.00            
ATOM     36  H14 BCD     1      26.320  18.390  28.900  1.00  0.00            
ATOM     37  H15 BCD     1      24.700  17.130  30.280  1.00  0.00            
ATOM     38  H16 BCD     1      26.700  15.720  30.370  1.00  0.00            
ATOM     39  H17 BCD     1      28.780  17.920  30.090  1.00  0.00            
ATOM     40  H18 BCD     1      30.360  16.250  31.060  1.00  0.00            
ATOM     41  H19 BCD     1      29.180  16.850  32.190  1.00  0.00            
ATOM     42  H20 BCD     1      29.310  14.640  32.480  1.00  0.00            
ATOM     43  C13 BCD     1      30.390  21.430  25.900  1.00  0.00            
ATOM     44  O11 BCD     1      29.780  22.360  26.780  1.00  0.00            
ATOM     45  C14 BCD     1      29.400  20.590  25.030  1.00  0.00            
ATOM     46  O12 BCD     1      28.690  21.430  24.160  1.00  0.00            
ATOM     47  C15 BCD     1      28.450  19.790  25.960  1.00  0.00            
ATOM     48  O13 BCD     1      27.530  18.970  25.240  1.00  0.00            
ATOM     49  C16 BCD     1      29.260  18.870  26.860  1.00  0.00            
ATOM     50  C17 BCD     1      30.330  19.680  27.590  1.00  0.00            
ATOM     51  O14 BCD     1      31.130  20.540  26.750  1.00  0.00            
ATOM     52  C18 BCD     1      31.330  18.700  28.230  1.00  0.00            
ATOM     53  O15 BCD     1      32.030  17.830  27.360  1.00  0.00            
ATOM     54  H21 BCD     1      31.200  21.880  25.310  1.00  0.00            
ATOM     55  H22 BCD     1      30.010  19.840  24.500  1.00  0.00            
ATOM     56  H23 BCD     1      28.150  20.780  23.710  1.00  0.00            
ATOM     57  H24 BCD     1      27.930  20.480  26.640  1.00  0.00            
ATOM     58  H25 BCD     1      26.890  18.550  25.820  1.00  0.00            
ATOM     59  H26 BCD     1      29.710  18.110  26.210  1.00  0.00            
ATOM     60  H27 BCD     1      29.700  20.270  28.270  1.00  0.00            
ATOM     61  H28 BCD     1      32.040  19.400  28.680  1.00  0.00            
ATOM     62  H29 BCD     1      30.810  18.130  29.020  1.00  0.00            
ATOM     63  H30 BCD     1      32.570  17.290  27.940  1.00  0.00            
ATOM     64  C19 BCD     1      29.860  26.400  27.570  1.00  0.00            
ATOM     65  O16 BCD     1      28.600  26.450  28.130  1.00  0.00            
ATOM     66  C20 BCD     1      29.740  26.000  26.130  1.00  0.00            
ATOM     67  O17 BCD     1      28.810  26.860  25.440  1.00  0.00            
ATOM     68  C21 BCD     1      29.380  24.520  25.910  1.00  0.00            
ATOM     69  O18 BCD     1      29.570  24.110  24.560  1.00  0.00            
ATOM     70  C22 BCD     1      30.280  23.620  26.730  1.00  0.00            
ATOM     71  C23 BCD     1      30.410  24.130  28.150  1.00  0.00            
ATOM     72  O19 BCD     1      30.800  25.500  28.240  1.00  0.00            
ATOM     73  C24 BCD     1      31.360  23.390  28.990  1.00  0.00            
ATOM     74  O20 BCD     1      32.610  23.220  28.390  1.00  0.00            
ATOM     75  H31 BCD     1      30.270  27.420  27.580  1.00  0.00            
ATOM     76  H32 BCD     1      30.750  26.200  25.750  1.00  0.00            
ATOM     77  H33 BCD     1      28.790  26.580  24.520  1.00  0.00            
ATOM     78  H34 BCD     1      28.320  24.400  26.170  1.00  0.00            
ATOM     79  H35 BCD     1      29.290  23.200  24.500  1.00  0.00            
ATOM     80  H36 BCD     1      31.300  23.630  26.320  1.00  0.00            
ATOM     81  H37 BCD     1      29.430  24.040  28.640  1.00  0.00            
ATOM     82  H38 BCD     1      31.490  23.970  29.910  1.00  0.00            
ATOM     83  H39 BCD     1      30.980  22.420  29.330  1.00  0.00            
ATOM     84  H40 BCD     1      33.130  23.980  28.650  1.00  0.00            
ATOM     85  C25 BCD     1      26.300  28.770  30.660  1.00  0.00            
ATOM     86  O21 BCD     1      25.520  27.670  31.050  1.00  0.00            
ATOM     87  C26 BCD     1      26.110  29.000  29.220  1.00  0.00            
ATOM     88  O22 BCD     1      24.760  29.320  28.880  1.00  0.00            
ATOM     89  C27 BCD     1      26.730  27.940  28.360  1.00  0.00            
ATOM     90  O23 BCD     1      26.800  28.340  27.030  1.00  0.00            
ATOM     91  C28 BCD     1      28.170  27.620  28.830  1.00  0.00            
ATOM     92  C29 BCD     1      28.190  27.450  30.360  1.00  0.00            
ATOM     93  O24 BCD     1      27.690  28.600  30.970  1.00  0.00            
ATOM     94  C30 BCD     1      29.620  27.080  30.940  1.00  0.00            
ATOM     95  O25 BCD     1      29.470  26.610  32.240  1.00  0.00            
ATOM     96  H41 BCD     1      26.030  29.660  31.230  1.00  0.00            
ATOM     97  H42 BCD     1      26.740  29.880  29.010  1.00  0.00            
ATOM     98  H43 BCD     1      24.430  30.100  29.320  1.00  0.00            
ATOM     99  H44 BCD     1      26.080  27.060  28.440  1.00  0.00            
ATOM    100  H45 BCD     1      27.240  27.660  26.520  1.00  0.00            
ATOM    101  H46 BCD     1      28.840  28.430  28.520  1.00  0.00            
ATOM    102  H47 BCD     1      27.550  26.620  30.690  1.00  0.00            
ATOM    103  H48 BCD     1      30.190  26.490  30.220  1.00  0.00            
ATOM    104  H49 BCD     1      30.090  28.070  30.920  1.00  0.00            
ATOM    105  H50 BCD     1      29.830  27.240  32.870  1.00  0.00            
ATOM    106  C31 BCD     1      24.050  26.130  34.560  1.00  0.00            
ATOM    107  O26 BCD     1      24.820  24.960  34.240  1.00  0.00            
ATOM    108  C32 BCD     1      22.950  26.470  33.510  1.00  0.00            
ATOM    109  O27 BCD     1      22.010  25.450  33.440  1.00  0.00            
ATOM    110  C33 BCD     1      23.560  26.750  32.140  1.00  0.00            
ATOM    111  C34 BCD     1      24.720  27.770  32.230  1.00  0.00            
ATOM    112  C35 BCD     1      25.670  27.440  33.410  1.00  0.00            
ATOM    113  O28 BCD     1      24.860  27.340  34.570  1.00  0.00            
ATOM    114  C36 BCD     1      26.680  28.560  33.880  1.00  0.00            
ATOM    115  O29 BCD     1      26.010  29.880  33.900  1.00  0.00            
ATOM    116  O30 BCD     1      22.560  27.190  31.240  1.00  0.00            
ATOM    117  H51 BCD     1      23.550  26.090  35.530  1.00  0.00            
ATOM    118  H52 BCD     1      22.450  27.390  33.850  1.00  0.00            
ATOM    119  H53 BCD     1      21.510  25.530  32.620  1.00  0.00            
ATOM    120  H54 BCD     1      24.010  25.810  31.800  1.00  0.00            
ATOM    121  H55 BCD     1      22.840  27.070  30.330  1.00  0.00            
ATOM    122  H56 BCD     1      24.240  28.750  32.210  1.00  0.00            
ATOM    123  H57 BCD     1      26.300  26.560  33.230  1.00  0.00            
ATOM    124  H58 BCD     1      27.110  28.360  34.870  1.00  0.00            
ATOM    125  H59 BCD     1      27.590  28.570  33.280  1.00  0.00            
ATOM    126  H60 BCD     1      25.270  29.930  34.510  1.00  0.00            
ATOM    127  C37 BCD     1      25.640  21.130  35.860  1.00  0.00            
ATOM    128  O31 BCD     1      25.800  20.560  34.530  1.00  0.00            
ATOM    129  C38 BCD     1      24.230  21.770  35.990  1.00  0.00            
ATOM    130  O32 BCD     1      23.250  20.790  35.810  1.00  0.00            
ATOM    131  C39 BCD     1      23.980  22.850  35.040  1.00  0.00            
ATOM    132  O33 BCD     1      22.650  23.440  35.180  1.00  0.00            
ATOM    133  C40 BCD     1      24.990  23.960  35.260  1.00  0.00            
ATOM    134  C41 BCD     1      26.430  23.310  35.120  1.00  0.00            
ATOM    135  O34 BCD     1      26.520  22.170  36.070  1.00  0.00            
ATOM    136  C42 BCD     1      27.590  24.310  35.310  1.00  0.00            
ATOM    137  O35 BCD     1      28.830  23.710  35.780  1.00  0.00            
ATOM    138  H61 BCD     1      25.800  20.300  36.550  1.00  0.00            
ATOM    139  H62 BCD     1      24.130  22.030  37.050  1.00  0.00            
ATOM    140  H63 BCD     1      22.460  21.320  35.660  1.00  0.00            
ATOM    141  H64 BCD     1      24.180  22.460  34.030  1.00  0.00            
ATOM    142  H65 BCD     1      22.430  24.140  34.570  1.00  0.00            
ATOM    143  H66 BCD     1      24.760  24.400  36.240  1.00  0.00            
ATOM    144  H67 BCD     1      26.540  22.880  34.120  1.00  0.00            
ATOM    145  H68 BCD     1      27.750  24.920  34.410  1.00  0.00            
ATOM    146  H69 BCD     1      27.320  25.060  36.070  1.00  0.00            
ATOM    147  H70 BCD     1      29.190  23.080  35.150  1.00  0.00            
ATOM    148  C1  EL7     2      28.720  21.170  31.070  1.00  0.00            
ATOM    149  O1  EL7     2      28.120  21.720  29.960  1.00  0.00            
ATOM    150  C2  EL7     2      26.740  21.520  29.790  1.00  0.00            
ATOM    151  C3  EL7     2      26.050  22.690  29.070  1.00  0.00            
ATOM    152  C4  EL7     2      26.210  23.930  29.880  1.00  0.00            
ATOM    153  N1  EL7     2      24.630  22.440  28.610  1.00  0.00            
ATOM    154  C5  EL7     2      23.990  23.260  27.590  1.00  0.00            
ATOM    155  O2  EL7     2      22.810  23.160  27.290  1.00  0.00            
ATOM    156  C6  EL7     2      24.790  24.260  26.780  1.00  0.00            
ATOM    157  Cl1 EL7     2      25.500  23.420  25.390  1.00  0.00            
ATOM    158  C7  EL7     2      23.890  21.420  29.050  1.00  0.00            
ATOM    159  C8  EL7     2      23.710  20.230  28.230  1.00  0.00            
ATOM    160  C9  EL7     2      24.240  20.030  26.840  1.00  0.00            
ATOM    161  C10 EL7     2      22.930  19.290  28.860  1.00  0.00            
ATOM    162  S1  EL7     2      22.290  19.860  30.410  1.00  0.00            
ATOM    163  C11 EL7     2      23.190  21.340  30.240  1.00  0.00            
ATOM    164  C12 EL7     2      23.200  22.430  31.280  1.00  0.00            
ATOM    165  H1  EL7     2      28.250  21.500  32.000  1.00  0.00            
ATOM    166  H2  EL7     2      28.700  20.070  31.100  1.00  0.00            
ATOM    167  H3  EL7     2      29.770  21.510  31.140  1.00  0.00            
ATOM    168  H4  EL7     2      26.340  21.440  30.810  1.00  0.00            
ATOM    169  H5  EL7     2      26.550  20.570  29.270  1.00  0.00            
ATOM    170  H6  EL7     2      26.680  22.880  28.190  1.00  0.00            
ATOM    171  H7  EL7     2      26.330  23.650  30.940  1.00  0.00            
ATOM    172  H8  EL7     2      27.180  24.340  29.580  1.00  0.00            
ATOM    173  H9  EL7     2      25.350  24.600  29.820  1.00  0.00            
ATOM    174  H10 EL7     2      25.610  24.700  27.360  1.00  0.00            
ATOM    175  H11 EL7     2      24.110  24.980  26.300  1.00  0.00            
ATOM    176  H12 EL7     2      23.990  19.020  26.510  1.00  0.00            
ATOM    177  H13 EL7     2      23.810  20.740  26.120  1.00  0.00            
ATOM    178  H14 EL7     2      25.310  20.230  26.890  1.00  0.00            
ATOM    179  H15 EL7     2      22.680  18.270  28.610  1.00  0.00            
ATOM    180  H16 EL7     2      24.250  22.700  31.430  1.00  0.00            
ATOM    181  H17 EL7     2      22.700  23.310  30.850  1.00  0.00            
ATOM    182  H18 EL7     2      22.660  22.230  32.210  1.00  0.00            
TER
ENDMDL
MODEL        1
ATOM      1  C1  BCD     1      18.270  15.450  33.270  1.00  0.00            
ATOM      2  O1  BCD     1      19.670  15.340  33.360  1.00  0.00            
ATOM      3  C2  BCD     1      17.850  16.440  32.280  1.00  0.00            
ATOM      4  O2  BCD     1      18.330  16.100  31.000  1.00  0.00            
ATOM      5  C3  BCD     1      18.090  17.900  32.660  1.00  0.00            
ATOM      6  O3  BCD     1      17.380  18.890  31.860  1.00  0.00            
ATOM      7  C4  BCD     1      17.680  18.100  34.110  1.00  0.00            
ATOM      8  C5  BCD     1      18.350  17.100  35.020  1.00  0.00            
ATOM      9  O4  BCD     1      17.890  15.800  34.630  1.00  0.00            
ATOM     10  C6  BCD     1      18.020  17.280  36.480  1.00  0.00            
ATOM     11  O5  BCD     1      16.550  17.380  36.650  1.00  0.00            
ATOM     12  H1  BCD     1      17.900  14.470  32.970  1.00  0.00            
ATOM     13  H2  BCD     1      16.780  16.210  32.240  1.00  0.00            
ATOM     14  H3  BCD     1      19.260  15.850  31.040  1.00  0.00            
ATOM     15  H4  BCD     1      19.140  18.190  32.580  1.00  0.00            
ATOM     16  H5  BCD     1      17.500  19.770  32.220  1.00  0.00            
ATOM     17  H6  BCD     1      16.590  18.060  34.160  1.00  0.00            
ATOM     18  H7  BCD     1      19.450  17.040  34.920  1.00  0.00            
ATOM     19  H8  BCD     1      18.370  16.430  37.080  1.00  0.00            
ATOM     20  H9  BCD     1      18.640  18.110  36.820  1.00  0.00            
ATOM     21  H10 BCD     1      16.060  16.560  36.550  1.00  0.00            
ATOM     22  C7  BCD     1      22.790  12.800  33.330  1.00  0.00            
ATOM     23  O6  BCD     1      23.430  13.830  32.620  1.00  0.00            
ATOM     24  C8  BCD     1      21.630  12.360  32.450  1.00  0.00            
ATOM     25  O7  BCD     1      22.040  11.750  31.220  1.00  0.00            
ATOM     26  C9  BCD     1      20.730  13.540  32.210  1.00  0.00            
ATOM     27  O8  BCD     1      19.560  13.310  31.350  1.00  0.00            
ATOM     28  C10 BCD     1      20.140  14.000  33.550  1.00  0.00            
ATOM     29  C11 BCD     1      21.310  14.290  34.520  1.00  0.00            
ATOM     30  O9  BCD     1      22.330  13.330  34.600  1.00  0.00            
ATOM     31  C12 BCD     1      20.730  14.460  35.990  1.00  0.00            
ATOM     32  O10 BCD     1      21.550  15.190  36.850  1.00  0.00            
ATOM     33  H11 BCD     1      23.450  12.010  33.690  1.00  0.00            
ATOM     34  H12 BCD     1      21.120  11.620  33.070  1.00  0.00            
ATOM     35  H13 BCD     1      22.820  12.230  30.950  1.00  0.00            
ATOM     36  H14 BCD     1      21.280  14.390  31.790  1.00  0.00            
ATOM     37  H15 BCD     1      19.180  12.520  31.750  1.00  0.00            
ATOM     38  H16 BCD     1      19.360  13.290  33.860  1.00  0.00            
ATOM     39  H17 BCD     1      21.810  15.240  34.300  1.00  0.00            
ATOM     40  H18 BCD     1      19.760  14.970  35.970  1.00  0.00            
ATOM     41  H19 BCD     1      20.570  13.470  36.430  1.00  0.00            
ATOM     42  H20 BCD     1      22.270  14.580  37.000  1.00  0.00            
ATOM     43  C13 BCD     1      27.400  14.860  31.690  1.00  0.00            
ATOM     44  O11 BCD     1      27.050  16.130  31.120  1.00  0.00            
ATOM     45  C14 BCD     1      26.710  13.780  30.920  1.00  0.00            
ATOM     46  O12 BCD     1      27.170  13.800  29.520  1.00  0.00            
ATOM     47  C15 BCD     1      25.180  13.720  31.020  1.00  0.00            
ATOM     48  O13 BCD     1      24.530  12.680  30.300  1.00  0.00            
ATOM     49  C16 BCD     1      24.850  13.690  32.490  1.00  0.00            
ATOM     50  C17 BCD     1      25.540  14.840  33.210  1.00  0.00            
ATOM     51  O14 BCD     1      26.940  14.800  33.080  1.00  0.00            
ATOM     52  C18 BCD     1      25.070  14.860  34.710  1.00  0.00            
ATOM     53  O15 BCD     1      25.450  13.710  35.480  1.00  0.00            
ATOM     54  H21 BCD     1      28.490  14.750  31.700  1.00  0.00            
ATOM     55  H22 BCD     1      27.050  12.810  31.330  1.00  0.00            
ATOM     56  H23 BCD     1      26.560  14.320  28.990  1.00  0.00            
ATOM     57  H24 BCD     1      24.780  14.670  30.660  1.00  0.00            
ATOM     58  H25 BCD     1      24.720  12.740  29.360  1.00  0.00            
ATOM     59  H26 BCD     1      25.200  12.760  32.960  1.00  0.00            
ATOM     60  H27 BCD     1      25.140  15.730  32.710  1.00  0.00            
ATOM     61  H28 BCD     1      25.600  15.690  35.200  1.00  0.00            
ATOM     62  H29 BCD     1      24.010  15.060  34.870  1.00  0.00            
ATOM     63  H30 BCD     1      25.010  13.730  36.340  1.00  0.00            
ATOM     64  C19 BCD     1      28.680  19.860  30.580  1.00  0.00            
ATOM     65  O16 BCD     1      27.480  20.470  31.140  1.00  0.00            
ATOM     66  C20 BCD     1      28.520  19.000  29.310  1.00  0.00            
ATOM     67  O17 BCD     1      27.870  19.840  28.390  1.00  0.00            
ATOM     68  C21 BCD     1      27.610  17.780  29.540  1.00  0.00            
ATOM     69  O18 BCD     1      27.540  16.940  28.350  1.00  0.00            
ATOM     70  C22 BCD     1      28.070  16.930  30.740  1.00  0.00            
ATOM     71  C23 BCD     1      28.450  17.830  31.940  1.00  0.00            
ATOM     72  O19 BCD     1      29.290  19.010  31.610  1.00  0.00            
ATOM     73  C24 BCD     1      29.040  17.210  33.200  1.00  0.00            
ATOM     74  O20 BCD     1      30.210  16.390  32.790  1.00  0.00            
ATOM     75  H31 BCD     1      29.390  20.630  30.270  1.00  0.00            
ATOM     76  H32 BCD     1      29.530  18.690  28.990  1.00  0.00            
ATOM     77  H33 BCD     1      28.120  19.560  27.500  1.00  0.00            
ATOM     78  H34 BCD     1      26.600  18.170  29.750  1.00  0.00            
ATOM     79  H35 BCD     1      26.900  16.260  28.580  1.00  0.00            
ATOM     80  H36 BCD     1      28.890  16.300  30.370  1.00  0.00            
ATOM     81  H37 BCD     1      27.520  18.280  32.310  1.00  0.00            
ATOM     82  H38 BCD     1      29.350  18.000  33.900  1.00  0.00            
ATOM     83  H39 BCD     1      28.170  16.660  33.590  1.00  0.00            
ATOM     84  H40 BCD     1      30.750  17.030  32.320  1.00  0.00            
ATOM     85  C25 BCD     1      25.640  23.860  32.430  1.00  0.00            
ATOM     86  O21 BCD     1      24.520  23.070  32.870  1.00  0.00            
ATOM     87  C26 BCD     1      25.840  23.850  30.940  1.00  0.00            
ATOM     88  O22 BCD     1      24.710  24.390  30.310  1.00  0.00            
ATOM     89  C27 BCD     1      26.320  22.480  30.450  1.00  0.00            
ATOM     90  O23 BCD     1      26.780  22.480  29.050  1.00  0.00            
ATOM     91  C28 BCD     1      27.420  21.900  31.380  1.00  0.00            
ATOM     92  C29 BCD     1      27.190  22.110  32.890  1.00  0.00            
ATOM     93  O24 BCD     1      26.870  23.480  33.020  1.00  0.00            
ATOM     94  C30 BCD     1      28.460  21.910  33.630  1.00  0.00            
ATOM     95  O25 BCD     1      28.340  21.820  35.060  1.00  0.00            
ATOM     96  H41 BCD     1      25.530  24.920  32.710  1.00  0.00            
ATOM     97  H42 BCD     1      26.670  24.560  30.840  1.00  0.00            
ATOM     98  H43 BCD     1      25.050  24.930  29.590  1.00  0.00            
ATOM     99  H44 BCD     1      25.530  21.720  30.470  1.00  0.00            
ATOM    100  H45 BCD     1      26.990  21.610  28.720  1.00  0.00            
ATOM    101  H46 BCD     1      28.340  22.410  31.070  1.00  0.00            
ATOM    102  H47 BCD     1      26.380  21.460  33.250  1.00  0.00            
ATOM    103  H48 BCD     1      29.040  21.030  33.350  1.00  0.00            
ATOM    104  H49 BCD     1      29.090  22.780  33.410  1.00  0.00            
ATOM    105  H50 BCD     1      27.740  21.080  35.170  1.00  0.00            
ATOM    106  C31 BCD     1      21.190  23.810  35.110  1.00  0.00            
ATOM    107  O26 BCD     1      20.450  22.700  34.570  1.00  0.00            
ATOM    108  C32 BCD     1      21.400  24.860  34.010  1.00  0.00            
ATOM    109  O27 BCD     1      20.170  25.200  33.360  1.00  0.00            
ATOM    110  C33 BCD     1      22.420  24.310  33.000  1.00  0.00            
ATOM    111  C34 BCD     1      23.700  23.770  33.740  1.00  0.00            
ATOM    112  C35 BCD     1      23.290  22.760  34.790  1.00  0.00            
ATOM    113  O28 BCD     1      22.380  23.410  35.630  1.00  0.00            
ATOM    114  C36 BCD     1      24.440  22.090  35.570  1.00  0.00            
ATOM    115  O29 BCD     1      25.250  23.040  36.310  1.00  0.00            
ATOM    116  O30 BCD     1      22.880  25.260  32.040  1.00  0.00            
ATOM    117  H51 BCD     1      20.600  24.220  35.930  1.00  0.00            
ATOM    118  H52 BCD     1      21.880  25.730  34.470  1.00  0.00            
ATOM    119  H53 BCD     1      20.100  26.110  33.650  1.00  0.00            
ATOM    120  H54 BCD     1      22.000  23.490  32.400  1.00  0.00            
ATOM    121  H55 BCD     1      23.470  24.840  31.400  1.00  0.00            
ATOM    122  H56 BCD     1      24.210  24.590  34.260  1.00  0.00            
ATOM    123  H57 BCD     1      22.870  21.890  34.270  1.00  0.00            
ATOM    124  H58 BCD     1      24.140  21.240  36.200  1.00  0.00            
ATOM    125  H59 BCD     1      25.110  21.720  34.780  1.00  0.00            
ATOM    126  H60 BCD     1      25.750  22.590  36.990  1.00  0.00            
ATOM    127  C37 BCD     1      17.300  20.250  35.060  1.00  0.00            
ATOM    128  O31 BCD     1      18.190  19.430  34.290  1.00  0.00            
ATOM    129  C38 BCD     1      16.980  21.530  34.200  1.00  0.00            
ATOM    130  O32 BCD     1      16.350  21.160  33.000  1.00  0.00            
ATOM    131  C39 BCD     1      18.220  22.260  33.880  1.00  0.00            
ATOM    132  O33 BCD     1      17.830  23.590  33.350  1.00  0.00            
ATOM    133  C40 BCD     1      19.120  22.530  35.040  1.00  0.00            
ATOM    134  C41 BCD     1      19.270  21.370  36.040  1.00  0.00            
ATOM    135  O34 BCD     1      17.980  20.720  36.230  1.00  0.00            
ATOM    136  C42 BCD     1      19.850  21.660  37.430  1.00  0.00            
ATOM    137  O35 BCD     1      18.870  22.330  38.270  1.00  0.00            
ATOM    138  H61 BCD     1      16.400  19.760  35.430  1.00  0.00            
ATOM    139  H62 BCD     1      16.390  22.200  34.830  1.00  0.00            
ATOM    140  H63 BCD     1      16.130  22.000  32.610  1.00  0.00
[truncated: 1,760,618 more chars]
