# Supplementary material for: Achieving Chemical Accuracy in Cyclodextrin Host–Guest Binding via Integrative Atomistic Modelling
Source: Adv Sci (Weinh). 2025 Dec 14;13(10):e19782. doi: 10.1002/advs.202519782 (PMC12915143; doi:10.1002/advs.202519782)
Supplement: Supplementary file 1 — Supporting Information [file ADVS-13-e19782-s003.zip › all_poses/BCD.EO8.pdb]

MODEL        1
ATOM      1  C1  BCD     1      15.720  17.950  19.740  1.00  0.00            
ATOM      2  O1  BCD     1      14.670  18.470  20.550  1.00  0.00            
ATOM      3  C2  BCD     1      16.060  16.530  20.110  1.00  0.00            
ATOM      4  O2  BCD     1      14.910  15.660  20.200  1.00  0.00            
ATOM      5  C3  BCD     1      16.700  16.470  21.500  1.00  0.00            
ATOM      6  O3  BCD     1      17.050  15.110  21.800  1.00  0.00            
ATOM      7  C4  BCD     1      17.930  17.390  21.620  1.00  0.00            
ATOM      8  C5  BCD     1      17.570  18.770  21.190  1.00  0.00            
ATOM      9  O4  BCD     1      16.860  18.770  19.960  1.00  0.00            
ATOM     10  C6  BCD     1      18.720  19.800  21.150  1.00  0.00            
ATOM     11  O5  BCD     1      19.820  19.290  20.420  1.00  0.00            
ATOM     12  H1  BCD     1      15.440  17.920  18.680  1.00  0.00            
ATOM     13  H2  BCD     1      16.780  16.140  19.370  1.00  0.00            
ATOM     14  H3  BCD     1      14.180  16.220  20.470  1.00  0.00            
ATOM     15  H4  BCD     1      15.980  16.740  22.300  1.00  0.00            
ATOM     16  H5  BCD     1      16.280  14.550  21.980  1.00  0.00            
ATOM     17  H6  BCD     1      18.760  17.000  21.020  1.00  0.00            
ATOM     18  H7  BCD     1      16.840  19.110  21.930  1.00  0.00            
ATOM     19  H8  BCD     1      18.470  20.790  20.750  1.00  0.00            
ATOM     20  H9  BCD     1      19.000  20.000  22.200  1.00  0.00            
ATOM     21  H10 BCD     1      20.680  19.580  20.720  1.00  0.00            
ATOM     22  C7  BCD     1      10.970  20.480  20.070  1.00  0.00            
ATOM     23  O6  BCD     1      10.920  20.870  21.440  1.00  0.00            
ATOM     24  C8  BCD     1      10.970  18.970  19.940  1.00  0.00            
ATOM     25  O7  BCD     1       9.770  18.450  20.560  1.00  0.00            
ATOM     26  C9  BCD     1      12.250  18.300  20.390  1.00  0.00            
ATOM     27  O8  BCD     1      12.180  16.900  20.230  1.00  0.00            
ATOM     28  C10 BCD     1      13.500  18.990  19.790  1.00  0.00            
ATOM     29  C11 BCD     1      13.470  20.540  19.840  1.00  0.00            
ATOM     30  O9  BCD     1      12.160  21.030  19.430  1.00  0.00            
ATOM     31  C12 BCD     1      14.660  21.250  19.130  1.00  0.00            
ATOM     32  O10 BCD     1      14.720  20.830  17.760  1.00  0.00            
ATOM     33  H11 BCD     1      10.100  20.880  19.540  1.00  0.00            
ATOM     34  H12 BCD     1      10.800  18.790  18.870  1.00  0.00            
ATOM     35  H13 BCD     1       9.090  19.130  20.560  1.00  0.00            
ATOM     36  H14 BCD     1      12.270  18.580  21.460  1.00  0.00            
ATOM     37  H15 BCD     1      11.380  16.630  20.690  1.00  0.00            
ATOM     38  H16 BCD     1      13.660  18.740  18.730  1.00  0.00            
ATOM     39  H17 BCD     1      13.570  20.880  20.870  1.00  0.00            
ATOM     40  H18 BCD     1      14.530  22.340  19.180  1.00  0.00            
ATOM     41  H19 BCD     1      15.620  21.050  19.620  1.00  0.00            
ATOM     42  H20 BCD     1      15.620  20.960  17.440  1.00  0.00            
ATOM     43  C13 BCD     1       8.750  23.200  24.070  1.00  0.00            
ATOM     44  O11 BCD     1       8.960  22.080  24.940  1.00  0.00            
ATOM     45  C14 BCD     1       7.920  22.700  22.900  1.00  0.00            
ATOM     46  O12 BCD     1       6.710  22.150  23.510  1.00  0.00            
ATOM     47  C15 BCD     1       8.640  21.600  22.110  1.00  0.00            
ATOM     48  O13 BCD     1       7.920  21.210  20.920  1.00  0.00            
ATOM     49  C16 BCD     1      10.110  22.020  21.690  1.00  0.00            
ATOM     50  C17 BCD     1      10.810  22.930  22.810  1.00  0.00            
ATOM     51  O14 BCD     1       9.920  23.810  23.590  1.00  0.00            
ATOM     52  C18 BCD     1      12.130  23.510  22.370  1.00  0.00            
ATOM     53  O15 BCD     1      11.970  24.650  21.480  1.00  0.00            
ATOM     54  H21 BCD     1       8.050  23.930  24.490  1.00  0.00            
ATOM     55  H22 BCD     1       7.640  23.570  22.290  1.00  0.00            
ATOM     56  H23 BCD     1       7.050  21.440  24.050  1.00  0.00            
ATOM     57  H24 BCD     1       8.690  20.800  22.860  1.00  0.00            
ATOM     58  H25 BCD     1       7.130  20.780  21.260  1.00  0.00            
ATOM     59  H26 BCD     1       9.980  22.610  20.770  1.00  0.00            
ATOM     60  H27 BCD     1      11.160  22.150  23.500  1.00  0.00            
ATOM     61  H28 BCD     1      12.780  23.790  23.210  1.00  0.00            
ATOM     62  H29 BCD     1      12.800  22.790  21.880  1.00  0.00            
ATOM     63  H30 BCD     1      11.850  24.280  20.600  1.00  0.00            
ATOM     64  C19 BCD     1       9.510  21.010  28.780  1.00  0.00            
ATOM     65  O16 BCD     1      10.800  20.380  28.460  1.00  0.00            
ATOM     66  C20 BCD     1       8.270  20.350  28.040  1.00  0.00            
ATOM     67  O17 BCD     1       8.270  19.000  28.400  1.00  0.00            
ATOM     68  C21 BCD     1       8.370  20.600  26.550  1.00  0.00            
ATOM     69  O18 BCD     1       7.200  20.120  25.940  1.00  0.00            
ATOM     70  C22 BCD     1       8.540  22.070  26.240  1.00  0.00            
ATOM     71  C23 BCD     1       9.550  22.770  27.200  1.00  0.00            
ATOM     72  O19 BCD     1       9.370  22.410  28.580  1.00  0.00            
ATOM     73  C24 BCD     1       9.540  24.290  27.060  1.00  0.00            
ATOM     74  O20 BCD     1       8.240  24.760  27.310  1.00  0.00            
ATOM     75  H31 BCD     1       9.200  20.810  29.810  1.00  0.00            
ATOM     76  H32 BCD     1       7.450  20.940  28.470  1.00  0.00            
ATOM     77  H33 BCD     1       9.050  18.500  28.130  1.00  0.00            
ATOM     78  H34 BCD     1       9.250  20.030  26.220  1.00  0.00            
ATOM     79  H35 BCD     1       7.170  19.190  26.200  1.00  0.00            
ATOM     80  H36 BCD     1       7.530  22.490  26.360  1.00  0.00            
ATOM     81  H37 BCD     1      10.550  22.420  26.910  1.00  0.00            
ATOM     82  H38 BCD     1      10.300  24.670  27.760  1.00  0.00            
ATOM     83  H39 BCD     1       9.990  24.520  26.080  1.00  0.00            
ATOM     84  H40 BCD     1       8.310  25.670  27.000  1.00  0.00            
ATOM     85  C25 BCD     1      13.720  17.740  30.010  1.00  0.00            
ATOM     86  O21 BCD     1      14.800  18.150  29.150  1.00  0.00            
ATOM     87  C26 BCD     1      12.590  17.070  29.210  1.00  0.00            
ATOM     88  O22 BCD     1      13.120  16.000  28.360  1.00  0.00            
ATOM     89  C27 BCD     1      11.660  18.060  28.460  1.00  0.00            
ATOM     90  O23 BCD     1      10.570  17.370  27.890  1.00  0.00            
ATOM     91  C28 BCD     1      11.260  19.260  29.270  1.00  0.00            
ATOM     92  C29 BCD     1      12.580  19.850  29.940  1.00  0.00            
ATOM     93  O24 BCD     1      13.230  18.830  30.670  1.00  0.00            
ATOM     94  C30 BCD     1      12.300  20.990  30.860  1.00  0.00            
ATOM     95  O25 BCD     1      11.420  20.530  31.870  1.00  0.00            
ATOM     96  H41 BCD     1      14.190  17.140  30.790  1.00  0.00            
ATOM     97  H42 BCD     1      12.050  16.580  30.030  1.00  0.00            
ATOM     98  H43 BCD     1      14.040  15.820  28.570  1.00  0.00            
ATOM     99  H44 BCD     1      12.310  18.500  27.690  1.00  0.00            
ATOM    100  H45 BCD     1      10.860  16.480  27.680  1.00  0.00            
ATOM    101  H46 BCD     1      10.470  18.900  29.940  1.00  0.00            
ATOM    102  H47 BCD     1      13.220  20.210  29.130  1.00  0.00            
ATOM    103  H48 BCD     1      13.180  21.400  31.360  1.00  0.00            
ATOM    104  H49 BCD     1      11.870  21.840  30.310  1.00  0.00            
ATOM    105  H50 BCD     1      11.940  20.070  32.530  1.00  0.00            
ATOM    106  C31 BCD     1      18.800  17.150  28.360  1.00  0.00            
ATOM    107  O26 BCD     1      18.620  17.440  26.980  1.00  0.00            
ATOM    108  C32 BCD     1      17.870  16.000  28.810  1.00  0.00            
ATOM    109  O27 BCD     1      18.280  14.710  28.290  1.00  0.00            
ATOM    110  C33 BCD     1      16.400  16.290  28.720  1.00  0.00            
ATOM    111  C34 BCD     1      16.110  17.610  29.420  1.00  0.00            
ATOM    112  C35 BCD     1      17.110  18.740  28.930  1.00  0.00            
ATOM    113  O28 BCD     1      18.420  18.250  29.150  1.00  0.00            
ATOM    114  C36 BCD     1      17.040  20.060  29.680  1.00  0.00            
ATOM    115  O29 BCD     1      17.280  20.010  31.100  1.00  0.00            
ATOM    116  O30 BCD     1      15.560  15.260  29.200  1.00  0.00            
ATOM    117  H51 BCD     1      19.810  16.920  28.700  1.00  0.00            
ATOM    118  H52 BCD     1      18.070  15.970  29.890  1.00  0.00            
ATOM    119  H53 BCD     1      17.800  14.040  28.790  1.00  0.00            
ATOM    120  H54 BCD     1      16.160  16.370  27.660  1.00  0.00            
ATOM    121  H55 BCD     1      15.850  15.030  30.090  1.00  0.00            
ATOM    122  H56 BCD     1      16.140  17.520  30.510  1.00  0.00            
ATOM    123  H57 BCD     1      16.950  19.010  27.880  1.00  0.00            
ATOM    124  H58 BCD     1      17.870  20.650  29.250  1.00  0.00            
ATOM    125  H59 BCD     1      16.030  20.370  29.390  1.00  0.00            
ATOM    126  H60 BCD     1      16.500  19.930  31.660  1.00  0.00            
ATOM    127  C37 BCD     1      19.800  17.240  23.160  1.00  0.00            
ATOM    128  O31 BCD     1      18.390  17.400  22.980  1.00  0.00            
ATOM    129  C38 BCD     1      20.120  15.890  23.840  1.00  0.00            
ATOM    130  O32 BCD     1      19.700  14.890  22.910  1.00  0.00            
ATOM    131  C39 BCD     1      19.340  15.880  25.220  1.00  0.00            
ATOM    132  O33 BCD     1      19.650  14.660  25.990  1.00  0.00            
ATOM    133  C40 BCD     1      19.670  17.180  26.020  1.00  0.00            
ATOM    134  C41 BCD     1      19.720  18.480  25.240  1.00  0.00            
ATOM    135  O34 BCD     1      20.280  18.300  23.920  1.00  0.00            
ATOM    136  C42 BCD     1      20.660  19.480  25.860  1.00  0.00            
ATOM    137  O35 BCD     1      21.970  18.930  25.890  1.00  0.00            
ATOM    138  H61 BCD     1      20.270  17.240  22.170  1.00  0.00            
ATOM    139  H62 BCD     1      21.210  15.940  23.950  1.00  0.00            
ATOM    140  H63 BCD     1      18.770  15.070  22.800  1.00  0.00            
ATOM    141  H64 BCD     1      18.280  16.000  24.980  1.00  0.00            
ATOM    142  H65 BCD     1      19.170  14.690  26.830  1.00  0.00            
ATOM    143  H66 BCD     1      20.610  16.970  26.550  1.00  0.00            
ATOM    144  H67 BCD     1      18.660  18.760  25.210  1.00  0.00            
ATOM    145  H68 BCD     1      20.680  20.390  25.240  1.00  0.00            
ATOM    146  H69 BCD     1      20.320  19.800  26.850  1.00  0.00            
ATOM    147  H70 BCD     1      22.120  18.190  25.300  1.00  0.00            
ATOM    148  C1  EO8     2      17.580  11.620  24.030  1.00  0.00            
ATOM    149  O1  EO8     2      16.250  12.020  24.320  1.00  0.00            
ATOM    150  C2  EO8     2      16.060  12.640  25.590  1.00  0.00            
ATOM    151  C3  EO8     2      16.350  14.170  25.550  1.00  0.00            
ATOM    152  O2  EO8     2      15.490  14.940  24.730  1.00  0.00            
ATOM    153  C4  EO8     2      15.480  16.300  24.700  1.00  0.00            
ATOM    154  O3  EO8     2      16.330  16.930  25.280  1.00  0.00            
ATOM    155  C5  EO8     2      14.190  17.030  24.490  1.00  0.00            
ATOM    156  C6  EO8     2      13.130  16.370  23.960  1.00  0.00            
ATOM    157  C7  EO8     2      12.950  14.940  23.540  1.00  0.00            
ATOM    158  N1  EO8     2      11.960  17.070  23.880  1.00  0.00            
ATOM    159  C8  EO8     2      11.730  18.300  24.330  1.00  0.00            
ATOM    160  C9  EO8     2      10.260  18.650  24.130  1.00  0.00            
ATOM    161  C10 EO8     2      12.660  19.080  24.880  1.00  0.00            
ATOM    162  C11 EO8     2      12.450  20.380  25.570  1.00  0.00            
ATOM    163  O4  EO8     2      11.400  21.000  25.460  1.00  0.00            
ATOM    164  O5  EO8     2      13.500  20.870  26.320  1.00  0.00            
ATOM    165  C12 EO8     2      13.470  22.180  26.870  1.00  0.00            
ATOM    166  C13 EO8     2      14.760  22.350  27.740  1.00  0.00            
ATOM    167  C14 EO8     2      13.470  23.210  25.750  1.00  0.00            
ATOM    168  C15 EO8     2      14.100  18.460  25.020  1.00  0.00            
ATOM    169  C16 EO8     2      15.070  19.460  24.390  1.00  0.00            
ATOM    170  C17 EO8     2      14.730  20.090  23.180  1.00  0.00            
ATOM    171  C18 EO8     2      15.440  21.230  22.740  1.00  0.00            
ATOM    172  C19 EO8     2      16.540  21.710  23.470  1.00  0.00            
ATOM    173  C20 EO8     2      16.930  21.020  24.660  1.00  0.00            
ATOM    174  N2  EO8     2      18.110  21.540  25.460  1.00  0.00            
ATOM    175  O6  EO8     2      19.090  21.990  24.850  1.00  0.00            
ATOM    176  O7  EO8     2      18.180  21.240  26.670  1.00  0.00            
ATOM    177  C21 EO8     2      16.140  19.970  25.140  1.00  0.00            
ATOM    178  H1  EO8     2      18.240  11.580  24.910  1.00  0.00            
ATOM    179  H2  EO8     2      17.590  10.700  23.430  1.00  0.00            
ATOM    180  H3  EO8     2      17.940  12.450  23.400  1.00  0.00            
ATOM    181  H4  EO8     2      16.680  12.150  26.350  1.00  0.00            
ATOM    182  H5  EO8     2      15.000  12.570  25.890  1.00  0.00            
ATOM    183  H6  EO8     2      17.360  14.320  25.160  1.00  0.00            
ATOM    184  H7  EO8     2      16.330  14.550  26.580  1.00  0.00            
ATOM    185  H8  EO8     2      13.090  14.240  24.370  1.00  0.00            
ATOM    186  H9  EO8     2      11.970  14.630  23.150  1.00  0.00            
ATOM    187  H10 EO8     2      13.690  14.620  22.800  1.00  0.00            
ATOM    188  H11 EO8     2      11.130  16.520  23.670  1.00  0.00            
ATOM    189  H12 EO8     2      10.120  19.720  23.940  1.00  0.00            
ATOM    190  H13 EO8     2       9.900  18.090  23.260  1.00  0.00            
ATOM    191  H14 EO8     2       9.650  18.400  25.010  1.00  0.00            
ATOM    192  H15 EO8     2      12.580  22.360  27.490  1.00  0.00            
ATOM    193  H16 EO8     2      14.750  23.420  27.980  1.00  0.00            
ATOM    194  H17 EO8     2      14.590  21.770  28.650  1.00  0.00            
ATOM    195  H18 EO8     2      15.720  22.030  27.300  1.00  0.00            
ATOM    196  H19 EO8     2      12.460  23.380  25.370  1.00  0.00            
ATOM    197  H20 EO8     2      13.730  24.180  26.180  1.00  0.00            
ATOM    198  H21 EO8     2      14.180  22.870  24.980  1.00  0.00            
ATOM    199  H22 EO8     2      14.240  18.500  26.110  1.00  0.00            
ATOM    200  H23 EO8     2      13.840  19.760  22.640  1.00  0.00            
ATOM    201  H24 EO8     2      15.060  21.780  21.890  1.00  0.00            
ATOM    202  H25 EO8     2      17.050  22.610  23.140  1.00  0.00            
ATOM    203  H26 EO8     2      16.420  19.430  26.040  1.00  0.00            
TER
ENDMDL
MODEL        1
ATOM      1  C1  BCD     1      14.970  19.860  20.360  1.00  0.00            
ATOM      2  O1  BCD     1      13.990  19.700  21.390  1.00  0.00            
ATOM      3  C2  BCD     1      16.020  18.690  20.410  1.00  0.00            
ATOM      4  O2  BCD     1      15.430  17.330  20.420  1.00  0.00            
ATOM      5  C3  BCD     1      16.950  18.840  21.670  1.00  0.00            
ATOM      6  O3  BCD     1      18.030  17.910  21.470  1.00  0.00            
ATOM      7  C4  BCD     1      17.540  20.280  21.860  1.00  0.00            
ATOM      8  C5  BCD     1      16.390  21.320  21.730  1.00  0.00            
ATOM      9  O4  BCD     1      15.630  21.100  20.490  1.00  0.00            
ATOM     10  C6  BCD     1      16.920  22.750  21.760  1.00  0.00            
ATOM     11  O5  BCD     1      18.050  22.900  20.860  1.00  0.00            
ATOM     12  H1  BCD     1      14.580  19.990  19.340  1.00  0.00            
ATOM     13  H2  BCD     1      16.630  18.840  19.510  1.00  0.00            
ATOM     14  H3  BCD     1      14.730  17.270  21.070  1.00  0.00            
ATOM     15  H4  BCD     1      16.440  18.570  22.600  1.00  0.00            
ATOM     16  H5  BCD     1      17.670  17.100  21.090  1.00  0.00            
ATOM     17  H6  BCD     1      18.220  20.410  21.000  1.00  0.00            
ATOM     18  H7  BCD     1      15.740  21.050  22.580  1.00  0.00            
ATOM     19  H8  BCD     1      16.100  23.400  21.420  1.00  0.00            
ATOM     20  H9  BCD     1      17.090  23.130  22.770  1.00  0.00            
ATOM     21  H10 BCD     1      18.000  22.480  20.000  1.00  0.00            
ATOM     22  C7  BCD     1       9.880  19.300  21.990  1.00  0.00            
ATOM     23  O6  BCD     1       9.950  19.340  23.390  1.00  0.00            
ATOM     24  C8  BCD     1      10.640  18.110  21.490  1.00  0.00            
ATOM     25  O7  BCD     1      10.290  16.900  22.210  1.00  0.00            
ATOM     26  C9  BCD     1      12.100  18.290  21.710  1.00  0.00            
ATOM     27  O8  BCD     1      12.780  17.090  21.280  1.00  0.00            
ATOM     28  C10 BCD     1      12.640  19.480  21.020  1.00  0.00            
ATOM     29  C11 BCD     1      11.810  20.690  21.510  1.00  0.00            
ATOM     30  O9  BCD     1      10.400  20.450  21.430  1.00  0.00            
ATOM     31  C12 BCD     1      12.110  21.930  20.610  1.00  0.00            
ATOM     32  O10 BCD     1      12.420  21.600  19.260  1.00  0.00            
ATOM     33  H11 BCD     1       8.860  19.220  21.610  1.00  0.00            
ATOM     34  H12 BCD     1      10.460  17.970  20.420  1.00  0.00            
ATOM     35  H13 BCD     1       9.620  17.070  22.880  1.00  0.00            
ATOM     36  H14 BCD     1      12.250  18.400  22.790  1.00  0.00            
ATOM     37  H15 BCD     1      12.210  16.360  21.550  1.00  0.00            
ATOM     38  H16 BCD     1      12.660  19.350  19.930  1.00  0.00            
ATOM     39  H17 BCD     1      12.050  20.860  22.570  1.00  0.00            
ATOM     40  H18 BCD     1      11.260  22.620  20.660  1.00  0.00            
ATOM     41  H19 BCD     1      13.020  22.330  21.070  1.00  0.00            
ATOM     42  H20 BCD     1      11.600  21.310  18.870  1.00  0.00            
ATOM     43  C13 BCD     1       7.570  18.990  26.950  1.00  0.00            
ATOM     44  O11 BCD     1       8.830  18.690  27.570  1.00  0.00            
ATOM     45  C14 BCD     1       7.300  17.970  25.830  1.00  0.00            
ATOM     46  O12 BCD     1       7.140  16.580  26.270  1.00  0.00            
ATOM     47  C15 BCD     1       8.340  18.020  24.760  1.00  0.00            
ATOM     48  O13 BCD     1       8.020  17.150  23.640  1.00  0.00            
ATOM     49  C16 BCD     1       8.720  19.320  24.120  1.00  0.00            
ATOM     50  C17 BCD     1       8.810  20.410  25.220  1.00  0.00            
ATOM     51  O14 BCD     1       7.760  20.200  26.270  1.00  0.00            
ATOM     52  C18 BCD     1       8.840  21.870  24.760  1.00  0.00            
ATOM     53  O15 BCD     1       7.680  22.270  24.080  1.00  0.00            
ATOM     54  H21 BCD     1       6.620  18.930  27.500  1.00  0.00            
ATOM     55  H22 BCD     1       6.420  18.300  25.260  1.00  0.00            
ATOM     56  H23 BCD     1       7.770  16.330  26.950  1.00  0.00            
ATOM     57  H24 BCD     1       9.170  17.480  25.230  1.00  0.00            
ATOM     58  H25 BCD     1       7.880  16.290  24.040  1.00  0.00            
ATOM     59  H26 BCD     1       7.850  19.540  23.480  1.00  0.00            
ATOM     60  H27 BCD     1       9.800  20.240  25.660  1.00  0.00            
ATOM     61  H28 BCD     1       8.990  22.490  25.650  1.00  0.00            
ATOM     62  H29 BCD     1       9.740  21.880  24.130  1.00  0.00            
ATOM     63  H30 BCD     1       7.950  22.460  23.180  1.00  0.00            
ATOM     64  C19 BCD     1      10.980  17.630  30.800  1.00  0.00            
ATOM     65  O16 BCD     1      12.080  17.820  29.910  1.00  0.00            
ATOM     66  C20 BCD     1      10.040  16.480  30.230  1.00  0.00            
ATOM     67  O17 BCD     1      10.760  15.250  30.280  1.00  0.00            
ATOM     68  C21 BCD     1       9.440  16.790  28.800  1.00  0.00            
ATOM     69  O18 BCD     1       8.500  15.730  28.370  1.00  0.00            
ATOM     70  C22 BCD     1       8.790  18.140  28.830  1.00  0.00            
ATOM     71  C23 BCD     1       9.590  19.190  29.610  1.00  0.00            
ATOM     72  O19 BCD     1      10.130  18.800  30.860  1.00  0.00            
ATOM     73  C24 BCD     1       8.760  20.470  29.910  1.00  0.00            
ATOM     74  O20 BCD     1       7.580  20.240  30.740  1.00  0.00            
ATOM     75  H31 BCD     1      11.340  17.500  31.830  1.00  0.00            
ATOM     76  H32 BCD     1       9.220  16.420  30.950  1.00  0.00            
ATOM     77  H33 BCD     1      11.600  15.330  29.800  1.00  0.00            
ATOM     78  H34 BCD     1      10.370  16.810  28.210  1.00  0.00            
ATOM     79  H35 BCD     1       8.930  14.870  28.480  1.00  0.00            
ATOM     80  H36 BCD     1       7.850  18.070  29.400  1.00  0.00            
ATOM     81  H37 BCD     1      10.410  19.570  29.000  1.00  0.00            
ATOM     82  H38 BCD     1       9.470  21.130  30.410  1.00  0.00            
ATOM     83  H39 BCD     1       8.340  20.940  29.020  1.00  0.00            
ATOM     84  H40 BCD     1       7.690  20.640  31.610  1.00  0.00            
ATOM     85  C25 BCD     1      16.250  17.440  30.670  1.00  0.00            
ATOM     86  O21 BCD     1      16.780  18.240  29.590  1.00  0.00            
ATOM     87  C26 BCD     1      15.470  16.180  30.190  1.00  0.00            
ATOM     88  O22 BCD     1      16.280  15.260  29.440  1.00  0.00            
ATOM     89  C27 BCD     1      14.120  16.530  29.540  1.00  0.00            
ATOM     90  O23 BCD     1      13.370  15.370  29.230  1.00  0.00            
ATOM     91  C28 BCD     1      13.270  17.340  30.470  1.00  0.00            
ATOM     92  C29 BCD     1      14.120  18.550  30.880  1.00  0.00            
ATOM     93  O24 BCD     1      15.400  18.210  31.500  1.00  0.00            
ATOM     94  C30 BCD     1      13.420  19.540  31.810  1.00  0.00            
ATOM     95  O25 BCD     1      13.180  18.920  33.130  1.00  0.00            
ATOM     96  H41 BCD     1      17.040  17.060  31.320  1.00  0.00            
ATOM     97  H42 BCD     1      15.180  15.690  31.120  1.00  0.00            
ATOM     98  H43 BCD     1      15.940  14.500  29.910  1.00  0.00            
ATOM     99  H44 BCD     1      14.220  17.180  28.660  1.00  0.00            
ATOM    100  H45 BCD     1      13.530  15.050  28.330  1.00  0.00            
ATOM    101  H46 BCD     1      13.060  16.770  31.390  1.00  0.00            
ATOM    102  H47 BCD     1      14.350  19.120  29.970  1.00  0.00            
ATOM    103  H48 BCD     1      13.950  20.500  31.900  1.00  0.00            
ATOM    104  H49 BCD     1      12.410  19.780  31.440  1.00  0.00            
ATOM    105  H50 BCD     1      13.970  18.440  33.400  1.00  0.00            
ATOM    106  C31 BCD     1      20.470  19.820  28.260  1.00  0.00            
ATOM    107  O26 BCD     1      19.850  20.100  26.950  1.00  0.00            
ATOM    108  C32 BCD     1      20.410  18.320  28.530  1.00  0.00            
ATOM    109  O27 BCD     1      21.110  17.570  27.600  1.00  0.00            
ATOM    110  C33 BCD     1      18.950  17.720  28.650  1.00  0.00            
ATOM    111  C34 BCD     1      18.210  18.590  29.710  1.00  0.00            
ATOM    112  C35 BCD     1      18.370  20.110  29.390  1.00  0.00            
ATOM    113  O28 BCD     1      19.760  20.470  29.290  1.00  0.00            
ATOM    114  C36 BCD     1      17.650  20.970  30.370  1.00  0.00            
ATOM    115  O29 BCD     1      18.090  20.700  31.680  1.00  0.00            
ATOM    116  O30 BCD     1      18.990  16.350  29.080  1.00  0.00            
ATOM    117  H51 BCD     1      21.490  20.210  28.320  1.00  0.00            
ATOM    118  H52 BCD     1      20.980  18.060  29.430  1.00  0.00            
ATOM    119  H53 BCD     1      21.120  16.720  28.060  1.00  0.00            
ATOM    120  H54 BCD     1      18.430  17.850  27.690  1.00  0.00            
ATOM    121  H55 BCD     1      18.060  16.120  29.100  1.00  0.00            
ATOM    122  H56 BCD     1      18.600  18.320  30.700  1.00  0.00            
ATOM    123  H57 BCD     1      17.850  20.180  28.430  1.00  0.00            
ATOM    124  H58 BCD     1      17.740  22.020  30.050  1.00  0.00            
ATOM    125  H59 BCD     1      16.590  20.690  30.310  1.00  0.00            
ATOM    126  H60 BCD     1      17.810  21.420  32.250  1.00  0.00            
ATOM    127  C37 BCD     1      19.630  20.950  23.050  1.00  0.00            
ATOM    128  O31 BCD     1      18.270  20.420  23.100  1.00  0.00            
ATOM    129  C38 BCD     1      20.720  19.940  23.390  1.00  0.00            
ATOM    130  O32 BCD     1      20.730  18.850  22.470  1.00  0.00            
ATOM    131  C39 BCD     1      20.630  19.500  24.880  1.00  0.00            
ATOM    132  O33 BCD     1      21.800  18.770  25.310  1.00  0.00            
ATOM    133  C40 BCD     1      20.530  20.640  25.850  1.00  0.00            
ATOM    134  C41 BCD     1      19.620  21.750  25.360  1.00  0.00            
ATOM    135  O34 BCD     1      19.780  22.020  23.980  1.00  0.00            
ATOM    136  C42 BCD     1      19.830  23.120  26.070  1.00  0.00            
ATOM    137  O35 BCD     1      21.190  23.440  26.090  1.00  0.00            
ATOM    138  H61 BCD     1      19.750  21.450  22.090  1.00  0.00            
ATOM    139  H62 BCD     1      21.650  20.510  23.260  1.00  0.00            
ATOM    140  H63 BCD     1      19.810  18.720  22.200  1.00  0.00            
ATOM    141  H64 BCD     1      19.830  18.750  24.900  1.00  0.00            
ATOM    142  H65 BCD     1      21.510  18.360  26.140  1.00  0.00            
ATOM    143  H66 BCD     1      21.530  21.070  25.990  1.00  0.00            
ATOM    144  H67 BCD     1      18.570  21.490  25.530  1.00  0.00            
ATOM    145  H68 BCD     1      19.220  23.840  25.510  1.00  0.00            
ATOM    146  H69 BCD     1      19.470  23.010  27.100  1.00  0.00            
ATOM    147  H70 BCD     1      21.260  24.050  25.350  1.00  0.00            
ATOM    148  C1  EO8     2      20.290  13.440  21.950  1.00  0.00            
ATOM    149  O1  EO8     2      19.840  14.680  22.460  1.00  0.00            
ATOM    150  C2  EO8     2      19.820  14.680  23.910  1.00  0.00            
ATOM    151  C3  EO8     2      19.370  16.120  24.280  1.00  0.00            
ATOM    152  O2  EO8     2      17.910  16.260  24.460  1.00  0.00            
ATOM    153  C4  EO8     2      17.250  17.310  25.000  1.00  0.00            
ATOM    154  O3  EO8     2      17.800  18.220  25.570  1.00  0.00            
ATOM    155  C5  EO8     2      15.740  17.200  24.870  1.00  0.00            
ATOM    156  C6  EO8     2      15.050  16.190  24.210  1.00  0.00            
ATOM    157  C7  EO8     2      15.680  15.060  23.380  1.00  0.00            
ATOM    158  N1  EO8     2      13.660  16.150  24.350  1.00  0.00            
ATOM    159  C8  EO8     2      13.000  16.800  25.350  1.00  0.00            
ATOM    160  C9  EO8     2      11.730  16.100  25.570  1.00  0.00            
ATOM    161  C10 EO8     2      13.550  17.800  26.010  1.00  0.00            
ATOM    162  C11 EO8     2      12.710  18.680  26.910  1.00  0.00            
ATOM    163  O4  EO8     2      11.520  18.590  26.980  1.00  0.00            
ATOM    164  O5  EO8     2      13.360  19.800  27.390  1.00  0.00            
ATOM    165  C12 EO8     2      12.670  20.840  28.040  1.00  0.00            
ATOM    166  C13 EO8     2      13.640  21.820  28.760  1.00  0.00            
ATOM    167  C14 EO8     2      11.820  21.550  26.960  1.00  0.00            
ATOM    168  C15 EO8     2      15.000  18.240  25.750  1.00  0.00            
ATOM    169  C16 EO8     2      15.120  19.760  25.340  1.00  0.00            
ATOM    170  C17 EO8     2      14.240  20.230  24.410  1.00  0.00            
ATOM    171  C18 EO8     2      14.180  21.650  24.220  1.00  0.00            
ATOM    172  C19 EO8     2      14.880  22.550  25.010  1.00  0.00            
ATOM    173  C20 EO8     2      15.850  22.090  25.950  1.00  0.00            
ATOM    174  N2  EO8     2      16.590  22.990  26.740  1.00  0.00            
ATOM    175  O6  EO8     2      16.760  24.170  26.490  1.00  0.00            
ATOM    176  O7  EO8     2      17.040  22.550  27.820  1.00  0.00            
ATOM    177  C21 EO8     2      16.000  20.710  25.990  1.00  0.00            
ATOM    178  H1  EO8     2      19.770  12.630  22.480  1.00  0.00            
ATOM    179  H2  EO8     2      19.930  13.370  20.910  1.00  0.00            
ATOM    180  H3  EO8     2      21.380  13.500  21.990  1.00  0.00            
ATOM    181  H4  EO8     2      20.810  14.560  24.350  1.00  0.00            
ATOM    182  H5  EO8     2      19.000  14.070  24.300  1.00  0.00            
ATOM    183  H6  EO8     2      19.710  16.920  23.610  1.00  0.00            
ATOM    184  H7  EO8     2      19.800  16.430  25.240  1.00  0.00            
ATOM    185  H8  EO8     2      16.100  14.340  24.090  1.00  0.00            
ATOM    186  H9  EO8     2      14.800  14.560  22.950  1.00  0.00            
ATOM    187  H10 EO8     2      16.410  15.460  22.670  1.00  0.00            
ATOM    188  H11 EO8     2      13.120  15.570  23.730  1.00  0.00            
ATOM    189  H12 EO8     2      11.700  15.070  25.180  1.00  0.00            
ATOM    190  H13 EO8     2      11.620  16.050  26.660  1.00  0.00            
ATOM    191  H14 EO8     2      10.900  16.720  25.210  1.00  0.00            
ATOM    192  H15 EO8     2      12.190  20.450  28.940  1.00  0.00            
ATOM    193  H16 EO8     2      14.400  21.210  29.270  1.00  0.00            
ATOM    194  H17 EO8     2      14.060  22.640  28.160  1.00  0.00            
ATOM    195  H18 EO8     2      13.070  22.320  29.550  1.00  0.00            
ATOM    196  H19 EO8     2      11.920  22.640  27.030  1.00  0.00            
ATOM    197  H20 EO8     2      12.050  21.360  25.900  1.00  0.00            
ATOM    198  H21 EO8     2      10.770  21.260  27.050  1.00  0.00            
ATOM    199  H22 EO8     2      15.570  18.200  26.680  1.00  0.00            
ATOM    200  H23 EO8     2      13.560  19.570  23.880  1.00  0.00            
ATOM    201  H24 EO8     2      13.490  22.050  23.490  1.00  0.00            
ATOM    202  H25 EO8     2      14.570  23.590  24.930  1.00  0.00            
ATOM    203  H26 EO8     2      16.630  20.350  26.800  1.00  0.00            
TER
ENDMDL
MODEL        1
ATOM      1  C1  BCD     1      18.430  19.710  20.280  1.00  0.00            
ATOM      2  O1  BCD     1      17.030  19.720  20.200  1.00  0.00            
ATOM      3  C2  BCD     1      19.010  18.320  20.630  1.00  0.00            
ATOM      4  O2  BCD     1      18.550  17.240  19.760  1.00  0.00            
ATOM      5  C3  BCD     1      18.780  17.880  22.070  1.00  0.00            
ATOM      6  O3  BCD     1      19.410  16.640  22.400  1.00  0.00            
ATOM      7  C4  BCD     1      19.310  18.970  22.960  1.00  0.00            
ATOM      8  C5  BCD     1      18.700  20.300  22.660  1.00  0.00            
ATOM      9  O4  BCD     1      18.870  20.640  21.330  1.00  0.00            
ATOM     10  C6  BCD     1      19.130  21.490  23.480  1.00  0.00            
ATOM     11  O5  BCD     1      20.590  21.730  23.340  1.00  0.00            
ATOM     12  H1  BCD     1      18.930  20.140  19.410  1.00  0.00            
ATOM     13  H2  BCD     1      20.100  18.430  20.540  1.00  0.00            
ATOM     14  H3  BCD     1      19.030  17.240  18.930  1.00  0.00            
ATOM     15  H4  BCD     1      17.720  17.690  22.300  1.00  0.00            
ATOM     16  H5  BCD     1      19.160  15.990  21.750  1.00  0.00            
ATOM     17  H6  BCD     1      20.390  19.120  22.810  1.00  0.00            
ATOM     18  H7  BCD     1      17.620  20.160  22.810  1.00  0.00            
ATOM     19  H8  BCD     1      18.590  22.370  23.120  1.00  0.00            
ATOM     20  H9  BCD     1      19.000  21.240  24.540  1.00  0.00            
ATOM     21  H10 BCD     1      20.980  22.100  24.140  1.00  0.00            
ATOM     22  C7  BCD     1      13.960  21.350  18.010  1.00  0.00            
ATOM     23  O6  BCD     1      13.010  21.060  19.050  1.00  0.00            
ATOM     24  C8  BCD     1      14.550  20.040  17.460  1.00  0.00            
ATOM     25  O7  BCD     1      13.630  19.200  16.810  1.00  0.00            
ATOM     26  C9  BCD     1      15.410  19.320  18.510  1.00  0.00            
ATOM     27  O8  BCD     1      16.070  18.110  18.050  1.00  0.00            
ATOM     28  C10 BCD     1      16.510  20.240  18.950  1.00  0.00            
ATOM     29  C11 BCD     1      16.040  21.600  19.230  1.00  0.00            
ATOM     30  O9  BCD     1      15.050  22.170  18.430  1.00  0.00            
ATOM     31  C12 BCD     1      17.160  22.670  19.560  1.00  0.00            
ATOM     32  O10 BCD     1      18.210  22.630  18.550  1.00  0.00            
ATOM     33  H11 BCD     1      13.560  21.940  17.170  1.00  0.00            
ATOM     34  H12 BCD     1      15.260  20.440  16.730  1.00  0.00            
ATOM     35  H13 BCD     1      14.060  18.400  16.490  1.00  0.00            
ATOM     36  H14 BCD     1      14.710  19.130  19.340  1.00  0.00            
ATOM     37  H15 BCD     1      16.230  17.550  18.820  1.00  0.00            
ATOM     38  H16 BCD     1      17.220  20.180  18.120  1.00  0.00            
ATOM     39  H17 BCD     1      15.420  21.470  20.120  1.00  0.00            
ATOM     40  H18 BCD     1      16.680  23.650  19.620  1.00  0.00            
ATOM     41  H19 BCD     1      17.580  22.480  20.550  1.00  0.00            
ATOM     42  H20 BCD     1      18.980  23.120  18.840  1.00  0.00            
ATOM     43  C13 BCD     1       9.110  21.750  20.320  1.00  0.00            
ATOM     44  O11 BCD     1       9.200  20.680  21.250  1.00  0.00            
ATOM     45  C14 BCD     1       9.250  21.280  18.890  1.00  0.00            
ATOM     46  O12 BCD     1       8.330  20.270  18.510  1.00  0.00            
ATOM     47  C15 BCD     1      10.700  20.810  18.610  1.00  0.00            
ATOM     48  O13 BCD     1      10.880  20.490  17.160  1.00  0.00            
ATOM     49  C16 BCD     1      11.770  21.770  19.110  1.00  0.00            
ATOM     50  C17 BCD     1      11.400  22.270  20.550  1.00  0.00            
ATOM     51  O14 BCD     1      10.080  22.780  20.600  1.00  0.00            
ATOM     52  C18 BCD     1      12.300  23.410  21.030  1.00  0.00            
ATOM     53  O15 BCD     1      12.290  24.560  20.220  1.00  0.00            
ATOM     54  H21 BCD     1       8.130  22.240  20.350  1.00  0.00            
ATOM     55  H22 BCD     1       9.040  22.230  18.390  1.00  0.00            
ATOM     56  H23 BCD     1       8.100  20.490  17.610  1.00  0.00            
ATOM     57  H24 BCD     1      10.720  19.890  19.200  1.00  0.00            
ATOM     58  H25 BCD     1      11.730  20.040  17.120  1.00  0.00            
ATOM     59  H26 BCD     1      11.650  22.590  18.390  1.00  0.00            
ATOM     60  H27 BCD     1      11.470  21.440  21.260  1.00  0.00            
ATOM     61  H28 BCD     1      12.040  23.600  22.080  1.00  0.00            
ATOM     62  H29 BCD     1      13.300  22.960  21.020  1.00  0.00            
ATOM     63  H30 BCD     1      13.180  24.930  20.250  1.00  0.00            
ATOM     64  C19 BCD     1       7.960  18.080  24.110  1.00  0.00            
ATOM     65  O16 BCD     1       9.390  17.770  24.220  1.00  0.00            
ATOM     66  C20 BCD     1       7.470  17.770  22.730  1.00  0.00            
ATOM     67  O17 BCD     1       7.730  16.380  22.350  1.00  0.00            
ATOM     68  C21 BCD     1       8.140  18.610  21.620  1.00  0.00            
ATOM     69  O18 BCD     1       7.550  18.340  20.370  1.00  0.00            
ATOM     70  C22 BCD     1       8.130  20.080  21.960  1.00  0.00            
ATOM     71  C23 BCD     1       8.360  20.430  23.450  1.00  0.00            
ATOM     72  O19 BCD     1       7.740  19.510  24.290  1.00  0.00            
ATOM     73  C24 BCD     1       7.890  21.860  23.670  1.00  0.00            
ATOM     74  O20 BCD     1       6.510  22.090  23.340  1.00  0.00            
ATOM     75  H31 BCD     1       7.320  17.610  24.860  1.00  0.00            
ATOM     76  H32 BCD     1       6.400  18.030  22.760  1.00  0.00            
ATOM     77  H33 BCD     1       8.680  16.300  22.460  1.00  0.00            
ATOM     78  H34 BCD     1       9.180  18.280  21.470  1.00  0.00            
ATOM     79  H35 BCD     1       8.120  18.770  19.720  1.00  0.00            
ATOM     80  H36 BCD     1       7.220  20.550  21.570  1.00  0.00            
ATOM     81  H37 BCD     1       9.440  20.330  23.640  1.00  0.00            
ATOM     82  H38 BCD     1       8.020  22.140  24.730  1.00  0.00            
ATOM     83  H39 BCD     1       8.530  22.490  23.030  1.00  0.00            
ATOM     84  H40 BCD     1       6.070  21.660  24.080  1.00  0.00            
ATOM     85  C25 BCD     1      11.830  15.320  26.530  1.00  0.00            
ATOM     86  O21 BCD     1      13.070  16.060  26.530  1.00  0.00            
ATOM     87  C26 BCD     1      11.470  14.790  25.070  1.00  0.00            
ATOM     88  O22 BCD     1      12.640  14.260  24.500  1.00  0.00            
ATOM     89  C27 BCD     1      10.890  15.930  24.240  1.00  0.00            
ATOM     90  O23 BCD     1      10.410  15.550  22.920  1.00  0.00            
ATOM     91  C28 BCD     1       9.790  16.610  25.010  1.00  0.00            
ATOM     92  C29 BCD     1      10.120  17.020  26.420  1.00  0.00            
ATOM     93  O24 BCD     1      10.750  15.930  27.120  1.00  0.00            
ATOM     94  C30 BCD     1       8.850  17.430  27.200  1.00  0.00            
ATOM     95  O25 BCD     1       7.890  16.360  27.170  1.00  0.00            
ATOM     96  H41 BCD     1      12.030  14.420  27.110  1.00  0.00            
ATOM     97  H42 BCD     1      10.730  14.000  25.220  1.00  0.00            
ATOM     98  H43 BCD     1      12.700  14.160  23.540  1.00  0.00            
ATOM     99  H44 BCD     1      11.820  16.520  24.190  1.00  0.00            
ATOM    100  H45 BCD     1      11.140  15.150  22.430  1.00  0.00            
ATOM    101  H46 BCD     1       8.960  15.900  24.940  1.00  0.00            
ATOM    102  H47 BCD     1      10.780  17.890  26.330  1.00  0.00            
ATOM    103  H48 BCD     1       9.050  17.810  28.210  1.00  0.00            
ATOM    104  H49 BCD     1       8.350  18.280  26.730  1.00  0.00            
ATOM    105  H50 BCD     1       8.110  15.750  27.870  1.00  0.00            
ATOM    106  C31 BCD     1      16.840  15.870  28.240  1.00  0.00            
ATOM    107  O26 BCD     1      17.350  16.590  27.130  1.00  0.00            
ATOM    108  C32 BCD     1      16.310  14.470  27.820  1.00  0.00            
ATOM    109  O27 BCD     1      17.310  13.690  27.110  1.00  0.00            
ATOM    110  C33 BCD     1      15.120  14.740  26.890  1.00  0.00            
ATOM    111  C34 BCD     1      14.060  15.610  27.550  1.00  0.00            
ATOM    112  C35 BCD     1      14.680  16.820  28.270  1.00  0.00            
ATOM    113  O28 BCD     1      15.900  16.580  28.970  1.00  0.00            
ATOM    114  C36 BCD     1      13.720  17.430  29.250  1.00  0.00            
ATOM    115  O29 BCD     1      13.190  16.400  30.110  1.00  0.00            
ATOM    116  O30 BCD     1      14.500  13.500  26.410  1.00  0.00            
ATOM    117  H51 BCD     1      17.700  15.710  28.900  1.00  0.00            
ATOM    118  H52 BCD     1      15.910  13.960  28.710  1.00  0.00            
ATOM    119  H53 BCD     1      17.620  14.290  26.430  1.00  0.00            
ATOM    120  H54 BCD     1      15.560  15.240  26.020  1.00  0.00            
ATOM    121  H55 BCD     1      13.890  13.730  25.710  1.00  0.00            
ATOM    122  H56 BCD     1      13.470  15.050  28.280  1.00  0.00            
ATOM    123  H57 BCD     1      14.820  17.580  27.490  1.00  0.00            
ATOM    124  H58 BCD     1      14.250  18.240  29.780  1.00  0.00            
ATOM    125  H59 BCD     1      12.850  17.850  28.720  1.00  0.00            
ATOM    126  H60 BCD     1      13.860  15.730  30.270  1.00  0.00            
ATOM    127  C37 BCD     1      19.990  18.750  25.330  1.00  0.00            
ATOM    128  O31 BCD     1      19.030  18.640  24.350  1.00  0.00            
ATOM    129  C38 BCD     1      20.600  17.380  25.500  1.00  0.00            
ATOM    130  O32 BCD     1      21.240  16.940  24.290  1.00  0.00            
ATOM    131  C39 BCD     1      19.410  16.530  25.980  1.00  0.00            
ATOM    132  O33 BCD     1      19.840  15.160  26.190  1.00  0.00            
ATOM    133  C40 BCD     1      18.670  17.160  27.190  1.00  0.00            
ATOM    134  C41 BCD     1      18.510  18.720  27.230  1.00  0.00            
ATOM    135  O34 BCD     1      19.540  19.390  26.510  1.00  0.00            
ATOM    136  C42 BCD     1      18.360  19.370  28.610  1.00  0.00            
ATOM    137  O35 BCD     1      19.540  18.910  29.340  1.00  0.00            
ATOM    138  H61 BCD     1      20.720  19.410  24.850  1.00  0.00            
ATOM    139  H62 BCD     1      21.300  17.340  26.350  1.00  0.00            
ATOM    140  H63 BCD     1      20.590  16.790  23.600  1.00  0.00            
ATOM    141  H64 BCD     1      18.700  16.500  25.140  1.00  0.00            
ATOM    142  H65 BCD     1      20.380  14.840  25.470  1.00  0.00            
ATOM    143  H66 BCD     1      19.200  16.810  28.080  1.00  0.00            
ATOM    144  H67 BCD     1      17.560  18.930  26.720  1.00  0.00            
ATOM    145  H68 BCD     1      18.350  20.460  28.460  1.00  0.00            
ATOM    146  H69 BCD     1      17.420  19.150  29.140  1.00  0.00            
ATOM    147  H70 BCD     1      19.540  19.260  30.230  1.00  0.00            
ATOM    148  C1  EO8     2      19.970  13.780  20.480  1.00  0.00            
ATOM    149  O1  EO8     2      19.080  14.270  21.530  1.00  0.00            
ATOM    150  C2  EO8     2      18.440  13.240  22.360  1.00  0.00            
ATOM    151  C3  EO8     2      17.680  14.000  23.460  1.00  0.00            
ATOM    152  O2  EO8     2      16.770  14.800  22.800  1.00  0.00            
ATOM    153  C4  EO8     2      16.280  15.950  23.280  1.00  0.00            
ATOM    154  O3  EO8     2      16.590  16.390  24.330  1.00  0.00            
ATOM    155  C5  EO8     2      15.270  16.620  22.440  1.00  0.00            
ATOM    156  C6  EO8     2      14.990  16.310  21.190  1.00  0.00            
ATOM    157  C7  EO8     2      15.600  15.310  20.300  1.00  0.00            
ATOM    158  N1  EO8     2      14.120  16.990  20.490  1.00  0.00            
ATOM    159  C8  EO8     2      13.060  17.640  21.060  1.00  0.00            
ATOM    160  C9  EO8     2      11.850  17.700  20.110  1.00  0.00            
ATOM    161  C10 EO8     2      13.170  17.990  22.350  1.00  0.00            
ATOM    162  C11 EO8     2      12.170  18.800  23.060  1.00  0.00            
ATOM    163  O4  EO8     2      11.140  19.200  22.570  1.00  0.00            
ATOM    164  O5  EO8     2      12.530  19.070  24.360  1.00  0.00            
ATOM    165  C12 EO8     2      11.710  19.950  25.150  1.00  0.00            
ATOM    166  C13 EO8     2      12.360  19.850  26.600  1.00  0.00            
ATOM    167  C14 EO8     2      11.980  21.370  24.700  1.00  0.00            
ATOM    168  C15 EO8     2      14.480  17.720  23.100  1.00  0.00            
ATOM    169  C16 EO8     2      15.230  19.050  23.420  1.00  0.00            
ATOM    170  C17 EO8     2      15.120  20.190  22.580  1.00  0.00            
ATOM    171  C18 EO8     2      15.480  21.460  23.030  1.00  0.00            
ATOM    172  C19 EO8     2      15.820  21.670  24.400  1.00  0.00            
ATOM    173  C20 EO8     2      15.850  20.580  25.250  1.00  0.00            
ATOM    174  N2  EO8     2      16.040  20.860  26.750  1.00  0.00            
ATOM    175  O6  EO8     2      16.810  21.760  27.050  1.00  0.00            
ATOM    176  O7  EO8     2      15.620  20.090  27.600  1.00  0.00            
ATOM    177  C21 EO8     2      15.580  19.290  24.710  1.00  0.00            
ATOM    178  H1  EO8     2      20.330  14.530  19.770  1.00  0.00            
ATOM    179  H2  EO8     2      20.880  13.400  20.960  1.00  0.00            
ATOM    180  H3  EO8     2      19.510  12.890  20.030  1.00  0.00            
ATOM    181  H4  EO8     2      19.120  12.560  22.900  1.00  0.00            
ATOM    182  H5  EO8     2      17.640  12.740  21.820  1.00  0.00            
ATOM    183  H6  EO8     2      18.350  14.660  24.030  1.00  0.00            
ATOM    184  H7  EO8     2      17.230  13.230  24.100  1.00  0.00            
ATOM    185  H8  EO8     2      16.680  15.260  20.470  1.00  0.00            
ATOM    186  H9  EO8     2      15.150  14.330  20.510  1.00  0.00            
ATOM    187  H10 EO8     2      15.390  15.580  19.260  1.00  0.00            
ATOM    188  H11 EO8     2      13.700  16.520  19.700  1.00  0.00            
ATOM    189  H12 EO8     2      11.340  16.750  19.960  1.00  0.00            
ATOM    190  H13 EO8     2      11.130  18.480  20.400  1.00  0.00            
ATOM    191  H14 EO8     2      12.230  18.020  19.130  1.00  0.00            
ATOM    192  H15 EO8     2      10.660  19.660  25.120  1.00  0.00            
ATOM    193  H16 EO8     2      11.630  19.760  27.420  1.00  0.00            
ATOM    194  H17 EO8     2      12.920  18.910  26.630  1.00  0.00            
ATOM    195  H18 EO8     2      13.090  20.650  26.760  1.00  0.00            
ATOM    196  H19 EO8     2      11.550  22.090  25.400  1.00  0.00            
ATOM    197  H20 EO8     2      13.070  21.510  24.650  1.00  0.00            
ATOM    198  H21 EO8     2      11.620  21.680  23.710  1.00  0.00            
ATOM    199  H22 EO8     2      14.130  17.290  24.040  1.00  0.00            
ATOM    200  H23 EO8     2      14.600  20.160  21.630  1.00  0.00            
ATOM    201  H24 EO8     2      15.360  22.360  22.430  1.00  0.00            
ATOM    202  H25 EO8     2      15.900  22.700  24.730  1.00  0.00            
ATOM    203  H26 EO8     2      15.520  18.430  25.380  1.00  0.00            
TER
ENDMDL
MODEL        1
ATOM      1  C1  BCD     1      18.990  20.490  17.160  1.00  0.00            
ATOM      2  O1  BCD     1      17.980  21.320  17.640  1.00  0.00            
ATOM      3  C2  BCD     1      19.150  19.220  17.930  1.00  0.00            
ATOM      4  O2  BCD     1      17.960  18.470  17.900  1.00  0.00            
ATOM      5  C3  BCD     1      19.750  19.470  19.370  1.00  0.00            
ATOM      6  O3  BCD     1      20.190  18.220  19.930  1.00  0.00            
ATOM      7  C4  BCD     1      20.950  20.350  19.290  1.00  0.00            
ATOM      8  C5  BCD     1      20.700  21.620  18.500  1.00  0.00            
ATOM      9  O4  BCD     1      20.230  21.200  17.230  1.00  0.00            
ATOM     10  C6  BCD     1      21.940  22.460  18.250  1.00  0.00            
ATOM     11  O5  BCD     1      23.140  21.890  17.720  1.00  0.00            
ATOM     12  H1  BCD     1      18.850  20.170  16.120  1.00  0.00            
ATOM     13  H2  BCD     1      19.950  18.580  17.540  1.00  0.00            
ATOM     14  H3  BCD     1      18.390  17.620  18.060  1.00  0.00            
ATOM     15  H4  BCD     1      18.930  19.860  19.980  1.00  0.00            
ATOM     16  H5  BCD     1      20.770  18.340  20.680  1.00  0.00            
ATOM     17  H6  BCD     1      21.810  19.810  18.870  1.00  0.00            
ATOM     18  H7  BCD     1      20.010  22.210  19.110  1.00  0.00            
ATOM     19  H8  BCD     1      21.580  23.160  17.490  1.00  0.00            
ATOM     20  H9  BCD     1      22.350  23.050  19.080  1.00  0.00            
ATOM     21  H10 BCD     1      23.840  22.540  17.700  1.00  0.00            
ATOM     22  C7  BCD     1      14.520  23.370  16.390  1.00  0.00            
ATOM     23  O6  BCD     1      14.400  24.060  17.550  1.00  0.00            
ATOM     24  C8  BCD     1      14.470  21.830  16.590  1.00  0.00            
ATOM     25  O7  BCD     1      13.130  21.390  17.010  1.00  0.00            
ATOM     26  C9  BCD     1      15.640  21.350  17.450  1.00  0.00            
ATOM     27  O8  BCD     1      15.490  19.940  17.760  1.00  0.00            
ATOM     28  C10 BCD     1      16.900  21.640  16.710  1.00  0.00            
ATOM     29  C11 BCD     1      16.980  23.150  16.340  1.00  0.00            
ATOM     30  O9  BCD     1      15.790  23.670  15.720  1.00  0.00            
ATOM     31  C12 BCD     1      18.280  23.430  15.550  1.00  0.00            
ATOM     32  O10 BCD     1      18.040  24.530  14.640  1.00  0.00            
ATOM     33  H11 BCD     1      13.670  23.590  15.730  1.00  0.00            
ATOM     34  H12 BCD     1      14.610  21.390  15.590  1.00  0.00            
ATOM     35  H13 BCD     1      13.190  20.430  17.060  1.00  0.00            
ATOM     36  H14 BCD     1      15.560  21.980  18.350  1.00  0.00            
ATOM     37  H15 BCD     1      16.260  19.550  18.180  1.00  0.00            
ATOM     38  H16 BCD     1      17.000  21.050  15.800  1.00  0.00            
ATOM     39  H17 BCD     1      17.050  23.710  17.280  1.00  0.00            
ATOM     40  H18 BCD     1      19.170  23.470  16.200  1.00  0.00            
ATOM     41  H19 BCD     1      18.380  22.550  14.920  1.00  0.00            
ATOM     42  H20 BCD     1      17.100  24.450  14.440  1.00  0.00            
ATOM     43  C13 BCD     1      11.970  26.860  19.390  1.00  0.00            
ATOM     44  O11 BCD     1      12.130  26.240  20.690  1.00  0.00            
ATOM     45  C14 BCD     1      11.300  25.960  18.360  1.00  0.00            
ATOM     46  O12 BCD     1       9.970  25.640  18.800  1.00  0.00            
ATOM     47  C15 BCD     1      12.140  24.720  18.110  1.00  0.00            
ATOM     48  O13 BCD     1      11.590  23.790  17.150  1.00  0.00            
ATOM     49  C16 BCD     1      13.500  25.200  17.590  1.00  0.00            
ATOM     50  C17 BCD     1      14.140  26.260  18.420  1.00  0.00            
ATOM     51  O14 BCD     1      13.230  27.290  18.810  1.00  0.00            
ATOM     52  C18 BCD     1      15.340  26.750  17.690  1.00  0.00            
ATOM     53  O15 BCD     1      15.070  27.400  16.450  1.00  0.00            
ATOM     54  H21 BCD     1      11.290  27.710  19.460  1.00  0.00            
ATOM     55  H22 BCD     1      11.360  26.530  17.430  1.00  0.00            
ATOM     56  H23 BCD     1       9.620  25.150  18.050  1.00  0.00            
ATOM     57  H24 BCD     1      12.080  24.210  19.080  1.00  0.00            
ATOM     58  H25 BCD     1      11.980  22.930  17.370  1.00  0.00            
ATOM     59  H26 BCD     1      13.240  25.570  16.590  1.00  0.00            
ATOM     60  H27 BCD     1      14.560  25.750  19.300  1.00  0.00            
ATOM     61  H28 BCD     1      15.870  27.380  18.410  1.00  0.00            
ATOM     62  H29 BCD     1      15.960  25.860  17.490  1.00  0.00            
ATOM     63  H30 BCD     1      15.750  28.070  16.310  1.00  0.00            
ATOM     64  C19 BCD     1      12.870  27.030  24.620  1.00  0.00            
ATOM     65  O16 BCD     1      14.130  26.450  24.490  1.00  0.00            
ATOM     66  C20 BCD     1      11.630  26.190  24.360  1.00  0.00            
ATOM     67  O17 BCD     1      11.690  24.940  25.210  1.00  0.00            
ATOM     68  C21 BCD     1      11.580  25.780  22.930  1.00  0.00            
ATOM     69  O18 BCD     1      10.320  25.020  22.740  1.00  0.00            
ATOM     70  C22 BCD     1      11.750  26.960  21.930  1.00  0.00            
ATOM     71  C23 BCD     1      12.830  27.990  22.450  1.00  0.00            
ATOM     72  O19 BCD     1      12.860  28.200  23.890  1.00  0.00            
ATOM     73  C24 BCD     1      12.930  29.270  21.580  1.00  0.00            
ATOM     74  O20 BCD     1      11.760  30.110  21.830  1.00  0.00            
ATOM     75  H31 BCD     1      12.770  27.450  25.630  1.00  0.00            
ATOM     76  H32 BCD     1      10.700  26.740  24.550  1.00  0.00            
ATOM     77  H33 BCD     1      12.520  24.530  24.980  1.00  0.00            
ATOM     78  H34 BCD     1      12.430  25.160  22.650  1.00  0.00            
ATOM     79  H35 BCD     1      10.330  24.320  23.390  1.00  0.00            
ATOM     80  H36 BCD     1      10.840  27.520  21.690  1.00  0.00            
ATOM     81  H37 BCD     1      13.760  27.490  22.160  1.00  0.00            
ATOM     82  H38 BCD     1      13.800  29.870  21.870  1.00  0.00            
ATOM     83  H39 BCD     1      13.040  29.120  20.500  1.00  0.00            
ATOM     84  H40 BCD     1      11.620  30.300  22.760  1.00  0.00            
ATOM     85  C25 BCD     1      16.820  24.460  27.150  1.00  0.00            
ATOM     86  O21 BCD     1      17.870  24.250  26.260  1.00  0.00            
ATOM     87  C26 BCD     1      15.690  23.580  26.720  1.00  0.00            
ATOM     88  O22 BCD     1      16.220  22.270  26.490  1.00  0.00            
ATOM     89  C27 BCD     1      15.020  24.200  25.410  1.00  0.00            
ATOM     90  O23 BCD     1      13.920  23.470  24.980  1.00  0.00            
ATOM     91  C28 BCD     1      14.720  25.710  25.680  1.00  0.00            
ATOM     92  C29 BCD     1      16.000  26.380  26.030  1.00  0.00            
ATOM     93  O24 BCD     1      16.540  25.850  27.260  1.00  0.00            
ATOM     94  C30 BCD     1      15.840  27.870  26.210  1.00  0.00            
ATOM     95  O25 BCD     1      14.860  28.260  27.170  1.00  0.00            
ATOM     96  H41 BCD     1      17.030  24.120  28.170  1.00  0.00            
ATOM     97  H42 BCD     1      14.920  23.550  27.500  1.00  0.00            
ATOM     98  H43 BCD     1      16.910  22.190  27.160  1.00  0.00            
ATOM     99  H44 BCD     1      15.820  24.240  24.660  1.00  0.00            
ATOM    100  H45 BCD     1      14.170  22.540  24.920  1.00  0.00            
ATOM    101  H46 BCD     1      13.950  25.730  26.460  1.00  0.00            
ATOM    102  H47 BCD     1      16.720  26.150  25.230  1.00  0.00            
ATOM    103  H48 BCD     1      16.740  28.290  26.680  1.00  0.00            
ATOM    104  H49 BCD     1      15.780  28.290  25.200  1.00  0.00            
ATOM    105  H50 BCD     1      14.820  29.220  27.190  1.00  0.00            
ATOM    106  C31 BCD     1      21.760  22.520  25.950  1.00  0.00            
ATOM    107  O26 BCD     1      21.500  22.160  24.570  1.00  0.00            
ATOM    108  C32 BCD     1      20.810  21.820  26.970  1.00  0.00            
ATOM    109  O27 BCD     1      21.100  20.420  26.870  1.00  0.00            
ATOM    110  C33 BCD     1      19.350  22.270  26.830  1.00  0.00            
ATOM    111  C34 BCD     1      19.200  23.790  26.820  1.00  0.00            
ATOM    112  C35 BCD     1      20.250  24.410  25.890  1.00  0.00            
ATOM    113  O28 BCD     1      21.590  23.930  26.060  1.00  0.00            
ATOM    114  C36 BCD     1      20.280  25.940  26.080  1.00  0.00            
ATOM    115  O29 BCD     1      20.480  26.300  27.430  1.00  0.00            
ATOM    116  O30 BCD     1      18.550  21.670  27.910  1.00  0.00            
ATOM    117  H51 BCD     1      22.830  22.410  26.180  1.00  0.00            
ATOM    118  H52 BCD     1      21.200  22.200  27.920  1.00  0.00            
ATOM    119  H53 BCD     1      20.610  20.020  27.600  1.00  0.00            
ATOM    120  H54 BCD     1      19.030  21.840  25.860  1.00  0.00            
ATOM    121  H55 BCD     1      18.830  20.750  28.020  1.00  0.00            
ATOM    122  H56 BCD     1      19.340  24.110  27.860  1.00  0.00            
ATOM    123  H57 BCD     1      19.940  24.190  24.860  1.00  0.00            
ATOM    124  H58 BCD     1      21.060  26.370  25.440  1.00  0.00            
ATOM    125  H59 BCD     1      19.340  26.330  25.670  1.00  0.00            
ATOM    126  H60 BCD     1      21.370  26.040  27.660  1.00  0.00            
ATOM    127  C37 BCD     1      22.580  20.590  21.000  1.00  0.00            
ATOM    128  O31 BCD     1      21.240  20.730  20.670  1.00  0.00            
ATOM    129  C38 BCD     1      22.860  19.690  22.220  1.00  0.00            
ATOM    130  O32 BCD     1      22.450  18.390  21.960  1.00  0.00            
ATOM    131  C39 BCD     1      22.260  20.180  23.470  1.00  0.00            
ATOM    132  O33 BCD     1      22.620  19.350  24.580  1.00  0.00            
ATOM    133  C40 BCD     1      22.590  21.610  23.790  1.00  0.00            
ATOM    134  C41 BCD     1      22.800  22.540  22.620  1.00  0.00            
ATOM    135  O34 BCD     1      23.140  21.910  21.380  1.00  0.00            
ATOM    136  C42 BCD     1      23.960  23.500  22.910  1.00  0.00            
ATOM    137  O35 BCD     1      25.180  22.690  22.960  1.00  0.00            
ATOM    138  H61 BCD     1      23.130  20.290  20.100  1.00  0.00            
ATOM    139  H62 BCD     1      23.930  19.730  22.480  1.00  0.00            
ATOM    140  H63 BCD     1      22.760  17.950  22.750  1.00  0.00            
ATOM    141  H64 BCD     1      21.190  20.140  23.230  1.00  0.00            
ATOM    142  H65 BCD     1      22.060  19.660  25.300  1.00  0.00            
ATOM    143  H66 BCD     1      23.480  21.550  24.440  1.00  0.00            
ATOM    144  H67 BCD     1      21.870  23.100  22.520  1.00  0.00            
ATOM    145  H68 BCD     1      23.950  24.220  22.080  1.00  0.00            
ATOM    146  H69 BCD     1      23.900  24.040  23.870  1.00  0.00            
ATOM    147  H70 BCD     1      25.550  22.740  23.840  1.00  0.00            
ATOM    148  C1  EO8     2      16.610  18.730  26.500  1.00  0.00            
ATOM    149  O1  EO8     2      17.190  18.630  25.150  1.00  0.00            
ATOM    150  C2  EO8     2      18.550  18.450  25.190  1.00  0.00            
ATOM    151  C3  EO8     2      19.050  18.080  23.800  1.00  0.00            
ATOM    152  O2  EO8     2      18.350  18.960  22.850  1.00  0.00            
ATOM    153  C4  EO8     2      18.380  20.350  22.880  1.00  0.00            
ATOM    154  O3  EO8     2      19.210  21.050  23.450  1.00  0.00            
ATOM    155  C5  EO8     2      17.360  21.030  22.020  1.00  0.00            
ATOM    156  C6  EO8     2      16.360  20.330  21.410  1.00  0.00            
ATOM    157  C7  EO8     2      16.190  18.890  21.200  1.00  0.00            
ATOM    158  N1  EO8     2      15.340  21.070  20.870  1.00  0.00            
ATOM    159  C8  EO8     2      15.020  22.360  21.190  1.00  0.00            
ATOM    160  C9  EO8     2      13.670  22.800  20.670  1.00  0.00            
ATOM    161  C10 EO8     2      15.970  23.210  21.720  1.00  0.00            
ATOM    162  C11 EO8     2      15.770  24.680  21.980  1.00  0.00            
ATOM    163  O4  EO8     2      14.750  25.170  21.720  1.00  0.00            
ATOM    164  O5  EO8     2      16.810  25.310  22.610  1.00  0.00            
ATOM    165  C12 EO8     2      16.860  26.760  22.590  1.00  0.00            
ATOM    166  C13 EO8     2      18.220  27.300  23.170  1.00  0.00            
ATOM    167  C14 EO8     2      16.720  27.280  21.150  1.00  0.00            
ATOM    168  C15 EO8     2      17.310  22.590  22.140  1.00  0.00            
ATOM    169  C16 EO8     2      18.360  23.250  21.220  1.00  0.00            
ATOM    170  C17 EO8     2      18.090  23.540  19.840  1.00  0.00            
ATOM    171  C18 EO8     2      18.940  24.390  19.160  1.00  0.00            
ATOM    172  C19 EO8     2      20.010  25.050  19.770  1.00  0.00            
ATOM    173  C20 EO8     2      20.240  24.850  21.110  1.00  0.00            
ATOM    174  N2  EO8     2      21.360  25.600  21.780  1.00  0.00            
ATOM    175  O6  EO8     2      22.440  25.690  21.160  1.00  0.00            
ATOM    176  O7  EO8     2      21.190  26.020  22.920  1.00  0.00            
ATOM    177  C21 EO8     2      19.450  23.920  21.840  1.00  0.00            
ATOM    178  H1  EO8     2      15.520  18.880  26.440  1.00  0.00            
ATOM    179  H2  EO8     2      16.780  17.770  26.990  1.00  0.00            
ATOM    180  H3  EO8     2      17.020  19.490  27.180  1.00  0.00            
ATOM    181  H4  EO8     2      18.830  17.640  25.880  1.00  0.00            
ATOM    182  H5  EO8     2      19.020  19.380  25.530  1.00  0.00            
ATOM    183  H6  EO8     2      18.790  17.040  23.560  1.00  0.00            
ATOM    184  H7  EO8     2      20.140  18.190  23.740  1.00  0.00            
ATOM    185  H8  EO8     2      16.020  18.220  22.050  1.00  0.00            
ATOM    186  H9  EO8     2      15.300  18.560  20.640  1.00  0.00            
ATOM    187  H10 EO8     2      17.040  18.400  20.700  1.00  0.00            
ATOM    188  H11 EO8     2      14.750  20.610  20.190  1.00  0.00            
ATOM    189  H12 EO8     2      13.020  22.010  20.260  1.00  0.00            
ATOM    190  H13 EO8     2      13.070  23.200  21.490  1.00  0.00            
ATOM    191  H14 EO8     2      13.820  23.490  19.830  1.00  0.00            
ATOM    192  H15 EO8     2      16.010  27.070  23.200  1.00  0.00            
ATOM    193  H16 EO8     2      19.020  27.240  22.420  1.00  0.00            
ATOM    194  H17 EO8     2      18.140  28.290  23.660  1.00  0.00            
ATOM    195  H18 EO8     2      18.510  26.590  23.950  1.00  0.00            
ATOM    196  H19 EO8     2      16.950  28.350  21.190  1.00  0.00            
ATOM    197  H20 EO8     2      17.470  26.800  20.500  1.00  0.00            
ATOM    198  H21 EO8     2      15.710  27.120  20.760  1.00  0.00            
ATOM    199  H22 EO8     2      17.450  22.860  23.200  1.00  0.00            
ATOM    200  H23 EO8     2      17.350  22.950  19.320  1.00  0.00            
ATOM    201  H24 EO8     2      18.810  24.640  18.110  1.00  0.00            
ATOM    202  H25 EO8     2      20.610  25.760  19.210  1.00  0.00            
ATOM    203  H26 EO8     2      19.670  23.740  22.890  1.00  0.00            
TER
ENDMDL
MODEL        1
ATOM      1  C1  BCD     1      13.150  23.500  26.410  1.00  0.00            
ATOM      2  O1  BCD     1      12.160  24.260  27.210  1.00  0.00            
ATOM      3  C2  BCD     1      13.210  22.000  27.010  1.00  0.00            
ATOM      4  O2  BCD     1      11.900  21.360  27.220  1.00  0.00            
ATOM      5  C3  BCD     1      13.980  21.980  28.320  1.00  0.00            
ATOM      6  O3  BCD     1      14.200  20.590  28.840  1.00  0.00            
ATOM      7  C4  BCD     1      15.350  22.660  28.190  1.00  0.00            
ATOM      8  C5  BCD     1      15.080  24.030  27.690  1.00  0.00            
ATOM      9  O4  BCD     1      14.490  24.090  26.420  1.00  0.00            
ATOM     10  C6  BCD     1      16.380  24.790  27.550  1.00  0.00            
ATOM     11  O5  BCD     1      17.370  24.110  26.830  1.00  0.00            
ATOM     12  H1  BCD     1      12.820  23.400  25.370  1.00  0.00            
ATOM     13  H2  BCD     1      13.830  21.410  26.320  1.00  0.00            
ATOM     14  H3  BCD     1      12.180  20.440  27.290  1.00  0.00            
ATOM     15  H4  BCD     1      13.390  22.560  29.050  1.00  0.00            
ATOM     16  H5  BCD     1      15.020  20.690  29.340  1.00  0.00            
ATOM     17  H6  BCD     1      15.930  22.080  27.460  1.00  0.00            
ATOM     18  H7  BCD     1      14.400  24.510  28.410  1.00  0.00            
ATOM     19  H8  BCD     1      16.360  25.750  27.020  1.00  0.00            
ATOM     20  H9  BCD     1      16.730  25.070  28.550  1.00  0.00            
ATOM     21  H10 BCD     1      18.180  24.630  26.730  1.00  0.00            
ATOM     22  C7  BCD     1       8.860  26.710  26.870  1.00  0.00            
ATOM     23  O6  BCD     1       9.040  27.340  28.220  1.00  0.00            
ATOM     24  C8  BCD     1       8.570  25.240  26.930  1.00  0.00            
ATOM     25  O7  BCD     1       7.390  25.050  27.750  1.00  0.00            
ATOM     26  C9  BCD     1       9.770  24.480  27.470  1.00  0.00            
ATOM     27  O8  BCD     1       9.580  23.080  27.440  1.00  0.00            
ATOM     28  C10 BCD     1      10.990  24.780  26.610  1.00  0.00            
ATOM     29  C11 BCD     1      11.210  26.270  26.470  1.00  0.00            
ATOM     30  O9  BCD     1      10.000  26.920  26.020  1.00  0.00            
ATOM     31  C12 BCD     1      12.350  26.640  25.490  1.00  0.00            
ATOM     32  O10 BCD     1      12.130  26.020  24.270  1.00  0.00            
ATOM     33  H11 BCD     1       8.050  27.190  26.310  1.00  0.00            
ATOM     34  H12 BCD     1       8.270  24.830  25.960  1.00  0.00            
ATOM     35  H13 BCD     1       7.260  24.100  27.690  1.00  0.00            
ATOM     36  H14 BCD     1       9.980  24.880  28.470  1.00  0.00            
ATOM     37  H15 BCD     1      10.400  22.710  27.790  1.00  0.00            
ATOM     38  H16 BCD     1      10.760  24.440  25.590  1.00  0.00            
ATOM     39  H17 BCD     1      11.430  26.560  27.500  1.00  0.00            
ATOM     40  H18 BCD     1      12.400  27.730  25.350  1.00  0.00            
ATOM     41  H19 BCD     1      13.300  26.320  25.930  1.00  0.00            
ATOM     42  H20 BCD     1      11.200  25.800  24.200  1.00  0.00            
ATOM     43  C13 BCD     1       7.140  30.120  30.600  1.00  0.00            
ATOM     44  O11 BCD     1       7.470  29.210  31.700  1.00  0.00            
ATOM     45  C14 BCD     1       6.150  29.460  29.550  1.00  0.00            
ATOM     46  O12 BCD     1       4.960  29.110  30.170  1.00  0.00            
ATOM     47  C15 BCD     1       6.880  28.230  29.020  1.00  0.00            
ATOM     48  O13 BCD     1       6.090  27.470  28.130  1.00  0.00            
ATOM     49  C16 BCD     1       8.270  28.550  28.390  1.00  0.00            
ATOM     50  C17 BCD     1       9.130  29.490  29.250  1.00  0.00            
ATOM     51  O14 BCD     1       8.380  30.520  29.950  1.00  0.00            
ATOM     52  C18 BCD     1      10.400  29.960  28.530  1.00  0.00            
ATOM     53  O15 BCD     1       9.960  31.080  27.760  1.00  0.00            
ATOM     54  H21 BCD     1       6.660  31.020  30.990  1.00  0.00            
ATOM     55  H22 BCD     1       6.020  30.210  28.770  1.00  0.00            
ATOM     56  H23 BCD     1       4.560  29.960  30.390  1.00  0.00            
ATOM     57  H24 BCD     1       6.960  27.600  29.920  1.00  0.00            
ATOM     58  H25 BCD     1       6.520  26.620  27.950  1.00  0.00            
ATOM     59  H26 BCD     1       8.080  29.010  27.410  1.00  0.00            
ATOM     60  H27 BCD     1       9.460  28.790  30.040  1.00  0.00            
ATOM     61  H28 BCD     1      11.170  30.230  29.260  1.00  0.00            
ATOM     62  H29 BCD     1      10.850  29.210  27.860  1.00  0.00            
ATOM     63  H30 BCD     1       9.280  31.420  28.340  1.00  0.00            
ATOM     64  C19 BCD     1       9.190  29.120  35.400  1.00  0.00            
ATOM     65  O16 BCD     1      10.000  28.010  34.960  1.00  0.00            
ATOM     66  C20 BCD     1       7.690  28.750  35.370  1.00  0.00            
ATOM     67  O17 BCD     1       7.480  27.560  36.190  1.00  0.00            
ATOM     68  C21 BCD     1       7.250  28.480  33.920  1.00  0.00            
ATOM     69  O18 BCD     1       5.860  28.090  33.940  1.00  0.00            
ATOM     70  C22 BCD     1       7.550  29.730  33.020  1.00  0.00            
ATOM     71  C23 BCD     1       8.950  30.360  33.340  1.00  0.00            
ATOM     72  O19 BCD     1       9.450  30.310  34.700  1.00  0.00            
ATOM     73  C24 BCD     1       9.080  31.810  32.940  1.00  0.00            
ATOM     74  O20 BCD     1       8.150  32.650  33.700  1.00  0.00            
ATOM     75  H31 BCD     1       9.340  29.330  36.470  1.00  0.00            
ATOM     76  H32 BCD     1       7.130  29.580  35.820  1.00  0.00            
ATOM     77  H33 BCD     1       7.970  26.840  35.780  1.00  0.00            
ATOM     78  H34 BCD     1       7.890  27.640  33.600  1.00  0.00            
ATOM     79  H35 BCD     1       5.630  27.520  33.210  1.00  0.00            
ATOM     80  H36 BCD     1       6.740  30.450  33.180  1.00  0.00            
ATOM     81  H37 BCD     1       9.720  29.770  32.830  1.00  0.00            
ATOM     82  H38 BCD     1      10.130  32.080  33.160  1.00  0.00            
ATOM     83  H39 BCD     1       8.960  31.900  31.850  1.00  0.00            
ATOM     84  H40 BCD     1       8.660  33.450  33.870  1.00  0.00            
ATOM     85  C25 BCD     1      12.320  25.150  36.950  1.00  0.00            
ATOM     86  O21 BCD     1      13.190  24.960  35.770  1.00  0.00            
ATOM     87  C26 BCD     1      10.870  24.660  36.570  1.00  0.00            
ATOM     88  O22 BCD     1      10.850  23.350  36.040  1.00  0.00            
ATOM     89  C27 BCD     1      10.260  25.700  35.530  1.00  0.00            
ATOM     90  O23 BCD     1       8.860  25.320  35.260  1.00  0.00            
ATOM     91  C28 BCD     1      10.410  27.120  35.950  1.00  0.00            
ATOM     92  C29 BCD     1      11.800  27.460  36.500  1.00  0.00            
ATOM     93  O24 BCD     1      12.260  26.450  37.430  1.00  0.00            
ATOM     94  C30 BCD     1      11.980  28.860  37.100  1.00  0.00            
ATOM     95  O25 BCD     1      11.170  28.970  38.230  1.00  0.00            
ATOM     96  H41 BCD     1      12.610  24.440  37.740  1.00  0.00            
ATOM     97  H42 BCD     1      10.250  24.640  37.480  1.00  0.00            
ATOM     98  H43 BCD     1      10.210  23.400  35.330  1.00  0.00            
ATOM     99  H44 BCD     1      10.820  25.720  34.590  1.00  0.00            
ATOM    100  H45 BCD     1       8.830  24.500  34.770  1.00  0.00            
ATOM    101  H46 BCD     1       9.750  27.290  36.820  1.00  0.00            
ATOM    102  H47 BCD     1      12.520  27.380  35.670  1.00  0.00            
ATOM    103  H48 BCD     1      13.000  29.090  37.440  1.00  0.00            
ATOM    104  H49 BCD     1      11.680  29.560  36.320  1.00  0.00            
ATOM    105  H50 BCD     1      11.560  28.510  38.980  1.00  0.00            
ATOM    106  C31 BCD     1      16.670  22.930  34.810  1.00  0.00            
ATOM    107  O26 BCD     1      16.470  23.060  33.430  1.00  0.00            
ATOM    108  C32 BCD     1      15.620  22.010  35.490  1.00  0.00            
ATOM    109  O27 BCD     1      15.530  20.720  34.900  1.00  0.00            
ATOM    110  C33 BCD     1      14.270  22.790  35.470  1.00  0.00            
ATOM    111  C34 BCD     1      14.380  24.210  36.000  1.00  0.00            
ATOM    112  C35 BCD     1      15.570  24.990  35.400  1.00  0.00            
ATOM    113  O28 BCD     1      16.720  24.190  35.500  1.00  0.00            
ATOM    114  C36 BCD     1      15.730  26.400  36.080  1.00  0.00            
ATOM    115  O29 BCD     1      16.760  27.070  35.420  1.00  0.00            
ATOM    116  O30 BCD     1      13.260  22.160  36.290  1.00  0.00            
ATOM    117  H51 BCD     1      17.690  22.600  35.030  1.00  0.00            
ATOM    118  H52 BCD     1      15.850  21.900  36.560  1.00  0.00            
ATOM    119  H53 BCD     1      14.930  20.280  35.500  1.00  0.00            
ATOM    120  H54 BCD     1      13.960  22.940  34.430  1.00  0.00            
ATOM    121  H55 BCD     1      12.400  22.560  36.110  1.00  0.00            
ATOM    122  H56 BCD     1      14.670  24.080  37.050  1.00  0.00            
ATOM    123  H57 BCD     1      15.320  25.090  34.340  1.00  0.00            
ATOM    124  H58 BCD     1      14.790  26.960  36.090  1.00  0.00            
ATOM    125  H59 BCD     1      16.060  26.210  37.110  1.00  0.00            
ATOM    126  H60 BCD     1      16.560  27.070  34.480  1.00  0.00            
ATOM    127  C37 BCD     1      17.340  22.300  29.650  1.00  0.00            
ATOM    128  O31 BCD     1      15.950  22.620  29.530  1.00  0.00            
ATOM    129  C38 BCD     1      17.570  20.980  30.430  1.00  0.00            
ATOM    130  O32 BCD     1      16.960  19.860  29.730  1.00  0.00            
ATOM    131  C39 BCD     1      16.940  21.210  31.830  1.00  0.00            
ATOM    132  O33 BCD     1      17.160  20.070  32.670  1.00  0.00            
ATOM    133  C40 BCD     1      17.390  22.530  32.540  1.00  0.00            
ATOM    134  C41 BCD     1      17.840  23.660  31.620  1.00  0.00            
ATOM    135  O34 BCD     1      18.070  23.300  30.280  1.00  0.00            
ATOM    136  C42 BCD     1      19.070  24.360  32.160  1.00  0.00            
ATOM    137  O35 BCD     1      20.160  23.560  32.080  1.00  0.00            
ATOM    138  H61 BCD     1      17.710  22.230  28.620  1.00  0.00            
ATOM    139  H62 BCD     1      18.640  20.840  30.630  1.00  0.00            
ATOM    140  H63 BCD     1      17.260  19.100  30.230  1.00  0.00            
ATOM    141  H64 BCD     1      15.880  21.350  31.580  1.00  0.00            
ATOM    142  H65 BCD     1      16.680  20.370  33.450  1.00  0.00            
ATOM    143  H66 BCD     1      18.310  22.280  33.080  1.00  0.00            
ATOM    144  H67 BCD     1      17.030  24.400  31.620  1.00  0.00            
ATOM    145  H68 BCD     1      19.340  25.230  31.550  1.00  0.00            
ATOM    146  H69 BCD     1      18.920  24.770  33.170  1.00  0.00            
ATOM    147  H70 BCD     1      20.570  23.420  32.940  1.00  0.00            
ATOM    148  C1  EO8     2      10.830  17.310  32.560  1.00  0.00            
ATOM    149  O1  EO8     2      11.610  18.430  32.990  1.00  0.00            
ATOM    150  C2  EO8     2      12.800  18.670  32.270  1.00  0.00            
ATOM    151  C3  EO8     2      13.240  20.100  32.650  1.00  0.00            
ATOM    152  O2  EO8     2      12.470  21.020  31.990  1.00  0.00            
ATOM    153  C4  EO8     2      12.910  22.300  31.790  1.00  0.00            
ATOM    154  O3  EO8     2      14.000  22.610  32.160  1.00  0.00            
ATOM    155  C5  EO8     2      11.870  23.230  31.250  1.00  0.00            
ATOM    156  C6  EO8     2      10.700  22.740  30.750  1.00  0.00            
ATOM    157  C7  EO8     2      10.460  21.440  30.140  1.00  0.00            
ATOM    158  N1  EO8     2       9.610  23.630  30.770  1.00  0.00            
ATOM    159  C8  EO8     2       9.620  24.880  31.320  1.00  0.00            
ATOM    160  C9  EO8     2       8.160  25.390  31.380  1.00  0.00            
ATOM    161  C10 EO8     2      10.730  25.380  31.820  1.00  0.00            
ATOM    162  C11 EO8     2      10.770  26.730  32.410  1.00  0.00            
ATOM    163  O4  EO8     2       9.900  27.550  32.280  1.00  0.00            
ATOM    164  O5  EO8     2      11.990  27.080  32.890  1.00  0.00            
ATOM    165  C12 EO8     2      12.390  28.430  33.020  1.00  0.00            
ATOM    166  C13 EO8     2      13.880  28.430  33.480  1.00  0.00            
ATOM    167  C14 EO8     2      12.360  29.220  31.710  1.00  0.00            
ATOM    168  C15 EO8     2      12.080  24.670  31.740  1.00  0.00            
ATOM    169  C16 EO8     2      13.120  25.420  30.900  1.00  0.00            
ATOM    170  C17 EO8     2      12.720  26.060  29.730  1.00  0.00            
ATOM    171  C18 EO8     2      13.670  26.840  29.080  1.00  0.00            
ATOM    172  C19 EO8     2      14.920  27.140  29.600  1.00  0.00            
ATOM    173  C20 EO8     2      15.320  26.490  30.800  1.00  0.00            
ATOM    174  N2  EO8     2      16.530  26.870  31.470  1.00  0.00            
ATOM    175  O6  EO8     2      17.410  27.420  30.880  1.00  0.00            
ATOM    176  O7  EO8     2      16.510  26.830  32.700  1.00  0.00            
ATOM    177  C21 EO8     2      14.440  25.580  31.380  1.00  0.00            
ATOM    178  H1  EO8     2      10.790  17.270  31.460  1.00  0.00            
ATOM    179  H2  EO8     2      11.250  16.410  33.030  1.00  0.00            
ATOM    180  H3  EO8     2       9.780  17.390  32.830  1.00  0.00            
ATOM    181  H4  EO8     2      12.650  18.490  31.200  1.00  0.00            
ATOM    182  H5  EO8     2      13.550  17.950  32.610  1.00  0.00            
ATOM    183  H6  EO8     2      14.290  20.230  32.360  1.00  0.00            
ATOM    184  H7  EO8     2      13.140  20.210  33.740  1.00  0.00            
ATOM    185  H8  EO8     2      11.290  20.980  29.590  1.00  0.00            
ATOM    186  H9  EO8     2      10.180  20.730  30.930  1.00  0.00            
ATOM    187  H10 EO8     2       9.590  21.510  29.470  1.00  0.00            
ATOM    188  H11 EO8     2       8.670  23.260  30.690  1.00  0.00            
ATOM    189  H12 EO8     2       7.560  24.830  30.650  1.00  0.00            
ATOM    190  H13 EO8     2       7.740  25.280  32.390  1.00  0.00            
ATOM    191  H14 EO8     2       8.010  26.470  31.260  1.00  0.00            
ATOM    192  H15 EO8     2      11.770  29.020  33.710  1.00  0.00            
ATOM    193  H16 EO8     2      14.520  29.040  32.850  1.00  0.00            
ATOM    194  H17 EO8     2      13.970  29.070  34.370  1.00  0.00            
ATOM    195  H18 EO8     2      14.420  27.470  33.570  1.00  0.00            
ATOM    196  H19 EO8     2      11.330  29.430  31.390  1.00  0.00            
ATOM    197  H20 EO8     2      13.020  30.100  31.680  1.00  0.00            
ATOM    198  H21 EO8     2      12.800  28.680  30.860  1.00  0.00            
ATOM    199  H22 EO8     2      12.410  24.620  32.790  1.00  0.00            
ATOM    200  H23 EO8     2      11.690  25.980  29.400  1.00  0.00            
ATOM    201  H24 EO8     2      13.420  27.430  28.200  1.00  0.00            
ATOM    202  H25 EO8     2      15.600  27.830  29.110  1.00  0.00            
ATOM    203  H26 EO8     2      14.690  25.100  32.320  1.00  0.00            
TER
ENDMDL
MODEL        1
ATOM      1  C1  BCD     1      17.180  17.080  23.490  1.00  0.00            
ATOM      2  O1  BCD     1      16.390  18.250  23.990  1.00  0.00            
ATOM      3  C2  BCD     1      17.820  16.260  24.600  1.00  0.00            
ATOM      4  O2  BCD     1      16.820  15.910  25.610  1.00  0.00            
ATOM      5  C3  BCD     1      19.030  17.040  25.230  1.00  0.00            
ATOM      6  O3  BCD     1      19.620  16.240  26.280  1.00  0.00            
ATOM      7  C4  BCD     1      20.030  17.390  24.120  1.00  0.00            
ATOM      8  C5  BCD     1      19.320  18.160  23.000  1.00  0.00            
ATOM      9  O4  BCD     1      18.150  17.520  22.510  1.00  0.00            
ATOM     10  C6  BCD     1      20.340  18.510  21.860  1.00  0.00            
ATOM     11  O5  BCD     1      20.840  17.240  21.350  1.00  0.00            
ATOM     12  H1  BCD     1      16.460  16.480  22.920  1.00  0.00            
ATOM     13  H2  BCD     1      18.230  15.360  24.130  1.00  0.00            
ATOM     14  H3  BCD     1      17.390  15.530  26.290  1.00  0.00            
ATOM     15  H4  BCD     1      18.700  18.020  25.610  1.00  0.00            
ATOM     16  H5  BCD     1      20.530  16.440  26.530  1.00  0.00            
ATOM     17  H6  BCD     1      20.460  16.490  23.680  1.00  0.00            
ATOM     18  H7  BCD     1      19.120  19.170  23.390  1.00  0.00            
ATOM     19  H8  BCD     1      19.850  19.020  21.030  1.00  0.00            
ATOM     20  H9  BCD     1      21.130  19.170  22.230  1.00  0.00            
ATOM     21  H10 BCD     1      21.110  17.420  20.450  1.00  0.00            
ATOM     22  C7  BCD     1      12.430  19.490  23.770  1.00  0.00            
ATOM     23  O6  BCD     1      12.800  20.860  24.190  1.00  0.00            
ATOM     24  C8  BCD     1      12.720  18.340  24.750  1.00  0.00            
ATOM     25  O7  BCD     1      11.880  18.720  25.880  1.00  0.00            
ATOM     26  C9  BCD     1      14.170  18.260  25.090  1.00  0.00            
ATOM     27  O8  BCD     1      14.420  17.350  26.160  1.00  0.00            
ATOM     28  C10 BCD     1      14.960  18.030  23.810  1.00  0.00            
ATOM     29  C11 BCD     1      14.610  19.020  22.800  1.00  0.00            
ATOM     30  O9  BCD     1      13.210  19.140  22.640  1.00  0.00            
ATOM     31  C12 BCD     1      15.160  18.800  21.420  1.00  0.00            
ATOM     32  O10 BCD     1      15.160  17.470  20.830  1.00  0.00            
ATOM     33  H11 BCD     1      11.400  19.560  23.410  1.00  0.00            
ATOM     34  H12 BCD     1      12.400  17.410  24.260  1.00  0.00            
ATOM     35  H13 BCD     1      12.250  18.470  26.730  1.00  0.00            
ATOM     36  H14 BCD     1      14.460  19.290  25.330  1.00  0.00            
ATOM     37  H15 BCD     1      15.070  16.720  25.840  1.00  0.00            
ATOM     38  H16 BCD     1      14.730  17.020  23.430  1.00  0.00            
ATOM     39  H17 BCD     1      14.900  20.020  23.160  1.00  0.00            
ATOM     40  H18 BCD     1      14.660  19.450  20.690  1.00  0.00            
ATOM     41  H19 BCD     1      16.210  19.110  21.410  1.00  0.00            
ATOM     42  H20 BCD     1      15.930  17.390  20.260  1.00  0.00            
ATOM     43  C13 BCD     1      11.320  24.450  25.570  1.00  0.00            
ATOM     44  O11 BCD     1      12.410  24.350  26.560  1.00  0.00            
ATOM     45  C14 BCD     1      10.390  23.250  25.820  1.00  0.00            
ATOM     46  O12 BCD     1       9.930  23.340  27.170  1.00  0.00            
ATOM     47  C15 BCD     1      11.130  21.940  25.500  1.00  0.00            
ATOM     48  O13 BCD     1      10.200  20.820  25.560  1.00  0.00            
ATOM     49  C16 BCD     1      11.820  21.910  24.180  1.00  0.00            
ATOM     50  C17 BCD     1      12.540  23.150  23.890  1.00  0.00            
ATOM     51  O14 BCD     1      11.850  24.390  24.290  1.00  0.00            
ATOM     52  C18 BCD     1      13.090  23.280  22.450  1.00  0.00            
ATOM     53  O15 BCD     1      12.060  23.170  21.450  1.00  0.00            
ATOM     54  H21 BCD     1      10.850  25.420  25.740  1.00  0.00            
ATOM     55  H22 BCD     1       9.630  23.340  25.030  1.00  0.00            
ATOM     56  H23 BCD     1      10.680  23.470  27.760  1.00  0.00            
ATOM     57  H24 BCD     1      11.830  21.870  26.340  1.00  0.00            
ATOM     58  H25 BCD     1      10.710  20.020  25.680  1.00  0.00            
ATOM     59  H26 BCD     1      11.040  21.700  23.440  1.00  0.00            
ATOM     60  H27 BCD     1      13.460  23.210  24.500  1.00  0.00            
ATOM     61  H28 BCD     1      13.520  24.280  22.350  1.00  0.00            
ATOM     62  H29 BCD     1      13.880  22.520  22.310  1.00  0.00            
ATOM     63  H30 BCD     1      12.030  22.280  21.080  1.00  0.00            
ATOM     64  C19 BCD     1      14.790  26.320  29.280  1.00  0.00            
ATOM     65  O16 BCD     1      15.870  25.450  28.940  1.00  0.00            
ATOM     66  C20 BCD     1      13.630  25.540  29.860  1.00  0.00            
ATOM     67  O17 BCD     1      14.060  24.730  30.930  1.00  0.00            
ATOM     68  C21 BCD     1      13.000  24.630  28.820  1.00  0.00            
ATOM     69  O18 BCD     1      11.800  23.950  29.360  1.00  0.00            
ATOM     70  C22 BCD     1      12.600  25.370  27.550  1.00  0.00            
ATOM     71  C23 BCD     1      13.730  26.440  27.140  1.00  0.00            
ATOM     72  O19 BCD     1      14.350  27.170  28.200  1.00  0.00            
ATOM     73  C24 BCD     1      13.220  27.360  26.060  1.00  0.00            
ATOM     74  O20 BCD     1      12.010  28.100  26.510  1.00  0.00            
ATOM     75  H31 BCD     1      15.090  27.010  30.080  1.00  0.00            
ATOM     76  H32 BCD     1      12.910  26.320  30.130  1.00  0.00            
ATOM     77  H33 BCD     1      14.830  24.260  30.580  1.00  0.00            
ATOM     78  H34 BCD     1      13.750  23.890  28.500  1.00  0.00            
ATOM     79  H35 BCD     1      12.060  23.370  30.070  1.00  0.00            
ATOM     80  H36 BCD     1      11.690  25.970  27.690  1.00  0.00            
ATOM     81  H37 BCD     1      14.570  25.860  26.730  1.00  0.00            
ATOM     82  H38 BCD     1      14.030  28.050  25.780  1.00  0.00            
ATOM     83  H39 BCD     1      13.110  26.790  25.130  1.00  0.00            
ATOM     84  H40 BCD     1      12.270  28.540  27.320  1.00  0.00            
ATOM     85  C25 BCD     1      19.870  24.870  29.880  1.00  0.00            
ATOM     86  O21 BCD     1      20.420  24.400  28.660  1.00  0.00            
ATOM     87  C26 BCD     1      18.780  24.000  30.530  1.00  0.00            
ATOM     88  O22 BCD     1      19.200  22.570  30.650  1.00  0.00            
ATOM     89  C27 BCD     1      17.460  24.140  29.810  1.00  0.00            
ATOM     90  O23 BCD     1      16.480  23.340  30.460  1.00  0.00            
ATOM     91  C28 BCD     1      17.030  25.540  29.660  1.00  0.00            
ATOM     92  C29 BCD     1      18.090  26.320  28.860  1.00  0.00            
ATOM     93  O24 BCD     1      19.320  26.170  29.640  1.00  0.00            
ATOM     94  C30 BCD     1      17.720  27.750  28.600  1.00  0.00            
ATOM     95  O25 BCD     1      17.560  28.490  29.820  1.00  0.00            
ATOM     96  H41 BCD     1      20.660  25.010  30.640  1.00  0.00            
ATOM     97  H42 BCD     1      18.580  24.380  31.540  1.00  0.00            
ATOM     98  H43 BCD     1      18.510  22.000  30.990  1.00  0.00            
ATOM     99  H44 BCD     1      17.740  23.780  28.820  1.00  0.00            
ATOM    100  H45 BCD     1      16.840  22.450  30.520  1.00  0.00            
ATOM    101  H46 BCD     1      16.770  26.010  30.620  1.00  0.00            
ATOM    102  H47 BCD     1      18.310  25.870  27.890  1.00  0.00            
ATOM    103  H48 BCD     1      18.610  28.160  28.100  1.00  0.00            
ATOM    104  H49 BCD     1      16.820  27.890  27.980  1.00  0.00            
ATOM    105  H50 BCD     1      18.310  28.280  30.380  1.00  0.00            
ATOM    106  C31 BCD     1      23.740  22.490  27.330  1.00  0.00            
ATOM    107  O26 BCD     1      22.890  21.490  26.680  1.00  0.00            
ATOM    108  C32 BCD     1      23.530  22.490  28.850  1.00  0.00            
ATOM    109  O27 BCD     1      23.860  21.180  29.420  1.00  0.00            
ATOM    110  C33 BCD     1      22.140  22.930  29.280  1.00  0.00            
ATOM    111  C34 BCD     1      21.810  24.290  28.690  1.00  0.00            
ATOM    112  C35 BCD     1      22.160  24.240  27.150  1.00  0.00            
ATOM    113  O28 BCD     1      23.430  23.780  26.850  1.00  0.00            
ATOM    114  C36 BCD     1      22.040  25.650  26.580  1.00  0.00            
ATOM    115  O29 BCD     1      22.920  26.570  27.220  1.00  0.00            
ATOM    116  O30 BCD     1      21.910  22.920  30.690  1.00  0.00            
ATOM    117  H51 BCD     1      24.790  22.270  27.090  1.00  0.00            
ATOM    118  H52 BCD     1      24.280  23.230  29.160  1.00  0.00            
ATOM    119  H53 BCD     1      23.540  21.210  30.330  1.00  0.00            
ATOM    120  H54 BCD     1      21.490  22.240  28.720  1.00  0.00            
ATOM    121  H55 BCD     1      20.950  22.830  30.720  1.00  0.00            
ATOM    122  H56 BCD     1      22.300  25.090  29.250  1.00  0.00            
ATOM    123  H57 BCD     1      21.440  23.580  26.660  1.00  0.00            
ATOM    124  H58 BCD     1      22.340  25.580  25.530  1.00  0.00            
ATOM    125  H59 BCD     1      21.000  25.990  26.570  1.00  0.00            
ATOM    126  H60 BCD     1      23.750  26.550  26.740  1.00  0.00            
ATOM    127  C37 BCD     1      22.410  17.920  24.620  1.00  0.00            
ATOM    128  O31 BCD     1      20.990  18.310  24.690  1.00  0.00            
ATOM    129  C38 BCD     1      23.110  17.730  25.990  1.00  0.00            
ATOM    130  O32 BCD     1      22.450  16.650  26.660  1.00  0.00            
ATOM    131  C39 BCD     1      23.120  19.000  26.860  1.00  0.00            
ATOM    132  O33 BCD     1      24.040  18.900  27.990  1.00  0.00            
ATOM    133  C40 BCD     1      23.480  20.260  26.080  1.00  0.00            
ATOM    134  C41 BCD     1      23.030  20.250  24.600  1.00  0.00            
ATOM    135  O34 BCD     1      23.230  19.000  24.030  1.00  0.00            
ATOM    136  C42 BCD     1      23.770  21.370  23.770  1.00  0.00            
ATOM    137  O35 BCD     1      25.230  21.330  23.910  1.00  0.00            
ATOM    138  H61 BCD     1      22.440  17.050  23.960  1.00  0.00            
ATOM    139  H62 BCD     1      24.180  17.540  25.830  1.00  0.00            
ATOM    140  H63 BCD     1      22.680  16.790  27.590  1.00  0.00            
ATOM    141  H64 BCD     1      22.040  19.060  27.040  1.00  0.00            
ATOM    142  H65 BCD     1      23.930  19.650  28.580  1.00  0.00            
ATOM    143  H66 BCD     1      24.570  20.300  26.110  1.00  0.00            
ATOM    144  H67 BCD     1      21.980  20.570  24.610  1.00  0.00            
ATOM    145  H68 BCD     1      23.500  21.300  22.710  1.00  0.00            
ATOM    146  H69 BCD     1      23.440  22.340  24.160  1.00  0.00            
ATOM    147  H70 BCD     1      25.470  22.070  23.340  1.00  0.00            
ATOM    148  C1  EO8     2      19.380  18.530  33.310  1.00  0.00            
ATOM    149  O1  EO8     2      19.430  18.140  31.890  1.00  0.00            
ATOM    150  C2  EO8     2      20.450  18.810  30.990  1.00  0.00            
ATOM    151  C3  EO8     2      20.670  18.120  29.670  1.00  0.00            
ATOM    152  O2  EO8     2      19.530  18.360  28.780  1.00  0.00            
ATOM    153  C4  EO8     2      19.400  19.540  28.160  1.00  0.00            
ATOM    154  O3  EO8     2      20.370  20.290  27.900  1.00  0.00            
ATOM    155  C5  EO8     2      18.030  19.850  27.760  1.00  0.00            
ATOM    156  C6  EO8     2      16.990  19.140  28.060  1.00  0.00            
ATOM    157  C7  EO8     2      16.880  17.720  28.670  1.00  0.00            
ATOM    158  N1  EO8     2      15.720  19.730  28.020  1.00  0.00            
ATOM    159  C8  EO8     2      15.510  20.950  27.530  1.00  0.00            
ATOM    160  C9  EO8     2      14.070  21.280  27.540  1.00  0.00            
ATOM    161  C10 EO8     2      16.550  21.720  27.140  1.00  0.00            
ATOM    162  C11 EO8     2      16.300  23.060  26.480  1.00  0.00            
ATOM    163  O4  EO8     2      15.220  23.630  26.550  1.00  0.00            
ATOM    164  O5  EO8     2      17.410  23.680  26.070  1.00  0.00            
ATOM    165  C12 EO8     2      17.140  24.840  25.270  1.00  0.00            
ATOM    166  C13 EO8     2      18.470  25.500  25.080  1.00  0.00            
ATOM    167  C14 EO8     2      16.520  24.470  23.860  1.00  0.00            
ATOM    168  C15 EO8     2      17.980  21.180  26.990  1.00  0.00            
ATOM    169  C16 EO8     2      18.360  21.120  25.430  1.00  0.00            
ATOM    170  C17 EO8     2      17.380  20.840  24.480  1.00  0.00            
ATOM    171  C18 EO8     2      17.520  21.200  23.100  1.00  0.00            
ATOM    172  C19 EO8     2      18.680  21.840  22.700  1.00  0.00            
ATOM    173  C20 EO8     2      19.690  22.140  23.680  1.00  0.00            
ATOM    174  N2  EO8     2      20.930  22.800  23.260  1.00  0.00            
ATOM    175  O6  EO8     2      21.430  22.440  22.160  1.00  0.00            
ATOM    176  O7  EO8     2      21.470  23.570  24.050  1.00  0.00            
ATOM    177  C21 EO8     2      19.530  21.830  25.000  1.00  0.00            
ATOM    178  H1  EO8     2      20.380  18.610  33.750  1.00  0.00            
ATOM    179  H2  EO8     2      18.930  19.510  33.510  1.00  0.00            
ATOM    180  H3  EO8     2      18.790  17.750  33.800  1.00  0.00            
ATOM    181  H4  EO8     2      21.390  19.060  31.490  1.00  0.00            
ATOM    182  H5  EO8     2      20.100  19.840  30.840  1.00  0.00            
ATOM    183  H6  EO8     2      20.990  17.080  29.700  1.00  0.00            
ATOM    184  H7  EO8     2      21.560  18.620  29.270  1.00  0.00            
ATOM    185  H8  EO8     2      17.350  17.700  29.660  1.00  0.00            
ATOM    186  H9  EO8     2      15.860  17.340  28.820  1.00  0.00            
ATOM    187  H10 EO8     2      17.380  16.940  28.080  1.00  0.00            
ATOM    188  H11 EO8     2      15.080  19.330  28.700  1.00  0.00            
ATOM    189  H12 EO8     2      13.780  22.120  26.900  1.00  0.00            
ATOM    190  H13 EO8     2      13.440  20.430  27.220  1.00  0.00            
ATOM    191  H14 EO8     2      13.710  21.590  28.530  1.00  0.00            
ATOM    192  H15 EO8     2      16.540  25.550  25.850  1.00  0.00            
ATOM    193  H16 EO8     2      19.000  25.460  26.030  1.00  0.00            
ATOM    194  H17 EO8     2      19.080  24.960  24.350  1.00  0.00            
ATOM    195  H18 EO8     2      18.370  26.510  24.660  1.00  0.00            
ATOM    196  H19 EO8     2      17.220  23.890  23.240  1.00  0.00            
ATOM    197  H20 EO8     2      15.530  24.020  23.950  1.00  0.00            
ATOM    198  H21 EO8     2      16.200  25.330  23.260  1.00  0.00            
ATOM    199  H22 EO8     2      18.710  21.810  27.500  1.00  0.00            
ATOM    200  H23 EO8     2      16.430  20.420  24.780  1.00  0.00            
ATOM    201  H24 EO8     2      16.870  20.890  22.290  1.00  0.00            
ATOM    202  H25 EO8     2      18.830  22.070  21.650  1.00  0.00            
ATOM    203  H26 EO8     2      20.240  22.080  25.780  1.00  0.00            
TER
ENDMDL
MODEL        1
ATOM      1  C1  BCD     1      20.200  19.890  17.500  1.00  0.00            
ATOM      2  O1  BCD     1      18.940  20.490  17.960  1.00  0.00            
ATOM      3  C2  BCD     1      20.710  18.820  18.530  1.00  0.00            
ATOM      4  O2  BCD     1      19.740  17.820  18.910  1.00  0.00            
ATOM      5  C3  BCD     1      21.430  19.460  19.730  1.00  0.00            
ATOM      6  O3  BCD     1      22.070  18.510  20.600  1.00  0.00            
ATOM      7  C4  BCD     1      22.410  20.500  19.200  1.00  0.00            
ATOM      8  C5  BCD     1      21.650  21.530  18.390  1.00  0.00            
ATOM      9  O4  BCD     1      21.110  20.880  17.230  1.00  0.00            
ATOM     10  C6  BCD     1      22.640  22.630  17.920  1.00  0.00            
ATOM     11  O5  BCD     1      23.560  22.270  16.970  1.00  0.00            
ATOM     12  H1  BCD     1      20.110  19.370  16.540  1.00  0.00            
ATOM     13  H2  BCD     1      21.460  18.220  18.000  1.00  0.00            
ATOM     14  H3  BCD     1      20.090  17.130  19.490  1.00  0.00            
ATOM     15  H4  BCD     1      20.650  19.990  20.270  1.00  0.00            
ATOM     16  H5  BCD     1      22.870  18.920  20.940  1.00  0.00            
ATOM     17  H6  BCD     1      23.210  20.020  18.610  1.00  0.00            
ATOM     18  H7  BCD     1      20.830  21.940  18.970  1.00  0.00            
ATOM     19  H8  BCD     1      21.980  23.400  17.510  1.00  0.00            
ATOM     20  H9  BCD     1      23.190  23.060  18.770  1.00  0.00            
ATOM     21  H10 BCD     1      23.510  22.970  16.320  1.00  0.00            
ATOM     22  C7  BCD     1      14.930  20.830  16.770  1.00  0.00            
ATOM     23  O6  BCD     1      14.700  21.890  17.600  1.00  0.00            
ATOM     24  C8  BCD     1      15.390  19.440  17.360  1.00  0.00            
ATOM     25  O7  BCD     1      14.440  18.890  18.350  1.00  0.00            
ATOM     26  C9  BCD     1      16.750  19.590  18.080  1.00  0.00            
ATOM     27  O8  BCD     1      17.210  18.270  18.560  1.00  0.00            
ATOM     28  C10 BCD     1      17.780  20.230  17.160  1.00  0.00            
ATOM     29  C11 BCD     1      17.330  21.510  16.490  1.00  0.00            
ATOM     30  O9  BCD     1      15.960  21.280  15.920  1.00  0.00            
ATOM     31  C12 BCD     1      18.280  21.990  15.390  1.00  0.00            
ATOM     32  O10 BCD     1      17.970  23.280  15.020  1.00  0.00            
ATOM     33  H11 BCD     1      14.060  20.710  16.120  1.00  0.00            
ATOM     34  H12 BCD     1      15.520  18.800  16.480  1.00  0.00            
ATOM     35  H13 BCD     1      14.700  18.040  18.720  1.00  0.00            
ATOM     36  H14 BCD     1      16.610  20.270  18.920  1.00  0.00            
ATOM     37  H15 BCD     1      18.160  18.240  18.670  1.00  0.00            
ATOM     38  H16 BCD     1      18.110  19.490  16.410  1.00  0.00            
ATOM     39  H17 BCD     1      17.200  22.280  17.260  1.00  0.00            
ATOM     40  H18 BCD     1      19.350  21.900  15.650  1.00  0.00            
ATOM     41  H19 BCD     1      18.120  21.390  14.490  1.00  0.00            
ATOM     42  H20 BCD     1      17.600  23.200  14.140  1.00  0.00            
ATOM     43  C13 BCD     1      11.710  24.140  19.270  1.00  0.00            
ATOM     44  O11 BCD     1      12.240  23.930  20.570  1.00  0.00            
ATOM     45  C14 BCD     1      11.270  22.800  18.790  1.00  0.00            
ATOM     46  O12 BCD     1      10.290  22.140  19.510  1.00  0.00            
ATOM     47  C15 BCD     1      12.450  21.920  18.470  1.00  0.00            
ATOM     48  O13 BCD     1      12.050  20.650  17.890  1.00  0.00            
ATOM     49  C16 BCD     1      13.480  22.590  17.550  1.00  0.00            
ATOM     50  C17 BCD     1      13.790  24.010  18.150  1.00  0.00            
ATOM     51  O14 BCD     1      12.600  24.780  18.350  1.00  0.00            
ATOM     52  C18 BCD     1      14.660  24.780  17.100  1.00  0.00            
ATOM     53  O15 BCD     1      14.140  24.750  15.740  1.00  0.00            
ATOM     54  H21 BCD     1      10.750  24.660  19.300  1.00  0.00            
ATOM     55  H22 BCD     1      10.820  23.100  17.840  1.00  0.00            
ATOM     56  H23 BCD     1      10.610  21.270  19.740  1.00  0.00            
ATOM     57  H24 BCD     1      12.960  21.900  19.440  1.00  0.00            
ATOM     58  H25 BCD     1      12.740  19.990  17.970  1.00  0.00            
ATOM     59  H26 BCD     1      13.030  22.750  16.570  1.00  0.00            
ATOM     60  H27 BCD     1      14.420  23.920  19.050  1.00  0.00            
ATOM     61  H28 BCD     1      14.730  25.840  17.380  1.00  0.00            
ATOM     62  H29 BCD     1      15.680  24.370  17.090  1.00  0.00            
ATOM     63  H30 BCD     1      14.890  24.980  15.180  1.00  0.00            
ATOM     64  C19 BCD     1      13.180  25.460  24.290  1.00  0.00            
ATOM     65  O16 BCD     1      14.520  25.080  24.090  1.00  0.00            
ATOM     66  C20 BCD     1      12.190  24.400  24.230  1.00  0.00            
ATOM     67  O17 BCD     1      12.420  23.490  25.300  1.00  0.00            
ATOM     68  C21 BCD     1      12.130  23.690  22.830  1.00  0.00            
ATOM     69  O18 BCD     1      10.960  22.800  22.740  1.00  0.00            
ATOM     70  C22 BCD     1      11.960  24.760  21.700  1.00  0.00            
ATOM     71  C23 BCD     1      13.000  25.900  21.880  1.00  0.00            
ATOM     72  O19 BCD     1      12.820  26.400  23.240  1.00  0.00            
ATOM     73  C24 BCD     1      12.770  27.110  20.960  1.00  0.00            
ATOM     74  O20 BCD     1      11.400  27.510  20.780  1.00  0.00            
ATOM     75  H31 BCD     1      13.110  26.000  25.240  1.00  0.00            
ATOM     76  H32 BCD     1      11.220  24.870  24.420  1.00  0.00            
ATOM     77  H33 BCD     1      11.720  23.570  25.960  1.00  0.00            
ATOM     78  H34 BCD     1      13.020  23.070  22.700  1.00  0.00            
ATOM     79  H35 BCD     1      10.990  22.190  22.000  1.00  0.00            
ATOM     80  H36 BCD     1      10.970  25.220  21.730  1.00  0.00            
ATOM     81  H37 BCD     1      14.000  25.470  21.760  1.00  0.00            
ATOM     82  H38 BCD     1      13.350  27.960  21.350  1.00  0.00            
ATOM     83  H39 BCD     1      13.240  26.740  20.040  1.00  0.00            
ATOM     84  H40 BCD     1      11.370  27.660  19.840  1.00  0.00            
ATOM     85  C25 BCD     1      18.080  24.730  26.520  1.00  0.00            
ATOM     86  O21 BCD     1      19.120  24.560  25.540  1.00  0.00            
ATOM     87  C26 BCD     1      17.090  23.570  26.460  1.00  0.00            
ATOM     88  O22 BCD     1      17.840  22.320  26.620  1.00  0.00            
ATOM     89  C27 BCD     1      16.080  23.600  25.280  1.00  0.00            
ATOM     90  O23 BCD     1      15.050  22.550  25.340  1.00  0.00            
ATOM     91  C28 BCD     1      15.370  24.990  25.290  1.00  0.00            
ATOM     92  C29 BCD     1      16.490  26.070  25.270  1.00  0.00            
ATOM     93  O24 BCD     1      17.370  25.950  26.430  1.00  0.00            
ATOM     94  C30 BCD     1      15.900  27.530  25.410  1.00  0.00            
ATOM     95  O25 BCD     1      15.020  27.580  26.570  1.00  0.00            
ATOM     96  H41 BCD     1      18.610  24.670  27.480  1.00  0.00            
ATOM     97  H42 BCD     1      16.340  23.650  27.270  1.00  0.00            
ATOM     98  H43 BCD     1      18.690  22.440  26.180  1.00  0.00            
ATOM     99  H44 BCD     1      16.670  23.500  24.360  1.00  0.00            
ATOM    100  H45 BCD     1      14.150  22.890  25.230  1.00  0.00            
ATOM    101  H46 BCD     1      14.710  25.150  26.160  1.00  0.00            
ATOM    102  H47 BCD     1      17.090  26.000  24.360  1.00  0.00            
ATOM    103  H48 BCD     1      16.640  28.330  25.550  1.00  0.00            
ATOM    104  H49 BCD     1      15.320  27.630  24.480  1.00  0.00            
ATOM    105  H50 BCD     1      15.440  27.140  27.310  1.00  0.00            
ATOM    106  C31 BCD     1      23.180  23.900  25.040  1.00  0.00            
ATOM    107  O26 BCD     1      22.930  23.140  23.890  1.00  0.00            
ATOM    108  C32 BCD     1      22.540  23.230  26.330  1.00  0.00            
ATOM    109  O27 BCD     1      22.960  21.840  26.350  1.00  0.00            
ATOM    110  C33 BCD     1      21.020  23.400  26.270  1.00  0.00            
ATOM    111  C34 BCD     1      20.460  24.770  25.970  1.00  0.00            
ATOM    112  C35 BCD     1      21.170  25.370  24.700  1.00  0.00            
ATOM    113  O28 BCD     1      22.560  25.270  24.940  1.00  0.00            
ATOM    114  C36 BCD     1      20.790  26.860  24.460  1.00  0.00            
ATOM    115  O29 BCD     1      21.250  27.670  25.540  1.00  0.00            
ATOM    116  O30 BCD     1      20.470  22.890  27.490  1.00  0.00            
ATOM    117  H51 BCD     1      24.260  23.950  25.160  1.00  0.00            
ATOM    118  H52 BCD     1      22.950  23.860  27.140  1.00  0.00            
ATOM    119  H53 BCD     1      22.830  21.570  27.260  1.00  0.00            
ATOM    120  H54 BCD     1      20.670  22.690  25.500  1.00  0.00            
ATOM    121  H55 BCD     1      21.080  22.220  27.800  1.00  0.00            
ATOM    122  H56 BCD     1      20.570  25.440  26.840  1.00  0.00            
ATOM    123  H57 BCD     1      20.890  24.750  23.830  1.00  0.00            
ATOM    124  H58 BCD     1      21.390  27.180  23.590  1.00  0.00            
ATOM    125  H59 BCD     1      19.730  26.930  24.190  1.00  0.00            
ATOM    126  H60 BCD     1      20.490  27.910  26.080  1.00  0.00            
ATOM    127  C37 BCD     1      24.230  21.390  20.530  1.00  0.00            
ATOM    128  O31 BCD     1      22.830  21.160  20.300  1.00  0.00            
ATOM    129  C38 BCD     1      24.770  20.680  21.800  1.00  0.00            
ATOM    130  O32 BCD     1      24.530  19.260  21.660  1.00  0.00            
ATOM    131  C39 BCD     1      24.080  21.230  22.970  1.00  0.00            
ATOM    132  O33 BCD     1      24.550  20.700  24.290  1.00  0.00            
ATOM    133  C40 BCD     1      24.060  22.780  23.030  1.00  0.00            
ATOM    134  C41 BCD     1      23.950  23.560  21.730  1.00  0.00            
ATOM    135  O34 BCD     1      24.580  22.770  20.670  1.00  0.00            
ATOM    136  C42 BCD     1      24.600  24.950  21.880  1.00  0.00            
ATOM    137  O35 BCD     1      26.040  24.850  22.080  1.00  0.00            
ATOM    138  H61 BCD     1      24.810  21.080  19.650  1.00  0.00            
ATOM    139  H62 BCD     1      25.830  20.890  21.990  1.00  0.00            
ATOM    140  H63 BCD     1      24.980  18.850  20.920  1.00  0.00            
ATOM    141  H64 BCD     1      23.040  20.890  22.910  1.00  0.00            
ATOM    142  H65 BCD     1      24.100  21.170  24.990  1.00  0.00            
ATOM    143  H66 BCD     1      25.000  23.170  23.450  1.00  0.00            
ATOM    144  H67 BCD     1      22.900  23.640  21.390  1.00  0.00            
ATOM    145  H68 BCD     1      24.470  25.370  20.880  1.00  0.00            
ATOM    146  H69 BCD     1      24.060  25.570  22.600  1.00  0.00            
ATOM    147  H70 BCD     1      26.270  24.830  23.010  1.00  0.00            
ATOM    148  C1  EO8     2      21.370  15.580  25.540  1.00  0.00            
ATOM    149  O1  EO8     2      21.550  16.800  24.820  1.00  0.00            
ATOM    150  C2  EO8     2      20.980  17.960  25.450  1.00  0.00            
ATOM    151  C3  EO8     2      21.370  19.310  24.690  1.00  0.00            
ATOM    152  O2  EO8     2      20.350  19.590  23.740  1.00  0.00            
ATOM    153  C4  EO8     2      20.350  20.660  22.970  1.00  0.00            
ATOM    154  O3  EO8     2      20.920  21.680  23.320  1.00  0.00            
ATOM    155  C5  EO8     2      19.090  20.800  22.180  1.00  0.00            
ATOM    156  C6  EO8     2      18.270  19.750  21.870  1.00  0.00            
ATOM    157  C7  EO8     2      18.560  18.310  21.990  1.00  0.00            
ATOM    158  N1  EO8     2      17.010  19.880  21.370  1.00  0.00            
ATOM    159  C8  EO8     2      16.360  21.110  21.390  1.00  0.00            
ATOM    160  C9  EO8     2      14.970  20.880  21.030  1.00  0.00            
ATOM    161  C10 EO8     2      17.020  22.240  21.680  1.00  0.00            
ATOM    162  C11 EO8     2      16.280  23.560  21.720  1.00  0.00            
ATOM    163  O4  EO8     2      15.140  23.660  21.300  1.00  0.00            
ATOM    164  O5  EO8     2      17.150  24.580  21.850  1.00  0.00            
ATOM    165  C12 EO8     2      16.730  25.860  21.420  1.00  0.00            
ATOM    166  C13 EO8     2      17.930  26.690  21.720  1.00  0.00            
ATOM    167  C14 EO8     2      16.240  26.030  19.960  1.00  0.00            
ATOM    168  C15 EO8     2      18.560  22.220  21.910  1.00  0.00            
ATOM    169  C16 EO8     2      19.250  22.870  20.750  1.00  0.00            
ATOM    170  C17 EO8     2      18.650  22.910  19.520  1.00  0.00            
ATOM    171  C18 EO8     2      19.040  23.810  18.510  1.00  0.00            
ATOM    172  C19 EO8     2      20.070  24.710  18.770  1.00  0.00            
ATOM    173  C20 EO8     2      20.820  24.650  19.990  1.00  0.00            
ATOM    174  N2  EO8     2      21.850  25.700  20.250  1.00  0.00            
ATOM    175  O6  EO8     2      22.700  25.930  19.370  1.00  0.00            
ATOM    176  O7  EO8     2      21.850  26.200  21.350  1.00  0.00            
ATOM    177  C21 EO8     2      20.370  23.700  20.940  1.00  0.00            
ATOM    178  H1  EO8     2      20.320  15.510  25.840  1.00  0.00            
ATOM    179  H2  EO8     2      21.620  14.700  24.940  1.00  0.00            
ATOM    180  H3  EO8     2      22.030  15.560  26.420  1.00  0.00            
ATOM    181  H4  EO8     2      21.310  18.140  26.470  1.00  0.00            
ATOM    182  H5  EO8     2      19.890  17.870  25.360  1.00  0.00            
ATOM    183  H6  EO8     2      22.350  19.290  24.210  1.00  0.00            
ATOM    184  H7  EO8     2      21.400  20.140  25.410  1.00  0.00            
ATOM    185  H8  EO8     2      17.940  17.650  21.370  1.00  0.00            
ATOM    186  H9  EO8     2      19.610  18.030  21.800  1.00  0.00            
ATOM    187  H10 EO8     2      18.400  18.020  23.030  1.00  0.00            
ATOM    188  H11 EO8     2      16.470  19.050  21.170  1.00  0.00            
ATOM    189  H12 EO8     2      14.730  19.820  20.860  1.00  0.00            
ATOM    190  H13 EO8     2      14.240  21.120  21.810  1.00  0.00            
ATOM    191  H14 EO8     2      14.750  21.430  20.110  1.00  0.00            
ATOM    192  H15 EO8     2      15.980  26.170  22.160  1.00  0.00            
ATOM    193  H16 EO8     2      17.610  27.740  21.730  1.00  0.00            
ATOM    194  H17 EO8     2      18.390  26.280  22.620  1.00  0.00            
ATOM    195  H18 EO8     2      18.710  26.670  20.940  1.00  0.00            
ATOM    196  H19 EO8     2      16.440  27.040  19.590  1.00  0.00            
ATOM    197  H20 EO8     2      16.690  25.250  19.350  1.00  0.00            
ATOM    198  H21 EO8     2      15.140  26.060  19.970  1.00  0.00            
ATOM    199  H22 EO8     2      18.720  22.890  22.770  1.00  0.00            
ATOM    200  H23 EO8     2      17.710  22.400  19.320  1.00  0.00            
ATOM    201  H24 EO8     2      18.410  23.950  17.630  1.00  0.00            
ATOM    202  H25 EO8     2      20.350  25.380  17.960  1.00  0.00            
ATOM    203  H26 EO8     2      20.920  23.540  21.870  1.00  0.00            
TER
ENDMDL
MODEL        1
ATOM      1  C1  BCD     1      22.830  17.380  26.220  1.00  0.00            
ATOM      2  O1  BCD     1      22.140  18.650  25.930  1.00  0.00            
ATOM      3  C2  BCD     1      21.980  16.140  25.850  1.00  0.00            
ATOM      4  O2  BCD     1      21.630  16.060  24.470  1.00  0.00            
ATOM      5  C3  BCD     1      20.810  16.030  26.790  1.00  0.00            
ATOM      6  O3  BCD     1      19.960  14.890  26.430  1.00  0.00            
ATOM      7  C4  BCD     1      21.300  15.950  28.280  1.00  0.00            
ATOM      8  C5  BCD     1      22.250  17.120  28.560  1.00  0.00            
ATOM      9  O4  BCD     1      23.260  17.280  27.560  1.00  0.00            
ATOM     10  C6  BCD     1      22.650  16.980  30.000  1.00  0.00            
ATOM     11  O5  BCD     1      23.390  15.810  30.260  1.00  0.00            
ATOM     12  H1  BCD     1      23.750  17.230  25.640  1.00  0.00            
ATOM     13  H2  BCD     1      22.590  15.280  26.170  1.00  0.00            
ATOM     14  H3  BCD     1      21.140  15.230  24.430  1.00  0.00            
ATOM     15  H4  BCD     1      20.210  16.950  26.760  1.00  0.00            
ATOM     16  H5  BCD     1      19.380  14.720  27.180  1.00  0.00            
ATOM     17  H6  BCD     1      21.770  14.970  28.400  1.00  0.00            
ATOM     18  H7  BCD     1      21.640  18.040  28.490  1.00  0.00            
ATOM     19  H8  BCD     1      23.350  17.810  30.190  1.00  0.00            
ATOM     20  H9  BCD     1      21.770  17.010  30.660  1.00  0.00            
ATOM     21  H10 BCD     1      23.450  15.840  31.220  1.00  0.00            
ATOM     22  C7  BCD     1      22.770  22.290  23.870  1.00  0.00            
ATOM     23  O6  BCD     1      21.810  23.020  24.710  1.00  0.00            
ATOM     24  C8  BCD     1      22.150  21.160  23.030  1.00  0.00            
ATOM     25  O7  BCD     1      21.270  21.880  22.170  1.00  0.00            
ATOM     26  C9  BCD     1      21.670  20.010  23.950  1.00  0.00            
ATOM     27  O8  BCD     1      21.190  18.890  23.180  1.00  0.00            
ATOM     28  C10 BCD     1      22.720  19.590  24.910  1.00  0.00            
ATOM     29  C11 BCD     1      23.410  20.750  25.690  1.00  0.00            
ATOM     30  O9  BCD     1      23.730  21.800  24.750  1.00  0.00            
ATOM     31  C12 BCD     1      24.670  20.360  26.540  1.00  0.00            
ATOM     32  O10 BCD     1      25.690  19.620  25.820  1.00  0.00            
ATOM     33  H11 BCD     1      23.080  23.060  23.160  1.00  0.00            
ATOM     34  H12 BCD     1      23.010  20.830  22.430  1.00  0.00            
ATOM     35  H13 BCD     1      20.520  21.300  22.010  1.00  0.00            
ATOM     36  H14 BCD     1      20.840  20.460  24.510  1.00  0.00            
ATOM     37  H15 BCD     1      21.370  18.030  23.580  1.00  0.00            
ATOM     38  H16 BCD     1      23.520  19.040  24.410  1.00  0.00            
ATOM     39  H17 BCD     1      22.710  21.250  26.370  1.00  0.00            
ATOM     40  H18 BCD     1      25.040  21.290  26.990  1.00  0.00            
ATOM     41  H19 BCD     1      24.390  19.720  27.380  1.00  0.00            
ATOM     42  H20 BCD     1      26.370  19.420  26.470  1.00  0.00            
ATOM     43  C13 BCD     1      19.950  26.790  25.090  1.00  0.00            
ATOM     44  O11 BCD     1      18.760  26.060  25.460  1.00  0.00            
ATOM     45  C14 BCD     1      20.300  26.410  23.660  1.00  0.00            
ATOM     46  O12 BCD     1      19.110  26.720  22.830  1.00  0.00            
ATOM     47  C15 BCD     1      20.680  24.890  23.500  1.00  0.00            
ATOM     48  O13 BCD     1      21.140  24.600  22.140  1.00  0.00            
ATOM     49  C16 BCD     1      21.760  24.470  24.540  1.00  0.00            
ATOM     50  C17 BCD     1      21.290  24.950  25.950  1.00  0.00            
ATOM     51  O14 BCD     1      21.030  26.380  25.930  1.00  0.00            
ATOM     52  C18 BCD     1      22.300  24.790  27.120  1.00  0.00            
ATOM     53  O15 BCD     1      23.640  25.050  26.680  1.00  0.00            
ATOM     54  H21 BCD     1      19.810  27.870  25.180  1.00  0.00            
ATOM     55  H22 BCD     1      21.140  27.030  23.320  1.00  0.00            
ATOM     56  H23 BCD     1      18.370  26.510  23.400  1.00  0.00            
ATOM     57  H24 BCD     1      19.780  24.290  23.670  1.00  0.00            
ATOM     58  H25 BCD     1      21.030  23.650  22.030  1.00  0.00            
ATOM     59  H26 BCD     1      22.770  24.840  24.310  1.00  0.00            
ATOM     60  H27 BCD     1      20.360  24.400  26.150  1.00  0.00            
ATOM     61  H28 BCD     1      21.940  25.450  27.920  1.00  0.00            
ATOM     62  H29 BCD     1      22.180  23.740  27.420  1.00  0.00            
ATOM     63  H30 BCD     1      23.710  26.010  26.710  1.00  0.00            
ATOM     64  C19 BCD     1      15.340  26.320  27.690  1.00  0.00            
ATOM     65  O16 BCD     1      15.420  24.890  28.020  1.00  0.00            
ATOM     66  C20 BCD     1      15.170  26.650  26.230  1.00  0.00            
ATOM     67  O17 BCD     1      13.990  25.980  25.760  1.00  0.00            
ATOM     68  C21 BCD     1      16.350  26.130  25.370  1.00  0.00            
ATOM     69  O18 BCD     1      16.270  26.440  24.000  1.00  0.00            
ATOM     70  C22 BCD     1      17.620  26.740  25.970  1.00  0.00            
ATOM     71  C23 BCD     1      17.700  26.670  27.480  1.00  0.00            
ATOM     72  O19 BCD     1      16.450  27.060  28.090  1.00  0.00            
ATOM     73  C24 BCD     1      18.770  27.470  28.130  1.00  0.00            
ATOM     74  O20 BCD     1      18.750  28.870  27.890  1.00  0.00            
ATOM     75  H31 BCD     1      14.440  26.630  28.230  1.00  0.00            
ATOM     76  H32 BCD     1      15.130  27.750  26.150  1.00  0.00            
ATOM     77  H33 BCD     1      13.720  26.370  24.920  1.00  0.00            
ATOM     78  H34 BCD     1      16.380  25.050  25.540  1.00  0.00            
ATOM     79  H35 BCD     1      15.680  25.860  23.510  1.00  0.00            
ATOM     80  H36 BCD     1      17.590  27.810  25.760  1.00  0.00            
ATOM     81  H37 BCD     1      17.870  25.610  27.730  1.00  0.00            
ATOM     82  H38 BCD     1      18.690  27.210  29.190  1.00  0.00            
ATOM     83  H39 BCD     1      19.740  27.020  27.890  1.00  0.00            
ATOM     84  H40 BCD     1      18.120  29.340  28.440  1.00  0.00            
ATOM     85  C25 BCD     1      13.170  21.790  29.880  1.00  0.00            
ATOM     86  O21 BCD     1      14.210  20.860  29.940  1.00  0.00            
ATOM     87  C26 BCD     1      12.870  22.140  28.370  1.00  0.00            
ATOM     88  O22 BCD     1      12.590  20.940  27.670  1.00  0.00            
ATOM     89  C27 BCD     1      14.060  22.870  27.780  1.00  0.00            
ATOM     90  O23 BCD     1      13.810  23.200  26.400  1.00  0.00            
ATOM     91  C28 BCD     1      14.310  24.190  28.490  1.00  0.00            
ATOM     92  C29 BCD     1      14.550  23.760  29.910  1.00  0.00            
ATOM     93  O24 BCD     1      13.490  23.040  30.480  1.00  0.00            
ATOM     94  C30 BCD     1      14.950  24.880  30.890  1.00  0.00            
ATOM     95  O25 BCD     1      15.010  24.420  32.270  1.00  0.00            
ATOM     96  H41 BCD     1      12.250  21.430  30.350  1.00  0.00            
ATOM     97  H42 BCD     1      12.010  22.810  28.290  1.00  0.00            
ATOM     98  H43 BCD     1      12.660  21.120  26.730  1.00  0.00            
ATOM     99  H44 BCD     1      14.920  22.190  27.850  1.00  0.00            
ATOM    100  H45 BCD     1      13.840  24.130  26.170  1.00  0.00            
ATOM    101  H46 BCD     1      13.410  24.830  28.410  1.00  0.00            
ATOM    102  H47 BCD     1      15.420  23.120  29.710  1.00  0.00            
ATOM    103  H48 BCD     1      15.850  25.390  30.520  1.00  0.00            
ATOM    104  H49 BCD     1      14.170  25.650  30.880  1.00  0.00            
ATOM    105  H50 BCD     1      14.090  24.300  32.500  1.00  0.00            
ATOM    106  C31 BCD     1      15.220  17.180  31.550  1.00  0.00            
ATOM    107  O26 BCD     1      16.420  17.070  30.770  1.00  0.00            
ATOM    108  C32 BCD     1      14.060  17.300  30.510  1.00  0.00            
ATOM    109  O27 BCD     1      14.210  16.180  29.590  1.00  0.00            
ATOM    110  C33 BCD     1      13.950  18.590  29.790  1.00  0.00            
ATOM    111  C34 BCD     1      13.890  19.690  30.750  1.00  0.00            
ATOM    112  C35 BCD     1      14.990  19.620  31.780  1.00  0.00            
ATOM    113  O28 BCD     1      15.240  18.310  32.380  1.00  0.00            
ATOM    114  C36 BCD     1      14.810  20.600  32.910  1.00  0.00            
ATOM    115  O29 BCD     1      13.660  20.280  33.670  1.00  0.00            
ATOM    116  O30 BCD     1      12.790  18.570  28.980  1.00  0.00            
ATOM    117  H51 BCD     1      14.990  16.370  32.250  1.00  0.00            
ATOM    118  H52 BCD     1      13.160  17.230  31.130  1.00  0.00            
ATOM    119  H53 BCD     1      15.090  16.220  29.200  1.00  0.00            
ATOM    120  H54 BCD     1      14.860  18.720  29.180  1.00  0.00            
ATOM    121  H55 BCD     1      12.730  19.460  28.610  1.00  0.00            
ATOM    122  H56 BCD     1      12.870  19.780  31.160  1.00  0.00            
ATOM    123  H57 BCD     1      15.840  19.830  31.120  1.00  0.00            
ATOM    124  H58 BCD     1      15.670  20.500  33.580  1.00  0.00            
ATOM    125  H59 BCD     1      14.700  21.620  32.510  1.00  0.00            
ATOM    126  H60 BCD     1      13.740  19.450  34.140  1.00  0.00            
ATOM    127  C37 BCD     1      19.980  15.150  30.170  1.00  0.00            
ATOM    128  O31 BCD     1      20.180  16.080  29.130  1.00  0.00            
ATOM    129  C38 BCD     1      18.750  14.340  29.960  1.00  0.00            
ATOM    130  O32 BCD     1      18.860  13.610  28.760  1.00  0.00            
ATOM    131  C39 BCD     1      17.490  15.170  29.830  1.00  0.00            
ATOM    132  O33 BCD     1      16.370  14.340  29.390  1.00  0.00            
ATOM    133  C40 BCD     1      17.290  16.010  31.140  1.00  0.00            
ATOM    134  C41 BCD     1      18.610  16.550  31.760  1.00  0.00            
ATOM    135  O34 BCD     1      19.780  15.740  31.420  1.00  0.00            
ATOM    136  C42 BCD     1      18.440  16.780  33.220  1.00  0.00            
ATOM    137  O35 BCD     1      18.010  15.720  33.940  1.00  0.00            
ATOM    138  H61 BCD     1      20.840  14.470  30.260  1.00  0.00            
ATOM    139  H62 BCD     1      18.730  13.710  30.860  1.00  0.00            
ATOM    140  H63 BCD     1      19.610  13.010  28.830  1.00  0.00            
ATOM    141  H64 BCD     1      17.740  15.870  29.030  1.00  0.00            
ATOM    142  H65 BCD     1      16.730  13.710  28.750  1.00  0.00            
ATOM    143  H66 BCD     1      16.800  15.220  31.720  1.00  0.00            
ATOM    144  H67 BCD     1      18.840  17.530  31.320  1.00  0.00            
ATOM    145  H68 BCD     1      19.380  17.100  33.670  1.00  0.00            
ATOM    146  H69 BCD     1      17.690  17.560  33.400  1.00  0.00            
ATOM    147  H70 BCD     1      18.740  15.110  33.930  1.00  0.00            
ATOM    148  C1  EO8     2      16.900  11.570  26.670  1.00  0.00            
ATOM    149  O1  EO8     2      16.690  13.010  26.830  1.00  0.00            
ATOM    150  C2  EO8     2      16.470  13.910  25.700  1.00  0.00            
ATOM    151  C3  EO8     2      15.920  15.260  26.150  1.00  0.00            
ATOM    152  O2  EO8     2      17.100  16.160  26.220  1.00  0.00            
ATOM    153  C4  EO8     2      16.960  17.300  26.900  1.00  0.00            
ATOM    154  O3  EO8     2      16.310  17.430  27.920  1.00  0.00            
ATOM    155  C5  EO8     2      17.630  18.530  26.380  1.00  0.00            
ATOM    156  C6  EO8     2      17.910  18.590  25.060  1.00  0.00            
ATOM    157  C7  EO8     2      17.900  17.510  24.010  1.00  0.00            
ATOM    158  N1  EO8     2      18.160  19.800  24.510  1.00  0.00            
ATOM    159  C8  EO8     2      18.070  21.020  25.140  1.00  0.00            
ATOM    160  C9  EO8     2      18.480  22.140  24.270  1.00  0.00            
ATOM    161  C10 EO8     2      17.850  21.050  26.530  1.00  0.00            
ATOM    162  C11 EO8     2      17.910  22.350  27.320  1.00  0.00            
ATOM    163  O4  EO8     2      17.860  23.430  26.780  1.00  0.00            
ATOM    164  O5  EO8     2      17.970  22.260  28.680  1.00  0.00            
ATOM    165  C12 EO8     2      18.110  23.400  29.530  1.00  0.00            
ATOM    166  C13 EO8     2      17.860  23.080  31.010  1.00  0.00            
ATOM    167  C14 EO8     2      19.520  23.920  29.440  1.00  0.00            
ATOM    168  C15 EO8     2      17.690  19.740  27.340  1.00  0.00            
ATOM    169  C16 EO8     2      18.890  19.620  28.290  1.00  0.00            
ATOM    170  C17 EO8     2      20.190  19.940  27.840  1.00  0.00            
ATOM    171  C18 EO8     2      21.160  20.300  28.760  1.00  0.00            
ATOM    172  C19 EO8     2      20.860  20.180  30.090  1.00  0.00            
ATOM    173  C20 EO8     2      19.560  19.920  30.580  1.00  0.00            
ATOM    174  N2  EO8     2      19.330  20.090  32.070  1.00  0.00            
ATOM    175  O6  EO8     2      18.230  19.980  32.530  1.00  0.00            
ATOM    176  O7  EO8     2      20.350  20.410  32.710  1.00  0.00            
ATOM    177  C21 EO8     2      18.570  19.460  29.700  1.00  0.00            
ATOM    178  H1  EO8     2      16.500  11.310  25.690  1.00  0.00            
ATOM    179  H2  EO8     2      17.970  11.390  26.800  1.00  0.00            
ATOM    180  H3  EO8     2      16.380  10.980  27.440  1.00  0.00            
ATOM    181  H4  EO8     2      15.820  13.480  24.930  1.00  0.00            
ATOM    182  H5  EO8     2      17.470  14.060  25.260  1.00  0.00            
ATOM    183  H6  EO8     2      15.420  15.150  27.120  1.00  0.00            
ATOM    184  H7  EO8     2      15.180  15.520  25.390  1.00  0.00            
ATOM    185  H8  EO8     2      16.890  17.260  23.660  1.00  0.00            
ATOM    186  H9  EO8     2      18.600  17.680  23.180  1.00  0.00            
ATOM    187  H10 EO8     2      18.340  16.610  24.470  1.00  0.00            
ATOM    188  H11 EO8     2      18.540  19.790  23.570  1.00  0.00            
ATOM    189  H12 EO8     2      17.720  22.920  24.150  1.00  0.00            
ATOM    190  H13 EO8     2      19.400  22.540  24.710  1.00  0.00            
ATOM    191  H14 EO8     2      18.770  21.730  23.290  1.00  0.00            
ATOM    192  H15 EO8     2      17.410  24.210  29.300  1.00  0.00            
ATOM    193  H16 EO8     2      17.160  22.240  31.060  1.00  0.00            
ATOM    194  H17 EO8     2      18.780  22.710  31.460  1.00  0.00            
ATOM    195  H18 EO8     2      17.490  23.920  31.620  1.00  0.00            
ATOM    196  H19 EO8     2      20.230  23.080  29.470  1.00  0.00            
ATOM    197  H20 EO8     2      19.770  24.430  28.500  1.00  0.00            
ATOM    198  H21 EO8     2      19.730  24.520  30.330  1.00  0.00            
ATOM    199  H22 EO8     2      16.820  19.880  27.990  1.00  0.00            
ATOM    200  H23 EO8     2      20.390  20.200  26.810  1.00  0.00            
ATOM    201  H24 EO8     2      22.100  20.740  28.440  1.00  0.00            
ATOM    202  H25 EO8     2      21.660  20.450  30.770  1.00  0.00            
ATOM    203  H26 EO8     2      17.530  19.340  30.000  1.00  0.00            
TER
ENDMDL
MODEL        1
ATOM      1  C1  BCD     1      17.060  12.290  19.600  1.00  0.00            
ATOM      2  O1  BCD     1      16.180  13.450  19.410  1.00  0.00            
ATOM      3  C2  BCD     1      16.370  11.010  20.010  1.00  0.00            
ATOM      4  O2  BCD     1      15.420  10.670  19.040  1.00  0.00            
ATOM      5  C3  BCD     1      15.760  11.050  21.420  1.00  0.00            
ATOM      6  O3  BCD     1      15.350   9.700  21.790  1.00  0.00            
ATOM      7  C4  BCD     1      16.860  11.450  22.370  1.00  0.00            
ATOM      8  C5  BCD     1      17.650  12.670  21.870  1.00  0.00            
ATOM      9  O4  BCD     1      18.060  12.480  20.530  1.00  0.00            
ATOM     10  C6  BCD     1      18.810  12.940  22.750  1.00  0.00            
ATOM     11  O5  BCD     1      19.590  11.790  22.810  1.00  0.00            
ATOM     12  H1  BCD     1      17.540  12.050  18.650  1.00  0.00            
ATOM     13  H2  BCD     1      17.130  10.210  19.970  1.00  0.00            
ATOM     14  H3  BCD     1      14.930  11.460  18.780  1.00  0.00            
ATOM     15  H4  BCD     1      14.950  11.790  21.500  1.00  0.00            
ATOM     16  H5  BCD     1      14.650   9.500  21.160  1.00  0.00            
ATOM     17  H6  BCD     1      17.500  10.560  22.420  1.00  0.00            
ATOM     18  H7  BCD     1      16.990  13.540  21.990  1.00  0.00            
ATOM     19  H8  BCD     1      19.350  13.780  22.290  1.00  0.00            
ATOM     20  H9  BCD     1      18.520  13.320  23.730  1.00  0.00            
ATOM     21  H10 BCD     1      20.320  11.880  22.180  1.00  0.00            
ATOM     22  C7  BCD     1      15.210  16.100  16.340  1.00  0.00            
ATOM     23  O6  BCD     1      14.340  16.740  17.270  1.00  0.00            
ATOM     24  C8  BCD     1      14.660  14.630  16.120  1.00  0.00            
ATOM     25  O7  BCD     1      13.350  14.780  15.530  1.00  0.00            
ATOM     26  C9  BCD     1      14.730  14.020  17.530  1.00  0.00            
ATOM     27  O8  BCD     1      14.220  12.650  17.460  1.00  0.00            
ATOM     28  C10 BCD     1      16.150  14.000  18.030  1.00  0.00            
ATOM     29  C11 BCD     1      16.710  15.410  18.080  1.00  0.00            
ATOM     30  O9  BCD     1      16.570  16.090  16.870  1.00  0.00            
ATOM     31  C12 BCD     1      18.180  15.430  18.400  1.00  0.00            
ATOM     32  O10 BCD     1      19.020  14.720  17.470  1.00  0.00            
ATOM     33  H11 BCD     1      15.210  16.650  15.390  1.00  0.00            
ATOM     34  H12 BCD     1      15.320  14.100  15.420  1.00  0.00            
ATOM     35  H13 BCD     1      13.290  15.720  15.350  1.00  0.00            
ATOM     36  H14 BCD     1      14.110  14.530  18.280  1.00  0.00            
ATOM     37  H15 BCD     1      13.310  12.600  17.140  1.00  0.00            
ATOM     38  H16 BCD     1      16.730  13.320  17.390  1.00  0.00            
ATOM     39  H17 BCD     1      16.190  15.930  18.900  1.00  0.00            
ATOM     40  H18 BCD     1      18.530  16.460  18.530  1.00  0.00            
ATOM     41  H19 BCD     1      18.330  15.010  19.400  1.00  0.00            
ATOM     42  H20 BCD     1      18.680  14.910  16.590  1.00  0.00            
ATOM     43  C13 BCD     1      11.810  20.010  17.800  1.00  0.00            
ATOM     44  O11 BCD     1      10.800  19.130  18.400  1.00  0.00            
ATOM     45  C14 BCD     1      12.090  19.650  16.340  1.00  0.00            
ATOM     46  O12 BCD     1      11.020  19.720  15.470  1.00  0.00            
ATOM     47  C15 BCD     1      12.680  18.210  16.220  1.00  0.00            
ATOM     48  O13 BCD     1      12.980  17.870  14.840  1.00  0.00            
ATOM     49  C16 BCD     1      13.930  18.150  17.090  1.00  0.00            
ATOM     50  C17 BCD     1      13.770  18.780  18.480  1.00  0.00            
ATOM     51  O14 BCD     1      13.010  20.010  18.530  1.00  0.00            
ATOM     52  C18 BCD     1      15.120  19.000  19.080  1.00  0.00            
ATOM     53  O15 BCD     1      15.960  19.780  18.210  1.00  0.00            
ATOM     54  H21 BCD     1      11.490  21.050  17.900  1.00  0.00            
ATOM     55  H22 BCD     1      12.820  20.410  16.010  1.00  0.00            
ATOM     56  H23 BCD     1      11.410  19.640  14.600  1.00  0.00            
ATOM     57  H24 BCD     1      11.960  17.490  16.630  1.00  0.00            
ATOM     58  H25 BCD     1      12.250  17.400  14.420  1.00  0.00            
ATOM     59  H26 BCD     1      14.750  18.630  16.540  1.00  0.00            
ATOM     60  H27 BCD     1      13.130  18.170  19.130  1.00  0.00            
ATOM     61  H28 BCD     1      15.120  19.450  20.090  1.00  0.00            
ATOM     62  H29 BCD     1      15.620  18.040  19.220  1.00  0.00            
ATOM     63  H30 BCD     1      16.840  19.640  18.580  1.00  0.00            
ATOM     64  C19 BCD     1       8.430  19.030  21.700  1.00  0.00            
ATOM     65  O16 BCD     1       9.180  17.900  22.160  1.00  0.00            
ATOM     66  C20 BCD     1       7.670  18.740  20.430  1.00  0.00            
ATOM     67  O17 BCD     1       6.690  17.680  20.690  1.00  0.00            
ATOM     68  C21 BCD     1       8.650  18.560  19.230  1.00  0.00            
ATOM     69  O18 BCD     1       7.820  18.690  17.970  1.00  0.00            
ATOM     70  C22 BCD     1       9.750  19.720  19.180  1.00  0.00            
ATOM     71  C23 BCD     1      10.290  20.250  20.530  1.00  0.00            
ATOM     72  O19 BCD     1       9.260  20.220  21.550  1.00  0.00            
ATOM     73  C24 BCD     1      10.840  21.610  20.500  1.00  0.00            
ATOM     74  O20 BCD     1      10.240  22.610  19.730  1.00  0.00            
ATOM     75  H31 BCD     1       7.700  19.370  22.450  1.00  0.00            
ATOM     76  H32 BCD     1       7.100  19.640  20.150  1.00  0.00            
ATOM     77  H33 BCD     1       7.250  16.940  20.930  1.00  0.00            
ATOM     78  H34 BCD     1       9.100  17.570  19.390  1.00  0.00            
ATOM     79  H35 BCD     1       7.190  17.970  17.910  1.00  0.00            
ATOM     80  H36 BCD     1       9.240  20.560  18.690  1.00  0.00            
ATOM     81  H37 BCD     1      11.060  19.580  20.930  1.00  0.00            
ATOM     82  H38 BCD     1      10.950  21.950  21.540  1.00  0.00            
ATOM     83  H39 BCD     1      11.900  21.540  20.210  1.00  0.00            
ATOM     84  H40 BCD     1      10.600  23.460  19.990  1.00  0.00            
ATOM     85  C25 BCD     1       8.680  15.040  25.010  1.00  0.00            
ATOM     86  O21 BCD     1      10.060  14.530  25.060  1.00  0.00            
ATOM     87  C26 BCD     1       8.100  14.750  23.610  1.00  0.00            
ATOM     88  O22 BCD     1       8.180  13.370  23.270  1.00  0.00            
ATOM     89  C27 BCD     1       8.760  15.640  22.550  1.00  0.00            
ATOM     90  O23 BCD     1       8.290  15.510  21.200  1.00  0.00            
ATOM     91  C28 BCD     1       8.620  17.070  23.110  1.00  0.00            
ATOM     92  C29 BCD     1       9.270  17.240  24.530  1.00  0.00            
ATOM     93  O24 BCD     1       8.590  16.340  25.470  1.00  0.00            
ATOM     94  C30 BCD     1       9.130  18.680  24.980  1.00  0.00            
ATOM     95  O25 BCD     1       7.770  19.130  25.030  1.00  0.00            
ATOM     96  H41 BCD     1       8.180  14.430  25.770  1.00  0.00            
ATOM     97  H42 BCD     1       7.060  15.100  23.640  1.00  0.00            
ATOM     98  H43 BCD     1       7.690  13.270  22.460  1.00  0.00            
ATOM     99  H44 BCD     1       9.840  15.430  22.520  1.00  0.00            
ATOM    100  H45 BCD     1       8.290  14.630  20.790  1.00  0.00            
ATOM    101  H46 BCD     1       7.550  17.330  23.200  1.00  0.00            
ATOM    102  H47 BCD     1      10.360  17.110  24.500  1.00  0.00            
ATOM    103  H48 BCD     1       9.340  18.690  26.060  1.00  0.00            
ATOM    104  H49 BCD     1       9.790  19.370  24.450  1.00  0.00            
ATOM    105  H50 BCD     1       7.910  20.040  25.310  1.00  0.00            
ATOM    106  C31 BCD     1      12.450  12.070  27.540  1.00  0.00            
ATOM    107  O26 BCD     1      13.370  11.730  26.480  1.00  0.00            
ATOM    108  C32 BCD     1      11.090  11.520  27.180  1.00  0.00            
ATOM    109  O27 BCD     1      11.330  10.130  26.920  1.00  0.00            
ATOM    110  C33 BCD     1      10.520  12.300  26.010  1.00  0.00            
ATOM    111  C34 BCD     1      10.520  13.840  26.290  1.00  0.00            
ATOM    112  C35 BCD     1      11.880  14.360  26.740  1.00  0.00            
ATOM    113  O28 BCD     1      12.310  13.460  27.810  1.00  0.00            
ATOM    114  C36 BCD     1      11.750  15.780  27.400  1.00  0.00            
ATOM    115  O29 BCD     1      10.870  15.840  28.570  1.00  0.00            
ATOM    116  O30 BCD     1       9.210  11.730  25.640  1.00  0.00            
ATOM    117  H51 BCD     1      12.830  11.530  28.420  1.00  0.00            
ATOM    118  H52 BCD     1      10.520  11.580  28.120  1.00  0.00            
ATOM    119  H53 BCD     1      12.160   9.990  26.460  1.00  0.00            
ATOM    120  H54 BCD     1      11.210  12.190  25.160  1.00  0.00            
ATOM    121  H55 BCD     1       9.070  11.910  24.710  1.00  0.00            
ATOM    122  H56 BCD     1       9.800  13.960  27.120  1.00  0.00            
ATOM    123  H57 BCD     1      12.560  14.370  25.880  1.00  0.00            
ATOM    124  H58 BCD     1      12.720  16.140  27.750  1.00  0.00            
ATOM    125  H59 BCD     1      11.480  16.530  26.640  1.00  0.00            
ATOM    126  H60 BCD     1      11.100  15.140  29.200  1.00  0.00            
ATOM    127  C37 BCD     1      17.000  11.250  24.780  1.00  0.00            
ATOM    128  O31 BCD     1      16.260  11.670  23.630  1.00  0.00            
ATOM    129  C38 BCD     1      16.380   9.970  25.390  1.00  0.00            
ATOM    130  O32 BCD     1      16.360   8.910  24.350  1.00  0.00            
ATOM    131  C39 BCD     1      14.940  10.250  25.890  1.00  0.00            
ATOM    132  O33 BCD     1      14.330   9.080  26.560  1.00  0.00            
ATOM    133  C40 BCD     1      14.760  11.430  26.770  1.00  0.00            
ATOM    134  C41 BCD     1      15.760  12.580  26.350  1.00  0.00            
ATOM    135  O34 BCD     1      17.000  12.250  25.770  1.00  0.00            
ATOM    136  C42 BCD     1      16.110  13.520  27.400  1.00  0.00            
ATOM    137  O35 BCD     1      16.430  12.870  28.690  1.00  0.00            
ATOM    138  H61 BCD     1      18.050  11.120  24.500  1.00  0.00            
ATOM    139  H62 BCD     1      17.070   9.690  26.190  1.00  0.00            
ATOM    140  H63 BCD     1      16.080   9.190  23.480  1.00  0.00            
ATOM    141  H64 BCD     1      14.360  10.500  24.990  1.00  0.00            
ATOM    142  H65 BCD     1      14.420   8.290  26.020  1.00  0.00            
ATOM    143  H66 BCD     1      14.920  11.170  27.820  1.00  0.00            
ATOM    144  H67 BCD     1      15.220  13.180  25.600  1.00  0.00            
ATOM    145  H68 BCD     1      16.860  14.180  26.960  1.00  0.00            
ATOM    146  H69 BCD     1      15.200  14.120  27.520  1.00  0.00            
ATOM    147  H70 BCD     1      15.710  13.070  29.300  1.00  0.00            
ATOM    148  C1  EO8     2      12.340   6.890  21.020  1.00  0.00            
ATOM    149  O1  EO8     2      12.580   8.040  21.840  1.00  0.00            
ATOM    150  C2  EO8     2      11.640   8.120  22.930  1.00  0.00            
ATOM    151  C3  EO8     2      11.840   9.470  23.540  1.00  0.00            
ATOM    152  O2  EO8     2      11.970  10.580  22.560  1.00  0.00            
ATOM    153  C4  EO8     2      12.620  11.730  22.780  1.00  0.00            
ATOM    154  O3  EO8     2      13.110  12.100  23.860  1.00  0.00            
ATOM    155  C5  EO8     2      12.600  12.680  21.620  1.00  0.00            
ATOM    156  C6  EO8     2      12.270  12.330  20.350  1.00  0.00            
ATOM    157  C7  EO8     2      12.060  11.030  19.600  1.00  0.00            
ATOM    158  N1  EO8     2      12.020  13.360  19.460  1.00  0.00            
ATOM    159  C8  EO8     2      11.620  14.640  19.810  1.00  0.00            
ATOM    160  C9  EO8     2      10.860  15.290  18.690  1.00  0.00            
ATOM    161  C10 EO8     2      12.030  15.060  21.040  1.00  0.00            
ATOM    162  C11 EO8     2      12.030  16.510  21.370  1.00  0.00            
ATOM    163  O4  EO8     2      11.660  17.300  20.530  1.00  0.00            
ATOM    164  O5  EO8     2      12.480  16.840  22.600  1.00  0.00            
ATOM    165  C12 EO8     2      12.390  18.220  22.980  1.00  0.00            
ATOM    166  C13 EO8     2      12.730  18.180  24.490  1.00  0.00            
ATOM    167  C14 EO8     2      13.450  19.140  22.250  1.00  0.00            
ATOM    168  C15 EO8     2      12.690  14.170  22.020  1.00  0.00            
ATOM    169  C16 EO8     2      14.080  14.630  22.390  1.00  0.00            
ATOM    170  C17 EO8     2      14.880  15.170  21.310  1.00  0.00            
ATOM    171  C18 EO8     2      16.080  15.810  21.550  1.00  0.00            
ATOM    172  C19 EO8     2      16.410  16.030  22.890  1.00  0.00            
ATOM    173  C20 EO8     2      15.590  15.650  23.990  1.00  0.00            
ATOM    174  N2  EO8     2      15.970  16.170  25.350  1.00  0.00            
ATOM    175  O6  EO8     2      17.180  16.390  25.580  1.00  0.00            
ATOM    176  O7  EO8     2      15.120  16.110  26.230  1.00  0.00            
ATOM    177  C21 EO8     2      14.460  14.860  23.710  1.00  0.00            
ATOM    178  H1  EO8     2      12.950   6.040  21.350  1.00  0.00            
ATOM    179  H2  EO8     2      11.270   6.690  20.870  1.00  0.00            
ATOM    180  H3  EO8     2      12.790   7.090  20.040  1.00  0.00            
ATOM    181  H4  EO8     2      11.840   7.320  23.660  1.00  0.00            
ATOM    182  H5  EO8     2      10.630   7.940  22.540  1.00  0.00            
ATOM    183  H6  EO8     2      12.700   9.450  24.210  1.00  0.00            
ATOM    184  H7  EO8     2      11.080   9.750  24.270  1.00  0.00            
ATOM    185  H8  EO8     2      12.670  10.250  20.080  1.00  0.00            
ATOM    186  H9  EO8     2      11.040  10.640  19.680  1.00  0.00            
ATOM    187  H10 EO8     2      12.340  11.090  18.540  1.00  0.00            
ATOM    188  H11 EO8     2      11.730  13.010  18.560  1.00  0.00            
ATOM    189  H12 EO8     2       9.900  15.680  19.050  1.00  0.00            
ATOM    190  H13 EO8     2      11.300  16.250  18.370  1.00  0.00            
ATOM    191  H14 EO8     2      10.550  14.650  17.860  1.00  0.00            
ATOM    192  H15 EO8     2      11.400  18.660  22.870  1.00  0.00            
ATOM    193  H16 EO8     2      13.790  18.250  24.730  1.00  0.00            
ATOM    194  H17 EO8     2      12.220  19.060  24.910  1.00  0.00            
ATOM    195  H18 EO8     2      12.290  17.270  24.910  1.00  0.00            
ATOM    196  H19 EO8     2      13.380  20.150  22.680  1.00  0.00            
ATOM    197  H20 EO8     2      14.460  18.770  22.440  1.00  0.00            
ATOM    198  H21 EO8     2      13.190  19.250  21.190  1.00  0.00            
ATOM    199  H22 EO8     2      12.030  14.390  22.870  1.00  0.00            
ATOM    200  H23 EO8     2      14.520  15.060  20.290  1.00  0.00            
ATOM    201  H24 EO8     2      16.630  16.350  20.780  1.00  0.00            
ATOM    202  H25 EO8     2      17.360  16.490  23.130  1.00  0.00            
ATOM    203  H26 EO8     2      13.780  14.450  24.460  1.00  0.00            
TER
ENDMDL
MODEL        1
ATOM      1  C1  BCD     1       9.770  18.360  27.290  1.00  0.00            
ATOM      2  O1  BCD     1       9.220  19.690  27.650  1.00  0.00            
ATOM      3  C2  BCD     1       9.170  17.260  28.180  1.00  0.00            
ATOM      4  O2  BCD     1       7.780  17.190  27.960  1.00  0.00            
ATOM      5  C3  BCD     1       9.550  17.410  29.680  1.00  0.00            
ATOM      6  O3  BCD     1       9.120  16.280  30.500  1.00  0.00            
ATOM      7  C4  BCD     1      11.030  17.460  29.780  1.00  0.00            
ATOM      8  C5  BCD     1      11.510  18.640  28.910  1.00  0.00            
ATOM      9  O4  BCD     1      11.160  18.350  27.520  1.00  0.00            
ATOM     10  C6  BCD     1      12.990  18.880  28.890  1.00  0.00            
ATOM     11  O5  BCD     1      13.710  17.760  28.310  1.00  0.00            
ATOM     12  H1  BCD     1       9.750  18.170  26.210  1.00  0.00            
ATOM     13  H2  BCD     1       9.590  16.300  27.850  1.00  0.00            
ATOM     14  H3  BCD     1       7.520  18.110  27.860  1.00  0.00            
ATOM     15  H4  BCD     1       9.180  18.390  30.020  1.00  0.00            
ATOM     16  H5  BCD     1       9.650  16.300  31.310  1.00  0.00            
ATOM     17  H6  BCD     1      11.470  16.510  29.450  1.00  0.00            
ATOM     18  H7  BCD     1      11.100  19.590  29.280  1.00  0.00            
ATOM     19  H8  BCD     1      13.060  19.800  28.310  1.00  0.00            
ATOM     20  H9  BCD     1      13.260  19.060  29.940  1.00  0.00            
ATOM     21  H10 BCD     1      13.170  17.400  27.610  1.00  0.00            
ATOM     22  C7  BCD     1       6.920  22.840  26.210  1.00  0.00            
ATOM     23  O6  BCD     1       7.200  23.770  27.310  1.00  0.00            
ATOM     24  C8  BCD     1       6.160  21.590  26.580  1.00  0.00            
ATOM     25  O7  BCD     1       4.980  21.890  27.380  1.00  0.00            
ATOM     26  C9  BCD     1       7.000  20.690  27.420  1.00  0.00            
ATOM     27  O8  BCD     1       6.330  19.530  27.770  1.00  0.00            
ATOM     28  C10 BCD     1       8.270  20.320  26.690  1.00  0.00            
ATOM     29  C11 BCD     1       8.950  21.620  26.120  1.00  0.00            
ATOM     30  O9  BCD     1       8.080  22.530  25.480  1.00  0.00            
ATOM     31  C12 BCD     1      10.220  21.240  25.280  1.00  0.00            
ATOM     32  O10 BCD     1       9.790  20.560  24.110  1.00  0.00            
ATOM     33  H11 BCD     1       6.200  23.330  25.540  1.00  0.00            
ATOM     34  H12 BCD     1       5.780  21.100  25.670  1.00  0.00            
ATOM     35  H13 BCD     1       4.230  22.100  26.830  1.00  0.00            
ATOM     36  H14 BCD     1       7.150  21.310  28.310  1.00  0.00            
ATOM     37  H15 BCD     1       5.370  19.640  27.700  1.00  0.00            
ATOM     38  H16 BCD     1       7.990  19.680  25.840  1.00  0.00            
ATOM     39  H17 BCD     1       9.370  22.140  26.990  1.00  0.00            
ATOM     40  H18 BCD     1      10.930  22.040  25.020  1.00  0.00            
ATOM     41  H19 BCD     1      10.780  20.450  25.790  1.00  0.00            
ATOM     42  H20 BCD     1       9.320  21.200  23.560  1.00  0.00            
ATOM     43  C13 BCD     1       6.150  27.690  28.370  1.00  0.00            
ATOM     44  O11 BCD     1       5.970  27.200  29.710  1.00  0.00            
ATOM     45  C14 BCD     1       5.240  27.020  27.320  1.00  0.00            
ATOM     46  O12 BCD     1       3.920  27.180  27.740  1.00  0.00            
ATOM     47  C15 BCD     1       5.470  25.490  27.230  1.00  0.00            
ATOM     48  O13 BCD     1       4.650  24.870  26.200  1.00  0.00            
ATOM     49  C16 BCD     1       6.950  25.190  26.990  1.00  0.00            
ATOM     50  C17 BCD     1       7.830  26.020  27.930  1.00  0.00            
ATOM     51  O14 BCD     1       7.420  27.430  27.910  1.00  0.00            
ATOM     52  C18 BCD     1       9.310  26.010  27.510  1.00  0.00            
ATOM     53  O15 BCD     1       9.410  26.280  26.020  1.00  0.00            
ATOM     54  H21 BCD     1       5.970  28.770  28.510  1.00  0.00            
ATOM     55  H22 BCD     1       5.460  27.490  26.350  1.00  0.00            
ATOM     56  H23 BCD     1       3.250  26.780  27.180  1.00  0.00            
ATOM     57  H24 BCD     1       5.170  25.140  28.230  1.00  0.00            
ATOM     58  H25 BCD     1       3.710  24.850  26.370  1.00  0.00            
ATOM     59  H26 BCD     1       7.260  25.300  25.940  1.00  0.00            
ATOM     60  H27 BCD     1       7.730  25.600  28.940  1.00  0.00            
ATOM     61  H28 BCD     1       9.850  26.830  28.000  1.00  0.00            
ATOM     62  H29 BCD     1       9.800  25.060  27.740  1.00  0.00            
ATOM     63  H30 BCD     1       9.770  27.130  25.750  1.00  0.00            
ATOM     64  C19 BCD     1       7.010  28.060  33.850  1.00  0.00            
ATOM     65  O16 BCD     1       7.530  26.700  34.040  1.00  0.00            
ATOM     66  C20 BCD     1       5.510  27.960  33.400  1.00  0.00            
ATOM     67  O17 BCD     1       4.760  27.300  34.360  1.00  0.00            
ATOM     68  C21 BCD     1       5.200  27.510  31.940  1.00  0.00            
ATOM     69  O18 BCD     1       3.810  27.770  31.520  1.00  0.00            
ATOM     70  C22 BCD     1       6.140  28.070  30.880  1.00  0.00            
ATOM     71  C23 BCD     1       7.560  28.320  31.420  1.00  0.00            
ATOM     72  O19 BCD     1       7.590  28.790  32.770  1.00  0.00            
ATOM     73  C24 BCD     1       8.350  29.350  30.530  1.00  0.00            
ATOM     74  O20 BCD     1       9.820  29.210  30.610  1.00  0.00            
ATOM     75  H31 BCD     1       7.140  28.710  34.720  1.00  0.00            
ATOM     76  H32 BCD     1       5.180  29.010  33.380  1.00  0.00            
ATOM     77  H33 BCD     1       4.850  27.790  35.190  1.00  0.00            
ATOM     78  H34 BCD     1       5.390  26.430  31.890  1.00  0.00            
ATOM     79  H35 BCD     1       3.330  27.140  32.060  1.00  0.00            
ATOM     80  H36 BCD     1       5.730  29.030  30.540  1.00  0.00            
ATOM     81  H37 BCD     1       8.050  27.350  31.270  1.00  0.00            
ATOM     82  H38 BCD     1       8.210  29.130  29.460  1.00  0.00            
ATOM     83  H39 BCD     1       8.000  30.360  30.810  1.00  0.00            
ATOM     84  H40 BCD     1      10.100  28.550  31.260  1.00  0.00            
ATOM     85  C25 BCD     1       8.460  23.840  37.010  1.00  0.00            
ATOM     86  O21 BCD     1       9.520  23.150  36.280  1.00  0.00            
ATOM     87  C26 BCD     1       7.110  23.710  36.340  1.00  0.00            
ATOM     88  O22 BCD     1       6.750  22.330  36.130  1.00  0.00            
ATOM     89  C27 BCD     1       7.270  24.530  35.040  1.00  0.00            
ATOM     90  O23 BCD     1       6.040  24.330  34.220  1.00  0.00            
ATOM     91  C28 BCD     1       7.490  25.990  35.250  1.00  0.00            
ATOM     92  C29 BCD     1       8.890  26.020  35.910  1.00  0.00            
ATOM     93  O24 BCD     1       8.860  25.260  37.130  1.00  0.00            
ATOM     94  C30 BCD     1       9.380  27.490  36.260  1.00  0.00            
ATOM     95  O25 BCD     1       8.320  28.210  36.960  1.00  0.00            
ATOM     96  H41 BCD     1       8.540  23.510  38.060  1.00  0.00            
ATOM     97  H42 BCD     1       6.310  24.240  36.880  1.00  0.00            
ATOM     98  H43 BCD     1       6.230  22.320  35.330  1.00  0.00            
ATOM     99  H44 BCD     1       8.090  24.040  34.500  1.00  0.00            
ATOM    100  H45 BCD     1       6.300  24.780  33.400  1.00  0.00            
ATOM    101  H46 BCD     1       6.750  26.510  35.870  1.00  0.00            
ATOM    102  H47 BCD     1       9.580  25.520  35.220  1.00  0.00            
ATOM    103  H48 BCD     1      10.280  27.420  36.880  1.00  0.00            
ATOM    104  H49 BCD     1       9.590  28.080  35.360  1.00  0.00            
ATOM    105  H50 BCD     1       8.310  27.810  37.840  1.00  0.00            
ATOM    106  C31 BCD     1      12.000  19.850  36.300  1.00  0.00            
ATOM    107  O26 BCD     1      11.850  19.510  34.890  1.00  0.00            
ATOM    108  C32 BCD     1      10.740  19.800  37.210  1.00  0.00            
ATOM    109  O27 BCD     1      10.270  18.410  37.200  1.00  0.00            
ATOM    110  C33 BCD     1       9.720  20.810  36.790  1.00  0.00            
ATOM    111  C34 BCD     1      10.360  22.200  36.880  1.00  0.00            
ATOM    112  C35 BCD     1      11.730  22.270  36.150  1.00  0.00            
ATOM    113  O28 BCD     1      12.530  21.160  36.510  1.00  0.00            
ATOM    114  C36 BCD     1      12.400  23.580  36.360  1.00  0.00            
ATOM    115  O29 BCD     1      12.810  23.800  37.720  1.00  0.00            
ATOM    116  O30 BCD     1       8.530  20.740  37.620  1.00  0.00            
ATOM    117  H51 BCD     1      12.710  19.110  36.680  1.00  0.00            
ATOM    118  H52 BCD     1      11.170  20.010  38.200  1.00  0.00            
ATOM    119  H53 BCD     1       9.620  18.380  37.900  1.00  0.00            
ATOM    120  H54 BCD     1       9.480  20.510  35.760  1.00  0.00            
ATOM    121  H55 BCD     1       7.880  21.150  37.050  1.00  0.00            
ATOM    122  H56 BCD     1      10.510  22.430  37.950  1.00  0.00            
ATOM    123  H57 BCD     1      11.520  22.130  35.080  1.00  0.00            
ATOM    124  H58 BCD     1      13.350  23.570  35.800  1.00  0.00            
ATOM    125  H59 BCD     1      11.740  24.400  36.060  1.00  0.00            
ATOM    126  H60 BCD     1      12.920  24.760  37.710  1.00  0.00            
ATOM    127  C37 BCD     1      12.350  16.890  31.750  1.00  0.00            
ATOM    128  O31 BCD     1      11.410  17.750  31.160  1.00  0.00            
ATOM    129  C38 BCD     1      11.850  16.260  33.030  1.00  0.00            
ATOM    130  O32 BCD     1      10.740  15.360  32.590  1.00  0.00            
ATOM    131  C39 BCD     1      11.400  17.260  34.080  1.00  0.00            
ATOM    132  O33 BCD     1      11.010  16.580  35.280  1.00  0.00            
ATOM    133  C40 BCD     1      12.520  18.300  34.390  1.00  0.00            
ATOM    134  C41 BCD     1      13.290  18.670  33.140  1.00  0.00            
ATOM    135  O34 BCD     1      13.540  17.610  32.130  1.00  0.00            
ATOM    136  C42 BCD     1      14.660  19.300  33.470  1.00  0.00            
ATOM    137  O35 BCD     1      15.570  18.370  34.010  1.00  0.00            
ATOM    138  H61 BCD     1      12.710  16.140  31.040  1.00  0.00            
ATOM    139  H62 BCD     1      12.570  15.560  33.470  1.00  0.00            
ATOM    140  H63 BCD     1      10.610  14.840  33.400  1.00  0.00            
ATOM    141  H64 BCD     1      10.600  17.840  33.600  1.00  0.00            
ATOM    142  H65 BCD     1      10.620  17.220  35.880  1.00  0.00            
ATOM    143  H66 BCD     1      13.230  17.860  35.100  1.00  0.00            
ATOM    144  H67 BCD     1      12.670  19.470  32.690  1.00  0.00            
ATOM    145  H68 BCD     1      15.050  19.690  32.530  1.00  0.00            
ATOM    146  H69 BCD     1      14.550  20.120  34.190  1.00  0.00            
ATOM    147  H70 BCD     1      15.360  17.500  33.660  1.00  0.00            
ATOM    148  C1  EO8     2       5.760  14.170  33.150  1.00  0.00            
ATOM    149  O1  EO8     2       6.830  15.120  33.190  1.00  0.00            
ATOM    150  C2  EO8     2       6.730  16.170  34.180  1.00  0.00            
ATOM    151  C3  EO8     2       7.820  17.200  33.970  1.00  0.00            
ATOM    152  O2  EO8     2       7.470  18.160  32.920  1.00  0.00            
ATOM    153  C4  EO8     2       8.270  19.270  32.800  1.00  0.00            
ATOM    154  O3  EO8     2       9.260  19.470  33.500  1.00  0.00            
ATOM    155  C5  EO8     2       7.620  20.280  31.930  1.00  0.00            
ATOM    156  C6  EO8     2       6.420  20.160  31.310  1.00  0.00            
ATOM    157  C7  EO8     2       5.540  18.900  31.100  1.00  0.00            
ATOM    158  N1  EO8     2       5.920  21.250  30.700  1.00  0.00            
ATOM    159  C8  EO8     2       6.270  22.550  30.930  1.00  0.00            
ATOM    160  C9  EO8     2       5.270  23.540  30.480  1.00  0.00            
ATOM    161  C10 EO8     2       7.470  22.790  31.450  1.00  0.00            
ATOM    162  C11 EO8     2       8.010  24.160  31.660  1.00  0.00            
ATOM    163  O4  EO8     2       7.380  25.170  31.580  1.00  0.00            
ATOM    164  O5  EO8     2       9.360  24.130  31.970  1.00  0.00            
ATOM    165  C12 EO8     2      10.060  25.350  32.280  1.00  0.00            
ATOM    166  C13 EO8     2      11.210  25.020  33.210  1.00  0.00            
ATOM    167  C14 EO8     2      10.550  25.910  30.940  1.00  0.00            
ATOM    168  C15 EO8     2       8.350  21.640  31.920  1.00  0.00            
ATOM    169  C16 EO8     2       9.670  21.560  31.110  1.00  0.00            
ATOM    170  C17 EO8     2       9.700  21.880  29.730  1.00  0.00            
ATOM    171  C18 EO8     2      10.920  22.130  29.130  1.00  0.00            
ATOM    172  C19 EO8     2      12.190  22.090  29.770  1.00  0.00            
ATOM    173  C20 EO8     2      12.160  21.810  31.110  1.00  0.00            
ATOM    174  N2  EO8     2      13.340  21.940  31.990  1.00  0.00            
ATOM    175  O6  EO8     2      14.440  22.140  31.460  1.00  0.00            
ATOM    176  O7  EO8     2      13.270  21.950  33.210  1.00  0.00            
ATOM    177  C21 EO8     2      10.890  21.570  31.790  1.00  0.00            
ATOM    178  H1  EO8     2       5.990  13.330  33.820  1.00  0.00            
ATOM    179  H2  EO8     2       4.840  14.680  33.470  1.00  0.00            
ATOM    180  H3  EO8     2       5.640  13.810  32.120  1.00  0.00            
ATOM    181  H4  EO8     2       6.760  15.630  35.130  1.00  0.00            
ATOM    182  H5  EO8     2       5.700  16.550  34.170  1.00  0.00            
ATOM    183  H6  EO8     2       8.790  16.720  33.780  1.00  0.00            
ATOM    184  H7  EO8     2       7.890  17.680  34.960  1.00  0.00            
ATOM    185  H8  EO8     2       5.080  18.900  30.100  1.00  0.00            
ATOM    186  H9  EO8     2       6.080  17.950  31.160  1.00  0.00            
ATOM    187  H10 EO8     2       4.710  18.880  31.810  1.00  0.00            
ATOM    188  H11 EO8     2       5.300  21.130  29.910  1.00  0.00            
ATOM    189  H12 EO8     2       4.680  23.930  31.320  1.00  0.00            
ATOM    190  H13 EO8     2       5.710  24.380  29.920  1.00  0.00            
ATOM    191  H14 EO8     2       4.490  23.130  29.830  1.00  0.00            
ATOM    192  H15 EO8     2       9.470  26.150  32.760  1.00  0.00            
ATOM    193  H16 EO8     2      10.940  24.430  34.100  1.00  0.00            
ATOM    194  H17 EO8     2      12.000  24.450  32.700  1.00  0.00            
ATOM    195  H18 EO8     2      11.490  26.030  33.530  1.00  0.00            
ATOM    196  H19 EO8     2      11.320  25.250  30.530  1.00  0.00            
ATOM    197  H20 EO8     2       9.750  25.990  30.200  1.00  0.00            
ATOM    198  H21 EO8     2      10.960  26.910  31.170  1.00  0.00            
ATOM    199  H22 EO8     2       8.620  21.870  32.960  1.00  0.00            
ATOM    200  H23 EO8     2       8.740  21.980  29.240  1.00  0.00            
ATOM    201  H24 EO8     2      10.940  22.320  28.060  1.00  0.00            
ATOM    202  H25 EO8     2      13.120  22.410  29.320  1.00  0.00            
ATOM    203  H26 EO8     2      10.910  21.370  32.860  1.00  0.00            
TER
ENDMDL
MODEL        1
ATOM      1  C1  BCD     1      18.130  26.090  20.960  1.00  0.00            
ATOM      2  O1  BCD     1      17.410  26.940  21.900  1.00  0.00            
ATOM      3  C2  BCD     1      18.730  24.800  21.630  1.00  0.00            
ATOM      4  O2  BCD     1      17.710  23.900  22.180  1.00  0.00            
ATOM      5  C3  BCD     1      19.910  25.050  22.570  1.00  0.00            
ATOM      6  O3  BCD     1      20.460  23.840  23.000  1.00  0.00            
ATOM      7  C4  BCD     1      20.930  25.950  21.910  1.00  0.00            
ATOM      8  C5  BCD     1      20.290  27.150  21.270  1.00  0.00            
ATOM      9  O4  BCD     1      19.210  26.800  20.380  1.00  0.00            
ATOM     10  C6  BCD     1      21.350  27.900  20.450  1.00  0.00            
ATOM     11  O5  BCD     1      22.090  27.010  19.530  1.00  0.00            
ATOM     12  H1  BCD     1      17.420  25.730  20.210  1.00  0.00            
ATOM     13  H2  BCD     1      19.140  24.180  20.820  1.00  0.00            
ATOM     14  H3  BCD     1      18.090  23.030  22.380  1.00  0.00            
ATOM     15  H4  BCD     1      19.520  25.660  23.390  1.00  0.00            
ATOM     16  H5  BCD     1      21.340  23.990  22.650  1.00  0.00            
ATOM     17  H6  BCD     1      21.430  25.350  21.140  1.00  0.00            
ATOM     18  H7  BCD     1      19.950  27.720  22.140  1.00  0.00            
ATOM     19  H8  BCD     1      20.780  28.730  20.010  1.00  0.00            
ATOM     20  H9  BCD     1      22.060  28.320  21.180  1.00  0.00            
ATOM     21  H10 BCD     1      22.960  27.330  19.290  1.00  0.00            
ATOM     22  C7  BCD     1      13.510  28.270  22.640  1.00  0.00            
ATOM     23  O6  BCD     1      13.760  28.690  24.020  1.00  0.00            
ATOM     24  C8  BCD     1      13.740  26.740  22.560  1.00  0.00            
ATOM     25  O7  BCD     1      12.820  26.180  23.500  1.00  0.00            
ATOM     26  C9  BCD     1      15.210  26.310  22.680  1.00  0.00            
ATOM     27  O8  BCD     1      15.310  24.860  22.510  1.00  0.00            
ATOM     28  C10 BCD     1      15.990  27.130  21.650  1.00  0.00            
ATOM     29  C11 BCD     1      15.640  28.600  21.790  1.00  0.00            
ATOM     30  O9  BCD     1      14.240  28.890  21.640  1.00  0.00            
ATOM     31  C12 BCD     1      16.300  29.340  20.600  1.00  0.00            
ATOM     32  O10 BCD     1      16.320  30.790  20.850  1.00  0.00            
ATOM     33  H11 BCD     1      12.480  28.560  22.400  1.00  0.00            
ATOM     34  H12 BCD     1      13.480  26.410  21.550  1.00  0.00            
ATOM     35  H13 BCD     1      11.940  26.210  23.130  1.00  0.00            
ATOM     36  H14 BCD     1      15.580  26.600  23.680  1.00  0.00            
ATOM     37  H15 BCD     1      16.240  24.630  22.400  1.00  0.00            
ATOM     38  H16 BCD     1      15.720  26.890  20.620  1.00  0.00            
ATOM     39  H17 BCD     1      16.050  29.110  22.670  1.00  0.00            
ATOM     40  H18 BCD     1      17.360  29.050  20.600  1.00  0.00            
ATOM     41  H19 BCD     1      15.820  29.140  19.640  1.00  0.00            
ATOM     42  H20 BCD     1      15.500  31.110  20.460  1.00  0.00            
ATOM     43  C13 BCD     1      12.320  30.560  27.280  1.00  0.00            
ATOM     44  O11 BCD     1      12.960  29.580  28.220  1.00  0.00            
ATOM     45  C14 BCD     1      11.250  29.980  26.370  1.00  0.00            
ATOM     46  O12 BCD     1      10.290  29.390  27.180  1.00  0.00            
ATOM     47  C15 BCD     1      11.840  28.940  25.430  1.00  0.00            
ATOM     48  O13 BCD     1      10.930  28.290  24.620  1.00  0.00            
ATOM     49  C16 BCD     1      12.910  29.640  24.630  1.00  0.00            
ATOM     50  C17 BCD     1      13.830  30.510  25.430  1.00  0.00            
ATOM     51  O14 BCD     1      13.210  31.290  26.430  1.00  0.00            
ATOM     52  C18 BCD     1      14.680  31.420  24.590  1.00  0.00            
ATOM     53  O15 BCD     1      15.680  31.940  25.460  1.00  0.00            
ATOM     54  H21 BCD     1      11.850  31.330  27.900  1.00  0.00            
ATOM     55  H22 BCD     1      10.790  30.830  25.860  1.00  0.00            
ATOM     56  H23 BCD     1      10.040  28.560  26.770  1.00  0.00            
ATOM     57  H24 BCD     1      12.330  28.170  26.050  1.00  0.00            
ATOM     58  H25 BCD     1      10.550  27.640  25.220  1.00  0.00            
ATOM     59  H26 BCD     1      12.440  30.250  23.840  1.00  0.00            
ATOM     60  H27 BCD     1      14.550  29.820  25.880  1.00  0.00            
ATOM     61  H28 BCD     1      15.070  30.950  23.670  1.00  0.00            
ATOM     62  H29 BCD     1      14.090  32.290  24.300  1.00  0.00            
ATOM     63  H30 BCD     1      15.990  31.140  25.890  1.00  0.00            
ATOM     64  C19 BCD     1      15.550  29.160  31.360  1.00  0.00            
ATOM     65  O16 BCD     1      16.350  28.440  30.350  1.00  0.00            
ATOM     66  C20 BCD     1      14.300  28.410  31.550  1.00  0.00            
ATOM     67  O17 BCD     1      14.560  27.000  31.800  1.00  0.00            
ATOM     68  C21 BCD     1      13.380  28.520  30.290  1.00  0.00            
ATOM     69  O18 BCD     1      12.080  27.960  30.430  1.00  0.00            
ATOM     70  C22 BCD     1      13.370  29.830  29.560  1.00  0.00            
ATOM     71  C23 BCD     1      14.740  30.610  29.590  1.00  0.00            
ATOM     72  O19 BCD     1      15.280  30.510  30.920  1.00  0.00            
ATOM     73  C24 BCD     1      14.680  32.110  29.280  1.00  0.00            
ATOM     74  O20 BCD     1      13.510  32.750  29.630  1.00  0.00            
ATOM     75  H31 BCD     1      16.020  29.230  32.350  1.00  0.00            
ATOM     76  H32 BCD     1      13.820  28.850  32.430  1.00  0.00            
ATOM     77  H33 BCD     1      15.310  26.640  31.320  1.00  0.00            
ATOM     78  H34 BCD     1      13.870  27.820  29.600  1.00  0.00            
ATOM     79  H35 BCD     1      11.710  27.930  29.550  1.00  0.00            
ATOM     80  H36 BCD     1      12.600  30.410  30.090  1.00  0.00            
ATOM     81  H37 BCD     1      15.480  30.100  28.950  1.00  0.00            
ATOM     82  H38 BCD     1      15.550  32.600  29.740  1.00  0.00            
ATOM     83  H39 BCD     1      14.750  32.280  28.200  1.00  0.00            
ATOM     84  H40 BCD     1      13.110  33.190  28.870  1.00  0.00            
ATOM     85  C25 BCD     1      20.090  26.250  30.870  1.00  0.00            
ATOM     86  O21 BCD     1      20.700  26.270  29.600  1.00  0.00            
ATOM     87  C26 BCD     1      18.710  25.460  30.680  1.00  0.00            
ATOM     88  O22 BCD     1      18.920  24.290  29.900  1.00  0.00            
ATOM     89  C27 BCD     1      17.630  26.290  30.050  1.00  0.00            
ATOM     90  O23 BCD     1      16.450  25.480  30.010  1.00  0.00            
ATOM     91  C28 BCD     1      17.430  27.580  30.880  1.00  0.00            
ATOM     92  C29 BCD     1      18.730  28.310  30.880  1.00  0.00            
ATOM     93  O24 BCD     1      19.760  27.540  31.450  1.00  0.00            
ATOM     94  C30 BCD     1      18.610  29.630  31.620  1.00  0.00            
ATOM     95  O25 BCD     1      19.810  30.250  31.820  1.00  0.00            
ATOM     96  H41 BCD     1      20.720  25.660  31.540  1.00  0.00            
ATOM     97  H42 BCD     1      18.380  25.170  31.690  1.00  0.00            
ATOM     98  H43 BCD     1      19.820  24.400  29.580  1.00  0.00            
ATOM     99  H44 BCD     1      17.890  26.640  29.050  1.00  0.00            
ATOM    100  H45 BCD     1      16.700  24.670  29.560  1.00  0.00            
ATOM    101  H46 BCD     1      17.220  27.260  31.920  1.00  0.00            
ATOM    102  H47 BCD     1      19.020  28.560  29.850  1.00  0.00            
ATOM    103  H48 BCD     1      17.870  30.260  31.120  1.00  0.00            
ATOM    104  H49 BCD     1      18.220  29.380  32.610  1.00  0.00            
ATOM    105  H50 BCD     1      20.200  29.830  32.600  1.00  0.00            
ATOM    106  C31 BCD     1      24.540  25.760  27.930  1.00  0.00            
ATOM    107  O26 BCD     1      23.930  25.190  26.690  1.00  0.00            
ATOM    108  C32 BCD     1      24.140  24.950  29.180  1.00  0.00            
ATOM    109  O27 BCD     1      24.670  23.610  29.220  1.00  0.00            
ATOM    110  C33 BCD     1      22.630  24.890  29.230  1.00  0.00            
ATOM    111  C34 BCD     1      22.160  26.280  29.610  1.00  0.00            
ATOM    112  C35 BCD     1      22.580  27.140  28.470  1.00  0.00            
ATOM    113  O28 BCD     1      23.970  27.060  28.150  1.00  0.00            
ATOM    114  C36 BCD     1      22.310  28.580  28.830  1.00  0.00            
ATOM    115  O29 BCD     1      22.910  28.900  30.060  1.00  0.00            
ATOM    116  O30 BCD     1      22.140  23.940  30.150  1.00  0.00            
ATOM    117  H51 BCD     1      25.630  25.870  27.830  1.00  0.00            
ATOM    118  H52 BCD     1      24.510  25.470  30.070  1.00  0.00            
ATOM    119  H53 BCD     1      25.610  23.790  29.310  1.00  0.00            
ATOM    120  H54 BCD     1      22.320  24.640  28.210  1.00  0.00            
ATOM    121  H55 BCD     1      22.700  23.160  30.230  1.00  0.00            
ATOM    122  H56 BCD     1      22.590  26.540  30.590  1.00  0.00            
ATOM    123  H57 BCD     1      21.990  26.860  27.590  1.00  0.00            
ATOM    124  H58 BCD     1      22.640  29.260  28.030  1.00  0.00            
ATOM    125  H59 BCD     1      21.230  28.740  28.900  1.00  0.00            
ATOM    126  H60 BCD     1      22.240  29.120  30.710  1.00  0.00            
ATOM    127  C37 BCD     1      23.330  26.080  22.690  1.00  0.00            
ATOM    128  O31 BCD     1      21.950  26.360  22.930  1.00  0.00            
ATOM    129  C38 BCD     1      23.780  24.600  22.960  1.00  0.00            
ATOM    130  O32 BCD     1      23.110  23.630  22.220  1.00  0.00            
ATOM    131  C39 BCD     1      23.750  24.370  24.480  1.00  0.00            
ATOM    132  O33 BCD     1      24.220  23.040  24.840  1.00  0.00            
ATOM    133  C40 BCD     1      24.450  25.390  25.350  1.00  0.00            
ATOM    134  C41 BCD     1      24.280  26.830  24.840  1.00  0.00            
ATOM    135  O34 BCD     1      24.210  26.970  23.380  1.00  0.00            
ATOM    136  C42 BCD     1      25.470  27.690  25.240  1.00  0.00            
ATOM    137  O35 BCD     1      26.730  27.170  24.670  1.00  0.00            
ATOM    138  H61 BCD     1      23.430  26.280  21.620  1.00  0.00            
ATOM    139  H62 BCD     1      24.870  24.550  22.830  1.00  0.00            
ATOM    140  H63 BCD     1      23.140  22.790  22.690  1.00  0.00            
ATOM    141  H64 BCD     1      22.690  24.340  24.770  1.00  0.00            
ATOM    142  H65 BCD     1      24.200  22.880  25.790  1.00  0.00            
ATOM    143  H66 BCD     1      25.520  25.150  25.380  1.00  0.00            
ATOM    144  H67 BCD     1      23.340  27.170  25.290  1.00  0.00            
ATOM    145  H68 BCD     1      25.190  28.670  24.830  1.00  0.00            
ATOM    146  H69 BCD     1      25.600  27.840  26.320  1.00  0.00            
ATOM    147  H70 BCD     1      26.660  27.240  23.710  1.00  0.00            
ATOM    148  C1  EO8     2      19.560  19.860  28.430  1.00  0.00            
ATOM    149  O1  EO8     2      19.920  21.180  28.030  1.00  0.00            
ATOM    150  C2  EO8     2      20.150  21.280  26.660  1.00  0.00            
ATOM    151  C3  EO8     2      20.880  22.590  26.390  1.00  0.00            
ATOM    152  O2  EO8     2      19.830  23.600  26.290  1.00  0.00            
ATOM    153  C4  EO8     2      20.050  24.900  26.040  1.00  0.00            
ATOM    154  O3  EO8     2      21.090  25.430  26.230  1.00  0.00            
ATOM    155  C5  EO8     2      18.790  25.640  26.040  1.00  0.00            
ATOM    156  C6  EO8     2      17.570  25.070  25.830  1.00  0.00            
ATOM    157  C7  EO8     2      17.300  23.640  25.410  1.00  0.00            
ATOM    158  N1  EO8     2      16.490  25.870  25.930  1.00  0.00            
ATOM    159  C8  EO8     2      16.480  27.020  26.660  1.00  0.00            
ATOM    160  C9  EO8     2      15.080  27.420  27.110  1.00  0.00            
ATOM    161  C10 EO8     2      17.590  27.760  26.810  1.00  0.00            
ATOM    162  C11 EO8     2      17.640  29.180  27.250  1.00  0.00            
ATOM    163  O4  EO8     2      16.750  29.960  27.070  1.00  0.00            
ATOM    164  O5  EO8     2      18.870  29.650  27.680  1.00  0.00            
ATOM    165  C12 EO8     2      19.140  31.030  27.560  1.00  0.00            
ATOM    166  C13 EO8     2      18.460  31.940  28.640  1.00  0.00            
ATOM    167  C14 EO8     2      20.630  31.300  27.670  1.00  0.00            
ATOM    168  C15 EO8     2      18.920  27.160  26.300  1.00  0.00            
ATOM    169  C16 EO8     2      19.440  28.090  25.190  1.00  0.00            
ATOM    170  C17 EO8     2      18.570  28.650  24.190  1.00  0.00            
ATOM    171  C18 EO8     2      19.010  29.560  23.320  1.00  0.00            
ATOM    172  C19 EO8     2      20.350  29.880  23.280  1.00  0.00            
ATOM    173  C20 EO8     2      21.260  29.450  24.260  1.00  0.00            
ATOM    174  N2  EO8     2      22.670  29.900  24.240  1.00  0.00            
ATOM    175  O6  EO8     2      23.290  30.120  23.170  1.00  0.00            
ATOM    176  O7  EO8     2      23.120  30.350  25.310  1.00  0.00            
ATOM    177  C21 EO8     2      20.760  28.630  25.240  1.00  0.00            
ATOM    178  H1  EO8     2      18.510  19.650  28.230  1.00  0.00            
ATOM    179  H2  EO8     2      20.270  19.100  28.080  1.00  0.00            
ATOM    180  H3  EO8     2      19.550  19.790  29.530  1.00  0.00            
ATOM    181  H4  EO8     2      19.330  21.090  25.960  1.00  0.00            
ATOM    182  H5  EO8     2      20.960  20.560  26.460  1.00  0.00            
ATOM    183  H6  EO8     2      21.430  22.650  25.450  1.00  0.00            
ATOM    184  H7  EO8     2      21.550  22.800  27.240  1.00  0.00            
ATOM    185  H8  EO8     2      16.350  23.490  24.890  1.00  0.00            
ATOM    186  H9  EO8     2      18.090  23.290  24.730  1.00  0.00            
ATOM    187  H10 EO8     2      17.230  22.970  26.270  1.00  0.00            
ATOM    188  H11 EO8     2      15.600  25.390  25.990  1.00  0.00            
ATOM    189  H12 EO8     2      15.040  28.270  27.800  1.00  0.00            
ATOM    190  H13 EO8     2      14.490  27.590  26.200  1.00  0.00            
ATOM    191  H14 EO8     2      14.600  26.660  27.730  1.00  0.00            
ATOM    192  H15 EO8     2      18.830  31.370  26.560  1.00  0.00            
ATOM    193  H16 EO8     2      17.540  31.550  29.100  1.00  0.00            
ATOM    194  H17 EO8     2      19.150  32.230  29.450  1.00  0.00            
ATOM    195  H18 EO8     2      18.150  32.830  28.100  1.00  0.00            
ATOM    196  H19 EO8     2      21.110  30.580  27.000  1.00  0.00            
ATOM    197  H20 EO8     2      20.990  32.280  27.330  1.00  0.00            
ATOM    198  H21 EO8     2      20.980  31.220  28.710  1.00  0.00            
ATOM    199  H22 EO8     2      19.650  27.260  27.110  1.00  0.00            
ATOM    200  H23 EO8     2      17.530  28.340  24.180  1.00  0.00            
ATOM    201  H24 EO8     2      18.270  29.930  22.610  1.00  0.00            
ATOM    202  H25 EO8     2      20.710  30.580  22.520  1.00  0.00            
ATOM    203  H26 EO8     2      21.490  28.230  25.940  1.00  0.00            
TER
ENDMDL
MODEL        1
ATOM      1  C1  BCD     1      21.070  24.850  16.660  1.00  0.00            
ATOM      2  O1  BCD     1      19.880  25.490  17.090  1.00  0.00            
ATOM      3  C2  BCD     1      21.030  23.390  16.620  1.00  0.00            
ATOM      4  O2  BCD     1      19.810  23.060  15.930  1.00  0.00            
ATOM      5  C3  BCD     1      21.030  22.620  17.980  1.00  0.00            
ATOM      6  O3  BCD     1      21.200  21.230  17.680  1.00  0.00            
ATOM      7  C4  BCD     1      22.160  23.110  18.880  1.00  0.00            
ATOM      8  C5  BCD     1      22.020  24.640  18.920  1.00  0.00            
ATOM      9  O4  BCD     1      22.130  25.190  17.580  1.00  0.00            
ATOM     10  C6  BCD     1      23.170  25.300  19.760  1.00  0.00            
ATOM     11  O5  BCD     1      24.430  25.080  19.080  1.00  0.00            
ATOM     12  H1  BCD     1      21.290  25.230  15.660  1.00  0.00            
ATOM     13  H2  BCD     1      21.850  23.030  15.980  1.00  0.00            
ATOM     14  H3  BCD     1      19.940  22.150  15.640  1.00  0.00            
ATOM     15  H4  BCD     1      20.080  22.820  18.490  1.00  0.00            
ATOM     16  H5  BCD     1      21.210  20.990  18.610  1.00  0.00            
ATOM     17  H6  BCD     1      23.050  22.810  18.310  1.00  0.00            
ATOM     18  H7  BCD     1      21.000  24.770  19.310  1.00  0.00            
ATOM     19  H8  BCD     1      23.010  26.390  19.770  1.00  0.00            
ATOM     20  H9  BCD     1      23.180  24.870  20.770  1.00  0.00            
ATOM     21  H10 BCD     1      24.250  25.400  18.190  1.00  0.00            
ATOM     22  C7  BCD     1      17.100  28.320  16.310  1.00  0.00            
ATOM     23  O6  BCD     1      16.520  28.420  17.610  1.00  0.00            
ATOM     24  C8  BCD     1      17.020  27.000  15.530  1.00  0.00            
ATOM     25  O7  BCD     1      15.700  26.540  15.260  1.00  0.00            
ATOM     26  C9  BCD     1      17.820  25.990  16.180  1.00  0.00            
ATOM     27  O8  BCD     1      17.630  24.690  15.580  1.00  0.00            
ATOM     28  C10 BCD     1      19.250  26.400  16.210  1.00  0.00            
ATOM     29  C11 BCD     1      19.450  27.810  16.780  1.00  0.00            
ATOM     30  O9  BCD     1      18.460  28.710  16.280  1.00  0.00            
ATOM     31  C12 BCD     1      20.860  28.250  16.390  1.00  0.00            
ATOM     32  O10 BCD     1      21.070  29.390  17.230  1.00  0.00            
ATOM     33  H11 BCD     1      16.530  29.060  15.730  1.00  0.00            
ATOM     34  H12 BCD     1      17.440  27.320  14.570  1.00  0.00            
ATOM     35  H13 BCD     1      15.860  25.760  14.730  1.00  0.00            
ATOM     36  H14 BCD     1      17.370  26.090  17.180  1.00  0.00            
ATOM     37  H15 BCD     1      18.350  24.140  15.900  1.00  0.00            
ATOM     38  H16 BCD     1      19.560  26.390  15.160  1.00  0.00            
ATOM     39  H17 BCD     1      19.340  27.680  17.860  1.00  0.00            
ATOM     40  H18 BCD     1      21.460  27.370  16.620  1.00  0.00            
ATOM     41  H19 BCD     1      20.870  28.550  15.330  1.00  0.00            
ATOM     42  H20 BCD     1      21.790  29.910  16.860  1.00  0.00            
ATOM     43  C13 BCD     1      12.910  29.730  19.240  1.00  0.00            
ATOM     44  O11 BCD     1      12.910  28.450  19.950  1.00  0.00            
ATOM     45  C14 BCD     1      12.830  29.510  17.830  1.00  0.00            
ATOM     46  O12 BCD     1      11.630  28.790  17.480  1.00  0.00            
ATOM     47  C15 BCD     1      14.120  28.780  17.280  1.00  0.00            
ATOM     48  O13 BCD     1      14.050  28.580  15.850  1.00  0.00            
ATOM     49  C16 BCD     1      15.420  29.390  17.760  1.00  0.00            
ATOM     50  C17 BCD     1      15.400  29.690  19.220  1.00  0.00            
ATOM     51  O14 BCD     1      14.150  30.420  19.490  1.00  0.00            
ATOM     52  C18 BCD     1      16.590  30.550  19.540  1.00  0.00            
ATOM     53  O15 BCD     1      16.610  31.810  18.960  1.00  0.00            
ATOM     54  H21 BCD     1      12.170  30.410  19.680  1.00  0.00            
ATOM     55  H22 BCD     1      12.830  30.500  17.350  1.00  0.00            
ATOM     56  H23 BCD     1      10.960  29.110  18.090  1.00  0.00            
ATOM     57  H24 BCD     1      14.060  27.790  17.750  1.00  0.00            
ATOM     58  H25 BCD     1      14.520  27.770  15.620  1.00  0.00            
ATOM     59  H26 BCD     1      15.620  30.260  17.130  1.00  0.00            
ATOM     60  H27 BCD     1      15.500  28.890  19.960  1.00  0.00            
ATOM     61  H28 BCD     1      16.500  30.720  20.620  1.00  0.00            
ATOM     62  H29 BCD     1      17.560  30.070  19.380  1.00  0.00            
ATOM     63  H30 BCD     1      17.450  32.150  19.270  1.00  0.00            
ATOM     64  C19 BCD     1      11.720  26.200  23.100  1.00  0.00            
ATOM     65  O16 BCD     1      12.970  25.450  23.040  1.00  0.00            
ATOM     66  C20 BCD     1      10.870  26.020  21.880  1.00  0.00            
ATOM     67  O17 BCD     1      10.550  24.610  21.700  1.00  0.00            
ATOM     68  C21 BCD     1      11.690  26.620  20.700  1.00  0.00            
ATOM     69  O18 BCD     1      11.020  26.360  19.470  1.00  0.00            
ATOM     70  C22 BCD     1      11.930  28.060  20.960  1.00  0.00            
ATOM     71  C23 BCD     1      12.660  28.330  22.280  1.00  0.00            
ATOM     72  O19 BCD     1      11.990  27.580  23.300  1.00  0.00            
ATOM     73  C24 BCD     1      12.630  29.800  22.740  1.00  0.00            
ATOM     74  O20 BCD     1      11.380  30.500  22.760  1.00  0.00            
ATOM     75  H31 BCD     1      11.110  25.940  23.970  1.00  0.00            
ATOM     76  H32 BCD     1       9.990  26.650  22.030  1.00  0.00            
ATOM     77  H33 BCD     1       9.850  24.270  22.250  1.00  0.00            
ATOM     78  H34 BCD     1      12.630  26.060  20.720  1.00  0.00            
ATOM     79  H35 BCD     1      11.390  27.000  18.850  1.00  0.00            
ATOM     80  H36 BCD     1      11.010  28.660  20.960  1.00  0.00            
ATOM     81  H37 BCD     1      13.680  27.930  22.270  1.00  0.00            
ATOM     82  H38 BCD     1      13.040  29.790  23.760  1.00  0.00            
ATOM     83  H39 BCD     1      13.240  30.390  22.050  1.00  0.00            
ATOM     84  H40 BCD     1      10.790  29.930  23.270  1.00  0.00            
ATOM     85  C25 BCD     1      14.440  21.730  24.470  1.00  0.00            
ATOM     86  O21 BCD     1      15.860  22.080  24.300  1.00  0.00            
ATOM     87  C26 BCD     1      13.690  21.730  23.120  1.00  0.00            
ATOM     88  O22 BCD     1      14.300  20.820  22.210  1.00  0.00            
ATOM     89  C27 BCD     1      13.520  23.160  22.440  1.00  0.00            
ATOM     90  O23 BCD     1      12.740  23.060  21.300  1.00  0.00            
ATOM     91  C28 BCD     1      12.950  24.110  23.550  1.00  0.00            
ATOM     92  C29 BCD     1      13.790  23.990  24.800  1.00  0.00            
ATOM     93  O24 BCD     1      13.790  22.630  25.270  1.00  0.00            
ATOM     94  C30 BCD     1      13.350  24.940  25.910  1.00  0.00            
ATOM     95  O25 BCD     1      12.130  24.510  26.470  1.00  0.00            
ATOM     96  H41 BCD     1      14.420  20.710  24.880  1.00  0.00            
ATOM     97  H42 BCD     1      12.690  21.380  23.400  1.00  0.00            
ATOM     98  H43 BCD     1      14.010  21.130  21.350  1.00  0.00            
ATOM     99  H44 BCD     1      14.510  23.580  22.210  1.00  0.00            
ATOM    100  H45 BCD     1      11.970  23.640  21.340  1.00  0.00            
ATOM    101  H46 BCD     1      11.870  23.980  23.720  1.00  0.00            
ATOM    102  H47 BCD     1      14.780  24.350  24.530  1.00  0.00            
ATOM    103  H48 BCD     1      14.130  24.960  26.690  1.00  0.00            
ATOM    104  H49 BCD     1      13.270  25.940  25.450  1.00  0.00            
ATOM    105  H50 BCD     1      11.890  23.610  26.240  1.00  0.00            
ATOM    106  C31 BCD     1      19.710  20.550  24.890  1.00  0.00            
ATOM    107  O26 BCD     1      20.250  21.140  23.620  1.00  0.00            
ATOM    108  C32 BCD     1      18.580  19.500  24.600  1.00  0.00            
ATOM    109  O27 BCD     1      18.990  18.450  23.670  1.00  0.00            
ATOM    110  C33 BCD     1      17.290  20.120  24.120  1.00  0.00            
ATOM    111  C34 BCD     1      16.850  21.280  25.040  1.00  0.00            
ATOM    112  C35 BCD     1      18.020  22.250  25.340  1.00  0.00            
ATOM    113  O28 BCD     1      19.190  21.570  25.790  1.00  0.00            
ATOM    114  C36 BCD     1      17.680  23.270  26.390  1.00  0.00            
ATOM    115  O29 BCD     1      17.410  22.610  27.570  1.00  0.00            
ATOM    116  O30 BCD     1      16.340  19.110  23.940  1.00  0.00            
ATOM    117  H51 BCD     1      20.600  20.140  25.370  1.00  0.00            
ATOM    118  H52 BCD     1      18.330  18.980  25.530  1.00  0.00            
ATOM    119  H53 BCD     1      18.210  18.100  23.240  1.00  0.00            
ATOM    120  H54 BCD     1      17.460  20.430  23.070  1.00  0.00            
ATOM    121  H55 BCD     1      15.590  19.460  23.440  1.00  0.00            
ATOM    122  H56 BCD     1      16.380  20.830  25.930  1.00  0.00            
ATOM    123  H57 BCD     1      18.230  22.780  24.400  1.00  0.00            
ATOM    124  H58 BCD     1      18.580  23.890  26.490  1.00  0.00            
ATOM    125  H59 BCD     1      16.780  23.820  26.080  1.00  0.00            
ATOM    126  H60 BCD     1      17.130  23.310  28.170  1.00  0.00            
ATOM    127  C37 BCD     1      23.010  21.650  20.710  1.00  0.00            
ATOM    128  O31 BCD     1      22.010  22.460  20.170  1.00  0.00            
ATOM    129  C38 BCD     1      22.650  20.230  20.890  1.00  0.00            
ATOM    130  O32 BCD     1      22.550  19.500  19.610  1.00  0.00            
ATOM    131  C39 BCD     1      21.470  20.060  21.850  1.00  0.00            
ATOM    132  O33 BCD     1      21.160  18.670  22.240  1.00  0.00            
ATOM    133  C40 BCD     1      21.560  20.820  23.150  1.00  0.00            
ATOM    134  C41 BCD     1      22.240  22.180  22.950  1.00  0.00            
ATOM    135  O34 BCD     1      23.340  22.110  22.040  1.00  0.00            
ATOM    136  C42 BCD     1      22.790  22.610  24.270  1.00  0.00            
ATOM    137  O35 BCD     1      23.900  21.790  24.630  1.00  0.00            
ATOM    138  H61 BCD     1      23.920  21.790  20.110  1.00  0.00            
ATOM    139  H62 BCD     1      23.450  19.670  21.380  1.00  0.00            
ATOM    140  H63 BCD     1      23.410  19.560  19.180  1.00  0.00            
ATOM    141  H64 BCD     1      20.610  20.420  21.260  1.00  0.00            
ATOM    142  H65 BCD     1      20.350  18.720  22.750  1.00  0.00            
ATOM    143  H66 BCD     1      22.230  20.260  23.820  1.00  0.00            
ATOM    144  H67 BCD     1      21.510  22.940  22.630  1.00  0.00            
ATOM    145  H68 BCD     1      23.000  23.690  24.290  1.00  0.00            
ATOM    146  H69 BCD     1      22.070  22.380  25.060  1.00  0.00            
ATOM    147  H70 BCD     1      24.600  22.420  24.820  1.00  0.00            
ATOM    148  C1  EO8     2      15.640  17.230  19.190  1.00  0.00            
ATOM    149  O1  EO8     2      16.420  18.150  19.850  1.00  0.00            
ATOM    150  C2  EO8     2      17.740  17.980  19.500  1.00  0.00            
ATOM    151  C3  EO8     2      18.690  19.070  20.050  1.00  0.00            
ATOM    152  O2  EO8     2      18.300  20.310  19.520  1.00  0.00            
ATOM    153  C4  EO8     2      18.260  21.410  20.290  1.00  0.00            
ATOM    154  O3  EO8     2      18.710  21.500  21.390  1.00  0.00            
ATOM    155  C5  EO8     2      17.480  22.540  19.720  1.00  0.00            
ATOM    156  C6  EO8     2      16.990  22.520  18.430  1.00  0.00            
ATOM    157  C7  EO8     2      16.960  21.460  17.350  1.00  0.00            
ATOM    158  N1  EO8     2      16.140  23.510  18.060  1.00  0.00            
ATOM    159  C8  EO8     2      15.540  24.340  18.880  1.00  0.00            
ATOM    160  C9  EO8     2      14.330  24.860  18.270  1.00  0.00            
ATOM    161  C10 EO8     2      16.050  24.630  20.100  1.00  0.00            
ATOM    162  C11 EO8     2      15.570  25.740  20.990  1.00  0.00            
ATOM    163  O4  EO8     2      14.910  26.670  20.600  1.00  0.00            
ATOM    164  O5  EO8     2      16.270  25.720  22.140  1.00  0.00            
ATOM    165  C12 EO8     2      16.340  26.930  22.920  1.00  0.00            
ATOM    166  C13 EO8     2      17.020  26.660  24.270  1.00  0.00            
ATOM    167  C14 EO8     2      17.100  28.060  22.160  1.00  0.00            
ATOM    168  C15 EO8     2      17.220  23.710  20.630  1.00  0.00            
ATOM    169  C16 EO8     2      18.440  24.600  20.840  1.00  0.00            
ATOM    170  C17 EO8     2      18.750  25.730  20.060  1.00  0.00            
ATOM    171  C18 EO8     2      19.770  26.680  20.450  1.00  0.00            
ATOM    172  C19 EO8     2      20.430  26.490  21.680  1.00  0.00            
ATOM    173  C20 EO8     2      20.210  25.330  22.470  1.00  0.00            
ATOM    174  N2  EO8     2      20.950  25.290  23.820  1.00  0.00            
ATOM    175  O6  EO8     2      22.020  25.830  23.990  1.00  0.00            
ATOM    176  O7  EO8     2      20.360  24.690  24.720  1.00  0.00            
ATOM    177  C21 EO8     2      19.220  24.410  21.970  1.00  0.00            
ATOM    178  H1  EO8     2      15.440  17.340  18.120  1.00  0.00            
ATOM    179  H2  EO8     2      15.970  16.200  19.420  1.00  0.00            
ATOM    180  H3  EO8     2      14.670  17.320  19.690  1.00  0.00            
ATOM    181  H4  EO8     2      17.840  17.990  18.400  1.00  0.00            
ATOM    182  H5  EO8     2      17.990  16.970  19.860  1.00  0.00            
ATOM    183  H6  EO8     2      19.740  18.780  19.950  1.00  0.00            
ATOM    184  H7  EO8     2      18.580  19.150  21.140  1.00  0.00            
ATOM    185  H8  EO8     2      16.520  20.560  17.810  1.00  0.00            
ATOM    186  H9  EO8     2      16.440  21.750  16.430  1.00  0.00            
ATOM    187  H10 EO8     2      17.950  21.280  16.910  1.00  0.00            
ATOM    188  H11 EO8     2      15.920  23.530  17.070  1.00  0.00            
ATOM    189  H12 EO8     2      13.650  25.240  19.040  1.00  0.00            
ATOM    190  H13 EO8     2      14.600  25.650  17.570  1.00  0.00            
ATOM    191  H14 EO8     2      13.820  24.060  17.720  1.00  0.00            
ATOM    192  H15 EO8     2      15.350  27.350  23.090  1.00  0.00            
ATOM    193  H16 EO8     2      16.400  26.010  24.900  1.00  0.00            
ATOM    194  H17 EO8     2      17.970  26.120  24.240  1.00  0.00            
ATOM    195  H18 EO8     2      17.100  27.650  24.730  1.00  0.00            
ATOM    196  H19 EO8     2      17.270  27.910  21.090  1.00  0.00            
ATOM    197  H20 EO8     2      16.620  29.020  22.390  1.00  0.00            
ATOM    198  H21 EO8     2      18.050  28.330  22.650  1.00  0.00            
ATOM    199  H22 EO8     2      16.860  23.270  21.570  1.00  0.00            
ATOM    200  H23 EO8     2      18.100  25.910  19.210  1.00  0.00            
ATOM    201  H24 EO8     2      19.920  27.640  19.950  1.00  0.00            
ATOM    202  H25 EO8     2      21.090  27.290  22.020  1.00  0.00            
ATOM    203  H26 EO8     2      18.880  23.620  22.630  1.00  0.00            
TER
ENDMDL
MODEL        1
ATOM      1  C1  BCD     1      13.880  24.330  17.010  1.00  0.00            
ATOM      2  O1  BCD     1      13.700  25.530  17.740  1.00  0.00            
ATOM      3  C2  BCD     1      14.160  23.180  17.960  1.00  0.00            
ATOM      4  O2  BCD     1      13.250  22.990  19.020  1.00  0.00            
ATOM      5  C3  BCD     1      15.610  23.370  18.560  1.00  0.00            
ATOM      6  O3  BCD     1      15.930  22.220  19.270  1.00  0.00            
ATOM      7  C4  BCD     1      16.630  23.560  17.490  1.00  0.00            
ATOM      8  C5  BCD     1      16.220  24.540  16.410  1.00  0.00            
ATOM      9  O4  BCD     1      14.880  24.390  16.000  1.00  0.00            
ATOM     10  C6  BCD     1      16.930  24.450  15.030  1.00  0.00            
ATOM     11  O5  BCD     1      16.810  23.090  14.500  1.00  0.00            
ATOM     12  H1  BCD     1      12.970  24.120  16.440  1.00  0.00            
ATOM     13  H2  BCD     1      14.140  22.290  17.330  1.00  0.00            
ATOM     14  H3  BCD     1      13.350  23.730  19.620  1.00  0.00            
ATOM     15  H4  BCD     1      15.630  24.220  19.250  1.00  0.00            
ATOM     16  H5  BCD     1      16.610  22.550  19.870  1.00  0.00            
ATOM     17  H6  BCD     1      16.720  22.550  17.070  1.00  0.00            
ATOM     18  H7  BCD     1      16.390  25.550  16.790  1.00  0.00            
ATOM     19  H8  BCD     1      16.630  25.240  14.330  1.00  0.00            
ATOM     20  H9  BCD     1      17.990  24.710  15.130  1.00  0.00            
ATOM     21  H10 BCD     1      17.700  22.780  14.320  1.00  0.00            
ATOM     22  C7  BCD     1      11.140  28.340  19.320  1.00  0.00            
ATOM     23  O6  BCD     1      12.160  29.280  19.410  1.00  0.00            
ATOM     24  C8  BCD     1      11.480  27.180  20.300  1.00  0.00            
ATOM     25  O7  BCD     1      11.690  27.690  21.630  1.00  0.00            
ATOM     26  C9  BCD     1      12.690  26.470  19.720  1.00  0.00            
ATOM     27  O8  BCD     1      13.050  25.320  20.560  1.00  0.00            
ATOM     28  C10 BCD     1      12.400  25.960  18.280  1.00  0.00            
ATOM     29  C11 BCD     1      11.930  27.110  17.410  1.00  0.00            
ATOM     30  O9  BCD     1      10.920  27.830  17.980  1.00  0.00            
ATOM     31  C12 BCD     1      11.440  26.510  16.040  1.00  0.00            
ATOM     32  O10 BCD     1      10.970  27.550  15.210  1.00  0.00            
ATOM     33  H11 BCD     1      10.180  28.790  19.600  1.00  0.00            
ATOM     34  H12 BCD     1      10.530  26.630  20.320  1.00  0.00            
ATOM     35  H13 BCD     1      10.990  27.250  22.110  1.00  0.00            
ATOM     36  H14 BCD     1      13.490  27.210  19.580  1.00  0.00            
ATOM     37  H15 BCD     1      13.160  25.610  21.470  1.00  0.00            
ATOM     38  H16 BCD     1      11.690  25.120  18.330  1.00  0.00            
ATOM     39  H17 BCD     1      12.760  27.800  17.220  1.00  0.00            
ATOM     40  H18 BCD     1      12.310  26.140  15.480  1.00  0.00            
ATOM     41  H19 BCD     1      10.710  25.700  16.130  1.00  0.00            
ATOM     42  H20 BCD     1      10.740  27.090  14.390  1.00  0.00            
ATOM     43  C13 BCD     1      12.680  33.060  21.210  1.00  0.00            
ATOM     44  O11 BCD     1      13.950  32.630  21.700  1.00  0.00            
ATOM     45  C14 BCD     1      11.570  32.210  21.740  1.00  0.00            
ATOM     46  O12 BCD     1      11.570  32.350  23.210  1.00  0.00            
ATOM     47  C15 BCD     1      11.740  30.740  21.360  1.00  0.00            
ATOM     48  O13 BCD     1      10.710  29.940  22.010  1.00  0.00            
ATOM     49  C16 BCD     1      11.790  30.660  19.840  1.00  0.00            
ATOM     50  C17 BCD     1      12.860  31.660  19.240  1.00  0.00            
ATOM     51  O14 BCD     1      12.540  32.970  19.760  1.00  0.00            
ATOM     52  C18 BCD     1      12.840  31.630  17.730  1.00  0.00            
ATOM     53  O15 BCD     1      13.820  32.450  17.170  1.00  0.00            
ATOM     54  H21 BCD     1      12.620  34.110  21.480  1.00  0.00            
ATOM     55  H22 BCD     1      10.640  32.640  21.330  1.00  0.00            
ATOM     56  H23 BCD     1      12.420  32.000  23.470  1.00  0.00            
ATOM     57  H24 BCD     1      12.700  30.340  21.720  1.00  0.00            
ATOM     58  H25 BCD     1      11.170  29.110  21.890  1.00  0.00            
ATOM     59  H26 BCD     1      10.820  30.910  19.400  1.00  0.00            
ATOM     60  H27 BCD     1      13.880  31.450  19.590  1.00  0.00            
ATOM     61  H28 BCD     1      13.090  30.620  17.390  1.00  0.00            
ATOM     62  H29 BCD     1      11.860  32.000  17.410  1.00  0.00            
ATOM     63  H30 BCD     1      13.810  32.330  16.220  1.00  0.00            
ATOM     64  C19 BCD     1      17.110  33.690  24.120  1.00  0.00            
ATOM     65  O16 BCD     1      18.000  32.840  23.370  1.00  0.00            
ATOM     66  C20 BCD     1      15.970  32.860  24.790  1.00  0.00            
ATOM     67  O17 BCD     1      16.690  31.950  25.620  1.00  0.00            
ATOM     68  C21 BCD     1      14.950  32.220  23.820  1.00  0.00            
ATOM     69  O18 BCD     1      13.830  31.640  24.550  1.00  0.00            
ATOM     70  C22 BCD     1      14.590  33.320  22.810  1.00  0.00            
ATOM     71  C23 BCD     1      15.760  34.200  22.230  1.00  0.00            
ATOM     72  O19 BCD     1      16.500  34.710  23.280  1.00  0.00            
ATOM     73  C24 BCD     1      15.180  35.430  21.450  1.00  0.00            
ATOM     74  O20 BCD     1      14.380  36.350  22.140  1.00  0.00            
ATOM     75  H31 BCD     1      17.690  34.180  24.920  1.00  0.00            
ATOM     76  H32 BCD     1      15.370  33.420  25.530  1.00  0.00            
ATOM     77  H33 BCD     1      16.060  31.360  26.050  1.00  0.00            
ATOM     78  H34 BCD     1      15.520  31.430  23.310  1.00  0.00            
ATOM     79  H35 BCD     1      14.070  31.670  25.480  1.00  0.00            
ATOM     80  H36 BCD     1      13.960  34.020  23.360  1.00  0.00            
ATOM     81  H37 BCD     1      16.410  33.710  21.490  1.00  0.00            
ATOM     82  H38 BCD     1      16.160  35.750  21.100  1.00  0.00            
ATOM     83  H39 BCD     1      14.580  35.010  20.630  1.00  0.00            
ATOM     84  H40 BCD     1      14.910  36.700  22.850  1.00  0.00            
ATOM     85  C25 BCD     1      21.760  31.550  22.570  1.00  0.00            
ATOM     86  O21 BCD     1      21.120  30.580  21.710  1.00  0.00            
ATOM     87  C26 BCD     1      21.330  31.440  23.990  1.00  0.00            
ATOM     88  O22 BCD     1      21.650  30.100  24.400  1.00  0.00            
ATOM     89  C27 BCD     1      19.870  31.740  24.160  1.00  0.00            
ATOM     90  O23 BCD     1      19.510  31.720  25.530  1.00  0.00            
ATOM     91  C28 BCD     1      19.400  33.050  23.440  1.00  0.00            
ATOM     92  C29 BCD     1      20.000  33.080  22.050  1.00  0.00            
ATOM     93  O24 BCD     1      21.410  32.910  22.110  1.00  0.00            
ATOM     94  C30 BCD     1      19.770  34.350  21.290  1.00  0.00            
ATOM     95  O25 BCD     1      20.160  34.120  20.000  1.00  0.00            
ATOM     96  H41 BCD     1      22.850  31.460  22.460  1.00  0.00            
ATOM     97  H42 BCD     1      21.910  32.180  24.570  1.00  0.00            
ATOM     98  H43 BCD     1      21.240  29.990  25.260  1.00  0.00            
ATOM     99  H44 BCD     1      19.410  30.930  23.580  1.00  0.00            
ATOM    100  H45 BCD     1      18.570  31.920  25.600  1.00  0.00            
ATOM    101  H46 BCD     1      19.570  33.930  24.080  1.00  0.00            
ATOM    102  H47 BCD     1      19.600  32.230  21.480  1.00  0.00            
ATOM    103  H48 BCD     1      18.720  34.670  21.240  1.00  0.00            
ATOM    104  H49 BCD     1      20.300  35.160  21.810  1.00  0.00            
ATOM    105  H50 BCD     1      21.030  33.710  20.060  1.00  0.00            
ATOM    106  C31 BCD     1      22.050  27.640  18.980  1.00  0.00            
ATOM    107  O26 BCD     1      20.930  26.780  19.210  1.00  0.00            
ATOM    108  C32 BCD     1      22.950  27.740  20.200  1.00  0.00            
ATOM    109  O27 BCD     1      23.430  26.420  20.590  1.00  0.00            
ATOM    110  C33 BCD     1      22.420  28.630  21.310  1.00  0.00            
ATOM    111  C34 BCD     1      21.870  29.930  20.690  1.00  0.00            
ATOM    112  C35 BCD     1      20.940  29.670  19.470  1.00  0.00            
ATOM    113  O28 BCD     1      21.600  28.930  18.500  1.00  0.00            
ATOM    114  C36 BCD     1      20.690  31.030  18.770  1.00  0.00            
ATOM    115  O29 BCD     1      21.850  31.760  18.520  1.00  0.00            
ATOM    116  O30 BCD     1      23.410  28.850  22.250  1.00  0.00            
ATOM    117  H51 BCD     1      22.560  27.290  18.080  1.00  0.00            
ATOM    118  H52 BCD     1      23.790  28.330  19.810  1.00  0.00            
ATOM    119  H53 BCD     1      23.980  26.450  21.380  1.00  0.00            
ATOM    120  H54 BCD     1      21.580  28.090  21.740  1.00  0.00            
ATOM    121  H55 BCD     1      23.110  29.420  22.960  1.00  0.00            
ATOM    122  H56 BCD     1      22.670  30.600  20.330  1.00  0.00            
ATOM    123  H57 BCD     1      19.960  29.220  19.670  1.00  0.00            
ATOM    124  H58 BCD     1      20.110  30.890  17.850  1.00  0.00            
ATOM    125  H59 BCD     1      20.010  31.610  19.410  1.00  0.00            
ATOM    126  H60 BCD     1      22.330  31.180  17.920  1.00  0.00            
ATOM    127  C37 BCD     1      19.030  23.500  17.590  1.00  0.00            
ATOM    128  O31 BCD     1      17.780  23.920  18.170  1.00  0.00            
ATOM    129  C38 BCD     1      20.100  23.180  18.650  1.00  0.00            
ATOM    130  O32 BCD     1      19.700  22.170  19.540  1.00  0.00            
ATOM    131  C39 BCD     1      20.400  24.460  19.460  1.00  0.00            
ATOM    132  O33 BCD     1      21.460  24.310  20.350  1.00  0.00            
ATOM    133  C40 BCD     1      20.910  25.620  18.480  1.00  0.00            
ATOM    134  C41 BCD     1      19.990  25.780  17.250  1.00  0.00            
ATOM    135  O34 BCD     1      19.640  24.510  16.770  1.00  0.00            
ATOM    136  C42 BCD     1      20.600  26.670  16.200  1.00  0.00            
ATOM    137  O35 BCD     1      21.910  26.200  15.920  1.00  0.00            
ATOM    138  H61 BCD     1      18.940  22.560  17.030  1.00  0.00            
ATOM    139  H62 BCD     1      20.980  22.790  18.130  1.00  0.00            
ATOM    140  H63 BCD     1      19.990  22.370  20.440  1.00  0.00            
ATOM    141  H64 BCD     1      19.430  24.720  19.910  1.00  0.00            
ATOM    142  H65 BCD     1      21.710  25.130  20.790  1.00  0.00            
ATOM    143  H66 BCD     1      21.870  25.280  18.060  1.00  0.00            
ATOM    144  H67 BCD     1      19.010  26.210  17.530  1.00  0.00            
ATOM    145  H68 BCD     1      19.930  26.630  15.330  1.00  0.00            
ATOM    146  H69 BCD     1      20.520  27.740  16.450  1.00  0.00            
ATOM    147  H70 BCD     1      22.460  26.960  16.110  1.00  0.00            
ATOM    148  C1  EO8     2      18.630  27.660  22.380  1.00  0.00            
ATOM    149  O1  EO8     2      17.460  27.680  21.490  1.00  0.00            
ATOM    150  C2  EO8     2      17.560  26.870  20.320  1.00  0.00            
ATOM    151  C3  EO8     2      16.290  27.140  19.580  1.00  0.00            
ATOM    152  O2  EO8     2      16.410  28.160  18.540  1.00  0.00            
ATOM    153  C4  EO8     2      16.290  29.420  18.900  1.00  0.00            
ATOM    154  O3  EO8     2      15.850  29.740  19.950  1.00  0.00            
ATOM    155  C5  EO8     2      16.950  30.330  17.890  1.00  0.00            
ATOM    156  C6  EO8     2      17.220  31.590  18.210  1.00  0.00            
ATOM    157  C7  EO8     2      16.880  32.390  19.450  1.00  0.00            
ATOM    158  N1  EO8     2      17.840  32.340  17.260  1.00  0.00            
ATOM    159  C8  EO8     2      18.430  31.950  16.100  1.00  0.00            
ATOM    160  C9  EO8     2      19.060  33.040  15.360  1.00  0.00            
ATOM    161  C10 EO8     2      18.120  30.680  15.630  1.00  0.00            
ATOM    162  C11 EO8     2      18.630  30.110  14.320  1.00  0.00            
ATOM    163  O4  EO8     2      18.260  29.030  13.880  1.00  0.00            
ATOM    164  O5  EO8     2      19.660  30.760  13.710  1.00  0.00            
ATOM    165  C12 EO8     2      20.170  30.290  12.440  1.00  0.00            
ATOM    166  C13 EO8     2      21.000  31.460  11.850  1.00  0.00            
ATOM    167  C14 EO8     2      21.150  29.080  12.680  1.00  0.00            
ATOM    168  C15 EO8     2      17.310  29.750  16.520  1.00  0.00            
ATOM    169  C16 EO8     2      16.110  29.270  15.710  1.00  0.00            
ATOM    170  C17 EO8     2      16.020  27.890  15.420  1.00  0.00            
ATOM    171  C18 EO8     2      14.920  27.370  14.720  1.00  0.00            
ATOM    172  C19 EO8     2      14.080  28.200  14.080  1.00  0.00            
ATOM    173  C20 EO8     2      14.090  29.580  14.380  1.00  0.00            
ATOM    174  N2  EO8     2      13.090  30.430  13.700  1.00  0.00            
ATOM    175  O6  EO8     2      12.860  31.510  14.180  1.00  0.00            
ATOM    176  O7  EO8     2      12.690  30.090  12.590  1.00  0.00            
ATOM    177  C21 EO8     2      15.150  30.150  15.140  1.00  0.00            
ATOM    178  H1  EO8     2      19.220  28.590  22.330  1.00  0.00            
ATOM    179  H2  EO8     2      18.170  27.530  23.370  1.00  0.00            
ATOM    180  H3  EO8     2      19.320  26.820  22.220  1.00  0.00            
ATOM    181  H4  EO8     2      17.590  25.850  20.710  1.00  0.00            
ATOM    182  H5  EO8     2      18.470  27.060  19.730  1.00  0.00            
ATOM    183  H6  EO8     2      15.480  27.360  20.290  1.00  0.00            
ATOM    184  H7  EO8     2      15.890  26.230  19.120  1.00  0.00            
ATOM    185  H8  EO8     2      15.800  32.430  19.640  1.00  0.00            
ATOM    186  H9  EO8     2      17.240  31.970  20.400  1.00  0.00            
ATOM    187  H10 EO8     2      17.320  33.390  19.330  1.00  0.00            
ATOM    188  H11 EO8     2      18.000  33.260  17.650  1.00  0.00            
ATOM    189  H12 EO8     2      20.150  32.990  15.260  1.00  0.00            
ATOM    190  H13 EO8     2      18.740  32.950  14.310  1.00  0.00            
ATOM    191  H14 EO8     2      18.900  34.050  15.750  1.00  0.00            
ATOM    192  H15 EO8     2      19.380  29.980  11.740  1.00  0.00            
ATOM    193  H16 EO8     2      20.390  32.360  11.780  1.00  0.00            
ATOM    194  H17 EO8     2      21.830  31.780  12.500  1.00  0.00            
ATOM    195  H18 EO8     2      21.380  31.210  10.850  1.00  0.00            
ATOM    196  H19 EO8     2      20.620  28.400  13.370  1.00  0.00            
ATOM    197  H20 EO8     2      21.400  28.660  11.700  1.00  0.00            
ATOM    198  H21 EO8     2      22.060  29.300  13.260  1.00  0.00            
ATOM    199  H22 EO8     2      17.930  28.890  16.780  1.00  0.00            
ATOM    200  H23 EO8     2      16.900  27.270  15.530  1.00  0.00            
ATOM    201  H24 EO8     2      14.870  26.330  14.410  1.00  0.00            
ATOM    202  H25 EO8     2      13.360  27.790  13.380  1.00  0.00            
ATOM    203  H26 EO8     2      15.310  31.200  15.390  1.00  0.00            
TER
ENDMDL
MODEL        1
ATOM      1  C1  BCD     1      16.350  24.710  18.420  1.00  0.00            
ATOM      2  O1  BCD     1      15.960  25.930  19.250  1.00  0.00            
ATOM      3  C2  BCD     1      17.050  23.720  19.320  1.00  0.00            
ATOM      4  O2  BCD     1      16.250  23.120  20.340  1.00  0.00            
ATOM      5  C3  BCD     1      18.460  24.240  19.710  1.00  0.00            
ATOM      6  O3  BCD     1      19.270  23.230  20.340  1.00  0.00            
ATOM      7  C4  BCD     1      19.200  24.820  18.580  1.00  0.00            
ATOM      8  C5  BCD     1      18.350  25.720  17.660  1.00  0.00            
ATOM      9  O4  BCD     1      17.160  25.060  17.300  1.00  0.00            
ATOM     10  C6  BCD     1      19.190  26.020  16.440  1.00  0.00            
ATOM     11  O5  BCD     1      19.670  24.760  15.880  1.00  0.00            
ATOM     12  H1  BCD     1      15.460  24.150  18.110  1.00  0.00            
ATOM     13  H2  BCD     1      17.300  22.880  18.660  1.00  0.00            
ATOM     14  H3  BCD     1      15.840  23.810  20.860  1.00  0.00            
ATOM     15  H4  BCD     1      18.120  25.000  20.420  1.00  0.00            
ATOM     16  H5  BCD     1      20.220  23.400  20.290  1.00  0.00            
ATOM     17  H6  BCD     1      19.630  23.920  18.130  1.00  0.00            
ATOM     18  H7  BCD     1      18.140  26.620  18.260  1.00  0.00            
ATOM     19  H8  BCD     1      18.520  26.520  15.730  1.00  0.00            
ATOM     20  H9  BCD     1      19.980  26.720  16.740  1.00  0.00            
ATOM     21  H10 BCD     1      20.030  25.000  15.020  1.00  0.00            
ATOM     22  C7  BCD     1      12.890  28.190  20.910  1.00  0.00            
ATOM     23  O6  BCD     1      13.760  29.310  21.120  1.00  0.00            
ATOM     24  C8  BCD     1      13.340  26.910  21.640  1.00  0.00            
ATOM     25  O7  BCD     1      13.170  27.080  23.000  1.00  0.00            
ATOM     26  C9  BCD     1      14.760  26.500  21.180  1.00  0.00            
ATOM     27  O8  BCD     1      15.360  25.280  21.780  1.00  0.00            
ATOM     28  C10 BCD     1      14.650  26.220  19.700  1.00  0.00            
ATOM     29  C11 BCD     1      14.110  27.400  18.960  1.00  0.00            
ATOM     30  O9  BCD     1      12.900  27.920  19.510  1.00  0.00            
ATOM     31  C12 BCD     1      13.900  27.040  17.530  1.00  0.00            
ATOM     32  O10 BCD     1      13.280  28.110  16.850  1.00  0.00            
ATOM     33  H11 BCD     1      11.860  28.410  21.200  1.00  0.00            
ATOM     34  H12 BCD     1      12.660  26.070  21.450  1.00  0.00            
ATOM     35  H13 BCD     1      13.090  26.190  23.340  1.00  0.00            
ATOM     36  H14 BCD     1      15.370  27.390  21.390  1.00  0.00            
ATOM     37  H15 BCD     1      15.500  25.340  22.730  1.00  0.00            
ATOM     38  H16 BCD     1      14.040  25.310  19.640  1.00  0.00            
ATOM     39  H17 BCD     1      14.840  28.220  19.020  1.00  0.00            
ATOM     40  H18 BCD     1      14.830  26.720  17.050  1.00  0.00            
ATOM     41  H19 BCD     1      13.240  26.170  17.560  1.00  0.00            
ATOM     42  H20 BCD     1      13.310  27.960  15.900  1.00  0.00            
ATOM     43  C13 BCD     1      13.380  33.270  22.090  1.00  0.00            
ATOM     44  O11 BCD     1      14.450  33.180  23.080  1.00  0.00            
ATOM     45  C14 BCD     1      12.260  32.390  22.530  1.00  0.00            
ATOM     46  O12 BCD     1      11.830  32.780  23.880  1.00  0.00            
ATOM     47  C15 BCD     1      12.740  30.960  22.390  1.00  0.00            
ATOM     48  O13 BCD     1      11.840  29.980  22.910  1.00  0.00            
ATOM     49  C16 BCD     1      13.110  30.590  20.910  1.00  0.00            
ATOM     50  C17 BCD     1      14.170  31.580  20.440  1.00  0.00            
ATOM     51  O14 BCD     1      13.870  32.980  20.820  1.00  0.00            
ATOM     52  C18 BCD     1      14.270  31.630  18.970  1.00  0.00            
ATOM     53  O15 BCD     1      15.280  32.490  18.540  1.00  0.00            
ATOM     54  H21 BCD     1      12.990  34.290  22.140  1.00  0.00            
ATOM     55  H22 BCD     1      11.380  32.590  21.910  1.00  0.00            
ATOM     56  H23 BCD     1      12.090  33.670  24.120  1.00  0.00            
ATOM     57  H24 BCD     1      13.650  30.830  22.990  1.00  0.00            
ATOM     58  H25 BCD     1      12.230  29.110  22.790  1.00  0.00            
ATOM     59  H26 BCD     1      12.160  30.600  20.370  1.00  0.00            
ATOM     60  H27 BCD     1      15.130  31.280  20.890  1.00  0.00            
ATOM     61  H28 BCD     1      14.530  30.630  18.610  1.00  0.00            
ATOM     62  H29 BCD     1      13.300  31.960  18.560  1.00  0.00            
ATOM     63  H30 BCD     1      15.230  33.250  19.130  1.00  0.00            
ATOM     64  C19 BCD     1      17.330  35.350  24.930  1.00  0.00            
ATOM     65  O16 BCD     1      18.170  34.220  24.570  1.00  0.00            
ATOM     66  C20 BCD     1      16.210  34.910  25.800  1.00  0.00            
ATOM     67  O17 BCD     1      16.670  34.300  26.980  1.00  0.00            
ATOM     68  C21 BCD     1      15.370  33.820  25.130  1.00  0.00            
ATOM     69  O18 BCD     1      14.150  33.490  25.930  1.00  0.00            
ATOM     70  C22 BCD     1      14.900  34.360  23.760  1.00  0.00            
ATOM     71  C23 BCD     1      16.020  35.090  22.960  1.00  0.00            
ATOM     72  O19 BCD     1      16.690  36.020  23.810  1.00  0.00            
ATOM     73  C24 BCD     1      15.500  35.810  21.740  1.00  0.00            
ATOM     74  O20 BCD     1      14.460  36.720  22.100  1.00  0.00            
ATOM     75  H31 BCD     1      17.870  36.200  25.360  1.00  0.00            
ATOM     76  H32 BCD     1      15.550  35.720  26.140  1.00  0.00            
ATOM     77  H33 BCD     1      15.940  33.740  27.260  1.00  0.00            
ATOM     78  H34 BCD     1      16.040  32.990  24.880  1.00  0.00            
ATOM     79  H35 BCD     1      13.830  32.600  25.750  1.00  0.00            
ATOM     80  H36 BCD     1      14.060  35.030  23.970  1.00  0.00            
ATOM     81  H37 BCD     1      16.650  34.270  22.600  1.00  0.00            
ATOM     82  H38 BCD     1      16.270  36.400  21.240  1.00  0.00            
ATOM     83  H39 BCD     1      15.200  35.020  21.020  1.00  0.00            
ATOM     84  H40 BCD     1      14.190  37.370  21.440  1.00  0.00            
ATOM     85  C25 BCD     1      22.140  33.000  24.670  1.00  0.00            
ATOM     86  O21 BCD     1      21.790  31.930  23.800  1.00  0.00            
ATOM     87  C26 BCD     1      21.310  32.890  26.010  1.00  0.00            
ATOM     88  O22 BCD     1      21.660  31.700  26.630  1.00  0.00            
ATOM     89  C27 BCD     1      19.820  33.040  25.920  1.00  0.00            
ATOM     90  O23 BCD     1      19.280  33.350  27.250  1.00  0.00            
ATOM     91  C28 BCD     1      19.540  34.260  25.030  1.00  0.00            
ATOM     92  C29 BCD     1      20.320  34.300  23.710  1.00  0.00            
ATOM     93  O24 BCD     1      21.720  34.240  24.000  1.00  0.00            
ATOM     94  C30 BCD     1      20.100  35.610  22.900  1.00  0.00            
ATOM     95  O25 BCD     1      20.920  35.640  21.770  1.00  0.00            
ATOM     96  H41 BCD     1      23.210  32.920  24.870  1.00  0.00            
ATOM     97  H42 BCD     1      21.590  33.750  26.620  1.00  0.00            
ATOM     98  H43 BCD     1      21.030  31.640  27.340  1.00  0.00            
ATOM     99  H44 BCD     1      19.500  32.060  25.540  1.00  0.00            
ATOM    100  H45 BCD     1      18.400  33.710  27.180  1.00  0.00            
ATOM    101  H46 BCD     1      19.790  35.190  25.560  1.00  0.00            
ATOM    102  H47 BCD     1      19.950  33.420  23.160  1.00  0.00            
ATOM    103  H48 BCD     1      19.070  35.540  22.530  1.00  0.00            
ATOM    104  H49 BCD     1      20.250  36.520  23.490  1.00  0.00            
ATOM    105  H50 BCD     1      21.570  34.930  21.840  1.00  0.00            
ATOM    106  C31 BCD     1      23.870  29.520  21.140  1.00  0.00            
ATOM    107  O26 BCD     1      22.770  28.590  20.960  1.00  0.00            
ATOM    108  C32 BCD     1      24.450  29.670  22.540  1.00  0.00            
ATOM    109  O27 BCD     1      24.870  28.380  23.010  1.00  0.00            
ATOM    110  C33 BCD     1      23.370  30.220  23.450  1.00  0.00            
ATOM    111  C34 BCD     1      22.880  31.540  22.940  1.00  0.00            
ATOM    112  C35 BCD     1      22.440  31.440  21.510  1.00  0.00            
ATOM    113  O28 BCD     1      23.400  30.790  20.670  1.00  0.00            
ATOM    114  C36 BCD     1      21.960  32.650  20.810  1.00  0.00            
ATOM    115  O29 BCD     1      22.870  33.720  21.130  1.00  0.00            
ATOM    116  O30 BCD     1      23.840  30.370  24.800  1.00  0.00            
ATOM    117  H51 BCD     1      24.640  29.100  20.480  1.00  0.00            
ATOM    118  H52 BCD     1      25.320  30.340  22.520  1.00  0.00            
ATOM    119  H53 BCD     1      25.090  28.540  23.930  1.00  0.00            
ATOM    120  H54 BCD     1      22.530  29.520  23.350  1.00  0.00            
ATOM    121  H55 BCD     1      23.010  30.570  25.240  1.00  0.00            
ATOM    122  H56 BCD     1      23.820  32.100  23.080  1.00  0.00            
ATOM    123  H57 BCD     1      21.580  30.750  21.520  1.00  0.00            
ATOM    124  H58 BCD     1      21.850  32.470  19.740  1.00  0.00            
ATOM    125  H59 BCD     1      20.920  32.870  21.100  1.00  0.00            
ATOM    126  H60 BCD     1      23.280  34.050  20.320  1.00  0.00            
ATOM    127  C37 BCD     1      21.630  25.230  18.830  1.00  0.00            
ATOM    128  O31 BCD     1      20.240  25.580  19.160  1.00  0.00            
ATOM    129  C38 BCD     1      22.410  24.980  20.130  1.00  0.00            
ATOM    130  O32 BCD     1      21.750  23.840  20.740  1.00  0.00            
ATOM    131  C39 BCD     1      22.560  26.240  21.050  1.00  0.00            
ATOM    132  O33 BCD     1      23.440  25.950  22.140  1.00  0.00            
ATOM    133  C40 BCD     1      23.070  27.410  20.200  1.00  0.00            
ATOM    134  C41 BCD     1      22.310  27.530  18.840  1.00  0.00            
ATOM    135  O34 BCD     1      22.220  26.260  18.140  1.00  0.00            
ATOM    136  C42 BCD     1      22.890  28.600  17.960  1.00  0.00            
ATOM    137  O35 BCD     1      24.240  28.580  17.690  1.00  0.00            
ATOM    138  H61 BCD     1      21.730  24.370  18.150  1.00  0.00            
ATOM    139  H62 BCD     1      23.390  24.580  19.830  1.00  0.00            
ATOM    140  H63 BCD     1      21.890  23.920  21.690  1.00  0.00            
ATOM    141  H64 BCD     1      21.570  26.470  21.470  1.00  0.00            
ATOM    142  H65 BCD     1      23.590  26.740  22.670  1.00  0.00            
ATOM    143  H66 BCD     1      24.140  27.250  20.020  1.00  0.00            
ATOM    144  H67 BCD     1      21.270  27.770  19.110  1.00  0.00            
ATOM    145  H68 BCD     1      22.340  28.480  17.020  1.00  0.00            
ATOM    146  H69 BCD     1      22.640  29.590  18.380  1.00  0.00            
ATOM    147  H70 BCD     1      24.470  27.960  17.000  1.00  0.00            
ATOM    148  C1  EO8     2      19.660  28.650  23.910  1.00  0.00            
ATOM    149  O1  EO8     2      18.700  29.040  22.940  1.00  0.00            
ATOM    150  C2  EO8     2      18.500  28.180  21.770  1.00  0.00            
ATOM    151  C3  EO8     2      17.440  28.760  20.810  1.00  0.00            
ATOM    152  O2  EO8     2      18.140  29.640  19.950  1.00  0.00            
ATOM    153  C4  EO8     2      18.260  30.970  20.250  1.00  0.00            
ATOM    154  O3  EO8     2      17.790  31.430  21.270  1.00  0.00            
ATOM    155  C5  EO8     2      18.800  31.830  19.070  1.00  0.00            
ATOM    156  C6  EO8     2      18.860  33.140  19.230  1.00  0.00            
ATOM    157  C7  EO8     2      18.120  33.960  20.220  1.00  0.00            
ATOM    158  N1  EO8     2      19.530  33.920  18.330  1.00  0.00            
ATOM    159  C8  EO8     2      20.290  33.460  17.270  1.00  0.00            
ATOM    160  C9  EO8     2      20.990  34.600  16.560  1.00  0.00            
ATOM    161  C10 EO8     2      20.250  32.120  16.980  1.00  0.00            
ATOM    162  C11 EO8     2      20.810  31.440  15.810  1.00  0.00            
ATOM    163  O4  EO8     2      21.000  30.240  15.710  1.00  0.00            
ATOM    164  O5  EO8     2      21.280  32.260  14.910  1.00  0.00            
ATOM    165  C12 EO8     2      21.940  31.890  13.660  1.00  0.00            
ATOM    166  C13 EO8     2      21.870  33.000  12.570  1.00  0.00            
ATOM    167  C14 EO8     2      23.390  31.690  14.110  1.00  0.00            
ATOM    168  C15 EO8     2      19.380  31.170  17.830  1.00  0.00            
ATOM    169  C16 EO8     2      18.250  30.710  16.990  1.00  0.00            
ATOM    170  C17 EO8     2      17.980  29.340  16.690  1.00  0.00            
ATOM    171  C18 EO8     2      16.880  29.010  15.960  1.00  0.00            
ATOM    172  C19 EO8     2      16.040  29.950  15.380  1.00  0.00            
ATOM    173  C20 EO8     2      16.320  31.340  15.570  1.00  0.00            
ATOM    174  N2  EO8     2      15.460  32.460  14.960  1.00  0.00            
ATOM    175  O6  EO8     2      15.260  33.460  15.650  1.00  0.00            
ATOM    176  O7  EO8     2      15.010  32.350  13.840  1.00  0.00            
ATOM    177  C21 EO8     2      17.460  31.670  16.360  1.00  0.00            
ATOM    178  H1  EO8     2      20.100  27.650  23.830  1.00  0.00            
ATOM    179  H2  EO8     2      20.470  29.390  23.940  1.00  0.00            
ATOM    180  H3  EO8     2      19.220  28.760  24.910  1.00  0.00            
ATOM    181  H4  EO8     2      18.040  27.270  22.190  1.00  0.00            
ATOM    182  H5  EO8     2      19.480  28.040  21.290  1.00  0.00            
ATOM    183  H6  EO8     2      16.710  29.290  21.430  1.00  0.00            
ATOM    184  H7  EO8     2      17.000  28.000  20.160  1.00  0.00            
ATOM    185  H8  EO8     2      17.110  33.650  20.500  1.00  0.00            
ATOM    186  H9  EO8     2      18.690  33.920  21.150  1.00  0.00            
ATOM    187  H10 EO8     2      18.080  35.010  19.910  1.00  0.00            
ATOM    188  H11 EO8     2      19.190  34.870  18.320  1.00  0.00            
ATOM    189  H12 EO8     2      22.080  34.540  16.660  1.00  0.00            
ATOM    190  H13 EO8     2      20.770  34.640  15.480  1.00  0.00            
ATOM    191  H14 EO8     2      20.750  35.650  16.760  1.00  0.00            
ATOM    192  H15 EO8     2      21.570  30.940  13.260  1.00  0.00            
ATOM    193  H16 EO8     2      22.410  33.890  12.920  1.00  0.00            
ATOM    194  H17 EO8     2      22.310  32.710  11.610  1.00  0.00            
ATOM    195  H18 EO8     2      20.800  33.230  12.530  1.00  0.00            
ATOM    196  H19 EO8     2      23.870  32.650  14.340  1.00  0.00            
ATOM    197  H20 EO8     2      23.390  31.060  15.010  1.00  0.00            
ATOM    198  H21 EO8     2      23.810  31.180  13.240  1.00  0.00            
ATOM    199  H22 EO8     2      19.940  30.290  18.160  1.00  0.00            
ATOM    200  H23 EO8     2      18.610  28.550  17.070  1.00  0.00            
ATOM    201  H24 EO8     2      16.620  27.960  15.860  1.00  0.00            
ATOM    202  H25 EO8     2      15.290  29.580  14.690  1.00  0.00            
ATOM    203  H26 EO8     2      17.640  32.740  16.460  1.00  0.00            
TER
ENDMDL
MODEL        1
ATOM      1  C1  BCD     1      18.840  31.100  23.690  1.00  0.00            
ATOM      2  O1  BCD     1      18.780  31.410  22.300  1.00  0.00            
ATOM      3  C2  BCD     1      19.660  29.890  24.120  1.00  0.00            
ATOM      4  O2  BCD     1      20.830  30.030  23.270  1.00  0.00            
ATOM      5  C3  BCD     1      18.940  28.610  23.730  1.00  0.00            
ATOM      6  O3  BCD     1      19.750  27.510  24.200  1.00  0.00            
ATOM      7  C4  BCD     1      17.460  28.600  24.140  1.00  0.00            
ATOM      8  C5  BCD     1      16.790  29.910  23.770  1.00  0.00            
ATOM      9  O4  BCD     1      17.590  31.010  24.250  1.00  0.00            
ATOM     10  C6  BCD     1      15.450  29.990  24.450  1.00  0.00            
ATOM     11  O5  BCD     1      15.420  29.780  25.920  1.00  0.00            
ATOM     12  H1  BCD     1      19.220  32.010  24.180  1.00  0.00            
ATOM     13  H2  BCD     1      19.980  29.850  25.170  1.00  0.00            
ATOM     14  H3  BCD     1      21.520  29.420  23.540  1.00  0.00            
ATOM     15  H4  BCD     1      19.010  28.700  22.640  1.00  0.00            
ATOM     16  H5  BCD     1      19.290  26.730  23.870  1.00  0.00            
ATOM     17  H6  BCD     1      17.500  28.500  25.230  1.00  0.00            
ATOM     18  H7  BCD     1      16.690  30.070  22.690  1.00  0.00            
ATOM     19  H8  BCD     1      15.020  30.980  24.220  1.00  0.00            
ATOM     20  H9  BCD     1      14.740  29.300  23.990  1.00  0.00            
ATOM     21  H10 BCD     1      14.610  29.300  26.110  1.00  0.00            
ATOM     22  C7  BCD     1      19.710  34.270  19.400  1.00  0.00            
ATOM     23  O6  BCD     1      18.900  33.540  18.460  1.00  0.00            
ATOM     24  C8  BCD     1      20.880  33.470  19.920  1.00  0.00            
ATOM     25  O7  BCD     1      21.720  33.180  18.750  1.00  0.00            
ATOM     26  C9  BCD     1      20.420  32.180  20.660  1.00  0.00            
ATOM     27  O8  BCD     1      21.620  31.470  21.090  1.00  0.00            
ATOM     28  C10 BCD     1      19.510  32.550  21.790  1.00  0.00            
ATOM     29  C11 BCD     1      18.440  33.600  21.310  1.00  0.00            
ATOM     30  O9  BCD     1      18.980  34.670  20.500  1.00  0.00            
ATOM     31  C12 BCD     1      17.620  34.020  22.480  1.00  0.00            
ATOM     32  O10 BCD     1      18.470  34.680  23.390  1.00  0.00            
ATOM     33  H11 BCD     1      20.000  35.200  18.900  1.00  0.00            
ATOM     34  H12 BCD     1      21.550  34.100  20.530  1.00  0.00            
ATOM     35  H13 BCD     1      22.110  32.320  18.870  1.00  0.00            
ATOM     36  H14 BCD     1      19.800  31.580  19.990  1.00  0.00            
ATOM     37  H15 BCD     1      21.240  30.820  21.690  1.00  0.00            
ATOM     38  H16 BCD     1      20.110  32.950  22.610  1.00  0.00            
ATOM     39  H17 BCD     1      17.780  33.060  20.620  1.00  0.00            
ATOM     40  H18 BCD     1      16.950  34.810  22.120  1.00  0.00            
ATOM     41  H19 BCD     1      17.140  33.150  22.940  1.00  0.00            
ATOM     42  H20 BCD     1      17.970  35.060  24.120  1.00  0.00            
ATOM     43  C13 BCD     1      17.350  34.100  14.680  1.00  0.00            
ATOM     44  O11 BCD     1      17.110  32.680  14.430  1.00  0.00            
ATOM     45  C14 BCD     1      18.830  34.360  14.800  1.00  0.00            
ATOM     46  O12 BCD     1      19.500  33.740  13.680  1.00  0.00            
ATOM     47  C15 BCD     1      19.350  33.820  16.130  1.00  0.00            
ATOM     48  O13 BCD     1      20.780  33.970  16.270  1.00  0.00            
ATOM     49  C16 BCD     1      18.540  34.320  17.350  1.00  0.00            
ATOM     50  C17 BCD     1      17.040  34.070  17.050  1.00  0.00            
ATOM     51  O14 BCD     1      16.650  34.650  15.830  1.00  0.00            
ATOM     52  C18 BCD     1      16.110  34.670  18.060  1.00  0.00            
ATOM     53  O15 BCD     1      16.460  36.000  18.520  1.00  0.00            
ATOM     54  H21 BCD     1      16.920  34.680  13.860  1.00  0.00            
ATOM     55  H22 BCD     1      18.980  35.450  14.730  1.00  0.00            
ATOM     56  H23 BCD     1      18.990  33.000  13.330  1.00  0.00            
ATOM     57  H24 BCD     1      19.150  32.750  16.030  1.00  0.00            
ATOM     58  H25 BCD     1      21.010  33.710  17.160  1.00  0.00            
ATOM     59  H26 BCD     1      18.700  35.390  17.530  1.00  0.00            
ATOM     60  H27 BCD     1      16.940  32.980  16.990  1.00  0.00            
ATOM     61  H28 BCD     1      15.070  34.650  17.710  1.00  0.00            
ATOM     62  H29 BCD     1      16.020  33.950  18.890  1.00  0.00            
ATOM     63  H30 BCD     1      16.460  36.530  17.710  1.00  0.00            
ATOM     64  C19 BCD     1      14.980  29.950  12.410  1.00  0.00            
ATOM     65  O16 BCD     1      15.370  28.980  13.420  1.00  0.00            
ATOM     66  C20 BCD     1      16.240  30.350  11.780  1.00  0.00            
ATOM     67  O17 BCD     1      16.940  29.230  11.230  1.00  0.00            
ATOM     68  C21 BCD     1      17.120  31.220  12.620  1.00  0.00            
ATOM     69  O18 BCD     1      18.230  31.850  12.030  1.00  0.00            
ATOM     70  C22 BCD     1      16.330  32.260  13.350  1.00  0.00            
ATOM     71  C23 BCD     1      14.920  31.840  13.870  1.00  0.00            
ATOM     72  O19 BCD     1      14.180  31.020  12.910  1.00  0.00            
ATOM     73  C24 BCD     1      13.900  32.970  14.220  1.00  0.00            
ATOM     74  O20 BCD     1      13.880  33.860  13.080  1.00  0.00            
ATOM     75  H31 BCD     1      14.210  29.420  11.820  1.00  0.00            
ATOM     76  H32 BCD     1      15.890  30.960  10.940  1.00  0.00            
ATOM     77  H33 BCD     1      17.550  29.550  10.560  1.00  0.00            
ATOM     78  H34 BCD     1      17.530  30.490  13.330  1.00  0.00            
ATOM     79  H35 BCD     1      18.940  31.220  11.890  1.00  0.00            
ATOM     80  H36 BCD     1      16.220  33.070  12.620  1.00  0.00            
ATOM     81  H37 BCD     1      14.950  31.180  14.740  1.00  0.00            
ATOM     82  H38 BCD     1      12.890  32.660  14.520  1.00  0.00            
ATOM     83  H39 BCD     1      14.290  33.450  15.120  1.00  0.00            
ATOM     84  H40 BCD     1      13.130  34.410  13.290  1.00  0.00            
ATOM     85  C25 BCD     1      14.510  25.280  15.030  1.00  0.00            
ATOM     86  O21 BCD     1      14.760  25.570  16.430  1.00  0.00            
ATOM     87  C26 BCD     1      15.730  25.350  14.090  1.00  0.00            
ATOM     88  O22 BCD     1      16.850  24.770  14.810  1.00  0.00            
ATOM     89  C27 BCD     1      16.140  26.840  13.730  1.00  0.00            
ATOM     90  O23 BCD     1      17.270  26.970  12.910  1.00  0.00            
ATOM     91  C28 BCD     1      14.950  27.590  13.270  1.00  0.00            
ATOM     92  C29 BCD     1      13.830  27.390  14.300  1.00  0.00            
ATOM     93  O24 BCD     1      13.430  26.070  14.540  1.00  0.00            
ATOM     94  C30 BCD     1      12.550  28.140  13.880  1.00  0.00            
ATOM     95  O25 BCD     1      12.290  27.880  12.490  1.00  0.00            
ATOM     96  H41 BCD     1      14.180  24.240  15.020  1.00  0.00            
ATOM     97  H42 BCD     1      15.570  24.710  13.220  1.00  0.00            
ATOM     98  H43 BCD     1      17.460  24.650  14.070  1.00  0.00            
ATOM     99  H44 BCD     1      16.340  27.280  14.720  1.00  0.00            
ATOM    100  H45 BCD     1      17.140  27.800  12.440  1.00  0.00            
ATOM    101  H46 BCD     1      14.770  27.350  12.210  1.00  0.00            
ATOM    102  H47 BCD     1      14.100  27.790  15.280  1.00  0.00            
ATOM    103  H48 BCD     1      11.750  27.830  14.560  1.00  0.00            
ATOM    104  H49 BCD     1      12.700  29.220  14.060  1.00  0.00            
ATOM    105  H50 BCD     1      11.980  26.980  12.410  1.00  0.00            
ATOM    106  C31 BCD     1      14.560  23.810  20.270  1.00  0.00            
ATOM    107  O26 BCD     1      15.060  24.920  21.020  1.00  0.00            
ATOM    108  C32 BCD     1      15.630  23.230  19.350  1.00  0.00            
ATOM    109  O27 BCD     1      16.910  23.050  20.050  1.00  0.00            
ATOM    110  C33 BCD     1      15.800  24.150  18.130  1.00  0.00            
ATOM    111  C34 BCD     1      14.530  24.480  17.460  1.00  0.00            
ATOM    112  C35 BCD     1      13.460  25.030  18.490  1.00  0.00            
ATOM    113  O28 BCD     1      13.380  24.090  19.560  1.00  0.00            
ATOM    114  C36 BCD     1      12.110  25.280  17.750  1.00  0.00            
ATOM    115  O29 BCD     1      11.600  24.110  17.240  1.00  0.00            
ATOM    116  O30 BCD     1      16.720  23.430  17.240  1.00  0.00            
ATOM    117  H51 BCD     1      14.180  23.090  21.000  1.00  0.00            
ATOM    118  H52 BCD     1      15.250  22.300  18.910  1.00  0.00            
ATOM    119  H53 BCD     1      17.210  23.970  20.050  1.00  0.00            
ATOM    120  H54 BCD     1      16.240  25.120  18.380  1.00  0.00            
ATOM    121  H55 BCD     1      16.840  23.790  16.360  1.00  0.00            
ATOM    122  H56 BCD     1      14.190  23.560  16.980  1.00  0.00            
ATOM    123  H57 BCD     1      13.700  26.020  18.900  1.00  0.00            
ATOM    124  H58 BCD     1      11.430  25.800  18.440  1.00  0.00            
ATOM    125  H59 BCD     1      12.280  25.980  16.920  1.00  0.00            
ATOM    126  H60 BCD     1      11.190  23.620  17.950  1.00  0.00            
ATOM    127  C37 BCD     1      16.290  26.480  24.440  1.00  0.00            
ATOM    128  O31 BCD     1      16.840  27.460  23.520  1.00  0.00            
ATOM    129  C38 BCD     1      16.800  25.090  24.230  1.00  0.00            
ATOM    130  O32 BCD     1      18.190  25.040  24.450  1.00  0.00            
ATOM    131  C39 BCD     1      16.600  24.680  22.800  1.00  0.00            
ATOM    132  O33 BCD     1      17.170  23.280  22.580  1.00  0.00            
ATOM    133  C40 BCD     1      15.150  24.860  22.450  1.00  0.00            
ATOM    134  C41 BCD     1      14.390  26.050  23.050  1.00  0.00            
ATOM    135  O34 BCD     1      14.890  26.400  24.340  1.00  0.00            
ATOM    136  C42 BCD     1      12.960  25.880  23.060  1.00  0.00            
ATOM    137  O35 BCD     1      12.540  24.840  23.940  1.00  0.00            
ATOM    138  H61 BCD     1      16.520  26.760  25.470  1.00  0.00            
ATOM    139  H62 BCD     1      16.250  24.450  24.940  1.00  0.00            
ATOM    140  H63 BCD     1      18.480  24.130  24.560  1.00  0.00            
ATOM    141  H64 BCD     1      17.260  25.410  22.310  1.00  0.00            
ATOM    142  H65 BCD     1      17.220  23.200  21.630  1.00  0.00            
ATOM    143  H66 BCD     1      14.620  23.970  22.810  1.00  0.00            
ATOM    144  H67 BCD     1      14.550  26.950  22.440  1.00  0.00            
ATOM    145  H68 BCD     1      12.450  26.840  23.200  1.00  0.00            
ATOM    146  H69 BCD     1      12.620  25.460  22.100  1.00  0.00            
ATOM    147  H70 BCD     1      12.890  25.010  24.820  1.00  0.00            
ATOM    148  C1  EO8     2      22.300  23.220  19.890  1.00  0.00            
ATOM    149  O1  EO8     2      22.390  24.460  20.520  1.00  0.00            
ATOM    150  C2  EO8     2      21.640  24.510  21.840  1.00  0.00            
ATOM    151  C3  EO8     2      20.170  24.740  21.520  1.00  0.00            
ATOM    152  O2  EO8     2      20.110  26.060  20.990  1.00  0.00            
ATOM    153  C4  EO8     2      18.910  26.540  20.520  1.00  0.00            
ATOM    154  O3  EO8     2      17.920  25.810  20.340  1.00  0.00            
ATOM    155  C5  EO8     2      18.860  27.780  19.740  1.00  0.00            
ATOM    156  C6  EO8     2      20.040  28.390  19.450  1.00  0.00            
ATOM    157  C7  EO8     2      21.450  28.230  19.910  1.00  0.00            
ATOM    158  N1  EO8     2      19.980  29.400  18.580  1.00  0.00            
ATOM    159  C8  EO8     2      19.000  29.640  17.610  1.00  0.00            
ATOM    160  C9  EO8     2      19.660  30.200  16.350  1.00  0.00            
ATOM    161  C10 EO8     2      17.770  29.080  17.820  1.00  0.00            
ATOM    162  C11 EO8     2      16.600  29.380  16.940  1.00  0.00            
ATOM    163  O4  EO8     2      16.760  29.880  15.860  1.00  0.00            
ATOM    164  O5  EO8     2      15.400  29.140  17.500  1.00  0.00            
ATOM    165  C12 EO8     2      14.190  29.820  17.040  1.00  0.00            
ATOM    166  C13 EO8     2      12.940  29.210  17.530  1.00  0.00            
ATOM    167  C14 EO8     2      14.240  31.320  17.350  1.00  0.00            
ATOM    168  C15 EO8     2      17.500  28.260  19.100  1.00  0.00            
ATOM    169  C16 EO8     2      16.540  29.080  20.050  1.00  0.00            
ATOM    170  C17 EO8     2      16.810  30.440  20.320  1.00  0.00            
ATOM    171  C18 EO8     2      15.830  31.310  20.870  1.00  0.00            
ATOM    172  C19 EO8     2      14.560  30.800  21.130  1.00  0.00            
ATOM    173  C20 EO8     2      14.290  29.430  20.990  1.00  0.00            
ATOM    174  N2  EO8     2      12.970  28.900  21.480  1.00  0.00            
ATOM    175  O6  EO8     2      12.510  27.930  20.880  1.00  0.00            
ATOM    176  O7  EO8     2      12.410  29.510  22.400  1.00  0.00            
ATOM    177  C21 EO8     2      15.300  28.600  20.410  1.00  0.00            
ATOM    178  H1  EO8     2      22.720  23.240  18.870  1.00  0.00            
ATOM    179  H2  EO8     2      22.800  22.470  20.520  1.00  0.00            
ATOM    180  H3  EO8     2      21.310  22.780  19.760  1.00  0.00            
ATOM    181  H4  EO8     2      22.050  25.350  22.430  1.00  0.00            
ATOM    182  H5  EO8     2      21.770  23.590  22.420  1.00  0.00            
ATOM    183  H6  EO8     2      19.670  24.550  22.470  1.00  0.00            
ATOM    184  H7  EO8     2      19.870  24.030  20.750  1.00  0.00            
ATOM    185  H8  EO8     2      21.390  28.230  21.000  1.00  0.00            
ATOM    186  H9  EO8     2      21.930  27.290  19.600  1.00  0.00            
ATOM    187  H10 EO8     2      22.110  29.060  19.640  1.00  0.00            
ATOM    188  H11 EO8     2      20.890  29.790  18.390  1.00  0.00            
ATOM    189  H12 EO8     2      20.150  31.150  16.610  1.00  0.00            
ATOM    190  H13 EO8     2      20.470  29.510  16.090  1.00  0.00            
ATOM    191  H14 EO8     2      18.950  30.320  15.520  1.00  0.00            
ATOM    192  H15 EO8     2      14.120  29.670  15.950  1.00  0.00            
ATOM    193  H16 EO8     2      13.130  28.130  17.530  1.00  0.00            
ATOM    194  H17 EO8     2      12.850  29.600  18.550  1.00  0.00            
ATOM    195  H18 EO8     2      12.060  29.430  16.920  1.00  0.00            
ATOM    196  H19 EO8     2      13.330  31.820  16.970  1.00  0.00            
ATOM    197  H20 EO8     2      14.550  31.530  18.380  1.00  0.00            
ATOM    198  H21 EO8     2      15.000  31.840  16.760  1.00  0.00            
ATOM    199  H22 EO8     2      16.960  27.350  18.790  1.00  0.00            
ATOM    200  H23 EO8     2      17.750  30.880  20.010  1.00  0.00            
ATOM    201  H24 EO8     2      16.000  32.370  21.050  1.00  0.00            
ATOM    202  H25 EO8     2      13.860  31.410  21.690  1.00  0.00            
ATOM    203  H26 EO8     2      14.990  27.580  20.210  1.00  0.00            
TER
ENDMDL
MODEL        1
ATOM      1  C1  BCD     1      13.600  21.880  22.290  1.00  0.00            
ATOM      2  O1  BCD     1      12.260  22.060  21.920  1.00  0.00            
ATOM      3  C2  BCD     1      13.640  21.380  23.720  1.00  0.00            
ATOM      4  O2  BCD     1      13.000  20.050  23.820  1.00  0.00            
ATOM      5  C3  BCD     1      13.220  22.400  24.760  1.00  0.00            
ATOM      6  O3  BCD     1      13.430  21.820  26.100  1.00  0.00            
ATOM      7  C4  BCD     1      14.120  23.670  24.630  1.00  0.00            
ATOM      8  C5  BCD     1      14.130  24.180  23.150  1.00  0.00            
ATOM      9  O4  BCD     1      14.340  23.170  22.140  1.00  0.00            
ATOM     10  C6  BCD     1      15.110  25.390  22.880  1.00  0.00            
ATOM     11  O5  BCD     1      16.450  24.880  22.870  1.00  0.00            
ATOM     12  H1  BCD     1      14.120  21.150  21.660  1.00  0.00            
ATOM     13  H2  BCD     1      14.710  21.200  23.860  1.00  0.00            
ATOM     14  H3  BCD     1      13.310  19.680  24.650  1.00  0.00            
ATOM     15  H4  BCD     1      12.160  22.620  24.550  1.00  0.00            
ATOM     16  H5  BCD     1      13.530  22.530  26.730  1.00  0.00            
ATOM     17  H6  BCD     1      15.150  23.530  24.990  1.00  0.00            
ATOM     18  H7  BCD     1      13.140  24.620  22.990  1.00  0.00            
ATOM     19  H8  BCD     1      14.880  25.840  21.900  1.00  0.00            
ATOM     20  H9  BCD     1      14.950  26.190  23.610  1.00  0.00            
ATOM     21  H10 BCD     1      16.460  24.030  22.420  1.00  0.00            
ATOM     22  C7  BCD     1       9.720  20.990  18.830  1.00  0.00            
ATOM     23  O6  BCD     1       8.810  22.010  19.230  1.00  0.00            
ATOM     24  C8  BCD     1       9.920  19.960  19.940  1.00  0.00            
ATOM     25  O7  BCD     1       8.730  19.310  20.280  1.00  0.00            
ATOM     26  C9  BCD     1      10.520  20.520  21.240  1.00  0.00            
ATOM     27  O8  BCD     1      10.640  19.500  22.250  1.00  0.00            
ATOM     28  C10 BCD     1      11.830  21.210  20.820  1.00  0.00            
ATOM     29  C11 BCD     1      11.640  22.190  19.630  1.00  0.00            
ATOM     30  O9  BCD     1      11.000  21.510  18.500  1.00  0.00            
ATOM     31  C12 BCD     1      12.970  22.860  19.100  1.00  0.00            
ATOM     32  O10 BCD     1      12.640  23.880  18.110  1.00  0.00            
ATOM     33  H11 BCD     1       9.340  20.490  17.930  1.00  0.00            
ATOM     34  H12 BCD     1      10.660  19.200  19.670  1.00  0.00            
ATOM     35  H13 BCD     1       8.820  18.990  21.180  1.00  0.00            
ATOM     36  H14 BCD     1       9.930  21.400  21.530  1.00  0.00            
ATOM     37  H15 BCD     1      11.370  19.780  22.820  1.00  0.00            
ATOM     38  H16 BCD     1      12.570  20.440  20.580  1.00  0.00            
ATOM     39  H17 BCD     1      11.000  23.010  20.000  1.00  0.00            
ATOM     40  H18 BCD     1      13.590  23.290  19.890  1.00  0.00            
ATOM     41  H19 BCD     1      13.520  22.080  18.560  1.00  0.00            
ATOM     42  H20 BCD     1      12.270  23.450  17.340  1.00  0.00            
ATOM     43  C13 BCD     1       5.180  23.850  18.310  1.00  0.00            
ATOM     44  O11 BCD     1       4.790  24.080  19.660  1.00  0.00            
ATOM     45  C14 BCD     1       5.310  22.430  17.920  1.00  0.00            
ATOM     46  O12 BCD     1       4.060  21.860  18.150  1.00  0.00            
ATOM     47  C15 BCD     1       6.490  21.660  18.430  1.00  0.00            
ATOM     48  O13 BCD     1       6.710  20.400  17.740  1.00  0.00            
ATOM     49  C16 BCD     1       7.790  22.420  18.330  1.00  0.00            
ATOM     50  C17 BCD     1       7.560  23.870  18.750  1.00  0.00            
ATOM     51  O14 BCD     1       6.440  24.450  18.140  1.00  0.00            
ATOM     52  C18 BCD     1       8.780  24.790  18.300  1.00  0.00            
ATOM     53  O15 BCD     1       9.360  24.470  17.000  1.00  0.00            
ATOM     54  H21 BCD     1       4.500  24.320  17.590  1.00  0.00            
ATOM     55  H22 BCD     1       5.520  22.450  16.840  1.00  0.00            
ATOM     56  H23 BCD     1       3.950  21.700  19.100  1.00  0.00            
ATOM     57  H24 BCD     1       6.320  21.460  19.500  1.00  0.00            
ATOM     58  H25 BCD     1       5.930  19.850  17.800  1.00  0.00            
ATOM     59  H26 BCD     1       8.250  22.400  17.340  1.00  0.00            
ATOM     60  H27 BCD     1       7.290  23.980  19.810  1.00  0.00            
ATOM     61  H28 BCD     1       8.220  25.730  18.210  1.00  0.00            
ATOM     62  H29 BCD     1       9.550  24.880  19.080  1.00  0.00            
ATOM     63  H30 BCD     1       9.960  23.720  17.110  1.00  0.00            
ATOM     64  C19 BCD     1       2.510  26.380  22.030  1.00  0.00            
ATOM     65  O16 BCD     1       3.700  26.260  22.800  1.00  0.00            
ATOM     66  C20 BCD     1       1.870  25.090  21.590  1.00  0.00            
ATOM     67  O17 BCD     1       1.200  24.450  22.650  1.00  0.00            
ATOM     68  C21 BCD     1       2.800  24.100  20.950  1.00  0.00            
ATOM     69  O18 BCD     1       2.130  22.880  20.580  1.00  0.00            
ATOM     70  C22 BCD     1       3.520  24.780  19.740  1.00  0.00            
ATOM     71  C23 BCD     1       3.820  26.250  19.840  1.00  0.00            
ATOM     72  O19 BCD     1       2.930  26.990  20.800  1.00  0.00            
ATOM     73  C24 BCD     1       3.860  26.960  18.520  1.00  0.00            
ATOM     74  O20 BCD     1       4.830  28.090  18.400  1.00  0.00            
ATOM     75  H31 BCD     1       1.900  27.120  22.550  1.00  0.00            
ATOM     76  H32 BCD     1       1.070  25.390  20.890  1.00  0.00            
ATOM     77  H33 BCD     1       0.950  23.580  22.320  1.00  0.00            
ATOM     78  H34 BCD     1       3.580  23.860  21.690  1.00  0.00            
ATOM     79  H35 BCD     1       2.700  22.110  20.710  1.00  0.00            
ATOM     80  H36 BCD     1       2.790  24.630  18.930  1.00  0.00            
ATOM     81  H37 BCD     1       4.860  26.260  20.210  1.00  0.00            
ATOM     82  H38 BCD     1       4.000  26.290  17.670  1.00  0.00            
ATOM     83  H39 BCD     1       2.860  27.410  18.410  1.00  0.00            
ATOM     84  H40 BCD     1       4.610  28.510  17.570  1.00  0.00            
ATOM     85  C25 BCD     1       5.100  26.680  26.810  1.00  0.00            
ATOM     86  O21 BCD     1       6.490  26.910  26.580  1.00  0.00            
ATOM     87  C26 BCD     1       4.590  25.300  26.320  1.00  0.00            
ATOM     88  O22 BCD     1       5.510  24.280  26.660  1.00  0.00            
ATOM     89  C27 BCD     1       4.480  25.220  24.790  1.00  0.00            
ATOM     90  O23 BCD     1       4.160  23.890  24.260  1.00  0.00            
ATOM     91  C28 BCD     1       3.610  26.350  24.240  1.00  0.00            
ATOM     92  C29 BCD     1       4.150  27.620  24.750  1.00  0.00            
ATOM     93  O24 BCD     1       4.270  27.680  26.210  1.00  0.00            
ATOM     94  C30 BCD     1       3.460  28.840  24.110  1.00  0.00            
ATOM     95  O25 BCD     1       2.060  28.860  24.330  1.00  0.00            
ATOM     96  H41 BCD     1       4.840  26.760  27.870  1.00  0.00            
ATOM     97  H42 BCD     1       3.560  25.090  26.670  1.00  0.00            
ATOM     98  H43 BCD     1       5.500  23.620  25.960  1.00  0.00            
ATOM     99  H44 BCD     1       5.470  25.520  24.430  1.00  0.00            
ATOM    100  H45 BCD     1       4.200  23.980  23.300  1.00  0.00            
ATOM    101  H46 BCD     1       2.580  26.360  24.610  1.00  0.00            
ATOM    102  H47 BCD     1       5.190  27.660  24.420  1.00  0.00            
ATOM    103  H48 BCD     1       3.990  29.730  24.460  1.00  0.00            
ATOM    104  H49 BCD     1       3.740  28.750  23.050  1.00  0.00            
ATOM    105  H50 BCD     1       1.860  28.680  25.250  1.00  0.00            
ATOM    106  C31 BCD     1       9.960  27.720  28.800  1.00  0.00            
ATOM    107  O26 BCD     1      10.790  27.040  27.830  1.00  0.00            
ATOM    108  C32 BCD     1       8.970  26.780  29.390  1.00  0.00            
ATOM    109  O27 BCD     1       9.650  25.670  30.110  1.00  0.00            
ATOM    110  C33 BCD     1       7.980  26.230  28.330  1.00  0.00            
ATOM    111  C34 BCD     1       7.240  27.410  27.700  1.00  0.00            
ATOM    112  C35 BCD     1       8.240  28.500  27.230  1.00  0.00            
ATOM    113  O28 BCD     1       9.200  28.820  28.290  1.00  0.00            
ATOM    114  C36 BCD     1       7.420  29.740  26.830  1.00  0.00            
ATOM    115  O29 BCD     1       6.760  30.390  27.970  1.00  0.00            
ATOM    116  O30 BCD     1       7.000  25.250  28.830  1.00  0.00            
ATOM    117  H51 BCD     1      10.640  28.000  29.620  1.00  0.00            
ATOM    118  H52 BCD     1       8.270  27.230  30.110  1.00  0.00            
ATOM    119  H53 BCD     1       9.010  24.960  30.020  1.00  0.00            
ATOM    120  H54 BCD     1       8.530  25.770  27.500  1.00  0.00            
ATOM    121  H55 BCD     1       6.480  24.950  28.070  1.00  0.00            
ATOM    122  H56 BCD     1       6.620  27.950  28.430  1.00  0.00            
ATOM    123  H57 BCD     1       8.750  28.160  26.320  1.00  0.00            
ATOM    124  H58 BCD     1       8.170  30.400  26.370  1.00  0.00            
ATOM    125  H59 BCD     1       6.650  29.440  26.120  1.00  0.00            
ATOM    126  H60 BCD     1       7.220  31.200  28.180  1.00  0.00            
ATOM    127  C37 BCD     1      14.210  25.240  26.410  1.00  0.00            
ATOM    128  O31 BCD     1      13.400  24.570  25.480  1.00  0.00            
ATOM    129  C38 BCD     1      13.900  24.940  27.880  1.00  0.00            
ATOM    130  O32 BCD     1      13.970  23.590  28.110  1.00  0.00            
ATOM    131  C39 BCD     1      12.550  25.410  28.370  1.00  0.00            
ATOM    132  O33 BCD     1      12.310  25.240  29.800  1.00  0.00            
ATOM    133  C40 BCD     1      12.250  26.870  27.950  1.00  0.00            
ATOM    134  C41 BCD     1      12.940  27.220  26.670  1.00  0.00            
ATOM    135  O34 BCD     1      14.180  26.620  26.350  1.00  0.00            
ATOM    136  C42 BCD     1      13.180  28.760  26.750  1.00  0.00            
ATOM    137  O35 BCD     1      14.300  29.050  27.600  1.00  0.00            
ATOM    138  H61 BCD     1      15.260  24.920  26.310  1.00  0.00            
ATOM    139  H62 BCD     1      14.710  25.510  28.360  1.00  0.00            
ATOM    140  H63 BCD     1      13.700  23.450  29.020  1.00  0.00            
ATOM    141  H64 BCD     1      11.950  24.690  27.800  1.00  0.00            
ATOM    142  H65 BCD     1      11.420  25.600  29.900  1.00  0.00            
ATOM    143  H66 BCD     1      12.600  27.580  28.710  1.00  0.00            
ATOM    144  H67 BCD     1      12.300  27.100  25.780  1.00  0.00            
ATOM    145  H68 BCD     1      13.260  29.040  25.690  1.00  0.00            
ATOM    146  H69 BCD     1      12.350  29.330  27.170  1.00  0.00            
ATOM    147  H70 BCD     1      15.070  28.510  27.450  1.00  0.00            
ATOM    148  C1  EO8     2       7.130  21.200  28.720  1.00  0.00            
ATOM    149  O1  EO8     2       8.490  21.200  29.180  1.00  0.00            
ATOM    150  C2  EO8     2       9.110  22.480  29.210  1.00  0.00            
ATOM    151  C3  EO8     2      10.500  22.310  28.600  1.00  0.00            
ATOM    152  O2  EO8     2      10.350  22.120  27.150  1.00  0.00            
ATOM    153  C4  EO8     2      10.020  23.140  26.290  1.00  0.00            
ATOM    154  O3  EO8     2       9.950  24.270  26.590  1.00  0.00            
ATOM    155  C5  EO8     2       9.440  22.770  25.010  1.00  0.00            
ATOM    156  C6  EO8     2       9.320  21.500  24.490  1.00  0.00            
ATOM    157  C7  EO8     2       9.730  20.240  25.170  1.00  0.00            
ATOM    158  N1  EO8     2       8.350  21.330  23.530  1.00  0.00            
ATOM    159  C8  EO8     2       7.530  22.240  23.050  1.00  0.00            
ATOM    160  C9  EO8     2       6.550  21.630  22.180  1.00  0.00            
ATOM    161  C10 EO8     2       7.850  23.520  23.230  1.00  0.00            
ATOM    162  C11 EO8     2       7.050  24.640  22.600  1.00  0.00            
ATOM    163  O4  EO8     2       6.040  24.370  22.020  1.00  0.00            
ATOM    164  O5  EO8     2       7.500  25.900  22.780  1.00  0.00            
ATOM    165  C12 EO8     2       6.920  27.040  22.220  1.00  0.00            
ATOM    166  C13 EO8     2       7.490  28.310  22.980  1.00  0.00            
ATOM    167  C14 EO8     2       7.470  27.130  20.830  1.00  0.00            
ATOM    168  C15 EO8     2       8.860  23.980  24.200  1.00  0.00            
ATOM    169  C16 EO8     2       9.910  24.940  23.620  1.00  0.00            
ATOM    170  C17 EO8     2      10.380  24.650  22.330  1.00  0.00            
ATOM    171  C18 EO8     2      11.220  25.530  21.570  1.00  0.00            
ATOM    172  C19 EO8     2      11.550  26.780  22.040  1.00  0.00            
ATOM    173  C20 EO8     2      11.100  27.150  23.320  1.00  0.00            
ATOM    174  N2  EO8     2      11.290  28.510  23.750  1.00  0.00            
ATOM    175  O6  EO8     2      11.740  29.380  22.970  1.00  0.00            
ATOM    176  O7  EO8     2      10.640  28.900  24.730  1.00  0.00            
ATOM    177  C21 EO8     2      10.220  26.220  24.050  1.00  0.00            
ATOM    178  H1  EO8     2       6.800  20.190  28.440  1.00  0.00            
ATOM    179  H2  EO8     2       6.510  21.480  29.580  1.00  0.00            
ATOM    180  H3  EO8     2       6.990  21.810  27.810  1.00  0.00            
ATOM    181  H4  EO8     2       9.270  22.780  30.250  1.00  0.00            
ATOM    182  H5  EO8     2       8.550  23.180  28.570  1.00  0.00            
ATOM    183  H6  EO8     2      10.900  21.370  29.000  1.00  0.00            
ATOM    184  H7  EO8     2      11.220  23.110  28.820  1.00  0.00            
ATOM    185  H8  EO8     2       9.360  20.170  26.200  1.00  0.00            
ATOM    186  H9  EO8     2       9.310  19.390  24.610  1.00  0.00            
ATOM    187  H10 EO8     2      10.820  20.080  25.170  1.00  0.00            
ATOM    188  H11 EO8     2       7.950  20.400  23.500  1.00  0.00            
ATOM    189  H12 EO8     2       6.540  22.140  21.210  1.00  0.00            
ATOM    190  H13 EO8     2       6.700  20.550  22.010  1.00  0.00            
ATOM    191  H14 EO8     2       5.530  21.770  22.550  1.00  0.00            
ATOM    192  H15 EO8     2       5.830  26.990  22.230  1.00  0.00            
ATOM    193  H16 EO8     2       6.930  29.200  22.650  1.00  0.00            
ATOM    194  H17 EO8     2       7.470  28.090  24.050  1.00  0.00            
ATOM    195  H18 EO8     2       8.520  28.600  22.750  1.00  0.00            
ATOM    196  H19 EO8     2       6.850  27.790  20.210  1.00  0.00            
ATOM    197  H20 EO8     2       8.490  27.520  20.830  1.00  0.00            
ATOM    198  H21 EO8     2       7.350  26.100  20.470  1.00  0.00            
ATOM    199  H22 EO8     2       8.290  24.630  24.870  1.00  0.00            
ATOM    200  H23 EO8     2      10.060  23.690  21.940  1.00  0.00            
ATOM    201  H24 EO8     2      11.670  25.190  20.640  1.00  0.00            
ATOM    202  H25 EO8     2      12.240  27.390  21.470  1.00  0.00            
ATOM    203  H26 EO8     2       9.900  26.530  25.040  1.00  0.00            
TER
ENDMDL
MODEL        1
ATOM      1  C1  BCD     1       6.040  16.290  28.170  1.00  0.00            
ATOM      2  O1  BCD     1       6.570  16.040  29.490  1.00  0.00            
ATOM      3  C2  BCD     1       6.810  15.550  27.050  1.00  0.00            
ATOM      4  O2  BCD     1       6.960  14.210  27.400  1.00  0.00            
ATOM      5  C3  BCD     1       8.180  16.130  26.830  1.00  0.00            
ATOM      6  O3  BCD     1       8.790  15.590  25.670  1.00  0.00            
ATOM      7  C4  BCD     1       8.140  17.660  26.680  1.00  0.00            
ATOM      8  C5  BCD     1       7.380  18.350  27.830  1.00  0.00            
ATOM      9  O4  BCD     1       6.130  17.740  27.910  1.00  0.00            
ATOM     10  C6  BCD     1       7.250  19.830  27.650  1.00  0.00            
ATOM     11  O5  BCD     1       6.700  20.240  26.400  1.00  0.00            
ATOM     12  H1  BCD     1       4.960  16.100  28.130  1.00  0.00            
ATOM     13  H2  BCD     1       6.290  15.600  26.090  1.00  0.00            
ATOM     14  H3  BCD     1       6.380  13.730  26.810  1.00  0.00            
ATOM     15  H4  BCD     1       8.770  15.920  27.730  1.00  0.00            
ATOM     16  H5  BCD     1       9.000  14.650  25.710  1.00  0.00            
ATOM     17  H6  BCD     1       7.520  17.880  25.800  1.00  0.00            
ATOM     18  H7  BCD     1       7.920  18.160  28.770  1.00  0.00            
ATOM     19  H8  BCD     1       6.630  20.220  28.470  1.00  0.00            
ATOM     20  H9  BCD     1       8.250  20.280  27.750  1.00  0.00            
ATOM     21  H10 BCD     1       6.880  21.180  26.470  1.00  0.00            
ATOM     22  C7  BCD     1       5.660  14.480  33.240  1.00  0.00            
ATOM     23  O6  BCD     1       6.840  14.980  33.870  1.00  0.00            
ATOM     24  C8  BCD     1       5.920  13.460  32.150  1.00  0.00            
ATOM     25  O7  BCD     1       6.730  12.430  32.760  1.00  0.00            
ATOM     26  C9  BCD     1       6.570  14.060  30.870  1.00  0.00            
ATOM     27  O8  BCD     1       6.580  13.190  29.790  1.00  0.00            
ATOM     28  C10 BCD     1       5.820  15.280  30.440  1.00  0.00            
ATOM     29  C11 BCD     1       5.450  16.240  31.600  1.00  0.00            
ATOM     30  O9  BCD     1       4.890  15.490  32.730  1.00  0.00            
ATOM     31  C12 BCD     1       4.430  17.290  31.060  1.00  0.00            
ATOM     32  O10 BCD     1       3.140  16.810  30.730  1.00  0.00            
ATOM     33  H11 BCD     1       5.110  13.890  33.980  1.00  0.00            
ATOM     34  H12 BCD     1       4.920  13.060  31.930  1.00  0.00            
ATOM     35  H13 BCD     1       7.070  11.850  32.070  1.00  0.00            
ATOM     36  H14 BCD     1       7.610  14.350  31.090  1.00  0.00            
ATOM     37  H15 BCD     1       6.860  13.610  28.970  1.00  0.00            
ATOM     38  H16 BCD     1       4.820  15.040  30.060  1.00  0.00            
ATOM     39  H17 BCD     1       6.360  16.750  31.940  1.00  0.00            
ATOM     40  H18 BCD     1       4.360  18.050  31.850  1.00  0.00            
ATOM     41  H19 BCD     1       4.920  17.910  30.300  1.00  0.00            
ATOM     42  H20 BCD     1       2.830  17.430  30.060  1.00  0.00            
ATOM     43  C13 BCD     1       8.890  15.190  37.640  1.00  0.00            
ATOM     44  O11 BCD     1      10.070  15.100  36.850  1.00  0.00            
ATOM     45  C14 BCD     1       8.130  13.880  37.410  1.00  0.00            
ATOM     46  O12 BCD     1       9.000  12.740  37.800  1.00  0.00            
ATOM     47  C15 BCD     1       7.790  13.770  35.850  1.00  0.00            
ATOM     48  O13 BCD     1       7.150  12.540  35.440  1.00  0.00            
ATOM     49  C16 BCD     1       7.080  15.010  35.290  1.00  0.00            
ATOM     50  C17 BCD     1       7.940  16.200  35.730  1.00  0.00            
ATOM     51  O14 BCD     1       8.160  16.250  37.150  1.00  0.00            
ATOM     52  C18 BCD     1       7.290  17.520  35.470  1.00  0.00            
ATOM     53  O15 BCD     1       6.010  17.580  35.930  1.00  0.00            
ATOM     54  H21 BCD     1       9.130  15.420  38.680  1.00  0.00            
ATOM     55  H22 BCD     1       7.200  13.820  37.990  1.00  0.00            
ATOM     56  H23 BCD     1       9.900  12.970  37.580  1.00  0.00            
ATOM     57  H24 BCD     1       8.790  13.620  35.420  1.00  0.00            
ATOM     58  H25 BCD     1       7.120  12.370  34.490  1.00  0.00            
ATOM     59  H26 BCD     1       6.090  15.130  35.750  1.00  0.00            
ATOM     60  H27 BCD     1       8.910  16.100  35.230  1.00  0.00            
ATOM     61  H28 BCD     1       7.800  18.280  36.060  1.00  0.00            
ATOM     62  H29 BCD     1       7.430  17.830  34.420  1.00  0.00            
ATOM     63  H30 BCD     1       5.950  17.280  36.840  1.00  0.00            
ATOM     64  C19 BCD     1      14.090  15.710  36.720  1.00  0.00            
ATOM     65  O16 BCD     1      13.880  15.940  35.300  1.00  0.00            
ATOM     66  C20 BCD     1      13.650  14.300  37.110  1.00  0.00            
ATOM     67  O17 BCD     1      14.540  13.300  36.510  1.00  0.00            
ATOM     68  C21 BCD     1      12.170  14.040  36.850  1.00  0.00            
ATOM     69  O18 BCD     1      11.720  12.770  37.420  1.00  0.00            
ATOM     70  C22 BCD     1      11.350  15.200  37.480  1.00  0.00            
ATOM     71  C23 BCD     1      11.950  16.620  37.310  1.00  0.00            
ATOM     72  O19 BCD     1      13.350  16.650  37.430  1.00  0.00            
ATOM     73  C24 BCD     1      11.340  17.680  38.210  1.00  0.00            
ATOM     74  O20 BCD     1      11.350  17.280  39.600  1.00  0.00            
ATOM     75  H31 BCD     1      15.170  15.740  36.950  1.00  0.00            
ATOM     76  H32 BCD     1      13.770  14.330  38.200  1.00  0.00            
ATOM     77  H33 BCD     1      15.460  13.410  36.770  1.00  0.00            
ATOM     78  H34 BCD     1      11.980  14.110  35.770  1.00  0.00            
ATOM     79  H35 BCD     1      12.000  11.990  36.930  1.00  0.00            
ATOM     80  H36 BCD     1      11.160  15.010  38.550  1.00  0.00            
ATOM     81  H37 BCD     1      11.760  16.920  36.270  1.00  0.00            
ATOM     82  H38 BCD     1      11.800  18.660  38.080  1.00  0.00            
ATOM     83  H39 BCD     1      10.290  17.960  38.030  1.00  0.00            
ATOM     84  H40 BCD     1      12.220  17.100  39.950  1.00  0.00            
ATOM     85  C25 BCD     1      16.060  16.660  31.820  1.00  0.00            
ATOM     86  O21 BCD     1      15.210  17.490  31.030  1.00  0.00            
ATOM     87  C26 BCD     1      15.510  15.260  32.030  1.00  0.00            
ATOM     88  O22 BCD     1      15.050  14.670  30.820  1.00  0.00            
ATOM     89  C27 BCD     1      14.460  15.130  33.160  1.00  0.00            
ATOM     90  O23 BCD     1      14.290  13.740  33.460  1.00  0.00            
ATOM     91  C28 BCD     1      15.000  15.840  34.420  1.00  0.00            
ATOM     92  C29 BCD     1      15.380  17.260  34.080  1.00  0.00            
ATOM     93  O24 BCD     1      16.340  17.360  33.050  1.00  0.00            
ATOM     94  C30 BCD     1      15.810  18.060  35.280  1.00  0.00            
ATOM     95  O25 BCD     1      16.940  17.430  35.900  1.00  0.00            
ATOM     96  H41 BCD     1      17.000  16.530  31.280  1.00  0.00            
ATOM     97  H42 BCD     1      16.340  14.620  32.350  1.00  0.00            
ATOM     98  H43 BCD     1      14.840  13.780  31.120  1.00  0.00            
ATOM     99  H44 BCD     1      13.560  15.700  32.910  1.00  0.00            
ATOM    100  H45 BCD     1      13.830  13.760  34.300  1.00  0.00            
ATOM    101  H46 BCD     1      15.860  15.310  34.850  1.00  0.00            
ATOM    102  H47 BCD     1      14.500  17.790  33.710  1.00  0.00            
ATOM    103  H48 BCD     1      16.080  19.100  35.020  1.00  0.00            
ATOM    104  H49 BCD     1      14.960  18.080  35.980  1.00  0.00            
ATOM    105  H50 BCD     1      17.040  17.810  36.770  1.00  0.00            
ATOM    106  C31 BCD     1      15.000  19.230  27.200  1.00  0.00            
ATOM    107  O26 BCD     1      13.550  19.040  27.130  1.00  0.00            
ATOM    108  C32 BCD     1      15.710  17.880  27.260  1.00  0.00            
ATOM    109  O27 BCD     1      15.250  17.170  26.110  1.00  0.00            
ATOM    110  C33 BCD     1      15.350  17.180  28.600  1.00  0.00            
ATOM    111  C34 BCD     1      15.740  18.040  29.820  1.00  0.00            
ATOM    112  C35 BCD     1      15.030  19.410  29.680  1.00  0.00            
ATOM    113  O28 BCD     1      15.330  20.000  28.360  1.00  0.00            
ATOM    114  C36 BCD     1      15.300  20.460  30.750  1.00  0.00            
ATOM    115  O29 BCD     1      16.660  20.780  30.790  1.00  0.00            
ATOM    116  O30 BCD     1      15.910  15.890  28.550  1.00  0.00            
ATOM    117  H51 BCD     1      15.320  19.830  26.340  1.00  0.00            
ATOM    118  H52 BCD     1      16.780  18.020  27.070  1.00  0.00            
ATOM    119  H53 BCD     1      14.430  17.600  25.860  1.00  0.00            
ATOM    120  H54 BCD     1      14.270  17.000  28.670  1.00  0.00            
ATOM    121  H55 BCD     1      15.490  15.480  29.310  1.00  0.00            
ATOM    122  H56 BCD     1      16.830  18.180  29.840  1.00  0.00            
ATOM    123  H57 BCD     1      13.940  19.250  29.670  1.00  0.00            
ATOM    124  H58 BCD     1      14.650  21.320  30.520  1.00  0.00            
ATOM    125  H59 BCD     1      15.060  20.070  31.750  1.00  0.00            
ATOM    126  H60 BCD     1      16.820  21.210  29.950  1.00  0.00            
ATOM    127  C37 BCD     1       9.880  19.150  25.530  1.00  0.00            
ATOM    128  O31 BCD     1       9.570  18.160  26.590  1.00  0.00            
ATOM    129  C38 BCD     1      10.860  18.660  24.540  1.00  0.00            
ATOM    130  O32 BCD     1      10.350  17.580  23.870  1.00  0.00            
ATOM    131  C39 BCD     1      12.170  18.390  25.200  1.00  0.00            
ATOM    132  O33 BCD     1      13.250  17.960  24.320  1.00  0.00            
ATOM    133  C40 BCD     1      12.690  19.570  26.040  1.00  0.00            
ATOM    134  C41 BCD     1      11.540  20.440  26.760  1.00  0.00            
ATOM    135  O34 BCD     1      10.370  20.370  26.010  1.00  0.00            
ATOM    136  C42 BCD     1      12.070  21.860  26.950  1.00  0.00            
ATOM    137  O35 BCD     1      12.420  22.480  25.710  1.00  0.00            
ATOM    138  H61 BCD     1       8.960  19.450  25.020  1.00  0.00            
ATOM    139  H62 BCD     1      10.990  19.490  23.830  1.00  0.00            
ATOM    140  H63 BCD     1      10.010  17.030  24.580  1.00  0.00            
ATOM    141  H64 BCD     1      11.890  17.580  25.890  1.00  0.00            
ATOM    142  H65 BCD     1      12.890  17.470  23.570  1.00  0.00            
ATOM    143  H66 BCD     1      13.270  20.290  25.450  1.00  0.00            
ATOM    144  H67 BCD     1      11.330  19.910  27.700  1.00  0.00            
ATOM    145  H68 BCD     1      11.350  22.500  27.490  1.00  0.00            
ATOM    146  H69 BCD     1      12.940  21.690  27.590  1.00  0.00            
ATOM    147  H70 BCD     1      12.280  23.420  25.910  1.00  0.00            
ATOM    148  C1  EO8     2      13.170  12.310  24.500  1.00  0.00            
ATOM    149  O1  EO8     2      13.440  12.600  25.850  1.00  0.00            
ATOM    150  C2  EO8     2      13.840  14.010  25.960  1.00  0.00            
ATOM    151  C3  EO8     2      12.580  14.900  26.040  1.00  0.00            
ATOM    152  O2  EO8     2      11.710  14.600  27.110  1.00  0.00            
ATOM    153  C4  EO8     2      11.480  15.580  28.050  1.00  0.00            
ATOM    154  O3  EO8     2      11.930  16.720  28.070  1.00  0.00            
ATOM    155  C5  EO8     2      10.980  15.040  29.340  1.00  0.00            
ATOM    156  C6  EO8     2      10.430  13.840  29.530  1.00  0.00            
ATOM    157  C7  EO8     2      10.150  12.710  28.540  1.00  0.00            
ATOM    158  N1  EO8     2      10.170  13.390  30.770  1.00  0.00            
ATOM    159  C8  EO8     2      10.570  13.980  31.950  1.00  0.00            
ATOM    160  C9  EO8     2      10.550  13.000  33.100  1.00  0.00            
ATOM    161  C10 EO8     2      11.010  15.260  31.880  1.00  0.00            
ATOM    162  C11 EO8     2      11.190  16.090  33.100  1.00  0.00            
ATOM    163  O4  EO8     2      11.020  15.660  34.220  1.00  0.00            
ATOM    164  O5  EO8     2      11.570  17.320  32.840  1.00  0.00            
ATOM    165  C12 EO8     2      11.740  18.280  33.880  1.00  0.00            
ATOM    166  C13 EO8     2      12.450  19.490  33.280  1.00  0.00            
ATOM    167  C14 EO8     2      10.330  18.780  34.310  1.00  0.00            
ATOM    168  C15 EO8     2      11.160  16.010  30.520  1.00  0.00            
ATOM    169  C16 EO8     2      10.350  17.290  30.440  1.00  0.00            
ATOM    170  C17 EO8     2       9.040  17.290  30.810  1.00  0.00            
ATOM    171  C18 EO8     2       8.300  18.480  30.990  1.00  0.00            
ATOM    172  C19 EO8     2       8.870  19.690  30.660  1.00  0.00            
ATOM    173  C20 EO8     2      10.230  19.760  30.320  1.00  0.00            
ATOM    174  N2  EO8     2      10.870  21.090  29.950  1.00  0.00            
ATOM    175  O6  EO8     2      12.040  21.030  29.780  1.00  0.00            
ATOM    176  O7  EO8     2      10.280  22.140  30.010  1.00  0.00            
ATOM    177  C21 EO8     2      10.980  18.560  30.330  1.00  0.00            
ATOM    178  H1  EO8     2      12.880  11.250  24.450  1.00  0.00            
ATOM    179  H2  EO8     2      12.290  12.920  24.240  1.00  0.00            
ATOM    180  H3  EO8     2      14.050  12.530  23.900  1.00  0.00            
ATOM    181  H4  EO8     2      14.540  14.320  25.180  1.00  0.00            
ATOM    182  H5  EO8     2      14.410  14.200  26.880  1.00  0.00            
ATOM    183  H6  EO8     2      12.000  14.990  25.110  1.00  0.00            
ATOM    184  H7  EO8     2      12.980  15.910  26.160  1.00  0.00            
ATOM    185  H8  EO8     2       9.290  12.880  27.890  1.00  0.00            
ATOM    186  H9  EO8     2      11.020  12.590  27.880  1.00  0.00            
ATOM    187  H10 EO8     2       9.880  11.720  28.940  1.00  0.00            
ATOM    188  H11 EO8     2       9.870  12.430  30.740  1.00  0.00            
ATOM    189  H12 EO8     2      10.620  11.960  32.740  1.00  0.00            
ATOM    190  H13 EO8     2      11.280  13.060  33.920  1.00  0.00            
ATOM    191  H14 EO8     2       9.520  13.090  33.480  1.00  0.00            
ATOM    192  H15 EO8     2      12.320  17.950  34.750  1.00  0.00            
ATOM    193  H16 EO8     2      13.090  19.020  32.520  1.00  0.00            
ATOM    194  H17 EO8     2      11.690  20.110  32.790  1.00  0.00            
ATOM    195  H18 EO8     2      13.170  20.040  33.910  1.00  0.00            
ATOM    196  H19 EO8     2       9.680  18.910  33.440  1.00  0.00            
ATOM    197  H20 EO8     2       9.920  17.990  34.960  1.00  0.00            
ATOM    198  H21 EO8     2      10.400  19.760  34.820  1.00  0.00            
ATOM    199  H22 EO8     2      12.230  16.270  30.500  1.00  0.00            
ATOM    200  H23 EO8     2       8.540  16.380  31.100  1.00  0.00            
ATOM    201  H24 EO8     2       7.290  18.540  31.380  1.00  0.00            
ATOM    202  H25 EO8     2       8.270  20.570  30.850  1.00  0.00            
ATOM    203  H26 EO8     2      12.040  18.580  30.090  1.00  0.00            
TER
ENDMDL
MODEL        1
ATOM      1  C1  BCD     1      11.540  32.650  27.350  1.00  0.00            
ATOM      2  O1  BCD     1      10.140  32.510  27.060  1.00  0.00            
ATOM      3  C2  BCD     1      12.350  31.450  26.880  1.00  0.00            
ATOM      4  O2  BCD     1      12.250  31.310  25.440  1.00  0.00            
ATOM      5  C3  BCD     1      11.990  30.170  27.730  1.00  0.00            
ATOM      6  O3  BCD     1      12.760  29.010  27.270  1.00  0.00            
ATOM      7  C4  BCD     1      12.230  30.520  29.210  1.00  0.00            
ATOM      8  C5  BCD     1      11.330  31.720  29.620  1.00  0.00            
ATOM      9  O4  BCD     1      11.650  32.790  28.770  1.00  0.00            
ATOM     10  C6  BCD     1      11.590  32.250  31.020  1.00  0.00            
ATOM     11  O5  BCD     1      12.960  32.200  31.450  1.00  0.00            
ATOM     12  H1  BCD     1      11.920  33.600  26.950  1.00  0.00            
ATOM     13  H2  BCD     1      13.390  31.670  27.180  1.00  0.00            
ATOM     14  H3  BCD     1      12.910  30.700  25.120  1.00  0.00            
ATOM     15  H4  BCD     1      10.900  30.110  27.620  1.00  0.00            
ATOM     16  H5  BCD     1      12.880  28.350  27.960  1.00  0.00            
ATOM     17  H6  BCD     1      13.310  30.700  29.280  1.00  0.00            
ATOM     18  H7  BCD     1      10.240  31.600  29.520  1.00  0.00            
ATOM     19  H8  BCD     1      11.300  33.290  31.200  1.00  0.00            
ATOM     20  H9  BCD     1      10.960  31.710  31.740  1.00  0.00            
ATOM     21  H10 BCD     1      13.020  32.690  32.270  1.00  0.00            
ATOM     22  C7  BCD     1       7.100  34.580  24.840  1.00  0.00            
ATOM     23  O6  BCD     1       6.000  33.860  25.360  1.00  0.00            
ATOM     24  C8  BCD     1       8.070  33.690  24.080  1.00  0.00            
ATOM     25  O7  BCD     1       7.420  33.040  23.040  1.00  0.00            
ATOM     26  C9  BCD     1       8.760  32.670  24.980  1.00  0.00            
ATOM     27  O8  BCD     1       9.790  31.960  24.230  1.00  0.00            
ATOM     28  C10 BCD     1       9.540  33.390  26.100  1.00  0.00            
ATOM     29  C11 BCD     1       8.580  34.330  26.790  1.00  0.00            
ATOM     30  O9  BCD     1       7.880  35.260  25.880  1.00  0.00            
ATOM     31  C12 BCD     1       9.350  35.130  27.860  1.00  0.00            
ATOM     32  O10 BCD     1       8.420  35.730  28.740  1.00  0.00            
ATOM     33  H11 BCD     1       6.840  35.350  24.110  1.00  0.00            
ATOM     34  H12 BCD     1       8.850  34.330  23.640  1.00  0.00            
ATOM     35  H13 BCD     1       6.580  33.470  22.880  1.00  0.00            
ATOM     36  H14 BCD     1       8.030  31.980  25.430  1.00  0.00            
ATOM     37  H15 BCD     1      10.460  31.690  24.860  1.00  0.00            
ATOM     38  H16 BCD     1      10.380  33.940  25.650  1.00  0.00            
ATOM     39  H17 BCD     1       7.870  33.680  27.320  1.00  0.00            
ATOM     40  H18 BCD     1      10.010  34.580  28.550  1.00  0.00            
ATOM     41  H19 BCD     1       9.780  35.980  27.310  1.00  0.00            
ATOM     42  H20 BCD     1       7.710  36.140  28.240  1.00  0.00            
ATOM     43  C13 BCD     1       1.870  33.460  25.290  1.00  0.00            
ATOM     44  O11 BCD     1       2.150  32.150  25.150  1.00  0.00            
ATOM     45  C14 BCD     1       2.440  34.250  24.100  1.00  0.00            
ATOM     46  O12 BCD     1       1.800  33.850  22.930  1.00  0.00            
ATOM     47  C15 BCD     1       4.000  34.050  23.980  1.00  0.00            
ATOM     48  O13 BCD     1       4.560  34.700  22.820  1.00  0.00            
ATOM     49  C16 BCD     1       4.720  34.400  25.260  1.00  0.00            
ATOM     50  C17 BCD     1       4.020  33.890  26.490  1.00  0.00            
ATOM     51  O14 BCD     1       2.540  33.950  26.410  1.00  0.00            
ATOM     52  C18 BCD     1       4.500  34.510  27.760  1.00  0.00            
ATOM     53  O15 BCD     1       4.210  35.910  27.800  1.00  0.00            
ATOM     54  H21 BCD     1       0.790  33.600  25.430  1.00  0.00            
ATOM     55  H22 BCD     1       2.260  35.320  24.280  1.00  0.00            
ATOM     56  H23 BCD     1       2.200  33.060  22.550  1.00  0.00            
ATOM     57  H24 BCD     1       4.100  32.970  23.800  1.00  0.00            
ATOM     58  H25 BCD     1       3.820  34.950  22.250  1.00  0.00            
ATOM     59  H26 BCD     1       4.680  35.500  25.270  1.00  0.00            
ATOM     60  H27 BCD     1       4.250  32.820  26.560  1.00  0.00            
ATOM     61  H28 BCD     1       3.940  34.080  28.600  1.00  0.00            
ATOM     62  H29 BCD     1       5.540  34.160  27.870  1.00  0.00            
ATOM     63  H30 BCD     1       5.030  36.300  28.080  1.00  0.00            
ATOM     64  C19 BCD     1       1.060  28.520  27.100  1.00  0.00            
ATOM     65  O16 BCD     1       2.400  28.290  27.450  1.00  0.00            
ATOM     66  C20 BCD     1       0.840  28.670  25.560  1.00  0.00            
ATOM     67  O17 BCD     1       1.340  27.460  24.880  1.00  0.00            
ATOM     68  C21 BCD     1       1.550  29.890  24.940  1.00  0.00            
ATOM     69  O18 BCD     1       1.270  30.030  23.560  1.00  0.00            
ATOM     70  C22 BCD     1       1.150  31.170  25.660  1.00  0.00            
ATOM     71  C23 BCD     1       1.080  31.010  27.190  1.00  0.00            
ATOM     72  O19 BCD     1       0.500  29.750  27.630  1.00  0.00            
ATOM     73  C24 BCD     1       0.350  32.150  27.890  1.00  0.00            
ATOM     74  O20 BCD     1      -0.930  32.330  27.420  1.00  0.00            
ATOM     75  H31 BCD     1       0.440  27.660  27.380  1.00  0.00            
ATOM     76  H32 BCD     1      -0.250  28.650  25.390  1.00  0.00            
ATOM     77  H33 BCD     1       2.220  27.410  25.250  1.00  0.00            
ATOM     78  H34 BCD     1       2.630  29.790  25.090  1.00  0.00            
ATOM     79  H35 BCD     1       1.890  30.630  23.130  1.00  0.00            
ATOM     80  H36 BCD     1       0.170  31.420  25.220  1.00  0.00            
ATOM     81  H37 BCD     1       2.130  30.950  27.500  1.00  0.00            
ATOM     82  H38 BCD     1       0.310  32.080  28.990  1.00  0.00            
ATOM     83  H39 BCD     1       0.950  33.070  27.790  1.00  0.00            
ATOM     84  H40 BCD     1      -1.360  32.790  28.150  1.00  0.00            
ATOM     85  C25 BCD     1       4.680  25.130  29.100  1.00  0.00            
ATOM     86  O21 BCD     1       5.610  25.860  29.870  1.00  0.00            
ATOM     87  C26 BCD     1       4.700  25.390  27.600  1.00  0.00            
ATOM     88  O22 BCD     1       6.070  25.270  27.080  1.00  0.00            
ATOM     89  C27 BCD     1       4.100  26.660  27.110  1.00  0.00            
ATOM     90  O23 BCD     1       3.990  26.720  25.640  1.00  0.00            
ATOM     91  C28 BCD     1       2.710  26.910  27.780  1.00  0.00            
ATOM     92  C29 BCD     1       2.770  26.640  29.290  1.00  0.00            
ATOM     93  O24 BCD     1       3.350  25.330  29.520  1.00  0.00            
ATOM     94  C30 BCD     1       1.370  26.640  29.920  1.00  0.00            
ATOM     95  O25 BCD     1       0.500  25.590  29.370  1.00  0.00            
ATOM     96  H41 BCD     1       4.820  24.050  29.250  1.00  0.00            
ATOM     97  H42 BCD     1       4.020  24.670  27.120  1.00  0.00            
ATOM     98  H43 BCD     1       6.500  24.610  27.630  1.00  0.00            
ATOM     99  H44 BCD     1       4.810  27.450  27.400  1.00  0.00            
ATOM    100  H45 BCD     1       4.890  26.680  25.300  1.00  0.00            
ATOM    101  H46 BCD     1       2.010  26.190  27.340  1.00  0.00            
ATOM    102  H47 BCD     1       3.400  27.380  29.800  1.00  0.00            
ATOM    103  H48 BCD     1       1.460  26.480  31.000  1.00  0.00            
ATOM    104  H49 BCD     1       0.860  27.580  29.670  1.00  0.00            
ATOM    105  H50 BCD     1      -0.110  25.170  29.990  1.00  0.00            
ATOM    106  C31 BCD     1       9.220  25.080  31.710  1.00  0.00            
ATOM    107  O26 BCD     1       9.780  26.290  31.210  1.00  0.00            
ATOM    108  C32 BCD     1       8.800  24.040  30.710  1.00  0.00            
ATOM    109  O27 BCD     1       9.940  23.650  29.890  1.00  0.00            
ATOM    110  C33 BCD     1       7.620  24.520  29.850  1.00  0.00            
ATOM    111  C34 BCD     1       6.480  25.110  30.700  1.00  0.00            
ATOM    112  C35 BCD     1       6.980  26.020  31.800  1.00  0.00            
ATOM    113  O28 BCD     1       8.090  25.440  32.470  1.00  0.00            
ATOM    114  C36 BCD     1       5.930  26.320  32.910  1.00  0.00            
ATOM    115  O29 BCD     1       5.710  25.200  33.750  1.00  0.00            
ATOM    116  O30 BCD     1       7.110  23.490  29.000  1.00  0.00            
ATOM    117  H51 BCD     1       9.920  24.580  32.390  1.00  0.00            
ATOM    118  H52 BCD     1       8.490  23.180  31.320  1.00  0.00            
ATOM    119  H53 BCD     1      10.600  24.290  30.150  1.00  0.00            
ATOM    120  H54 BCD     1       8.090  25.310  29.250  1.00  0.00            
ATOM    121  H55 BCD     1       7.790  23.000  28.540  1.00  0.00            
ATOM    122  H56 BCD     1       5.880  24.260  31.050  1.00  0.00            
ATOM    123  H57 BCD     1       7.200  27.000  31.360  1.00  0.00            
ATOM    124  H58 BCD     1       6.260  27.190  33.500  1.00  0.00            
ATOM    125  H59 BCD     1       4.950  26.560  32.490  1.00  0.00            
ATOM    126  H60 BCD     1       5.770  24.380  33.250  1.00  0.00            
ATOM    127  C37 BCD     1      12.720  28.970  30.930  1.00  0.00            
ATOM    128  O31 BCD     1      11.840  29.380  29.920  1.00  0.00            
ATOM    129  C38 BCD     1      13.250  27.560  30.550  1.00  0.00            
ATOM    130  O32 BCD     1      13.910  27.530  29.290  1.00  0.00            
ATOM    131  C39 BCD     1      12.050  26.590  30.500  1.00  0.00            
ATOM    132  O33 BCD     1      12.480  25.160  30.370  1.00  0.00            
ATOM    133  C40 BCD     1      11.130  26.670  31.720  1.00  0.00            
ATOM    134  C41 BCD     1      11.010  28.060  32.290  1.00  0.00            
ATOM    135  O34 BCD     1      12.130  28.870  32.210  1.00  0.00            
ATOM    136  C42 BCD     1      10.630  28.040  33.770  1.00  0.00            
ATOM    137  O35 BCD     1      11.630  27.320  34.530  1.00  0.00            
ATOM    138  H61 BCD     1      13.530  29.690  31.030  1.00  0.00            
ATOM    139  H62 BCD     1      13.830  27.180  31.400  1.00  0.00            
ATOM    140  H63 BCD     1      14.390  26.700  29.140  1.00  0.00            
ATOM    141  H64 BCD     1      11.480  26.840  29.600  1.00  0.00            
ATOM    142  H65 BCD     1      13.370  25.090  30.740  1.00  0.00            
ATOM    143  H66 BCD     1      11.490  25.950  32.460  1.00  0.00            
ATOM    144  H67 BCD     1      10.230  28.650  31.780  1.00  0.00            
ATOM    145  H68 BCD     1      10.720  29.080  34.110  1.00  0.00            
ATOM    146  H69 BCD     1       9.630  27.630  33.960  1.00  0.00            
ATOM    147  H70 BCD     1      12.490  27.700  34.360  1.00  0.00            
ATOM    148  C1  EO8     2      12.350  25.460  23.730  1.00  0.00            
ATOM    149  O1  EO8     2      12.430  25.620  25.110  1.00  0.00            
ATOM    150  C2  EO8     2      11.350  24.980  25.770  1.00  0.00            
ATOM    151  C3  EO8     2      11.030  25.760  27.080  1.00  0.00            
ATOM    152  O2  EO8     2      10.300  26.910  26.540  1.00  0.00            
ATOM    153  C4  EO8     2       9.480  27.560  27.400  1.00  0.00            
ATOM    154  O3  EO8     2       9.240  27.110  28.540  1.00  0.00            
ATOM    155  C5  EO8     2       8.610  28.480  26.720  1.00  0.00            
ATOM    156  C6  EO8     2       8.770  28.940  25.430  1.00  0.00            
ATOM    157  C7  EO8     2       9.790  28.690  24.390  1.00  0.00            
ATOM    158  N1  EO8     2       7.740  29.620  24.910  1.00  0.00            
ATOM    159  C8  EO8     2       6.520  29.880  25.550  1.00  0.00            
ATOM    160  C9  EO8     2       5.510  30.360  24.470  1.00  0.00            
ATOM    161  C10 EO8     2       6.390  29.640  26.860  1.00  0.00            
ATOM    162  C11 EO8     2       5.170  30.010  27.580  1.00  0.00            
ATOM    163  O4  EO8     2       4.280  30.630  27.060  1.00  0.00            
ATOM    164  O5  EO8     2       5.140  29.690  28.870  1.00  0.00            
ATOM    165  C12 EO8     2       4.080  30.060  29.760  1.00  0.00            
ATOM    166  C13 EO8     2       4.500  29.640  31.190  1.00  0.00            
ATOM    167  C14 EO8     2       4.020  31.630  29.680  1.00  0.00            
ATOM    168  C15 EO8     2       7.510  29.000  27.700  1.00  0.00            
ATOM    169  C16 EO8     2       7.940  29.940  28.880  1.00  0.00            
ATOM    170  C17 EO8     2       7.970  31.320  28.640  1.00  0.00            
ATOM    171  C18 EO8     2       8.020  32.230  29.650  1.00  0.00            
ATOM    172  C19 EO8     2       8.040  31.760  31.020  1.00  0.00            
ATOM    173  C20 EO8     2       8.100  30.410  31.290  1.00  0.00            
ATOM    174  N2  EO8     2       7.980  29.960  32.680  1.00  0.00            
ATOM    175  O6  EO8     2       8.200  30.760  33.590  1.00  0.00            
ATOM    176  O7  EO8     2       7.840  28.760  32.940  1.00  0.00            
ATOM    177  C21 EO8     2       8.120  29.500  30.190  1.00  0.00            
ATOM    178  H1  EO8     2      12.300  24.390  23.510  1.00  0.00            
ATOM    179  H2  EO8     2      11.450  25.910  23.280  1.00  0.00            
ATOM    180  H3  EO8     2      13.230  25.910  23.250  1.00  0.00            
ATOM    181  H4  EO8     2      11.680  23.960  26.000  1.00  0.00            
ATOM    182  H5  EO8     2      10.430  24.960  25.160  1.00  0.00            
ATOM    183  H6  EO8     2      11.850  26.190  27.670  1.00  0.00            
ATOM    184  H7  EO8     2      10.460  25.130  27.780  1.00  0.00            
ATOM    185  H8  EO8     2       9.650  29.270  23.470  1.00  0.00            
ATOM    186  H9  EO8     2      10.770  29.000  24.770  1.00  0.00            
ATOM    187  H10 EO8     2       9.760  27.630  24.120  1.00  0.00            
ATOM    188  H11 EO8     2       7.850  30.000  23.980  1.00  0.00            
ATOM    189  H12 EO8     2       5.870  30.260  23.440  1.00  0.00            
ATOM    190  H13 EO8     2       4.630  29.710  24.470  1.00  0.00            
ATOM    191  H14 EO8     2       5.160  31.400  24.560  1.00  0.00            
ATOM    192  H15 EO8     2       3.120  29.580  29.540  1.00  0.00            
ATOM    193  H16 EO8     2       5.040  28.680  31.190  1.00  0.00            
ATOM    194  H17 EO8     2       5.120  30.460  31.570  1.00  0.00            
ATOM    195  H18 EO8     2       3.530  29.530  31.690  1.00  0.00            
ATOM    196  H19 EO8     2       5.000  32.040  29.400  1.00  0.00            
ATOM    197  H20 EO8     2       3.370  31.980  28.880  1.00  0.00            
ATOM    198  H21 EO8     2       3.730  32.040  30.660  1.00  0.00            
ATOM    199  H22 EO8     2       7.020  28.100  28.080  1.00  0.00            
ATOM    200  H23 EO8     2       7.790  31.660  27.620  1.00  0.00            
ATOM    201  H24 EO8     2       7.860  33.280  29.460  1.00  0.00            
ATOM    202  H25 EO8     2       8.000  32.470  31.850  1.00  0.00            
ATOM    203  H26 EO8     2       7.990  28.440  30.380  1.00  0.00            
TER
ENDMDL
MODEL        1
ATOM      1  C1  BCD     1       7.870  17.120  30.320  1.00  0.00            
ATOM      2  O1  BCD     1       8.610  16.110  30.970  1.00  0.00            
ATOM      3  C2  BCD     1       8.270  17.150  28.860  1.00  0.00            
ATOM      4  O2  BCD     1       8.060  15.780  28.350  1.00  0.00            
ATOM      5  C3  BCD     1       9.730  17.530  28.740  1.00  0.00            
ATOM      6  O3  BCD     1      10.260  17.530  27.400  1.00  0.00            
ATOM      7  C4  BCD     1       9.950  18.940  29.380  1.00  0.00            
ATOM      8  C5  BCD     1       9.410  19.000  30.860  1.00  0.00            
ATOM      9  O4  BCD     1       8.090  18.480  30.810  1.00  0.00            
ATOM     10  C6  BCD     1       9.320  20.470  31.450  1.00  0.00            
ATOM     11  O5  BCD     1       8.490  21.380  30.680  1.00  0.00            
ATOM     12  H1  BCD     1       6.820  16.820  30.290  1.00  0.00            
ATOM     13  H2  BCD     1       7.700  17.870  28.260  1.00  0.00            
ATOM     14  H3  BCD     1       8.370  15.680  27.450  1.00  0.00            
ATOM     15  H4  BCD     1      10.340  16.840  29.340  1.00  0.00            
ATOM     16  H5  BCD     1      10.090  16.660  27.020  1.00  0.00            
ATOM     17  H6  BCD     1       9.360  19.570  28.710  1.00  0.00            
ATOM     18  H7  BCD     1      10.000  18.330  31.500  1.00  0.00            
ATOM     19  H8  BCD     1       8.940  20.400  32.480  1.00  0.00            
ATOM     20  H9  BCD     1      10.340  20.870  31.480  1.00  0.00            
ATOM     21  H10 BCD     1       9.040  21.800  30.020  1.00  0.00            
ATOM     22  C7  BCD     1       8.070  13.040  33.720  1.00  0.00            
ATOM     23  O6  BCD     1       9.420  13.130  34.210  1.00  0.00            
ATOM     24  C8  BCD     1       7.960  12.630  32.260  1.00  0.00            
ATOM     25  O7  BCD     1       8.720  11.470  31.990  1.00  0.00            
ATOM     26  C9  BCD     1       8.410  13.740  31.350  1.00  0.00            
ATOM     27  O8  BCD     1       7.980  13.460  30.050  1.00  0.00            
ATOM     28  C10 BCD     1       7.930  15.090  31.680  1.00  0.00            
ATOM     29  C11 BCD     1       7.860  15.320  33.230  1.00  0.00            
ATOM     30  O9  BCD     1       7.340  14.210  33.960  1.00  0.00            
ATOM     31  C12 BCD     1       7.050  16.550  33.600  1.00  0.00            
ATOM     32  O10 BCD     1       5.680  16.360  33.240  1.00  0.00            
ATOM     33  H11 BCD     1       7.610  12.250  34.320  1.00  0.00            
ATOM     34  H12 BCD     1       6.920  12.320  32.110  1.00  0.00            
ATOM     35  H13 BCD     1       8.500  11.360  31.060  1.00  0.00            
ATOM     36  H14 BCD     1       9.500  13.810  31.460  1.00  0.00            
ATOM     37  H15 BCD     1       7.940  14.300  29.600  1.00  0.00            
ATOM     38  H16 BCD     1       6.910  15.140  31.280  1.00  0.00            
ATOM     39  H17 BCD     1       8.920  15.470  33.430  1.00  0.00            
ATOM     40  H18 BCD     1       7.110  16.800  34.670  1.00  0.00            
ATOM     41  H19 BCD     1       7.520  17.430  33.130  1.00  0.00            
ATOM     42  H20 BCD     1       5.540  15.420  33.410  1.00  0.00            
ATOM     43  C13 BCD     1      11.860  12.110  37.310  1.00  0.00            
ATOM     44  O11 BCD     1      12.770  11.870  36.320  1.00  0.00            
ATOM     45  C14 BCD     1      10.660  11.230  37.270  1.00  0.00            
ATOM     46  O12 BCD     1      11.060   9.850  37.340  1.00  0.00            
ATOM     47  C15 BCD     1       9.980  11.370  35.900  1.00  0.00            
ATOM     48  O13 BCD     1       8.760  10.600  35.870  1.00  0.00            
ATOM     49  C16 BCD     1       9.610  12.880  35.610  1.00  0.00            
ATOM     50  C17 BCD     1      10.810  13.860  35.980  1.00  0.00            
ATOM     51  O14 BCD     1      11.380  13.440  37.210  1.00  0.00            
ATOM     52  C18 BCD     1      10.280  15.220  36.250  1.00  0.00            
ATOM     53  O15 BCD     1       9.140  15.270  37.160  1.00  0.00            
ATOM     54  H21 BCD     1      12.440  12.120  38.240  1.00  0.00            
ATOM     55  H22 BCD     1      10.060  11.460  38.170  1.00  0.00            
ATOM     56  H23 BCD     1      11.610   9.680  36.570  1.00  0.00            
ATOM     57  H24 BCD     1      10.610  11.000  35.080  1.00  0.00            
ATOM     58  H25 BCD     1       9.010   9.700  35.660  1.00  0.00            
ATOM     59  H26 BCD     1       8.710  13.240  36.110  1.00  0.00            
ATOM     60  H27 BCD     1      11.670  13.780  35.300  1.00  0.00            
ATOM     61  H28 BCD     1      11.100  15.800  36.680  1.00  0.00            
ATOM     62  H29 BCD     1       9.990  15.730  35.320  1.00  0.00            
ATOM     63  H30 BCD     1       9.280  14.850  38.020  1.00  0.00            
ATOM     64  C19 BCD     1      16.830  11.120  35.580  1.00  0.00            
ATOM     65  O16 BCD     1      16.770  12.210  34.680  1.00  0.00            
ATOM     66  C20 BCD     1      15.850   9.950  35.210  1.00  0.00            
ATOM     67  O17 BCD     1      16.150   9.370  34.010  1.00  0.00            
ATOM     68  C21 BCD     1      14.350  10.360  35.420  1.00  0.00            
ATOM     69  O18 BCD     1      13.370   9.220  35.440  1.00  0.00            
ATOM     70  C22 BCD     1      14.010  11.210  36.670  1.00  0.00            
ATOM     71  C23 BCD     1      15.160  12.250  36.880  1.00  0.00            
ATOM     72  O19 BCD     1      16.370  11.650  36.830  1.00  0.00            
ATOM     73  C24 BCD     1      15.110  12.910  38.260  1.00  0.00            
ATOM     74  O20 BCD     1      14.920  11.940  39.320  1.00  0.00            
ATOM     75  H31 BCD     1      17.850  10.720  35.680  1.00  0.00            
ATOM     76  H32 BCD     1      16.010   9.210  36.010  1.00  0.00            
ATOM     77  H33 BCD     1      15.780   8.490  33.960  1.00  0.00            
ATOM     78  H34 BCD     1      14.060  10.970  34.550  1.00  0.00            
ATOM     79  H35 BCD     1      13.470   8.650  34.670  1.00  0.00            
ATOM     80  H36 BCD     1      13.980  10.530  37.530  1.00  0.00            
ATOM     81  H37 BCD     1      15.160  13.000  36.080  1.00  0.00            
ATOM     82  H38 BCD     1      16.040  13.460  38.490  1.00  0.00            
ATOM     83  H39 BCD     1      14.230  13.570  38.250  1.00  0.00            
ATOM     84  H40 BCD     1      15.730  11.480  39.540  1.00  0.00            
ATOM     85  C25 BCD     1      18.630  14.280  31.630  1.00  0.00            
ATOM     86  O21 BCD     1      17.570  15.200  31.350  1.00  0.00            
ATOM     87  C26 BCD     1      18.330  12.770  31.460  1.00  0.00            
ATOM     88  O22 BCD     1      17.760  12.470  30.120  1.00  0.00            
ATOM     89  C27 BCD     1      17.410  12.180  32.490  1.00  0.00            
ATOM     90  O23 BCD     1      17.290  10.770  32.220  1.00  0.00            
ATOM     91  C28 BCD     1      17.870  12.510  33.920  1.00  0.00            
ATOM     92  C29 BCD     1      18.110  14.030  33.990  1.00  0.00            
ATOM     93  O24 BCD     1      19.060  14.440  33.010  1.00  0.00            
ATOM     94  C30 BCD     1      18.620  14.390  35.400  1.00  0.00            
ATOM     95  O25 BCD     1      19.770  13.650  35.870  1.00  0.00            
ATOM     96  H41 BCD     1      19.450  14.540  30.950  1.00  0.00            
ATOM     97  H42 BCD     1      19.250  12.180  31.540  1.00  0.00            
ATOM     98  H43 BCD     1      18.150  11.630  29.880  1.00  0.00            
ATOM     99  H44 BCD     1      16.500  12.770  32.310  1.00  0.00            
ATOM    100  H45 BCD     1      16.750  10.340  32.890  1.00  0.00            
ATOM    101  H46 BCD     1      18.770  11.980  34.260  1.00  0.00            
ATOM    102  H47 BCD     1      17.140  14.470  33.750  1.00  0.00            
ATOM    103  H48 BCD     1      18.880  15.460  35.460  1.00  0.00            
ATOM    104  H49 BCD     1      17.820  14.250  36.140  1.00  0.00            
ATOM    105  H50 BCD     1      20.130  14.260  36.520  1.00  0.00            
ATOM    106  C31 BCD     1      16.750  18.330  28.440  1.00  0.00            
ATOM    107  O26 BCD     1      15.300  18.430  28.630  1.00  0.00            
ATOM    108  C32 BCD     1      17.030  16.910  27.950  1.00  0.00            
ATOM    109  O27 BCD     1      16.170  16.570  26.880  1.00  0.00            
ATOM    110  C33 BCD     1      17.110  15.760  29.040  1.00  0.00            
ATOM    111  C34 BCD     1      17.860  16.220  30.260  1.00  0.00            
ATOM    112  C35 BCD     1      17.460  17.640  30.690  1.00  0.00            
ATOM    113  O28 BCD     1      17.580  18.570  29.590  1.00  0.00            
ATOM    114  C36 BCD     1      18.370  18.130  31.840  1.00  0.00            
ATOM    115  O29 BCD     1      19.740  18.160  31.500  1.00  0.00            
ATOM    116  O30 BCD     1      17.720  14.590  28.430  1.00  0.00            
ATOM    117  H51 BCD     1      17.070  19.060  27.690  1.00  0.00            
ATOM    118  H52 BCD     1      18.030  16.880  27.490  1.00  0.00            
ATOM    119  H53 BCD     1      15.360  16.690  27.380  1.00  0.00            
ATOM    120  H54 BCD     1      16.040  15.650  29.270  1.00  0.00            
ATOM    121  H55 BCD     1      17.780  13.900  29.090  1.00  0.00            
ATOM    122  H56 BCD     1      18.940  16.240  30.100  1.00  0.00            
ATOM    123  H57 BCD     1      16.410  17.710  30.990  1.00  0.00            
ATOM    124  H58 BCD     1      18.090  19.170  32.060  1.00  0.00            
ATOM    125  H59 BCD     1      18.220  17.670  32.830  1.00  0.00            
ATOM    126  H60 BCD     1      20.090  19.050  31.520  1.00  0.00            
ATOM    127  C37 BCD     1      11.870  20.530  28.640  1.00  0.00            
ATOM    128  O31 BCD     1      11.410  19.360  29.380  1.00  0.00            
ATOM    129  C38 BCD     1      12.330  20.220  27.210  1.00  0.00            
ATOM    130  O32 BCD     1      11.260  19.710  26.350  1.00  0.00            
ATOM    131  C39 BCD     1      13.520  19.240  27.250  1.00  0.00            
ATOM    132  O33 BCD     1      14.030  18.930  25.970  1.00  0.00            
ATOM    133  C40 BCD     1      14.590  19.650  28.180  1.00  0.00            
ATOM    134  C41 BCD     1      14.180  20.450  29.420  1.00  0.00            
ATOM    135  O34 BCD     1      12.950  21.120  29.310  1.00  0.00            
ATOM    136  C42 BCD     1      15.260  21.450  29.880  1.00  0.00            
ATOM    137  O35 BCD     1      15.320  22.480  28.910  1.00  0.00            
ATOM    138  H61 BCD     1      11.050  21.250  28.690  1.00  0.00            
ATOM    139  H62 BCD     1      12.790  21.110  26.770  1.00  0.00            
ATOM    140  H63 BCD     1      10.890  18.950  26.810  1.00  0.00            
ATOM    141  H64 BCD     1      13.080  18.350  27.710  1.00  0.00            
ATOM    142  H65 BCD     1      13.280  18.580  25.480  1.00  0.00            
ATOM    143  H66 BCD     1      15.250  20.300  27.600  1.00  0.00            
ATOM    144  H67 BCD     1      13.990  19.740  30.240  1.00  0.00            
ATOM    145  H68 BCD     1      15.060  21.820  30.890  1.00  0.00            
ATOM    146  H69 BCD     1      16.190  20.870  29.920  1.00  0.00            
ATOM    147  H70 BCD     1      14.450  22.880  28.820  1.00  0.00            
ATOM    148  C1  EO8     2      14.360  12.170  25.570  1.00  0.00            
ATOM    149  O1  EO8     2      13.430  13.330  25.490  1.00  0.00            
ATOM    150  C2  EO8     2      13.930  14.520  26.020  1.00  0.00            
ATOM    151  C3  EO8     2      12.810  15.590  26.150  1.00  0.00            
ATOM    152  O2  EO8     2      12.120  15.250  27.370  1.00  0.00            
ATOM    153  C4  EO8     2      12.660  15.560  28.570  1.00  0.00            
ATOM    154  O3  EO8     2      13.660  16.270  28.600  1.00  0.00            
ATOM    155  C5  EO8     2      12.360  14.650  29.690  1.00  0.00            
ATOM    156  C6  EO8     2      11.650  13.500  29.650  1.00  0.00            
ATOM    157  C7  EO8     2      10.850  12.850  28.540  1.00  0.00            
ATOM    158  N1  EO8     2      11.730  12.630  30.670  1.00  0.00            
ATOM    159  C8  EO8     2      12.470  12.720  31.750  1.00  0.00            
ATOM    160  C9  EO8     2      12.300  11.540  32.630  1.00  0.00            
ATOM    161  C10 EO8     2      13.150  13.850  31.960  1.00  0.00            
ATOM    162  C11 EO8     2      14.000  14.090  33.180  1.00  0.00            
ATOM    163  O4  EO8     2      14.130  13.250  33.970  1.00  0.00            
ATOM    164  O5  EO8     2      14.510  15.340  33.350  1.00  0.00            
ATOM    165  C12 EO8     2      14.990  15.650  34.590  1.00  0.00            
ATOM    166  C13 EO8     2      15.740  16.980  34.450  1.00  0.00            
ATOM    167  C14 EO8     2      13.840  15.910  35.670  1.00  0.00            
ATOM    168  C15 EO8     2      13.120  15.020  30.970  1.00  0.00            
ATOM    169  C16 EO8     2      12.570  16.240  31.730  1.00  0.00            
ATOM    170  C17 EO8     2      11.420  16.140  32.520  1.00  0.00            
ATOM    171  C18 EO8     2      10.980  17.230  33.300  1.00  0.00            
ATOM    172  C19 EO8     2      11.790  18.390  33.340  1.00  0.00            
ATOM    173  C20 EO8     2      13.020  18.490  32.670  1.00  0.00            
ATOM    174  N2  EO8     2      13.890  19.700  32.730  1.00  0.00            
ATOM    175  O6  EO8     2      15.060  19.610  32.440  1.00  0.00            
ATOM    176  O7  EO8     2      13.480  20.650  33.390  1.00  0.00            
ATOM    177  C21 EO8     2      13.370  17.410  31.830  1.00  0.00            
ATOM    178  H1  EO8     2      14.600  11.910  26.610  1.00  0.00            
ATOM    179  H2  EO8     2      13.990  11.240  25.110  1.00  0.00            
ATOM    180  H3  EO8     2      15.270  12.420  25.010  1.00  0.00            
ATOM    181  H4  EO8     2      14.770  14.920  25.440  1.00  0.00            
ATOM    182  H5  EO8     2      14.440  14.330  26.970  1.00  0.00            
ATOM    183  H6  EO8     2      12.150  15.600  25.280  1.00  0.00            
ATOM    184  H7  EO8     2      13.230  16.600  26.230  1.00  0.00            
ATOM    185  H8  EO8     2      10.050  13.570  28.320  1.00  0.00            
ATOM    186  H9  EO8     2      11.550  12.690  27.710  1.00  0.00            
ATOM    187  H10 EO8     2      10.330  11.930  28.820  1.00  0.00            
ATOM    188  H11 EO8     2      11.310  11.720  30.560  1.00  0.00            
ATOM    189  H12 EO8     2      13.100  10.800  32.490  1.00  0.00            
ATOM    190  H13 EO8     2      12.280  11.860  33.680  1.00  0.00            
ATOM    191  H14 EO8     2      11.280  11.140  32.520  1.00  0.00            
ATOM    192  H15 EO8     2      15.810  15.000  34.920  1.00  0.00            
ATOM    193  H16 EO8     2      15.070  17.850  34.440  1.00  0.00            
ATOM    194  H17 EO8     2      16.570  17.090  35.160  1.00  0.00            
ATOM    195  H18 EO8     2      16.290  17.170  33.520  1.00  0.00            
ATOM    196  H19 EO8     2      12.960  16.450  35.300  1.00  0.00            
ATOM    197  H20 EO8     2      13.650  14.880  36.010  1.00  0.00            
ATOM    198  H21 EO8     2      14.320  16.320  36.560  1.00  0.00            
ATOM    199  H22 EO8     2      14.180  15.290  30.820  1.00  0.00            
ATOM    200  H23 EO8     2      10.890  15.190  32.530  1.00  0.00            
ATOM    201  H24 EO8     2      10.130  17.200  33.970  1.00  0.00            
ATOM    202  H25 EO8     2      11.460  19.230  33.940  1.00  0.00            
ATOM    203  H26 EO8     2      14.290  17.440  31.260  1.00  0.00            
TER
ENDMDL
MODEL        1
ATOM      1  C1  BCD     1      14.000  18.210  37.720  1.00  0.00            
ATOM      2  O1  BCD     1      13.280  16.970  37.960  1.00  0.00            
ATOM      3  C2  BCD     1      13.150  19.330  37.100  1.00  0.00            
ATOM      4  O2  BCD     1      11.990  19.520  37.880  1.00  0.00            
ATOM      5  C3  BCD     1      12.820  18.920  35.570  1.00  0.00            
ATOM      6  O3  BCD     1      12.170  19.990  34.970  1.00  0.00            
ATOM      7  C4  BCD     1      14.090  18.740  34.800  1.00  0.00            
ATOM      8  C5  BCD     1      14.840  17.560  35.500  1.00  0.00            
ATOM      9  O4  BCD     1      15.140  18.000  36.870  1.00  0.00            
ATOM     10  C6  BCD     1      16.110  17.070  34.790  1.00  0.00            
ATOM     11  O5  BCD     1      17.090  18.050  34.750  1.00  0.00            
ATOM     12  H1  BCD     1      14.500  18.560  38.640  1.00  0.00            
ATOM     13  H2  BCD     1      13.750  20.240  37.000  1.00  0.00            
ATOM     14  H3  BCD     1      11.580  20.320  37.540  1.00  0.00            
ATOM     15  H4  BCD     1      12.270  17.980  35.670  1.00  0.00            
ATOM     16  H5  BCD     1      12.420  19.820  34.060  1.00  0.00            
ATOM     17  H6  BCD     1      14.770  19.600  34.860  1.00  0.00            
ATOM     18  H7  BCD     1      14.150  16.710  35.440  1.00  0.00            
ATOM     19  H8  BCD     1      16.490  16.180  35.300  1.00  0.00            
ATOM     20  H9  BCD     1      15.800  16.840  33.770  1.00  0.00            
ATOM     21  H10 BCD     1      17.870  17.670  34.330  1.00  0.00            
ATOM     22  C7  BCD     1      11.920  14.250  40.880  1.00  0.00            
ATOM     23  O6  BCD     1      11.460  13.370  39.900  1.00  0.00            
ATOM     24  C8  BCD     1      11.180  15.580  40.820  1.00  0.00            
ATOM     25  O7  BCD     1       9.770  15.310  40.870  1.00  0.00            
ATOM     26  C9  BCD     1      11.510  16.460  39.590  1.00  0.00            
ATOM     27  O8  BCD     1      11.040  17.790  39.770  1.00  0.00            
ATOM     28  C10 BCD     1      13.060  16.580  39.290  1.00  0.00            
ATOM     29  C11 BCD     1      13.720  15.260  39.470  1.00  0.00            
ATOM     30  O9  BCD     1      13.340  14.570  40.740  1.00  0.00            
ATOM     31  C12 BCD     1      15.210  15.260  39.210  1.00  0.00            
ATOM     32  O10 BCD     1      15.810  15.980  40.280  1.00  0.00            
ATOM     33  H11 BCD     1      11.680  13.880  41.890  1.00  0.00            
ATOM     34  H12 BCD     1      11.660  16.100  41.660  1.00  0.00            
ATOM     35  H13 BCD     1       9.350  16.090  40.490  1.00  0.00            
ATOM     36  H14 BCD     1      10.960  16.020  38.750  1.00  0.00            
ATOM     37  H15 BCD     1      11.280  18.380  39.040  1.00  0.00            
ATOM     38  H16 BCD     1      13.510  17.270  40.020  1.00  0.00            
ATOM     39  H17 BCD     1      13.270  14.550  38.760  1.00  0.00            
ATOM     40  H18 BCD     1      15.650  14.250  39.150  1.00  0.00            
ATOM     41  H19 BCD     1      15.430  15.690  38.220  1.00  0.00            
ATOM     42  H20 BCD     1      16.210  15.330  40.860  1.00  0.00            
ATOM     43  C13 BCD     1       9.070   9.890  39.660  1.00  0.00            
ATOM     44  O11 BCD     1       8.390  10.400  38.490  1.00  0.00            
ATOM     45  C14 BCD     1       8.760  10.770  40.800  1.00  0.00            
ATOM     46  O12 BCD     1       7.320  10.730  40.960  1.00  0.00            
ATOM     47  C15 BCD     1       9.470  12.180  40.680  1.00  0.00            
ATOM     48  O13 BCD     1       9.320  12.950  41.860  1.00  0.00            
ATOM     49  C16 BCD     1      10.970  12.070  40.350  1.00  0.00            
ATOM     50  C17 BCD     1      11.170  11.120  39.190  1.00  0.00            
ATOM     51  O14 BCD     1      10.520   9.850  39.430  1.00  0.00            
ATOM     52  C18 BCD     1      12.670  10.810  39.090  1.00  0.00            
ATOM     53  O15 BCD     1      13.190  10.250  40.280  1.00  0.00            
ATOM     54  H21 BCD     1       8.740   8.860  39.820  1.00  0.00            
ATOM     55  H22 BCD     1       9.260  10.320  41.660  1.00  0.00            
ATOM     56  H23 BCD     1       7.170  11.230  41.770  1.00  0.00            
ATOM     57  H24 BCD     1       8.960  12.660  39.840  1.00  0.00            
ATOM     58  H25 BCD     1       9.460  13.870  41.610  1.00  0.00            
ATOM     59  H26 BCD     1      11.490  11.760  41.260  1.00  0.00            
ATOM     60  H27 BCD     1      10.830  11.630  38.280  1.00  0.00            
ATOM     61  H28 BCD     1      12.810  10.020  38.330  1.00  0.00            
ATOM     62  H29 BCD     1      13.330  11.660  38.860  1.00  0.00            
ATOM     63  H30 BCD     1      13.420   9.340  40.050  1.00  0.00            
ATOM     64  C19 BCD     1       6.400   9.730  35.160  1.00  0.00            
ATOM     65  O16 BCD     1       7.110  10.910  34.610  1.00  0.00            
ATOM     66  C20 BCD     1       5.530  10.020  36.310  1.00  0.00            
ATOM     67  O17 BCD     1       4.530  10.960  35.930  1.00  0.00            
ATOM     68  C21 BCD     1       6.330  10.480  37.460  1.00  0.00            
ATOM     69  O18 BCD     1       5.570  10.660  38.660  1.00  0.00            
ATOM     70  C22 BCD     1       7.550   9.600  37.720  1.00  0.00            
ATOM     71  C23 BCD     1       8.280   9.010  36.500  1.00  0.00            
ATOM     72  O19 BCD     1       7.290   8.750  35.500  1.00  0.00            
ATOM     73  C24 BCD     1       9.120   7.810  36.870  1.00  0.00            
ATOM     74  O20 BCD     1       9.900   7.370  35.750  1.00  0.00            
ATOM     75  H31 BCD     1       5.730   9.400  34.360  1.00  0.00            
ATOM     76  H32 BCD     1       5.190   9.000  36.530  1.00  0.00            
ATOM     77  H33 BCD     1       3.970  10.890  36.700  1.00  0.00            
ATOM     78  H34 BCD     1       6.810  11.420  37.170  1.00  0.00            
ATOM     79  H35 BCD     1       6.110  10.640  39.460  1.00  0.00            
ATOM     80  H36 BCD     1       7.060   8.810  38.300  1.00  0.00            
ATOM     81  H37 BCD     1       8.980   9.650  35.950  1.00  0.00            
ATOM     82  H38 BCD     1       9.770   8.120  37.700  1.00  0.00            
ATOM     83  H39 BCD     1       8.490   6.970  37.190  1.00  0.00            
ATOM     84  H40 BCD     1       9.330   7.360  34.980  1.00  0.00            
ATOM     85  C25 BCD     1       6.830  13.200  31.060  1.00  0.00            
ATOM     86  O21 BCD     1       8.170  13.680  31.140  1.00  0.00            
ATOM     87  C26 BCD     1       5.880  13.510  32.190  1.00  0.00            
ATOM     88  O22 BCD     1       5.790  14.930  32.270  1.00  0.00            
ATOM     89  C27 BCD     1       6.470  13.020  33.510  1.00  0.00            
ATOM     90  O23 BCD     1       5.660  13.360  34.610  1.00  0.00            
ATOM     91  C28 BCD     1       6.530  11.520  33.390  1.00  0.00            
ATOM     92  C29 BCD     1       7.310  11.100  32.110  1.00  0.00            
ATOM     93  O24 BCD     1       6.770  11.770  30.990  1.00  0.00            
ATOM     94  C30 BCD     1       7.230   9.680  31.820  1.00  0.00            
ATOM     95  O25 BCD     1       5.880   9.270  31.470  1.00  0.00            
ATOM     96  H41 BCD     1       6.430  13.550  30.100  1.00  0.00            
ATOM     97  H42 BCD     1       4.890  13.070  32.030  1.00  0.00            
ATOM     98  H43 BCD     1       5.570  15.160  33.180  1.00  0.00            
ATOM     99  H44 BCD     1       7.480  13.430  33.550  1.00  0.00            
ATOM    100  H45 BCD     1       5.610  12.600  35.190  1.00  0.00            
ATOM    101  H46 BCD     1       5.470  11.220  33.370  1.00  0.00            
ATOM    102  H47 BCD     1       8.340  11.450  32.290  1.00  0.00            
ATOM    103  H48 BCD     1       7.850   9.620  30.920  1.00  0.00            
ATOM    104  H49 BCD     1       7.740   9.100  32.600  1.00  0.00            
ATOM    105  H50 BCD     1       6.030   8.590  30.810  1.00  0.00            
ATOM    106  C31 BCD     1      10.710  16.530  29.430  1.00  0.00            
ATOM    107  O26 BCD     1      11.570  16.870  30.510  1.00  0.00            
ATOM    108  C32 BCD     1       9.300  16.890  29.740  1.00  0.00            
ATOM    109  O27 BCD     1       9.210  18.220  30.150  1.00  0.00            
ATOM    110  C33 BCD     1       8.410  15.950  30.570  1.00  0.00            
ATOM    111  C34 BCD     1       8.640  14.520  30.080  1.00  0.00            
ATOM    112  C35 BCD     1      10.110  14.220  29.990  1.00  0.00            
ATOM    113  O28 BCD     1      10.760  15.100  29.050  1.00  0.00            
ATOM    114  C36 BCD     1      10.330  12.740  29.510  1.00  0.00            
ATOM    115  O29 BCD     1       9.900  12.350  28.260  1.00  0.00            
ATOM    116  O30 BCD     1       7.060  16.450  30.410  1.00  0.00            
ATOM    117  H51 BCD     1      10.980  17.060  28.510  1.00  0.00            
ATOM    118  H52 BCD     1       8.920  16.810  28.710  1.00  0.00            
ATOM    119  H53 BCD     1       8.270  18.340  30.310  1.00  0.00            
ATOM    120  H54 BCD     1       8.700  15.950  31.630  1.00  0.00            
ATOM    121  H55 BCD     1       6.690  16.130  31.240  1.00  0.00            
ATOM    122  H56 BCD     1       8.150  14.420  29.110  1.00  0.00            
ATOM    123  H57 BCD     1      10.550  14.360  30.980  1.00  0.00            
ATOM    124  H58 BCD     1      11.410  12.540  29.490  1.00  0.00            
ATOM    125  H59 BCD     1       9.860  12.030  30.200  1.00  0.00            
ATOM    126  H60 BCD     1      10.610  12.570  27.640  1.00  0.00            
ATOM    127  C37 BCD     1      14.240  19.150  32.430  1.00  0.00            
ATOM    128  O31 BCD     1      13.670  18.380  33.560  1.00  0.00            
ATOM    129  C38 BCD     1      13.210  19.950  31.690  1.00  0.00            
ATOM    130  O32 BCD     1      12.680  20.970  32.510  1.00  0.00            
ATOM    131  C39 BCD     1      12.100  19.050  31.130  1.00  0.00            
ATOM    132  O33 BCD     1      11.150  19.760  30.380  1.00  0.00            
ATOM    133  C40 BCD     1      12.620  17.840  30.380  1.00  0.00            
ATOM    134  C41 BCD     1      13.880  17.240  30.950  1.00  0.00            
ATOM    135  O34 BCD     1      14.780  18.300  31.370  1.00  0.00            
ATOM    136  C42 BCD     1      14.660  16.380  29.870  1.00  0.00            
ATOM    137  O35 BCD     1      15.040  17.330  28.790  1.00  0.00            
ATOM    138  H61 BCD     1      15.060  19.820  32.740  1.00  0.00            
ATOM    139  H62 BCD     1      13.710  20.420  30.830  1.00  0.00            
ATOM    140  H63 BCD     1      11.980  21.460  32.070  1.00  0.00            
ATOM    141  H64 BCD     1      11.670  18.710  32.080  1.00  0.00            
ATOM    142  H65 BCD     1      10.430  19.140  30.210  1.00  0.00            
ATOM    143  H66 BCD     1      12.880  18.150  29.360  1.00  0.00            
ATOM    144  H67 BCD     1      13.550  16.630  31.800  1.00  0.00            
ATOM    145  H68 BCD     1      15.580  15.960  30.290  1.00  0.00            
ATOM    146  H69 BCD     1      14.050  15.540  29.500  1.00  0.00            
ATOM    147  H70 BCD     1      15.400  18.090  29.260  1.00  0.00            
ATOM    148  C1  EO8     2       5.830  21.650  33.860  1.00  0.00            
ATOM    149  O1  EO8     2       6.690  20.630  33.490  1.00  0.00            
ATOM    150  C2  EO8     2       8.050  21.080  33.290  1.00  0.00            
ATOM    151  C3  EO8     2       9.060  19.930  32.970  1.00  0.00            
ATOM    152  O2  EO8     2       9.220  19.090  34.080  1.00  0.00            
ATOM    153  C4  EO8     2       9.800  17.870  33.970  1.00  0.00            
ATOM    154  O3  EO8     2      10.070  17.510  32.870  1.00  0.00            
ATOM    155  C5  EO8     2       9.540  16.930  35.150  1.00  0.00            
ATOM    156  C6  EO8     2       9.080  17.310  36.360  1.00  0.00            
ATOM    157  C7  EO8     2       8.840  18.660  36.920  1.00  0.00            
ATOM    158  N1  EO8     2       8.740  16.380  37.300  1.00  0.00            
ATOM    159  C8  EO8     2       8.730  15.050  37.100  1.00  0.00            
ATOM    160  C9  EO8     2       7.890  14.370  38.060  1.00  0.00            
ATOM    161  C10 EO8     2       9.340  14.520  35.960  1.00  0.00            
ATOM    162  C11 EO8     2       9.430  13.070  35.600  1.00  0.00            
ATOM    163  O4  EO8     2       9.310  12.230  36.520  1.00  0.00            
ATOM    164  O5  EO8     2      10.060  12.780  34.410  1.00  0.00            
ATOM    165  C12 EO8     2      10.520  11.440  34.170  1.00  0.00            
ATOM    166  C13 EO8     2      11.010  11.500  32.700  1.00  0.00            
ATOM    167  C14 EO8     2      11.730  10.980  35.100  1.00  0.00            
ATOM    168  C15 EO8     2       9.950  15.460  34.890  1.00  0.00            
ATOM    169  C16 EO8     2      11.470  15.210  34.670  1.00  0.00            
ATOM    170  C17 EO8     2      12.240  15.030  35.830  1.00  0.00            
ATOM    171  C18 EO8     2      13.500  14.400  35.780  1.00  0.00            
ATOM    172  C19 EO8     2      14.000  13.880  34.560  1.00  0.00            
ATOM    173  C20 EO8     2      13.250  14.160  33.390  1.00  0.00            
ATOM    174  N2  EO8     2      13.770  13.640  32.080  1.00  0.00            
ATOM    175  O6  EO8     2      13.050  13.700  31.040  1.00  0.00            
ATOM    176  O7  EO8     2      14.970  13.360  32.010  1.00  0.00            
ATOM    177  C21 EO8     2      12.010  14.860  33.390  1.00  0.00            
ATOM    178  H1  EO8     2       6.050  22.060  34.850  1.00  0.00            
ATOM    179  H2  EO8     2       5.820  22.450  33.120  1.00  0.00            
ATOM    180  H3  EO8     2       4.840  21.170  33.860  1.00  0.00            
ATOM    181  H4  EO8     2       8.410  21.770  34.060  1.00  0.00            
ATOM    182  H5  EO8     2       8.130  21.700  32.390  1.00  0.00            
ATOM    183  H6  EO8     2       9.950  20.360  32.490  1.00  0.00            
ATOM    184  H7  EO8     2       8.640  19.400  32.110  1.00  0.00            
ATOM    185  H8  EO8     2       8.060  19.220  36.380  1.00  0.00            
ATOM    186  H9  EO8     2       8.730  18.550  38.000  1.00  0.00            
ATOM    187  H10 EO8     2       9.730  19.280  36.760  1.00  0.00            
ATOM    188  H11 EO8     2       8.440  16.700  38.210  1.00  0.00            
ATOM    189  H12 EO8     2       7.870  13.270  38.010  1.00  0.00            
ATOM    190  H13 EO8     2       8.120  14.700  39.080  1.00  0.00            
ATOM    191  H14 EO8     2       6.820  14.600  37.930  1.00  0.00            
ATOM    192  H15 EO8     2       9.710  10.690  34.110  1.00  0.00            
ATOM    193  H16 EO8     2      10.930  10.510  32.240  1.00  0.00            
ATOM    194  H17 EO8     2      10.570  12.250  32.020  1.00  0.00            
ATOM    195  H18 EO8     2      12.080  11.750  32.690  1.00  0.00            
ATOM    196  H19 EO8     2      12.370  11.870  35.180  1.00  0.00            
ATOM    197  H20 EO8     2      11.340  10.690  36.080  1.00  0.00            
ATOM    198  H21 EO8     2      12.240  10.110  34.670  1.00  0.00            
ATOM    199  H22 EO8     2       9.330  15.250  34.010  1.00  0.00            
ATOM    200  H23 EO8     2      11.970  15.230  36.860  1.00  0.00            
ATOM    201  H24 EO8     2      14.040  14.320  36.720  1.00  0.00            
ATOM    202  H25 EO8     2      15.020  13.520  34.530  1.00  0.00            
ATOM    203  H26 EO8     2      11.470  15.010  32.460  1.00  0.00            
TER
ENDMDL
MODEL        1
ATOM      1  C1  BCD     1      16.100  27.940  17.730  1.00  0.00            
ATOM      2  O1  BCD     1      16.100  28.510  19.090  1.00  0.00            
ATOM      3  C2  BCD     1      15.800  26.460  17.720  1.00  0.00            
ATOM      4  O2  BCD     1      14.450  26.200  18.130  1.00  0.00            
ATOM      5  C3  BCD     1      16.790  25.620  18.520  1.00  0.00            
ATOM      6  O3  BCD     1      16.480  24.270  18.400  1.00  0.00            
ATOM      7  C4  BCD     1      18.260  26.030  18.180  1.00  0.00            
ATOM      8  C5  BCD     1      18.380  27.560  18.140  1.00  0.00            
ATOM      9  O4  BCD     1      17.460  28.130  17.230  1.00  0.00            
ATOM     10  C6  BCD     1      19.730  27.920  17.620  1.00  0.00            
ATOM     11  O5  BCD     1      20.110  27.440  16.290  1.00  0.00            
ATOM     12  H1  BCD     1      15.450  28.400  16.980  1.00  0.00            
ATOM     13  H2  BCD     1      15.920  26.160  16.670  1.00  0.00            
ATOM     14  H3  BCD     1      14.530  25.550  18.830  1.00  0.00            
ATOM     15  H4  BCD     1      16.680  25.840  19.590  1.00  0.00            
ATOM     16  H5  BCD     1      17.260  23.790  18.710  1.00  0.00            
ATOM     17  H6  BCD     1      18.680  25.530  17.300  1.00  0.00            
ATOM     18  H7  BCD     1      18.270  28.000  19.140  1.00  0.00            
ATOM     19  H8  BCD     1      19.840  29.010  17.630  1.00  0.00            
ATOM     20  H9  BCD     1      20.480  27.560  18.340  1.00  0.00            
ATOM     21  H10 BCD     1      20.770  28.060  15.990  1.00  0.00            
ATOM     22  C7  BCD     1      13.690  31.750  20.620  1.00  0.00            
ATOM     23  O6  BCD     1      13.870  31.420  21.980  1.00  0.00            
ATOM     24  C8  BCD     1      12.960  30.570  19.950  1.00  0.00            
ATOM     25  O7  BCD     1      11.720  30.370  20.640  1.00  0.00            
ATOM     26  C9  BCD     1      13.870  29.300  20.000  1.00  0.00            
ATOM     27  O8  BCD     1      13.190  28.060  19.650  1.00  0.00            
ATOM     28  C10 BCD     1      15.140  29.550  19.190  1.00  0.00            
ATOM     29  C11 BCD     1      15.830  30.750  19.890  1.00  0.00            
ATOM     30  O9  BCD     1      14.970  31.910  20.000  1.00  0.00            
ATOM     31  C12 BCD     1      17.120  31.270  19.320  1.00  0.00            
ATOM     32  O10 BCD     1      16.970  31.680  18.010  1.00  0.00            
ATOM     33  H11 BCD     1      13.020  32.600  20.480  1.00  0.00            
ATOM     34  H12 BCD     1      12.640  30.920  18.960  1.00  0.00            
ATOM     35  H13 BCD     1      11.030  29.800  20.270  1.00  0.00            
ATOM     36  H14 BCD     1      14.340  29.180  20.980  1.00  0.00            
ATOM     37  H15 BCD     1      13.850  27.460  19.270  1.00  0.00            
ATOM     38  H16 BCD     1      14.750  29.840  18.200  1.00  0.00            
ATOM     39  H17 BCD     1      16.030  30.440  20.920  1.00  0.00            
ATOM     40  H18 BCD     1      17.420  32.130  19.920  1.00  0.00            
ATOM     41  H19 BCD     1      17.830  30.440  19.410  1.00  0.00            
ATOM     42  H20 BCD     1      17.640  31.270  17.450  1.00  0.00            
ATOM     43  C13 BCD     1      13.850  33.040  25.750  1.00  0.00            
ATOM     44  O11 BCD     1      14.480  31.920  26.390  1.00  0.00            
ATOM     45  C14 BCD     1      12.450  32.710  25.050  1.00  0.00            
ATOM     46  O12 BCD     1      11.530  32.110  25.940  1.00  0.00            
ATOM     47  C15 BCD     1      12.700  31.820  23.870  1.00  0.00            
ATOM     48  O13 BCD     1      11.450  31.700  23.090  1.00  0.00            
ATOM     49  C16 BCD     1      13.700  32.430  22.940  1.00  0.00            
ATOM     50  C17 BCD     1      15.080  32.700  23.630  1.00  0.00            
ATOM     51  O14 BCD     1      14.730  33.590  24.680  1.00  0.00            
ATOM     52  C18 BCD     1      16.080  33.430  22.740  1.00  0.00            
ATOM     53  O15 BCD     1      17.290  33.930  23.380  1.00  0.00            
ATOM     54  H21 BCD     1      13.800  33.810  26.520  1.00  0.00            
ATOM     55  H22 BCD     1      11.970  33.620  24.660  1.00  0.00            
ATOM     56  H23 BCD     1      11.870  31.220  26.110  1.00  0.00            
ATOM     57  H24 BCD     1      12.980  30.820  24.210  1.00  0.00            
ATOM     58  H25 BCD     1      11.580  31.170  22.300  1.00  0.00            
ATOM     59  H26 BCD     1      13.400  33.360  22.460  1.00  0.00            
ATOM     60  H27 BCD     1      15.620  31.910  24.160  1.00  0.00            
ATOM     61  H28 BCD     1      16.270  32.690  21.960  1.00  0.00            
ATOM     62  H29 BCD     1      15.540  34.240  22.240  1.00  0.00            
ATOM     63  H30 BCD     1      17.330  34.890  23.380  1.00  0.00            
ATOM     64  C19 BCD     1      14.760  29.770  29.750  1.00  0.00            
ATOM     65  O16 BCD     1      15.840  29.230  29.000  1.00  0.00            
ATOM     66  C20 BCD     1      13.460  29.470  28.950  1.00  0.00            
ATOM     67  O17 BCD     1      13.200  28.090  28.890  1.00  0.00            
ATOM     68  C21 BCD     1      13.680  30.050  27.500  1.00  0.00            
ATOM     69  O18 BCD     1      12.530  29.740  26.690  1.00  0.00            
ATOM     70  C22 BCD     1      13.900  31.550  27.660  1.00  0.00            
ATOM     71  C23 BCD     1      14.950  31.930  28.740  1.00  0.00            
ATOM     72  O19 BCD     1      14.830  31.170  29.930  1.00  0.00            
ATOM     73  C24 BCD     1      15.030  33.410  29.020  1.00  0.00            
ATOM     74  O20 BCD     1      13.800  33.900  29.560  1.00  0.00            
ATOM     75  H31 BCD     1      14.800  29.300  30.750  1.00  0.00            
ATOM     76  H32 BCD     1      12.680  30.070  29.440  1.00  0.00            
ATOM     77  H33 BCD     1      12.610  27.950  29.640  1.00  0.00            
ATOM     78  H34 BCD     1      14.600  29.580  27.140  1.00  0.00            
ATOM     79  H35 BCD     1      12.550  28.860  26.300  1.00  0.00            
ATOM     80  H36 BCD     1      13.000  32.100  27.950  1.00  0.00            
ATOM     81  H37 BCD     1      15.920  31.650  28.310  1.00  0.00            
ATOM     82  H38 BCD     1      15.790  33.490  29.810  1.00  0.00            
ATOM     83  H39 BCD     1      15.350  34.010  28.160  1.00  0.00            
ATOM     84  H40 BCD     1      13.850  34.860  29.520  1.00  0.00            
ATOM     85  C25 BCD     1      18.880  26.480  28.940  1.00  0.00            
ATOM     86  O21 BCD     1      19.140  26.640  27.480  1.00  0.00            
ATOM     87  C26 BCD     1      17.550  25.900  29.210  1.00  0.00            
ATOM     88  O22 BCD     1      17.330  24.630  28.580  1.00  0.00            
ATOM     89  C27 BCD     1      16.450  26.930  28.940  1.00  0.00            
ATOM     90  O23 BCD     1      15.150  26.470  29.430  1.00  0.00            
ATOM     91  C28 BCD     1      16.730  28.200  29.580  1.00  0.00            
ATOM     92  C29 BCD     1      18.120  28.700  29.250  1.00  0.00            
ATOM     93  O24 BCD     1      19.050  27.710  29.630  1.00  0.00            
ATOM     94  C30 BCD     1      18.450  29.850  30.090  1.00  0.00            
ATOM     95  O25 BCD     1      19.710  30.400  29.620  1.00  0.00            
ATOM     96  H41 BCD     1      19.640  25.760  29.250  1.00  0.00            
ATOM     97  H42 BCD     1      17.620  25.780  30.290  1.00  0.00            
ATOM     98  H43 BCD     1      16.440  24.490  28.240  1.00  0.00            
ATOM     99  H44 BCD     1      16.570  27.200  27.880  1.00  0.00            
ATOM    100  H45 BCD     1      14.420  27.030  29.140  1.00  0.00            
ATOM    101  H46 BCD     1      16.550  28.150  30.660  1.00  0.00            
ATOM    102  H47 BCD     1      18.210  28.820  28.170  1.00  0.00            
ATOM    103  H48 BCD     1      17.680  30.620  30.070  1.00  0.00            
ATOM    104  H49 BCD     1      18.500  29.480  31.120  1.00  0.00            
ATOM    105  H50 BCD     1      20.380  29.900  30.100  1.00  0.00            
ATOM    106  C31 BCD     1      21.400  24.900  24.330  1.00  0.00            
ATOM    107  O26 BCD     1      20.350  25.070  23.310  1.00  0.00            
ATOM    108  C32 BCD     1      20.950  23.920  25.450  1.00  0.00            
ATOM    109  O27 BCD     1      20.570  22.680  24.800  1.00  0.00            
ATOM    110  C33 BCD     1      19.830  24.540  26.350  1.00  0.00            
ATOM    111  C34 BCD     1      20.280  25.930  26.960  1.00  0.00            
ATOM    112  C35 BCD     1      20.890  26.790  25.850  1.00  0.00            
ATOM    113  O28 BCD     1      21.810  26.090  25.010  1.00  0.00            
ATOM    114  C36 BCD     1      21.600  28.010  26.420  1.00  0.00            
ATOM    115  O29 BCD     1      22.510  27.720  27.420  1.00  0.00            
ATOM    116  O30 BCD     1      19.390  23.650  27.470  1.00  0.00            
ATOM    117  H51 BCD     1      22.280  24.560  23.780  1.00  0.00            
ATOM    118  H52 BCD     1      21.790  23.720  26.130  1.00  0.00            
ATOM    119  H53 BCD     1      21.270  22.050  24.960  1.00  0.00            
ATOM    120  H54 BCD     1      18.990  24.760  25.670  1.00  0.00            
ATOM    121  H55 BCD     1      18.550  23.900  27.860  1.00  0.00            
ATOM    122  H56 BCD     1      21.030  25.690  27.730  1.00  0.00            
ATOM    123  H57 BCD     1      20.120  27.040  25.110  1.00  0.00            
ATOM    124  H58 BCD     1      22.230  28.550  25.700  1.00  0.00            
ATOM    125  H59 BCD     1      20.910  28.770  26.820  1.00  0.00            
ATOM    126  H60 BCD     1      23.080  28.440  27.710  1.00  0.00            
ATOM    127  C37 BCD     1      19.980  24.570  19.260  1.00  0.00            
ATOM    128  O31 BCD     1      18.980  25.570  19.350  1.00  0.00            
ATOM    129  C38 BCD     1      19.660  23.370  20.110  1.00  0.00            
ATOM    130  O32 BCD     1      18.490  22.820  19.540  1.00  0.00            
ATOM    131  C39 BCD     1      19.500  23.650  21.620  1.00  0.00            
ATOM    132  O33 BCD     1      19.370  22.420  22.370  1.00  0.00            
ATOM    133  C40 BCD     1      20.730  24.450  22.090  1.00  0.00            
ATOM    134  C41 BCD     1      21.030  25.590  21.180  1.00  0.00            
ATOM    135  O34 BCD     1      21.180  25.120  19.840  1.00  0.00            
ATOM    136  C42 BCD     1      22.240  26.370  21.630  1.00  0.00            
ATOM    137  O35 BCD     1      23.450  25.580  21.860  1.00  0.00            
ATOM    138  H61 BCD     1      20.310  24.360  18.230  1.00  0.00            
ATOM    139  H62 BCD     1      20.440  22.600  20.020  1.00  0.00            
ATOM    140  H63 BCD     1      18.410  21.960  19.960  1.00  0.00            
ATOM    141  H64 BCD     1      18.530  24.170  21.740  1.00  0.00            
ATOM    142  H65 BCD     1      19.730  22.650  23.230  1.00  0.00            
ATOM    143  H66 BCD     1      21.610  23.790  22.130  1.00  0.00            
ATOM    144  H67 BCD     1      20.180  26.290  21.170  1.00  0.00            
ATOM    145  H68 BCD     1      22.400  27.070  20.800  1.00  0.00            
ATOM    146  H69 BCD     1      22.020  26.880  22.570  1.00  0.00            
ATOM    147  H70 BCD     1      23.990  25.430  21.080  1.00  0.00            
ATOM    148  C1  EO8     2      16.610  26.110  25.080  1.00  0.00            
ATOM    149  O1  EO8     2      16.400  26.890  23.940  1.00  0.00            
ATOM    150  C2  EO8     2      17.090  26.360  22.810  1.00  0.00            
ATOM    151  C3  EO8     2      17.220  27.600  21.890  1.00  0.00            
ATOM    152  O2  EO8     2      18.230  28.510  22.390  1.00  0.00            
ATOM    153  C4  EO8     2      17.900  29.530  23.240  1.00  0.00            
ATOM    154  O3  EO8     2      16.720  29.810  23.430  1.00  0.00            
ATOM    155  C5  EO8     2      19.150  30.240  23.660  1.00  0.00            
ATOM    156  C6  EO8     2      19.210  30.910  24.840  1.00  0.00            
ATOM    157  C7  EO8     2      18.120  31.090  25.870  1.00  0.00            
ATOM    158  N1  EO8     2      20.400  31.380  25.250  1.00  0.00            
ATOM    159  C8  EO8     2      21.670  30.990  24.860  1.00  0.00            
ATOM    160  C9  EO8     2      22.700  31.350  25.970  1.00  0.00            
ATOM    161  C10 EO8     2      21.770  30.290  23.710  1.00  0.00            
ATOM    162  C11 EO8     2      23.020  29.790  23.060  1.00  0.00            
ATOM    163  O4  EO8     2      23.110  29.430  21.900  1.00  0.00            
ATOM    164  O5  EO8     2      23.960  29.730  23.960  1.00  0.00            
ATOM    165  C12 EO8     2      25.150  28.980  23.760  1.00  0.00            
ATOM    166  C13 EO8     2      26.270  29.710  24.460  1.00  0.00            
ATOM    167  C14 EO8     2      24.810  27.680  24.460  1.00  0.00            
ATOM    168  C15 EO8     2      20.460  30.110  22.900  1.00  0.00            
ATOM    169  C16 EO8     2      20.390  31.150  21.770  1.00  0.00            
ATOM    170  C17 EO8     2      20.540  30.780  20.420  1.00  0.00            
ATOM    171  C18 EO8     2      20.460  31.760  19.400  1.00  0.00            
ATOM    172  C19 EO8     2      20.480  33.120  19.740  1.00  0.00            
ATOM    173  C20 EO8     2      20.270  33.470  21.090  1.00  0.00            
ATOM    174  N2  EO8     2      20.250  34.930  21.450  1.00  0.00            
ATOM    175  O6  EO8     2      19.640  35.650  20.660  1.00  0.00            
ATOM    176  O7  EO8     2      20.500  35.270  22.600  1.00  0.00            
ATOM    177  C21 EO8     2      20.200  32.470  22.060  1.00  0.00            
ATOM    178  H1  EO8     2      16.250  26.720  25.910  1.00  0.00            
ATOM    179  H2  EO8     2      16.130  25.130  25.120  1.00  0.00            
ATOM    180  H3  EO8     2      17.700  26.030  25.240  1.00  0.00            
ATOM    181  H4  EO8     2      16.380  25.640  22.370  1.00  0.00            
ATOM    182  H5  EO8     2      18.140  26.070  22.890  1.00  0.00            
ATOM    183  H6  EO8     2      16.260  28.110  21.760  1.00  0.00            
ATOM    184  H7  EO8     2      17.620  27.380  20.890  1.00  0.00            
ATOM    185  H8  EO8     2      18.370  30.660  26.850  1.00  0.00            
ATOM    186  H9  EO8     2      17.950  32.170  25.880  1.00  0.00            
ATOM    187  H10 EO8     2      17.250  30.470  25.630  1.00  0.00            
ATOM    188  H11 EO8     2      20.350  32.050  26.000  1.00  0.00            
ATOM    189  H12 EO8     2      23.090  30.440  26.450  1.00  0.00            
ATOM    190  H13 EO8     2      23.590  31.870  25.600  1.00  0.00            
ATOM    191  H14 EO8     2      22.350  32.060  26.730  1.00  0.00            
ATOM    192  H15 EO8     2      25.400  28.800  22.710  1.00  0.00            
ATOM    193  H16 EO8     2      27.160  29.100  24.690  1.00  0.00            
ATOM    194  H17 EO8     2      26.490  30.560  23.810  1.00  0.00            
ATOM    195  H18 EO8     2      25.990  30.060  25.460  1.00  0.00            
ATOM    196  H19 EO8     2      23.950  27.180  23.990  1.00  0.00            
ATOM    197  H20 EO8     2      25.710  27.060  24.470  1.00  0.00            
ATOM    198  H21 EO8     2      24.590  27.790  25.530  1.00  0.00            
ATOM    199  H22 EO8     2      20.450  29.160  22.350  1.00  0.00            
ATOM    200  H23 EO8     2      20.650  29.760  20.080  1.00  0.00            
ATOM    201  H24 EO8     2      20.660  31.510  18.360  1.00  0.00            
ATOM    202  H25 EO8     2      20.510  33.900  18.980  1.00  0.00            
ATOM    203  H26 EO8     2      20.030  32.760  23.090  1.00  0.00            
TER
ENDMDL
MODEL        1
ATOM      1  C1  BCD     1       6.870  18.420  20.770  1.00  0.00            
ATOM      2  O1  BCD     1       5.640  18.040  21.360  1.00  0.00            
ATOM      3  C2  BCD     1       6.660  18.950  19.350  1.00  0.00            
ATOM      4  O2  BCD     1       5.750  20.050  19.340  1.00  0.00            
ATOM      5  C3  BCD     1       6.340  17.830  18.310  1.00  0.00            
ATOM      6  O3  BCD     1       6.260  18.400  16.990  1.00  0.00            
ATOM      7  C4  BCD     1       7.510  16.870  18.320  1.00  0.00            
ATOM      8  C5  BCD     1       7.750  16.370  19.720  1.00  0.00            
ATOM      9  O4  BCD     1       7.950  17.430  20.690  1.00  0.00            
ATOM     10  C6  BCD     1       8.820  15.280  19.880  1.00  0.00            
ATOM     11  O5  BCD     1      10.050  15.700  19.320  1.00  0.00            
ATOM     12  H1  BCD     1       7.260  19.200  21.440  1.00  0.00            
ATOM     13  H2  BCD     1       7.610  19.390  19.000  1.00  0.00            
ATOM     14  H3  BCD     1       6.110  20.680  18.710  1.00  0.00            
ATOM     15  H4  BCD     1       5.370  17.360  18.560  1.00  0.00            
ATOM     16  H5  BCD     1       5.930  19.300  17.020  1.00  0.00            
ATOM     17  H6  BCD     1       8.450  17.370  18.040  1.00  0.00            
ATOM     18  H7  BCD     1       6.780  15.920  19.980  1.00  0.00            
ATOM     19  H8  BCD     1       8.930  15.090  20.950  1.00  0.00            
ATOM     20  H9  BCD     1       8.420  14.390  19.390  1.00  0.00            
ATOM     21  H10 BCD     1      10.690  15.040  19.590  1.00  0.00            
ATOM     22  C7  BCD     1       3.570  18.320  24.910  1.00  0.00            
ATOM     23  O6  BCD     1       2.700  17.240  24.510  1.00  0.00            
ATOM     24  C8  BCD     1       3.570  19.490  23.920  1.00  0.00            
ATOM     25  O7  BCD     1       2.300  20.060  23.900  1.00  0.00            
ATOM     26  C9  BCD     1       4.040  19.160  22.600  1.00  0.00            
ATOM     27  O8  BCD     1       4.050  20.210  21.650  1.00  0.00            
ATOM     28  C10 BCD     1       5.450  18.670  22.640  1.00  0.00            
ATOM     29  C11 BCD     1       5.580  17.560  23.720  1.00  0.00            
ATOM     30  O9  BCD     1       4.960  17.990  25.000  1.00  0.00            
ATOM     31  C12 BCD     1       7.060  17.230  24.040  1.00  0.00            
ATOM     32  O10 BCD     1       7.110  16.060  24.870  1.00  0.00            
ATOM     33  H11 BCD     1       3.300  18.690  25.910  1.00  0.00            
ATOM     34  H12 BCD     1       4.330  20.180  24.310  1.00  0.00            
ATOM     35  H13 BCD     1       2.310  20.640  23.130  1.00  0.00            
ATOM     36  H14 BCD     1       3.260  18.510  22.180  1.00  0.00            
ATOM     37  H15 BCD     1       4.280  19.850  20.790  1.00  0.00            
ATOM     38  H16 BCD     1       6.190  19.450  22.880  1.00  0.00            
ATOM     39  H17 BCD     1       5.040  16.640  23.460  1.00  0.00            
ATOM     40  H18 BCD     1       7.580  17.050  23.090  1.00  0.00            
ATOM     41  H19 BCD     1       7.510  18.140  24.460  1.00  0.00            
ATOM     42  H20 BCD     1       7.890  16.170  25.420  1.00  0.00            
ATOM     43  C13 BCD     1      -0.010  14.590  26.140  1.00  0.00            
ATOM     44  O11 BCD     1      -0.580  14.460  24.830  1.00  0.00            
ATOM     45  C14 BCD     1      -0.150  16.050  26.590  1.00  0.00            
ATOM     46  O12 BCD     1      -1.540  16.530  26.760  1.00  0.00            
ATOM     47  C15 BCD     1       0.630  16.960  25.670  1.00  0.00            
ATOM     48  O13 BCD     1       0.650  18.300  26.180  1.00  0.00            
ATOM     49  C16 BCD     1       2.100  16.490  25.540  1.00  0.00            
ATOM     50  C17 BCD     1       2.150  14.960  25.210  1.00  0.00            
ATOM     51  O14 BCD     1       1.320  14.270  26.120  1.00  0.00            
ATOM     52  C18 BCD     1       3.580  14.470  25.320  1.00  0.00            
ATOM     53  O15 BCD     1       4.230  14.890  26.490  1.00  0.00            
ATOM     54  H21 BCD     1      -0.510  13.870  26.790  1.00  0.00            
ATOM     55  H22 BCD     1       0.300  16.010  27.590  1.00  0.00            
ATOM     56  H23 BCD     1      -1.470  17.460  26.990  1.00  0.00            
ATOM     57  H24 BCD     1       0.140  17.050  24.700  1.00  0.00            
ATOM     58  H25 BCD     1       1.300  18.670  25.570  1.00  0.00            
ATOM     59  H26 BCD     1       2.630  16.680  26.480  1.00  0.00            
ATOM     60  H27 BCD     1       1.750  14.810  24.200  1.00  0.00            
ATOM     61  H28 BCD     1       3.530  13.370  25.260  1.00  0.00            
ATOM     62  H29 BCD     1       4.250  14.720  24.490  1.00  0.00            
ATOM     63  H30 BCD     1       5.060  14.410  26.590  1.00  0.00            
ATOM     64  C19 BCD     1      -2.720  12.200  22.290  1.00  0.00            
ATOM     65  O16 BCD     1      -1.600  12.410  21.330  1.00  0.00            
ATOM     66  C20 BCD     1      -3.520  13.410  22.750  1.00  0.00            
ATOM     67  O17 BCD     1      -4.160  14.020  21.600  1.00  0.00            
ATOM     68  C21 BCD     1      -2.580  14.360  23.460  1.00  0.00            
ATOM     69  O18 BCD     1      -3.140  15.560  23.990  1.00  0.00            
ATOM     70  C22 BCD     1      -1.650  13.650  24.590  1.00  0.00            
ATOM     71  C23 BCD     1      -1.230  12.230  24.170  1.00  0.00            
ATOM     72  O19 BCD     1      -2.190  11.540  23.390  1.00  0.00            
ATOM     73  C24 BCD     1      -0.820  11.410  25.380  1.00  0.00            
ATOM     74  O20 BCD     1      -1.800  11.360  26.360  1.00  0.00            
ATOM     75  H31 BCD     1      -3.330  11.470  21.740  1.00  0.00            
ATOM     76  H32 BCD     1      -4.230  13.070  23.510  1.00  0.00            
ATOM     77  H33 BCD     1      -3.460  14.410  21.060  1.00  0.00            
ATOM     78  H34 BCD     1      -1.870  14.630  22.670  1.00  0.00            
ATOM     79  H35 BCD     1      -2.490  16.030  24.520  1.00  0.00            
ATOM     80  H36 BCD     1      -2.310  13.620  25.470  1.00  0.00            
ATOM     81  H37 BCD     1      -0.270  12.250  23.640  1.00  0.00            
ATOM     82  H38 BCD     1      -0.910  10.360  25.070  1.00  0.00            
ATOM     83  H39 BCD     1       0.090  11.750  25.880  1.00  0.00            
ATOM     84  H40 BCD     1      -2.550  10.850  26.050  1.00  0.00            
ATOM     85  C25 BCD     1      -0.600  11.990  17.380  1.00  0.00            
ATOM     86  O21 BCD     1       0.820  12.130  17.500  1.00  0.00            
ATOM     87  C26 BCD     1      -1.310  13.230  17.850  1.00  0.00            
ATOM     88  O22 BCD     1      -0.800  14.410  17.220  1.00  0.00            
ATOM     89  C27 BCD     1      -1.300  13.430  19.340  1.00  0.00            
ATOM     90  O23 BCD     1      -2.000  14.620  19.710  1.00  0.00            
ATOM     91  C28 BCD     1      -1.770  12.160  19.970  1.00  0.00            
ATOM     92  C29 BCD     1      -0.980  10.990  19.510  1.00  0.00            
ATOM     93  O24 BCD     1      -1.020  10.840  18.060  1.00  0.00            
ATOM     94  C30 BCD     1      -1.530   9.660  20.140  1.00  0.00            
ATOM     95  O25 BCD     1      -2.950   9.490  19.900  1.00  0.00            
ATOM     96  H41 BCD     1      -0.730  11.750  16.320  1.00  0.00            
ATOM     97  H42 BCD     1      -2.360  12.980  17.660  1.00  0.00            
ATOM     98  H43 BCD     1       0.080  14.100  16.980  1.00  0.00            
ATOM     99  H44 BCD     1      -0.230  13.460  19.580  1.00  0.00            
ATOM    100  H45 BCD     1      -1.610  15.390  19.280  1.00  0.00            
ATOM    101  H46 BCD     1      -2.820  11.990  19.710  1.00  0.00            
ATOM    102  H47 BCD     1       0.070  11.040  19.810  1.00  0.00            
ATOM    103  H48 BCD     1      -1.010   8.840  19.640  1.00  0.00            
ATOM    104  H49 BCD     1      -1.280   9.700  21.210  1.00  0.00            
ATOM    105  H50 BCD     1      -3.190   8.590  20.120  1.00  0.00            
ATOM    106  C31 BCD     1       3.990  12.270  14.920  1.00  0.00            
ATOM    107  O26 BCD     1       4.730  13.280  15.670  1.00  0.00            
ATOM    108  C32 BCD     1       2.720  12.890  14.430  1.00  0.00            
ATOM    109  O27 BCD     1       2.920  14.100  13.710  1.00  0.00            
ATOM    110  C33 BCD     1       1.880  13.150  15.590  1.00  0.00            
ATOM    111  C34 BCD     1       1.570  11.830  16.320  1.00  0.00            
ATOM    112  C35 BCD     1       2.930  11.130  16.710  1.00  0.00            
ATOM    113  O28 BCD     1       3.790  11.000  15.550  1.00  0.00            
ATOM    114  C36 BCD     1       2.570   9.730  17.190  1.00  0.00            
ATOM    115  O29 BCD     1       3.650   9.010  17.920  1.00  0.00            
ATOM    116  O30 BCD     1       0.690  13.750  15.190  1.00  0.00            
ATOM    117  H51 BCD     1       4.560  12.100  13.990  1.00  0.00            
ATOM    118  H52 BCD     1       2.260  12.120  13.800  1.00  0.00            
ATOM    119  H53 BCD     1       3.800  14.380  13.960  1.00  0.00            
ATOM    120  H54 BCD     1       2.370  13.770  16.350  1.00  0.00            
ATOM    121  H55 BCD     1       0.890  14.560  14.710  1.00  0.00            
ATOM    122  H56 BCD     1       1.070  11.130  15.640  1.00  0.00            
ATOM    123  H57 BCD     1       3.440  11.690  17.500  1.00  0.00            
ATOM    124  H58 BCD     1       1.690   9.860  17.840  1.00  0.00            
ATOM    125  H59 BCD     1       2.310   9.110  16.320  1.00  0.00            
ATOM    126  H60 BCD     1       4.150   9.590  18.500  1.00  0.00            
ATOM    127  C37 BCD     1       8.050  15.260  16.510  1.00  0.00            
ATOM    128  O31 BCD     1       7.150  15.680  17.560  1.00  0.00            
ATOM    129  C38 BCD     1       7.510  15.730  15.170  1.00  0.00            
ATOM    130  O32 BCD     1       7.480  17.100  15.030  1.00  0.00            
ATOM    131  C39 BCD     1       6.110  15.070  14.960  1.00  0.00            
ATOM    132  O33 BCD     1       5.750  15.340  13.590  1.00  0.00            
ATOM    133  C40 BCD     1       6.070  13.630  15.250  1.00  0.00            
ATOM    134  C41 BCD     1       7.060  13.040  16.330  1.00  0.00            
ATOM    135  O34 BCD     1       8.280  13.810  16.420  1.00  0.00            
ATOM    136  C42 BCD     1       7.440  11.630  16.060  1.00  0.00            
ATOM    137  O35 BCD     1       7.960  11.430  14.740  1.00  0.00            
ATOM    138  H61 BCD     1       9.070  15.620  16.700  1.00  0.00            
ATOM    139  H62 BCD     1       8.190  15.240  14.470  1.00  0.00            
ATOM    140  H63 BCD     1       6.940  17.520  15.710  1.00  0.00            
ATOM    141  H64 BCD     1       5.420  15.640  15.600  1.00  0.00            
ATOM    142  H65 BCD     1       6.420  15.850  13.130  1.00  0.00            
ATOM    143  H66 BCD     1       6.330  13.210  14.270  1.00  0.00            
ATOM    144  H67 BCD     1       6.520  13.100  17.290  1.00  0.00            
ATOM    145  H68 BCD     1       8.090  11.300  16.880  1.00  0.00            
ATOM    146  H69 BCD     1       6.520  11.060  16.170  1.00  0.00            
ATOM    147  H70 BCD     1       8.520  10.650  14.760  1.00  0.00            
ATOM    148  C1  EO8     2       4.180  21.250  15.330  1.00  0.00            
ATOM    149  O1  EO8     2       3.830  19.990  15.920  1.00  0.00            
ATOM    150  C2  EO8     2       3.090  19.120  15.030  1.00  0.00            
ATOM    151  C3  EO8     2       3.340  17.650  15.300  1.00  0.00            
ATOM    152  O2  EO8     2       2.840  17.570  16.650  1.00  0.00            
ATOM    153  C4  EO8     2       3.340  16.630  17.430  1.00  0.00            
ATOM    154  O3  EO8     2       3.620  15.520  17.060  1.00  0.00            
ATOM    155  C5  EO8     2       2.770  16.730  18.810  1.00  0.00            
ATOM    156  C6  EO8     2       2.280  17.850  19.300  1.00  0.00            
ATOM    157  C7  EO8     2       2.220  19.240  18.820  1.00  0.00            
ATOM    158  N1  EO8     2       1.610  17.790  20.460  1.00  0.00            
ATOM    159  C8  EO8     2       1.160  16.660  21.100  1.00  0.00            
ATOM    160  C9  EO8     2       0.230  16.860  22.210  1.00  0.00            
ATOM    161  C10 EO8     2       1.700  15.460  20.760  1.00  0.00            
ATOM    162  C11 EO8     2       1.400  14.130  21.380  1.00  0.00            
ATOM    163  O4  EO8     2       0.680  13.910  22.350  1.00  0.00            
ATOM    164  O5  EO8     2       2.020  13.030  20.850  1.00  0.00            
ATOM    165  C12 EO8     2       2.040  11.880  21.680  1.00  0.00            
ATOM    166  C13 EO8     2       2.650  10.750  20.860  1.00  0.00            
ATOM    167  C14 EO8     2       2.890  12.140  22.930  1.00  0.00            
ATOM    168  C15 EO8     2       2.680  15.400  19.570  1.00  0.00            
ATOM    169  C16 EO8     2       4.060  14.850  20.070  1.00  0.00            
ATOM    170  C17 EO8     2       4.560  15.240  21.290  1.00  0.00            
ATOM    171  C18 EO8     2       5.590  14.530  21.910  1.00  0.00            
ATOM    172  C19 EO8     2       6.170  13.440  21.240  1.00  0.00            
ATOM    173  C20 EO8     2       5.640  13.050  20.010  1.00  0.00            
ATOM    174  N2  EO8     2       6.290  11.890  19.320  1.00  0.00            
ATOM    175  O6  EO8     2       5.560  11.000  18.850  1.00  0.00            
ATOM    176  O7  EO8     2       7.510  11.750  19.350  1.00  0.00            
ATOM    177  C21 EO8     2       4.600  13.780  19.390  1.00  0.00            
ATOM    178  H1  EO8     2       3.300  21.910  15.310  1.00  0.00            
ATOM    179  H2  EO8     2       4.910  21.730  15.990  1.00  0.00            
ATOM    180  H3  EO8     2       4.610  21.190  14.320  1.00  0.00            
ATOM    181  H4  EO8     2       3.400  19.310  14.000  1.00  0.00            
ATOM    182  H5  EO8     2       2.010  19.270  15.090  1.00  0.00            
ATOM    183  H6  EO8     2       4.400  17.380  15.190  1.00  0.00            
ATOM    184  H7  EO8     2       2.860  16.980  14.590  1.00  0.00            
ATOM    185  H8  EO8     2       3.180  19.540  18.390  1.00  0.00            
ATOM    186  H9  EO8     2       1.400  19.340  18.100  1.00  0.00            
ATOM    187  H10 EO8     2       2.100  19.960  19.640  1.00  0.00            
ATOM    188  H11 EO8     2       1.390  18.680  20.870  1.00  0.00            
ATOM    189  H12 EO8     2       0.150  17.900  22.550  1.00  0.00            
ATOM    190  H13 EO8     2      -0.770  16.650  21.800  1.00  0.00            
ATOM    191  H14 EO8     2       0.400  16.110  22.990  1.00  0.00            
ATOM    192  H15 EO8     2       1.020  11.570  21.950  1.00  0.00            
ATOM    193  H16 EO8     2       3.740  10.850  20.800  1.00  0.00            
ATOM    194  H17 EO8     2       2.420   9.720  21.170  1.00  0.00            
ATOM    195  H18 EO8     2       2.250  10.970  19.860  1.00  0.00            
ATOM    196  H19 EO8     2       2.380  12.940  23.500  1.00  0.00            
ATOM    197  H20 EO8     2       2.850  11.250  23.570  1.00  0.00            
ATOM    198  H21 EO8     2       3.930  12.360  22.670  1.00  0.00            
ATOM    199  H22 EO8     2       2.260  14.620  18.920  1.00  0.00            
ATOM    200  H23 EO8     2       4.080  16.010  21.890  1.00  0.00            
ATOM    201  H24 EO8     2       6.120  14.920  22.770  1.00  0.00            
ATOM    202  H25 EO8     2       6.990  12.880  21.680  1.00  0.00            
ATOM    203  H26 EO8     2       4.160  13.510  18.430  1.00  0.00            
TER
ENDMDL
MODEL        1
ATOM      1  C1  BCD     1      40.390  27.660  36.170  1.00  0.00            
ATOM      2  O1  BCD     1      39.230  27.080  35.580  1.00  0.00            
ATOM      3  C2  BCD     1      40.110  28.250  37.580  1.00  0.00            
ATOM      4  O2  BCD     1      39.580  27.210  38.430  1.00  0.00            
ATOM      5  C3  BCD     1      39.090  29.360  37.450  1.00  0.00            
ATOM      6  O3  BCD     1      38.730  29.970  38.720  1.00  0.00            
ATOM      7  C4  BCD     1      39.580  30.370  36.490  1.00  0.00            
ATOM      8  C5  BCD     1      39.970  29.770  35.160  1.00  0.00            
ATOM      9  O4  BCD     1      40.960  28.680  35.340  1.00  0.00            
ATOM     10  C6  BCD     1      40.580  30.760  34.190  1.00  0.00            
ATOM     11  O5  BCD     1      41.650  31.460  34.880  1.00  0.00            
ATOM     12  H1  BCD     1      41.170  26.900  36.300  1.00  0.00            
ATOM     13  H2  BCD     1      40.960  28.720  38.100  1.00  0.00            
ATOM     14  H3  BCD     1      39.360  27.640  39.260  1.00  0.00            
ATOM     15  H4  BCD     1      38.260  28.820  36.970  1.00  0.00            
ATOM     16  H5  BCD     1      38.760  29.320  39.430  1.00  0.00            
ATOM     17  H6  BCD     1      40.520  30.770  36.890  1.00  0.00            
ATOM     18  H7  BCD     1      38.990  29.430  34.810  1.00  0.00            
ATOM     19  H8  BCD     1      40.960  30.170  33.340  1.00  0.00            
ATOM     20  H9  BCD     1      39.770  31.400  33.820  1.00  0.00            
ATOM     21  H10 BCD     1      41.760  32.320  34.450  1.00  0.00            
ATOM     22  C7  BCD     1      38.270  23.280  33.980  1.00  0.00            
ATOM     23  O6  BCD     1      37.000  23.720  33.540  1.00  0.00            
ATOM     24  C8  BCD     1      38.400  23.340  35.500  1.00  0.00            
ATOM     25  O7  BCD     1      37.400  22.550  36.120  1.00  0.00            
ATOM     26  C9  BCD     1      38.330  24.820  35.950  1.00  0.00            
ATOM     27  O8  BCD     1      38.470  24.780  37.360  1.00  0.00            
ATOM     28  C10 BCD     1      39.400  25.690  35.180  1.00  0.00            
ATOM     29  C11 BCD     1      39.280  25.380  33.670  1.00  0.00            
ATOM     30  O9  BCD     1      39.330  24.040  33.420  1.00  0.00            
ATOM     31  C12 BCD     1      40.430  25.860  32.900  1.00  0.00            
ATOM     32  O10 BCD     1      40.070  25.760  31.510  1.00  0.00            
ATOM     33  H11 BCD     1      38.400  22.240  33.670  1.00  0.00            
ATOM     34  H12 BCD     1      39.380  22.900  35.720  1.00  0.00            
ATOM     35  H13 BCD     1      37.390  22.870  37.020  1.00  0.00            
ATOM     36  H14 BCD     1      37.350  25.270  35.730  1.00  0.00            
ATOM     37  H15 BCD     1      38.630  25.680  37.640  1.00  0.00            
ATOM     38  H16 BCD     1      40.420  25.400  35.490  1.00  0.00            
ATOM     39  H17 BCD     1      38.340  25.830  33.340  1.00  0.00            
ATOM     40  H18 BCD     1      40.670  26.910  33.120  1.00  0.00            
ATOM     41  H19 BCD     1      41.240  25.170  33.180  1.00  0.00            
ATOM     42  H20 BCD     1      39.880  24.830  31.350  1.00  0.00            
ATOM     43  C13 BCD     1      33.440  22.260  32.070  1.00  0.00            
ATOM     44  O11 BCD     1      32.660  22.980  32.980  1.00  0.00            
ATOM     45  C14 BCD     1      34.420  21.260  32.740  1.00  0.00            
ATOM     46  O12 BCD     1      33.690  20.180  33.420  1.00  0.00            
ATOM     47  C15 BCD     1      35.410  21.990  33.630  1.00  0.00            
ATOM     48  O13 BCD     1      36.290  21.060  34.240  1.00  0.00            
ATOM     49  C16 BCD     1      36.300  22.830  32.710  1.00  0.00            
ATOM     50  C17 BCD     1      35.320  23.770  31.940  1.00  0.00            
ATOM     51  O14 BCD     1      34.280  23.050  31.280  1.00  0.00            
ATOM     52  C18 BCD     1      36.110  24.520  30.890  1.00  0.00            
ATOM     53  O15 BCD     1      36.770  23.730  29.940  1.00  0.00            
ATOM     54  H21 BCD     1      32.820  21.650  31.410  1.00  0.00            
ATOM     55  H22 BCD     1      35.080  20.730  32.040  1.00  0.00            
ATOM     56  H23 BCD     1      34.380  19.770  33.950  1.00  0.00            
ATOM     57  H24 BCD     1      34.930  22.620  34.390  1.00  0.00            
ATOM     58  H25 BCD     1      36.770  21.550  34.920  1.00  0.00            
ATOM     59  H26 BCD     1      37.010  22.220  32.130  1.00  0.00            
ATOM     60  H27 BCD     1      34.780  24.490  32.570  1.00  0.00            
ATOM     61  H28 BCD     1      35.370  25.160  30.380  1.00  0.00            
ATOM     62  H29 BCD     1      36.770  25.240  31.390  1.00  0.00            
ATOM     63  H30 BCD     1      36.100  23.370  29.360  1.00  0.00            
ATOM     64  C19 BCD     1      29.680  26.110  32.810  1.00  0.00            
ATOM     65  O16 BCD     1      30.480  27.200  33.370  1.00  0.00            
ATOM     66  C20 BCD     1      29.500  24.950  33.750  1.00  0.00            
ATOM     67  O17 BCD     1      28.880  25.370  35.020  1.00  0.00            
ATOM     68  C21 BCD     1      30.720  24.090  33.980  1.00  0.00            
ATOM     69  O18 BCD     1      30.350  22.970  34.830  1.00  0.00            
ATOM     70  C22 BCD     1      31.390  23.630  32.600  1.00  0.00            
ATOM     71  C23 BCD     1      31.380  24.830  31.570  1.00  0.00            
ATOM     72  O19 BCD     1      30.170  25.580  31.620  1.00  0.00            
ATOM     73  C24 BCD     1      31.460  24.250  30.140  1.00  0.00            
ATOM     74  O20 BCD     1      30.560  23.200  29.950  1.00  0.00            
ATOM     75  H31 BCD     1      28.660  26.440  32.580  1.00  0.00            
ATOM     76  H32 BCD     1      28.800  24.320  33.180  1.00  0.00            
ATOM     77  H33 BCD     1      29.550  25.940  35.420  1.00  0.00            
ATOM     78  H34 BCD     1      31.480  24.650  34.540  1.00  0.00            
ATOM     79  H35 BCD     1      29.890  23.340  35.590  1.00  0.00            
ATOM     80  H36 BCD     1      30.780  22.770  32.290  1.00  0.00            
ATOM     81  H37 BCD     1      32.240  25.490  31.720  1.00  0.00            
ATOM     82  H38 BCD     1      31.080  25.010  29.440  1.00  0.00            
ATOM     83  H39 BCD     1      32.460  23.990  29.750  1.00  0.00            
ATOM     84  H40 BCD     1      31.180  22.530  29.630  1.00  0.00            
ATOM     85  C25 BCD     1      29.920  30.740  35.640  1.00  0.00            
ATOM     86  O21 BCD     1      31.270  31.220  35.330  1.00  0.00            
ATOM     87  C26 BCD     1      29.940  29.390  36.440  1.00  0.00            
ATOM     88  O22 BCD     1      30.660  29.550  37.710  1.00  0.00            
ATOM     89  C27 BCD     1      30.530  28.220  35.600  1.00  0.00            
ATOM     90  O23 BCD     1      30.540  27.010  36.320  1.00  0.00            
ATOM     91  C28 BCD     1      29.820  28.150  34.250  1.00  0.00            
ATOM     92  C29 BCD     1      29.570  29.500  33.520  1.00  0.00            
ATOM     93  O24 BCD     1      29.170  30.510  34.490  1.00  0.00            
ATOM     94  C30 BCD     1      28.590  29.370  32.340  1.00  0.00            
ATOM     95  O25 BCD     1      27.280  29.080  32.810  1.00  0.00            
ATOM     96  H41 BCD     1      29.420  31.490  36.270  1.00  0.00            
ATOM     97  H42 BCD     1      28.930  29.090  36.740  1.00  0.00            
ATOM     98  H43 BCD     1      31.030  28.730  38.030  1.00  0.00            
ATOM     99  H44 BCD     1      31.570  28.550  35.460  1.00  0.00            
ATOM    100  H45 BCD     1      31.220  27.070  37.000  1.00  0.00            
ATOM    101  H46 BCD     1      28.800  27.800  34.450  1.00  0.00            
ATOM    102  H47 BCD     1      30.500  29.940  33.120  1.00  0.00            
ATOM    103  H48 BCD     1      28.660  30.170  31.590  1.00  0.00            
ATOM    104  H49 BCD     1      28.870  28.580  31.640  1.00  0.00            
ATOM    105  H50 BCD     1      27.060  29.660  33.540  1.00  0.00            
ATOM    106  C31 BCD     1      33.970  34.280  36.090  1.00  0.00            
ATOM    107  O26 BCD     1      35.090  33.430  36.150  1.00  0.00            
ATOM    108  C32 BCD     1      32.900  33.910  37.180  1.00  0.00            
ATOM    109  O27 BCD     1      33.530  34.030  38.470  1.00  0.00            
ATOM    110  C33 BCD     1      32.350  32.510  36.900  1.00  0.00            
ATOM    111  C34 BCD     1      31.690  32.560  35.510  1.00  0.00            
ATOM    112  C35 BCD     1      32.710  33.000  34.440  1.00  0.00            
ATOM    113  O28 BCD     1      33.420  34.210  34.770  1.00  0.00            
ATOM    114  C36 BCD     1      32.190  33.250  33.070  1.00  0.00            
ATOM    115  O29 BCD     1      31.040  34.090  33.180  1.00  0.00            
ATOM    116  O30 BCD     1      31.520  32.100  38.000  1.00  0.00            
ATOM    117  H51 BCD     1      34.270  35.320  36.280  1.00  0.00            
ATOM    118  H52 BCD     1      32.060  34.600  37.050  1.00  0.00            
ATOM    119  H53 BCD     1      33.150  33.370  39.060  1.00  0.00            
ATOM    120  H54 BCD     1      33.180  31.800  36.760  1.00  0.00            
ATOM    121  H55 BCD     1      31.170  31.270  37.690  1.00  0.00            
ATOM    122  H56 BCD     1      30.840  33.250  35.440  1.00  0.00            
ATOM    123  H57 BCD     1      33.420  32.160  34.380  1.00  0.00            
ATOM    124  H58 BCD     1      33.010  33.690  32.490  1.00  0.00            
ATOM    125  H59 BCD     1      31.740  32.390  32.550  1.00  0.00            
ATOM    126  H60 BCD     1      30.210  33.680  32.920  1.00  0.00            
ATOM    127  C37 BCD     1      38.960  32.730  36.460  1.00  0.00            
ATOM    128  O31 BCD     1      38.490  31.370  36.380  1.00  0.00            
ATOM    129  C38 BCD     1      38.430  33.450  37.730  1.00  0.00            
ATOM    130  O32 BCD     1      38.860  32.900  38.940  1.00  0.00            
ATOM    131  C39 BCD     1      36.900  33.590  37.680  1.00  0.00            
ATOM    132  O33 BCD     1      36.220  34.390  38.690  1.00  0.00            
ATOM    133  C40 BCD     1      36.400  33.990  36.300  1.00  0.00            
ATOM    134  C41 BCD     1      37.230  33.540  35.120  1.00  0.00            
ATOM    135  O34 BCD     1      38.640  33.490  35.340  1.00  0.00            
ATOM    136  C42 BCD     1      36.980  34.480  33.940  1.00  0.00            
ATOM    137  O35 BCD     1      37.640  35.780  34.060  1.00  0.00            
ATOM    138  H61 BCD     1      40.050  32.770  36.600  1.00  0.00            
ATOM    139  H62 BCD     1      38.830  34.470  37.620  1.00  0.00            
ATOM    140  H63 BCD     1      38.950  31.960  38.740  1.00  0.00            
ATOM    141  H64 BCD     1      36.710  32.510  37.760  1.00  0.00            
ATOM    142  H65 BCD     1      35.290  34.170  38.680  1.00  0.00            
ATOM    143  H66 BCD     1      36.260  35.080  36.300  1.00  0.00            
ATOM    144  H67 BCD     1      36.970  32.500  34.880  1.00  0.00            
ATOM    145  H68 BCD     1      37.280  33.920  33.050  1.00  0.00            
ATOM    146  H69 BCD     1      35.900  34.550  33.790  1.00  0.00            
ATOM    147  H70 BCD     1      38.570  35.590  34.190  1.00  0.00            
ATOM    148  C1  EO8     2      32.380  29.860  40.770  1.00  0.00            
ATOM    149  O1  EO8     2      33.870  29.940  40.920  1.00  0.00            
ATOM    150  C2  EO8     2      34.420  31.160  40.460  1.00  0.00            
ATOM    151  C3  EO8     2      35.900  30.950  40.130  1.00  0.00            
ATOM    152  O2  EO8     2      36.100  29.770  39.330  1.00  0.00            
ATOM    153  C4  EO8     2      35.670  29.750  38.030  1.00  0.00            
ATOM    154  O3  EO8     2      35.110  30.670  37.490  1.00  0.00            
ATOM    155  C5  EO8     2      35.590  28.370  37.390  1.00  0.00            
ATOM    156  C6  EO8     2      35.770  27.220  38.050  1.00  0.00            
ATOM    157  C7  EO8     2      36.280  26.950  39.470  1.00  0.00            
ATOM    158  N1  EO8     2      35.250  26.090  37.520  1.00  0.00            
ATOM    159  C8  EO8     2      34.550  25.930  36.300  1.00  0.00            
ATOM    160  C9  EO8     2      34.040  24.570  36.140  1.00  0.00            
ATOM    161  C10 EO8     2      34.340  27.060  35.570  1.00  0.00            
ATOM    162  C11 EO8     2      33.650  27.000  34.230  1.00  0.00            
ATOM    163  O4  EO8     2      33.110  25.990  33.820  1.00  0.00            
ATOM    164  O5  EO8     2      33.470  28.280  33.670  1.00  0.00            
ATOM    165  C12 EO8     2      33.140  28.320  32.290  1.00  0.00            
ATOM    166  C13 EO8     2      33.100  29.870  32.040  1.00  0.00            
ATOM    167  C14 EO8     2      34.210  27.640  31.320  1.00  0.00            
ATOM    168  C15 EO8     2      34.900  28.440  36.040  1.00  0.00            
ATOM    169  C16 EO8     2      35.860  28.900  34.890  1.00  0.00            
ATOM    170  C17 EO8     2      36.810  27.970  34.290  1.00  0.00            
ATOM    171  C18 EO8     2      37.510  28.400  33.160  1.00  0.00            
ATOM    172  C19 EO8     2      37.270  29.650  32.590  1.00  0.00            
ATOM    173  C20 EO8     2      36.370  30.560  33.170  1.00  0.00            
ATOM    174  N2  EO8     2      35.910  31.750  32.300  1.00  0.00            
ATOM    175  O6  EO8     2      34.920  32.430  32.600  1.00  0.00            
ATOM    176  O7  EO8     2      36.280  31.820  31.120  1.00  0.00            
ATOM    177  C21 EO8     2      35.720  30.200  34.350  1.00  0.00            
ATOM    178  H1  EO8     2      31.910  30.600  41.430  1.00  0.00            
ATOM    179  H2  EO8     2      32.120  30.000  39.710  1.00  0.00            
ATOM    180  H3  EO8     2      32.140  28.830  41.060  1.00  0.00            
ATOM    181  H4  EO8     2      34.310  31.950  41.210  1.00  0.00            
ATOM    182  H5  EO8     2      33.730  31.570  39.710  1.00  0.00            
ATOM    183  H6  EO8     2      36.390  30.860  41.100  1.00  0.00            
ATOM    184  H7  EO8     2      36.300  31.860  39.660  1.00  0.00            
ATOM    185  H8  EO8     2      36.480  25.890  39.690  1.00  0.00            
ATOM    186  H9  EO8     2      37.270  27.420  39.530  1.00  0.00            
ATOM    187  H10 EO8     2      35.590  27.330  40.230  1.00  0.00            
ATOM    188  H11 EO8     2      35.360  25.270  38.100  1.00  0.00            
ATOM    189  H12 EO8     2      33.650  24.220  35.180  1.00  0.00            
ATOM    190  H13 EO8     2      34.900  23.910  36.290  1.00  0.00            
ATOM    191  H14 EO8     2      33.280  24.430  36.920  1.00  0.00            
ATOM    192  H15 EO8     2      32.150  27.860  32.150  1.00  0.00            
ATOM    193  H16 EO8     2      32.410  30.030  31.210  1.00  0.00            
ATOM    194  H17 EO8     2      32.750  30.340  32.970  1.00  0.00            
ATOM    195  H18 EO8     2      34.070  30.270  31.720  1.00  0.00            
ATOM    196  H19 EO8     2      34.010  27.940  30.280  1.00  0.00            
ATOM    197  H20 EO8     2      35.210  28.060  31.490  1.00  0.00            
ATOM    198  H21 EO8     2      34.190  26.550  31.290  1.00  0.00            
ATOM    199  H22 EO8     2      34.060  29.140  36.090  1.00  0.00            
ATOM    200  H23 EO8     2      36.930  26.940  34.600  1.00  0.00            
ATOM    201  H24 EO8     2      38.230  27.750  32.670  1.00  0.00            
ATOM    202  H25 EO8     2      37.690  29.790  31.600  1.00  0.00            
ATOM    203  H26 EO8     2      35.090  30.940  34.850  1.00  0.00            
TER
ENDMDL
MODEL        1
ATOM      1  C1  BCD     1       8.060  31.940  27.050  1.00  0.00            
ATOM      2  O1  BCD     1       6.780  32.570  27.050  1.00  0.00            
ATOM      3  C2  BCD     1       8.100  30.620  26.260  1.00  0.00            
ATOM      4  O2  BCD     1       7.440  30.730  24.940  1.00  0.00            
ATOM      5  C3  BCD     1       7.470  29.410  27.050  1.00  0.00            
ATOM      6  O3  BCD     1       7.980  28.170  26.390  1.00  0.00            
ATOM      7  C4  BCD     1       7.940  29.330  28.480  1.00  0.00            
ATOM      8  C5  BCD     1       7.880  30.770  29.100  1.00  0.00            
ATOM      9  O4  BCD     1       8.530  31.780  28.280  1.00  0.00            
ATOM     10  C6  BCD     1       8.550  30.790  30.470  1.00  0.00            
ATOM     11  O5  BCD     1       9.980  30.690  30.390  1.00  0.00            
ATOM     12  H1  BCD     1       8.760  32.720  26.740  1.00  0.00            
ATOM     13  H2  BCD     1       9.150  30.380  26.020  1.00  0.00            
ATOM     14  H3  BCD     1       7.520  29.910  24.440  1.00  0.00            
ATOM     15  H4  BCD     1       6.380  29.460  26.990  1.00  0.00            
ATOM     16  H5  BCD     1       7.660  28.120  25.490  1.00  0.00            
ATOM     17  H6  BCD     1       8.980  29.020  28.570  1.00  0.00            
ATOM     18  H7  BCD     1       6.830  31.100  29.020  1.00  0.00            
ATOM     19  H8  BCD     1       8.250  31.730  30.960  1.00  0.00            
ATOM     20  H9  BCD     1       8.100  29.980  31.060  1.00  0.00            
ATOM     21  H10 BCD     1      10.330  30.910  31.260  1.00  0.00            
ATOM     22  C7  BCD     1       4.920  36.090  25.570  1.00  0.00            
ATOM     23  O6  BCD     1       3.580  35.690  26.050  1.00  0.00            
ATOM     24  C8  BCD     1       5.400  35.090  24.540  1.00  0.00            
ATOM     25  O7  BCD     1       4.460  35.060  23.440  1.00  0.00            
ATOM     26  C9  BCD     1       5.680  33.770  25.160  1.00  0.00            
ATOM     27  O8  BCD     1       6.050  32.810  24.170  1.00  0.00            
ATOM     28  C10 BCD     1       6.750  33.840  26.280  1.00  0.00            
ATOM     29  C11 BCD     1       6.370  34.950  27.230  1.00  0.00            
ATOM     30  O9  BCD     1       5.910  36.140  26.570  1.00  0.00            
ATOM     31  C12 BCD     1       7.510  35.310  28.170  1.00  0.00            
ATOM     32  O10 BCD     1       7.030  36.090  29.270  1.00  0.00            
ATOM     33  H11 BCD     1       4.940  37.130  25.220  1.00  0.00            
ATOM     34  H12 BCD     1       6.350  35.550  24.240  1.00  0.00            
ATOM     35  H13 BCD     1       4.310  34.160  23.130  1.00  0.00            
ATOM     36  H14 BCD     1       4.760  33.400  25.640  1.00  0.00            
ATOM     37  H15 BCD     1       6.420  32.040  24.620  1.00  0.00            
ATOM     38  H16 BCD     1       7.670  34.100  25.750  1.00  0.00            
ATOM     39  H17 BCD     1       5.580  34.550  27.880  1.00  0.00            
ATOM     40  H18 BCD     1       8.000  34.440  28.630  1.00  0.00            
ATOM     41  H19 BCD     1       8.290  35.900  27.680  1.00  0.00            
ATOM     42  H20 BCD     1       6.630  36.870  28.890  1.00  0.00            
ATOM     43  C13 BCD     1      -0.390  36.670  26.130  1.00  0.00            
ATOM     44  O11 BCD     1      -0.700  35.310  26.010  1.00  0.00            
ATOM     45  C14 BCD     1       0.340  37.170  24.790  1.00  0.00            
ATOM     46  O12 BCD     1      -0.310  36.830  23.570  1.00  0.00            
ATOM     47  C15 BCD     1       1.830  36.540  24.810  1.00  0.00            
ATOM     48  O13 BCD     1       2.560  37.150  23.700  1.00  0.00            
ATOM     49  C16 BCD     1       2.560  36.670  26.190  1.00  0.00            
ATOM     50  C17 BCD     1       1.590  36.400  27.380  1.00  0.00            
ATOM     51  O14 BCD     1       0.350  37.090  27.210  1.00  0.00            
ATOM     52  C18 BCD     1       2.210  36.880  28.650  1.00  0.00            
ATOM     53  O15 BCD     1       1.580  36.190  29.740  1.00  0.00            
ATOM     54  H21 BCD     1      -1.320  37.260  26.120  1.00  0.00            
ATOM     55  H22 BCD     1       0.500  38.250  24.910  1.00  0.00            
ATOM     56  H23 BCD     1      -1.260  36.880  23.710  1.00  0.00            
ATOM     57  H24 BCD     1       1.710  35.460  24.650  1.00  0.00            
ATOM     58  H25 BCD     1       3.090  36.440  23.340  1.00  0.00            
ATOM     59  H26 BCD     1       3.000  37.670  26.290  1.00  0.00            
ATOM     60  H27 BCD     1       1.340  35.340  27.530  1.00  0.00            
ATOM     61  H28 BCD     1       3.250  36.560  28.580  1.00  0.00            
ATOM     62  H29 BCD     1       2.260  37.930  28.950  1.00  0.00            
ATOM     63  H30 BCD     1       1.520  35.250  29.550  1.00  0.00            
ATOM     64  C19 BCD     1      -2.860  32.210  27.560  1.00  0.00            
ATOM     65  O16 BCD     1      -1.690  31.360  27.650  1.00  0.00            
ATOM     66  C20 BCD     1      -3.230  32.550  26.180  1.00  0.00            
ATOM     67  O17 BCD     1      -3.400  31.350  25.380  1.00  0.00            
ATOM     68  C21 BCD     1      -2.160  33.480  25.550  1.00  0.00            
ATOM     69  O18 BCD     1      -2.660  33.850  24.190  1.00  0.00            
ATOM     70  C22 BCD     1      -1.920  34.720  26.450  1.00  0.00            
ATOM     71  C23 BCD     1      -1.720  34.390  27.970  1.00  0.00            
ATOM     72  O19 BCD     1      -2.690  33.360  28.360  1.00  0.00            
ATOM     73  C24 BCD     1      -1.910  35.630  28.820  1.00  0.00            
ATOM     74  O20 BCD     1      -3.100  36.340  28.560  1.00  0.00            
ATOM     75  H31 BCD     1      -3.700  31.750  28.090  1.00  0.00            
ATOM     76  H32 BCD     1      -4.140  33.150  26.310  1.00  0.00            
ATOM     77  H33 BCD     1      -3.920  31.490  24.580  1.00  0.00            
ATOM     78  H34 BCD     1      -1.250  32.890  25.420  1.00  0.00            
ATOM     79  H35 BCD     1      -2.760  33.040  23.690  1.00  0.00            
ATOM     80  H36 BCD     1      -2.790  35.380  26.330  1.00  0.00            
ATOM     81  H37 BCD     1      -0.760  33.940  28.280  1.00  0.00            
ATOM     82  H38 BCD     1      -2.040  35.290  29.860  1.00  0.00            
ATOM     83  H39 BCD     1      -1.110  36.390  28.730  1.00  0.00            
ATOM     84  H40 BCD     1      -3.000  37.220  28.920  1.00  0.00            
ATOM     85  C25 BCD     1      -1.090  27.220  28.110  1.00  0.00            
ATOM     86  O21 BCD     1       0.320  27.240  28.480  1.00  0.00            
ATOM     87  C26 BCD     1      -1.290  27.730  26.730  1.00  0.00            
ATOM     88  O22 BCD     1      -0.550  26.940  25.800  1.00  0.00            
ATOM     89  C27 BCD     1      -0.990  29.230  26.650  1.00  0.00            
ATOM     90  O23 BCD     1      -1.360  29.700  25.330  1.00  0.00            
ATOM     91  C28 BCD     1      -1.890  29.950  27.710  1.00  0.00            
ATOM     92  C29 BCD     1      -1.640  29.430  29.100  1.00  0.00            
ATOM     93  O24 BCD     1      -1.850  27.980  29.090  1.00  0.00            
ATOM     94  C30 BCD     1      -2.600  29.920  30.160  1.00  0.00            
ATOM     95  O25 BCD     1      -3.910  29.340  29.760  1.00  0.00            
ATOM     96  H41 BCD     1      -1.450  26.190  28.210  1.00  0.00            
ATOM     97  H42 BCD     1      -2.360  27.700  26.480  1.00  0.00            
ATOM     98  H43 BCD     1      -0.800  27.320  24.960  1.00  0.00            
ATOM     99  H44 BCD     1       0.070  29.450  26.840  1.00  0.00            
ATOM    100  H45 BCD     1      -2.130  30.260  25.420  1.00  0.00            
ATOM    101  H46 BCD     1      -2.930  29.700  27.490  1.00  0.00            
ATOM    102  H47 BCD     1      -0.610  29.540  29.460  1.00  0.00            
ATOM    103  H48 BCD     1      -2.220  29.610  31.140  1.00  0.00            
ATOM    104  H49 BCD     1      -2.550  31.010  30.210  1.00  0.00            
ATOM    105  H50 BCD     1      -3.630  28.480  29.430  1.00  0.00            
ATOM    106  C31 BCD     1       3.300  24.480  29.820  1.00  0.00            
ATOM    107  O26 BCD     1       4.420  25.170  29.200  1.00  0.00            
ATOM    108  C32 BCD     1       2.290  24.020  28.740  1.00  0.00            
ATOM    109  O27 BCD     1       2.870  23.180  27.690  1.00  0.00            
ATOM    110  C33 BCD     1       1.600  25.170  28.120  1.00  0.00            
ATOM    111  C34 BCD     1       0.960  26.090  29.080  1.00  0.00            
ATOM    112  C35 BCD     1       1.910  26.530  30.170  1.00  0.00            
ATOM    113  O28 BCD     1       2.600  25.340  30.740  1.00  0.00            
ATOM    114  C36 BCD     1       1.350  27.260  31.350  1.00  0.00            
ATOM    115  O29 BCD     1       0.360  26.400  31.890  1.00  0.00            
ATOM    116  O30 BCD     1       0.720  24.800  27.050  1.00  0.00            
ATOM    117  H51 BCD     1       3.630  23.630  30.410  1.00  0.00            
ATOM    118  H52 BCD     1       1.420  23.500  29.180  1.00  0.00            
ATOM    119  H53 BCD     1       2.180  23.180  27.020  1.00  0.00            
ATOM    120  H54 BCD     1       2.400  25.810  27.730  1.00  0.00            
ATOM    121  H55 BCD     1       0.330  25.570  26.640  1.00  0.00            
ATOM    122  H56 BCD     1       0.160  25.480  29.520  1.00  0.00            
ATOM    123  H57 BCD     1       2.630  27.240  29.760  1.00  0.00            
ATOM    124  H58 BCD     1       2.130  27.540  32.070  1.00  0.00            
ATOM    125  H59 BCD     1       0.780  28.160  31.080  1.00  0.00            
ATOM    126  H60 BCD     1       0.770  25.680  32.370  1.00  0.00            
ATOM    127  C37 BCD     1       7.490  27.540  30.100  1.00  0.00            
ATOM    128  O31 BCD     1       7.020  28.520  29.230  1.00  0.00            
ATOM    129  C38 BCD     1       7.940  26.250  29.470  1.00  0.00            
ATOM    130  O32 BCD     1       8.880  26.450  28.370  1.00  0.00            
ATOM    131  C39 BCD     1       6.690  25.610  28.930  1.00  0.00            
ATOM    132  O33 BCD     1       7.070  24.490  28.250  1.00  0.00            
ATOM    133  C40 BCD     1       5.640  25.270  29.930  1.00  0.00            
ATOM    134  C41 BCD     1       5.440  26.330  30.960  1.00  0.00            
ATOM    135  O34 BCD     1       6.590  27.130  31.130  1.00  0.00            
ATOM    136  C42 BCD     1       5.190  25.820  32.380  1.00  0.00            
ATOM    137  O35 BCD     1       6.340  25.100  32.890  1.00  0.00            
ATOM    138  H61 BCD     1       8.350  27.910  30.670  1.00  0.00            
ATOM    139  H62 BCD     1       8.400  25.540  30.170  1.00  0.00            
ATOM    140  H63 BCD     1       8.520  27.050  27.710  1.00  0.00            
ATOM    141  H64 BCD     1       6.100  26.250  28.260  1.00  0.00            
ATOM    142  H65 BCD     1       7.580  24.730  27.470  1.00  0.00            
ATOM    143  H66 BCD     1       5.810  24.320  30.450  1.00  0.00            
ATOM    144  H67 BCD     1       4.610  26.920  30.550  1.00  0.00            
ATOM    145  H68 BCD     1       4.990  26.640  33.070  1.00  0.00            
ATOM    146  H69 BCD     1       4.350  25.110  32.320  1.00  0.00            
ATOM    147  H70 BCD     1       5.990  24.400  33.450  1.00  0.00            
ATOM    148  C1  EO8     2       2.280  25.520  24.220  1.00  0.00            
ATOM    149  O1  EO8     2       3.440  24.770  24.600  1.00  0.00            
ATOM    150  C2  EO8     2       4.680  25.440  24.630  1.00  0.00            
ATOM    151  C3  EO8     2       4.850  26.170  25.980  1.00  0.00            
ATOM    152  O2  EO8     2       4.240  27.470  25.930  1.00  0.00            
ATOM    153  C4  EO8     2       3.960  28.240  27.080  1.00  0.00            
ATOM    154  O3  EO8     2       4.070  27.800  28.180  1.00  0.00            
ATOM    155  C5  EO8     2       3.470  29.580  26.820  1.00  0.00            
ATOM    156  C6  EO8     2       3.370  30.120  25.620  1.00  0.00            
ATOM    157  C7  EO8     2       3.870  29.550  24.310  1.00  0.00            
ATOM    158  N1  EO8     2       2.700  31.310  25.450  1.00  0.00            
ATOM    159  C8  EO8     2       2.060  31.960  26.420  1.00  0.00            
ATOM    160  C9  EO8     2       1.320  33.120  25.880  1.00  0.00            
ATOM    161  C10 EO8     2       2.100  31.500  27.670  1.00  0.00            
ATOM    162  C11 EO8     2       1.480  32.270  28.770  1.00  0.00            
ATOM    163  O4  EO8     2       1.470  33.480  28.790  1.00  0.00            
ATOM    164  O5  EO8     2       1.320  31.490  29.910  1.00  0.00            
ATOM    165  C12 EO8     2       1.240  32.190  31.170  1.00  0.00            
ATOM    166  C13 EO8     2      -0.190  32.780  31.310  1.00  0.00            
ATOM    167  C14 EO8     2       1.360  31.160  32.220  1.00  0.00            
ATOM    168  C15 EO8     2       2.880  30.310  28.090  1.00  0.00            
ATOM    169  C16 EO8     2       3.930  30.870  29.030  1.00  0.00            
ATOM    170  C17 EO8     2       4.420  32.230  28.830  1.00  0.00            
ATOM    171  C18 EO8     2       5.110  32.820  29.890  1.00  0.00            
ATOM    172  C19 EO8     2       5.480  32.020  31.020  1.00  0.00            
ATOM    173  C20 EO8     2       5.160  30.660  31.110  1.00  0.00            
ATOM    174  N2  EO8     2       5.330  30.000  32.360  1.00  0.00            
ATOM    175  O6  EO8     2       6.370  30.260  33.010  1.00  0.00            
ATOM    176  O7  EO8     2       4.440  29.240  32.730  1.00  0.00            
ATOM    177  C21 EO8     2       4.300  30.120  30.120  1.00  0.00            
ATOM    178  H1  EO8     2       2.040  26.310  24.940  1.00  0.00            
ATOM    179  H2  EO8     2       2.290  25.910  23.200  1.00  0.00            
ATOM    180  H3  EO8     2       1.450  24.810  24.340  1.00  0.00            
ATOM    181  H4  EO8     2       4.860  26.120  23.790  1.00  0.00            
ATOM    182  H5  EO8     2       5.470  24.690  24.690  1.00  0.00            
ATOM    183  H6  EO8     2       5.890  26.370  26.260  1.00  0.00            
ATOM    184  H7  EO8     2       4.520  25.560  26.830  1.00  0.00            
ATOM    185  H8  EO8     2       3.340  28.610  24.130  1.00  0.00            
ATOM    186  H9  EO8     2       3.640  30.290  23.530  1.00  0.00            
ATOM    187  H10 EO8     2       4.960  29.390  24.290  1.00  0.00            
ATOM    188  H11 EO8     2       2.890  31.840  24.610  1.00  0.00            
ATOM    189  H12 EO8     2       0.420  33.100  26.500  1.00  0.00            
ATOM    190  H13 EO8     2       1.960  34.000  25.980  1.00  0.00            
ATOM    191  H14 EO8     2       1.020  32.990  24.830  1.00  0.00            
ATOM    192  H15 EO8     2       2.040  32.920  31.320  1.00  0.00            
ATOM    193  H16 EO8     2      -0.390  32.960  32.370  1.00  0.00            
ATOM    194  H17 EO8     2      -0.250  33.720  30.750  1.00  0.00            
ATOM    195  H18 EO8     2      -0.980  32.060  31.040  1.00  0.00            
ATOM    196  H19 EO8     2       0.580  30.420  32.030  1.00  0.00            
ATOM    197  H20 EO8     2       2.340  30.690  32.200  1.00  0.00            
ATOM    198  H21 EO8     2       1.210  31.490  33.260  1.00  0.00            
ATOM    199  H22 EO8     2       2.220  29.640  28.650  1.00  0.00            
ATOM    200  H23 EO8     2       4.200  32.860  27.970  1.00  0.00            
ATOM    201  H24 EO8     2       5.550  33.810  29.870  1.00  0.00            
ATOM    202  H25 EO8     2       5.980  32.530  31.840  1.00  0.00            
ATOM    203  H26 EO8     2       3.890  29.110  30.200  1.00  0.00            
TER
ENDMDL
MODEL        1
ATOM      1  C1  BCD     1      20.800  32.450  26.970  1.00  0.00            
ATOM      2  O1  BCD     1      20.460  31.450  26.050  1.00  0.00            
ATOM      3  C2  BCD     1      22.300  32.440  27.090  1.00  0.00            
ATOM      4  O2  BCD     1      22.870  32.870  25.840  1.00  0.00            
ATOM      5  C3  BCD     1      22.800  31.100  27.660  1.00  0.00            
ATOM      6  O3  BCD     1      24.230  31.020  27.820  1.00  0.00            
ATOM      7  C4  BCD     1      21.990  30.740  28.860  1.00  0.00            
ATOM      8  C5  BCD     1      20.450  30.880  28.770  1.00  0.00            
ATOM      9  O4  BCD     1      20.160  32.150  28.190  1.00  0.00            
ATOM     10  C6  BCD     1      19.700  30.650  30.070  1.00  0.00            
ATOM     11  O5  BCD     1      20.040  31.680  31.050  1.00  0.00            
ATOM     12  H1  BCD     1      20.400  33.420  26.650  1.00  0.00            
ATOM     13  H2  BCD     1      22.480  33.270  27.790  1.00  0.00            
ATOM     14  H3  BCD     1      22.370  32.460  25.130  1.00  0.00            
ATOM     15  H4  BCD     1      22.490  30.400  26.870  1.00  0.00            
ATOM     16  H5  BCD     1      24.420  30.140  28.150  1.00  0.00            
ATOM     17  H6  BCD     1      22.280  31.370  29.710  1.00  0.00            
ATOM     18  H7  BCD     1      20.070  30.080  28.120  1.00  0.00            
ATOM     19  H8  BCD     1      18.620  30.520  29.940  1.00  0.00            
ATOM     20  H9  BCD     1      20.080  29.720  30.520  1.00  0.00            
ATOM     21  H10 BCD     1      20.060  31.370  31.950  1.00  0.00            
ATOM     22  C7  BCD     1      18.830  30.830  22.310  1.00  0.00            
ATOM     23  O6  BCD     1      18.710  29.460  22.480  1.00  0.00            
ATOM     24  C8  BCD     1      20.280  31.260  22.240  1.00  0.00            
ATOM     25  O7  BCD     1      21.000  30.420  21.280  1.00  0.00            
ATOM     26  C9  BCD     1      20.790  31.060  23.690  1.00  0.00            
ATOM     27  O8  BCD     1      22.210  31.410  23.860  1.00  0.00            
ATOM     28  C10 BCD     1      20.010  31.800  24.720  1.00  0.00            
ATOM     29  C11 BCD     1      18.530  31.350  24.570  1.00  0.00            
ATOM     30  O9  BCD     1      18.150  31.590  23.250  1.00  0.00            
ATOM     31  C12 BCD     1      17.620  32.250  25.430  1.00  0.00            
ATOM     32  O10 BCD     1      17.780  33.700  25.130  1.00  0.00            
ATOM     33  H11 BCD     1      18.450  31.190  21.340  1.00  0.00            
ATOM     34  H12 BCD     1      20.420  32.300  21.930  1.00  0.00            
ATOM     35  H13 BCD     1      20.600  30.560  20.410  1.00  0.00            
ATOM     36  H14 BCD     1      20.610  30.010  23.950  1.00  0.00            
ATOM     37  H15 BCD     1      22.670  30.730  23.360  1.00  0.00            
ATOM     38  H16 BCD     1      20.160  32.870  24.520  1.00  0.00            
ATOM     39  H17 BCD     1      18.420  30.290  24.840  1.00  0.00            
ATOM     40  H18 BCD     1      16.590  32.020  25.120  1.00  0.00            
ATOM     41  H19 BCD     1      17.760  31.940  26.470  1.00  0.00            
ATOM     42  H20 BCD     1      17.240  33.930  24.370  1.00  0.00            
ATOM     43  C13 BCD     1      16.520  26.360  20.770  1.00  0.00            
ATOM     44  O11 BCD     1      16.510  25.670  22.020  1.00  0.00            
ATOM     45  C14 BCD     1      18.010  26.580  20.240  1.00  0.00            
ATOM     46  O12 BCD     1      18.690  25.290  20.110  1.00  0.00            
ATOM     47  C15 BCD     1      18.790  27.510  21.210  1.00  0.00            
ATOM     48  O13 BCD     1      20.140  27.680  20.760  1.00  0.00            
ATOM     49  C16 BCD     1      18.080  28.850  21.410  1.00  0.00            
ATOM     50  C17 BCD     1      16.660  28.620  21.840  1.00  0.00            
ATOM     51  O14 BCD     1      16.030  27.690  20.960  1.00  0.00            
ATOM     52  C18 BCD     1      15.870  29.860  21.850  1.00  0.00            
ATOM     53  O15 BCD     1      15.830  30.610  20.630  1.00  0.00            
ATOM     54  H21 BCD     1      15.900  25.870  20.010  1.00  0.00            
ATOM     55  H22 BCD     1      17.970  27.020  19.240  1.00  0.00            
ATOM     56  H23 BCD     1      19.610  25.540  20.180  1.00  0.00            
ATOM     57  H24 BCD     1      18.880  27.130  22.240  1.00  0.00            
ATOM     58  H25 BCD     1      20.510  28.410  21.260  1.00  0.00            
ATOM     59  H26 BCD     1      18.130  29.430  20.480  1.00  0.00            
ATOM     60  H27 BCD     1      16.630  28.110  22.820  1.00  0.00            
ATOM     61  H28 BCD     1      14.800  29.690  22.050  1.00  0.00            
ATOM     62  H29 BCD     1      16.110  30.490  22.710  1.00  0.00            
ATOM     63  H30 BCD     1      15.340  31.420  20.790  1.00  0.00            
ATOM     64  C19 BCD     1      15.170  22.510  24.280  1.00  0.00            
ATOM     65  O16 BCD     1      15.860  23.170  25.360  1.00  0.00            
ATOM     66  C20 BCD     1      16.160  22.130  23.150  1.00  0.00            
ATOM     67  O17 BCD     1      17.150  21.270  23.670  1.00  0.00            
ATOM     68  C21 BCD     1      16.880  23.430  22.670  1.00  0.00            
ATOM     69  O18 BCD     1      18.060  23.190  21.860  1.00  0.00            
ATOM     70  C22 BCD     1      15.830  24.420  22.160  1.00  0.00            
ATOM     71  C23 BCD     1      14.640  24.630  23.110  1.00  0.00            
ATOM     72  O19 BCD     1      14.220  23.370  23.650  1.00  0.00            
ATOM     73  C24 BCD     1      13.490  25.270  22.350  1.00  0.00            
ATOM     74  O20 BCD     1      12.560  25.870  23.200  1.00  0.00            
ATOM     75  H31 BCD     1      14.700  21.580  24.640  1.00  0.00            
ATOM     76  H32 BCD     1      15.570  21.650  22.370  1.00  0.00            
ATOM     77  H33 BCD     1      17.620  20.950  22.890  1.00  0.00            
ATOM     78  H34 BCD     1      17.280  23.920  23.560  1.00  0.00            
ATOM     79  H35 BCD     1      18.370  24.070  21.620  1.00  0.00            
ATOM     80  H36 BCD     1      15.390  24.010  21.250  1.00  0.00            
ATOM     81  H37 BCD     1      15.000  25.270  23.920  1.00  0.00            
ATOM     82  H38 BCD     1      13.790  26.040  21.620  1.00  0.00            
ATOM     83  H39 BCD     1      13.010  24.530  21.710  1.00  0.00            
ATOM     84  H40 BCD     1      12.120  25.160  23.670  1.00  0.00            
ATOM     85  C25 BCD     1      16.520  22.500  29.300  1.00  0.00            
ATOM     86  O21 BCD     1      17.730  23.310  29.310  1.00  0.00            
ATOM     87  C26 BCD     1      16.630  21.260  28.470  1.00  0.00            
ATOM     88  O22 BCD     1      17.750  20.430  28.800  1.00  0.00            
ATOM     89  C27 BCD     1      16.690  21.560  26.960  1.00  0.00            
ATOM     90  O23 BCD     1      16.500  20.310  26.270  1.00  0.00            
ATOM     91  C28 BCD     1      15.630  22.640  26.660  1.00  0.00            
ATOM     92  C29 BCD     1      15.560  23.750  27.650  1.00  0.00            
ATOM     93  O24 BCD     1      15.410  23.310  28.970  1.00  0.00            
ATOM     94  C30 BCD     1      14.380  24.740  27.360  1.00  0.00            
ATOM     95  O25 BCD     1      13.100  24.100  27.480  1.00  0.00            
ATOM     96  H41 BCD     1      16.250  22.280  30.340  1.00  0.00            
ATOM     97  H42 BCD     1      15.670  20.740  28.550  1.00  0.00            
ATOM     98  H43 BCD     1      18.460  21.050  28.950  1.00  0.00            
ATOM     99  H44 BCD     1      17.700  21.930  26.710  1.00  0.00            
ATOM    100  H45 BCD     1      16.590  20.350  25.310  1.00  0.00            
ATOM    101  H46 BCD     1      14.650  22.140  26.600  1.00  0.00            
ATOM    102  H47 BCD     1      16.460  24.360  27.560  1.00  0.00            
ATOM    103  H48 BCD     1      14.470  25.540  28.100  1.00  0.00            
ATOM    104  H49 BCD     1      14.480  25.210  26.370  1.00  0.00            
ATOM    105  H50 BCD     1      13.160  23.590  28.290  1.00  0.00            
ATOM    106  C31 BCD     1      21.040  24.320  31.510  1.00  0.00            
ATOM    107  O26 BCD     1      21.360  25.400  30.640  1.00  0.00            
ATOM    108  C32 BCD     1      21.070  22.980  30.790  1.00  0.00            
ATOM    109  O27 BCD     1      22.410  22.670  30.390  1.00  0.00            
ATOM    110  C33 BCD     1      20.040  22.920  29.630  1.00  0.00            
ATOM    111  C34 BCD     1      18.650  23.100  30.330  1.00  0.00            
ATOM    112  C35 BCD     1      18.560  24.310  31.250  1.00  0.00            
ATOM    113  O28 BCD     1      19.730  24.470  32.170  1.00  0.00            
ATOM    114  C36 BCD     1      17.230  24.470  32.030  1.00  0.00            
ATOM    115  O29 BCD     1      17.090  23.280  32.880  1.00  0.00            
ATOM    116  O30 BCD     1      20.180  21.690  28.870  1.00  0.00            
ATOM    117  H51 BCD     1      21.820  24.310  32.280  1.00  0.00            
ATOM    118  H52 BCD     1      20.810  22.170  31.480  1.00  0.00            
ATOM    119  H53 BCD     1      22.950  23.450  30.240  1.00  0.00            
ATOM    120  H54 BCD     1      20.170  23.710  28.880  1.00  0.00            
ATOM    121  H55 BCD     1      21.010  21.700  28.390  1.00  0.00            
ATOM    122  H56 BCD     1      18.400  22.230  30.940  1.00  0.00            
ATOM    123  H57 BCD     1      18.630  25.220  30.640  1.00  0.00            
ATOM    124  H58 BCD     1      17.280  25.380  32.630  1.00  0.00            
ATOM    125  H59 BCD     1      16.480  24.500  31.230  1.00  0.00            
ATOM    126  H60 BCD     1      16.410  23.490  33.520  1.00  0.00            
ATOM    127  C37 BCD     1      22.960  29.220  30.390  1.00  0.00            
ATOM    128  O31 BCD     1      22.370  29.390  29.100  1.00  0.00            
ATOM    129  C38 BCD     1      23.920  28.030  30.420  1.00  0.00            
ATOM    130  O32 BCD     1      24.900  28.410  29.420  1.00  0.00            
ATOM    131  C39 BCD     1      23.150  26.700  30.090  1.00  0.00            
ATOM    132  O33 BCD     1      24.040  25.560  30.000  1.00  0.00            
ATOM    133  C40 BCD     1      22.110  26.460  31.230  1.00  0.00            
ATOM    134  C41 BCD     1      21.200  27.690  31.380  1.00  0.00            
ATOM    135  O34 BCD     1      22.030  28.840  31.460  1.00  0.00            
ATOM    136  C42 BCD     1      20.190  27.640  32.510  1.00  0.00            
ATOM    137  O35 BCD     1      20.710  27.110  33.750  1.00  0.00            
ATOM    138  H61 BCD     1      23.490  30.130  30.680  1.00  0.00            
ATOM    139  H62 BCD     1      24.410  27.920  31.390  1.00  0.00            
ATOM    140  H63 BCD     1      25.790  28.110  29.610  1.00  0.00            
ATOM    141  H64 BCD     1      22.620  26.790  29.130  1.00  0.00            
ATOM    142  H65 BCD     1      24.690  25.640  30.700  1.00  0.00            
ATOM    143  H66 BCD     1      22.600  26.120  32.150  1.00  0.00            
ATOM    144  H67 BCD     1      20.590  27.770  30.470  1.00  0.00            
ATOM    145  H68 BCD     1      19.690  28.620  32.540  1.00  0.00            
ATOM    146  H69 BCD     1      19.400  26.970  32.160  1.00  0.00            
ATOM    147  H70 BCD     1      20.010  26.780  34.330  1.00  0.00            
ATOM    148  C1  EO8     2      20.950  26.560  24.220  1.00  0.00            
ATOM    149  O1  EO8     2      19.990  27.250  24.990  1.00  0.00            
ATOM    150  C2  EO8     2      20.380  27.410  26.410  1.00  0.00            
ATOM    151  C3  EO8     2      19.770  26.290  27.210  1.00  0.00            
ATOM    152  O2  EO8     2      18.360  26.440  27.270  1.00  0.00            
ATOM    153  C4  EO8     2      17.840  27.240  28.250  1.00  0.00            
ATOM    154  O3  EO8     2      18.360  27.380  29.320  1.00  0.00            
ATOM    155  C5  EO8     2      16.380  27.720  27.990  1.00  0.00            
ATOM    156  C6  EO8     2      15.850  27.890  26.790  1.00  0.00            
ATOM    157  C7  EO8     2      16.610  27.940  25.530  1.00  0.00            
ATOM    158  N1  EO8     2      14.500  28.060  26.780  1.00  0.00            
ATOM    159  C8  EO8     2      13.640  28.020  27.880  1.00  0.00            
ATOM    160  C9  EO8     2      12.250  27.880  27.480  1.00  0.00            
ATOM    161  C10 EO8     2      14.160  27.780  29.150  1.00  0.00            
ATOM    162  C11 EO8     2      13.350  27.650  30.420  1.00  0.00            
ATOM    163  O4  EO8     2      13.920  27.730  31.530  1.00  0.00            
ATOM    164  O5  EO8     2      12.020  27.570  30.190  1.00  0.00            
ATOM    165  C12 EO8     2      11.240  27.700  31.360  1.00  0.00            
ATOM    166  C13 EO8     2      10.760  29.110  31.510  1.00  0.00            
ATOM    167  C14 EO8     2       9.970  26.940  31.020  1.00  0.00            
ATOM    168  C15 EO8     2      15.640  27.940  29.320  1.00  0.00            
ATOM    169  C16 EO8     2      15.970  29.270  30.030  1.00  0.00            
ATOM    170  C17 EO8     2      15.760  30.490  29.350  1.00  0.00            
ATOM    171  C18 EO8     2      15.820  31.730  30.120  1.00  0.00            
ATOM    172  C19 EO8     2      16.270  31.750  31.460  1.00  0.00            
ATOM    173  C20 EO8     2      16.530  30.470  32.100  1.00  0.00            
ATOM    174  N2  EO8     2      16.890  30.450  33.570  1.00  0.00            
ATOM    175  O6  EO8     2      17.020  31.500  34.160  1.00  0.00            
ATOM    176  O7  EO8     2      17.060  29.350  34.060  1.00  0.00            
ATOM    177  C21 EO8     2      16.400  29.310  31.430  1.00  0.00            
ATOM    178  H1  EO8     2      21.120  25.530  24.570  1.00  0.00            
ATOM    179  H2  EO8     2      20.560  26.430  23.200  1.00  0.00            
ATOM    180  H3  EO8     2      21.950  26.980  24.360  1.00  0.00            
ATOM    181  H4  EO8     2      19.910  28.350  26.720  1.00  0.00            
ATOM    182  H5  EO8     2      21.460  27.510  26.540  1.00  0.00            
ATOM    183  H6  EO8     2      20.130  26.290  28.250  1.00  0.00
[truncated: 2,009,467 more chars]
