# Supplementary material for: Achieving Chemical Accuracy in Cyclodextrin Host–Guest Binding via Integrative Atomistic Modelling
Source: Adv Sci (Weinh). 2025 Dec 14;13(10):e19782. doi: 10.1002/advs.202519782 (PMC12915143; doi:10.1002/advs.202519782)
Supplement: Supplementary file 1 — Supporting Information [file ADVS-13-e19782-s003.zip › all_poses/BCD.ER3.pdb]

MODEL        1
ATOM      1  C1  BCD     1      23.990  26.030  20.620  1.00  0.00            
ATOM      2  O1  BCD     1      22.520  25.900  20.880  1.00  0.00            
ATOM      3  C2  BCD     1      24.420  24.850  19.730  1.00  0.00            
ATOM      4  O2  BCD     1      23.660  24.860  18.570  1.00  0.00            
ATOM      5  C3  BCD     1      24.290  23.530  20.400  1.00  0.00            
ATOM      6  O3  BCD     1      24.920  22.520  19.570  1.00  0.00            
ATOM      7  C4  BCD     1      24.700  23.500  21.920  1.00  0.00            
ATOM      8  C5  BCD     1      24.240  24.790  22.630  1.00  0.00            
ATOM      9  O4  BCD     1      24.650  25.950  21.880  1.00  0.00            
ATOM     10  C6  BCD     1      24.710  24.990  24.070  1.00  0.00            
ATOM     11  O5  BCD     1      26.150  25.020  24.180  1.00  0.00            
ATOM     12  H1  BCD     1      24.330  26.980  20.200  1.00  0.00            
ATOM     13  H2  BCD     1      25.430  25.090  19.380  1.00  0.00            
ATOM     14  H3  BCD     1      22.750  24.630  18.780  1.00  0.00            
ATOM     15  H4  BCD     1      23.230  23.260  20.440  1.00  0.00            
ATOM     16  H5  BCD     1      24.280  21.950  19.130  1.00  0.00            
ATOM     17  H6  BCD     1      25.780  23.360  22.040  1.00  0.00            
ATOM     18  H7  BCD     1      23.150  24.790  22.730  1.00  0.00            
ATOM     19  H8  BCD     1      24.230  25.930  24.370  1.00  0.00            
ATOM     20  H9  BCD     1      24.360  24.110  24.620  1.00  0.00            
ATOM     21  H10 BCD     1      26.390  25.690  24.820  1.00  0.00            
ATOM     22  C7  BCD     1      19.140  28.090  19.760  1.00  0.00            
ATOM     23  O6  BCD     1      18.480  27.520  20.840  1.00  0.00            
ATOM     24  C8  BCD     1      19.680  27.020  18.820  1.00  0.00            
ATOM     25  O7  BCD     1      18.580  26.390  18.170  1.00  0.00            
ATOM     26  C9  BCD     1      20.530  25.970  19.590  1.00  0.00            
ATOM     27  O8  BCD     1      20.950  24.790  18.870  1.00  0.00            
ATOM     28  C10 BCD     1      21.690  26.750  20.140  1.00  0.00            
ATOM     29  C11 BCD     1      21.300  27.960  20.960  1.00  0.00            
ATOM     30  O9  BCD     1      20.310  28.810  20.220  1.00  0.00            
ATOM     31  C12 BCD     1      22.510  28.840  21.460  1.00  0.00            
ATOM     32  O10 BCD     1      23.150  29.440  20.300  1.00  0.00            
ATOM     33  H11 BCD     1      18.520  28.880  19.330  1.00  0.00            
ATOM     34  H12 BCD     1      20.210  27.450  17.960  1.00  0.00            
ATOM     35  H13 BCD     1      18.920  25.950  17.390  1.00  0.00            
ATOM     36  H14 BCD     1      19.870  25.690  20.420  1.00  0.00            
ATOM     37  H15 BCD     1      20.210  24.200  18.740  1.00  0.00            
ATOM     38  H16 BCD     1      22.220  27.220  19.300  1.00  0.00            
ATOM     39  H17 BCD     1      20.850  27.600  21.900  1.00  0.00            
ATOM     40  H18 BCD     1      22.080  29.670  22.030  1.00  0.00            
ATOM     41  H19 BCD     1      23.290  28.280  21.990  1.00  0.00            
ATOM     42  H20 BCD     1      23.970  29.780  20.670  1.00  0.00            
ATOM     43  C13 BCD     1      14.650  26.990  22.310  1.00  0.00            
ATOM     44  O11 BCD     1      14.880  25.590  22.430  1.00  0.00            
ATOM     45  C14 BCD     1      14.720  27.440  20.870  1.00  0.00            
ATOM     46  O12 BCD     1      13.740  26.760  20.120  1.00  0.00            
ATOM     47  C15 BCD     1      16.070  27.140  20.260  1.00  0.00            
ATOM     48  O13 BCD     1      16.200  27.520  18.860  1.00  0.00            
ATOM     49  C16 BCD     1      17.130  27.900  21.140  1.00  0.00            
ATOM     50  C17 BCD     1      17.030  27.460  22.580  1.00  0.00            
ATOM     51  O14 BCD     1      15.690  27.680  22.980  1.00  0.00            
ATOM     52  C18 BCD     1      17.830  28.170  23.670  1.00  0.00            
ATOM     53  O15 BCD     1      17.620  29.590  23.670  1.00  0.00            
ATOM     54  H21 BCD     1      13.640  27.200  22.660  1.00  0.00            
ATOM     55  H22 BCD     1      14.600  28.530  20.810  1.00  0.00            
ATOM     56  H23 BCD     1      13.760  26.940  19.180  1.00  0.00            
ATOM     57  H24 BCD     1      16.220  26.060  20.420  1.00  0.00            
ATOM     58  H25 BCD     1      16.990  27.140  18.480  1.00  0.00            
ATOM     59  H26 BCD     1      16.960  28.980  21.050  1.00  0.00            
ATOM     60  H27 BCD     1      17.340  26.420  22.680  1.00  0.00            
ATOM     61  H28 BCD     1      17.620  27.770  24.670  1.00  0.00            
ATOM     62  H29 BCD     1      18.900  28.030  23.460  1.00  0.00            
ATOM     63  H30 BCD     1      18.460  30.030  23.500  1.00  0.00            
ATOM     64  C19 BCD     1      13.390  22.540  24.670  1.00  0.00            
ATOM     65  O16 BCD     1      14.050  21.560  23.940  1.00  0.00            
ATOM     66  C20 BCD     1      12.440  23.380  23.880  1.00  0.00            
ATOM     67  O17 BCD     1      11.360  22.610  23.470  1.00  0.00            
ATOM     68  C21 BCD     1      13.130  24.150  22.790  1.00  0.00            
ATOM     69  O18 BCD     1      12.250  24.890  22.040  1.00  0.00            
ATOM     70  C22 BCD     1      14.150  25.010  23.470  1.00  0.00            
ATOM     71  C23 BCD     1      15.150  24.300  24.460  1.00  0.00            
ATOM     72  O19 BCD     1      14.280  23.440  25.340  1.00  0.00            
ATOM     73  C24 BCD     1      16.040  25.260  25.320  1.00  0.00            
ATOM     74  O20 BCD     1      15.280  26.270  25.960  1.00  0.00            
ATOM     75  H31 BCD     1      12.850  22.000  25.460  1.00  0.00            
ATOM     76  H32 BCD     1      11.890  24.020  24.580  1.00  0.00            
ATOM     77  H33 BCD     1      11.140  22.820  22.560  1.00  0.00            
ATOM     78  H34 BCD     1      13.720  23.560  22.080  1.00  0.00            
ATOM     79  H35 BCD     1      12.630  25.420  21.330  1.00  0.00            
ATOM     80  H36 BCD     1      13.570  25.700  24.100  1.00  0.00            
ATOM     81  H37 BCD     1      15.830  23.720  23.820  1.00  0.00            
ATOM     82  H38 BCD     1      16.560  24.730  26.130  1.00  0.00            
ATOM     83  H39 BCD     1      16.710  25.810  24.650  1.00  0.00            
ATOM     84  H40 BCD     1      14.670  25.850  26.580  1.00  0.00            
ATOM     85  C25 BCD     1      15.890  17.920  24.860  1.00  0.00            
ATOM     86  O21 BCD     1      17.150  18.470  24.430  1.00  0.00            
ATOM     87  C26 BCD     1      14.910  17.970  23.750  1.00  0.00            
ATOM     88  O22 BCD     1      15.290  17.190  22.640  1.00  0.00            
ATOM     89  C27 BCD     1      14.610  19.470  23.320  1.00  0.00            
ATOM     90  O23 BCD     1      13.670  19.430  22.240  1.00  0.00            
ATOM     91  C28 BCD     1      14.120  20.290  24.480  1.00  0.00            
ATOM     92  C29 BCD     1      15.090  20.080  25.670  1.00  0.00            
ATOM     93  O24 BCD     1      15.380  18.650  25.910  1.00  0.00            
ATOM     94  C30 BCD     1      14.610  20.670  27.040  1.00  0.00            
ATOM     95  O25 BCD     1      13.250  20.350  27.300  1.00  0.00            
ATOM     96  H41 BCD     1      15.990  16.880  25.180  1.00  0.00            
ATOM     97  H42 BCD     1      13.940  17.680  24.170  1.00  0.00            
ATOM     98  H43 BCD     1      14.890  17.640  21.890  1.00  0.00            
ATOM     99  H44 BCD     1      15.570  19.830  22.930  1.00  0.00            
ATOM    100  H45 BCD     1      13.610  20.290  21.830  1.00  0.00            
ATOM    101  H46 BCD     1      13.100  19.960  24.670  1.00  0.00            
ATOM    102  H47 BCD     1      16.060  20.570  25.500  1.00  0.00            
ATOM    103  H48 BCD     1      15.230  20.300  27.860  1.00  0.00            
ATOM    104  H49 BCD     1      14.770  21.750  26.920  1.00  0.00            
ATOM    105  H50 BCD     1      13.010  20.880  28.070  1.00  0.00            
ATOM    106  C31 BCD     1      21.150  17.680  24.690  1.00  0.00            
ATOM    107  O26 BCD     1      21.440  18.970  24.070  1.00  0.00            
ATOM    108  C32 BCD     1      20.420  16.860  23.610  1.00  0.00            
ATOM    109  O27 BCD     1      21.160  16.890  22.450  1.00  0.00            
ATOM    110  C33 BCD     1      19.050  17.390  23.340  1.00  0.00            
ATOM    111  C34 BCD     1      18.300  17.620  24.730  1.00  0.00            
ATOM    112  C35 BCD     1      19.130  18.440  25.700  1.00  0.00            
ATOM    113  O28 BCD     1      20.410  17.760  25.910  1.00  0.00            
ATOM    114  C36 BCD     1      18.510  18.550  27.040  1.00  0.00            
ATOM    115  O29 BCD     1      18.180  17.230  27.500  1.00  0.00            
ATOM    116  O30 BCD     1      18.300  16.590  22.440  1.00  0.00            
ATOM    117  H51 BCD     1      22.110  17.170  24.830  1.00  0.00            
ATOM    118  H52 BCD     1      20.260  15.830  23.970  1.00  0.00            
ATOM    119  H53 BCD     1      20.870  16.210  21.840  1.00  0.00            
ATOM    120  H54 BCD     1      19.050  18.390  22.890  1.00  0.00            
ATOM    121  H55 BCD     1      17.460  17.060  22.370  1.00  0.00            
ATOM    122  H56 BCD     1      17.980  16.700  25.240  1.00  0.00            
ATOM    123  H57 BCD     1      19.270  19.460  25.320  1.00  0.00            
ATOM    124  H58 BCD     1      19.230  19.050  27.710  1.00  0.00            
ATOM    125  H59 BCD     1      17.640  19.210  27.080  1.00  0.00            
ATOM    126  H60 BCD     1      17.740  17.430  28.330  1.00  0.00            
ATOM    127  C37 BCD     1      24.600  21.690  23.540  1.00  0.00            
ATOM    128  O31 BCD     1      23.990  22.410  22.430  1.00  0.00            
ATOM    129  C38 BCD     1      24.850  20.210  23.300  1.00  0.00            
ATOM    130  O32 BCD     1      25.810  20.000  22.240  1.00  0.00            
ATOM    131  C39 BCD     1      23.580  19.490  23.060  1.00  0.00            
ATOM    132  O33 BCD     1      23.840  18.080  22.780  1.00  0.00            
ATOM    133  C40 BCD     1      22.730  19.610  24.290  1.00  0.00            
ATOM    134  C41 BCD     1      22.460  21.120  24.580  1.00  0.00            
ATOM    135  O34 BCD     1      23.730  21.770  24.640  1.00  0.00            
ATOM    136  C42 BCD     1      21.860  21.370  25.960  1.00  0.00            
ATOM    137  O35 BCD     1      22.630  20.900  27.070  1.00  0.00            
ATOM    138  H61 BCD     1      25.510  22.210  23.870  1.00  0.00            
ATOM    139  H62 BCD     1      25.320  19.760  24.190  1.00  0.00            
ATOM    140  H63 BCD     1      25.820  19.050  22.100  1.00  0.00            
ATOM    141  H64 BCD     1      22.990  19.820  22.200  1.00  0.00            
ATOM    142  H65 BCD     1      22.980  17.670  22.620  1.00  0.00            
ATOM    143  H66 BCD     1      23.250  19.150  25.140  1.00  0.00            
ATOM    144  H67 BCD     1      21.860  21.430  23.710  1.00  0.00            
ATOM    145  H68 BCD     1      21.620  22.440  26.030  1.00  0.00            
ATOM    146  H69 BCD     1      20.810  21.040  25.940  1.00  0.00            
ATOM    147  H70 BCD     1      23.520  21.170  26.820  1.00  0.00            
ATOM    148  C1  ER3     2      22.360  29.620  26.070  1.00  0.00            
ATOM    149  O1  ER3     2      21.370  28.560  26.260  1.00  0.00            
ATOM    150  C2  ER3     2      21.360  27.570  25.300  1.00  0.00            
ATOM    151  O2  ER3     2      21.810  27.800  24.180  1.00  0.00            
ATOM    152  N1  ER3     2      20.490  26.660  25.690  1.00  0.00            
ATOM    153  C3  ER3     2      20.220  25.590  25.020  1.00  0.00            
ATOM    154  N2  ER3     2      19.270  24.710  25.440  1.00  0.00            
ATOM    155  C4  ER3     2      19.300  23.790  24.540  1.00  0.00            
ATOM    156  C5  ER3     2      18.510  22.670  24.540  1.00  0.00            
ATOM    157  C6  ER3     2      18.660  21.760  23.440  1.00  0.00            
ATOM    158  C7  ER3     2      19.620  21.980  22.420  1.00  0.00            
ATOM    159  C8  ER3     2      19.890  20.990  21.280  1.00  0.00            
ATOM    160  O3  ER3     2      21.000  20.950  20.760  1.00  0.00            
ATOM    161  C9  ER3     2      18.770  20.160  20.770  1.00  0.00            
ATOM    162  C10 ER3     2      17.460  20.670  20.810  1.00  0.00            
ATOM    163  C11 ER3     2      16.390  19.910  20.300  1.00  0.00            
ATOM    164  C12 ER3     2      16.610  18.640  19.770  1.00  0.00            
ATOM    165  C13 ER3     2      17.940  18.120  19.700  1.00  0.00            
ATOM    166  C14 ER3     2      19.030  18.890  20.240  1.00  0.00            
ATOM    167  C15 ER3     2      20.410  23.140  22.460  1.00  0.00            
ATOM    168  C16 ER3     2      20.220  24.010  23.550  1.00  0.00            
ATOM    169  N3  ER3     2      20.890  25.160  23.830  1.00  0.00            
ATOM    170  H1  ER3     2      23.360  29.200  25.940  1.00  0.00            
ATOM    171  H2  ER3     2      22.090  30.290  25.240  1.00  0.00            
ATOM    172  H3  ER3     2      22.550  30.160  27.000  1.00  0.00            
ATOM    173  H4  ER3     2      19.970  26.890  26.530  1.00  0.00            
ATOM    174  H5  ER3     2      17.770  22.480  25.300  1.00  0.00            
ATOM    175  H6  ER3     2      18.130  20.810  23.420  1.00  0.00            
ATOM    176  H7  ER3     2      17.230  21.650  21.220  1.00  0.00            
ATOM    177  H8  ER3     2      15.400  20.360  20.320  1.00  0.00            
ATOM    178  H9  ER3     2      15.810  18.000  19.430  1.00  0.00            
ATOM    179  H10 ER3     2      18.120  17.130  19.280  1.00  0.00            
ATOM    180  H11 ER3     2      20.030  18.460  20.190  1.00  0.00            
ATOM    181  H12 ER3     2      21.150  23.280  21.680  1.00  0.00            
ATOM    182  H13 ER3     2      21.660  25.570  23.320  1.00  0.00            
TER
ENDMDL
MODEL        1
ATOM      1  C1  BCD     1      25.570  24.420  21.700  1.00  0.00            
ATOM      2  O1  BCD     1      24.230  24.800  21.660  1.00  0.00            
ATOM      3  C2  BCD     1      25.810  23.060  21.060  1.00  0.00            
ATOM      4  O2  BCD     1      25.370  23.110  19.640  1.00  0.00            
ATOM      5  C3  BCD     1      25.060  21.970  21.860  1.00  0.00            
ATOM      6  O3  BCD     1      25.240  20.650  21.250  1.00  0.00            
ATOM      7  C4  BCD     1      25.450  22.010  23.330  1.00  0.00            
ATOM      8  C5  BCD     1      25.260  23.420  23.900  1.00  0.00            
ATOM      9  O4  BCD     1      26.010  24.310  23.060  1.00  0.00            
ATOM     10  C6  BCD     1      25.600  23.640  25.320  1.00  0.00            
ATOM     11  O5  BCD     1      26.910  23.260  25.620  1.00  0.00            
ATOM     12  H1  BCD     1      26.300  25.120  21.290  1.00  0.00            
ATOM     13  H2  BCD     1      26.890  22.870  21.150  1.00  0.00            
ATOM     14  H3  BCD     1      24.530  23.560  19.510  1.00  0.00            
ATOM     15  H4  BCD     1      23.980  22.150  21.880  1.00  0.00            
ATOM     16  H5  BCD     1      25.610  20.670  20.370  1.00  0.00            
ATOM     17  H6  BCD     1      26.470  21.650  23.480  1.00  0.00            
ATOM     18  H7  BCD     1      24.210  23.730  23.810  1.00  0.00            
ATOM     19  H8  BCD     1      25.390  24.670  25.630  1.00  0.00            
ATOM     20  H9  BCD     1      24.870  23.150  25.990  1.00  0.00            
ATOM     21  H10 BCD     1      27.580  23.730  25.120  1.00  0.00            
ATOM     22  C7  BCD     1      21.490  27.470  20.400  1.00  0.00            
ATOM     23  O6  BCD     1      20.810  27.010  21.590  1.00  0.00            
ATOM     24  C8  BCD     1      21.650  26.280  19.460  1.00  0.00            
ATOM     25  O7  BCD     1      20.390  25.720  18.970  1.00  0.00            
ATOM     26  C9  BCD     1      22.510  25.210  20.110  1.00  0.00            
ATOM     27  O8  BCD     1      22.920  24.160  19.120  1.00  0.00            
ATOM     28  C10 BCD     1      23.800  25.730  20.700  1.00  0.00            
ATOM     29  C11 BCD     1      23.640  27.090  21.410  1.00  0.00            
ATOM     30  O9  BCD     1      22.750  28.010  20.700  1.00  0.00            
ATOM     31  C12 BCD     1      24.930  27.810  21.690  1.00  0.00            
ATOM     32  O10 BCD     1      25.780  27.860  20.590  1.00  0.00            
ATOM     33  H11 BCD     1      20.930  28.280  19.910  1.00  0.00            
ATOM     34  H12 BCD     1      22.290  26.600  18.620  1.00  0.00            
ATOM     35  H13 BCD     1      20.670  25.070  18.320  1.00  0.00            
ATOM     36  H14 BCD     1      21.910  24.790  20.920  1.00  0.00            
ATOM     37  H15 BCD     1      22.280  23.450  19.200  1.00  0.00            
ATOM     38  H16 BCD     1      24.520  25.810  19.880  1.00  0.00            
ATOM     39  H17 BCD     1      23.160  26.870  22.370  1.00  0.00            
ATOM     40  H18 BCD     1      24.720  28.800  22.090  1.00  0.00            
ATOM     41  H19 BCD     1      25.550  27.280  22.430  1.00  0.00            
ATOM     42  H20 BCD     1      26.380  28.590  20.730  1.00  0.00            
ATOM     43  C13 BCD     1      17.360  27.750  23.690  1.00  0.00            
ATOM     44  O11 BCD     1      17.310  26.470  24.220  1.00  0.00            
ATOM     45  C14 BCD     1      17.300  27.750  22.180  1.00  0.00            
ATOM     46  O12 BCD     1      16.130  27.080  21.800  1.00  0.00            
ATOM     47  C15 BCD     1      18.480  27.130  21.530  1.00  0.00            
ATOM     48  O13 BCD     1      18.370  27.130  20.080  1.00  0.00            
ATOM     49  C16 BCD     1      19.700  27.830  21.980  1.00  0.00            
ATOM     50  C17 BCD     1      19.820  27.750  23.540  1.00  0.00            
ATOM     51  O14 BCD     1      18.610  28.310  24.070  1.00  0.00            
ATOM     52  C18 BCD     1      21.010  28.530  24.080  1.00  0.00            
ATOM     53  O15 BCD     1      21.060  29.860  23.540  1.00  0.00            
ATOM     54  H21 BCD     1      16.540  28.330  24.120  1.00  0.00            
ATOM     55  H22 BCD     1      17.300  28.810  21.880  1.00  0.00            
ATOM     56  H23 BCD     1      16.220  26.750  20.900  1.00  0.00            
ATOM     57  H24 BCD     1      18.480  26.090  21.890  1.00  0.00            
ATOM     58  H25 BCD     1      19.140  26.660  19.740  1.00  0.00            
ATOM     59  H26 BCD     1      19.750  28.850  21.580  1.00  0.00            
ATOM     60  H27 BCD     1      19.980  26.710  23.870  1.00  0.00            
ATOM     61  H28 BCD     1      21.010  28.490  25.180  1.00  0.00            
ATOM     62  H29 BCD     1      21.820  27.850  23.780  1.00  0.00            
ATOM     63  H30 BCD     1      21.940  30.240  23.660  1.00  0.00            
ATOM     64  C19 BCD     1      15.280  24.300  27.090  1.00  0.00            
ATOM     65  O16 BCD     1      15.920  23.170  26.870  1.00  0.00            
ATOM     66  C20 BCD     1      14.500  24.800  25.860  1.00  0.00            
ATOM     67  O17 BCD     1      13.610  23.770  25.470  1.00  0.00            
ATOM     68  C21 BCD     1      15.390  25.220  24.760  1.00  0.00            
ATOM     69  O18 BCD     1      14.580  25.720  23.560  1.00  0.00            
ATOM     70  C22 BCD     1      16.340  26.300  25.250  1.00  0.00            
ATOM     71  C23 BCD     1      17.110  25.750  26.450  1.00  0.00            
ATOM     72  O19 BCD     1      16.200  25.300  27.490  1.00  0.00            
ATOM     73  C24 BCD     1      18.170  26.770  26.980  1.00  0.00            
ATOM     74  O20 BCD     1      17.710  27.990  27.640  1.00  0.00            
ATOM     75  H31 BCD     1      14.600  24.160  27.940  1.00  0.00            
ATOM     76  H32 BCD     1      13.900  25.620  26.280  1.00  0.00            
ATOM     77  H33 BCD     1      13.510  23.910  24.530  1.00  0.00            
ATOM     78  H34 BCD     1      16.020  24.360  24.480  1.00  0.00            
ATOM     79  H35 BCD     1      15.310  25.900  22.960  1.00  0.00            
ATOM     80  H36 BCD     1      15.680  27.130  25.540  1.00  0.00            
ATOM     81  H37 BCD     1      17.670  24.910  26.020  1.00  0.00            
ATOM     82  H38 BCD     1      18.690  26.250  27.800  1.00  0.00            
ATOM     83  H39 BCD     1      18.800  27.040  26.130  1.00  0.00            
ATOM     84  H40 BCD     1      18.480  28.280  28.140  1.00  0.00            
ATOM     85  C25 BCD     1      16.550  19.380  28.510  1.00  0.00            
ATOM     86  O21 BCD     1      17.730  19.410  27.820  1.00  0.00            
ATOM     87  C26 BCD     1      15.490  19.550  27.420  1.00  0.00            
ATOM     88  O22 BCD     1      15.450  18.450  26.550  1.00  0.00            
ATOM     89  C27 BCD     1      15.560  20.870  26.690  1.00  0.00            
ATOM     90  O23 BCD     1      14.440  21.050  25.830  1.00  0.00            
ATOM     91  C28 BCD     1      15.600  22.020  27.630  1.00  0.00            
ATOM     92  C29 BCD     1      16.620  21.750  28.780  1.00  0.00            
ATOM     93  O24 BCD     1      16.480  20.490  29.410  1.00  0.00            
ATOM     94  C30 BCD     1      16.640  22.760  29.910  1.00  0.00            
ATOM     95  O25 BCD     1      15.370  22.780  30.630  1.00  0.00            
ATOM     96  H41 BCD     1      16.610  18.410  29.010  1.00  0.00            
ATOM     97  H42 BCD     1      14.620  19.500  28.090  1.00  0.00            
ATOM     98  H43 BCD     1      16.350  18.150  26.360  1.00  0.00            
ATOM     99  H44 BCD     1      16.430  20.750  26.020  1.00  0.00            
ATOM    100  H45 BCD     1      14.290  21.990  25.700  1.00  0.00            
ATOM    101  H46 BCD     1      14.620  22.120  28.110  1.00  0.00            
ATOM    102  H47 BCD     1      17.590  21.780  28.260  1.00  0.00            
ATOM    103  H48 BCD     1      17.420  22.510  30.640  1.00  0.00            
ATOM    104  H49 BCD     1      16.870  23.760  29.510  1.00  0.00            
ATOM    105  H50 BCD     1      15.080  21.880  30.820  1.00  0.00            
ATOM    106  C31 BCD     1      21.260  17.450  27.240  1.00  0.00            
ATOM    107  O26 BCD     1      21.620  18.640  26.560  1.00  0.00            
ATOM    108  C32 BCD     1      20.010  16.870  26.610  1.00  0.00            
ATOM    109  O27 BCD     1      20.400  16.340  25.340  1.00  0.00            
ATOM    110  C33 BCD     1      18.840  17.770  26.560  1.00  0.00            
ATOM    111  C34 BCD     1      18.550  18.280  27.980  1.00  0.00            
ATOM    112  C35 BCD     1      19.860  18.710  28.800  1.00  0.00            
ATOM    113  O28 BCD     1      20.900  17.720  28.620  1.00  0.00            
ATOM    114  C36 BCD     1      19.720  18.890  30.330  1.00  0.00            
ATOM    115  O29 BCD     1      19.130  17.770  30.960  1.00  0.00            
ATOM    116  O30 BCD     1      17.630  17.150  26.010  1.00  0.00            
ATOM    117  H51 BCD     1      22.090  16.740  27.350  1.00  0.00            
ATOM    118  H52 BCD     1      19.760  16.050  27.290  1.00  0.00            
ATOM    119  H53 BCD     1      19.810  15.590  25.210  1.00  0.00            
ATOM    120  H54 BCD     1      19.100  18.650  25.960  1.00  0.00            
ATOM    121  H55 BCD     1      17.820  16.960  25.090  1.00  0.00            
ATOM    122  H56 BCD     1      18.040  17.500  28.570  1.00  0.00            
ATOM    123  H57 BCD     1      20.190  19.690  28.420  1.00  0.00            
ATOM    124  H58 BCD     1      20.630  19.200  30.860  1.00  0.00            
ATOM    125  H59 BCD     1      19.120  19.790  30.530  1.00  0.00            
ATOM    126  H60 BCD     1      18.300  18.050  31.340  1.00  0.00            
ATOM    127  C37 BCD     1      25.160  20.270  25.000  1.00  0.00            
ATOM    128  O31 BCD     1      24.620  21.040  23.950  1.00  0.00            
ATOM    129  C38 BCD     1      24.900  18.780  24.850  1.00  0.00            
ATOM    130  O32 BCD     1      25.300  18.450  23.540  1.00  0.00            
ATOM    131  C39 BCD     1      23.400  18.520  25.090  1.00  0.00            
ATOM    132  O33 BCD     1      23.060  17.080  24.750  1.00  0.00            
ATOM    133  C40 BCD     1      23.030  18.940  26.530  1.00  0.00            
ATOM    134  C41 BCD     1      23.270  20.400  26.640  1.00  0.00            
ATOM    135  O34 BCD     1      24.660  20.640  26.280  1.00  0.00            
ATOM    136  C42 BCD     1      22.950  21.030  27.990  1.00  0.00            
ATOM    137  O35 BCD     1      24.040  20.640  28.840  1.00  0.00            
ATOM    138  H61 BCD     1      26.260  20.360  25.030  1.00  0.00            
ATOM    139  H62 BCD     1      25.520  18.200  25.550  1.00  0.00            
ATOM    140  H63 BCD     1      24.960  19.180  23.010  1.00  0.00            
ATOM    141  H64 BCD     1      22.840  19.160  24.390  1.00  0.00            
ATOM    142  H65 BCD     1      22.100  17.040  24.760  1.00  0.00            
ATOM    143  H66 BCD     1      23.580  18.350  27.270  1.00  0.00            
ATOM    144  H67 BCD     1      22.570  20.840  25.920  1.00  0.00            
ATOM    145  H68 BCD     1      22.810  22.100  27.810  1.00  0.00            
ATOM    146  H69 BCD     1      22.010  20.570  28.340  1.00  0.00            
ATOM    147  H70 BCD     1      24.850  20.880  28.390  1.00  0.00            
ATOM    148  C1  ER3     2      25.500  29.230  26.280  1.00  0.00            
ATOM    149  O1  ER3     2      24.370  28.320  26.540  1.00  0.00            
ATOM    150  C2  ER3     2      24.040  27.220  25.750  1.00  0.00            
ATOM    151  O2  ER3     2      24.470  26.940  24.670  1.00  0.00            
ATOM    152  N1  ER3     2      23.010  26.580  26.370  1.00  0.00            
ATOM    153  C3  ER3     2      22.240  25.680  25.890  1.00  0.00            
ATOM    154  N2  ER3     2      21.300  25.140  26.730  1.00  0.00            
ATOM    155  C4  ER3     2      20.910  24.060  26.060  1.00  0.00            
ATOM    156  C5  ER3     2      20.020  23.050  26.490  1.00  0.00            
ATOM    157  C6  ER3     2      19.840  21.990  25.580  1.00  0.00            
ATOM    158  C7  ER3     2      20.580  21.910  24.390  1.00  0.00            
ATOM    159  C8  ER3     2      20.450  20.750  23.490  1.00  0.00            
ATOM    160  O3  ER3     2      21.410  20.440  22.830  1.00  0.00            
ATOM    161  C9  ER3     2      19.140  19.920  23.350  1.00  0.00            
ATOM    162  C10 ER3     2      17.880  20.500  23.570  1.00  0.00            
ATOM    163  C11 ER3     2      16.740  19.740  23.280  1.00  0.00            
ATOM    164  C12 ER3     2      16.780  18.400  22.980  1.00  0.00            
ATOM    165  C13 ER3     2      18.010  17.820  22.720  1.00  0.00            
ATOM    166  C14 ER3     2      19.170  18.580  22.930  1.00  0.00            
ATOM    167  C15 ER3     2      21.480  22.950  24.000  1.00  0.00            
ATOM    168  C16 ER3     2      21.570  23.970  24.890  1.00  0.00            
ATOM    169  N3  ER3     2      22.310  25.090  24.680  1.00  0.00            
ATOM    170  H1  ER3     2      25.860  29.630  27.240  1.00  0.00            
ATOM    171  H2  ER3     2      26.370  28.740  25.820  1.00  0.00            
ATOM    172  H3  ER3     2      25.130  30.040  25.640  1.00  0.00            
ATOM    173  H4  ER3     2      22.750  26.830  27.320  1.00  0.00            
ATOM    174  H5  ER3     2      19.520  23.140  27.460  1.00  0.00            
ATOM    175  H6  ER3     2      19.280  21.120  25.910  1.00  0.00            
ATOM    176  H7  ER3     2      17.750  21.520  23.910  1.00  0.00            
ATOM    177  H8  ER3     2      15.750  20.170  23.400  1.00  0.00            
ATOM    178  H9  ER3     2      15.830  17.910  22.800  1.00  0.00            
ATOM    179  H10 ER3     2      18.080  16.800  22.380  1.00  0.00            
ATOM    180  H11 ER3     2      20.110  18.110  22.660  1.00  0.00            
ATOM    181  H12 ER3     2      21.960  22.920  23.030  1.00  0.00            
ATOM    182  H13 ER3     2      22.860  25.350  23.870  1.00  0.00            
TER
ENDMDL
MODEL        1
ATOM      1  C1  BCD     1      26.730  28.440  19.280  1.00  0.00            
ATOM      2  O1  BCD     1      25.910  29.530  19.740  1.00  0.00            
ATOM      3  C2  BCD     1      25.950  27.370  18.610  1.00  0.00            
ATOM      4  O2  BCD     1      25.530  27.820  17.380  1.00  0.00            
ATOM      5  C3  BCD     1      24.830  26.940  19.600  1.00  0.00            
ATOM      6  O3  BCD     1      24.110  25.800  19.050  1.00  0.00            
ATOM      7  C4  BCD     1      25.450  26.600  20.990  1.00  0.00            
ATOM      8  C5  BCD     1      26.560  27.490  21.550  1.00  0.00            
ATOM      9  O4  BCD     1      27.400  27.850  20.410  1.00  0.00            
ATOM     10  C6  BCD     1      27.260  26.820  22.670  1.00  0.00            
ATOM     11  O5  BCD     1      27.880  25.530  22.430  1.00  0.00            
ATOM     12  H1  BCD     1      27.520  28.750  18.580  1.00  0.00            
ATOM     13  H2  BCD     1      26.630  26.520  18.490  1.00  0.00            
ATOM     14  H3  BCD     1      24.660  27.470  17.190  1.00  0.00            
ATOM     15  H4  BCD     1      24.080  27.730  19.730  1.00  0.00            
ATOM     16  H5  BCD     1      23.770  25.170  19.700  1.00  0.00            
ATOM     17  H6  BCD     1      25.780  25.560  20.980  1.00  0.00            
ATOM     18  H7  BCD     1      26.030  28.350  21.990  1.00  0.00            
ATOM     19  H8  BCD     1      28.010  27.540  23.040  1.00  0.00            
ATOM     20  H9  BCD     1      26.570  26.690  23.510  1.00  0.00            
ATOM     21  H10 BCD     1      28.430  25.520  21.640  1.00  0.00            
ATOM     22  C7  BCD     1      25.920  33.610  19.360  1.00  0.00            
ATOM     23  O6  BCD     1      24.550  33.700  19.730  1.00  0.00            
ATOM     24  C8  BCD     1      26.130  32.820  18.020  1.00  0.00            
ATOM     25  O7  BCD     1      25.310  33.290  16.870  1.00  0.00            
ATOM     26  C9  BCD     1      25.910  31.330  18.260  1.00  0.00            
ATOM     27  O8  BCD     1      26.270  30.550  17.150  1.00  0.00            
ATOM     28  C10 BCD     1      26.490  30.800  19.560  1.00  0.00            
ATOM     29  C11 BCD     1      26.320  31.740  20.730  1.00  0.00            
ATOM     30  O9  BCD     1      26.700  33.050  20.400  1.00  0.00            
ATOM     31  C12 BCD     1      27.090  31.230  21.930  1.00  0.00            
ATOM     32  O10 BCD     1      28.440  31.050  21.560  1.00  0.00            
ATOM     33  H11 BCD     1      26.390  34.580  19.190  1.00  0.00            
ATOM     34  H12 BCD     1      27.180  33.000  17.730  1.00  0.00            
ATOM     35  H13 BCD     1      24.750  33.960  17.270  1.00  0.00            
ATOM     36  H14 BCD     1      24.830  31.230  18.460  1.00  0.00            
ATOM     37  H15 BCD     1      25.880  29.680  17.220  1.00  0.00            
ATOM     38  H16 BCD     1      27.560  30.750  19.350  1.00  0.00            
ATOM     39  H17 BCD     1      25.260  31.760  21.020  1.00  0.00            
ATOM     40  H18 BCD     1      26.970  31.910  22.780  1.00  0.00            
ATOM     41  H19 BCD     1      26.790  30.220  22.250  1.00  0.00            
ATOM     42  H20 BCD     1      28.900  31.080  22.400  1.00  0.00            
ATOM     43  C13 BCD     1      21.760  36.480  20.440  1.00  0.00            
ATOM     44  O11 BCD     1      20.690  35.530  20.320  1.00  0.00            
ATOM     45  C14 BCD     1      22.560  36.630  19.190  1.00  0.00            
ATOM     46  O12 BCD     1      21.820  36.980  18.100  1.00  0.00            
ATOM     47  C15 BCD     1      23.370  35.410  18.810  1.00  0.00            
ATOM     48  O13 BCD     1      24.230  35.680  17.750  1.00  0.00            
ATOM     49  C16 BCD     1      24.150  34.990  20.030  1.00  0.00            
ATOM     50  C17 BCD     1      23.370  34.910  21.320  1.00  0.00            
ATOM     51  O14 BCD     1      22.630  36.110  21.480  1.00  0.00            
ATOM     52  C18 BCD     1      24.210  34.610  22.520  1.00  0.00            
ATOM     53  O15 BCD     1      25.030  35.780  22.830  1.00  0.00            
ATOM     54  H21 BCD     1      21.400  37.450  20.800  1.00  0.00            
ATOM     55  H22 BCD     1      23.350  37.390  19.260  1.00  0.00            
ATOM     56  H23 BCD     1      21.190  36.280  17.930  1.00  0.00            
ATOM     57  H24 BCD     1      22.640  34.640  18.490  1.00  0.00            
ATOM     58  H25 BCD     1      23.860  36.380  17.200  1.00  0.00            
ATOM     59  H26 BCD     1      24.970  35.710  20.130  1.00  0.00            
ATOM     60  H27 BCD     1      22.750  34.010  21.220  1.00  0.00            
ATOM     61  H28 BCD     1      23.600  34.300  23.380  1.00  0.00            
ATOM     62  H29 BCD     1      24.920  33.810  22.270  1.00  0.00            
ATOM     63  H30 BCD     1      24.480  36.540  23.030  1.00  0.00            
ATOM     64  C19 BCD     1      16.950  35.340  22.030  1.00  0.00            
ATOM     65  O16 BCD     1      17.300  33.930  22.040  1.00  0.00            
ATOM     66  C20 BCD     1      16.860  35.750  20.590  1.00  0.00            
ATOM     67  O17 BCD     1      15.820  35.010  19.980  1.00  0.00            
ATOM     68  C21 BCD     1      18.280  35.380  19.980  1.00  0.00            
ATOM     69  O18 BCD     1      18.400  35.790  18.640  1.00  0.00            
ATOM     70  C22 BCD     1      19.440  36.020  20.810  1.00  0.00            
ATOM     71  C23 BCD     1      19.300  35.830  22.360  1.00  0.00            
ATOM     72  O19 BCD     1      17.930  36.070  22.720  1.00  0.00            
ATOM     73  C24 BCD     1      20.190  36.670  23.270  1.00  0.00            
ATOM     74  O20 BCD     1      20.140  38.050  22.860  1.00  0.00            
ATOM     75  H31 BCD     1      16.030  35.470  22.610  1.00  0.00            
ATOM     76  H32 BCD     1      16.730  36.840  20.610  1.00  0.00            
ATOM     77  H33 BCD     1      15.040  35.000  20.550  1.00  0.00            
ATOM     78  H34 BCD     1      18.310  34.280  20.040  1.00  0.00            
ATOM     79  H35 BCD     1      17.840  35.160  18.160  1.00  0.00            
ATOM     80  H36 BCD     1      19.430  37.120  20.730  1.00  0.00            
ATOM     81  H37 BCD     1      19.590  34.800  22.610  1.00  0.00            
ATOM     82  H38 BCD     1      19.790  36.540  24.280  1.00  0.00            
ATOM     83  H39 BCD     1      21.210  36.290  23.340  1.00  0.00            
ATOM     84  H40 BCD     1      19.240  38.400  22.890  1.00  0.00            
ATOM     85  C25 BCD     1      16.110  30.410  23.890  1.00  0.00            
ATOM     86  O21 BCD     1      17.460  30.020  23.860  1.00  0.00            
ATOM     87  C26 BCD     1      15.700  30.630  22.470  1.00  0.00            
ATOM     88  O22 BCD     1      15.810  29.450  21.690  1.00  0.00            
ATOM     89  C27 BCD     1      16.410  31.870  21.770  1.00  0.00            
ATOM     90  O23 BCD     1      15.740  32.260  20.620  1.00  0.00            
ATOM     91  C28 BCD     1      16.320  33.090  22.660  1.00  0.00            
ATOM     92  C29 BCD     1      16.760  32.760  24.090  1.00  0.00            
ATOM     93  O24 BCD     1      15.960  31.640  24.590  1.00  0.00            
ATOM     94  C30 BCD     1      16.450  33.930  25.030  1.00  0.00            
ATOM     95  O25 BCD     1      16.700  33.660  26.360  1.00  0.00            
ATOM     96  H41 BCD     1      15.530  29.630  24.400  1.00  0.00            
ATOM     97  H42 BCD     1      14.620  30.750  22.390  1.00  0.00            
ATOM     98  H43 BCD     1      15.700  29.760  20.790  1.00  0.00            
ATOM     99  H44 BCD     1      17.450  31.650  21.530  1.00  0.00            
ATOM    100  H45 BCD     1      16.280  32.860  20.090  1.00  0.00            
ATOM    101  H46 BCD     1      15.320  33.550  22.690  1.00  0.00            
ATOM    102  H47 BCD     1      17.840  32.570  24.070  1.00  0.00            
ATOM    103  H48 BCD     1      17.070  34.790  24.740  1.00  0.00            
ATOM    104  H49 BCD     1      15.420  34.290  24.980  1.00  0.00            
ATOM    105  H50 BCD     1      16.180  32.870  26.520  1.00  0.00            
ATOM    106  C31 BCD     1      19.640  26.810  25.150  1.00  0.00            
ATOM    107  O26 BCD     1      20.550  26.990  24.060  1.00  0.00            
ATOM    108  C32 BCD     1      18.270  26.440  24.680  1.00  0.00            
ATOM    109  O27 BCD     1      18.360  25.300  23.780  1.00  0.00            
ATOM    110  C33 BCD     1      17.630  27.580  23.880  1.00  0.00            
ATOM    111  C34 BCD     1      17.780  28.910  24.740  1.00  0.00            
ATOM    112  C35 BCD     1      19.140  29.180  25.310  1.00  0.00            
ATOM    113  O28 BCD     1      19.500  27.990  26.010  1.00  0.00            
ATOM    114  C36 BCD     1      19.300  30.390  26.280  1.00  0.00            
ATOM    115  O29 BCD     1      18.390  30.280  27.400  1.00  0.00            
ATOM    116  O30 BCD     1      16.270  27.410  23.600  1.00  0.00            
ATOM    117  H51 BCD     1      19.920  26.040  25.880  1.00  0.00            
ATOM    118  H52 BCD     1      17.630  26.300  25.560  1.00  0.00            
ATOM    119  H53 BCD     1      17.460  24.960  23.790  1.00  0.00            
ATOM    120  H54 BCD     1      18.190  27.680  22.950  1.00  0.00            
ATOM    121  H55 BCD     1      15.900  28.180  23.160  1.00  0.00            
ATOM    122  H56 BCD     1      17.140  28.830  25.620  1.00  0.00            
ATOM    123  H57 BCD     1      19.890  29.400  24.540  1.00  0.00            
ATOM    124  H58 BCD     1      20.310  30.340  26.710  1.00  0.00            
ATOM    125  H59 BCD     1      19.290  31.380  25.800  1.00  0.00            
ATOM    126  H60 BCD     1      18.660  31.020  27.950  1.00  0.00            
ATOM    127  C37 BCD     1      24.150  25.540  22.790  1.00  0.00            
ATOM    128  O31 BCD     1      24.440  26.670  21.930  1.00  0.00            
ATOM    129  C38 BCD     1      22.880  24.710  22.320  1.00  0.00            
ATOM    130  O32 BCD     1      22.800  24.440  20.950  1.00  0.00            
ATOM    131  C39 BCD     1      21.620  25.460  22.670  1.00  0.00            
ATOM    132  O33 BCD     1      20.450  24.650  22.330  1.00  0.00            
ATOM    133  C40 BCD     1      21.600  26.030  24.080  1.00  0.00            
ATOM    134  C41 BCD     1      22.940  26.760  24.440  1.00  0.00            
ATOM    135  O34 BCD     1      24.010  25.830  24.100  1.00  0.00            
ATOM    136  C42 BCD     1      22.850  27.230  25.910  1.00  0.00            
ATOM    137  O35 BCD     1      22.740  26.130  26.690  1.00  0.00            
ATOM    138  H61 BCD     1      25.030  24.890  22.700  1.00  0.00            
ATOM    139  H62 BCD     1      22.920  23.770  22.890  1.00  0.00            
ATOM    140  H63 BCD     1      21.910  24.080  20.970  1.00  0.00            
ATOM    141  H64 BCD     1      21.530  26.290  21.960  1.00  0.00            
ATOM    142  H65 BCD     1      19.660  25.040  22.710  1.00  0.00            
ATOM    143  H66 BCD     1      21.550  25.130  24.700  1.00  0.00            
ATOM    144  H67 BCD     1      23.060  27.680  23.850  1.00  0.00            
ATOM    145  H68 BCD     1      23.750  27.800  26.170  1.00  0.00            
ATOM    146  H69 BCD     1      22.050  27.950  26.110  1.00  0.00            
ATOM    147  H70 BCD     1      23.580  25.680  26.560  1.00  0.00            
ATOM    148  C1  ER3     2      23.850  31.500  28.960  1.00  0.00            
ATOM    149  O1  ER3     2      24.060  31.190  27.560  1.00  0.00            
ATOM    150  C2  ER3     2      23.040  31.450  26.640  1.00  0.00            
ATOM    151  O2  ER3     2      22.030  32.080  26.860  1.00  0.00            
ATOM    152  N1  ER3     2      23.420  30.890  25.520  1.00  0.00            
ATOM    153  C3  ER3     2      22.760  30.930  24.380  1.00  0.00            
ATOM    154  N2  ER3     2      21.610  31.560  24.160  1.00  0.00            
ATOM    155  C4  ER3     2      21.570  31.520  22.790  1.00  0.00            
ATOM    156  C5  ER3     2      20.650  32.160  21.960  1.00  0.00            
ATOM    157  C6  ER3     2      20.740  32.060  20.540  1.00  0.00            
ATOM    158  C7  ER3     2      21.740  31.210  19.990  1.00  0.00            
ATOM    159  C8  ER3     2      21.970  31.170  18.500  1.00  0.00            
ATOM    160  O3  ER3     2      21.950  32.240  17.860  1.00  0.00            
ATOM    161  C9  ER3     2      22.130  29.800  17.900  1.00  0.00            
ATOM    162  C10 ER3     2      22.890  29.650  16.770  1.00  0.00            
ATOM    163  C11 ER3     2      23.040  28.390  16.120  1.00  0.00            
ATOM    164  C12 ER3     2      22.570  27.180  16.720  1.00  0.00            
ATOM    165  C13 ER3     2      21.870  27.360  17.950  1.00  0.00            
ATOM    166  C14 ER3     2      21.660  28.620  18.530  1.00  0.00            
ATOM    167  C15 ER3     2      22.750  30.660  20.860  1.00  0.00            
ATOM    168  C16 ER3     2      22.610  30.820  22.230  1.00  0.00            
ATOM    169  N3  ER3     2      23.420  30.500  23.250  1.00  0.00            
ATOM    170  H1  ER3     2      23.820  32.600  29.020  1.00  0.00            
ATOM    171  H2  ER3     2      22.940  31.060  29.380  1.00  0.00            
ATOM    172  H3  ER3     2      24.730  31.200  29.550  1.00  0.00            
ATOM    173  H4  ER3     2      24.350  30.470  25.570  1.00  0.00            
ATOM    174  H5  ER3     2      19.890  32.840  22.330  1.00  0.00            
ATOM    175  H6  ER3     2      20.140  32.690  19.890  1.00  0.00            
ATOM    176  H7  ER3     2      23.230  30.560  16.280  1.00  0.00            
ATOM    177  H8  ER3     2      23.630  28.220  15.220  1.00  0.00            
ATOM    178  H9  ER3     2      22.660  26.160  16.360  1.00  0.00            
ATOM    179  H10 ER3     2      21.590  26.520  18.570  1.00  0.00            
ATOM    180  H11 ER3     2      20.970  28.730  19.350  1.00  0.00            
ATOM    181  H12 ER3     2      23.670  30.250  20.460  1.00  0.00            
ATOM    182  H13 ER3     2      24.390  30.220  23.250  1.00  0.00            
TER
ENDMDL
MODEL        1
ATOM      1  C1  BCD     1      27.280  24.310  17.610  1.00  0.00            
ATOM      2  O1  BCD     1      26.220  25.120  18.060  1.00  0.00            
ATOM      3  C2  BCD     1      27.070  23.700  16.210  1.00  0.00            
ATOM      4  O2  BCD     1      27.090  24.790  15.300  1.00  0.00            
ATOM      5  C3  BCD     1      25.780  22.950  16.150  1.00  0.00            
ATOM      6  O3  BCD     1      25.510  22.440  14.840  1.00  0.00            
ATOM      7  C4  BCD     1      25.880  21.820  17.190  1.00  0.00            
ATOM      8  C5  BCD     1      26.380  22.340  18.620  1.00  0.00            
ATOM      9  O4  BCD     1      27.510  23.230  18.520  1.00  0.00            
ATOM     10  C6  BCD     1      26.950  21.260  19.530  1.00  0.00            
ATOM     11  O5  BCD     1      27.880  20.420  18.880  1.00  0.00            
ATOM     12  H1  BCD     1      28.220  24.880  17.640  1.00  0.00            
ATOM     13  H2  BCD     1      27.900  23.070  15.880  1.00  0.00            
ATOM     14  H3  BCD     1      26.400  25.400  15.570  1.00  0.00            
ATOM     15  H4  BCD     1      24.980  23.630  16.480  1.00  0.00            
ATOM     16  H5  BCD     1      24.680  21.960  14.780  1.00  0.00            
ATOM     17  H6  BCD     1      26.650  21.100  16.890  1.00  0.00            
ATOM     18  H7  BCD     1      25.590  22.910  19.140  1.00  0.00            
ATOM     19  H8  BCD     1      27.520  21.820  20.290  1.00  0.00            
ATOM     20  H9  BCD     1      26.200  20.680  20.080  1.00  0.00            
ATOM     21  H10 BCD     1      28.140  19.830  19.600  1.00  0.00            
ATOM     22  C7  BCD     1      25.470  29.170  18.600  1.00  0.00            
ATOM     23  O6  BCD     1      24.450  28.790  19.510  1.00  0.00            
ATOM     24  C8  BCD     1      25.120  28.610  17.260  1.00  0.00            
ATOM     25  O7  BCD     1      23.840  29.130  16.890  1.00  0.00            
ATOM     26  C9  BCD     1      25.000  27.050  17.330  1.00  0.00            
ATOM     27  O8  BCD     1      24.780  26.470  16.020  1.00  0.00            
ATOM     28  C10 BCD     1      26.360  26.500  17.850  1.00  0.00            
ATOM     29  C11 BCD     1      26.780  27.220  19.070  1.00  0.00            
ATOM     30  O9  BCD     1      26.750  28.620  19.020  1.00  0.00            
ATOM     31  C12 BCD     1      28.170  26.880  19.470  1.00  0.00            
ATOM     32  O10 BCD     1      29.140  27.290  18.460  1.00  0.00            
ATOM     33  H11 BCD     1      25.600  30.250  18.540  1.00  0.00            
ATOM     34  H12 BCD     1      25.840  28.910  16.480  1.00  0.00            
ATOM     35  H13 BCD     1      23.300  28.980  17.670  1.00  0.00            
ATOM     36  H14 BCD     1      24.280  26.860  18.130  1.00  0.00            
ATOM     37  H15 BCD     1      23.960  26.750  15.610  1.00  0.00            
ATOM     38  H16 BCD     1      27.100  26.780  17.080  1.00  0.00            
ATOM     39  H17 BCD     1      26.110  26.770  19.810  1.00  0.00            
ATOM     40  H18 BCD     1      28.450  27.380  20.410  1.00  0.00            
ATOM     41  H19 BCD     1      28.080  25.800  19.650  1.00  0.00            
ATOM     42  H20 BCD     1      28.880  28.190  18.260  1.00  0.00            
ATOM     43  C13 BCD     1      22.310  30.530  22.410  1.00  0.00            
ATOM     44  O11 BCD     1      21.460  29.460  22.150  1.00  0.00            
ATOM     45  C14 BCD     1      22.520  31.370  21.220  1.00  0.00            
ATOM     46  O12 BCD     1      21.200  31.910  20.890  1.00  0.00            
ATOM     47  C15 BCD     1      23.010  30.520  20.030  1.00  0.00            
ATOM     48  O13 BCD     1      23.260  31.300  18.940  1.00  0.00            
ATOM     49  C16 BCD     1      24.220  29.750  20.430  1.00  0.00            
ATOM     50  C17 BCD     1      24.090  29.080  21.750  1.00  0.00            
ATOM     51  O14 BCD     1      23.570  29.940  22.720  1.00  0.00            
ATOM     52  C18 BCD     1      25.400  28.560  22.180  1.00  0.00            
ATOM     53  O15 BCD     1      26.480  29.470  22.100  1.00  0.00            
ATOM     54  H21 BCD     1      21.970  31.100  23.280  1.00  0.00            
ATOM     55  H22 BCD     1      23.260  32.150  21.450  1.00  0.00            
ATOM     56  H23 BCD     1      20.570  31.480  21.480  1.00  0.00            
ATOM     57  H24 BCD     1      22.210  29.770  19.940  1.00  0.00            
ATOM     58  H25 BCD     1      22.610  32.010  18.910  1.00  0.00            
ATOM     59  H26 BCD     1      25.070  30.440  20.520  1.00  0.00            
ATOM     60  H27 BCD     1      23.390  28.240  21.660  1.00  0.00            
ATOM     61  H28 BCD     1      25.230  28.330  23.240  1.00  0.00            
ATOM     62  H29 BCD     1      25.650  27.690  21.560  1.00  0.00            
ATOM     63  H30 BCD     1      27.240  29.290  22.660  1.00  0.00            
ATOM     64  C19 BCD     1      18.560  27.260  24.150  1.00  0.00            
ATOM     65  O16 BCD     1      18.380  26.330  23.100  1.00  0.00            
ATOM     66  C20 BCD     1      18.200  28.730  23.700  1.00  0.00            
ATOM     67  O17 BCD     1      16.900  28.780  23.240  1.00  0.00            
ATOM     68  C21 BCD     1      19.180  29.140  22.640  1.00  0.00            
ATOM     69  O18 BCD     1      18.920  30.440  22.120  1.00  0.00            
ATOM     70  C22 BCD     1      20.570  29.060  23.190  1.00  0.00            
ATOM     71  C23 BCD     1      20.910  27.630  23.570  1.00  0.00            
ATOM     72  O19 BCD     1      19.890  27.290  24.610  1.00  0.00            
ATOM     73  C24 BCD     1      22.300  27.380  24.170  1.00  0.00            
ATOM     74  O20 BCD     1      22.730  28.240  25.200  1.00  0.00            
ATOM     75  H31 BCD     1      17.960  26.910  25.000  1.00  0.00            
ATOM     76  H32 BCD     1      18.300  29.360  24.590  1.00  0.00            
ATOM     77  H33 BCD     1      16.730  28.310  22.420  1.00  0.00            
ATOM     78  H34 BCD     1      18.960  28.490  21.790  1.00  0.00            
ATOM     79  H35 BCD     1      18.270  30.350  21.410  1.00  0.00            
ATOM     80  H36 BCD     1      20.750  29.620  24.110  1.00  0.00            
ATOM     81  H37 BCD     1      20.900  26.960  22.700  1.00  0.00            
ATOM     82  H38 BCD     1      22.190  26.370  24.560  1.00  0.00            
ATOM     83  H39 BCD     1      23.030  27.340  23.350  1.00  0.00            
ATOM     84  H40 BCD     1      22.470  27.840  26.030  1.00  0.00            
ATOM     85  C25 BCD     1      16.180  23.130  21.880  1.00  0.00            
ATOM     86  O21 BCD     1      17.410  22.750  21.240  1.00  0.00            
ATOM     87  C26 BCD     1      15.850  24.540  21.240  1.00  0.00            
ATOM     88  O22 BCD     1      15.530  24.410  19.870  1.00  0.00            
ATOM     89  C27 BCD     1      16.920  25.600  21.470  1.00  0.00            
ATOM     90  O23 BCD     1      16.500  26.940  21.180  1.00  0.00            
ATOM     91  C28 BCD     1      17.200  25.580  22.970  1.00  0.00            
ATOM     92  C29 BCD     1      17.440  24.160  23.620  1.00  0.00            
ATOM     93  O24 BCD     1      16.400  23.240  23.250  1.00  0.00            
ATOM     94  C30 BCD     1      17.540  24.230  25.170  1.00  0.00            
ATOM     95  O25 BCD     1      16.290  24.630  25.790  1.00  0.00            
ATOM     96  H41 BCD     1      15.460  22.310  21.790  1.00  0.00            
ATOM     97  H42 BCD     1      15.010  24.890  21.850  1.00  0.00            
ATOM     98  H43 BCD     1      14.620  24.700  19.750  1.00  0.00            
ATOM     99  H44 BCD     1      17.810  25.390  20.860  1.00  0.00            
ATOM    100  H45 BCD     1      15.740  26.990  20.590  1.00  0.00            
ATOM    101  H46 BCD     1      16.330  26.010  23.490  1.00  0.00            
ATOM    102  H47 BCD     1      18.400  23.800  23.210  1.00  0.00            
ATOM    103  H48 BCD     1      17.830  23.210  25.440  1.00  0.00            
ATOM    104  H49 BCD     1      18.370  24.870  25.480  1.00  0.00            
ATOM    105  H50 BCD     1      16.170  24.010  26.510  1.00  0.00            
ATOM    106  C31 BCD     1      19.240  19.550  19.540  1.00  0.00            
ATOM    107  O26 BCD     1      20.320  20.410  19.130  1.00  0.00            
ATOM    108  C32 BCD     1      17.870  19.910  18.980  1.00  0.00            
ATOM    109  O27 BCD     1      17.960  19.890  17.520  1.00  0.00            
ATOM    110  C33 BCD     1      17.510  21.350  19.390  1.00  0.00            
ATOM    111  C34 BCD     1      17.560  21.380  20.860  1.00  0.00            
ATOM    112  C35 BCD     1      18.830  20.840  21.510  1.00  0.00            
ATOM    113  O28 BCD     1      19.080  19.540  20.970  1.00  0.00            
ATOM    114  C36 BCD     1      18.670  20.720  23.020  1.00  0.00            
ATOM    115  O29 BCD     1      17.470  20.110  23.430  1.00  0.00            
ATOM    116  O30 BCD     1      16.250  21.650  18.820  1.00  0.00            
ATOM    117  H51 BCD     1      19.550  18.530  19.300  1.00  0.00            
ATOM    118  H52 BCD     1      17.090  19.190  19.300  1.00  0.00            
ATOM    119  H53 BCD     1      17.380  20.600  17.210  1.00  0.00            
ATOM    120  H54 BCD     1      18.340  21.880  18.900  1.00  0.00            
ATOM    121  H55 BCD     1      16.190  22.600  18.720  1.00  0.00            
ATOM    122  H56 BCD     1      16.720  20.800  21.260  1.00  0.00            
ATOM    123  H57 BCD     1      19.580  21.590  21.260  1.00  0.00            
ATOM    124  H58 BCD     1      19.560  20.180  23.380  1.00  0.00            
ATOM    125  H59 BCD     1      18.730  21.740  23.410  1.00  0.00            
ATOM    126  H60 BCD     1      17.330  20.360  24.350  1.00  0.00            
ATOM    127  C37 BCD     1      24.330  20.140  18.130  1.00  0.00            
ATOM    128  O31 BCD     1      24.540  21.230  17.200  1.00  0.00            
ATOM    129  C38 BCD     1      23.350  19.070  17.570  1.00  0.00            
ATOM    130  O32 BCD     1      23.690  18.750  16.210  1.00  0.00            
ATOM    131  C39 BCD     1      21.920  19.500  17.620  1.00  0.00            
ATOM    132  O33 BCD     1      21.110  18.420  17.260  1.00  0.00            
ATOM    133  C40 BCD     1      21.630  19.850  19.120  1.00  0.00            
ATOM    134  C41 BCD     1      22.590  20.940  19.640  1.00  0.00            
ATOM    135  O34 BCD     1      23.970  20.540  19.440  1.00  0.00            
ATOM    136  C42 BCD     1      22.490  21.290  21.110  1.00  0.00            
ATOM    137  O35 BCD     1      22.690  20.060  21.870  1.00  0.00            
ATOM    138  H61 BCD     1      25.300  19.630  18.170  1.00  0.00            
ATOM    139  H62 BCD     1      23.490  18.180  18.210  1.00  0.00            
ATOM    140  H63 BCD     1      23.700  19.610  15.770  1.00  0.00            
ATOM    141  H64 BCD     1      21.850  20.390  16.980  1.00  0.00            
ATOM    142  H65 BCD     1      20.710  18.570  16.400  1.00  0.00            
ATOM    143  H66 BCD     1      21.660  18.950  19.750  1.00  0.00            
ATOM    144  H67 BCD     1      22.480  21.810  18.980  1.00  0.00            
ATOM    145  H68 BCD     1      23.280  22.010  21.360  1.00  0.00            
ATOM    146  H69 BCD     1      21.530  21.750  21.370  1.00  0.00            
ATOM    147  H70 BCD     1      23.220  20.280  22.640  1.00  0.00            
ATOM    148  C1  ER3     2      28.120  24.770  23.910  1.00  0.00            
ATOM    149  O1  ER3     2      26.760  25.020  23.710  1.00  0.00            
ATOM    150  C2  ER3     2      26.190  24.880  22.540  1.00  0.00            
ATOM    151  O2  ER3     2      26.700  24.750  21.420  1.00  0.00            
ATOM    152  N1  ER3     2      24.890  24.970  22.730  1.00  0.00            
ATOM    153  C3  ER3     2      23.940  24.840  21.790  1.00  0.00            
ATOM    154  N2  ER3     2      22.670  24.750  22.080  1.00  0.00            
ATOM    155  C4  ER3     2      22.060  24.650  20.860  1.00  0.00            
ATOM    156  C5  ER3     2      20.710  24.440  20.620  1.00  0.00            
ATOM    157  C6  ER3     2      20.260  24.390  19.320  1.00  0.00            
ATOM    158  C7  ER3     2      21.170  24.350  18.260  1.00  0.00            
ATOM    159  C8  ER3     2      20.660  23.830  16.910  1.00  0.00            
ATOM    160  O3  ER3     2      21.450  23.570  16.020  1.00  0.00            
ATOM    161  C9  ER3     2      19.180  23.820  16.580  1.00  0.00            
ATOM    162  C10 ER3     2      18.280  24.920  16.840  1.00  0.00            
ATOM    163  C11 ER3     2      16.920  24.750  16.450  1.00  0.00            
ATOM    164  C12 ER3     2      16.410  23.640  15.830  1.00  0.00            
ATOM    165  C13 ER3     2      17.290  22.580  15.520  1.00  0.00            
ATOM    166  C14 ER3     2      18.620  22.680  15.930  1.00  0.00            
ATOM    167  C15 ER3     2      22.550  24.640  18.510  1.00  0.00            
ATOM    168  C16 ER3     2      22.910  24.710  19.840  1.00  0.00            
ATOM    169  N3  ER3     2      24.140  24.820  20.450  1.00  0.00            
ATOM    170  H1  ER3     2      28.690  25.440  23.250  1.00  0.00            
ATOM    171  H2  ER3     2      28.390  24.820  24.970  1.00  0.00            
ATOM    172  H3  ER3     2      28.320  23.780  23.480  1.00  0.00            
ATOM    173  H4  ER3     2      24.670  25.070  23.720  1.00  0.00            
ATOM    174  H5  ER3     2      20.020  24.500  21.450  1.00  0.00            
ATOM    175  H6  ER3     2      19.200  24.190  19.160  1.00  0.00            
ATOM    176  H7  ER3     2      18.610  25.770  17.420  1.00  0.00            
ATOM    177  H8  ER3     2      16.120  25.450  16.680  1.00  0.00            
ATOM    178  H9  ER3     2      15.360  23.590  15.560  1.00  0.00            
ATOM    179  H10 ER3     2      17.030  21.720  14.910  1.00  0.00            
ATOM    180  H11 ER3     2      19.320  21.890  15.650  1.00  0.00            
ATOM    181  H12 ER3     2      23.280  24.690  17.710  1.00  0.00            
ATOM    182  H13 ER3     2      25.070  24.790  20.060  1.00  0.00            
TER
ENDMDL
MODEL        1
ATOM      1  C1  BCD     1      29.740  30.620  15.340  1.00  0.00            
ATOM      2  O1  BCD     1      28.430  30.670  15.640  1.00  0.00            
ATOM      3  C2  BCD     1      29.700  29.980  13.950  1.00  0.00            
ATOM      4  O2  BCD     1      28.840  30.820  13.030  1.00  0.00            
ATOM      5  C3  BCD     1      29.190  28.530  14.010  1.00  0.00            
ATOM      6  O3  BCD     1      29.490  27.860  12.750  1.00  0.00            
ATOM      7  C4  BCD     1      29.830  27.740  15.110  1.00  0.00            
ATOM      8  C5  BCD     1      29.840  28.460  16.430  1.00  0.00            
ATOM      9  O4  BCD     1      30.410  29.770  16.280  1.00  0.00            
ATOM     10  C6  BCD     1      30.560  27.720  17.560  1.00  0.00            
ATOM     11  O5  BCD     1      31.990  27.500  17.250  1.00  0.00            
ATOM     12  H1  BCD     1      30.180  31.620  15.390  1.00  0.00            
ATOM     13  H2  BCD     1      30.730  30.070  13.600  1.00  0.00            
ATOM     14  H3  BCD     1      29.340  30.790  12.210  1.00  0.00            
ATOM     15  H4  BCD     1      28.110  28.660  14.160  1.00  0.00            
ATOM     16  H5  BCD     1      29.220  26.940  12.750  1.00  0.00            
ATOM     17  H6  BCD     1      30.840  27.420  14.840  1.00  0.00            
ATOM     18  H7  BCD     1      28.820  28.660  16.790  1.00  0.00            
ATOM     19  H8  BCD     1      30.570  28.380  18.430  1.00  0.00            
ATOM     20  H9  BCD     1      30.180  26.780  17.980  1.00  0.00            
ATOM     21  H10 BCD     1      32.440  28.310  17.020  1.00  0.00            
ATOM     22  C7  BCD     1      25.190  32.950  16.880  1.00  0.00            
ATOM     23  O6  BCD     1      24.840  31.950  17.830  1.00  0.00            
ATOM     24  C8  BCD     1      25.150  32.410  15.450  1.00  0.00            
ATOM     25  O7  BCD     1      23.810  31.920  15.220  1.00  0.00            
ATOM     26  C9  BCD     1      26.290  31.450  15.210  1.00  0.00            
ATOM     27  O8  BCD     1      26.350  31.100  13.840  1.00  0.00            
ATOM     28  C10 BCD     1      27.690  31.890  15.640  1.00  0.00            
ATOM     29  C11 BCD     1      27.540  32.390  17.060  1.00  0.00            
ATOM     30  O9  BCD     1      26.570  33.400  17.140  1.00  0.00            
ATOM     31  C12 BCD     1      28.840  32.930  17.550  1.00  0.00            
ATOM     32  O10 BCD     1      29.410  33.920  16.760  1.00  0.00            
ATOM     33  H11 BCD     1      24.420  33.730  16.870  1.00  0.00            
ATOM     34  H12 BCD     1      25.260  33.310  14.830  1.00  0.00            
ATOM     35  H13 BCD     1      23.300  32.170  15.990  1.00  0.00            
ATOM     36  H14 BCD     1      26.070  30.540  15.790  1.00  0.00            
ATOM     37  H15 BCD     1      27.220  31.260  13.470  1.00  0.00            
ATOM     38  H16 BCD     1      28.160  32.570  14.910  1.00  0.00            
ATOM     39  H17 BCD     1      27.210  31.560  17.700  1.00  0.00            
ATOM     40  H18 BCD     1      28.600  33.330  18.550  1.00  0.00            
ATOM     41  H19 BCD     1      29.570  32.120  17.680  1.00  0.00            
ATOM     42  H20 BCD     1      28.680  34.430  16.400  1.00  0.00            
ATOM     43  C13 BCD     1      21.900  31.390  20.720  1.00  0.00            
ATOM     44  O11 BCD     1      21.940  29.990  20.520  1.00  0.00            
ATOM     45  C14 BCD     1      21.470  32.060  19.450  1.00  0.00            
ATOM     46  O12 BCD     1      20.230  31.420  19.090  1.00  0.00            
ATOM     47  C15 BCD     1      22.520  31.960  18.400  1.00  0.00            
ATOM     48  O13 BCD     1      22.100  32.710  17.270  1.00  0.00            
ATOM     49  C16 BCD     1      23.920  32.290  18.900  1.00  0.00            
ATOM     50  C17 BCD     1      24.260  31.590  20.140  1.00  0.00            
ATOM     51  O14 BCD     1      23.230  31.900  21.060  1.00  0.00            
ATOM     52  C18 BCD     1      25.550  32.190  20.670  1.00  0.00            
ATOM     53  O15 BCD     1      25.850  31.600  21.930  1.00  0.00            
ATOM     54  H21 BCD     1      21.220  31.710  21.520  1.00  0.00            
ATOM     55  H22 BCD     1      21.280  33.110  19.730  1.00  0.00            
ATOM     56  H23 BCD     1      20.050  30.720  19.710  1.00  0.00            
ATOM     57  H24 BCD     1      22.600  30.920  18.070  1.00  0.00            
ATOM     58  H25 BCD     1      21.190  32.440  17.090  1.00  0.00            
ATOM     59  H26 BCD     1      24.030  33.360  19.100  1.00  0.00            
ATOM     60  H27 BCD     1      24.430  30.510  19.990  1.00  0.00            
ATOM     61  H28 BCD     1      26.420  32.000  20.020  1.00  0.00            
ATOM     62  H29 BCD     1      25.420  33.260  20.870  1.00  0.00            
ATOM     63  H30 BCD     1      25.010  31.560  22.380  1.00  0.00            
ATOM     64  C19 BCD     1      21.000  26.510  22.810  1.00  0.00            
ATOM     65  O16 BCD     1      21.330  25.710  21.680  1.00  0.00            
ATOM     66  C20 BCD     1      19.830  27.490  22.470  1.00  0.00            
ATOM     67  O17 BCD     1      18.650  26.790  22.400  1.00  0.00            
ATOM     68  C21 BCD     1      20.200  28.460  21.320  1.00  0.00            
ATOM     69  O18 BCD     1      19.200  29.440  21.230  1.00  0.00            
ATOM     70  C22 BCD     1      21.540  29.170  21.670  1.00  0.00            
ATOM     71  C23 BCD     1      22.650  28.110  21.990  1.00  0.00            
ATOM     72  O19 BCD     1      22.180  27.280  23.080  1.00  0.00            
ATOM     73  C24 BCD     1      24.030  28.800  22.290  1.00  0.00            
ATOM     74  O20 BCD     1      23.960  29.770  23.320  1.00  0.00            
ATOM     75  H31 BCD     1      20.740  25.880  23.670  1.00  0.00            
ATOM     76  H32 BCD     1      19.860  28.170  23.330  1.00  0.00            
ATOM     77  H33 BCD     1      18.770  26.290  21.580  1.00  0.00            
ATOM     78  H34 BCD     1      20.410  27.930  20.380  1.00  0.00            
ATOM     79  H35 BCD     1      18.370  29.150  20.840  1.00  0.00            
ATOM     80  H36 BCD     1      21.410  29.760  22.600  1.00  0.00            
ATOM     81  H37 BCD     1      22.770  27.480  21.100  1.00  0.00            
ATOM     82  H38 BCD     1      24.680  28.060  22.770  1.00  0.00            
ATOM     83  H39 BCD     1      24.550  29.270  21.440  1.00  0.00            
ATOM     84  H40 BCD     1      24.420  29.450  24.110  1.00  0.00            
ATOM     85  C25 BCD     1      21.260  22.340  19.480  1.00  0.00            
ATOM     86  O21 BCD     1      22.310  22.960  18.790  1.00  0.00            
ATOM     87  C26 BCD     1      20.010  23.180  19.400  1.00  0.00            
ATOM     88  O22 BCD     1      19.570  23.240  18.100  1.00  0.00            
ATOM     89  C27 BCD     1      20.280  24.530  19.990  1.00  0.00            
ATOM     90  O23 BCD     1      19.030  25.290  20.020  1.00  0.00            
ATOM     91  C28 BCD     1      20.830  24.420  21.390  1.00  0.00            
ATOM     92  C29 BCD     1      21.950  23.370  21.520  1.00  0.00            
ATOM     93  O24 BCD     1      21.680  22.120  20.750  1.00  0.00            
ATOM     94  C30 BCD     1      22.320  23.020  22.980  1.00  0.00            
ATOM     95  O25 BCD     1      21.420  22.140  23.560  1.00  0.00            
ATOM     96  H41 BCD     1      21.060  21.330  19.110  1.00  0.00            
ATOM     97  H42 BCD     1      19.230  22.600  19.930  1.00  0.00            
ATOM     98  H43 BCD     1      20.340  23.110  17.550  1.00  0.00            
ATOM     99  H44 BCD     1      21.060  25.130  19.490  1.00  0.00            
ATOM    100  H45 BCD     1      18.550  25.100  19.210  1.00  0.00            
ATOM    101  H46 BCD     1      20.010  24.270  22.110  1.00  0.00            
ATOM    102  H47 BCD     1      22.840  23.830  21.070  1.00  0.00            
ATOM    103  H48 BCD     1      23.290  22.510  22.960  1.00  0.00            
ATOM    104  H49 BCD     1      22.370  23.960  23.540  1.00  0.00            
ATOM    105  H50 BCD     1      21.410  22.160  24.520  1.00  0.00            
ATOM    106  C31 BCD     1      25.460  22.190  16.300  1.00  0.00            
ATOM    107  O26 BCD     1      26.080  23.510  16.480  1.00  0.00            
ATOM    108  C32 BCD     1      24.060  22.260  15.660  1.00  0.00            
ATOM    109  O27 BCD     1      24.110  22.960  14.410  1.00  0.00            
ATOM    110  C33 BCD     1      23.110  22.910  16.610  1.00  0.00            
ATOM    111  C34 BCD     1      23.100  22.190  17.930  1.00  0.00            
ATOM    112  C35 BCD     1      24.500  22.150  18.420  1.00  0.00            
ATOM    113  O28 BCD     1      25.330  21.510  17.500  1.00  0.00            
ATOM    114  C36 BCD     1      24.710  21.590  19.780  1.00  0.00            
ATOM    115  O29 BCD     1      24.460  20.170  19.740  1.00  0.00            
ATOM    116  O30 BCD     1      21.800  22.960  16.080  1.00  0.00            
ATOM    117  H51 BCD     1      26.150  21.590  15.690  1.00  0.00            
ATOM    118  H52 BCD     1      23.720  21.260  15.350  1.00  0.00            
ATOM    119  H53 BCD     1      24.270  23.890  14.560  1.00  0.00            
ATOM    120  H54 BCD     1      23.300  23.960  16.860  1.00  0.00            
ATOM    121  H55 BCD     1      21.700  23.390  15.230  1.00  0.00            
ATOM    122  H56 BCD     1      22.670  21.200  17.760  1.00  0.00            
ATOM    123  H57 BCD     1      24.760  23.190  18.650  1.00  0.00            
ATOM    124  H58 BCD     1      25.780  21.780  19.930  1.00  0.00            
ATOM    125  H59 BCD     1      24.050  22.100  20.490  1.00  0.00            
ATOM    126  H60 BCD     1      25.180  19.710  20.170  1.00  0.00            
ATOM    127  C37 BCD     1      29.710  25.330  15.470  1.00  0.00            
ATOM    128  O31 BCD     1      29.040  26.570  15.310  1.00  0.00            
ATOM    129  C38 BCD     1      29.100  24.340  14.340  1.00  0.00            
ATOM    130  O32 BCD     1      29.180  24.990  13.010  1.00  0.00            
ATOM    131  C39 BCD     1      27.550  24.010  14.700  1.00  0.00            
ATOM    132  O33 BCD     1      27.000  23.180  13.670  1.00  0.00            
ATOM    133  C40 BCD     1      27.480  23.520  16.200  1.00  0.00            
ATOM    134  C41 BCD     1      28.170  24.480  17.170  1.00  0.00            
ATOM    135  O34 BCD     1      29.500  24.800  16.760  1.00  0.00            
ATOM    136  C42 BCD     1      28.160  24.030  18.580  1.00  0.00            
ATOM    137  O35 BCD     1      28.980  22.860  18.770  1.00  0.00            
ATOM    138  H61 BCD     1      30.790  25.370  15.310  1.00  0.00            
ATOM    139  H62 BCD     1      29.680  23.400  14.390  1.00  0.00            
ATOM    140  H63 BCD     1      28.720  24.360  12.450  1.00  0.00            
ATOM    141  H64 BCD     1      27.040  24.980  14.580  1.00  0.00            
ATOM    142  H65 BCD     1      26.070  23.110  13.910  1.00  0.00            
ATOM    143  H66 BCD     1      27.930  22.530  16.250  1.00  0.00            
ATOM    144  H67 BCD     1      27.600  25.410  17.200  1.00  0.00            
ATOM    145  H68 BCD     1      28.640  24.790  19.210  1.00  0.00            
ATOM    146  H69 BCD     1      27.140  23.930  18.970  1.00  0.00            
ATOM    147  H70 BCD     1      29.090  22.760  19.720  1.00  0.00            
ATOM    148  C1  ER3     2      30.540  29.790  20.890  1.00  0.00            
ATOM    149  O1  ER3     2      29.410  28.890  20.820  1.00  0.00            
ATOM    150  C2  ER3     2      28.440  29.050  19.880  1.00  0.00            
ATOM    151  O2  ER3     2      28.150  30.110  19.240  1.00  0.00            
ATOM    152  N1  ER3     2      27.630  28.070  19.980  1.00  0.00            
ATOM    153  C3  ER3     2      26.410  28.010  19.430  1.00  0.00            
ATOM    154  N2  ER3     2      25.710  26.860  19.560  1.00  0.00            
ATOM    155  C4  ER3     2      24.760  26.970  18.610  1.00  0.00            
ATOM    156  C5  ER3     2      23.760  26.070  18.370  1.00  0.00            
ATOM    157  C6  ER3     2      22.800  26.440  17.370  1.00  0.00            
ATOM    158  C7  ER3     2      22.840  27.660  16.690  1.00  0.00            
ATOM    159  C8  ER3     2      21.800  27.930  15.600  1.00  0.00            
ATOM    160  O3  ER3     2      22.150  28.360  14.520  1.00  0.00            
ATOM    161  C9  ER3     2      20.360  27.630  16.000  1.00  0.00            
ATOM    162  C10 ER3     2      19.980  27.690  17.330  1.00  0.00            
ATOM    163  C11 ER3     2      18.630  27.430  17.740  1.00  0.00            
ATOM    164  C12 ER3     2      17.630  27.250  16.760  1.00  0.00            
ATOM    165  C13 ER3     2      18.010  27.200  15.370  1.00  0.00            
ATOM    166  C14 ER3     2      19.380  27.320  15.050  1.00  0.00            
ATOM    167  C15 ER3     2      23.930  28.510  16.950  1.00  0.00            
ATOM    168  C16 ER3     2      24.830  28.150  17.940  1.00  0.00            
ATOM    169  N3  ER3     2      25.920  28.810  18.480  1.00  0.00            
ATOM    170  H1  ER3     2      30.320  30.870  20.900  1.00  0.00            
ATOM    171  H2  ER3     2      31.220  29.540  21.710  1.00  0.00            
ATOM    172  H3  ER3     2      31.160  29.670  20.000  1.00  0.00            
ATOM    173  H4  ER3     2      27.830  27.390  20.700  1.00  0.00            
ATOM    174  H5  ER3     2      23.690  25.150  18.940  1.00  0.00            
ATOM    175  H6  ER3     2      22.020  25.690  17.220  1.00  0.00            
ATOM    176  H7  ER3     2      20.710  27.930  18.100  1.00  0.00            
ATOM    177  H8  ER3     2      18.330  27.420  18.780  1.00  0.00            
ATOM    178  H9  ER3     2      16.590  27.110  17.020  1.00  0.00            
ATOM    179  H10 ER3     2      17.240  27.150  14.600  1.00  0.00            
ATOM    180  H11 ER3     2      19.810  27.230  14.060  1.00  0.00            
ATOM    181  H12 ER3     2      23.950  29.500  16.500  1.00  0.00            
ATOM    182  H13 ER3     2      26.360  29.700  18.310  1.00  0.00            
TER
ENDMDL
MODEL        1
ATOM      1  C1  BCD     1      21.750  26.060  24.870  1.00  0.00            
ATOM      2  O1  BCD     1      20.800  27.060  25.240  1.00  0.00            
ATOM      3  C2  BCD     1      21.180  25.010  23.950  1.00  0.00            
ATOM      4  O2  BCD     1      20.660  25.480  22.660  1.00  0.00            
ATOM      5  C3  BCD     1      20.000  24.370  24.640  1.00  0.00            
ATOM      6  O3  BCD     1      19.400  23.410  23.810  1.00  0.00            
ATOM      7  C4  BCD     1      20.360  23.870  26.030  1.00  0.00            
ATOM      8  C5  BCD     1      21.260  24.760  26.860  1.00  0.00            
ATOM      9  O4  BCD     1      22.210  25.370  26.030  1.00  0.00            
ATOM     10  C6  BCD     1      21.910  24.080  27.990  1.00  0.00            
ATOM     11  O5  BCD     1      22.770  23.030  27.520  1.00  0.00            
ATOM     12  H1  BCD     1      22.670  26.490  24.450  1.00  0.00            
ATOM     13  H2  BCD     1      22.030  24.330  23.810  1.00  0.00            
ATOM     14  H3  BCD     1      20.770  24.720  22.080  1.00  0.00            
ATOM     15  H4  BCD     1      19.190  25.100  24.760  1.00  0.00            
ATOM     16  H5  BCD     1      19.380  23.650  22.880  1.00  0.00            
ATOM     17  H6  BCD     1      20.960  22.970  25.860  1.00  0.00            
ATOM     18  H7  BCD     1      20.610  25.550  27.280  1.00  0.00            
ATOM     19  H8  BCD     1      22.500  24.910  28.410  1.00  0.00            
ATOM     20  H9  BCD     1      21.140  23.810  28.720  1.00  0.00            
ATOM     21  H10 BCD     1      23.000  22.530  28.310  1.00  0.00            
ATOM     22  C7  BCD     1      20.240  31.100  25.540  1.00  0.00            
ATOM     23  O6  BCD     1      18.860  31.050  25.860  1.00  0.00            
ATOM     24  C8  BCD     1      20.600  30.520  24.120  1.00  0.00            
ATOM     25  O7  BCD     1      19.830  31.240  23.090  1.00  0.00            
ATOM     26  C9  BCD     1      20.330  29.020  24.100  1.00  0.00            
ATOM     27  O8  BCD     1      20.690  28.570  22.770  1.00  0.00            
ATOM     28  C10 BCD     1      21.140  28.390  25.210  1.00  0.00            
ATOM     29  C11 BCD     1      20.850  28.970  26.640  1.00  0.00            
ATOM     30  O9  BCD     1      20.950  30.400  26.560  1.00  0.00            
ATOM     31  C12 BCD     1      21.690  28.470  27.700  1.00  0.00            
ATOM     32  O10 BCD     1      20.910  28.510  28.870  1.00  0.00            
ATOM     33  H11 BCD     1      20.530  32.160  25.520  1.00  0.00            
ATOM     34  H12 BCD     1      21.680  30.650  23.960  1.00  0.00            
ATOM     35  H13 BCD     1      20.260  31.060  22.250  1.00  0.00            
ATOM     36  H14 BCD     1      19.260  28.830  24.260  1.00  0.00            
ATOM     37  H15 BCD     1      20.710  27.620  22.650  1.00  0.00            
ATOM     38  H16 BCD     1      22.220  28.520  25.040  1.00  0.00            
ATOM     39  H17 BCD     1      19.820  28.580  26.730  1.00  0.00            
ATOM     40  H18 BCD     1      21.950  27.430  27.450  1.00  0.00            
ATOM     41  H19 BCD     1      22.630  29.030  27.790  1.00  0.00            
ATOM     42  H20 BCD     1      21.430  28.630  29.670  1.00  0.00            
ATOM     43  C13 BCD     1      15.400  33.290  26.380  1.00  0.00            
ATOM     44  O11 BCD     1      14.690  32.340  25.760  1.00  0.00            
ATOM     45  C14 BCD     1      16.460  33.890  25.480  1.00  0.00            
ATOM     46  O12 BCD     1      15.850  34.600  24.320  1.00  0.00            
ATOM     47  C15 BCD     1      17.530  32.800  25.070  1.00  0.00            
ATOM     48  O13 BCD     1      18.560  33.390  24.330  1.00  0.00            
ATOM     49  C16 BCD     1      18.130  32.130  26.320  1.00  0.00            
ATOM     50  C17 BCD     1      17.060  31.730  27.330  1.00  0.00            
ATOM     51  O14 BCD     1      16.100  32.780  27.530  1.00  0.00            
ATOM     52  C18 BCD     1      17.590  31.290  28.640  1.00  0.00            
ATOM     53  O15 BCD     1      18.080  32.320  29.510  1.00  0.00            
ATOM     54  H21 BCD     1      14.660  34.010  26.740  1.00  0.00            
ATOM     55  H22 BCD     1      16.950  34.700  26.020  1.00  0.00            
ATOM     56  H23 BCD     1      15.360  33.920  23.840  1.00  0.00            
ATOM     57  H24 BCD     1      16.940  32.090  24.480  1.00  0.00            
ATOM     58  H25 BCD     1      18.860  32.740  23.680  1.00  0.00            
ATOM     59  H26 BCD     1      18.750  32.800  26.930  1.00  0.00            
ATOM     60  H27 BCD     1      16.500  30.940  26.820  1.00  0.00            
ATOM     61  H28 BCD     1      16.740  30.770  29.110  1.00  0.00            
ATOM     62  H29 BCD     1      18.350  30.500  28.570  1.00  0.00            
ATOM     63  H30 BCD     1      19.020  32.470  29.380  1.00  0.00            
ATOM     64  C19 BCD     1      11.020  31.300  24.440  1.00  0.00            
ATOM     65  O16 BCD     1      11.460  29.980  24.740  1.00  0.00            
ATOM     66  C20 BCD     1      11.860  32.000  23.360  1.00  0.00            
ATOM     67  O17 BCD     1      11.740  31.370  22.100  1.00  0.00            
ATOM     68  C21 BCD     1      13.330  32.050  23.870  1.00  0.00            
ATOM     69  O18 BCD     1      14.240  32.610  22.880  1.00  0.00            
ATOM     70  C22 BCD     1      13.430  32.740  25.230  1.00  0.00            
ATOM     71  C23 BCD     1      12.390  32.180  26.260  1.00  0.00            
ATOM     72  O19 BCD     1      11.060  32.150  25.590  1.00  0.00            
ATOM     73  C24 BCD     1      12.350  32.920  27.570  1.00  0.00            
ATOM     74  O20 BCD     1      12.620  34.310  27.410  1.00  0.00            
ATOM     75  H31 BCD     1       9.940  31.190  24.280  1.00  0.00            
ATOM     76  H32 BCD     1      11.430  33.010  23.360  1.00  0.00            
ATOM     77  H33 BCD     1      12.000  30.450  22.170  1.00  0.00            
ATOM     78  H34 BCD     1      13.770  31.080  24.140  1.00  0.00            
ATOM     79  H35 BCD     1      13.960  32.350  22.000  1.00  0.00            
ATOM     80  H36 BCD     1      13.310  33.820  25.110  1.00  0.00            
ATOM     81  H37 BCD     1      12.690  31.160  26.510  1.00  0.00            
ATOM     82  H38 BCD     1      11.370  32.910  28.060  1.00  0.00            
ATOM     83  H39 BCD     1      13.110  32.450  28.210  1.00  0.00            
ATOM     84  H40 BCD     1      11.730  34.650  27.560  1.00  0.00            
ATOM     85  C25 BCD     1      10.080  26.340  26.060  1.00  0.00            
ATOM     86  O21 BCD     1      11.440  25.960  26.280  1.00  0.00            
ATOM     87  C26 BCD     1       9.730  26.730  24.620  1.00  0.00            
ATOM     88  O22 BCD     1       9.860  25.590  23.810  1.00  0.00            
ATOM     89  C27 BCD     1      10.480  27.930  24.110  1.00  0.00            
ATOM     90  O23 BCD     1       9.980  28.350  22.800  1.00  0.00            
ATOM     91  C28 BCD     1      10.450  29.020  25.120  1.00  0.00            
ATOM     92  C29 BCD     1      10.610  28.590  26.600  1.00  0.00            
ATOM     93  O24 BCD     1       9.830  27.470  26.900  1.00  0.00            
ATOM     94  C30 BCD     1      10.140  29.660  27.580  1.00  0.00            
ATOM     95  O25 BCD     1       8.810  30.040  27.260  1.00  0.00            
ATOM     96  H41 BCD     1       9.400  25.600  26.510  1.00  0.00            
ATOM     97  H42 BCD     1       8.720  27.150  24.630  1.00  0.00            
ATOM     98  H43 BCD     1       9.060  25.490  23.280  1.00  0.00            
ATOM     99  H44 BCD     1      11.510  27.550  24.100  1.00  0.00            
ATOM    100  H45 BCD     1       9.990  27.650  22.140  1.00  0.00            
ATOM    101  H46 BCD     1       9.470  29.510  25.020  1.00  0.00            
ATOM    102  H47 BCD     1      11.630  28.320  26.890  1.00  0.00            
ATOM    103  H48 BCD     1      10.150  29.400  28.650  1.00  0.00            
ATOM    104  H49 BCD     1      10.830  30.510  27.470  1.00  0.00            
ATOM    105  H50 BCD     1       8.340  29.210  27.110  1.00  0.00            
ATOM    106  C31 BCD     1      13.570  22.730  27.890  1.00  0.00            
ATOM    107  O26 BCD     1      14.820  22.950  27.200  1.00  0.00            
ATOM    108  C32 BCD     1      12.450  22.470  26.870  1.00  0.00            
ATOM    109  O27 BCD     1      12.750  21.320  26.100  1.00  0.00            
ATOM    110  C33 BCD     1      12.220  23.730  26.060  1.00  0.00            
ATOM    111  C34 BCD     1      11.730  24.780  27.030  1.00  0.00            
ATOM    112  C35 BCD     1      12.900  25.030  28.010  1.00  0.00            
ATOM    113  O28 BCD     1      13.210  23.860  28.700  1.00  0.00            
ATOM    114  C36 BCD     1      12.610  26.040  29.010  1.00  0.00            
ATOM    115  O29 BCD     1      11.290  25.850  29.390  1.00  0.00            
ATOM    116  O30 BCD     1      11.080  23.590  25.170  1.00  0.00            
ATOM    117  H51 BCD     1      13.700  21.920  28.620  1.00  0.00            
ATOM    118  H52 BCD     1      11.560  22.260  27.480  1.00  0.00            
ATOM    119  H53 BCD     1      13.610  21.490  25.710  1.00  0.00            
ATOM    120  H54 BCD     1      13.150  24.060  25.570  1.00  0.00            
ATOM    121  H55 BCD     1      10.730  24.410  24.810  1.00  0.00            
ATOM    122  H56 BCD     1      10.780  24.480  27.490  1.00  0.00            
ATOM    123  H57 BCD     1      13.720  25.320  27.340  1.00  0.00            
ATOM    124  H58 BCD     1      13.260  25.940  29.890  1.00  0.00            
ATOM    125  H59 BCD     1      12.770  27.100  28.790  1.00  0.00            
ATOM    126  H60 BCD     1      10.830  26.590  28.990  1.00  0.00            
ATOM    127  C37 BCD     1      18.890  22.500  27.350  1.00  0.00            
ATOM    128  O31 BCD     1      19.140  23.780  26.640  1.00  0.00            
ATOM    129  C38 BCD     1      18.130  21.410  26.540  1.00  0.00            
ATOM    130  O32 BCD     1      18.820  21.140  25.260  1.00  0.00            
ATOM    131  C39 BCD     1      16.680  21.810  26.190  1.00  0.00            
ATOM    132  O33 BCD     1      15.990  20.880  25.410  1.00  0.00            
ATOM    133  C40 BCD     1      15.950  22.250  27.540  1.00  0.00            
ATOM    134  C41 BCD     1      16.750  23.270  28.330  1.00  0.00            
ATOM    135  O34 BCD     1      18.050  22.630  28.460  1.00  0.00            
ATOM    136  C42 BCD     1      16.200  23.580  29.700  1.00  0.00            
ATOM    137  O35 BCD     1      17.240  24.010  30.600  1.00  0.00            
ATOM    138  H61 BCD     1      19.880  22.190  27.690  1.00  0.00            
ATOM    139  H62 BCD     1      17.980  20.520  27.170  1.00  0.00            
ATOM    140  H63 BCD     1      18.980  21.900  24.700  1.00  0.00            
ATOM    141  H64 BCD     1      16.860  22.700  25.580  1.00  0.00            
ATOM    142  H65 BCD     1      15.950  21.300  24.550  1.00  0.00            
ATOM    143  H66 BCD     1      15.650  21.380  28.140  1.00  0.00            
ATOM    144  H67 BCD     1      16.930  24.110  27.650  1.00  0.00            
ATOM    145  H68 BCD     1      15.410  24.350  29.590  1.00  0.00            
ATOM    146  H69 BCD     1      15.840  22.640  30.140  1.00  0.00            
ATOM    147  H70 BCD     1      18.080  23.720  30.250  1.00  0.00            
ATOM    148  C1  ER3     2      21.080  25.570  32.260  1.00  0.00            
ATOM    149  O1  ER3     2      19.960  26.470  31.920  1.00  0.00            
ATOM    150  C2  ER3     2      19.390  26.320  30.650  1.00  0.00            
ATOM    151  O2  ER3     2      19.800  25.540  29.810  1.00  0.00            
ATOM    152  N1  ER3     2      18.290  27.040  30.450  1.00  0.00            
ATOM    153  C3  ER3     2      17.560  27.020  29.350  1.00  0.00            
ATOM    154  N2  ER3     2      16.600  27.890  29.210  1.00  0.00            
ATOM    155  C4  ER3     2      16.160  27.660  27.930  1.00  0.00            
ATOM    156  C5  ER3     2      14.980  28.090  27.410  1.00  0.00            
ATOM    157  C6  ER3     2      14.610  27.630  26.130  1.00  0.00            
ATOM    158  C7  ER3     2      15.350  26.640  25.490  1.00  0.00            
ATOM    159  C8  ER3     2      14.900  25.940  24.250  1.00  0.00            
ATOM    160  O3  ER3     2      15.060  24.730  24.120  1.00  0.00            
ATOM    161  C9  ER3     2      14.180  26.750  23.170  1.00  0.00            
ATOM    162  C10 ER3     2      14.450  28.100  22.990  1.00  0.00            
ATOM    163  C11 ER3     2      14.100  28.810  21.870  1.00  0.00            
ATOM    164  C12 ER3     2      13.330  28.130  20.900  1.00  0.00            
ATOM    165  C13 ER3     2      12.840  26.850  21.190  1.00  0.00            
ATOM    166  C14 ER3     2      13.320  26.100  22.310  1.00  0.00            
ATOM    167  C15 ER3     2      16.530  26.140  26.080  1.00  0.00            
ATOM    168  C16 ER3     2      16.940  26.720  27.320  1.00  0.00            
ATOM    169  N3  ER3     2      17.810  26.260  28.210  1.00  0.00            
ATOM    170  H1  ER3     2      21.370  25.610  33.320  1.00  0.00            
ATOM    171  H2  ER3     2      20.680  24.570  32.040  1.00  0.00            
ATOM    172  H3  ER3     2      21.840  25.740  31.490  1.00  0.00            
ATOM    173  H4  ER3     2      18.040  27.620  31.240  1.00  0.00            
ATOM    174  H5  ER3     2      14.320  28.680  28.040  1.00  0.00            
ATOM    175  H6  ER3     2      13.710  27.980  25.640  1.00  0.00            
ATOM    176  H7  ER3     2      15.230  28.570  23.580  1.00  0.00            
ATOM    177  H8  ER3     2      14.450  29.830  21.760  1.00  0.00            
ATOM    178  H9  ER3     2      12.980  28.690  20.040  1.00  0.00            
ATOM    179  H10 ER3     2      12.110  26.410  20.520  1.00  0.00            
ATOM    180  H11 ER3     2      13.050  25.060  22.430  1.00  0.00            
ATOM    181  H12 ER3     2      17.100  25.260  25.820  1.00  0.00            
ATOM    182  H13 ER3     2      18.530  25.570  28.090  1.00  0.00            
TER
ENDMDL
MODEL        1
ATOM      1  C1  BCD     1      23.500  32.640  32.480  1.00  0.00            
ATOM      2  O1  BCD     1      22.160  32.100  32.510  1.00  0.00            
ATOM      3  C2  BCD     1      23.820  33.280  31.120  1.00  0.00            
ATOM      4  O2  BCD     1      22.910  34.420  30.940  1.00  0.00            
ATOM      5  C3  BCD     1      23.740  32.260  29.950  1.00  0.00            
ATOM      6  O3  BCD     1      24.200  32.930  28.760  1.00  0.00            
ATOM      7  C4  BCD     1      24.600  31.050  30.230  1.00  0.00            
ATOM      8  C5  BCD     1      24.370  30.490  31.610  1.00  0.00            
ATOM      9  O4  BCD     1      24.440  31.570  32.530  1.00  0.00            
ATOM     10  C6  BCD     1      25.480  29.510  31.970  1.00  0.00            
ATOM     11  O5  BCD     1      25.180  28.910  33.230  1.00  0.00            
ATOM     12  H1  BCD     1      23.680  33.380  33.260  1.00  0.00            
ATOM     13  H2  BCD     1      24.840  33.670  31.060  1.00  0.00            
ATOM     14  H3  BCD     1      22.140  34.030  30.510  1.00  0.00            
ATOM     15  H4  BCD     1      22.690  31.960  29.950  1.00  0.00            
ATOM     16  H5  BCD     1      23.410  33.240  28.310  1.00  0.00            
ATOM     17  H6  BCD     1      25.660  31.270  30.040  1.00  0.00            
ATOM     18  H7  BCD     1      23.360  30.070  31.680  1.00  0.00            
ATOM     19  H8  BCD     1      25.700  28.710  31.260  1.00  0.00            
ATOM     20  H9  BCD     1      26.330  30.200  32.050  1.00  0.00            
ATOM     21  H10 BCD     1      24.950  29.680  33.760  1.00  0.00            
ATOM     22  C7  BCD     1      18.410  32.800  33.920  1.00  0.00            
ATOM     23  O6  BCD     1      18.240  31.380  33.790  1.00  0.00            
ATOM     24  C8  BCD     1      18.670  33.480  32.540  1.00  0.00            
ATOM     25  O7  BCD     1      17.470  33.210  31.820  1.00  0.00            
ATOM     26  C9  BCD     1      19.930  32.830  31.870  1.00  0.00            
ATOM     27  O8  BCD     1      20.460  33.460  30.630  1.00  0.00            
ATOM     28  C10 BCD     1      21.090  32.960  32.900  1.00  0.00            
ATOM     29  C11 BCD     1      20.720  32.520  34.330  1.00  0.00            
ATOM     30  O9  BCD     1      19.530  33.160  34.730  1.00  0.00            
ATOM     31  C12 BCD     1      21.710  33.030  35.350  1.00  0.00            
ATOM     32  O10 BCD     1      22.040  34.390  35.160  1.00  0.00            
ATOM     33  H11 BCD     1      17.530  33.170  34.450  1.00  0.00            
ATOM     34  H12 BCD     1      18.830  34.560  32.650  1.00  0.00            
ATOM     35  H13 BCD     1      17.760  33.270  30.910  1.00  0.00            
ATOM     36  H14 BCD     1      19.520  31.830  31.670  1.00  0.00            
ATOM     37  H15 BCD     1      19.650  33.680  30.160  1.00  0.00            
ATOM     38  H16 BCD     1      21.470  33.990  32.950  1.00  0.00            
ATOM     39  H17 BCD     1      20.610  31.440  34.420  1.00  0.00            
ATOM     40  H18 BCD     1      21.340  32.810  36.350  1.00  0.00            
ATOM     41  H19 BCD     1      22.690  32.520  35.330  1.00  0.00            
ATOM     42  H20 BCD     1      21.350  34.910  35.570  1.00  0.00            
ATOM     43  C13 BCD     1      15.760  28.140  34.590  1.00  0.00            
ATOM     44  O11 BCD     1      16.500  27.380  33.600  1.00  0.00            
ATOM     45  C14 BCD     1      14.970  29.370  33.960  1.00  0.00            
ATOM     46  O12 BCD     1      14.070  28.980  32.930  1.00  0.00            
ATOM     47  C15 BCD     1      16.080  30.270  33.400  1.00  0.00            
ATOM     48  O13 BCD     1      15.660  31.430  32.780  1.00  0.00            
ATOM     49  C16 BCD     1      17.170  30.660  34.460  1.00  0.00            
ATOM     50  C17 BCD     1      17.750  29.430  35.010  1.00  0.00            
ATOM     51  O14 BCD     1      16.690  28.640  35.520  1.00  0.00            
ATOM     52  C18 BCD     1      18.790  29.540  36.110  1.00  0.00            
ATOM     53  O15 BCD     1      18.290  30.060  37.380  1.00  0.00            
ATOM     54  H21 BCD     1      15.110  27.490  35.190  1.00  0.00            
ATOM     55  H22 BCD     1      14.430  29.940  34.720  1.00  0.00            
ATOM     56  H23 BCD     1      13.720  29.800  32.580  1.00  0.00            
ATOM     57  H24 BCD     1      16.600  29.620  32.680  1.00  0.00            
ATOM     58  H25 BCD     1      16.420  31.980  32.560  1.00  0.00            
ATOM     59  H26 BCD     1      16.670  31.220  35.260  1.00  0.00            
ATOM     60  H27 BCD     1      18.190  28.950  34.130  1.00  0.00            
ATOM     61  H28 BCD     1      19.190  28.540  36.300  1.00  0.00            
ATOM     62  H29 BCD     1      19.580  30.210  35.740  1.00  0.00            
ATOM     63  H30 BCD     1      17.490  29.540  37.460  1.00  0.00            
ATOM     64  C19 BCD     1      16.410  23.640  31.850  1.00  0.00            
ATOM     65  O16 BCD     1      17.120  24.240  30.760  1.00  0.00            
ATOM     66  C20 BCD     1      15.050  24.300  31.970  1.00  0.00            
ATOM     67  O17 BCD     1      14.210  24.100  30.890  1.00  0.00            
ATOM     68  C21 BCD     1      15.240  25.860  32.260  1.00  0.00            
ATOM     69  O18 BCD     1      14.010  26.520  32.290  1.00  0.00            
ATOM     70  C22 BCD     1      16.120  26.000  33.500  1.00  0.00            
ATOM     71  C23 BCD     1      17.410  25.170  33.480  1.00  0.00            
ATOM     72  O19 BCD     1      17.150  23.830  33.090  1.00  0.00            
ATOM     73  C24 BCD     1      18.030  25.340  34.860  1.00  0.00            
ATOM     74  O20 BCD     1      17.110  24.760  35.830  1.00  0.00            
ATOM     75  H31 BCD     1      16.440  22.560  31.690  1.00  0.00            
ATOM     76  H32 BCD     1      14.570  23.980  32.910  1.00  0.00            
ATOM     77  H33 BCD     1      13.350  24.480  31.080  1.00  0.00            
ATOM     78  H34 BCD     1      15.770  26.230  31.370  1.00  0.00            
ATOM     79  H35 BCD     1      14.170  27.400  32.640  1.00  0.00            
ATOM     80  H36 BCD     1      15.510  25.690  34.360  1.00  0.00            
ATOM     81  H37 BCD     1      18.060  25.680  32.760  1.00  0.00            
ATOM     82  H38 BCD     1      19.020  24.870  34.920  1.00  0.00            
ATOM     83  H39 BCD     1      18.130  26.410  35.070  1.00  0.00            
ATOM     84  H40 BCD     1      17.150  25.170  36.700  1.00  0.00            
ATOM     85  C25 BCD     1      18.070  23.310  26.840  1.00  0.00            
ATOM     86  O21 BCD     1      19.240  24.030  27.070  1.00  0.00            
ATOM     87  C26 BCD     1      16.770  24.130  27.010  1.00  0.00            
ATOM     88  O22 BCD     1      16.690  25.230  26.080  1.00  0.00            
ATOM     89  C27 BCD     1      16.630  24.660  28.430  1.00  0.00            
ATOM     90  O23 BCD     1      15.350  25.190  28.550  1.00  0.00            
ATOM     91  C28 BCD     1      16.870  23.570  29.530  1.00  0.00            
ATOM     92  C29 BCD     1      18.040  22.620  29.190  1.00  0.00            
ATOM     93  O24 BCD     1      17.920  22.240  27.840  1.00  0.00            
ATOM     94  C30 BCD     1      18.020  21.300  30.020  1.00  0.00            
ATOM     95  O25 BCD     1      16.780  20.720  30.220  1.00  0.00            
ATOM     96  H41 BCD     1      18.180  22.840  25.860  1.00  0.00            
ATOM     97  H42 BCD     1      15.950  23.410  26.850  1.00  0.00            
ATOM     98  H43 BCD     1      15.800  25.600  26.090  1.00  0.00            
ATOM     99  H44 BCD     1      17.360  25.460  28.550  1.00  0.00            
ATOM    100  H45 BCD     1      14.800  24.660  29.130  1.00  0.00            
ATOM    101  H46 BCD     1      15.990  22.920  29.540  1.00  0.00            
ATOM    102  H47 BCD     1      18.990  23.130  29.360  1.00  0.00            
ATOM    103  H48 BCD     1      18.630  20.560  29.480  1.00  0.00            
ATOM    104  H49 BCD     1      18.350  21.520  31.040  1.00  0.00            
ATOM    105  H50 BCD     1      16.360  20.790  29.350  1.00  0.00            
ATOM    106  C31 BCD     1      22.560  25.880  25.610  1.00  0.00            
ATOM    107  O26 BCD     1      22.450  26.880  26.610  1.00  0.00            
ATOM    108  C32 BCD     1      21.380  25.780  24.590  1.00  0.00            
ATOM    109  O27 BCD     1      21.070  27.060  23.840  1.00  0.00            
ATOM    110  C33 BCD     1      20.070  25.410  25.330  1.00  0.00            
ATOM    111  C34 BCD     1      20.320  24.160  26.130  1.00  0.00            
ATOM    112  C35 BCD     1      21.550  24.240  27.020  1.00  0.00            
ATOM    113  O28 BCD     1      22.670  24.640  26.270  1.00  0.00            
ATOM    114  C36 BCD     1      21.840  22.970  27.700  1.00  0.00            
ATOM    115  O29 BCD     1      21.830  21.850  26.780  1.00  0.00            
ATOM    116  O30 BCD     1      18.890  25.400  24.530  1.00  0.00            
ATOM    117  H51 BCD     1      23.510  26.090  25.120  1.00  0.00            
ATOM    118  H52 BCD     1      21.500  24.950  23.880  1.00  0.00            
ATOM    119  H53 BCD     1      20.110  27.070  23.750  1.00  0.00            
ATOM    120  H54 BCD     1      19.970  26.180  26.100  1.00  0.00            
ATOM    121  H55 BCD     1      18.100  25.280  25.070  1.00  0.00            
ATOM    122  H56 BCD     1      20.460  23.280  25.490  1.00  0.00            
ATOM    123  H57 BCD     1      21.360  24.990  27.810  1.00  0.00            
ATOM    124  H58 BCD     1      22.830  23.060  28.170  1.00  0.00            
ATOM    125  H59 BCD     1      21.130  22.770  28.510  1.00  0.00            
ATOM    126  H60 BCD     1      21.010  21.360  26.860  1.00  0.00            
ATOM    127  C37 BCD     1      25.110  29.320  28.580  1.00  0.00            
ATOM    128  O31 BCD     1      24.110  30.050  29.350  1.00  0.00            
ATOM    129  C38 BCD     1      24.880  29.600  27.100  1.00  0.00            
ATOM    130  O32 BCD     1      25.000  31.010  26.850  1.00  0.00            
ATOM    131  C39 BCD     1      23.600  28.950  26.640  1.00  0.00            
ATOM    132  O33 BCD     1      23.570  28.840  25.190  1.00  0.00            
ATOM    133  C40 BCD     1      23.610  27.500  27.050  1.00  0.00            
ATOM    134  C41 BCD     1      23.800  27.350  28.550  1.00  0.00            
ATOM    135  O34 BCD     1      25.060  27.920  28.850  1.00  0.00            
ATOM    136  C42 BCD     1      23.950  25.930  29.230  1.00  0.00            
ATOM    137  O35 BCD     1      25.060  25.350  28.690  1.00  0.00            
ATOM    138  H61 BCD     1      26.090  29.680  28.920  1.00  0.00            
ATOM    139  H62 BCD     1      25.650  29.070  26.530  1.00  0.00            
ATOM    140  H63 BCD     1      24.430  31.320  27.550  1.00  0.00            
ATOM    141  H64 BCD     1      22.750  29.500  27.050  1.00  0.00            
ATOM    142  H65 BCD     1      22.740  28.410  24.960  1.00  0.00            
ATOM    143  H66 BCD     1      24.460  27.020  26.560  1.00  0.00            
ATOM    144  H67 BCD     1      22.990  27.830  29.100  1.00  0.00            
ATOM    145  H68 BCD     1      24.060  26.030  30.310  1.00  0.00            
ATOM    146  H69 BCD     1      22.970  25.480  29.030  1.00  0.00            
ATOM    147  H70 BCD     1      25.630  26.110  28.570  1.00  0.00            
ATOM    148  C1  ER3     2      22.170  28.270  37.940  1.00  0.00            
ATOM    149  O1  ER3     2      22.170  27.530  36.690  1.00  0.00            
ATOM    150  C2  ER3     2      22.050  28.180  35.530  1.00  0.00            
ATOM    151  O2  ER3     2      22.340  29.380  35.350  1.00  0.00            
ATOM    152  N1  ER3     2      21.250  27.400  34.800  1.00  0.00            
ATOM    153  C3  ER3     2      20.880  27.660  33.550  1.00  0.00            
ATOM    154  N2  ER3     2      20.390  26.710  32.730  1.00  0.00            
ATOM    155  C4  ER3     2      20.250  27.370  31.530  1.00  0.00            
ATOM    156  C5  ER3     2      19.770  26.760  30.350  1.00  0.00            
ATOM    157  C6  ER3     2      19.680  27.640  29.240  1.00  0.00            
ATOM    158  C7  ER3     2      20.140  28.980  29.300  1.00  0.00            
ATOM    159  C8  ER3     2      20.160  29.910  28.070  1.00  0.00            
ATOM    160  O3  ER3     2      20.980  30.820  27.950  1.00  0.00            
ATOM    161  C9  ER3     2      19.080  29.710  27.030  1.00  0.00            
ATOM    162  C10 ER3     2      17.740  29.420  27.380  1.00  0.00            
ATOM    163  C11 ER3     2      16.760  29.200  26.350  1.00  0.00            
ATOM    164  C12 ER3     2      17.090  29.380  25.010  1.00  0.00            
ATOM    165  C13 ER3     2      18.420  29.670  24.680  1.00  0.00            
ATOM    166  C14 ER3     2      19.420  29.830  25.700  1.00  0.00            
ATOM    167  C15 ER3     2      20.770  29.460  30.480  1.00  0.00            
ATOM    168  C16 ER3     2      20.780  28.650  31.580  1.00  0.00            
ATOM    169  N3  ER3     2      21.030  28.870  32.920  1.00  0.00            
ATOM    170  H1  ER3     2      22.710  27.690  38.700  1.00  0.00            
ATOM    171  H2  ER3     2      22.740  29.190  37.800  1.00  0.00            
ATOM    172  H3  ER3     2      21.170  28.590  38.220  1.00  0.00            
ATOM    173  H4  ER3     2      21.000  26.490  35.180  1.00  0.00            
ATOM    174  H5  ER3     2      19.490  25.710  30.330  1.00  0.00            
ATOM    175  H6  ER3     2      19.250  27.330  28.290  1.00  0.00            
ATOM    176  H7  ER3     2      17.540  29.170  28.420  1.00  0.00            
ATOM    177  H8  ER3     2      15.760  28.940  26.670  1.00  0.00            
ATOM    178  H9  ER3     2      16.400  29.240  24.180  1.00  0.00            
ATOM    179  H10 ER3     2      18.670  29.960  23.670  1.00  0.00            
ATOM    180  H11 ER3     2      20.380  30.240  25.420  1.00  0.00            
ATOM    181  H12 ER3     2      21.080  30.500  30.540  1.00  0.00            
ATOM    182  H13 ER3     2      21.590  29.560  33.390  1.00  0.00            
TER
ENDMDL
MODEL        1
ATOM      1  C1  BCD     1      25.330  27.360  22.230  1.00  0.00            
ATOM      2  O1  BCD     1      23.970  27.620  21.890  1.00  0.00            
ATOM      3  C2  BCD     1      26.290  27.800  21.130  1.00  0.00            
ATOM      4  O2  BCD     1      26.160  29.220  21.000  1.00  0.00            
ATOM      5  C3  BCD     1      25.910  27.130  19.810  1.00  0.00            
ATOM      6  O3  BCD     1      26.790  27.580  18.690  1.00  0.00            
ATOM      7  C4  BCD     1      26.040  25.550  20.060  1.00  0.00            
ATOM      8  C5  BCD     1      25.100  25.140  21.200  1.00  0.00            
ATOM      9  O4  BCD     1      25.450  25.890  22.400  1.00  0.00            
ATOM     10  C6  BCD     1      25.150  23.660  21.580  1.00  0.00            
ATOM     11  O5  BCD     1      26.510  23.160  21.700  1.00  0.00            
ATOM     12  H1  BCD     1      25.670  27.840  23.150  1.00  0.00            
ATOM     13  H2  BCD     1      27.320  27.550  21.400  1.00  0.00            
ATOM     14  H3  BCD     1      26.780  29.420  20.290  1.00  0.00            
ATOM     15  H4  BCD     1      24.860  27.410  19.660  1.00  0.00            
ATOM     16  H5  BCD     1      26.450  28.440  18.400  1.00  0.00            
ATOM     17  H6  BCD     1      27.060  25.260  20.340  1.00  0.00            
ATOM     18  H7  BCD     1      24.050  25.380  20.960  1.00  0.00            
ATOM     19  H8  BCD     1      24.570  23.510  22.500  1.00  0.00            
ATOM     20  H9  BCD     1      24.570  23.200  20.770  1.00  0.00            
ATOM     21  H10 BCD     1      26.450  22.200  21.600  1.00  0.00            
ATOM     22  C7  BCD     1      20.860  29.980  22.460  1.00  0.00            
ATOM     23  O6  BCD     1      20.110  28.750  22.130  1.00  0.00            
ATOM     24  C8  BCD     1      21.670  30.420  21.250  1.00  0.00            
ATOM     25  O7  BCD     1      20.850  30.710  20.130  1.00  0.00            
ATOM     26  C9  BCD     1      22.670  29.320  20.880  1.00  0.00            
ATOM     27  O8  BCD     1      23.560  29.550  19.790  1.00  0.00            
ATOM     28  C10 BCD     1      23.470  28.860  22.140  1.00  0.00            
ATOM     29  C11 BCD     1      22.600  28.750  23.480  1.00  0.00            
ATOM     30  O9  BCD     1      21.700  29.830  23.560  1.00  0.00            
ATOM     31  C12 BCD     1      23.440  28.850  24.770  1.00  0.00            
ATOM     32  O10 BCD     1      24.280  29.960  24.850  1.00  0.00            
ATOM     33  H11 BCD     1      20.190  30.820  22.710  1.00  0.00            
ATOM     34  H12 BCD     1      22.380  31.210  21.540  1.00  0.00            
ATOM     35  H13 BCD     1      19.930  30.750  20.410  1.00  0.00            
ATOM     36  H14 BCD     1      22.070  28.430  20.620  1.00  0.00            
ATOM     37  H15 BCD     1      24.180  30.270  19.950  1.00  0.00            
ATOM     38  H16 BCD     1      24.310  29.520  22.390  1.00  0.00            
ATOM     39  H17 BCD     1      22.090  27.780  23.460  1.00  0.00            
ATOM     40  H18 BCD     1      22.780  28.820  25.640  1.00  0.00            
ATOM     41  H19 BCD     1      24.200  28.060  24.850  1.00  0.00            
ATOM     42  H20 BCD     1      24.820  29.860  25.640  1.00  0.00            
ATOM     43  C13 BCD     1      16.170  27.470  22.340  1.00  0.00            
ATOM     44  O11 BCD     1      16.600  26.200  21.810  1.00  0.00            
ATOM     45  C14 BCD     1      16.500  28.530  21.320  1.00  0.00            
ATOM     46  O12 BCD     1      15.830  28.100  20.090  1.00  0.00            
ATOM     47  C15 BCD     1      18.010  28.660  21.020  1.00  0.00            
ATOM     48  O13 BCD     1      18.240  29.790  20.140  1.00  0.00            
ATOM     49  C16 BCD     1      18.730  28.850  22.350  1.00  0.00            
ATOM     50  C17 BCD     1      18.370  27.820  23.360  1.00  0.00            
ATOM     51  O14 BCD     1      16.920  27.830  23.550  1.00  0.00            
ATOM     52  C18 BCD     1      19.080  28.130  24.660  1.00  0.00            
ATOM     53  O15 BCD     1      18.370  27.350  25.640  1.00  0.00            
ATOM     54  H21 BCD     1      15.100  27.540  22.570  1.00  0.00            
ATOM     55  H22 BCD     1      16.100  29.480  21.700  1.00  0.00            
ATOM     56  H23 BCD     1      14.970  27.820  20.440  1.00  0.00            
ATOM     57  H24 BCD     1      18.350  27.750  20.520  1.00  0.00            
ATOM     58  H25 BCD     1      17.970  29.560  19.240  1.00  0.00            
ATOM     59  H26 BCD     1      18.360  29.820  22.700  1.00  0.00            
ATOM     60  H27 BCD     1      18.740  26.830  23.040  1.00  0.00            
ATOM     61  H28 BCD     1      20.130  27.830  24.570  1.00  0.00            
ATOM     62  H29 BCD     1      19.140  29.170  24.990  1.00  0.00            
ATOM     63  H30 BCD     1      17.460  27.680  25.720  1.00  0.00            
ATOM     64  C19 BCD     1      15.530  22.210  21.290  1.00  0.00            
ATOM     65  O16 BCD     1      16.800  21.980  20.670  1.00  0.00            
ATOM     66  C20 BCD     1      14.620  23.260  20.550  1.00  0.00            
ATOM     67  O17 BCD     1      14.330  22.930  19.160  1.00  0.00            
ATOM     68  C21 BCD     1      15.150  24.670  20.570  1.00  0.00            
ATOM     69  O18 BCD     1      14.200  25.590  20.060  1.00  0.00            
ATOM     70  C22 BCD     1      15.650  25.100  21.950  1.00  0.00            
ATOM     71  C23 BCD     1      16.470  23.990  22.540  1.00  0.00            
ATOM     72  O19 BCD     1      15.720  22.760  22.550  1.00  0.00            
ATOM     73  C24 BCD     1      16.940  24.350  23.930  1.00  0.00            
ATOM     74  O20 BCD     1      17.870  23.310  24.450  1.00  0.00            
ATOM     75  H31 BCD     1      14.970  21.260  21.290  1.00  0.00            
ATOM     76  H32 BCD     1      13.690  23.160  21.120  1.00  0.00            
ATOM     77  H33 BCD     1      13.500  23.350  18.900  1.00  0.00            
ATOM     78  H34 BCD     1      16.080  24.730  19.980  1.00  0.00            
ATOM     79  H35 BCD     1      14.120  25.350  19.130  1.00  0.00            
ATOM     80  H36 BCD     1      14.800  25.330  22.590  1.00  0.00            
ATOM     81  H37 BCD     1      17.430  23.880  22.020  1.00  0.00            
ATOM     82  H38 BCD     1      17.410  25.350  23.870  1.00  0.00            
ATOM     83  H39 BCD     1      16.120  24.630  24.610  1.00  0.00            
ATOM     84  H40 BCD     1      17.640  22.650  23.790  1.00  0.00            
ATOM     85  C25 BCD     1      19.040  19.120  19.170  1.00  0.00            
ATOM     86  O21 BCD     1      19.860  20.190  18.710  1.00  0.00            
ATOM     87  C26 BCD     1      17.680  19.070  18.570  1.00  0.00            
ATOM     88  O22 BCD     1      17.840  18.910  17.190  1.00  0.00            
ATOM     89  C27 BCD     1      16.980  20.390  18.890  1.00  0.00            
ATOM     90  O23 BCD     1      15.590  20.500  18.360  1.00  0.00            
ATOM     91  C28 BCD     1      17.060  20.610  20.410  1.00  0.00            
ATOM     92  C29 BCD     1      18.390  20.270  21.080  1.00  0.00            
ATOM     93  O24 BCD     1      18.950  19.080  20.530  1.00  0.00            
ATOM     94  C30 BCD     1      18.330  20.140  22.620  1.00  0.00            
ATOM     95  O25 BCD     1      17.310  19.220  23.010  1.00  0.00            
ATOM     96  H41 BCD     1      19.610  18.220  18.920  1.00  0.00            
ATOM     97  H42 BCD     1      17.030  18.280  18.960  1.00  0.00            
ATOM     98  H43 BCD     1      18.420  19.630  16.900  1.00  0.00            
ATOM     99  H44 BCD     1      17.460  21.260  18.410  1.00  0.00            
ATOM    100  H45 BCD     1      15.080  21.230  18.730  1.00  0.00            
ATOM    101  H46 BCD     1      16.270  20.030  20.900  1.00  0.00            
ATOM    102  H47 BCD     1      19.100  21.060  20.810  1.00  0.00            
ATOM    103  H48 BCD     1      19.290  19.800  23.020  1.00  0.00            
ATOM    104  H49 BCD     1      18.210  21.170  22.990  1.00  0.00            
ATOM    105  H50 BCD     1      17.510  19.060  23.930  1.00  0.00            
ATOM    106  C31 BCD     1      22.960  20.830  16.180  1.00  0.00            
ATOM    107  O26 BCD     1      23.320  22.070  17.010  1.00  0.00            
ATOM    108  C32 BCD     1      21.570  21.020  15.600  1.00  0.00            
ATOM    109  O27 BCD     1      21.650  22.310  14.980  1.00  0.00            
ATOM    110  C33 BCD     1      20.500  21.080  16.610  1.00  0.00            
ATOM    111  C34 BCD     1      20.660  19.850  17.620  1.00  0.00            
ATOM    112  C35 BCD     1      22.120  19.700  18.160  1.00  0.00            
ATOM    113  O28 BCD     1      22.990  19.670  17.030  1.00  0.00            
ATOM    114  C36 BCD     1      22.380  18.630  19.180  1.00  0.00            
ATOM    115  O29 BCD     1      22.170  17.320  18.620  1.00  0.00            
ATOM    116  O30 BCD     1      19.140  21.050  15.940  1.00  0.00            
ATOM    117  H51 BCD     1      23.790  20.690  15.470  1.00  0.00            
ATOM    118  H52 BCD     1      21.330  20.320  14.790  1.00  0.00            
ATOM    119  H53 BCD     1      21.020  22.320  14.260  1.00  0.00            
ATOM    120  H54 BCD     1      20.560  22.030  17.150  1.00  0.00            
ATOM    121  H55 BCD     1      18.900  21.850  15.470  1.00  0.00            
ATOM    122  H56 BCD     1      20.340  18.920  17.120  1.00  0.00            
ATOM    123  H57 BCD     1      22.220  20.650  18.710  1.00  0.00            
ATOM    124  H58 BCD     1      23.250  18.770  19.830  1.00  0.00            
ATOM    125  H59 BCD     1      21.610  18.720  19.960  1.00  0.00            
ATOM    126  H60 BCD     1      22.630  16.740  19.230  1.00  0.00            
ATOM    127  C37 BCD     1      26.470  24.600  17.870  1.00  0.00            
ATOM    128  O31 BCD     1      25.570  25.060  18.810  1.00  0.00            
ATOM    129  C38 BCD     1      25.760  24.770  16.560  1.00  0.00            
ATOM    130  O32 BCD     1      25.660  26.090  16.060  1.00  0.00            
ATOM    131  C39 BCD     1      24.350  24.040  16.520  1.00  0.00            
ATOM    132  O33 BCD     1      23.680  24.190  15.210  1.00  0.00            
ATOM    133  C40 BCD     1      24.580  22.600  16.850  1.00  0.00            
ATOM    134  C41 BCD     1      25.440  22.420  18.080  1.00  0.00            
ATOM    135  O34 BCD     1      26.640  23.210  18.040  1.00  0.00            
ATOM    136  C42 BCD     1      25.760  20.940  18.300  1.00  0.00            
ATOM    137  O35 BCD     1      26.460  20.350  17.240  1.00  0.00            
ATOM    138  H61 BCD     1      27.420  25.100  18.110  1.00  0.00            
ATOM    139  H62 BCD     1      26.380  24.160  15.890  1.00  0.00            
ATOM    140  H63 BCD     1      25.080  26.610  16.620  1.00  0.00            
ATOM    141  H64 BCD     1      23.710  24.500  17.280  1.00  0.00            
ATOM    142  H65 BCD     1      22.830  23.740  15.270  1.00  0.00            
ATOM    143  H66 BCD     1      25.070  22.050  16.040  1.00  0.00            
ATOM    144  H67 BCD     1      24.790  22.670  18.920  1.00  0.00            
ATOM    145  H68 BCD     1      26.370  20.880  19.210  1.00  0.00            
ATOM    146  H69 BCD     1      24.860  20.430  18.660  1.00  0.00            
ATOM    147  H70 BCD     1      27.220  20.900  17.060  1.00  0.00            
ATOM    148  C1  ER3     2      23.330  25.930  28.200  1.00  0.00            
ATOM    149  O1  ER3     2      22.710  24.990  27.360  1.00  0.00            
ATOM    150  C2  ER3     2      22.110  25.440  26.200  1.00  0.00            
ATOM    151  O2  ER3     2      22.040  26.560  25.680  1.00  0.00            
ATOM    152  N1  ER3     2      21.810  24.390  25.410  1.00  0.00            
ATOM    153  C3  ER3     2      21.680  24.410  24.130  1.00  0.00            
ATOM    154  N2  ER3     2      21.750  23.240  23.470  1.00  0.00            
ATOM    155  C4  ER3     2      21.620  23.660  22.190  1.00  0.00            
ATOM    156  C5  ER3     2      21.580  22.860  21.050  1.00  0.00            
ATOM    157  C6  ER3     2      21.460  23.550  19.800  1.00  0.00            
ATOM    158  C7  ER3     2      21.260  24.930  19.740  1.00  0.00            
ATOM    159  C8  ER3     2      21.090  25.630  18.430  1.00  0.00            
ATOM    160  O3  ER3     2      21.650  26.650  18.100  1.00  0.00            
ATOM    161  C9  ER3     2      20.060  25.110  17.470  1.00  0.00            
ATOM    162  C10 ER3     2      19.050  24.230  17.870  1.00  0.00            
ATOM    163  C11 ER3     2      18.110  23.780  16.910  1.00  0.00            
ATOM    164  C12 ER3     2      18.390  24.000  15.550  1.00  0.00            
ATOM    165  C13 ER3     2      19.440  24.810  15.150  1.00  0.00            
ATOM    166  C14 ER3     2      20.270  25.360  16.100  1.00  0.00            
ATOM    167  C15 ER3     2      21.160  25.670  20.900  1.00  0.00            
ATOM    168  C16 ER3     2      21.430  25.020  22.100  1.00  0.00            
ATOM    169  N3  ER3     2      21.270  25.470  23.320  1.00  0.00            
ATOM    170  H1  ER3     2      24.370  25.950  27.850  1.00  0.00            
ATOM    171  H2  ER3     2      22.850  26.910  28.260  1.00  0.00            
ATOM    172  H3  ER3     2      23.360  25.600  29.250  1.00  0.00            
ATOM    173  H4  ER3     2      21.760  23.500  25.890  1.00  0.00            
ATOM    174  H5  ER3     2      21.700  21.790  21.160  1.00  0.00            
ATOM    175  H6  ER3     2      21.540  22.930  18.900  1.00  0.00            
ATOM    176  H7  ER3     2      18.880  23.860  18.880  1.00  0.00            
ATOM    177  H8  ER3     2      17.230  23.230  17.210  1.00  0.00            
ATOM    178  H9  ER3     2      17.700  23.630  14.800  1.00  0.00            
ATOM    179  H10 ER3     2      19.590  24.870  14.070  1.00  0.00            
ATOM    180  H11 ER3     2      21.090  25.970  15.750  1.00  0.00            
ATOM    181  H12 ER3     2      20.820  26.700  20.810  1.00  0.00            
ATOM    182  H13 ER3     2      21.240  26.420  23.660  1.00  0.00            
TER
ENDMDL
MODEL        1
ATOM      1  C1  BCD     1      27.050  31.350  36.220  1.00  0.00            
ATOM      2  O1  BCD     1      25.650  30.930  36.280  1.00  0.00            
ATOM      3  C2  BCD     1      27.240  32.590  35.340  1.00  0.00            
ATOM      4  O2  BCD     1      26.460  33.750  35.770  1.00  0.00            
ATOM      5  C3  BCD     1      26.970  32.320  33.830  1.00  0.00            
ATOM      6  O3  BCD     1      27.310  33.410  32.870  1.00  0.00            
ATOM      7  C4  BCD     1      27.690  31.040  33.330  1.00  0.00            
ATOM      8  C5  BCD     1      27.470  29.890  34.360  1.00  0.00            
ATOM      9  O4  BCD     1      27.880  30.340  35.700  1.00  0.00            
ATOM     10  C6  BCD     1      28.300  28.670  34.070  1.00  0.00            
ATOM     11  O5  BCD     1      28.070  27.770  35.060  1.00  0.00            
ATOM     12  H1  BCD     1      27.360  31.530  37.260  1.00  0.00            
ATOM     13  H2  BCD     1      28.270  32.960  35.410  1.00  0.00            
ATOM     14  H3  BCD     1      25.610  33.320  35.820  1.00  0.00            
ATOM     15  H4  BCD     1      25.890  32.130  33.770  1.00  0.00            
ATOM     16  H5  BCD     1      27.990  34.020  33.160  1.00  0.00            
ATOM     17  H6  BCD     1      28.730  31.350  33.210  1.00  0.00            
ATOM     18  H7  BCD     1      26.400  29.670  34.410  1.00  0.00            
ATOM     19  H8  BCD     1      28.090  28.190  33.110  1.00  0.00            
ATOM     20  H9  BCD     1      29.380  28.900  34.070  1.00  0.00            
ATOM     21  H10 BCD     1      27.930  28.300  35.850  1.00  0.00            
ATOM     22  C7  BCD     1      22.370  30.890  38.480  1.00  0.00            
ATOM     23  O6  BCD     1      21.980  29.780  37.700  1.00  0.00            
ATOM     24  C8  BCD     1      22.470  32.080  37.620  1.00  0.00            
ATOM     25  O7  BCD     1      21.250  32.330  36.900  1.00  0.00            
ATOM     26  C9  BCD     1      23.600  31.890  36.610  1.00  0.00            
ATOM     27  O8  BCD     1      23.730  33.000  35.760  1.00  0.00            
ATOM     28  C10 BCD     1      24.880  31.470  37.270  1.00  0.00            
ATOM     29  C11 BCD     1      24.770  30.410  38.310  1.00  0.00            
ATOM     30  O9  BCD     1      23.650  30.690  39.080  1.00  0.00            
ATOM     31  C12 BCD     1      25.980  30.320  39.260  1.00  0.00            
ATOM     32  O10 BCD     1      26.240  31.580  39.840  1.00  0.00            
ATOM     33  H11 BCD     1      21.530  31.100  39.160  1.00  0.00            
ATOM     34  H12 BCD     1      22.670  32.900  38.310  1.00  0.00            
ATOM     35  H13 BCD     1      21.150  33.280  36.900  1.00  0.00            
ATOM     36  H14 BCD     1      23.430  31.080  35.890  1.00  0.00            
ATOM     37  H15 BCD     1      23.000  33.040  35.130  1.00  0.00            
ATOM     38  H16 BCD     1      25.350  32.340  37.740  1.00  0.00            
ATOM     39  H17 BCD     1      24.670  29.420  37.850  1.00  0.00            
ATOM     40  H18 BCD     1      25.700  29.530  39.960  1.00  0.00            
ATOM     41  H19 BCD     1      26.860  29.980  38.700  1.00  0.00            
ATOM     42  H20 BCD     1      26.370  31.430  40.780  1.00  0.00            
ATOM     43  C13 BCD     1      19.290  26.770  37.310  1.00  0.00            
ATOM     44  O11 BCD     1      19.540  26.790  35.910  1.00  0.00            
ATOM     45  C14 BCD     1      18.680  28.070  37.810  1.00  0.00            
ATOM     46  O12 BCD     1      17.390  28.390  37.320  1.00  0.00            
ATOM     47  C15 BCD     1      19.730  29.160  37.580  1.00  0.00            
ATOM     48  O13 BCD     1      19.280  30.410  38.210  1.00  0.00            
ATOM     49  C16 BCD     1      21.050  28.780  38.250  1.00  0.00            
ATOM     50  C17 BCD     1      21.520  27.360  37.950  1.00  0.00            
ATOM     51  O14 BCD     1      20.490  26.430  38.000  1.00  0.00            
ATOM     52  C18 BCD     1      22.720  26.920  38.790  1.00  0.00            
ATOM     53  O15 BCD     1      22.310  26.850  40.130  1.00  0.00            
ATOM     54  H21 BCD     1      18.600  25.940  37.500  1.00  0.00            
ATOM     55  H22 BCD     1      18.560  28.020  38.900  1.00  0.00            
ATOM     56  H23 BCD     1      17.050  29.070  37.900  1.00  0.00            
ATOM     57  H24 BCD     1      19.810  29.330  36.500  1.00  0.00            
ATOM     58  H25 BCD     1      19.070  31.110  37.580  1.00  0.00            
ATOM     59  H26 BCD     1      20.990  28.830  39.350  1.00  0.00            
ATOM     60  H27 BCD     1      21.700  27.300  36.870  1.00  0.00            
ATOM     61  H28 BCD     1      22.940  25.910  38.420  1.00  0.00            
ATOM     62  H29 BCD     1      23.520  27.660  38.700  1.00  0.00            
ATOM     63  H30 BCD     1      21.700  26.110  40.230  1.00  0.00            
ATOM     64  C19 BCD     1      18.530  24.390  32.550  1.00  0.00            
ATOM     65  O16 BCD     1      19.120  25.350  31.650  1.00  0.00            
ATOM     66  C20 BCD     1      17.390  25.020  33.410  1.00  0.00            
ATOM     67  O17 BCD     1      16.350  25.510  32.570  1.00  0.00            
ATOM     68  C21 BCD     1      17.850  26.160  34.380  1.00  0.00            
ATOM     69  O18 BCD     1      16.790  26.560  35.330  1.00  0.00            
ATOM     70  C22 BCD     1      19.020  25.670  35.170  1.00  0.00            
ATOM     71  C23 BCD     1      20.110  25.080  34.290  1.00  0.00            
ATOM     72  O19 BCD     1      19.570  24.060  33.430  1.00  0.00            
ATOM     73  C24 BCD     1      21.220  24.540  35.090  1.00  0.00            
ATOM     74  O20 BCD     1      20.730  23.640  36.010  1.00  0.00            
ATOM     75  H31 BCD     1      18.140  23.510  32.020  1.00  0.00            
ATOM     76  H32 BCD     1      17.020  24.150  33.960  1.00  0.00            
ATOM     77  H33 BCD     1      15.660  24.840  32.630  1.00  0.00            
ATOM     78  H34 BCD     1      18.060  27.030  33.740  1.00  0.00            
ATOM     79  H35 BCD     1      17.090  27.320  35.850  1.00  0.00            
ATOM     80  H36 BCD     1      18.680  24.900  35.870  1.00  0.00            
ATOM     81  H37 BCD     1      20.540  25.890  33.680  1.00  0.00            
ATOM     82  H38 BCD     1      21.820  24.050  34.310  1.00  0.00            
ATOM     83  H39 BCD     1      21.760  25.310  35.660  1.00  0.00            
ATOM     84  H40 BCD     1      20.000  23.180  35.590  1.00  0.00            
ATOM     85  C25 BCD     1      20.090  25.600  27.720  1.00  0.00            
ATOM     86  O21 BCD     1      21.050  26.570  28.210  1.00  0.00            
ATOM     87  C26 BCD     1      18.650  26.100  28.060  1.00  0.00            
ATOM     88  O22 BCD     1      18.440  27.320  27.470  1.00  0.00            
ATOM     89  C27 BCD     1      18.550  26.320  29.520  1.00  0.00            
ATOM     90  O23 BCD     1      17.230  26.670  29.960  1.00  0.00            
ATOM     91  C28 BCD     1      18.930  25.050  30.270  1.00  0.00            
ATOM     92  C29 BCD     1      20.270  24.430  29.840  1.00  0.00            
ATOM     93  O24 BCD     1      20.270  24.350  28.390  1.00  0.00            
ATOM     94  C30 BCD     1      20.720  23.120  30.400  1.00  0.00            
ATOM     95  O25 BCD     1      19.840  22.120  29.930  1.00  0.00            
ATOM     96  H41 BCD     1      20.090  25.580  26.620  1.00  0.00            
ATOM     97  H42 BCD     1      17.940  25.330  27.730  1.00  0.00            
ATOM     98  H43 BCD     1      17.640  27.710  27.850  1.00  0.00            
ATOM     99  H44 BCD     1      19.160  27.200  29.760  1.00  0.00            
ATOM    100  H45 BCD     1      17.220  26.290  30.840  1.00  0.00            
ATOM    101  H46 BCD     1      18.170  24.300  30.020  1.00  0.00            
ATOM    102  H47 BCD     1      20.990  25.250  30.000  1.00  0.00            
ATOM    103  H48 BCD     1      21.740  22.890  30.090  1.00  0.00            
ATOM    104  H49 BCD     1      20.730  23.300  31.490  1.00  0.00            
ATOM    105  H50 BCD     1      19.710  22.300  28.990  1.00  0.00            
ATOM    106  C31 BCD     1      24.480  28.710  27.260  1.00  0.00            
ATOM    107  O26 BCD     1      24.700  28.800  28.650  1.00  0.00            
ATOM    108  C32 BCD     1      23.080  29.270  26.970  1.00  0.00            
ATOM    109  O27 BCD     1      23.090  30.710  27.350  1.00  0.00            
ATOM    110  C33 BCD     1      21.960  28.610  27.670  1.00  0.00            
ATOM    111  C34 BCD     1      21.960  27.180  27.320  1.00  0.00            
ATOM    112  C35 BCD     1      23.350  26.570  27.480  1.00  0.00            
ATOM    113  O28 BCD     1      24.410  27.310  26.980  1.00  0.00            
ATOM    114  C36 BCD     1      23.480  25.120  26.950  1.00  0.00            
ATOM    115  O29 BCD     1      23.250  25.070  25.550  1.00  0.00            
ATOM    116  O30 BCD     1      20.710  29.230  27.280  1.00  0.00            
ATOM    117  H51 BCD     1      25.270  29.210  26.690  1.00  0.00            
ATOM    118  H52 BCD     1      22.930  29.160  25.890  1.00  0.00            
ATOM    119  H53 BCD     1      22.220  31.000  27.070  1.00  0.00            
ATOM    120  H54 BCD     1      22.120  28.740  28.740  1.00  0.00            
ATOM    121  H55 BCD     1      20.020  28.720  27.700  1.00  0.00            
ATOM    122  H56 BCD     1      21.470  27.050  26.340  1.00  0.00            
ATOM    123  H57 BCD     1      23.560  26.530  28.560  1.00  0.00            
ATOM    124  H58 BCD     1      24.480  24.720  27.200  1.00  0.00            
ATOM    125  H59 BCD     1      22.790  24.420  27.440  1.00  0.00            
ATOM    126  H60 BCD     1      23.150  24.180  25.220  1.00  0.00            
ATOM    127  C37 BCD     1      27.960  30.150  31.030  1.00  0.00            
ATOM    128  O31 BCD     1      27.050  30.470  32.150  1.00  0.00            
ATOM    129  C38 BCD     1      27.530  31.070  29.900  1.00  0.00            
ATOM    130  O32 BCD     1      27.560  32.450  30.300  1.00  0.00            
ATOM    131  C39 BCD     1      26.140  30.720  29.380  1.00  0.00            
ATOM    132  O33 BCD     1      25.520  31.580  28.350  1.00  0.00            
ATOM    133  C40 BCD     1      26.060  29.200  29.060  1.00  0.00            
ATOM    134  C41 BCD     1      26.490  28.310  30.220  1.00  0.00            
ATOM    135  O34 BCD     1      27.840  28.780  30.570  1.00  0.00            
ATOM    136  C42 BCD     1      26.610  26.920  29.820  1.00  0.00            
ATOM    137  O35 BCD     1      27.590  26.720  28.720  1.00  0.00            
ATOM    138  H61 BCD     1      29.030  30.310  31.250  1.00  0.00            
ATOM    139  H62 BCD     1      28.250  31.000  29.080  1.00  0.00            
ATOM    140  H63 BCD     1      27.160  32.500  31.170  1.00  0.00            
ATOM    141  H64 BCD     1      25.480  30.880  30.240  1.00  0.00            
ATOM    142  H65 BCD     1      24.670  31.150  28.170  1.00  0.00            
ATOM    143  H66 BCD     1      26.750  29.020  28.220  1.00  0.00            
ATOM    144  H67 BCD     1      25.820  28.340  31.090  1.00  0.00            
ATOM    145  H68 BCD     1      27.010  26.390  30.700  1.00  0.00            
ATOM    146  H69 BCD     1      25.590  26.610  29.560  1.00  0.00            
ATOM    147  H70 BCD     1      28.360  27.250  28.950  1.00  0.00            
ATOM    148  C1  ER3     2      26.700  26.110  39.890  1.00  0.00            
ATOM    149  O1  ER3     2      26.030  25.710  38.660  1.00  0.00            
ATOM    150  C2  ER3     2      26.020  26.500  37.650  1.00  0.00            
ATOM    151  O2  ER3     2      26.360  27.620  37.600  1.00  0.00            
ATOM    152  N1  ER3     2      25.430  25.860  36.610  1.00  0.00            
ATOM    153  C3  ER3     2      24.960  26.390  35.460  1.00  0.00            
ATOM    154  N2  ER3     2      24.300  25.650  34.550  1.00  0.00            
ATOM    155  C4  ER3     2      23.770  26.580  33.650  1.00  0.00            
ATOM    156  C5  ER3     2      23.040  26.400  32.500  1.00  0.00            
ATOM    157  C6  ER3     2      22.590  27.500  31.800  1.00  0.00            
ATOM    158  C7  ER3     2      22.950  28.810  32.290  1.00  0.00            
ATOM    159  C8  ER3     2      22.260  29.990  31.700  1.00  0.00            
ATOM    160  O3  ER3     2      22.810  31.090  31.660  1.00  0.00            
ATOM    161  C9  ER3     2      20.840  29.890  31.210  1.00  0.00            
ATOM    162  C10 ER3     2      19.910  28.960  31.780  1.00  0.00            
ATOM    163  C11 ER3     2      18.560  28.970  31.430  1.00  0.00            
ATOM    164  C12 ER3     2      18.200  29.800  30.430  1.00  0.00            
ATOM    165  C13 ER3     2      19.070  30.690  29.780  1.00  0.00            
ATOM    166  C14 ER3     2      20.400  30.750  30.210  1.00  0.00            
ATOM    167  C15 ER3     2      23.850  28.970  33.340  1.00  0.00            
ATOM    168  C16 ER3     2      24.210  27.820  34.030  1.00  0.00            
ATOM    169  N3  ER3     2      24.930  27.730  35.230  1.00  0.00            
ATOM    170  H1  ER3     2      26.540  25.310  40.630  1.00  0.00            
ATOM    171  H2  ER3     2      27.740  26.350  39.640  1.00  0.00            
ATOM    172  H3  ER3     2      26.070  26.910  40.300  1.00  0.00            
ATOM    173  H4  ER3     2      25.220  24.880  36.780  1.00  0.00            
ATOM    174  H5  ER3     2      22.750  25.400  32.200  1.00  0.00            
ATOM    175  H6  ER3     2      21.950  27.390  30.930  1.00  0.00            
ATOM    176  H7  ER3     2      20.310  28.360  32.600  1.00  0.00            
ATOM    177  H8  ER3     2      17.870  28.350  32.000  1.00  0.00            
ATOM    178  H9  ER3     2      17.180  29.820  30.050  1.00  0.00            
ATOM    179  H10 ER3     2      18.700  31.390  29.030  1.00  0.00            
ATOM    180  H11 ER3     2      21.100  31.480  29.810  1.00  0.00            
ATOM    181  H12 ER3     2      23.920  29.950  33.790  1.00  0.00            
ATOM    182  H13 ER3     2      25.360  28.420  35.840  1.00  0.00            
TER
ENDMDL
MODEL        1
ATOM      1  C1  BCD     1      27.930  32.100  36.790  1.00  0.00            
ATOM      2  O1  BCD     1      26.660  31.460  36.760  1.00  0.00            
ATOM      3  C2  BCD     1      28.220  32.820  35.460  1.00  0.00            
ATOM      4  O2  BCD     1      27.330  33.880  35.190  1.00  0.00            
ATOM      5  C3  BCD     1      28.130  31.890  34.260  1.00  0.00            
ATOM      6  O3  BCD     1      28.560  32.640  33.080  1.00  0.00            
ATOM      7  C4  BCD     1      29.000  30.660  34.530  1.00  0.00            
ATOM      8  C5  BCD     1      28.970  30.140  36.030  1.00  0.00            
ATOM      9  O4  BCD     1      29.010  31.230  36.960  1.00  0.00            
ATOM     10  C6  BCD     1      30.040  29.180  36.380  1.00  0.00            
ATOM     11  O5  BCD     1      29.500  28.120  37.140  1.00  0.00            
ATOM     12  H1  BCD     1      27.950  32.860  37.570  1.00  0.00            
ATOM     13  H2  BCD     1      29.260  33.170  35.440  1.00  0.00            
ATOM     14  H3  BCD     1      26.450  33.510  35.070  1.00  0.00            
ATOM     15  H4  BCD     1      27.090  31.550  34.180  1.00  0.00            
ATOM     16  H5  BCD     1      28.890  32.060  32.380  1.00  0.00            
ATOM     17  H6  BCD     1      30.040  30.890  34.270  1.00  0.00            
ATOM     18  H7  BCD     1      28.030  29.630  36.300  1.00  0.00            
ATOM     19  H8  BCD     1      30.400  28.630  35.500  1.00  0.00            
ATOM     20  H9  BCD     1      30.930  29.630  36.820  1.00  0.00            
ATOM     21  H10 BCD     1      29.560  27.240  36.760  1.00  0.00            
ATOM     22  C7  BCD     1      22.970  32.000  38.350  1.00  0.00            
ATOM     23  O6  BCD     1      22.730  30.600  38.160  1.00  0.00            
ATOM     24  C8  BCD     1      23.230  32.700  36.990  1.00  0.00            
ATOM     25  O7  BCD     1      22.140  32.460  36.130  1.00  0.00            
ATOM     26  C9  BCD     1      24.440  32.080  36.260  1.00  0.00            
ATOM     27  O8  BCD     1      24.690  32.840  35.040  1.00  0.00            
ATOM     28  C10 BCD     1      25.580  32.200  37.290  1.00  0.00            
ATOM     29  C11 BCD     1      25.300  31.680  38.680  1.00  0.00            
ATOM     30  O9  BCD     1      24.090  32.220  39.210  1.00  0.00            
ATOM     31  C12 BCD     1      26.430  31.900  39.690  1.00  0.00            
ATOM     32  O10 BCD     1      26.740  33.330  39.780  1.00  0.00            
ATOM     33  H11 BCD     1      22.090  32.380  38.870  1.00  0.00            
ATOM     34  H12 BCD     1      23.410  33.770  37.130  1.00  0.00            
ATOM     35  H13 BCD     1      21.410  32.230  36.710  1.00  0.00            
ATOM     36  H14 BCD     1      24.240  31.010  36.090  1.00  0.00            
ATOM     37  H15 BCD     1      23.870  32.870  34.530  1.00  0.00            
ATOM     38  H16 BCD     1      25.820  33.270  37.370  1.00  0.00            
ATOM     39  H17 BCD     1      25.200  30.590  38.640  1.00  0.00            
ATOM     40  H18 BCD     1      26.060  31.510  40.650  1.00  0.00            
ATOM     41  H19 BCD     1      27.250  31.280  39.300  1.00  0.00            
ATOM     42  H20 BCD     1      27.280  33.410  40.570  1.00  0.00            
ATOM     43  C13 BCD     1      19.710  27.920  38.550  1.00  0.00            
ATOM     44  O11 BCD     1      20.120  27.400  37.320  1.00  0.00            
ATOM     45  C14 BCD     1      19.200  29.360  38.300  1.00  0.00            
ATOM     46  O12 BCD     1      18.210  29.400  37.200  1.00  0.00            
ATOM     47  C15 BCD     1      20.430  30.280  37.940  1.00  0.00            
ATOM     48  O13 BCD     1      20.070  31.700  37.800  1.00  0.00            
ATOM     49  C16 BCD     1      21.650  30.060  38.870  1.00  0.00            
ATOM     50  C17 BCD     1      21.950  28.590  39.030  1.00  0.00            
ATOM     51  O14 BCD     1      20.790  27.940  39.480  1.00  0.00            
ATOM     52  C18 BCD     1      23.020  28.340  40.080  1.00  0.00            
ATOM     53  O15 BCD     1      22.610  28.520  41.340  1.00  0.00            
ATOM     54  H21 BCD     1      18.920  27.340  39.050  1.00  0.00            
ATOM     55  H22 BCD     1      18.650  29.790  39.150  1.00  0.00            
ATOM     56  H23 BCD     1      17.640  30.160  37.340  1.00  0.00            
ATOM     57  H24 BCD     1      20.780  29.820  37.010  1.00  0.00            
ATOM     58  H25 BCD     1      19.220  31.810  37.350  1.00  0.00            
ATOM     59  H26 BCD     1      21.480  30.610  39.810  1.00  0.00            
ATOM     60  H27 BCD     1      22.280  28.220  38.050  1.00  0.00            
ATOM     61  H28 BCD     1      23.180  27.270  39.900  1.00  0.00            
ATOM     62  H29 BCD     1      23.990  28.790  39.870  1.00  0.00            
ATOM     63  H30 BCD     1      22.330  27.700  41.740  1.00  0.00            
ATOM     64  C19 BCD     1      19.730  23.660  35.380  1.00  0.00            
ATOM     65  O16 BCD     1      20.320  24.230  34.240  1.00  0.00            
ATOM     66  C20 BCD     1      18.450  24.510  35.660  1.00  0.00            
ATOM     67  O17 BCD     1      17.580  24.380  34.620  1.00  0.00            
ATOM     68  C21 BCD     1      18.820  25.980  36.020  1.00  0.00            
ATOM     69  O18 BCD     1      17.730  26.870  36.350  1.00  0.00            
ATOM     70  C22 BCD     1      19.750  26.030  37.180  1.00  0.00            
ATOM     71  C23 BCD     1      21.020  25.200  36.790  1.00  0.00            
ATOM     72  O19 BCD     1      20.630  23.880  36.400  1.00  0.00            
ATOM     73  C24 BCD     1      22.040  25.120  37.950  1.00  0.00            
ATOM     74  O20 BCD     1      21.570  24.550  39.130  1.00  0.00            
ATOM     75  H31 BCD     1      19.550  22.580  35.290  1.00  0.00            
ATOM     76  H32 BCD     1      18.050  24.100  36.590  1.00  0.00            
ATOM     77  H33 BCD     1      16.660  24.630  34.780  1.00  0.00            
ATOM     78  H34 BCD     1      19.360  26.390  35.160  1.00  0.00            
ATOM     79  H35 BCD     1      18.000  27.770  36.520  1.00  0.00            
ATOM     80  H36 BCD     1      19.300  25.650  38.100  1.00  0.00            
ATOM     81  H37 BCD     1      21.540  25.680  35.950  1.00  0.00            
ATOM     82  H38 BCD     1      22.970  24.580  37.710  1.00  0.00            
ATOM     83  H39 BCD     1      22.290  26.190  38.070  1.00  0.00            
ATOM     84  H40 BCD     1      22.350  24.310  39.640  1.00  0.00            
ATOM     85  C25 BCD     1      21.500  23.680  30.410  1.00  0.00            
ATOM     86  O21 BCD     1      22.540  24.600  30.890  1.00  0.00            
ATOM     87  C26 BCD     1      20.150  24.380  30.540  1.00  0.00            
ATOM     88  O22 BCD     1      20.100  25.580  29.690  1.00  0.00            
ATOM     89  C27 BCD     1      19.850  24.830  32.020  1.00  0.00            
ATOM     90  O23 BCD     1      18.540  25.330  32.180  1.00  0.00            
ATOM     91  C28 BCD     1      20.090  23.660  33.010  1.00  0.00            
ATOM     92  C29 BCD     1      21.400  22.870  32.680  1.00  0.00            
ATOM     93  O24 BCD     1      21.440  22.560  31.250  1.00  0.00            
ATOM     94  C30 BCD     1      21.560  21.660  33.460  1.00  0.00            
ATOM     95  O25 BCD     1      20.450  20.780  33.270  1.00  0.00            
ATOM     96  H41 BCD     1      21.710  23.420  29.370  1.00  0.00            
ATOM     97  H42 BCD     1      19.340  23.680  30.300  1.00  0.00            
ATOM     98  H43 BCD     1      19.160  25.800  29.740  1.00  0.00            
ATOM     99  H44 BCD     1      20.530  25.630  32.320  1.00  0.00            
ATOM    100  H45 BCD     1      18.270  25.020  33.040  1.00  0.00            
ATOM    101  H46 BCD     1      19.210  23.000  32.970  1.00  0.00            
ATOM    102  H47 BCD     1      22.290  23.430  32.970  1.00  0.00            
ATOM    103  H48 BCD     1      22.450  21.130  33.110  1.00  0.00            
ATOM    104  H49 BCD     1      21.780  21.780  34.530  1.00  0.00            
ATOM    105  H50 BCD     1      20.360  20.490  32.360  1.00  0.00            
ATOM    106  C31 BCD     1      26.200  26.080  29.840  1.00  0.00            
ATOM    107  O26 BCD     1      26.380  26.470  31.200  1.00  0.00            
ATOM    108  C32 BCD     1      24.960  26.760  29.190  1.00  0.00            
ATOM    109  O27 BCD     1      25.030  28.170  29.150  1.00  0.00            
ATOM    110  C33 BCD     1      23.720  26.400  29.950  1.00  0.00            
ATOM    111  C34 BCD     1      23.570  24.920  30.020  1.00  0.00            
ATOM    112  C35 BCD     1      24.840  24.150  30.440  1.00  0.00            
ATOM    113  O28 BCD     1      25.950  24.690  29.770  1.00  0.00            
ATOM    114  C36 BCD     1      24.730  22.630  30.120  1.00  0.00            
ATOM    115  O29 BCD     1      24.240  22.350  28.860  1.00  0.00            
ATOM    116  O30 BCD     1      22.550  26.930  29.390  1.00  0.00            
ATOM    117  H51 BCD     1      27.130  26.180  29.260  1.00  0.00            
ATOM    118  H52 BCD     1      24.950  26.370  28.160  1.00  0.00            
ATOM    119  H53 BCD     1      24.260  28.560  28.720  1.00  0.00            
ATOM    120  H54 BCD     1      23.820  26.780  30.970  1.00  0.00            
ATOM    121  H55 BCD     1      21.740  26.680  29.840  1.00  0.00            
ATOM    122  H56 BCD     1      23.300  24.810  28.960  1.00  0.00            
ATOM    123  H57 BCD     1      24.830  24.310  31.520  1.00  0.00            
ATOM    124  H58 BCD     1      25.750  22.270  30.310  1.00  0.00            
ATOM    125  H59 BCD     1      24.130  22.160  30.910  1.00  0.00            
ATOM    126  H60 BCD     1      24.210  21.410  28.660  1.00  0.00            
ATOM    127  C37 BCD     1      29.360  28.810  33.030  1.00  0.00            
ATOM    128  O31 BCD     1      28.450  29.670  33.670  1.00  0.00            
ATOM    129  C38 BCD     1      29.240  28.950  31.470  1.00  0.00            
ATOM    130  O32 BCD     1      29.510  30.280  31.060  1.00  0.00            
ATOM    131  C39 BCD     1      27.820  28.520  30.990  1.00  0.00            
ATOM    132  O33 BCD     1      27.640  28.670  29.580  1.00  0.00            
ATOM    133  C40 BCD     1      27.640  27.010  31.470  1.00  0.00            
ATOM    134  C41 BCD     1      27.740  27.070  32.990  1.00  0.00            
ATOM    135  O34 BCD     1      29.070  27.460  33.460  1.00  0.00            
ATOM    136  C42 BCD     1      27.340  25.780  33.600  1.00  0.00            
ATOM    137  O35 BCD     1      28.200  24.750  33.180  1.00  0.00            
ATOM    138  H61 BCD     1      30.380  29.020  33.370  1.00  0.00            
ATOM    139  H62 BCD     1      29.990  28.300  31.000  1.00  0.00            
ATOM    140  H63 BCD     1      29.130  30.300  30.180  1.00  0.00            
ATOM    141  H64 BCD     1      27.130  29.210  31.500  1.00  0.00            
ATOM    142  H65 BCD     1      26.720  28.720  29.330  1.00  0.00            
ATOM    143  H66 BCD     1      28.440  26.380  31.060  1.00  0.00            
ATOM    144  H67 BCD     1      26.970  27.820  33.230  1.00  0.00            
ATOM    145  H68 BCD     1      27.530  25.900  34.670  1.00  0.00            
ATOM    146  H69 BCD     1      26.300  25.530  33.360  1.00  0.00            
ATOM    147  H70 BCD     1      29.070  24.990  33.520  1.00  0.00            
ATOM    148  C1  ER3     2      27.290  27.470  42.530  1.00  0.00            
ATOM    149  O1  ER3     2      26.810  26.760  41.430  1.00  0.00            
ATOM    150  C2  ER3     2      26.690  27.440  40.240  1.00  0.00            
ATOM    151  O2  ER3     2      26.780  28.650  40.030  1.00  0.00            
ATOM    152  N1  ER3     2      26.290  26.490  39.330  1.00  0.00            
ATOM    153  C3  ER3     2      25.850  26.750  38.110  1.00  0.00            
ATOM    154  N2  ER3     2      25.190  25.800  37.440  1.00  0.00            
ATOM    155  C4  ER3     2      24.900  26.390  36.300  1.00  0.00            
ATOM    156  C5  ER3     2      24.200  25.880  35.210  1.00  0.00            
ATOM    157  C6  ER3     2      23.950  26.790  34.130  1.00  0.00            
ATOM    158  C7  ER3     2      24.360  28.170  34.200  1.00  0.00            
ATOM    159  C8  ER3     2      24.080  29.080  33.030  1.00  0.00            
ATOM    160  O3  ER3     2      25.010  29.620  32.430  1.00  0.00            
ATOM    161  C9  ER3     2      22.680  29.160  32.500  1.00  0.00            
ATOM    162  C10 ER3     2      21.590  28.760  33.280  1.00  0.00            
ATOM    163  C11 ER3     2      20.290  28.990  32.820  1.00  0.00            
ATOM    164  C12 ER3     2      20.020  29.670  31.650  1.00  0.00            
ATOM    165  C13 ER3     2      21.120  30.040  30.820  1.00  0.00            
ATOM    166  C14 ER3     2      22.440  29.810  31.310  1.00  0.00            
ATOM    167  C15 ER3     2      25.210  28.630  35.270  1.00  0.00            
ATOM    168  C16 ER3     2      25.470  27.690  36.280  1.00  0.00            
ATOM    169  N3  ER3     2      26.110  27.950  37.460  1.00  0.00            
ATOM    170  H1  ER3     2      28.160  28.100  42.300  1.00  0.00            
ATOM    171  H2  ER3     2      26.530  28.110  43.010  1.00  0.00            
ATOM    172  H3  ER3     2      27.700  26.750  43.250  1.00  0.00            
ATOM    173  H4  ER3     2      26.410  25.560  39.710  1.00  0.00            
ATOM    174  H5  ER3     2      23.920  24.840  35.130  1.00  0.00            
ATOM    175  H6  ER3     2      23.330  26.500  33.290  1.00  0.00            
ATOM    176  H7  ER3     2      21.610  28.360  34.290  1.00  0.00            
ATOM    177  H8  ER3     2      19.450  28.710  33.450  1.00  0.00            
ATOM    178  H9  ER3     2      18.990  29.750  31.290  1.00  0.00            
ATOM    179  H10 ER3     2      21.070  30.610  29.900  1.00  0.00            
ATOM    180  H11 ER3     2      23.250  30.210  30.710  1.00  0.00            
ATOM    181  H12 ER3     2      25.610  29.630  35.360  1.00  0.00            
ATOM    182  H13 ER3     2      26.690  28.710  37.780  1.00  0.00            
TER
ENDMDL
MODEL        1
ATOM      1  C1  BCD     1      25.010  17.960  17.580  1.00  0.00            
ATOM      2  O1  BCD     1      23.700  18.520  17.280  1.00  0.00            
ATOM      3  C2  BCD     1      24.860  16.530  18.070  1.00  0.00            
ATOM      4  O2  BCD     1      24.200  15.750  17.050  1.00  0.00            
ATOM      5  C3  BCD     1      24.050  16.540  19.290  1.00  0.00            
ATOM      6  O3  BCD     1      23.960  15.230  19.850  1.00  0.00            
ATOM      7  C4  BCD     1      24.650  17.450  20.370  1.00  0.00            
ATOM      8  C5  BCD     1      24.970  18.860  19.850  1.00  0.00            
ATOM      9  O4  BCD     1      25.640  18.740  18.590  1.00  0.00            
ATOM     10  C6  BCD     1      25.890  19.680  20.780  1.00  0.00            
ATOM     11  O5  BCD     1      27.170  19.090  21.150  1.00  0.00            
ATOM     12  H1  BCD     1      25.700  17.990  16.730  1.00  0.00            
ATOM     13  H2  BCD     1      25.840  16.090  18.310  1.00  0.00            
ATOM     14  H3  BCD     1      23.590  16.330  16.600  1.00  0.00            
ATOM     15  H4  BCD     1      23.010  16.810  19.060  1.00  0.00            
ATOM     16  H5  BCD     1      23.720  14.730  19.060  1.00  0.00            
ATOM     17  H6  BCD     1      25.530  16.940  20.760  1.00  0.00            
ATOM     18  H7  BCD     1      24.020  19.410  19.810  1.00  0.00            
ATOM     19  H8  BCD     1      26.110  20.700  20.430  1.00  0.00            
ATOM     20  H9  BCD     1      25.270  19.800  21.670  1.00  0.00            
ATOM     21  H10 BCD     1      27.650  19.800  21.590  1.00  0.00            
ATOM     22  C7  BCD     1      22.170  21.260  14.620  1.00  0.00            
ATOM     23  O6  BCD     1      20.920  21.320  15.260  1.00  0.00            
ATOM     24  C8  BCD     1      22.460  19.840  14.040  1.00  0.00            
ATOM     25  O7  BCD     1      21.330  19.380  13.190  1.00  0.00            
ATOM     26  C9  BCD     1      22.670  18.880  15.170  1.00  0.00            
ATOM     27  O8  BCD     1      23.110  17.580  14.680  1.00  0.00            
ATOM     28  C10 BCD     1      23.760  19.410  16.150  1.00  0.00            
ATOM     29  C11 BCD     1      23.530  20.860  16.530  1.00  0.00            
ATOM     30  O9  BCD     1      23.210  21.630  15.400  1.00  0.00            
ATOM     31  C12 BCD     1      24.880  21.480  17.140  1.00  0.00            
ATOM     32  O10 BCD     1      26.010  21.340  16.270  1.00  0.00            
ATOM     33  H11 BCD     1      22.060  21.980  13.800  1.00  0.00            
ATOM     34  H12 BCD     1      23.370  19.890  13.420  1.00  0.00            
ATOM     35  H13 BCD     1      21.440  18.500  12.810  1.00  0.00            
ATOM     36  H14 BCD     1      21.760  18.780  15.770  1.00  0.00            
ATOM     37  H15 BCD     1      22.450  17.230  14.070  1.00  0.00            
ATOM     38  H16 BCD     1      24.730  19.360  15.630  1.00  0.00            
ATOM     39  H17 BCD     1      22.770  20.940  17.320  1.00  0.00            
ATOM     40  H18 BCD     1      24.740  22.560  17.320  1.00  0.00            
ATOM     41  H19 BCD     1      25.230  21.100  18.110  1.00  0.00            
ATOM     42  H20 BCD     1      26.800  21.700  16.700  1.00  0.00            
ATOM     43  C13 BCD     1      17.520  23.570  15.860  1.00  0.00            
ATOM     44  O11 BCD     1      16.890  22.480  16.620  1.00  0.00            
ATOM     45  C14 BCD     1      17.820  23.090  14.470  1.00  0.00            
ATOM     46  O12 BCD     1      16.660  22.720  13.640  1.00  0.00            
ATOM     47  C15 BCD     1      18.900  22.000  14.550  1.00  0.00            
ATOM     48  O13 BCD     1      19.320  21.370  13.320  1.00  0.00            
ATOM     49  C16 BCD     1      20.180  22.540  15.250  1.00  0.00            
ATOM     50  C17 BCD     1      19.810  23.120  16.650  1.00  0.00            
ATOM     51  O14 BCD     1      18.730  24.010  16.560  1.00  0.00            
ATOM     52  C18 BCD     1      21.010  23.670  17.330  1.00  0.00            
ATOM     53  O15 BCD     1      21.450  24.810  16.550  1.00  0.00            
ATOM     54  H21 BCD     1      16.810  24.410  15.820  1.00  0.00            
ATOM     55  H22 BCD     1      18.330  23.900  13.940  1.00  0.00            
ATOM     56  H23 BCD     1      16.260  21.880  13.910  1.00  0.00            
ATOM     57  H24 BCD     1      18.420  21.230  15.180  1.00  0.00            
ATOM     58  H25 BCD     1      20.040  20.770  13.510  1.00  0.00            
ATOM     59  H26 BCD     1      20.650  23.330  14.650  1.00  0.00            
ATOM     60  H27 BCD     1      19.490  22.280  17.290  1.00  0.00            
ATOM     61  H28 BCD     1      20.750  24.070  18.320  1.00  0.00            
ATOM     62  H29 BCD     1      21.730  22.840  17.390  1.00  0.00            
ATOM     63  H30 BCD     1      22.060  25.280  17.120  1.00  0.00            
ATOM     64  C19 BCD     1      13.870  20.570  18.220  1.00  0.00            
ATOM     65  O16 BCD     1      14.900  20.080  19.000  1.00  0.00            
ATOM     66  C20 BCD     1      14.050  20.180  16.780  1.00  0.00            
ATOM     67  O17 BCD     1      14.000  18.760  16.660  1.00  0.00            
ATOM     68  C21 BCD     1      15.330  20.770  16.230  1.00  0.00            
ATOM     69  O18 BCD     1      15.430  20.560  14.820  1.00  0.00            
ATOM     70  C22 BCD     1      15.540  22.250  16.570  1.00  0.00            
ATOM     71  C23 BCD     1      14.940  22.680  17.850  1.00  0.00            
ATOM     72  O19 BCD     1      13.780  21.980  18.200  1.00  0.00            
ATOM     73  C24 BCD     1      14.680  24.120  17.850  1.00  0.00            
ATOM     74  O20 BCD     1      14.050  24.630  16.680  1.00  0.00            
ATOM     75  H31 BCD     1      12.910  20.130  18.510  1.00  0.00            
ATOM     76  H32 BCD     1      13.260  20.630  16.170  1.00  0.00            
ATOM     77  H33 BCD     1      14.000  18.330  17.520  1.00  0.00            
ATOM     78  H34 BCD     1      16.130  20.180  16.700  1.00  0.00            
ATOM     79  H35 BCD     1      15.160  19.660  14.650  1.00  0.00            
ATOM     80  H36 BCD     1      15.030  22.750  15.730  1.00  0.00            
ATOM     81  H37 BCD     1      15.650  22.580  18.680  1.00  0.00            
ATOM     82  H38 BCD     1      14.140  24.340  18.780  1.00  0.00            
ATOM     83  H39 BCD     1      15.580  24.710  18.050  1.00  0.00            
ATOM     84  H40 BCD     1      13.780  25.530  16.860  1.00  0.00            
ATOM     85  C25 BCD     1      15.120  17.800  22.460  1.00  0.00            
ATOM     86  O21 BCD     1      16.460  17.340  22.250  1.00  0.00            
ATOM     87  C26 BCD     1      14.170  17.360  21.450  1.00  0.00            
ATOM     88  O22 BCD     1      14.210  15.900  21.280  1.00  0.00            
ATOM     89  C27 BCD     1      14.600  17.940  20.110  1.00  0.00            
ATOM     90  O23 BCD     1      13.880  17.340  19.060  1.00  0.00            
ATOM     91  C28 BCD     1      14.490  19.480  20.210  1.00  0.00            
ATOM     92  C29 BCD     1      15.370  20.000  21.380  1.00  0.00            
ATOM     93  O24 BCD     1      15.140  19.260  22.550  1.00  0.00            
ATOM     94  C30 BCD     1      15.100  21.450  21.670  1.00  0.00            
ATOM     95  O25 BCD     1      13.720  21.690  21.900  1.00  0.00            
ATOM     96  H41 BCD     1      14.770  17.560  23.470  1.00  0.00            
ATOM     97  H42 BCD     1      13.150  17.550  21.810  1.00  0.00            
ATOM     98  H43 BCD     1      13.670  15.600  22.020  1.00  0.00            
ATOM     99  H44 BCD     1      15.660  17.690  19.950  1.00  0.00            
ATOM    100  H45 BCD     1      14.060  16.390  19.070  1.00  0.00            
ATOM    101  H46 BCD     1      13.430  19.740  20.350  1.00  0.00            
ATOM    102  H47 BCD     1      16.430  19.990  21.120  1.00  0.00            
ATOM    103  H48 BCD     1      15.680  21.900  22.490  1.00  0.00            
ATOM    104  H49 BCD     1      15.430  22.020  20.800  1.00  0.00            
ATOM    105  H50 BCD     1      13.580  22.600  21.620  1.00  0.00            
ATOM    106  C31 BCD     1      19.500  15.550  24.430  1.00  0.00            
ATOM    107  O26 BCD     1      20.400  16.130  23.470  1.00  0.00            
ATOM    108  C32 BCD     1      18.520  14.610  23.820  1.00  0.00            
ATOM    109  O27 BCD     1      19.240  13.480  23.320  1.00  0.00            
ATOM    110  C33 BCD     1      17.690  15.320  22.710  1.00  0.00            
ATOM    111  C34 BCD     1      17.040  16.520  23.290  1.00  0.00            
ATOM    112  C35 BCD     1      18.010  17.400  24.100  1.00  0.00            
ATOM    113  O28 BCD     1      18.720  16.570  24.990  1.00  0.00            
ATOM    114  C36 BCD     1      17.440  18.590  24.850  1.00  0.00            
ATOM    115  O29 BCD     1      16.280  18.250  25.610  1.00  0.00            
ATOM    116  O30 BCD     1      16.570  14.620  22.160  1.00  0.00            
ATOM    117  H51 BCD     1      20.070  15.140  25.270  1.00  0.00            
ATOM    118  H52 BCD     1      17.890  14.380  24.690  1.00  0.00            
ATOM    119  H53 BCD     1      20.050  13.890  23.000  1.00  0.00            
ATOM    120  H54 BCD     1      18.460  15.560  21.960  1.00  0.00            
ATOM    121  H55 BCD     1      16.000  15.240  21.690  1.00  0.00            
ATOM    122  H56 BCD     1      16.270  16.200  24.000  1.00  0.00            
ATOM    123  H57 BCD     1      18.730  17.880  23.410  1.00  0.00            
ATOM    124  H58 BCD     1      18.250  18.960  25.490  1.00  0.00            
ATOM    125  H59 BCD     1      17.270  19.410  24.140  1.00  0.00            
ATOM    126  H60 BCD     1      16.470  17.520  26.210  1.00  0.00            
ATOM    127  C37 BCD     1      24.130  17.200  22.750  1.00  0.00            
ATOM    128  O31 BCD     1      23.690  17.600  21.440  1.00  0.00            
ATOM    129  C38 BCD     1      24.020  15.770  23.020  1.00  0.00            
ATOM    130  O32 BCD     1      24.770  14.900  22.170  1.00  0.00            
ATOM    131  C39 BCD     1      22.550  15.410  23.120  1.00  0.00            
ATOM    132  O33 BCD     1      22.250  14.080  23.450  1.00  0.00            
ATOM    133  C40 BCD     1      21.700  16.340  23.990  1.00  0.00            
ATOM    134  C41 BCD     1      22.010  17.890  23.840  1.00  0.00            
ATOM    135  O34 BCD     1      23.420  17.970  23.770  1.00  0.00            
ATOM    136  C42 BCD     1      21.440  18.650  25.030  1.00  0.00            
ATOM    137  O35 BCD     1      21.760  20.040  24.880  1.00  0.00            
ATOM    138  H61 BCD     1      25.200  17.400  22.780  1.00  0.00            
ATOM    139  H62 BCD     1      24.530  15.620  23.980  1.00  0.00            
ATOM    140  H63 BCD     1      24.470  15.070  21.280  1.00  0.00            
ATOM    141  H64 BCD     1      22.160  15.670  22.130  1.00  0.00            
ATOM    142  H65 BCD     1      22.590  14.000  24.340  1.00  0.00            
ATOM    143  H66 BCD     1      21.860  16.060  25.040  1.00  0.00            
ATOM    144  H67 BCD     1      21.600  18.180  22.870  1.00  0.00            
ATOM    145  H68 BCD     1      20.350  18.510  25.120  1.00  0.00            
ATOM    146  H69 BCD     1      21.810  18.160  25.940  1.00  0.00            
ATOM    147  H70 BCD     1      22.160  20.350  25.700  1.00  0.00            
ATOM    148  C1  ER3     2      25.410  22.890  25.820  1.00  0.00            
ATOM    149  O1  ER3     2      24.360  23.200  24.870  1.00  0.00            
ATOM    150  C2  ER3     2      24.230  22.390  23.750  1.00  0.00            
ATOM    151  O2  ER3     2      24.940  21.460  23.460  1.00  0.00            
ATOM    152  N1  ER3     2      23.040  22.690  23.220  1.00  0.00            
ATOM    153  C3  ER3     2      22.380  22.070  22.300  1.00  0.00            
ATOM    154  N2  ER3     2      21.340  22.700  21.740  1.00  0.00            
ATOM    155  C4  ER3     2      20.790  21.660  21.040  1.00  0.00            
ATOM    156  C5  ER3     2      19.610  21.720  20.280  1.00  0.00            
ATOM    157  C6  ER3     2      19.080  20.580  19.690  1.00  0.00            
ATOM    158  C7  ER3     2      19.730  19.380  19.840  1.00  0.00            
ATOM    159  C8  ER3     2      19.160  18.090  19.360  1.00  0.00            
ATOM    160  O3  ER3     2      19.370  17.080  19.970  1.00  0.00            
ATOM    161  C9  ER3     2      18.490  17.940  18.010  1.00  0.00            
ATOM    162  C10 ER3     2      18.950  18.710  16.920  1.00  0.00            
ATOM    163  C11 ER3     2      18.330  18.470  15.660  1.00  0.00            
ATOM    164  C12 ER3     2      17.260  17.560  15.540  1.00  0.00            
ATOM    165  C13 ER3     2      16.820  16.760  16.620  1.00  0.00            
ATOM    166  C14 ER3     2      17.420  16.960  17.840  1.00  0.00            
ATOM    167  C15 ER3     2      21.020  19.350  20.510  1.00  0.00            
ATOM    168  C16 ER3     2      21.510  20.510  21.110  1.00  0.00            
ATOM    169  N3  ER3     2      22.510  20.750  21.950  1.00  0.00            
ATOM    170  H1  ER3     2      26.410  22.790  25.380  1.00  0.00            
ATOM    171  H2  ER3     2      25.380  23.550  26.690  1.00  0.00            
ATOM    172  H3  ER3     2      25.170  21.970  26.360  1.00  0.00            
ATOM    173  H4  ER3     2      22.610  23.450  23.730  1.00  0.00            
ATOM    174  H5  ER3     2      19.320  22.750  20.060  1.00  0.00            
ATOM    175  H6  ER3     2      18.130  20.640  19.170  1.00  0.00            
ATOM    176  H7  ER3     2      19.790  19.380  16.980  1.00  0.00            
ATOM    177  H8  ER3     2      18.660  19.050  14.800  1.00  0.00            
ATOM    178  H9  ER3     2      16.770  17.550  14.570  1.00  0.00            
ATOM    179  H10 ER3     2      15.930  16.140  16.510  1.00  0.00            
ATOM    180  H11 ER3     2      17.190  16.450  18.770  1.00  0.00            
ATOM    181  H12 ER3     2      21.560  18.420  20.660  1.00  0.00            
ATOM    182  H13 ER3     2      23.040  20.070  22.480  1.00  0.00            
TER
ENDMDL
MODEL        1
ATOM      1  C1  BCD     1      17.690  29.900  13.240  1.00  0.00            
ATOM      2  O1  BCD     1      17.180  29.140  14.290  1.00  0.00            
ATOM      3  C2  BCD     1      18.140  29.120  12.010  1.00  0.00            
ATOM      4  O2  BCD     1      17.100  28.430  11.360  1.00  0.00            
ATOM      5  C3  BCD     1      19.150  28.140  12.360  1.00  0.00            
ATOM      6  O3  BCD     1      19.670  27.490  11.220  1.00  0.00            
ATOM      7  C4  BCD     1      20.360  28.950  13.000  1.00  0.00            
ATOM      8  C5  BCD     1      19.940  29.940  14.030  1.00  0.00            
ATOM      9  O4  BCD     1      18.740  30.720  13.680  1.00  0.00            
ATOM     10  C6  BCD     1      21.060  30.890  14.530  1.00  0.00            
ATOM     11  O5  BCD     1      21.670  31.400  13.360  1.00  0.00            
ATOM     12  H1  BCD     1      16.970  30.650  12.880  1.00  0.00            
ATOM     13  H2  BCD     1      18.440  29.930  11.330  1.00  0.00            
ATOM     14  H3  BCD     1      17.520  28.040  10.590  1.00  0.00            
ATOM     15  H4  BCD     1      18.870  27.370  13.090  1.00  0.00            
ATOM     16  H5  BCD     1      20.270  26.820  11.560  1.00  0.00            
ATOM     17  H6  BCD     1      20.970  29.400  12.210  1.00  0.00            
ATOM     18  H7  BCD     1      19.640  29.340  14.890  1.00  0.00            
ATOM     19  H8  BCD     1      20.620  31.730  15.100  1.00  0.00            
ATOM     20  H9  BCD     1      21.750  30.350  15.190  1.00  0.00            
ATOM     21  H10 BCD     1      22.030  32.260  13.560  1.00  0.00            
ATOM     22  C7  BCD     1      14.200  29.490  17.270  1.00  0.00            
ATOM     23  O6  BCD     1      14.340  28.110  17.320  1.00  0.00            
ATOM     24  C8  BCD     1      13.870  29.940  15.810  1.00  0.00            
ATOM     25  O7  BCD     1      12.550  29.560  15.400  1.00  0.00            
ATOM     26  C9  BCD     1      14.870  29.400  14.780  1.00  0.00            
ATOM     27  O8  BCD     1      14.580  29.950  13.510  1.00  0.00            
ATOM     28  C10 BCD     1      16.330  29.900  15.180  1.00  0.00            
ATOM     29  C11 BCD     1      16.610  29.620  16.620  1.00  0.00            
ATOM     30  O9  BCD     1      15.550  30.060  17.470  1.00  0.00            
ATOM     31  C12 BCD     1      17.950  30.100  17.170  1.00  0.00            
ATOM     32  O10 BCD     1      18.200  31.420  16.750  1.00  0.00            
ATOM     33  H11 BCD     1      13.520  29.910  18.020  1.00  0.00            
ATOM     34  H12 BCD     1      13.970  31.030  15.880  1.00  0.00            
ATOM     35  H13 BCD     1      12.650  29.480  14.440  1.00  0.00            
ATOM     36  H14 BCD     1      14.820  28.300  14.810  1.00  0.00            
ATOM     37  H15 BCD     1      14.840  30.880  13.570  1.00  0.00            
ATOM     38  H16 BCD     1      16.440  30.960  14.920  1.00  0.00            
ATOM     39  H17 BCD     1      16.640  28.540  16.800  1.00  0.00            
ATOM     40  H18 BCD     1      18.090  30.010  18.250  1.00  0.00            
ATOM     41  H19 BCD     1      18.800  29.560  16.720  1.00  0.00            
ATOM     42  H20 BCD     1      17.430  31.970  16.920  1.00  0.00            
ATOM     43  C13 BCD     1      12.930  24.630  18.900  1.00  0.00            
ATOM     44  O11 BCD     1      14.020  23.940  18.380  1.00  0.00            
ATOM     45  C14 BCD     1      12.110  25.240  17.760  1.00  0.00            
ATOM     46  O12 BCD     1      11.630  24.100  16.910  1.00  0.00            
ATOM     47  C15 BCD     1      13.050  26.190  17.070  1.00  0.00            
ATOM     48  O13 BCD     1      12.490  26.760  15.840  1.00  0.00            
ATOM     49  C16 BCD     1      13.350  27.360  18.030  1.00  0.00            
ATOM     50  C17 BCD     1      14.000  26.890  19.330  1.00  0.00            
ATOM     51  O14 BCD     1      13.250  25.780  19.790  1.00  0.00            
ATOM     52  C18 BCD     1      14.170  27.940  20.440  1.00  0.00            
ATOM     53  O15 BCD     1      14.960  27.390  21.630  1.00  0.00            
ATOM     54  H21 BCD     1      12.300  23.970  19.520  1.00  0.00            
ATOM     55  H22 BCD     1      11.240  25.790  18.150  1.00  0.00            
ATOM     56  H23 BCD     1      10.830  23.750  17.310  1.00  0.00            
ATOM     57  H24 BCD     1      14.030  25.750  16.860  1.00  0.00            
ATOM     58  H25 BCD     1      13.150  27.160  15.280  1.00  0.00            
ATOM     59  H26 BCD     1      12.430  27.890  18.300  1.00  0.00            
ATOM     60  H27 BCD     1      14.980  26.560  18.970  1.00  0.00            
ATOM     61  H28 BCD     1      14.680  28.810  20.010  1.00  0.00            
ATOM     62  H29 BCD     1      13.150  28.130  20.810  1.00  0.00            
ATOM     63  H30 BCD     1      14.460  26.680  22.030  1.00  0.00            
ATOM     64  C19 BCD     1      15.480  20.230  17.800  1.00  0.00            
ATOM     65  O16 BCD     1      16.750  20.890  17.970  1.00  0.00            
ATOM     66  C20 BCD     1      14.690  20.720  16.550  1.00  0.00            
ATOM     67  O17 BCD     1      15.510  20.470  15.370  1.00  0.00            
ATOM     68  C21 BCD     1      14.490  22.220  16.800  1.00  0.00            
ATOM     69  O18 BCD     1      13.780  22.950  15.720  1.00  0.00            
ATOM     70  C22 BCD     1      13.770  22.530  18.120  1.00  0.00            
ATOM     71  C23 BCD     1      14.390  21.810  19.290  1.00  0.00            
ATOM     72  O19 BCD     1      14.760  20.470  18.990  1.00  0.00            
ATOM     73  C24 BCD     1      13.570  21.760  20.600  1.00  0.00            
ATOM     74  O20 BCD     1      12.320  21.100  20.400  1.00  0.00            
ATOM     75  H31 BCD     1      15.650  19.150  17.820  1.00  0.00            
ATOM     76  H32 BCD     1      13.700  20.250  16.490  1.00  0.00            
ATOM     77  H33 BCD     1      15.250  21.050  14.650  1.00  0.00            
ATOM     78  H34 BCD     1      15.490  22.650  16.950  1.00  0.00            
ATOM     79  H35 BCD     1      13.000  23.390  16.090  1.00  0.00            
ATOM     80  H36 BCD     1      12.690  22.370  17.960  1.00  0.00            
ATOM     81  H37 BCD     1      15.340  22.300  19.550  1.00  0.00            
ATOM     82  H38 BCD     1      14.150  21.240  21.380  1.00  0.00            
ATOM     83  H39 BCD     1      13.380  22.790  20.920  1.00  0.00            
ATOM     84  H40 BCD     1      12.470  20.360  19.810  1.00  0.00            
ATOM     85  C25 BCD     1      20.740  20.040  18.110  1.00  0.00            
ATOM     86  O21 BCD     1      20.970  21.460  17.750  1.00  0.00            
ATOM     87  C26 BCD     1      19.980  19.440  16.990  1.00  0.00            
ATOM     88  O22 BCD     1      20.700  19.600  15.790  1.00  0.00            
ATOM     89  C27 BCD     1      18.540  19.970  16.830  1.00  0.00            
ATOM     90  O23 BCD     1      17.790  19.220  15.920  1.00  0.00            
ATOM     91  C28 BCD     1      17.930  20.050  18.190  1.00  0.00            
ATOM     92  C29 BCD     1      18.820  20.720  19.290  1.00  0.00            
ATOM     93  O24 BCD     1      20.060  20.080  19.330  1.00  0.00            
ATOM     94  C30 BCD     1      18.140  20.600  20.630  1.00  0.00            
ATOM     95  O25 BCD     1      18.270  19.340  21.240  1.00  0.00            
ATOM     96  H41 BCD     1      21.700  19.540  18.220  1.00  0.00            
ATOM     97  H42 BCD     1      19.830  18.360  17.140  1.00  0.00            
ATOM     98  H43 BCD     1      20.230  19.060  15.150  1.00  0.00            
ATOM     99  H44 BCD     1      18.630  21.000  16.470  1.00  0.00            
ATOM    100  H45 BCD     1      17.020  19.750  15.700  1.00  0.00            
ATOM    101  H46 BCD     1      17.700  19.010  18.460  1.00  0.00            
ATOM    102  H47 BCD     1      18.960  21.790  19.100  1.00  0.00            
ATOM    103  H48 BCD     1      18.740  21.260  21.270  1.00  0.00            
ATOM    104  H49 BCD     1      17.090  20.900  20.690  1.00  0.00            
ATOM    105  H50 BCD     1      19.180  19.300  21.550  1.00  0.00            
ATOM    106  C31 BCD     1      23.840  24.410  17.020  1.00  0.00            
ATOM    107  O26 BCD     1      22.860  24.930  16.180  1.00  0.00            
ATOM    108  C32 BCD     1      24.110  23.010  16.590  1.00  0.00            
ATOM    109  O27 BCD     1      24.860  22.900  15.370  1.00  0.00            
ATOM    110  C33 BCD     1      22.830  22.140  16.580  1.00  0.00            
ATOM    111  C34 BCD     1      22.230  22.100  17.970  1.00  0.00            
ATOM    112  C35 BCD     1      22.130  23.500  18.540  1.00  0.00            
ATOM    113  O28 BCD     1      23.310  24.330  18.360  1.00  0.00            
ATOM    114  C36 BCD     1      21.600  23.600  19.930  1.00  0.00            
ATOM    115  O29 BCD     1      22.460  22.850  20.830  1.00  0.00            
ATOM    116  O30 BCD     1      23.100  20.780  15.990  1.00  0.00            
ATOM    117  H51 BCD     1      24.750  25.010  17.060  1.00  0.00            
ATOM    118  H52 BCD     1      24.850  22.660  17.310  1.00  0.00            
ATOM    119  H53 BCD     1      24.400  23.460  14.740  1.00  0.00            
ATOM    120  H54 BCD     1      22.030  22.610  15.990  1.00  0.00            
ATOM    121  H55 BCD     1      22.230  20.380  15.970  1.00  0.00            
ATOM    122  H56 BCD     1      22.830  21.480  18.660  1.00  0.00            
ATOM    123  H57 BCD     1      21.380  23.980  17.890  1.00  0.00            
ATOM    124  H58 BCD     1      21.470  24.660  20.210  1.00  0.00            
ATOM    125  H59 BCD     1      20.630  23.140  20.160  1.00  0.00            
ATOM    126  H60 BCD     1      23.340  23.190  20.680  1.00  0.00            
ATOM    127  C37 BCD     1      22.540  27.900  13.330  1.00  0.00            
ATOM    128  O31 BCD     1      21.130  27.930  13.670  1.00  0.00            
ATOM    129  C38 BCD     1      22.880  26.460  12.790  1.00  0.00            
ATOM    130  O32 BCD     1      22.130  26.130  11.600  1.00  0.00            
ATOM    131  C39 BCD     1      22.800  25.420  13.920  1.00  0.00            
ATOM    132  O33 BCD     1      23.490  24.170  13.520  1.00  0.00            
ATOM    133  C40 BCD     1      23.470  25.860  15.250  1.00  0.00            
ATOM    134  C41 BCD     1      23.100  27.310  15.600  1.00  0.00            
ATOM    135  O34 BCD     1      23.340  28.160  14.520  1.00  0.00            
ATOM    136  C42 BCD     1      23.970  27.700  16.820  1.00  0.00            
ATOM    137  O35 BCD     1      23.660  29.120  17.120  1.00  0.00            
ATOM    138  H61 BCD     1      22.740  28.710  12.620  1.00  0.00            
ATOM    139  H62 BCD     1      23.950  26.680  12.640  1.00  0.00            
ATOM    140  H63 BCD     1      22.630  25.580  10.990  1.00  0.00            
ATOM    141  H64 BCD     1      21.740  25.240  14.130  1.00  0.00            
ATOM    142  H65 BCD     1      23.590  23.990  12.580  1.00  0.00            
ATOM    143  H66 BCD     1      24.570  25.750  15.240  1.00  0.00            
ATOM    144  H67 BCD     1      22.050  27.340  15.920  1.00  0.00            
ATOM    145  H68 BCD     1      23.830  27.000  17.650  1.00  0.00            
ATOM    146  H69 BCD     1      25.040  27.630  16.590  1.00  0.00            
ATOM    147  H70 BCD     1      22.890  29.050  17.690  1.00  0.00            
ATOM    148  C1  ER3     2      17.120  22.430  24.300  1.00  0.00            
ATOM    149  O1  ER3     2      17.750  23.270  23.340  1.00  0.00            
ATOM    150  C2  ER3     2      17.110  23.630  22.230  1.00  0.00            
ATOM    151  O2  ER3     2      15.960  23.450  21.890  1.00  0.00            
ATOM    152  N1  ER3     2      18.020  24.300  21.490  1.00  0.00            
ATOM    153  C3  ER3     2      17.890  24.820  20.250  1.00  0.00            
ATOM    154  N2  ER3     2      19.040  25.440  19.850  1.00  0.00            
ATOM    155  C4  ER3     2      18.700  25.730  18.530  1.00  0.00            
ATOM    156  C5  ER3     2      19.470  26.140  17.520  1.00  0.00            
ATOM    157  C6  ER3     2      18.940  26.060  16.230  1.00  0.00            
ATOM    158  C7  ER3     2      17.640  25.560  15.950  1.00  0.00            
ATOM    159  C8  ER3     2      17.050  25.400  14.580  1.00  0.00            
ATOM    160  O3  ER3     2      15.890  25.560  14.340  1.00  0.00            
ATOM    161  C9  ER3     2      17.920  24.730  13.450  1.00  0.00            
ATOM    162  C10 ER3     2      18.890  23.820  13.790  1.00  0.00            
ATOM    163  C11 ER3     2      19.590  23.160  12.770  1.00  0.00            
ATOM    164  C12 ER3     2      19.300  23.300  11.420  1.00  0.00            
ATOM    165  C13 ER3     2      18.270  24.190  11.100  1.00  0.00            
ATOM    166  C14 ER3     2      17.560  24.900  12.070  1.00  0.00            
ATOM    167  C15 ER3     2      16.830  25.300  17.020  1.00  0.00            
ATOM    168  C16 ER3     2      17.420  25.290  18.270  1.00  0.00            
ATOM    169  N3  ER3     2      16.930  24.690  19.370  1.00  0.00            
ATOM    170  H1  ER3     2      16.880  21.410  23.980  1.00  0.00            
ATOM    171  H2  ER3     2      17.730  22.290  25.200  1.00  0.00            
ATOM    172  H3  ER3     2      16.220  22.970  24.630  1.00  0.00            
ATOM    173  H4  ER3     2      18.860  24.370  22.060  1.00  0.00            
ATOM    174  H5  ER3     2      20.510  26.410  17.670  1.00  0.00            
ATOM    175  H6  ER3     2      19.510  26.460  15.390  1.00  0.00            
ATOM    176  H7  ER3     2      19.190  23.610  14.810  1.00  0.00            
ATOM    177  H8  ER3     2      20.310  22.430  13.140  1.00  0.00            
ATOM    178  H9  ER3     2      19.820  22.700  10.690  1.00  0.00            
ATOM    179  H10 ER3     2      18.040  24.380  10.060  1.00  0.00            
ATOM    180  H11 ER3     2      16.750  25.550  11.750  1.00  0.00            
ATOM    181  H12 ER3     2      15.870  24.840  16.820  1.00  0.00            
ATOM    182  H13 ER3     2      16.020  24.310  19.580  1.00  0.00            
TER
ENDMDL
MODEL        1
ATOM      1  C1  BCD     1      17.220  33.990  12.810  1.00  0.00            
ATOM      2  O1  BCD     1      15.860  34.130  12.490  1.00  0.00            
ATOM      3  C2  BCD     1      17.770  32.710  12.240  1.00  0.00            
ATOM      4  O2  BCD     1      17.620  32.760  10.770  1.00  0.00            
ATOM      5  C3  BCD     1      16.990  31.580  12.880  1.00  0.00            
ATOM      6  O3  BCD     1      17.490  30.350  12.300  1.00  0.00            
ATOM      7  C4  BCD     1      16.950  31.560  14.430  1.00  0.00            
ATOM      8  C5  BCD     1      16.750  33.010  14.950  1.00  0.00            
ATOM      9  O4  BCD     1      17.530  33.970  14.240  1.00  0.00            
ATOM     10  C6  BCD     1      17.080  33.190  16.430  1.00  0.00            
ATOM     11  O5  BCD     1      18.330  32.740  16.890  1.00  0.00            
ATOM     12  H1  BCD     1      17.810  34.800  12.380  1.00  0.00            
ATOM     13  H2  BCD     1      18.850  32.640  12.430  1.00  0.00            
ATOM     14  H3  BCD     1      17.970  31.980  10.330  1.00  0.00            
ATOM     15  H4  BCD     1      15.930  31.740  12.660  1.00  0.00            
ATOM     16  H5  BCD     1      17.210  30.230  11.390  1.00  0.00            
ATOM     17  H6  BCD     1      17.900  31.170  14.810  1.00  0.00            
ATOM     18  H7  BCD     1      15.710  33.330  14.760  1.00  0.00            
ATOM     19  H8  BCD     1      16.950  34.250  16.680  1.00  0.00            
ATOM     20  H9  BCD     1      16.300  32.670  16.990  1.00  0.00            
ATOM     21  H10 BCD     1      18.240  31.800  17.030  1.00  0.00            
ATOM     22  C7  BCD     1      12.800  36.260  10.930  1.00  0.00            
ATOM     23  O6  BCD     1      12.060  35.090  11.250  1.00  0.00            
ATOM     24  C8  BCD     1      13.840  35.930   9.920  1.00  0.00            
ATOM     25  O7  BCD     1      13.180  35.400   8.820  1.00  0.00            
ATOM     26  C9  BCD     1      14.840  34.920  10.490  1.00  0.00            
ATOM     27  O8  BCD     1      15.900  34.600   9.630  1.00  0.00            
ATOM     28  C10 BCD     1      15.300  35.270  11.910  1.00  0.00            
ATOM     29  C11 BCD     1      14.190  35.800  12.770  1.00  0.00            
ATOM     30  O9  BCD     1      13.370  36.800  12.160  1.00  0.00            
ATOM     31  C12 BCD     1      14.650  36.280  14.060  1.00  0.00            
ATOM     32  O10 BCD     1      15.480  37.440  13.810  1.00  0.00            
ATOM     33  H11 BCD     1      12.160  37.040  10.500  1.00  0.00            
ATOM     34  H12 BCD     1      14.330  36.880   9.680  1.00  0.00            
ATOM     35  H13 BCD     1      13.850  35.290   8.140  1.00  0.00            
ATOM     36  H14 BCD     1      14.360  33.930  10.580  1.00  0.00            
ATOM     37  H15 BCD     1      16.440  33.950  10.090  1.00  0.00            
ATOM     38  H16 BCD     1      16.060  36.060  11.810  1.00  0.00            
ATOM     39  H17 BCD     1      13.550  34.930  12.990  1.00  0.00            
ATOM     40  H18 BCD     1      13.850  36.510  14.780  1.00  0.00            
ATOM     41  H19 BCD     1      15.220  35.500  14.580  1.00  0.00            
ATOM     42  H20 BCD     1      16.280  37.340  14.340  1.00  0.00            
ATOM     43  C13 BCD     1       7.990  34.040  11.250  1.00  0.00            
ATOM     44  O11 BCD     1       8.280  32.690  10.960  1.00  0.00            
ATOM     45  C14 BCD     1       8.410  34.960  10.080  1.00  0.00            
ATOM     46  O12 BCD     1       7.690  34.630   8.810  1.00  0.00            
ATOM     47  C15 BCD     1       9.970  34.770   9.920  1.00  0.00            
ATOM     48  O13 BCD     1      10.500  35.550   8.870  1.00  0.00            
ATOM     49  C16 BCD     1      10.630  35.210  11.240  1.00  0.00            
ATOM     50  C17 BCD     1      10.020  34.440  12.470  1.00  0.00            
ATOM     51  O14 BCD     1       8.600  34.540  12.420  1.00  0.00            
ATOM     52  C18 BCD     1      10.380  35.010  13.810  1.00  0.00            
ATOM     53  O15 BCD     1       9.790  36.250  14.030  1.00  0.00            
ATOM     54  H21 BCD     1       6.910  34.130  11.460  1.00  0.00            
ATOM     55  H22 BCD     1       8.300  36.020  10.330  1.00  0.00            
ATOM     56  H23 BCD     1       7.990  33.760   8.520  1.00  0.00            
ATOM     57  H24 BCD     1      10.260  33.730   9.720  1.00  0.00            
ATOM     58  H25 BCD     1      11.440  35.670   9.030  1.00  0.00            
ATOM     59  H26 BCD     1      10.290  36.210  11.500  1.00  0.00            
ATOM     60  H27 BCD     1      10.370  33.400  12.400  1.00  0.00            
ATOM     61  H28 BCD     1      10.080  34.290  14.590  1.00  0.00            
ATOM     62  H29 BCD     1      11.480  35.120  13.770  1.00  0.00            
ATOM     63  H30 BCD     1       8.900  36.120  13.680  1.00  0.00            
ATOM     64  C19 BCD     1       5.950  29.380  10.250  1.00  0.00            
ATOM     65  O16 BCD     1       7.010  28.530  10.620  1.00  0.00            
ATOM     66  C20 BCD     1       6.280  30.250   9.020  1.00  0.00            
ATOM     67  O17 BCD     1       6.450  29.290   7.920  1.00  0.00            
ATOM     68  C21 BCD     1       7.520  31.080   9.430  1.00  0.00            
ATOM     69  O18 BCD     1       7.940  31.850   8.310  1.00  0.00            
ATOM     70  C22 BCD     1       7.110  31.990  10.540  1.00  0.00            
ATOM     71  C23 BCD     1       6.660  31.170  11.800  1.00  0.00            
ATOM     72  O19 BCD     1       5.650  30.210  11.380  1.00  0.00            
ATOM     73  C24 BCD     1       6.260  31.970  13.030  1.00  0.00            
ATOM     74  O20 BCD     1       5.200  32.920  12.650  1.00  0.00            
ATOM     75  H31 BCD     1       5.110  28.710  10.030  1.00  0.00            
ATOM     76  H32 BCD     1       5.470  30.930   8.750  1.00  0.00            
ATOM     77  H33 BCD     1       5.630  28.980   7.530  1.00  0.00            
ATOM     78  H34 BCD     1       8.210  30.330   9.830  1.00  0.00            
ATOM     79  H35 BCD     1       8.280  31.230   7.660  1.00  0.00            
ATOM     80  H36 BCD     1       6.280  32.610  10.170  1.00  0.00            
ATOM     81  H37 BCD     1       7.500  30.570  12.190  1.00  0.00            
ATOM     82  H38 BCD     1       5.850  31.260  13.760  1.00  0.00            
ATOM     83  H39 BCD     1       7.120  32.450  13.510  1.00  0.00            
ATOM     84  H40 BCD     1       5.270  33.680  13.230  1.00  0.00            
ATOM     85  C25 BCD     1       8.850  25.160  11.320  1.00  0.00            
ATOM     86  O21 BCD     1       9.890  26.030  11.820  1.00  0.00            
ATOM     87  C26 BCD     1       8.590  25.370   9.810  1.00  0.00            
ATOM     88  O22 BCD     1       9.840  25.070   9.090  1.00  0.00            
ATOM     89  C27 BCD     1       8.080  26.780   9.590  1.00  0.00            
ATOM     90  O23 BCD     1       7.830  27.030   8.230  1.00  0.00            
ATOM     91  C28 BCD     1       6.960  27.160  10.540  1.00  0.00            
ATOM     92  C29 BCD     1       7.100  26.640  12.000  1.00  0.00            
ATOM     93  O24 BCD     1       7.670  25.340  12.030  1.00  0.00            
ATOM     94  C30 BCD     1       5.820  26.700  12.790  1.00  0.00            
ATOM     95  O25 BCD     1       4.840  25.950  12.080  1.00  0.00            
ATOM     96  H41 BCD     1       9.090  24.090  11.370  1.00  0.00            
ATOM     97  H42 BCD     1       7.880  24.580   9.540  1.00  0.00            
ATOM     98  H43 BCD     1       9.710  25.240   8.160  1.00  0.00            
ATOM     99  H44 BCD     1       8.900  27.450   9.880  1.00  0.00            
ATOM    100  H45 BCD     1       7.500  27.900   7.990  1.00  0.00            
ATOM    101  H46 BCD     1       5.980  26.830  10.150  1.00  0.00            
ATOM    102  H47 BCD     1       7.730  27.350  12.550  1.00  0.00            
ATOM    103  H48 BCD     1       6.030  26.260  13.780  1.00  0.00            
ATOM    104  H49 BCD     1       5.610  27.770  12.920  1.00  0.00            
ATOM    105  H50 BCD     1       4.030  26.250  12.500  1.00  0.00            
ATOM    106  C31 BCD     1      13.440  25.600  13.960  1.00  0.00            
ATOM    107  O26 BCD     1      13.670  26.950  13.820  1.00  0.00            
ATOM    108  C32 BCD     1      13.370  24.880  12.590  1.00  0.00            
ATOM    109  O27 BCD     1      14.580  24.990  11.990  1.00  0.00            
ATOM    110  C33 BCD     1      12.240  25.430  11.740  1.00  0.00            
ATOM    111  C34 BCD     1      10.930  25.360  12.490  1.00  0.00            
ATOM    112  C35 BCD     1      11.090  25.970  13.840  1.00  0.00            
ATOM    113  O28 BCD     1      12.160  25.530  14.600  1.00  0.00            
ATOM    114  C36 BCD     1       9.860  25.750  14.680  1.00  0.00            
ATOM    115  O29 BCD     1      10.070  26.380  15.940  1.00  0.00            
ATOM    116  O30 BCD     1      12.160  24.870  10.400  1.00  0.00            
ATOM    117  H51 BCD     1      14.190  25.060  14.550  1.00  0.00            
ATOM    118  H52 BCD     1      13.230  23.830  12.860  1.00  0.00            
ATOM    119  H53 BCD     1      14.400  25.180  11.070  1.00  0.00            
ATOM    120  H54 BCD     1      12.520  26.490  11.690  1.00  0.00            
ATOM    121  H55 BCD     1      11.310  25.060   9.990  1.00  0.00            
ATOM    122  H56 BCD     1      10.620  24.340  12.750  1.00  0.00            
ATOM    123  H57 BCD     1      11.180  27.060  13.740  1.00  0.00            
ATOM    124  H58 BCD     1       8.990  26.200  14.180  1.00  0.00            
ATOM    125  H59 BCD     1       9.680  24.680  14.810  1.00  0.00            
ATOM    126  H60 BCD     1      11.030  26.390  15.960  1.00  0.00            
ATOM    127  C37 BCD     1      16.160  29.610  15.740  1.00  0.00            
ATOM    128  O31 BCD     1      15.850  30.760  14.860  1.00  0.00            
ATOM    129  C38 BCD     1      16.790  28.410  15.020  1.00  0.00            
ATOM    130  O32 BCD     1      17.930  28.700  14.260  1.00  0.00            
ATOM    131  C39 BCD     1      15.750  27.860  14.050  1.00  0.00            
ATOM    132  O33 BCD     1      16.180  26.640  13.420  1.00  0.00            
ATOM    133  C40 BCD     1      14.530  27.530  14.850  1.00  0.00            
ATOM    134  C41 BCD     1      13.930  28.730  15.460  1.00  0.00            
ATOM    135  O34 BCD     1      14.920  29.280  16.340  1.00  0.00            
ATOM    136  C42 BCD     1      12.720  28.460  16.300  1.00  0.00            
ATOM    137  O35 BCD     1      12.940  27.360  17.250  1.00  0.00            
ATOM    138  H61 BCD     1      16.740  29.870  16.620  1.00  0.00            
ATOM    139  H62 BCD     1      17.110  27.660  15.760  1.00  0.00            
ATOM    140  H63 BCD     1      17.770  29.330  13.550  1.00  0.00            
ATOM    141  H64 BCD     1      15.530  28.540  13.220  1.00  0.00            
ATOM    142  H65 BCD     1      15.430  26.390  12.880  1.00  0.00            
ATOM    143  H66 BCD     1      14.870  26.790  15.590  1.00  0.00            
ATOM    144  H67 BCD     1      13.650  29.460  14.690  1.00  0.00            
ATOM    145  H68 BCD     1      12.450  29.380  16.840  1.00  0.00            
ATOM    146  H69 BCD     1      11.880  28.220  15.630  1.00  0.00            
ATOM    147  H70 BCD     1      13.850  27.480  17.550  1.00  0.00            
ATOM    148  C1  ER3     2       8.140  32.900  18.840  1.00  0.00            
ATOM    149  O1  ER3     2       8.130  32.150  17.630  1.00  0.00            
ATOM    150  C2  ER3     2       9.230  32.140  16.820  1.00  0.00            
ATOM    151  O2  ER3     2      10.100  32.990  16.800  1.00  0.00            
ATOM    152  N1  ER3     2       9.100  31.130  15.930  1.00  0.00            
ATOM    153  C3  ER3     2       9.940  30.660  14.940  1.00  0.00            
ATOM    154  N2  ER3     2       9.420  30.080  13.860  1.00  0.00            
ATOM    155  C4  ER3     2      10.450  30.040  13.040  1.00  0.00            
ATOM    156  C5  ER3     2      10.460  29.650  11.670  1.00  0.00            
ATOM    157  C6  ER3     2      11.680  29.770  10.890  1.00  0.00            
ATOM    158  C7  ER3     2      12.760  30.490  11.410  1.00  0.00            
ATOM    159  C8  ER3     2      13.880  30.810  10.510  1.00  0.00            
ATOM    160  O3  ER3     2      15.020  30.490  10.810  1.00  0.00            
ATOM    161  C9  ER3     2      13.570  31.280   9.080  1.00  0.00            
ATOM    162  C10 ER3     2      14.300  30.850   7.990  1.00  0.00            
ATOM    163  C11 ER3     2      14.050  31.310   6.670  1.00  0.00            
ATOM    164  C12 ER3     2      12.910  32.110   6.380  1.00  0.00            
ATOM    165  C13 ER3     2      12.070  32.500   7.460  1.00  0.00            
ATOM    166  C14 ER3     2      12.410  32.100   8.780  1.00  0.00            
ATOM    167  C15 ER3     2      12.740  30.850  12.770  1.00  0.00            
ATOM    168  C16 ER3     2      11.570  30.680  13.560  1.00  0.00            
ATOM    169  N3  ER3     2      11.260  30.980  14.870  1.00  0.00            
ATOM    170  H1  ER3     2       7.380  32.510  19.520  1.00  0.00            
ATOM    171  H2  ER3     2       9.120  32.730  19.320  1.00  0.00            
ATOM    172  H3  ER3     2       8.070  33.970  18.610  1.00  0.00            
ATOM    173  H4  ER3     2       8.250  30.590  16.030  1.00  0.00            
ATOM    174  H5  ER3     2       9.560  29.270  11.200  1.00  0.00            
ATOM    175  H6  ER3     2      11.670  29.410   9.860  1.00  0.00            
ATOM    176  H7  ER3     2      15.100  30.160   8.200  1.00  0.00            
ATOM    177  H8  ER3     2      14.560  30.920   5.790  1.00  0.00            
ATOM    178  H9  ER3     2      12.580  32.220   5.350  1.00  0.00            
ATOM    179  H10 ER3     2      11.220  33.130   7.230  1.00  0.00            
ATOM    180  H11 ER3     2      11.820  32.460   9.610  1.00  0.00            
ATOM    181  H12 ER3     2      13.630  31.360  13.120  1.00  0.00            
ATOM    182  H13 ER3     2      11.710  31.610  15.520  1.00  0.00            
TER
ENDMDL
MODEL        1
ATOM      1  C1  BCD     1      22.550  29.960  13.400  1.00  0.00            
ATOM      2  O1  BCD     1      22.030  28.900  14.240  1.00  0.00            
ATOM      3  C2  BCD     1      22.990  29.350  12.000  1.00  0.00            
ATOM      4  O2  BCD     1      21.770  28.630  11.540  1.00  0.00            
ATOM      5  C3  BCD     1      24.190  28.390  12.150  1.00  0.00            
ATOM      6  O3  BCD     1      24.720  28.090  10.810  1.00  0.00            
ATOM      7  C4  BCD     1      25.260  28.980  13.070  1.00  0.00            
ATOM      8  C5  BCD     1      24.700  29.600  14.330  1.00  0.00            
ATOM      9  O4  BCD     1      23.660  30.540  14.020  1.00  0.00            
ATOM     10  C6  BCD     1      25.770  30.280  15.200  1.00  0.00            
ATOM     11  O5  BCD     1      25.290  30.590  16.560  1.00  0.00            
ATOM     12  H1  BCD     1      21.770  30.710  13.220  1.00  0.00            
ATOM     13  H2  BCD     1      23.310  30.170  11.350  1.00  0.00            
ATOM     14  H3  BCD     1      21.570  28.070  12.300  1.00  0.00            
ATOM     15  H4  BCD     1      23.820  27.510  12.690  1.00  0.00            
ATOM     16  H5  BCD     1      25.440  27.470  10.930  1.00  0.00            
ATOM     17  H6  BCD     1      25.780  29.770  12.510  1.00  0.00            
ATOM     18  H7  BCD     1      24.370  28.750  14.940  1.00  0.00            
ATOM     19  H8  BCD     1      26.700  29.700  15.200  1.00  0.00            
ATOM     20  H9  BCD     1      26.110  31.180  14.670  1.00  0.00            
ATOM     21  H10 BCD     1      25.860  31.210  17.020  1.00  0.00            
ATOM     22  C7  BCD     1      18.800  28.190  16.650  1.00  0.00            
ATOM     23  O6  BCD     1      18.640  26.980  15.870  1.00  0.00            
ATOM     24  C8  BCD     1      18.660  29.400  15.880  1.00  0.00            
ATOM     25  O7  BCD     1      17.290  29.480  15.330  1.00  0.00            
ATOM     26  C9  BCD     1      19.750  29.440  14.770  1.00  0.00            
ATOM     27  O8  BCD     1      19.620  30.630  13.950  1.00  0.00            
ATOM     28  C10 BCD     1      21.150  29.260  15.370  1.00  0.00            
ATOM     29  C11 BCD     1      21.220  28.120  16.400  1.00  0.00            
ATOM     30  O9  BCD     1      20.080  28.070  17.280  1.00  0.00            
ATOM     31  C12 BCD     1      22.540  28.170  17.190  1.00  0.00            
ATOM     32  O10 BCD     1      22.680  29.410  17.920  1.00  0.00            
ATOM     33  H11 BCD     1      18.090  28.150  17.480  1.00  0.00            
ATOM     34  H12 BCD     1      18.710  30.270  16.550  1.00  0.00            
ATOM     35  H13 BCD     1      17.130  30.390  15.070  1.00  0.00            
ATOM     36  H14 BCD     1      19.540  28.540  14.180  1.00  0.00            
ATOM     37  H15 BCD     1      18.840  30.460  13.420  1.00  0.00            
ATOM     38  H16 BCD     1      21.480  30.230  15.770  1.00  0.00            
ATOM     39  H17 BCD     1      21.150  27.190  15.810  1.00  0.00            
ATOM     40  H18 BCD     1      22.480  27.430  18.000  1.00  0.00            
ATOM     41  H19 BCD     1      23.370  27.920  16.520  1.00  0.00            
ATOM     42  H20 BCD     1      23.460  29.880  17.620  1.00  0.00            
ATOM     43  C13 BCD     1      16.630  23.660  15.160  1.00  0.00            
ATOM     44  O11 BCD     1      17.850  23.110  14.900  1.00  0.00            
ATOM     45  C14 BCD     1      16.330  24.870  14.190  1.00  0.00            
ATOM     46  O12 BCD     1      16.250  24.280  12.870  1.00  0.00            
ATOM     47  C15 BCD     1      17.300  26.020  14.350  1.00  0.00            
ATOM     48  O13 BCD     1      16.840  27.140  13.630  1.00  0.00            
ATOM     49  C16 BCD     1      17.440  26.300  15.840  1.00  0.00            
ATOM     50  C17 BCD     1      17.600  25.140  16.840  1.00  0.00            
ATOM     51  O14 BCD     1      16.600  24.210  16.500  1.00  0.00            
ATOM     52  C18 BCD     1      17.420  25.550  18.300  1.00  0.00            
ATOM     53  O15 BCD     1      18.180  24.730  19.150  1.00  0.00            
ATOM     54  H21 BCD     1      15.800  22.960  15.050  1.00  0.00            
ATOM     55  H22 BCD     1      15.330  25.220  14.480  1.00  0.00            
ATOM     56  H23 BCD     1      16.120  24.950  12.180  1.00  0.00            
ATOM     57  H24 BCD     1      18.310  25.700  14.040  1.00  0.00            
ATOM     58  H25 BCD     1      17.070  27.950  14.080  1.00  0.00            
ATOM     59  H26 BCD     1      16.710  27.090  16.090  1.00  0.00            
ATOM     60  H27 BCD     1      18.590  24.670  16.830  1.00  0.00            
ATOM     61  H28 BCD     1      17.780  26.580  18.360  1.00  0.00            
ATOM     62  H29 BCD     1      16.360  25.620  18.560  1.00  0.00            
ATOM     63  H30 BCD     1      17.930  24.950  20.050  1.00  0.00            
ATOM     64  C19 BCD     1      19.780  19.490  14.350  1.00  0.00            
ATOM     65  O16 BCD     1      21.060  20.060  14.600  1.00  0.00            
ATOM     66  C20 BCD     1      19.120  20.180  13.110  1.00  0.00            
ATOM     67  O17 BCD     1      20.020  20.050  11.980  1.00  0.00            
ATOM     68  C21 BCD     1      18.930  21.680  13.360  1.00  0.00            
ATOM     69  O18 BCD     1      18.340  22.330  12.210  1.00  0.00            
ATOM     70  C22 BCD     1      18.010  21.710  14.610  1.00  0.00            
ATOM     71  C23 BCD     1      18.460  20.970  15.850  1.00  0.00            
ATOM     72  O19 BCD     1      18.870  19.660  15.480  1.00  0.00            
ATOM     73  C24 BCD     1      17.310  20.780  16.860  1.00  0.00            
ATOM     74  O20 BCD     1      16.260  20.020  16.320  1.00  0.00            
ATOM     75  H31 BCD     1      19.850  18.400  14.260  1.00  0.00            
ATOM     76  H32 BCD     1      18.210  19.640  12.840  1.00  0.00            
ATOM     77  H33 BCD     1      19.530  20.470  11.270  1.00  0.00            
ATOM     78  H34 BCD     1      19.960  21.990  13.590  1.00  0.00            
ATOM     79  H35 BCD     1      17.970  23.140  12.570  1.00  0.00            
ATOM     80  H36 BCD     1      17.040  21.280  14.330  1.00  0.00            
ATOM     81  H37 BCD     1      19.370  21.420  16.250  1.00  0.00            
ATOM     82  H38 BCD     1      17.670  20.350  17.800  1.00  0.00            
ATOM     83  H39 BCD     1      17.000  21.800  17.110  1.00  0.00            
ATOM     84  H40 BCD     1      15.520  20.080  16.920  1.00  0.00            
ATOM     85  C25 BCD     1      24.900  19.320  15.870  1.00  0.00            
ATOM     86  O21 BCD     1      25.190  20.680  15.630  1.00  0.00            
ATOM     87  C26 BCD     1      24.430  18.620  14.600  1.00  0.00            
ATOM     88  O22 BCD     1      25.560  18.680  13.720  1.00  0.00            
ATOM     89  C27 BCD     1      23.180  19.240  14.090  1.00  0.00            
ATOM     90  O23 BCD     1      22.630  18.680  12.970  1.00  0.00            
ATOM     91  C28 BCD     1      22.160  19.270  15.200  1.00  0.00            
ATOM     92  C29 BCD     1      22.580  19.750  16.590  1.00  0.00            
ATOM     93  O24 BCD     1      23.880  19.240  16.860  1.00  0.00            
ATOM     94  C30 BCD     1      21.620  19.430  17.670  1.00  0.00            
ATOM     95  O25 BCD     1      21.600  18.060  17.850  1.00  0.00            
ATOM     96  H41 BCD     1      25.810  18.870  16.290  1.00  0.00            
ATOM     97  H42 BCD     1      24.230  17.580  14.900  1.00  0.00            
ATOM     98  H43 BCD     1      25.370  18.260  12.870  1.00  0.00            
ATOM     99  H44 BCD     1      23.410  20.300  13.930  1.00  0.00            
ATOM    100  H45 BCD     1      21.930  19.280  12.720  1.00  0.00            
ATOM    101  H46 BCD     1      21.840  18.220  15.190  1.00  0.00            
ATOM    102  H47 BCD     1      22.600  20.850  16.550  1.00  0.00            
ATOM    103  H48 BCD     1      21.920  19.800  18.660  1.00  0.00            
ATOM    104  H49 BCD     1      20.620  19.830  17.490  1.00  0.00            
ATOM    105  H50 BCD     1      21.680  17.970  18.800  1.00  0.00            
ATOM    106  C31 BCD     1      28.200  23.510  16.040  1.00  0.00            
ATOM    107  O26 BCD     1      27.330  24.430  15.320  1.00  0.00            
ATOM    108  C32 BCD     1      28.550  22.320  15.090  1.00  0.00            
ATOM    109  O27 BCD     1      29.380  22.770  13.980  1.00  0.00            
ATOM    110  C33 BCD     1      27.310  21.540  14.700  1.00  0.00            
ATOM    111  C34 BCD     1      26.480  21.140  16.010  1.00  0.00            
ATOM    112  C35 BCD     1      26.340  22.310  16.970  1.00  0.00            
ATOM    113  O28 BCD     1      27.640  22.940  17.170  1.00  0.00            
ATOM    114  C36 BCD     1      25.590  21.940  18.240  1.00  0.00            
ATOM    115  O29 BCD     1      26.320  20.880  18.890  1.00  0.00            
ATOM    116  O30 BCD     1      27.560  20.340  13.920  1.00  0.00            
ATOM    117  H51 BCD     1      29.100  24.020  16.410  1.00  0.00            
ATOM    118  H52 BCD     1      29.230  21.660  15.630  1.00  0.00            
ATOM    119  H53 BCD     1      28.850  23.230  13.330  1.00  0.00            
ATOM    120  H54 BCD     1      26.750  22.190  14.020  1.00  0.00            
ATOM    121  H55 BCD     1      26.700  19.980  13.700  1.00  0.00            
ATOM    122  H56 BCD     1      26.980  20.300  16.520  1.00  0.00            
ATOM    123  H57 BCD     1      25.680  23.030  16.470  1.00  0.00            
ATOM    124  H58 BCD     1      25.490  22.890  18.790  1.00  0.00            
ATOM    125  H59 BCD     1      24.590  21.630  17.920  1.00  0.00            
ATOM    126  H60 BCD     1      25.810  20.400  19.560  1.00  0.00            
ATOM    127  C37 BCD     1      27.450  27.750  13.100  1.00  0.00            
ATOM    128  O31 BCD     1      26.030  27.790  13.400  1.00  0.00            
ATOM    129  C38 BCD     1      27.800  26.460  12.290  1.00  0.00            
ATOM    130  O32 BCD     1      27.160  26.690  11.050  1.00  0.00            
ATOM    131  C39 BCD     1      27.290  25.270  13.170  1.00  0.00            
ATOM    132  O33 BCD     1      27.630  24.100  12.500  1.00  0.00            
ATOM    133  C40 BCD     1      28.000  25.390  14.550  1.00  0.00            
ATOM    134  C41 BCD     1      27.880  26.840  15.170  1.00  0.00            
ATOM    135  O34 BCD     1      28.220  27.840  14.220  1.00  0.00            
ATOM    136  C42 BCD     1      28.790  27.140  16.340  1.00  0.00            
ATOM    137  O35 BCD     1      28.480  28.330  17.030  1.00  0.00            
ATOM    138  H61 BCD     1      27.660  28.630  12.480  1.00  0.00            
ATOM    139  H62 BCD     1      28.870  26.290  12.110  1.00  0.00            
ATOM    140  H63 BCD     1      27.470  26.070  10.390  1.00  0.00            
ATOM    141  H64 BCD     1      26.210  25.390  13.340  1.00  0.00            
ATOM    142  H65 BCD     1      27.250  24.160  11.610  1.00  0.00            
ATOM    143  H66 BCD     1      29.050  25.160  14.340  1.00  0.00            
ATOM    144  H67 BCD     1      26.860  27.000  15.550  1.00  0.00            
ATOM    145  H68 BCD     1      28.810  26.380  17.130  1.00  0.00            
ATOM    146  H69 BCD     1      29.790  27.250  15.890  1.00  0.00            
ATOM    147  H70 BCD     1      27.650  28.190  17.500  1.00  0.00            
ATOM    148  C1  ER3     2      19.570  20.000  21.140  1.00  0.00            
ATOM    149  O1  ER3     2      20.470  21.110  20.840  1.00  0.00            
ATOM    150  C2  ER3     2      20.160  21.960  19.890  1.00  0.00            
ATOM    151  O2  ER3     2      19.240  21.850  19.070  1.00  0.00            
ATOM    152  N1  ER3     2      21.280  22.590  19.670  1.00  0.00            
ATOM    153  C3  ER3     2      21.610  23.290  18.570  1.00  0.00            
ATOM    154  N2  ER3     2      22.810  23.880  18.510  1.00  0.00            
ATOM    155  C4  ER3     2      22.790  24.360  17.180  1.00  0.00            
ATOM    156  C5  ER3     2      23.740  25.100  16.540  1.00  0.00            
ATOM    157  C6  ER3     2      23.540  25.420  15.200  1.00  0.00            
ATOM    158  C7  ER3     2      22.360  25.040  14.580  1.00  0.00            
ATOM    159  C8  ER3     2      22.090  25.490  13.170  1.00  0.00            
ATOM    160  O3  ER3     2      21.100  26.180  12.930  1.00  0.00            
ATOM    161  C9  ER3     2      22.990  24.990  12.080  1.00  0.00            
ATOM    162  C10 ER3     2      23.940  23.950  12.370  1.00  0.00            
ATOM    163  C11 ER3     2      24.550  23.390  11.250  1.00  0.00            
ATOM    164  C12 ER3     2      24.270  23.800   9.930  1.00  0.00            
ATOM    165  C13 ER3     2      23.270  24.680   9.610  1.00  0.00            
ATOM    166  C14 ER3     2      22.710  25.300  10.740  1.00  0.00            
ATOM    167  C15 ER3     2      21.380  24.280  15.200  1.00  0.00            
ATOM    168  C16 ER3     2      21.630  23.990  16.530  1.00  0.00            
ATOM    169  N3  ER3     2      20.880  23.320  17.410  1.00  0.00            
ATOM    170  H1  ER3     2      18.650  20.450  21.530  1.00  0.00            
ATOM    171  H2  ER3     2      19.340  19.410  20.240  1.00  0.00            
ATOM    172  H3  ER3     2      20.090  19.350  21.860  1.00  0.00            
ATOM    173  H4  ER3     2      22.030  22.470  20.340  1.00  0.00            
ATOM    174  H5  ER3     2      24.640  25.410  17.060  1.00  0.00            
ATOM    175  H6  ER3     2      24.310  25.960  14.670  1.00  0.00            
ATOM    176  H7  ER3     2      24.290  23.730  13.370  1.00  0.00            
ATOM    177  H8  ER3     2      25.300  22.610  11.300  1.00  0.00            
ATOM    178  H9  ER3     2      24.840  23.410   9.090  1.00  0.00            
ATOM    179  H10 ER3     2      23.070  25.030   8.610  1.00  0.00            
ATOM    180  H11 ER3     2      21.980  26.070  10.480  1.00  0.00            
ATOM    181  H12 ER3     2      20.390  24.060  14.820  1.00  0.00            
ATOM    182  H13 ER3     2      20.040  22.800  17.220  1.00  0.00            
TER
ENDMDL
MODEL        1
ATOM      1  C1  BCD     1      26.240  34.370  20.150  1.00  0.00            
ATOM      2  O1  BCD     1      25.920  34.130  18.850  1.00  0.00            
ATOM      3  C2  BCD     1      25.220  35.340  20.740  1.00  0.00            
ATOM      4  O2  BCD     1      23.890  34.870  20.620  1.00  0.00            
ATOM      5  C3  BCD     1      25.360  36.700  20.110  1.00  0.00            
ATOM      6  O3  BCD     1      24.630  37.570  20.890  1.00  0.00            
ATOM      7  C4  BCD     1      26.810  37.230  20.010  1.00  0.00            
ATOM      8  C5  BCD     1      27.790  36.160  19.520  1.00  0.00            
ATOM      9  O4  BCD     1      27.560  34.890  20.200  1.00  0.00            
ATOM     10  C6  BCD     1      29.140  36.740  19.680  1.00  0.00            
ATOM     11  O5  BCD     1      29.470  37.050  21.050  1.00  0.00            
ATOM     12  H1  BCD     1      26.260  33.460  20.760  1.00  0.00            
ATOM     13  H2  BCD     1      25.460  35.280  21.810  1.00  0.00            
ATOM     14  H3  BCD     1      23.420  35.690  20.790  1.00  0.00            
ATOM     15  H4  BCD     1      24.890  36.670  19.120  1.00  0.00            
ATOM     16  H5  BCD     1      24.750  38.410  20.440  1.00  0.00            
ATOM     17  H6  BCD     1      27.140  37.650  20.970  1.00  0.00            
ATOM     18  H7  BCD     1      27.690  35.970  18.450  1.00  0.00            
ATOM     19  H8  BCD     1      29.850  36.070  19.170  1.00  0.00            
ATOM     20  H9  BCD     1      29.330  37.630  19.070  1.00  0.00            
ATOM     21  H10 BCD     1      30.430  37.160  21.050  1.00  0.00            
ATOM     22  C7  BCD     1      25.510  30.390  16.930  1.00  0.00            
ATOM     23  O6  BCD     1      25.010  30.940  15.770  1.00  0.00            
ATOM     24  C8  BCD     1      24.620  30.700  18.110  1.00  0.00            
ATOM     25  O7  BCD     1      23.300  30.250  17.890  1.00  0.00            
ATOM     26  C9  BCD     1      24.600  32.140  18.470  1.00  0.00            
ATOM     27  O8  BCD     1      23.920  32.370  19.690  1.00  0.00            
ATOM     28  C10 BCD     1      25.990  32.720  18.580  1.00  0.00            
ATOM     29  C11 BCD     1      26.760  32.350  17.360  1.00  0.00            
ATOM     30  O9  BCD     1      26.810  30.940  17.120  1.00  0.00            
ATOM     31  C12 BCD     1      28.150  32.890  17.400  1.00  0.00            
ATOM     32  O10 BCD     1      29.130  32.340  18.320  1.00  0.00            
ATOM     33  H11 BCD     1      25.570  29.290  16.860  1.00  0.00            
ATOM     34  H12 BCD     1      25.030  30.250  19.020  1.00  0.00            
ATOM     35  H13 BCD     1      23.020  29.940  18.760  1.00  0.00            
ATOM     36  H14 BCD     1      24.050  32.700  17.700  1.00  0.00            
ATOM     37  H15 BCD     1      23.950  33.320  19.770  1.00  0.00            
ATOM     38  H16 BCD     1      26.500  32.120  19.340  1.00  0.00            
ATOM     39  H17 BCD     1      26.320  32.860  16.490  1.00  0.00            
ATOM     40  H18 BCD     1      28.580  32.770  16.400  1.00  0.00            
ATOM     41  H19 BCD     1      28.000  33.970  17.500  1.00  0.00            
ATOM     42  H20 BCD     1      29.990  32.760  18.210  1.00  0.00            
ATOM     43  C13 BCD     1      24.030  29.840  11.860  1.00  0.00            
ATOM     44  O11 BCD     1      23.220  31.070  11.610  1.00  0.00            
ATOM     45  C14 BCD     1      23.390  28.930  12.980  1.00  0.00            
ATOM     46  O12 BCD     1      22.100  28.530  12.580  1.00  0.00            
ATOM     47  C15 BCD     1      23.630  29.630  14.310  1.00  0.00            
ATOM     48  O13 BCD     1      22.950  28.930  15.420  1.00  0.00            
ATOM     49  C16 BCD     1      25.110  30.120  14.610  1.00  0.00            
ATOM     50  C17 BCD     1      25.630  30.890  13.330  1.00  0.00            
ATOM     51  O14 BCD     1      25.380  30.180  12.170  1.00  0.00            
ATOM     52  C18 BCD     1      27.160  31.060  13.320  1.00  0.00            
ATOM     53  O15 BCD     1      27.740  29.790  13.220  1.00  0.00            
ATOM     54  H21 BCD     1      24.090  29.430  10.840  1.00  0.00            
ATOM     55  H22 BCD     1      24.060  28.060  13.020  1.00  0.00            
ATOM     56  H23 BCD     1      21.450  29.220  12.730  1.00  0.00            
ATOM     57  H24 BCD     1      23.010  30.540  14.400  1.00  0.00            
ATOM     58  H25 BCD     1      23.020  29.460  16.220  1.00  0.00            
ATOM     59  H26 BCD     1      25.690  29.210  14.820  1.00  0.00            
ATOM     60  H27 BCD     1      25.160  31.890  13.310  1.00  0.00            
ATOM     61  H28 BCD     1      27.490  31.700  12.490  1.00  0.00            
ATOM     62  H29 BCD     1      27.360  31.560  14.280  1.00  0.00            
ATOM     63  H30 BCD     1      27.160  29.430  12.540  1.00  0.00            
ATOM     64  C19 BCD     1      22.750  34.310   9.300  1.00  0.00            
ATOM     65  O16 BCD     1      23.240  34.930  10.520  1.00  0.00            
ATOM     66  C20 BCD     1      21.490  33.560   9.600  1.00  0.00            
ATOM     67  O17 BCD     1      20.420  34.500   9.880  1.00  0.00            
ATOM     68  C21 BCD     1      21.710  32.510  10.610  1.00  0.00            
ATOM     69  O18 BCD     1      20.460  31.740  10.690  1.00  0.00            
ATOM     70  C22 BCD     1      22.900  31.560  10.340  1.00  0.00            
ATOM     71  C23 BCD     1      24.100  32.290   9.790  1.00  0.00            
ATOM     72  O19 BCD     1      23.730  33.320   8.910  1.00  0.00            
ATOM     73  C24 BCD     1      25.080  31.390   9.040  1.00  0.00            
ATOM     74  O20 BCD     1      24.490  30.640   7.970  1.00  0.00            
ATOM     75  H31 BCD     1      22.640  34.960   8.430  1.00  0.00            
ATOM     76  H32 BCD     1      21.260  33.010   8.680  1.00  0.00            
ATOM     77  H33 BCD     1      19.640  33.940   9.820  1.00  0.00            
ATOM     78  H34 BCD     1      21.980  33.010  11.550  1.00  0.00            
ATOM     79  H35 BCD     1      20.400  31.240  11.510  1.00  0.00            
ATOM     80  H36 BCD     1      22.500  30.810   9.650  1.00  0.00            
ATOM     81  H37 BCD     1      24.650  32.720  10.640  1.00  0.00            
ATOM     82  H38 BCD     1      25.740  32.050   8.470  1.00  0.00            
ATOM     83  H39 BCD     1      25.580  30.720   9.750  1.00  0.00            
ATOM     84  H40 BCD     1      25.260  30.210   7.580  1.00  0.00            
ATOM     85  C25 BCD     1      22.970  39.020  11.680  1.00  0.00            
ATOM     86  O21 BCD     1      24.140  38.930  12.510  1.00  0.00            
ATOM     87  C26 BCD     1      21.860  38.040  12.180  1.00  0.00            
ATOM     88  O22 BCD     1      21.570  38.390  13.540  1.00  0.00            
ATOM     89  C27 BCD     1      22.270  36.520  12.050  1.00  0.00            
ATOM     90  O23 BCD     1      21.270  35.570  12.400  1.00  0.00            
ATOM     91  C28 BCD     1      22.750  36.260  10.640  1.00  0.00            
ATOM     92  C29 BCD     1      23.970  37.170  10.340  1.00  0.00            
ATOM     93  O24 BCD     1      23.440  38.500  10.410  1.00  0.00            
ATOM     94  C30 BCD     1      24.620  36.990   9.010  1.00  0.00            
ATOM     95  O25 BCD     1      23.660  37.420   8.020  1.00  0.00            
ATOM     96  H41 BCD     1      22.620  40.050  11.540  1.00  0.00            
ATOM     97  H42 BCD     1      20.960  38.270  11.590  1.00  0.00            
ATOM     98  H43 BCD     1      20.890  37.750  13.780  1.00  0.00            
ATOM     99  H44 BCD     1      23.180  36.380  12.660  1.00  0.00            
ATOM    100  H45 BCD     1      20.700  35.690  11.630  1.00  0.00            
ATOM    101  H46 BCD     1      21.910  36.450   9.970  1.00  0.00            
ATOM    102  H47 BCD     1      24.780  37.030  11.080  1.00  0.00            
ATOM    103  H48 BCD     1      25.590  37.510   9.000  1.00  0.00            
ATOM    104  H49 BCD     1      24.920  35.960   8.800  1.00  0.00            
ATOM    105  H50 BCD     1      23.830  36.930   7.210  1.00  0.00            
ATOM    106  C31 BCD     1      26.640  41.330  14.560  1.00  0.00            
ATOM    107  O26 BCD     1      26.370  40.580  15.710  1.00  0.00            
ATOM    108  C32 BCD     1      25.480  42.080  14.020  1.00  0.00            
ATOM    109  O27 BCD     1      25.090  42.960  15.080  1.00  0.00            
ATOM    110  C33 BCD     1      24.470  41.030  13.610  1.00  0.00            
ATOM    111  C34 BCD     1      25.010  40.100  12.550  1.00  0.00            
ATOM    112  C35 BCD     1      26.460  39.570  12.920  1.00  0.00            
ATOM    113  O28 BCD     1      27.290  40.520  13.570  1.00  0.00            
ATOM    114  C36 BCD     1      27.200  39.110  11.710  1.00  0.00            
ATOM    115  O29 BCD     1      27.220  40.170  10.690  1.00  0.00            
ATOM    116  O30 BCD     1      23.310  41.680  13.100  1.00  0.00            
ATOM    117  H51 BCD     1      27.370  42.060  14.910  1.00  0.00            
ATOM    118  H52 BCD     1      25.820  42.650  13.140  1.00  0.00            
ATOM    119  H53 BCD     1      25.030  42.450  15.890  1.00  0.00            
ATOM    120  H54 BCD     1      24.340  40.490  14.550  1.00  0.00            
ATOM    121  H55 BCD     1      22.690  41.700  13.840  1.00  0.00            
ATOM    122  H56 BCD     1      25.020  40.510  11.530  1.00  0.00            
ATOM    123  H57 BCD     1      26.280  38.670  13.520  1.00  0.00            
ATOM    124  H58 BCD     1      28.190  38.770  12.030  1.00  0.00            
ATOM    125  H59 BCD     1      26.640  38.220  11.400  1.00  0.00            
ATOM    126  H60 BCD     1      27.130  39.740   9.840  1.00  0.00            
ATOM    127  C37 BCD     1      27.470  39.480  19.470  1.00  0.00            
ATOM    128  O31 BCD     1      26.830  38.290  19.090  1.00  0.00            
ATOM    129  C38 BCD     1      26.400  40.600  19.420  1.00  0.00            
ATOM    130  O32 BCD     1      25.270  40.320  20.220  1.00  0.00            
ATOM    131  C39 BCD     1      25.850  40.710  17.960  1.00  0.00            
ATOM    132  O33 BCD     1      24.940  41.820  17.860  1.00  0.00            
ATOM    133  C40 BCD     1      27.040  40.840  16.990  1.00  0.00            
ATOM    134  C41 BCD     1      28.140  39.820  17.210  1.00  0.00            
ATOM    135  O34 BCD     1      28.510  39.860  18.570  1.00  0.00            
ATOM    136  C42 BCD     1      29.290  40.020  16.230  1.00  0.00            
ATOM    137  O35 BCD     1      29.850  41.340  16.340  1.00  0.00            
ATOM    138  H61 BCD     1      27.900  39.450  20.480  1.00  0.00            
ATOM    139  H62 BCD     1      26.880  41.530  19.740  1.00  0.00            
ATOM    140  H63 BCD     1      25.490  40.470  21.150  1.00  0.00            
ATOM    141  H64 BCD     1      25.350  39.780  17.670  1.00  0.00            
ATOM    142  H65 BCD     1      24.380  41.750  18.640  1.00  0.00            
ATOM    143  H66 BCD     1      27.500  41.840  17.030  1.00  0.00            
ATOM    144  H67 BCD     1      27.630  38.870  17.000  1.00  0.00            
ATOM    145  H68 BCD     1      30.060  39.280  16.470  1.00  0.00            
ATOM    146  H69 BCD     1      28.960  39.900  15.190  1.00  0.00            
ATOM    147  H70 BCD     1      30.530  41.390  15.670  1.00  0.00            
ATOM    148  C1  ER3     2      28.670  35.590   7.070  1.00  0.00            
ATOM    149  O1  ER3     2      28.900  35.640   8.470  1.00  0.00            
ATOM    150  C2  ER3     2      27.960  35.210   9.380  1.00  0.00            
ATOM    151  O2  ER3     2      26.910  34.700   9.020  1.00  0.00            
ATOM    152  N1  ER3     2      28.230  35.580  10.590  1.00  0.00            
ATOM    153  C3  ER3     2      27.620  35.370  11.730  1.00  0.00            
ATOM    154  N2  ER3     2      28.090  36.020  12.790  1.00  0.00            
ATOM    155  C4  ER3     2      27.100  35.840  13.650  1.00  0.00            
ATOM    156  C5  ER3     2      27.120  36.190  15.040  1.00  0.00            
ATOM    157  C6  ER3     2      26.020  35.930  15.820  1.00  0.00            
ATOM    158  C7  ER3     2      24.900  35.230  15.250  1.00  0.00            
ATOM    159  C8  ER3     2      23.620  35.100  15.970  1.00  0.00            
ATOM    160  O3  ER3     2      22.830  34.160  15.790  1.00  0.00            
ATOM    161  C9  ER3     2      23.160  36.210  16.820  1.00  0.00            
ATOM    162  C10 ER3     2      23.360  37.520  16.300  1.00  0.00            
ATOM    163  C11 ER3     2      22.780  38.620  17.000  1.00  0.00            
ATOM    164  C12 ER3     2      22.090  38.470  18.190  1.00  0.00            
ATOM    165  C13 ER3     2      21.990  37.190  18.750  1.00  0.00            
ATOM    166  C14 ER3     2      22.390  36.100  18.030  1.00  0.00            
ATOM    167  C15 ER3     2      24.940  34.760  13.890  1.00  0.00            
ATOM    168  C16 ER3     2      26.110  34.990  13.150  1.00  0.00            
ATOM    169  N3  ER3     2      26.410  34.730  11.840  1.00  0.00            
ATOM    170  H1  ER3     2      29.450  36.060   6.470  1.00  0.00            
ATOM    171  H2  ER3     2      28.690  34.530   6.780  1.00  0.00            
ATOM    172  H3  ER3     2      27.730  36.130   6.890  1.00  0.00            
ATOM    173  H4  ER3     2      29.070  36.130  10.600  1.00  0.00            
ATOM    174  H5  ER3     2      27.990  36.750  15.350  1.00  0.00            
ATOM    175  H6  ER3     2      25.990  36.160  16.880  1.00  0.00            
ATOM    176  H7  ER3     2      23.770  37.610  15.300  1.00  0.00            
ATOM    177  H8  ER3     2      22.850  39.640  16.620  1.00  0.00            
ATOM    178  H9  ER3     2      21.600  39.300  18.690  1.00  0.00            
ATOM    179  H10 ER3     2      21.440  37.030  19.670  1.00  0.00            
ATOM    180  H11 ER3     2      22.220  35.130  18.480  1.00  0.00            
ATOM    181  H12 ER3     2      24.090  34.200  13.520  1.00  0.00            
ATOM    182  H13 ER3     2      25.900  34.260  11.100  1.00  0.00            
TER
ENDMDL
MODEL        1
ATOM      1  C1  BCD     1      24.770  22.020  21.630  1.00  0.00            
ATOM      2  O1  BCD     1      25.540  22.160  22.880  1.00  0.00            
ATOM      3  C2  BCD     1      24.050  23.330  21.410  1.00  0.00            
ATOM      4  O2  BCD     1      24.960  24.450  21.380  1.00  0.00            
ATOM      5  C3  BCD     1      22.900  23.600  22.430  1.00  0.00            
ATOM      6  O3  BCD     1      22.090  24.760  22.080  1.00  0.00            
ATOM      7  C4  BCD     1      22.080  22.330  22.610  1.00  0.00            
ATOM      8  C5  BCD     1      22.800  21.030  22.750  1.00  0.00            
ATOM      9  O4  BCD     1      23.800  21.020  21.740  1.00  0.00            
ATOM     10  C6  BCD     1      22.030  19.730  22.700  1.00  0.00            
ATOM     11  O5  BCD     1      21.500  19.410  21.420  1.00  0.00            
ATOM     12  H1  BCD     1      25.480  21.750  20.830  1.00  0.00            
ATOM     13  H2  BCD     1      23.680  23.350  20.380  1.00  0.00            
ATOM     14  H3  BCD     1      25.650  24.220  22.010  1.00  0.00            
ATOM     15  H4  BCD     1      23.410  23.760  23.390  1.00  0.00            
ATOM     16  H5  BCD     1      22.630  25.490  21.760  1.00  0.00            
ATOM     17  H6  BCD     1      21.330  22.310  21.810  1.00  0.00            
ATOM     18  H7  BCD     1      23.340  21.050  23.710  1.00  0.00            
ATOM     19  H8  BCD     1      22.660  18.900  23.060  1.00  0.00            
ATOM     20  H9  BCD     1      21.120  19.870  23.300  1.00  0.00            
ATOM     21  H10 BCD     1      20.850  18.720  21.580  1.00  0.00            
ATOM     22  C7  BCD     1      29.240  21.410  24.520  1.00  0.00            
ATOM     23  O6  BCD     1      28.780  22.080  25.700  1.00  0.00            
ATOM     24  C8  BCD     1      29.180  22.310  23.310  1.00  0.00            
ATOM     25  O7  BCD     1      30.110  23.420  23.510  1.00  0.00            
ATOM     26  C9  BCD     1      27.800  22.830  23.070  1.00  0.00            
ATOM     27  O8  BCD     1      27.700  23.820  21.920  1.00  0.00            
ATOM     28  C10 BCD     1      26.850  21.670  22.870  1.00  0.00            
ATOM     29  C11 BCD     1      27.050  20.690  24.050  1.00  0.00            
ATOM     30  O9  BCD     1      28.400  20.340  24.290  1.00  0.00            
ATOM     31  C12 BCD     1      26.240  19.420  23.940  1.00  0.00            
ATOM     32  O10 BCD     1      26.460  18.710  22.710  1.00  0.00            
ATOM     33  H11 BCD     1      30.250  21.070  24.780  1.00  0.00            
ATOM     34  H12 BCD     1      29.370  21.740  22.390  1.00  0.00            
ATOM     35  H13 BCD     1      30.240  23.520  24.460  1.00  0.00            
ATOM     36  H14 BCD     1      27.480  23.450  23.920  1.00  0.00            
ATOM     37  H15 BCD     1      28.550  24.270  21.860  1.00  0.00            
ATOM     38  H16 BCD     1      27.100  21.250  21.890  1.00  0.00            
ATOM     39  H17 BCD     1      26.710  21.160  24.970  1.00  0.00            
ATOM     40  H18 BCD     1      26.390  18.630  24.690  1.00  0.00            
ATOM     41  H19 BCD     1      25.210  19.780  23.950  1.00  0.00            
ATOM     42  H20 BCD     1      25.890  17.940  22.720  1.00  0.00            
ATOM     43  C13 BCD     1      28.880  22.440  29.830  1.00  0.00            
ATOM     44  O11 BCD     1      27.830  23.320  29.680  1.00  0.00            
ATOM     45  C14 BCD     1      30.160  22.920  28.960  1.00  0.00            
ATOM     46  O12 BCD     1      30.760  24.130  29.500  1.00  0.00            
ATOM     47  C15 BCD     1      29.850  23.100  27.480  1.00  0.00            
ATOM     48  O13 BCD     1      31.030  23.410  26.670  1.00  0.00            
ATOM     49  C16 BCD     1      29.230  21.750  26.960  1.00  0.00            
ATOM     50  C17 BCD     1      28.100  21.180  27.890  1.00  0.00            
ATOM     51  O14 BCD     1      28.510  21.180  29.280  1.00  0.00            
ATOM     52  C18 BCD     1      27.660  19.800  27.480  1.00  0.00            
ATOM     53  O15 BCD     1      26.510  19.530  28.290  1.00  0.00            
ATOM     54  H21 BCD     1      29.120  22.310  30.890  1.00  0.00            
ATOM     55  H22 BCD     1      30.820  22.060  29.130  1.00  0.00            
ATOM     56  H23 BCD     1      30.030  24.750  29.420  1.00  0.00            
ATOM     57  H24 BCD     1      29.060  23.860  27.400  1.00  0.00            
ATOM     58  H25 BCD     1      31.180  24.360  26.590  1.00  0.00            
ATOM     59  H26 BCD     1      30.100  21.090  26.910  1.00  0.00            
ATOM     60  H27 BCD     1      27.240  21.850  27.760  1.00  0.00            
ATOM     61  H28 BCD     1      27.410  19.800  26.410  1.00  0.00            
ATOM     62  H29 BCD     1      28.480  19.090  27.690  1.00  0.00            
ATOM     63  H30 BCD     1      26.630  19.910  29.170  1.00  0.00            
ATOM     64  C19 BCD     1      25.790  26.200  31.860  1.00  0.00            
ATOM     65  O16 BCD     1      24.600  26.300  31.130  1.00  0.00            
ATOM     66  C20 BCD     1      27.040  26.630  31.110  1.00  0.00            
ATOM     67  O17 BCD     1      26.790  27.960  30.620  1.00  0.00            
ATOM     68  C21 BCD     1      27.450  25.610  30.030  1.00  0.00            
ATOM     69  O18 BCD     1      28.640  25.960  29.390  1.00  0.00            
ATOM     70  C22 BCD     1      27.520  24.270  30.730  1.00  0.00            
ATOM     71  C23 BCD     1      26.290  23.810  31.440  1.00  0.00            
ATOM     72  O19 BCD     1      25.980  24.900  32.390  1.00  0.00            
ATOM     73  C24 BCD     1      26.480  22.480  32.210  1.00  0.00            
ATOM     74  O20 BCD     1      25.250  21.950  32.680  1.00  0.00            
ATOM     75  H31 BCD     1      25.690  26.810  32.760  1.00  0.00            
ATOM     76  H32 BCD     1      27.920  26.680  31.760  1.00  0.00            
ATOM     77  H33 BCD     1      27.650  28.370  30.460  1.00  0.00            
ATOM     78  H34 BCD     1      26.670  25.710  29.260  1.00  0.00            
ATOM     79  H35 BCD     1      28.570  26.780  28.900  1.00  0.00            
ATOM     80  H36 BCD     1      28.360  24.260  31.440  1.00  0.00            
ATOM     81  H37 BCD     1      25.420  23.620  30.810  1.00  0.00            
ATOM     82  H38 BCD     1      26.840  21.790  31.440  1.00  0.00            
ATOM     83  H39 BCD     1      27.230  22.550  33.010  1.00  0.00            
ATOM     84  H40 BCD     1      25.360  21.020  32.900  1.00  0.00            
ATOM     85  C25 BCD     1      20.710  27.770  31.590  1.00  0.00            
ATOM     86  O21 BCD     1      20.490  27.160  30.330  1.00  0.00            
ATOM     87  C26 BCD     1      21.800  28.810  31.440  1.00  0.00            
ATOM     88  O22 BCD     1      21.210  29.840  30.620  1.00  0.00            
ATOM     89  C27 BCD     1      23.140  28.180  30.840  1.00  0.00            
ATOM     90  O23 BCD     1      24.130  29.210  30.670  1.00  0.00            
ATOM     91  C28 BCD     1      23.550  27.050  31.810  1.00  0.00            
ATOM     92  C29 BCD     1      22.430  26.080  32.110  1.00  0.00            
ATOM     93  O24 BCD     1      21.220  26.800  32.530  1.00  0.00            
ATOM     94  C30 BCD     1      22.780  25.160  33.220  1.00  0.00            
ATOM     95  O25 BCD     1      23.250  25.900  34.380  1.00  0.00            
ATOM     96  H41 BCD     1      19.760  28.140  32.000  1.00  0.00            
ATOM     97  H42 BCD     1      21.960  29.120  32.480  1.00  0.00            
ATOM     98  H43 BCD     1      20.470  29.400  30.200  1.00  0.00            
ATOM     99  H44 BCD     1      22.990  27.770  29.830  1.00  0.00            
ATOM    100  H45 BCD     1      24.960  28.740  30.550  1.00  0.00            
ATOM    101  H46 BCD     1      23.980  27.500  32.720  1.00  0.00            
ATOM    102  H47 BCD     1      22.270  25.520  31.180  1.00  0.00            
ATOM    103  H48 BCD     1      21.910  24.580  33.570  1.00  0.00            
ATOM    104  H49 BCD     1      23.590  24.510  32.870  1.00  0.00            
ATOM    105  H50 BCD     1      22.430  26.170  34.800  1.00  0.00            
ATOM    106  C31 BCD     1      17.950  25.890  27.410  1.00  0.00            
ATOM    107  O26 BCD     1      19.030  25.370  26.650  1.00  0.00            
ATOM    108  C32 BCD     1      18.040  27.330  27.510  1.00  0.00            
ATOM    109  O27 BCD     1      18.130  27.970  26.230  1.00  0.00            
ATOM    110  C33 BCD     1      19.250  27.740  28.390  1.00  0.00            
ATOM    111  C34 BCD     1      19.270  26.980  29.720  1.00  0.00            
ATOM    112  C35 BCD     1      18.980  25.550  29.520  1.00  0.00            
ATOM    113  O28 BCD     1      17.820  25.320  28.740  1.00  0.00            
ATOM    114  C36 BCD     1      18.800  24.740  30.800  1.00  0.00            
ATOM    115  O29 BCD     1      19.640  23.570  30.810  1.00  0.00            
ATOM    116  O30 BCD     1      19.380  29.140  28.570  1.00  0.00            
ATOM    117  H51 BCD     1      17.010  25.610  26.910  1.00  0.00            
ATOM    118  H52 BCD     1      17.060  27.650  27.900  1.00  0.00            
ATOM    119  H53 BCD     1      18.810  27.490  25.740  1.00  0.00            
ATOM    120  H54 BCD     1      20.150  27.380  27.870  1.00  0.00            
ATOM    121  H55 BCD     1      18.920  29.580  27.850  1.00  0.00            
ATOM    122  H56 BCD     1      18.470  27.430  30.320  1.00  0.00            
ATOM    123  H57 BCD     1      19.860  25.160  28.980  1.00  0.00            
ATOM    124  H58 BCD     1      19.110  25.390  31.630  1.00  0.00            
ATOM    125  H59 BCD     1      17.810  24.380  31.080  1.00  0.00            
ATOM    126  H60 BCD     1      19.720  23.180  31.690  1.00  0.00            
ATOM    127  C37 BCD     1      20.020  22.320  23.980  1.00  0.00            
ATOM    128  O31 BCD     1      21.440  22.560  23.810  1.00  0.00            
ATOM    129  C38 BCD     1      19.150  23.490  23.490  1.00  0.00            
ATOM    130  O32 BCD     1      19.430  23.820  22.220  1.00  0.00            
ATOM    131  C39 BCD     1      19.260  24.720  24.450  1.00  0.00            
ATOM    132  O33 BCD     1      18.600  25.900  24.050  1.00  0.00            
ATOM    133  C40 BCD     1      18.890  24.220  25.880  1.00  0.00            
ATOM    134  C41 BCD     1      19.720  23.020  26.330  1.00  0.00            
ATOM    135  O34 BCD     1      19.640  21.990  25.330  1.00  0.00            
ATOM    136  C42 BCD     1      19.200  22.290  27.610  1.00  0.00            
ATOM    137  O35 BCD     1      17.880  21.660  27.310  1.00  0.00            
ATOM    138  H61 BCD     1      19.750  21.390  23.460  1.00  0.00            
ATOM    139  H62 BCD     1      18.110  23.140  23.450  1.00  0.00            
ATOM    140  H63 BCD     1      20.310  24.220  22.260  1.00  0.00            
ATOM    141  H64 BCD     1      20.350  24.870  24.440  1.00  0.00            
ATOM    142  H65 BCD     1      18.940  26.140  23.180  1.00  0.00            
ATOM    143  H66 BCD     1      17.830  23.940  25.780  1.00  0.00            
ATOM    144  H67 BCD     1      20.770  23.290  26.420  1.00  0.00            
ATOM    145  H68 BCD     1      19.850  21.510  28.030  1.00  0.00            
ATOM    146  H69 BCD     1      19.110  23.110  28.340  1.00  0.00            
ATOM    147  H70 BCD     1      17.900  21.480  26.370  1.00  0.00            
ATOM    148  C1  ER3     2      21.610  20.160  34.600  1.00  0.00            
ATOM    149  O1  ER3     2      21.860  19.830  33.210  1.00  0.00            
ATOM    150  C2  ER3     2      21.610  20.800  32.290  1.00  0.00            
ATOM    151  O2  ER3     2      20.910  21.790  32.420  1.00  0.00            
ATOM    152  N1  ER3     2      22.200  20.390  31.170  1.00  0.00            
ATOM    153  C3  ER3     2      22.520  21.120  30.110  1.00  0.00            
ATOM    154  N2  ER3     2      23.370  20.590  29.180  1.00  0.00            
ATOM    155  C4  ER3     2      23.410  21.590  28.240  1.00  0.00            
ATOM    156  C5  ER3     2      24.280  21.600  27.120  1.00  0.00            
ATOM    157  C6  ER3     2      24.230  22.760  26.330  1.00  0.00            
ATOM    158  C7  ER3     2      23.440  23.860  26.680  1.00  0.00            
ATOM    159  C8  ER3     2      23.450  25.100  25.820  1.00  0.00            
ATOM    160  O3  ER3     2      22.400  25.640  25.510  1.00  0.00            
ATOM    161  C9  ER3     2      24.810  25.710  25.400  1.00  0.00            
ATOM    162  C10 ER3     2      24.830  26.470  24.240  1.00  0.00            
ATOM    163  C11 ER3     2      26.050  26.870  23.690  1.00  0.00            
ATOM    164  C12 ER3     2      27.250  26.390  24.200  1.00  0.00            
ATOM    165  C13 ER3     2      27.270  25.730  25.410  1.00  0.00            
ATOM    166  C14 ER3     2      26.040  25.280  25.960  1.00  0.00            
ATOM    167  C15 ER3     2      22.650  23.870  27.860  1.00  0.00            
ATOM    168  C16 ER3     2      22.590  22.630  28.600  1.00  0.00            
ATOM    169  N3  ER3     2      21.870  22.300  29.720  1.00  0.00            
ATOM    170  H1  ER3     2      21.960  19.290  35.190  1.00  0.00            
ATOM    171  H2  ER3     2      22.120  21.070  34.940  1.00  0.00            
ATOM    172  H3  ER3     2      20.540  20.270  34.790  1.00  0.00            
ATOM    173  H4  ER3     2      22.710  19.520  31.310  1.00  0.00            
ATOM    174  H5  ER3     2      24.770  20.680  26.810  1.00  0.00            
ATOM    175  H6  ER3     2      24.870  22.810  25.450  1.00  0.00            
ATOM    176  H7  ER3     2      23.930  26.880  23.790  1.00  0.00            
ATOM    177  H8  ER3     2      26.150  27.450  22.780  1.00  0.00            
ATOM    178  H9  ER3     2      28.200  26.630  23.740  1.00  0.00            
ATOM    179  H10 ER3     2      28.190  25.520  25.940  1.00  0.00            
ATOM    180  H11 ER3     2      26.010  24.480  26.700  1.00  0.00            
ATOM    181  H12 ER3     2      22.120  24.760  28.200  1.00  0.00            
ATOM    182  H13 ER3     2      21.200  22.770  30.300  1.00  0.00            
TER
ENDMDL
MODEL        1
ATOM      1  C1  BCD     1      15.600  21.050  27.930  1.00  0.00            
ATOM      2  O1  BCD     1      14.760  22.080  27.440  1.00  0.00            
ATOM      3  C2  BCD     1      14.750  19.790  28.290  1.00  0.00            
ATOM      4  O2  BCD     1      13.870  19.350  27.230  1.00  0.00            
ATOM      5  C3  BCD     1      13.930  20.070  29.550  1.00  0.00            
ATOM      6  O3  BCD     1      13.210  18.930  30.020  1.00  0.00            
ATOM      7  C4  BCD     1      14.810  20.690  30.690  1.00  0.00            
ATOM      8  C5  BCD     1      15.670  21.860  30.180  1.00  0.00            
ATOM      9  O4  BCD     1      16.390  21.440  29.050  1.00  0.00            
ATOM     10  C6  BCD     1      16.730  22.420  31.200  1.00  0.00            
ATOM     11  O5  BCD     1      17.220  23.720  30.860  1.00  0.00            
ATOM     12  H1  BCD     1      16.310  20.850  27.120  1.00  0.00            
ATOM     13  H2  BCD     1      15.480  19.010  28.520  1.00  0.00            
ATOM     14  H3  BCD     1      13.440  18.570  27.590  1.00  0.00            
ATOM     15  H4  BCD     1      13.160  20.800  29.260  1.00  0.00            
ATOM     16  H5  BCD     1      12.800  19.030  30.890  1.00  0.00            
ATOM     17  H6  BCD     1      15.390  19.840  31.060  1.00  0.00            
ATOM     18  H7  BCD     1      14.970  22.670  29.960  1.00  0.00            
ATOM     19  H8  BCD     1      16.320  22.460  32.210  1.00  0.00            
ATOM     20  H9  BCD     1      17.520  21.670  31.250  1.00  0.00            
ATOM     21  H10 BCD     1      16.410  24.210  30.700  1.00  0.00            
ATOM     22  C7  BCD     1      14.460  24.460  24.000  1.00  0.00            
ATOM     23  O6  BCD     1      13.600  25.310  24.780  1.00  0.00            
ATOM     24  C8  BCD     1      13.770  23.100  23.940  1.00  0.00            
ATOM     25  O7  BCD     1      12.570  23.250  23.150  1.00  0.00            
ATOM     26  C9  BCD     1      13.560  22.490  25.350  1.00  0.00            
ATOM     27  O8  BCD     1      13.020  21.180  25.240  1.00  0.00            
ATOM     28  C10 BCD     1      14.920  22.420  26.070  1.00  0.00            
ATOM     29  C11 BCD     1      15.610  23.840  26.070  1.00  0.00            
ATOM     30  O9  BCD     1      15.700  24.300  24.690  1.00  0.00            
ATOM     31  C12 BCD     1      16.990  23.820  26.820  1.00  0.00            
ATOM     32  O10 BCD     1      17.990  22.940  26.290  1.00  0.00            
ATOM     33  H11 BCD     1      14.700  24.920  23.040  1.00  0.00            
ATOM     34  H12 BCD     1      14.490  22.440  23.450  1.00  0.00            
ATOM     35  H13 BCD     1      12.100  22.430  23.320  1.00  0.00            
ATOM     36  H14 BCD     1      12.900  23.110  25.970  1.00  0.00            
ATOM     37  H15 BCD     1      13.060  20.580  25.990  1.00  0.00            
ATOM     38  H16 BCD     1      15.590  21.740  25.530  1.00  0.00            
ATOM     39  H17 BCD     1      14.980  24.620  26.510  1.00  0.00            
ATOM     40  H18 BCD     1      17.390  24.840  26.740  1.00  0.00            
ATOM     41  H19 BCD     1      16.830  23.580  27.880  1.00  0.00            
ATOM     42  H20 BCD     1      18.700  22.980  26.930  1.00  0.00            
ATOM     43  C13 BCD     1      12.690  29.180  25.320  1.00  0.00            
ATOM     44  O11 BCD     1      12.760  28.990  26.680  1.00  0.00            
ATOM     45  C14 BCD     1      11.610  28.320  24.690  1.00  0.00            
ATOM     46  O12 BCD     1      10.300  28.570  25.290  1.00  0.00            
ATOM     47  C15 BCD     1      12.010  26.820  24.840  1.00  0.00            
ATOM     48  O13 BCD     1      10.950  25.990  24.200  1.00  0.00            
ATOM     49  C16 BCD     1      13.410  26.570  24.280  1.00  0.00            
ATOM     50  C17 BCD     1      14.370  27.610  24.830  1.00  0.00            
ATOM     51  O14 BCD     1      13.900  28.940  24.640  1.00  0.00            
ATOM     52  C18 BCD     1      15.750  27.510  24.180  1.00  0.00            
ATOM     53  O15 BCD     1      15.540  27.560  22.770  1.00  0.00            
ATOM     54  H21 BCD     1      12.320  30.190  25.120  1.00  0.00            
ATOM     55  H22 BCD     1      11.560  28.500  23.610  1.00  0.00            
ATOM     56  H23 BCD     1       9.990  27.750  25.670  1.00  0.00            
ATOM     57  H24 BCD     1      12.110  26.610  25.910  1.00  0.00            
ATOM     58  H25 BCD     1      11.240  25.070  24.180  1.00  0.00            
ATOM     59  H26 BCD     1      13.410  26.540  23.180  1.00  0.00            
ATOM     60  H27 BCD     1      14.540  27.500  25.910  1.00  0.00            
ATOM     61  H28 BCD     1      16.380  28.360  24.500  1.00  0.00            
ATOM     62  H29 BCD     1      16.270  26.580  24.420  1.00  0.00            
ATOM     63  H30 BCD     1      16.410  27.530  22.360  1.00  0.00            
ATOM     64  C19 BCD     1      12.730  31.160  30.150  1.00  0.00            
ATOM     65  O16 BCD     1      12.160  30.130  30.980  1.00  0.00            
ATOM     66  C20 BCD     1      11.690  31.570  29.120  1.00  0.00            
ATOM     67  O17 BCD     1      10.490  32.140  29.580  1.00  0.00            
ATOM     68  C21 BCD     1      11.580  30.400  28.120  1.00  0.00            
ATOM     69  O18 BCD     1      10.530  30.650  27.160  1.00  0.00            
ATOM     70  C22 BCD     1      12.910  30.080  27.500  1.00  0.00            
ATOM     71  C23 BCD     1      13.930  29.740  28.590  1.00  0.00            
ATOM     72  O19 BCD     1      13.970  30.760  29.560  1.00  0.00            
ATOM     73  C24 BCD     1      15.280  29.490  27.940  1.00  0.00            
ATOM     74  O20 BCD     1      16.280  29.380  28.930  1.00  0.00            
ATOM     75  H31 BCD     1      12.990  31.990  30.810  1.00  0.00            
ATOM     76  H32 BCD     1      12.270  32.360  28.630  1.00  0.00            
ATOM     77  H33 BCD     1      10.080  31.500  30.160  1.00  0.00            
ATOM     78  H34 BCD     1      11.300  29.540  28.760  1.00  0.00            
ATOM     79  H35 BCD     1      10.440  29.870  26.600  1.00  0.00            
ATOM     80  H36 BCD     1      13.290  30.930  26.910  1.00  0.00            
ATOM     81  H37 BCD     1      13.540  28.880  29.150  1.00  0.00            
ATOM     82  H38 BCD     1      15.220  28.530  27.410  1.00  0.00            
ATOM     83  H39 BCD     1      15.550  30.330  27.280  1.00  0.00            
ATOM     84  H40 BCD     1      16.680  30.200  29.230  1.00  0.00            
ATOM     85  C25 BCD     1      11.050  29.280  34.940  1.00  0.00            
ATOM     86  O21 BCD     1      11.220  27.890  34.640  1.00  0.00            
ATOM     87  C26 BCD     1      10.020  29.920  34.030  1.00  0.00            
ATOM     88  O22 BCD     1       8.760  29.210  34.140  1.00  0.00            
ATOM     89  C27 BCD     1      10.450  29.940  32.560  1.00  0.00            
ATOM     90  O23 BCD     1       9.530  30.780  31.760  1.00  0.00            
ATOM     91  C28 BCD     1      11.860  30.470  32.320  1.00  0.00            
ATOM     92  C29 BCD     1      12.830  29.840  33.290  1.00  0.00            
ATOM     93  O24 BCD     1      12.280  29.950  34.650  1.00  0.00            
ATOM     94  C30 BCD     1      14.260  30.450  33.290  1.00  0.00            
ATOM     95  O25 BCD     1      14.160  31.800  33.850  1.00  0.00            
ATOM     96  H41 BCD     1      10.780  29.470  35.980  1.00  0.00            
ATOM     97  H42 BCD     1       9.840  30.990  34.230  1.00  0.00            
ATOM     98  H43 BCD     1       8.920  28.260  34.190  1.00  0.00            
ATOM     99  H44 BCD     1      10.490  28.950  32.090  1.00  0.00            
ATOM    100  H45 BCD     1       8.610  30.550  31.950  1.00  0.00            
ATOM    101  H46 BCD     1      11.770  31.540  32.550  1.00  0.00            
ATOM    102  H47 BCD     1      12.960  28.790  32.970  1.00  0.00            
ATOM    103  H48 BCD     1      15.000  29.890  33.860  1.00  0.00            
ATOM    104  H49 BCD     1      14.600  30.490  32.240  1.00  0.00            
ATOM    105  H50 BCD     1      13.990  31.650  34.780  1.00  0.00            
ATOM    106  C31 BCD     1      11.150  24.080  35.760  1.00  0.00            
ATOM    107  O26 BCD     1      11.820  23.770  34.490  1.00  0.00            
ATOM    108  C32 BCD     1       9.710  24.660  35.570  1.00  0.00            
ATOM    109  O27 BCD     1       8.900  23.710  34.870  1.00  0.00            
ATOM    110  C33 BCD     1       9.870  26.070  34.900  1.00  0.00            
ATOM    111  C34 BCD     1      10.900  26.970  35.640  1.00  0.00            
ATOM    112  C35 BCD     1      12.230  26.180  36.030  1.00  0.00            
ATOM    113  O28 BCD     1      11.900  24.920  36.600  1.00  0.00            
ATOM    114  C36 BCD     1      13.000  26.940  37.060  1.00  0.00            
ATOM    115  O29 BCD     1      12.410  27.060  38.370  1.00  0.00            
ATOM    116  O30 BCD     1       8.560  26.660  34.850  1.00  0.00            
ATOM    117  H51 BCD     1      11.030  23.100  36.240  1.00  0.00            
ATOM    118  H52 BCD     1       9.400  24.760  36.620  1.00  0.00            
ATOM    119  H53 BCD     1       8.060  23.760  35.340  1.00  0.00            
ATOM    120  H54 BCD     1      10.170  25.920  33.850  1.00  0.00            
ATOM    121  H55 BCD     1       8.280  26.680  35.770  1.00  0.00            
ATOM    122  H56 BCD     1      10.420  27.470  36.490  1.00  0.00            
ATOM    123  H57 BCD     1      12.750  26.090  35.070  1.00  0.00            
ATOM    124  H58 BCD     1      14.040  26.630  37.230  1.00  0.00            
ATOM    125  H59 BCD     1      13.110  27.960  36.670  1.00  0.00            
ATOM    126  H60 BCD     1      12.360  26.150  38.660  1.00  0.00            
ATOM    127  C37 BCD     1      14.020  20.530  33.000  1.00  0.00            
ATOM    128  O31 BCD     1      13.900  21.190  31.700  1.00  0.00            
ATOM    129  C38 BCD     1      12.580  20.240  33.540  1.00  0.00            
ATOM    130  O32 BCD     1      11.940  19.370  32.560  1.00  0.00            
ATOM    131  C39 BCD     1      11.690  21.480  33.870  1.00  0.00            
ATOM    132  O33 BCD     1      10.490  21.220  34.640  1.00  0.00            
ATOM    133  C40 BCD     1      12.540  22.530  34.590  1.00  0.00            
ATOM    134  C41 BCD     1      13.950  22.700  33.940  1.00  0.00            
ATOM    135  O34 BCD     1      14.650  21.460  33.900  1.00  0.00            
ATOM    136  C42 BCD     1      14.760  23.670  34.730  1.00  0.00            
ATOM    137  O35 BCD     1      15.370  23.240  35.910  1.00  0.00            
ATOM    138  H61 BCD     1      14.580  19.590  33.020  1.00  0.00            
ATOM    139  H62 BCD     1      12.580  19.620  34.440  1.00  0.00            
ATOM    140  H63 BCD     1      11.090  19.060  32.880  1.00  0.00            
ATOM    141  H64 BCD     1      11.430  22.100  33.000  1.00  0.00            
ATOM    142  H65 BCD     1       9.850  21.930  34.540  1.00  0.00            
ATOM    143  H66 BCD     1      12.620  22.230  35.650  1.00  0.00            
ATOM    144  H67 BCD     1      13.710  23.120  32.950  1.00  0.00            
ATOM    145  H68 BCD     1      15.600  23.960  34.080  1.00  0.00            
ATOM    146  H69 BCD     1      14.140  24.560  34.870  1.00  0.00            
ATOM    147  H70 BCD     1      16.230  22.930  35.600  1.00  0.00            
ATOM    148  C1  ER3     2      16.850  26.320  36.180  1.00  0.00            
ATOM    149  O1  ER3     2      16.890  26.230  34.720  1.00  0.00            
ATOM    150  C2  ER3     2      15.810  26.660  33.980  1.00  0.00            
ATOM    151  O2  ER3     2      14.790  27.220  34.450  1.00  0.00            
ATOM    152  N1  ER3     2      15.890  26.220  32.710  1.00  0.00            
ATOM    153  C3  ER3     2      15.030  26.300  31.730  1.00  0.00            
ATOM    154  N2  ER3     2      15.120  25.610  30.620  1.00  0.00            
ATOM    155  C4  ER3     2      13.930  25.770  30.070  1.00  0.00            
ATOM    156  C5  ER3     2      13.450  25.130  28.930  1.00  0.00            
ATOM    157  C6  ER3     2      12.100  25.430  28.500  1.00  0.00            
ATOM    158  C7  ER3     2      11.270  26.310  29.240  1.00  0.00            
ATOM    159  C8  ER3     2       9.920  26.760  28.650  1.00  0.00            
ATOM    160  O3  ER3     2       9.750  26.660  27.400  1.00  0.00            
ATOM    161  C9  ER3     2       8.820  27.260  29.610  1.00  0.00            
ATOM    162  C10 ER3     2       7.940  28.330  29.240  1.00  0.00            
ATOM    163  C11 ER3     2       6.970  28.850  30.120  1.00  0.00            
ATOM    164  C12 ER3     2       6.800  28.180  31.360  1.00  0.00            
ATOM    165  C13 ER3     2       7.670  27.150  31.750  1.00  0.00            
ATOM    166  C14 ER3     2       8.710  26.690  30.890  1.00  0.00            
ATOM    167  C15 ER3     2      11.780  26.860  30.420  1.00  0.00            
ATOM    168  C16 ER3     2      13.110  26.580  30.860  1.00  0.00            
ATOM    169  N3  ER3     2      13.780  26.750  31.980  1.00  0.00            
ATOM    170  H1  ER3     2      16.140  25.610  36.620  1.00  0.00            
ATOM    171  H2  ER3     2      17.880  26.170  36.520  1.00  0.00            
ATOM    172  H3  ER3     2      16.550  27.350  36.410  1.00  0.00            
ATOM    173  H4  ER3     2      16.810  25.850  32.490  1.00  0.00            
ATOM    174  H5  ER3     2      14.080  24.510  28.300  1.00  0.00            
ATOM    175  H6  ER3     2      11.630  24.980  27.640  1.00  0.00            
ATOM    176  H7  ER3     2       7.990  28.670  28.210  1.00  0.00            
ATOM    177  H8  ER3     2       6.300  29.650  29.820  1.00  0.00            
ATOM    178  H9  ER3     2       6.070  28.650  32.020  1.00  0.00            
ATOM    179  H10 ER3     2       7.470  26.590  32.660  1.00  0.00            
ATOM    180  H11 ER3     2       9.300  25.840  31.230  1.00  0.00            
ATOM    181  H12 ER3     2      11.210  27.480  31.090  1.00  0.00            
ATOM    182  H13 ER3     2      13.500  27.100  32.880  1.00  0.00            
TER
ENDMDL
MODEL        1
ATOM      1  C1  BCD     1      25.290  37.340  22.760  1.00  0.00            
ATOM      2  O1  BCD     1      24.800  36.550  21.630  1.00  0.00            
ATOM      3  C2  BCD     1      24.350  38.470  23.100  1.00  0.00            
ATOM      4  O2  BCD     1      23.030  37.860  23.210  1.00  0.00            
ATOM      5  C3  BCD     1      24.380  39.550  22.010  1.00  0.00            
ATOM      6  O3  BCD     1      23.560  40.680  22.450  1.00  0.00            
ATOM      7  C4  BCD     1      25.810  40.030  21.770  1.00  0.00            
ATOM      8  C5  BCD     1      26.730  38.780  21.550  1.00  0.00            
ATOM      9  O4  BCD     1      26.630  37.820  22.560  1.00  0.00            
ATOM     10  C6  BCD     1      28.140  39.100  21.240  1.00  0.00            
ATOM     11  O5  BCD     1      28.590  39.900  22.280  1.00  0.00            
ATOM     12  H1  BCD     1      25.310  36.630  23.610  1.00  0.00            
ATOM     13  H2  BCD     1      24.710  38.940  24.020  1.00  0.00            
ATOM     14  H3  BCD     1      22.500  38.650  23.340  1.00  0.00            
ATOM     15  H4  BCD     1      23.980  39.140  21.070  1.00  0.00            
ATOM     16  H5  BCD     1      23.760  41.440  21.890  1.00  0.00            
ATOM     17  H6  BCD     1      26.190  40.640  22.600  1.00  0.00            
ATOM     18  H7  BCD     1      26.340  38.350  20.620  1.00  0.00            
ATOM     19  H8  BCD     1      28.750  38.180  21.240  1.00  0.00            
ATOM     20  H9  BCD     1      28.300  39.550  20.250  1.00  0.00            
ATOM     21  H10 BCD     1      29.320  40.370  21.860  1.00  0.00            
ATOM     22  C7  BCD     1      24.110  32.860  20.320  1.00  0.00            
ATOM     23  O6  BCD     1      23.940  33.490  19.060  1.00  0.00            
ATOM     24  C8  BCD     1      23.020  33.360  21.230  1.00  0.00            
ATOM     25  O7  BCD     1      21.710  33.080  20.700  1.00  0.00            
ATOM     26  C9  BCD     1      23.250  34.870  21.420  1.00  0.00            
ATOM     27  O8  BCD     1      22.370  35.410  22.450  1.00  0.00            
ATOM     28  C10 BCD     1      24.680  35.170  21.840  1.00  0.00            
ATOM     29  C11 BCD     1      25.650  34.540  20.950  1.00  0.00            
ATOM     30  O9  BCD     1      25.410  33.150  20.880  1.00  0.00            
ATOM     31  C12 BCD     1      27.040  34.680  21.490  1.00  0.00            
ATOM     32  O10 BCD     1      27.180  34.120  22.830  1.00  0.00            
ATOM     33  H11 BCD     1      23.920  31.780  20.300  1.00  0.00            
ATOM     34  H12 BCD     1      23.170  32.840  22.180  1.00  0.00            
ATOM     35  H13 BCD     1      21.030  33.290  21.340  1.00  0.00            
ATOM     36  H14 BCD     1      22.990  35.330  20.460  1.00  0.00            
ATOM     37  H15 BCD     1      22.650  36.310  22.640  1.00  0.00            
ATOM     38  H16 BCD     1      24.810  34.870  22.880  1.00  0.00            
ATOM     39  H17 BCD     1      25.600  35.100  20.010  1.00  0.00            
ATOM     40  H18 BCD     1      27.730  34.100  20.870  1.00  0.00            
ATOM     41  H19 BCD     1      27.240  35.760  21.590  1.00  0.00            
ATOM     42  H20 BCD     1      27.840  34.550  23.370  1.00  0.00            
ATOM     43  C13 BCD     1      23.580  32.210  15.030  1.00  0.00            
ATOM     44  O11 BCD     1      22.890  33.320  14.630  1.00  0.00            
ATOM     45  C14 BCD     1      22.800  31.440  16.100  1.00  0.00            
ATOM     46  O12 BCD     1      21.540  31.080  15.590  1.00  0.00            
ATOM     47  C15 BCD     1      22.690  32.130  17.480  1.00  0.00            
ATOM     48  O13 BCD     1      22.040  31.380  18.480  1.00  0.00            
ATOM     49  C16 BCD     1      24.040  32.600  17.950  1.00  0.00            
ATOM     50  C17 BCD     1      24.840  33.390  16.830  1.00  0.00            
ATOM     51  O14 BCD     1      24.840  32.590  15.580  1.00  0.00            
ATOM     52  C18 BCD     1      26.240  33.710  17.210  1.00  0.00            
ATOM     53  O15 BCD     1      27.170  32.580  17.370  1.00  0.00            
ATOM     54  H21 BCD     1      23.840  31.550  14.190  1.00  0.00            
ATOM     55  H22 BCD     1      23.430  30.550  16.190  1.00  0.00            
ATOM     56  H23 BCD     1      21.300  31.870  15.080  1.00  0.00            
ATOM     57  H24 BCD     1      22.100  33.020  17.220  1.00  0.00            
ATOM     58  H25 BCD     1      21.950  31.900  19.280  1.00  0.00            
ATOM     59  H26 BCD     1      24.630  31.770  18.360  1.00  0.00            
ATOM     60  H27 BCD     1      24.380  34.340  16.530  1.00  0.00            
ATOM     61  H28 BCD     1      26.780  34.410  16.550  1.00  0.00            
ATOM     62  H29 BCD     1      26.140  34.250  18.160  1.00  0.00            
ATOM     63  H30 BCD     1      27.990  32.980  17.680  1.00  0.00            
ATOM     64  C19 BCD     1      21.610  35.520  11.520  1.00  0.00            
ATOM     65  O16 BCD     1      21.800  36.570  12.450  1.00  0.00            
ATOM     66  C20 BCD     1      20.600  34.550  11.950  1.00  0.00            
ATOM     67  O17 BCD     1      19.320  35.140  12.060  1.00  0.00            
ATOM     68  C21 BCD     1      21.010  33.920  13.280  1.00  0.00            
ATOM     69  O18 BCD     1      20.110  32.930  13.790  1.00  0.00            
ATOM     70  C22 BCD     1      22.520  33.440  13.240  1.00  0.00            
ATOM     71  C23 BCD     1      23.540  34.340  12.530  1.00  0.00            
ATOM     72  O19 BCD     1      22.830  34.860  11.350  1.00  0.00            
ATOM     73  C24 BCD     1      24.840  33.670  12.080  1.00  0.00            
ATOM     74  O20 BCD     1      24.450  32.610  11.280  1.00  0.00            
ATOM     75  H31 BCD     1      21.280  35.910  10.550  1.00  0.00            
ATOM     76  H32 BCD     1      20.550  33.910  11.060  1.00  0.00            
ATOM     77  H33 BCD     1      19.280  35.910  12.630  1.00  0.00            
ATOM     78  H34 BCD     1      21.060  34.730  14.010  1.00  0.00            
ATOM     79  H35 BCD     1      19.270  33.340  13.990  1.00  0.00            
ATOM     80  H36 BCD     1      22.580  32.500  12.670  1.00  0.00            
ATOM     81  H37 BCD     1      23.650  35.170  13.240  1.00  0.00            
ATOM     82  H38 BCD     1      25.480  34.440  11.640  1.00  0.00            
ATOM     83  H39 BCD     1      25.360  33.380  13.000  1.00  0.00            
ATOM     84  H40 BCD     1      24.340  33.030  10.420  1.00  0.00            
ATOM     85  C25 BCD     1      21.130  40.520  12.900  1.00  0.00            
ATOM     86  O21 BCD     1      22.100  40.410  13.920  1.00  0.00            
ATOM     87  C26 BCD     1      19.880  39.720  13.210  1.00  0.00            
ATOM     88  O22 BCD     1      19.220  40.290  14.390  1.00  0.00            
ATOM     89  C27 BCD     1      20.330  38.250  13.360  1.00  0.00            
ATOM     90  O23 BCD     1      19.250  37.360  13.430  1.00  0.00            
ATOM     91  C28 BCD     1      21.090  37.810  12.090  1.00  0.00            
ATOM     92  C29 BCD     1      22.110  38.820  11.580  1.00  0.00            
ATOM     93  O24 BCD     1      21.660  40.120  11.610  1.00  0.00            
ATOM     94  C30 BCD     1      22.610  38.520  10.220  1.00  0.00            
ATOM     95  O25 BCD     1      21.620  38.860   9.200  1.00  0.00            
ATOM     96  H41 BCD     1      21.000  41.610  12.880  1.00  0.00            
ATOM     97  H42 BCD     1      19.210  39.650  12.340  1.00  0.00            
ATOM     98  H43 BCD     1      18.410  39.790  14.500  1.00  0.00            
ATOM     99  H44 BCD     1      20.940  38.120  14.260  1.00  0.00            
ATOM    100  H45 BCD     1      18.970  37.270  14.340  1.00  0.00            
ATOM    101  H46 BCD     1      20.380  37.730  11.250  1.00  0.00            
ATOM    102  H47 BCD     1      23.000  38.860  12.230  1.00  0.00            
ATOM    103  H48 BCD     1      23.520  39.100  10.010  1.00  0.00            
ATOM    104  H49 BCD     1      22.770  37.440  10.250  1.00  0.00            
ATOM    105  H50 BCD     1      21.860  39.790   9.090  1.00  0.00            
ATOM    106  C31 BCD     1      24.240  43.400  15.910  1.00  0.00            
ATOM    107  O26 BCD     1      24.390  42.640  17.060  1.00  0.00            
ATOM    108  C32 BCD     1      22.770  43.630  15.760  1.00  0.00            
ATOM    109  O27 BCD     1      22.210  44.200  16.930  1.00  0.00            
ATOM    110  C33 BCD     1      21.970  42.270  15.440  1.00  0.00            
ATOM    111  C34 BCD     1      22.730  41.650  14.200  1.00  0.00            
ATOM    112  C35 BCD     1      24.200  41.450  14.480  1.00  0.00            
ATOM    113  O28 BCD     1      24.720  42.710  14.810  1.00  0.00            
ATOM    114  C36 BCD     1      24.960  41.040  13.220  1.00  0.00            
ATOM    115  O29 BCD     1      24.940  42.170  12.330  1.00  0.00            
ATOM    116  O30 BCD     1      20.600  42.640  15.170  1.00  0.00            
ATOM    117  H51 BCD     1      24.860  44.300  16.050  1.00  0.00            
ATOM    118  H52 BCD     1      22.600  44.140  14.800  1.00  0.00            
ATOM    119  H53 BCD     1      22.870  44.040  17.610  1.00  0.00            
ATOM    120  H54 BCD     1      22.060  41.600  16.300  1.00  0.00            
ATOM    121  H55 BCD     1      20.090  41.900  14.840  1.00  0.00            
ATOM    122  H56 BCD     1      22.670  42.370  13.370  1.00  0.00            
ATOM    123  H57 BCD     1      24.230  40.700  15.270  1.00  0.00            
ATOM    124  H58 BCD     1      25.990  40.820  13.520  1.00  0.00            
ATOM    125  H59 BCD     1      24.450  40.190  12.750  1.00  0.00            
ATOM    126  H60 BCD     1      25.030  41.840  11.430  1.00  0.00            
ATOM    127  C37 BCD     1      26.470  41.900  20.530  1.00  0.00            
ATOM    128  O31 BCD     1      25.710  40.740  20.560  1.00  0.00            
ATOM    129  C38 BCD     1      25.600  43.100  20.500  1.00  0.00            
ATOM    130  O32 BCD     1      24.930  43.350  21.740  1.00  0.00            
ATOM    131  C39 BCD     1      24.650  43.090  19.360  1.00  0.00            
ATOM    132  O33 BCD     1      23.700  44.190  19.250  1.00  0.00            
ATOM    133  C40 BCD     1      25.400  42.980  18.060  1.00  0.00            
ATOM    134  C41 BCD     1      26.370  41.850  18.140  1.00  0.00            
ATOM    135  O34 BCD     1      27.210  41.930  19.230  1.00  0.00            
ATOM    136  C42 BCD     1      27.190  41.670  16.860  1.00  0.00            
ATOM    137  O35 BCD     1      28.120  42.730  16.590  1.00  0.00            
ATOM    138  H61 BCD     1      27.250  41.960  21.300  1.00  0.00            
ATOM    139  H62 BCD     1      26.290  43.950  20.420  1.00  0.00            
ATOM    140  H63 BCD     1      25.610  43.580  22.380  1.00  0.00            
ATOM    141  H64 BCD     1      24.090  42.150  19.230  1.00  0.00            
ATOM    142  H65 BCD     1      22.860  43.980  19.650  1.00  0.00            
ATOM    143  H66 BCD     1      25.900  43.940  17.890  1.00  0.00            
ATOM    144  H67 BCD     1      25.770  40.940  18.250  1.00  0.00            
ATOM    145  H68 BCD     1      27.720  40.710  16.830  1.00  0.00            
ATOM    146  H69 BCD     1      26.510  41.510  16.000  1.00  0.00            
ATOM    147  H70 BCD     1      28.880  42.350  16.140  1.00  0.00            
ATOM    148  C1  ER3     2      27.500  38.320   9.580  1.00  0.00            
ATOM    149  O1  ER3     2      27.780  38.060  10.950  1.00  0.00            
ATOM    150  C2  ER3     2      26.670  37.760  11.680  1.00  0.00            
ATOM    151  O2  ER3     2      25.540  37.540  11.370  1.00  0.00            
ATOM    152  N1  ER3     2      27.130  37.810  12.950  1.00  0.00            
ATOM    153  C3  ER3     2      26.370  37.600  14.020  1.00  0.00            
ATOM    154  N2  ER3     2      26.770  37.910  15.230  1.00  0.00            
ATOM    155  C4  ER3     2      25.740  37.560  16.010  1.00  0.00            
ATOM    156  C5  ER3     2      25.690  37.640  17.390  1.00  0.00            
ATOM    157  C6  ER3     2      24.530  37.270  18.060  1.00  0.00            
ATOM    158  C7  ER3     2      23.410  36.730  17.310  1.00  0.00            
ATOM    159  C8  ER3     2      22.110  36.370  18.030  1.00  0.00            
ATOM    160  O3  ER3     2      21.540  35.320  17.830  1.00  0.00            
ATOM    161  C9  ER3     2      21.560  37.320  19.080  1.00  0.00            
ATOM    162  C10 ER3     2      21.950  38.690  19.090  1.00  0.00            
ATOM    163  C11 ER3     2      21.530  39.610  20.010  1.00  0.00            
ATOM    164  C12 ER3     2      20.570  39.290  20.950  1.00  0.00            
ATOM    165  C13 ER3     2      19.990  38.000  20.920  1.00  0.00            
ATOM    166  C14 ER3     2      20.560  37.070  19.970  1.00  0.00            
ATOM    167  C15 ER3     2      23.500  36.650  15.890  1.00  0.00            
ATOM    168  C16 ER3     2      24.680  37.080  15.260  1.00  0.00            
ATOM    169  N3  ER3     2      25.010  37.230  14.000  1.00  0.00            
ATOM    170  H1  ER3     2      28.360  38.710   9.020  1.00  0.00            
ATOM    171  H2  ER3     2      27.320  37.290   9.240  1.00  0.00            
ATOM    172  H3  ER3     2      26.680  39.030   9.410  1.00  0.00            
ATOM    173  H4  ER3     2      28.110  37.990  13.130  1.00  0.00            
ATOM    174  H5  ER3     2      26.550  38.070  17.910  1.00  0.00            
ATOM    175  H6  ER3     2      24.420  37.360  19.140  1.00  0.00            
ATOM    176  H7  ER3     2      22.600  39.040  18.290  1.00  0.00            
ATOM    177  H8  ER3     2      22.020  40.580  19.980  1.00  0.00            
ATOM    178  H9  ER3     2      20.160  39.970  21.690  1.00  0.00            
ATOM    179  H10 ER3     2      19.240  37.720  21.660  1.00  0.00            
ATOM    180  H11 ER3     2      20.110  36.080  20.020  1.00  0.00            
ATOM    181  H12 ER3     2      22.690  36.320  15.250  1.00  0.00            
ATOM    182  H13 ER3     2      24.560  36.880  13.170  1.00  0.00            
TER
ENDMDL
MODEL        1
ATOM      1  C1  BCD     1      22.980  34.800  26.240  1.00  0.00            
ATOM      2  O1  BCD     1      22.310  33.710  26.840  1.00  0.00            
ATOM      3  C2  BCD     1      22.360  35.160  24.910  1.00  0.00            
ATOM      4  O2  BCD     1      21.000  35.590  24.910  1.00  0.00            
ATOM      5  C3  BCD     1      22.640  34.020  23.940  1.00  0.00            
ATOM      6  O3  BCD     1      22.080  34.340  22.660  1.00  0.00            
ATOM      7  C4  BCD     1      24.140  33.680  23.870  1.00  0.00            
ATOM      8  C5  BCD     1      24.690  33.330  25.270  1.00  0.00            
ATOM      9  O4  BCD     1      24.330  34.400  26.150  1.00  0.00            
ATOM     10  C6  BCD     1      26.200  33.130  25.290  1.00  0.00            
ATOM     11  O5  BCD     1      26.340  32.240  26.400  1.00  0.00            
ATOM     12  H1  BCD     1      22.960  35.740  26.820  1.00  0.00            
ATOM     13  H2  BCD     1      22.940  35.980  24.470  1.00  0.00            
ATOM     14  H3  BCD     1      20.770  35.570  23.980  1.00  0.00            
ATOM     15  H4  BCD     1      22.070  33.190  24.370  1.00  0.00            
ATOM     16  H5  BCD     1      22.360  33.710  21.990  1.00  0.00            
ATOM     17  H6  BCD     1      24.790  34.430  23.400  1.00  0.00            
ATOM     18  H7  BCD     1      24.170  32.420  25.610  1.00  0.00            
ATOM     19  H8  BCD     1      26.430  32.630  24.340  1.00  0.00            
ATOM     20  H9  BCD     1      26.670  34.110  25.440  1.00  0.00            
ATOM     21  H10 BCD     1      27.160  31.740  26.360  1.00  0.00            
ATOM     22  C7  BCD     1      19.580  33.480  30.070  1.00  0.00            
ATOM     23  O6  BCD     1      18.750  32.650  29.280  1.00  0.00            
ATOM     24  C8  BCD     1      19.650  34.850  29.380  1.00  0.00            
ATOM     25  O7  BCD     1      18.340  35.360  29.160  1.00  0.00            
ATOM     26  C9  BCD     1      20.360  34.710  27.980  1.00  0.00            
ATOM     27  O8  BCD     1      20.560  35.970  27.470  1.00  0.00            
ATOM     28  C10 BCD     1      21.740  34.010  28.140  1.00  0.00            
ATOM     29  C11 BCD     1      21.590  32.720  28.890  1.00  0.00            
ATOM     30  O9  BCD     1      20.880  32.940  30.140  1.00  0.00            
ATOM     31  C12 BCD     1      22.880  32.080  29.100  1.00  0.00            
ATOM     32  O10 BCD     1      23.730  32.820  29.910  1.00  0.00            
ATOM     33  H11 BCD     1      19.110  33.580  31.050  1.00  0.00            
ATOM     34  H12 BCD     1      20.200  35.530  30.040  1.00  0.00            
ATOM     35  H13 BCD     1      17.860  34.920  28.450  1.00  0.00            
ATOM     36  H14 BCD     1      19.770  34.110  27.270  1.00  0.00            
ATOM     37  H15 BCD     1      20.580  35.910  26.510  1.00  0.00            
ATOM     38  H16 BCD     1      22.430  34.680  28.670  1.00  0.00            
ATOM     39  H17 BCD     1      21.030  31.940  28.360  1.00  0.00            
ATOM     40  H18 BCD     1      22.770  31.100  29.600  1.00  0.00            
ATOM     41  H19 BCD     1      23.390  31.890  28.140  1.00  0.00            
ATOM     42  H20 BCD     1      23.300  33.350  30.590  1.00  0.00            
ATOM     43  C13 BCD     1      16.680  29.070  29.500  1.00  0.00            
ATOM     44  O11 BCD     1      17.290  28.680  28.290  1.00  0.00            
ATOM     45  C14 BCD     1      15.830  30.270  29.280  1.00  0.00            
ATOM     46  O12 BCD     1      14.830  29.940  28.300  1.00  0.00            
ATOM     47  C15 BCD     1      16.580  31.500  28.910  1.00  0.00            
ATOM     48  O13 BCD     1      15.750  32.620  28.990  1.00  0.00            
ATOM     49  C16 BCD     1      17.850  31.740  29.860  1.00  0.00            
ATOM     50  C17 BCD     1      18.610  30.450  30.300  1.00  0.00            
ATOM     51  O14 BCD     1      17.660  29.360  30.480  1.00  0.00            
ATOM     52  C18 BCD     1      19.330  30.510  31.620  1.00  0.00            
ATOM     53  O15 BCD     1      18.320  30.810  32.600  1.00  0.00            
ATOM     54  H21 BCD     1      16.110  28.200  29.860  1.00  0.00            
ATOM     55  H22 BCD     1      15.300  30.600  30.190  1.00  0.00            
ATOM     56  H23 BCD     1      14.130  30.600  28.340  1.00  0.00            
ATOM     57  H24 BCD     1      16.780  31.400  27.830  1.00  0.00            
ATOM     58  H25 BCD     1      15.070  32.450  28.320  1.00  0.00            
ATOM     59  H26 BCD     1      17.390  32.150  30.770  1.00  0.00            
ATOM     60  H27 BCD     1      19.320  30.220  29.490  1.00  0.00            
ATOM     61  H28 BCD     1      19.770  29.530  31.840  1.00  0.00            
ATOM     62  H29 BCD     1      20.000  31.360  31.500  1.00  0.00            
ATOM     63  H30 BCD     1      17.520  30.300  32.460  1.00  0.00            
ATOM     64  C19 BCD     1      17.400  25.310  25.830  1.00  0.00            
ATOM     65  O16 BCD     1      18.790  25.550  25.550  1.00  0.00            
ATOM     66  C20 BCD     1      16.570  26.570  25.360  1.00  0.00            
ATOM     67  O17 BCD     1      16.650  26.760  23.900  1.00  0.00            
ATOM     68  C21 BCD     1      16.960  27.780  26.170  1.00  0.00            
ATOM     69  O18 BCD     1      16.060  28.870  25.840  1.00  0.00            
ATOM     70  C22 BCD     1      16.850  27.540  27.660  1.00  0.00            
ATOM     71  C23 BCD     1      17.670  26.300  28.070  1.00  0.00            
ATOM     72  O19 BCD     1      17.290  25.130  27.220  1.00  0.00            
ATOM     73  C24 BCD     1      17.520  25.920  29.510  1.00  0.00            
ATOM     74  O20 BCD     1      16.180  25.640  29.800  1.00  0.00            
ATOM     75  H31 BCD     1      17.080  24.430  25.260  1.00  0.00            
ATOM     76  H32 BCD     1      15.550  26.350  25.700  1.00  0.00            
ATOM     77  H33 BCD     1      16.880  27.670  23.700  1.00  0.00            
ATOM     78  H34 BCD     1      17.970  28.110  25.890  1.00  0.00            
ATOM     79  H35 BCD     1      15.790  29.250  26.680  1.00  0.00            
ATOM     80  H36 BCD     1      15.780  27.370  27.870  1.00  0.00            
ATOM     81  H37 BCD     1      18.730  26.560  27.940  1.00  0.00            
ATOM     82  H38 BCD     1      18.270  25.150  29.710  1.00  0.00            
ATOM     83  H39 BCD     1      17.830  26.760  30.140  1.00  0.00            
ATOM     84  H40 BCD     1      16.040  24.910  29.190  1.00  0.00            
ATOM     85  C25 BCD     1      21.880  23.900  23.570  1.00  0.00            
ATOM     86  O21 BCD     1      22.410  25.240  23.420  1.00  0.00            
ATOM     87  C26 BCD     1      20.580  23.680  22.890  1.00  0.00            
ATOM     88  O22 BCD     1      20.640  23.770  21.470  1.00  0.00            
ATOM     89  C27 BCD     1      19.590  24.650  23.410  1.00  0.00            
ATOM     90  O23 BCD     1      18.270  24.620  22.830  1.00  0.00            
ATOM     91  C28 BCD     1      19.470  24.430  24.960  1.00  0.00            
ATOM     92  C29 BCD     1      20.890  24.430  25.600  1.00  0.00            
ATOM     93  O24 BCD     1      21.740  23.600  24.900  1.00  0.00            
ATOM     94  C30 BCD     1      20.880  23.960  27.050  1.00  0.00            
ATOM     95  O25 BCD     1      22.270  23.960  27.450  1.00  0.00            
ATOM     96  H41 BCD     1      22.540  23.110  23.180  1.00  0.00            
ATOM     97  H42 BCD     1      20.130  22.710  23.150  1.00  0.00            
ATOM     98  H43 BCD     1      21.200  24.540  21.340  1.00  0.00            
ATOM     99  H44 BCD     1      20.060  25.630  23.250  1.00  0.00            
ATOM    100  H45 BCD     1      17.800  25.310  23.310  1.00  0.00            
ATOM    101  H46 BCD     1      19.100  23.450  25.270  1.00  0.00            
ATOM    102  H47 BCD     1      21.350  25.430  25.610  1.00  0.00            
ATOM    103  H48 BCD     1      20.330  24.650  27.700  1.00  0.00            
ATOM    104  H49 BCD     1      20.430  22.960  27.100  1.00  0.00            
ATOM    105  H50 BCD     1      22.780  23.330  26.940  1.00  0.00            
ATOM    106  C31 BCD     1      25.730  27.270  22.020  1.00  0.00            
ATOM    107  O26 BCD     1      25.010  28.500  22.330  1.00  0.00            
ATOM    108  C32 BCD     1      24.870  26.610  20.990  1.00  0.00            
ATOM    109  O27 BCD     1      24.730  27.430  19.840  1.00  0.00            
ATOM    110  C33 BCD     1      23.490  26.220  21.580  1.00  0.00            
ATOM    111  C34 BCD     1      23.710  25.330  22.790  1.00  0.00            
ATOM    112  C35 BCD     1      24.590  26.080  23.780  1.00  0.00            
ATOM    113  O28 BCD     1      25.880  26.390  23.170  1.00  0.00            
ATOM    114  C36 BCD     1      24.890  25.270  25.020  1.00  0.00            
ATOM    115  O29 BCD     1      25.980  25.870  25.730  1.00  0.00            
ATOM    116  O30 BCD     1      22.720  25.550  20.540  1.00  0.00            
ATOM    117  H51 BCD     1      26.750  27.490  21.690  1.00  0.00            
ATOM    118  H52 BCD     1      25.390  25.680  20.700  1.00  0.00            
ATOM    119  H53 BCD     1      24.200  28.190  20.080  1.00  0.00            
ATOM    120  H54 BCD     1      22.920  27.110  21.880  1.00  0.00            
ATOM    121  H55 BCD     1      22.610  26.160  19.810  1.00  0.00            
ATOM    122  H56 BCD     1      24.140  24.380  22.450  1.00  0.00            
ATOM    123  H57 BCD     1      23.980  26.970  23.950  1.00  0.00            
ATOM    124  H58 BCD     1      24.000  25.250  25.660  1.00  0.00            
ATOM    125  H59 BCD     1      25.190  24.270  24.680  1.00  0.00            
ATOM    126  H60 BCD     1      26.580  26.200  25.060  1.00  0.00            
ATOM    127  C37 BCD     1      24.790  32.460  21.880  1.00  0.00            
ATOM    128  O31 BCD     1      24.170  32.460  23.110  1.00  0.00            
ATOM    129  C38 BCD     1      23.980  31.670  20.920  1.00  0.00            
ATOM    130  O32 BCD     1      22.780  32.430  20.730  1.00  0.00            
ATOM    131  C39 BCD     1      23.880  30.270  21.390  1.00  0.00            
ATOM    132  O33 BCD     1      23.110  29.550  20.410  1.00  0.00            
ATOM    133  C40 BCD     1      25.320  29.690  21.670  1.00  0.00            
ATOM    134  C41 BCD     1      26.250  30.600  22.450  1.00  0.00            
ATOM    135  O34 BCD     1      26.080  31.990  22.070  1.00  0.00            
ATOM    136  C42 BCD     1      27.710  30.330  22.250  1.00  0.00            
ATOM    137  O35 BCD     1      28.080  30.410  20.840  1.00  0.00            
ATOM    138  H61 BCD     1      24.710  33.470  21.470  1.00  0.00            
ATOM    139  H62 BCD     1      24.610  31.580  20.020  1.00  0.00            
ATOM    140  H63 BCD     1      22.270  32.040  20.020  1.00  0.00            
ATOM    141  H64 BCD     1      23.390  30.230  22.380  1.00  0.00            
ATOM    142  H65 BCD     1      22.180  29.760  20.530  1.00  0.00            
ATOM    143  H66 BCD     1      25.790  29.480  20.700  1.00  0.00            
ATOM    144  H67 BCD     1      26.040  30.490  23.520  1.00  0.00            
ATOM    145  H68 BCD     1      28.070  31.240  22.750  1.00  0.00            
ATOM    146  H69 BCD     1      28.020  29.400  22.740  1.00  0.00            
ATOM    147  H70 BCD     1      29.040  30.450  20.760  1.00  0.00            
ATOM    148  C1  ER3     2      29.630  28.700  26.980  1.00  0.00            
ATOM    149  O1  ER3     2      28.240  28.350  27.270  1.00  0.00            
ATOM    150  C2  ER3     2      27.210  28.540  26.440  1.00  0.00            
ATOM    151  O2  ER3     2      27.330  28.750  25.260  1.00  0.00            
ATOM    152  N1  ER3     2      26.140  28.740  27.200  1.00  0.00            
ATOM    153  C3  ER3     2      24.900  28.860  26.760  1.00  0.00            
ATOM    154  N2  ER3     2      23.920  28.940  27.710  1.00  0.00            
ATOM    155  C4  ER3     2      22.780  28.930  26.970  1.00  0.00            
ATOM    156  C5  ER3     2      21.490  29.200  27.420  1.00  0.00            
ATOM    157  C6  ER3     2      20.460  29.260  26.470  1.00  0.00            
ATOM    158  C7  ER3     2      20.760  29.120  25.060  1.00  0.00            
ATOM    159  C8  ER3     2      19.740  29.230  24.010  1.00  0.00            
ATOM    160  O3  ER3     2      19.590  28.460  23.060  1.00  0.00            
ATOM    161  C9  ER3     2      19.120  30.570  23.880  1.00  0.00            
ATOM    162  C10 ER3     2      19.630  31.700  24.560  1.00  0.00            
ATOM    163  C11 ER3     2      18.910  32.930  24.490  1.00  0.00            
ATOM    164  C12 ER3     2      17.770  33.010  23.770  1.00  0.00            
ATOM    165  C13 ER3     2      17.300  31.890  23.010  1.00  0.00            
ATOM    166  C14 ER3     2      17.990  30.690  23.110  1.00  0.00            
ATOM    167  C15 ER3     2      22.120  28.970  24.650  1.00  0.00            
ATOM    168  C16 ER3     2      23.070  28.980  25.650  1.00  0.00            
ATOM    169  N3  ER3     2      24.450  28.890  25.430  1.00  0.00            
ATOM    170  H1  ER3     2      29.930  28.300  26.010  1.00  0.00            
ATOM    171  H2  ER3     2      29.770  29.770  26.780  1.00  0.00            
ATOM    172  H3  ER3     2      30.360  28.420  27.760  1.00  0.00            
ATOM    173  H4  ER3     2      26.260  28.650  28.200  1.00  0.00            
ATOM    174  H5  ER3     2      21.330  29.300  28.490  1.00  0.00            
ATOM    175  H6  ER3     2      19.460  29.460  26.840  1.00  0.00            
ATOM    176  H7  ER3     2      20.480  31.700  25.230  1.00  0.00            
ATOM    177  H8  ER3     2      19.220  33.750  25.120  1.00  0.00            
ATOM    178  H9  ER3     2      17.250  33.960  23.660  1.00  0.00            
ATOM    179  H10 ER3     2      16.330  31.990  22.550  1.00  0.00            
ATOM    180  H11 ER3     2      17.620  29.790  22.630  1.00  0.00            
ATOM    181  H12 ER3     2      22.340  28.840  23.600  1.00  0.00            
ATOM    182  H13 ER3     2      24.980  28.950  24.580  1.00  0.00            
TER
ENDMDL
MODEL        1
ATOM      1  C1  BCD     1      14.370  13.720  25.470  1.00  0.00            
ATOM      2  O1  BCD     1      14.340  14.820  24.590  1.00  0.00            
ATOM      3  C2  BCD     1      13.060  12.910  25.350  1.00  0.00            
ATOM      4  O2  BCD     1      12.970  12.280  24.030  1.00  0.00            
ATOM      5  C3  BCD     1      11.800  13.650  25.850  1.00  0.00            
ATOM      6  O3  BCD     1      10.630  12.830  26.010  1.00  0.00            
ATOM      7  C4  BCD     1      12.150  14.330  27.160  1.00  0.00            
ATOM      8  C5  BCD     1      13.420  15.000  27.220  1.00  0.00            
ATOM      9  O4  BCD     1      14.440  14.080  26.800  1.00  0.00            
ATOM     10  C6  BCD     1      13.800  15.580  28.610  1.00  0.00            
ATOM     11  O5  BCD     1      13.780  14.600  29.610  1.00  0.00            
ATOM     12  H1  BCD     1      15.210  13.050  25.280  1.00  0.00            
ATOM     13  H2  BCD     1      13.160  12.070  26.050  1.00  0.00            
ATOM     14  H3  BCD     1      12.660  12.970  23.440  1.00  0.00            
ATOM     15  H4  BCD     1      11.440  14.330  25.080  1.00  0.00            
ATOM     16  H5  BCD     1       9.840  13.380  26.050  1.00  0.00            
ATOM     17  H6  BCD     1      12.140  13.560  27.950  1.00  0.00            
ATOM     18  H7  BCD     1      13.430  15.840  26.510  1.00  0.00            
ATOM     19  H8  BCD     1      14.770  16.090  28.720  1.00  0.00            
ATOM     20  H9  BCD     1      13.070  16.370  28.810  1.00  0.00            
ATOM     21  H10 BCD     1      14.360  13.880  29.340  1.00  0.00            
ATOM     22  C7  BCD     1      15.030  16.640  21.030  1.00  0.00            
ATOM     23  O6  BCD     1      14.700  17.780  21.820  1.00  0.00            
ATOM     24  C8  BCD     1      13.800  15.800  20.970  1.00  0.00            
ATOM     25  O7  BCD     1      12.780  16.540  20.320  1.00  0.00            
ATOM     26  C9  BCD     1      13.320  15.330  22.390  1.00  0.00            
ATOM     27  O8  BCD     1      12.270  14.310  22.380  1.00  0.00            
ATOM     28  C10 BCD     1      14.470  14.690  23.180  1.00  0.00            
ATOM     29  C11 BCD     1      15.790  15.510  22.990  1.00  0.00            
ATOM     30  O9  BCD     1      15.990  15.800  21.610  1.00  0.00            
ATOM     31  C12 BCD     1      17.040  14.950  23.620  1.00  0.00            
ATOM     32  O10 BCD     1      17.460  13.760  22.970  1.00  0.00            
ATOM     33  H11 BCD     1      15.410  16.940  20.040  1.00  0.00            
ATOM     34  H12 BCD     1      14.080  14.920  20.380  1.00  0.00            
ATOM     35  H13 BCD     1      13.140  17.420  20.410  1.00  0.00            
ATOM     36  H14 BCD     1      13.010  16.200  22.980  1.00  0.00            
ATOM     37  H15 BCD     1      11.490  14.780  22.080  1.00  0.00            
ATOM     38  H16 BCD     1      14.690  13.650  22.910  1.00  0.00            
ATOM     39  H17 BCD     1      15.710  16.470  23.510  1.00  0.00            
ATOM     40  H18 BCD     1      17.850  15.680  23.480  1.00  0.00            
ATOM     41  H19 BCD     1      16.990  14.660  24.680  1.00  0.00            
ATOM     42  H20 BCD     1      18.160  13.360  23.490  1.00  0.00            
ATOM     43  C13 BCD     1      15.870  21.760  21.860  1.00  0.00            
ATOM     44  O11 BCD     1      15.400  21.840  23.190  1.00  0.00            
ATOM     45  C14 BCD     1      14.740  21.350  20.910  1.00  0.00            
ATOM     46  O12 BCD     1      13.660  22.300  20.910  1.00  0.00            
ATOM     47  C15 BCD     1      14.100  20.020  21.360  1.00  0.00            
ATOM     48  O13 BCD     1      12.890  19.560  20.660  1.00  0.00            
ATOM     49  C16 BCD     1      15.230  19.000  21.360  1.00  0.00            
ATOM     50  C17 BCD     1      16.440  19.530  22.240  1.00  0.00            
ATOM     51  O14 BCD     1      16.940  20.850  21.750  1.00  0.00            
ATOM     52  C18 BCD     1      17.640  18.560  22.190  1.00  0.00            
ATOM     53  O15 BCD     1      17.890  18.170  20.820  1.00  0.00            
ATOM     54  H21 BCD     1      16.310  22.740  21.630  1.00  0.00            
ATOM     55  H22 BCD     1      15.050  21.170  19.870  1.00  0.00            
ATOM     56  H23 BCD     1      13.330  22.380  20.010  1.00  0.00            
ATOM     57  H24 BCD     1      13.800  20.260  22.390  1.00  0.00            
ATOM     58  H25 BCD     1      12.080  19.850  21.090  1.00  0.00            
ATOM     59  H26 BCD     1      15.610  18.770  20.350  1.00  0.00            
ATOM     60  H27 BCD     1      16.100  19.670  23.270  1.00  0.00            
ATOM     61  H28 BCD     1      18.550  18.990  22.600  1.00  0.00            
ATOM     62  H29 BCD     1      17.480  17.750  22.910  1.00  0.00            
ATOM     63  H30 BCD     1      17.700  17.230  20.850  1.00  0.00            
ATOM     64  C19 BCD     1      14.810  24.630  26.280  1.00  0.00            
ATOM     65  O16 BCD     1      13.640  23.910  26.710  1.00  0.00            
ATOM     66  C20 BCD     1      14.640  25.120  24.880  1.00  0.00            
ATOM     67  O17 BCD     1      13.620  26.140  24.790  1.00  0.00            
ATOM     68  C21 BCD     1      14.480  23.930  23.860  1.00  0.00            
ATOM     69  O18 BCD     1      14.440  24.420  22.490  1.00  0.00            
ATOM     70  C22 BCD     1      15.620  22.930  24.030  1.00  0.00            
ATOM     71  C23 BCD     1      15.730  22.530  25.450  1.00  0.00            
ATOM     72  O19 BCD     1      15.960  23.730  26.200  1.00  0.00            
ATOM     73  C24 BCD     1      16.880  21.530  25.650  1.00  0.00            
ATOM     74  O20 BCD     1      16.590  20.830  26.860  1.00  0.00            
ATOM     75  H31 BCD     1      14.970  25.430  27.010  1.00  0.00            
ATOM     76  H32 BCD     1      15.660  25.430  24.610  1.00  0.00            
ATOM     77  H33 BCD     1      12.830  25.690  25.100  1.00  0.00            
ATOM     78  H34 BCD     1      13.540  23.420  24.090  1.00  0.00            
ATOM     79  H35 BCD     1      13.930  23.760  22.010  1.00  0.00            
ATOM     80  H36 BCD     1      16.540  23.440  23.700  1.00  0.00            
ATOM     81  H37 BCD     1      14.750  22.090  25.690  1.00  0.00            
ATOM     82  H38 BCD     1      17.000  20.800  24.840  1.00  0.00            
ATOM     83  H39 BCD     1      17.790  22.110  25.860  1.00  0.00            
ATOM     84  H40 BCD     1      17.410  20.540  27.280  1.00  0.00            
ATOM     85  C25 BCD     1      10.870  24.140  29.750  1.00  0.00            
ATOM     86  O21 BCD     1      10.580  22.750  29.380  1.00  0.00            
ATOM     87  C26 BCD     1      10.610  25.010  28.520  1.00  0.00            
ATOM     88  O22 BCD     1       9.230  25.060  28.270  1.00  0.00            
ATOM     89  C27 BCD     1      11.360  24.660  27.260  1.00  0.00            
ATOM     90  O23 BCD     1      11.180  25.550  26.170  1.00  0.00            
ATOM     91  C28 BCD     1      12.900  24.630  27.680  1.00  0.00            
ATOM     92  C29 BCD     1      13.140  23.820  28.990  1.00  0.00            
ATOM     93  O24 BCD     1      12.250  24.290  30.070  1.00  0.00            
ATOM     94  C30 BCD     1      14.640  23.980  29.390  1.00  0.00            
ATOM     95  O25 BCD     1      14.910  25.340  29.600  1.00  0.00            
ATOM     96  H41 BCD     1      10.260  24.460  30.600  1.00  0.00            
ATOM     97  H42 BCD     1      11.070  25.980  28.720  1.00  0.00            
ATOM     98  H43 BCD     1       8.780  25.840  28.620  1.00  0.00            
ATOM     99  H44 BCD     1      11.030  23.660  26.960  1.00  0.00            
ATOM    100  H45 BCD     1      10.300  25.400  25.800  1.00  0.00            
ATOM    101  H46 BCD     1      13.130  25.690  27.850  1.00  0.00            
ATOM    102  H47 BCD     1      12.980  22.770  28.740  1.00  0.00            
ATOM    103  H48 BCD     1      14.840  23.380  30.290  1.00  0.00            
ATOM    104  H49 BCD     1      15.270  23.500  28.630  1.00  0.00            
ATOM    105  H50 BCD     1      15.850  25.320  29.810  1.00  0.00            
ATOM    106  C31 BCD     1       8.280  19.480  30.200  1.00  0.00            
ATOM    107  O26 BCD     1       9.080  18.820  29.230  1.00  0.00            
ATOM    108  C32 BCD     1       7.470  20.600  29.620  1.00  0.00            
ATOM    109  O27 BCD     1       6.730  20.050  28.570  1.00  0.00            
ATOM    110  C33 BCD     1       8.450  21.690  29.110  1.00  0.00            
ATOM    111  C34 BCD     1       9.530  22.140  30.120  1.00  0.00            
ATOM    112  C35 BCD     1      10.180  20.930  30.860  1.00  0.00            
ATOM    113  O28 BCD     1       9.060  20.100  31.280  1.00  0.00            
ATOM    114  C36 BCD     1      11.070  21.440  32.020  1.00  0.00            
ATOM    115  O29 BCD     1      10.210  22.140  32.980  1.00  0.00            
ATOM    116  O30 BCD     1       7.770  22.800  28.560  1.00  0.00            
ATOM    117  H51 BCD     1       7.580  18.770  30.640  1.00  0.00            
ATOM    118  H52 BCD     1       6.760  20.880  30.410  1.00  0.00            
ATOM    119  H53 BCD     1       6.230  20.670  28.040  1.00  0.00            
ATOM    120  H54 BCD     1       8.990  21.210  28.290  1.00  0.00            
ATOM    121  H55 BCD     1       8.360  23.380  28.080  1.00  0.00            
ATOM    122  H56 BCD     1       9.120  22.910  30.790  1.00  0.00            
ATOM    123  H57 BCD     1      10.740  20.470  30.030  1.00  0.00            
ATOM    124  H58 BCD     1      11.680  20.680  32.540  1.00  0.00            
ATOM    125  H59 BCD     1      11.830  22.100  31.600  1.00  0.00            
ATOM    126  H60 BCD     1       9.450  21.570  33.120  1.00  0.00            
ATOM    127  C37 BCD     1      10.190  14.820  28.360  1.00  0.00            
ATOM    128  O31 BCD     1      11.200  15.310  27.410  1.00  0.00            
ATOM    129  C38 BCD     1       8.800  15.310  27.900  1.00  0.00            
ATOM    130  O32 BCD     1       8.450  14.690  26.650  1.00  0.00            
ATOM    131  C39 BCD     1       8.600  16.870  27.920  1.00  0.00            
ATOM    132  O33 BCD     1       7.230  17.230  27.720  1.00  0.00            
ATOM    133  C40 BCD     1       9.030  17.420  29.270  1.00  0.00            
ATOM    134  C41 BCD     1      10.450  16.860  29.660  1.00  0.00            
ATOM    135  O34 BCD     1      10.490  15.450  29.640  1.00  0.00            
ATOM    136  C42 BCD     1      11.100  17.360  30.940  1.00  0.00            
ATOM    137  O35 BCD     1      10.360  17.170  32.150  1.00  0.00            
ATOM    138  H61 BCD     1      10.100  13.730  28.460  1.00  0.00            
ATOM    139  H62 BCD     1       8.110  14.900  28.650  1.00  0.00            
ATOM    140  H63 BCD     1       8.760  15.300  25.970  1.00  0.00            
ATOM    141  H64 BCD     1       9.360  17.270  27.240  1.00  0.00            
ATOM    142  H65 BCD     1       7.170  18.190  27.700  1.00  0.00            
ATOM    143  H66 BCD     1       8.280  17.030  29.970  1.00  0.00            
ATOM    144  H67 BCD     1      11.060  17.190  28.810  1.00  0.00            
ATOM    145  H68 BCD     1      12.060  16.830  30.970  1.00  0.00            
ATOM    146  H69 BCD     1      11.330  18.420  30.760  1.00  0.00            
ATOM    147  H70 BCD     1      10.570  17.790  32.850  1.00  0.00            
ATOM    148  C1  ER3     2      15.700  20.220  32.630  1.00  0.00            
ATOM    149  O1  ER3     2      15.400  19.460  31.470  1.00  0.00            
ATOM    150  C2  ER3     2      14.480  19.860  30.580  1.00  0.00            
ATOM    151  O2  ER3     2      13.790  20.820  30.790  1.00  0.00            
ATOM    152  N1  ER3     2      14.590  19.120  29.470  1.00  0.00            
ATOM    153  C3  ER3     2      13.940  19.260  28.280  1.00  0.00            
ATOM    154  N2  ER3     2      14.190  18.390  27.310  1.00  0.00            
ATOM    155  C4  ER3     2      13.420  18.790  26.310  1.00  0.00            
ATOM    156  C5  ER3     2      13.310  18.230  25.050  1.00  0.00            
ATOM    157  C6  ER3     2      12.390  18.770  24.100  1.00  0.00            
ATOM    158  C7  ER3     2      11.680  19.980  24.410  1.00  0.00            
ATOM    159  C8  ER3     2      10.820  20.530  23.390  1.00  0.00            
ATOM    160  O3  ER3     2      10.680  20.020  22.270  1.00  0.00            
ATOM    161  C9  ER3     2      10.040  21.750  23.710  1.00  0.00            
ATOM    162  C10 ER3     2      10.340  22.940  23.030  1.00  0.00            
ATOM    163  C11 ER3     2       9.630  24.130  23.420  1.00  0.00            
ATOM    164  C12 ER3     2       8.670  24.080  24.380  1.00  0.00            
ATOM    165  C13 ER3     2       8.320  22.870  25.030  1.00  0.00            
ATOM    166  C14 ER3     2       9.030  21.710  24.660  1.00  0.00            
ATOM    167  C15 ER3     2      11.760  20.490  25.760  1.00  0.00            
ATOM    168  C16 ER3     2      12.610  19.840  26.690  1.00  0.00            
ATOM    169  N3  ER3     2      12.970  20.180  27.990  1.00  0.00            
ATOM    170  H1  ER3     2      16.510  19.740  33.190  1.00  0.00            
ATOM    171  H2  ER3     2      15.900  21.270  32.380  1.00  0.00            
ATOM    172  H3  ER3     2      14.800  20.270  33.260  1.00  0.00            
ATOM    173  H4  ER3     2      15.330  18.430  29.530  1.00  0.00            
ATOM    174  H5  ER3     2      14.000  17.420  24.810  1.00  0.00            
ATOM    175  H6  ER3     2      12.310  18.270  23.140  1.00  0.00            
ATOM    176  H7  ER3     2      11.030  22.900  22.190  1.00  0.00            
ATOM    177  H8  ER3     2       9.810  25.100  22.970  1.00  0.00            
ATOM    178  H9  ER3     2       8.060  24.930  24.680  1.00  0.00            
ATOM    179  H10 ER3     2       7.560  22.880  25.810  1.00  0.00            
ATOM    180  H11 ER3     2       8.710  20.750  25.070  1.00  0.00            
ATOM    181  H12 ER3     2      11.230  21.390  26.060  1.00  0.00            
ATOM    182  H13 ER3     2      12.620  20.980  28.490  1.00  0.00            
TER
ENDMDL
MODEL        1
ATOM      1  C1  BCD     1      35.250  35.070  36.850  1.00  0.00            
ATOM      2  O1  BCD     1      33.890  35.560  36.850  1.00  0.00            
ATOM      3  C2  BCD     1      35.900  35.230  35.480  1.00  0.00            
ATOM      4  O2  BCD     1      35.960  36.630  35.140  1.00  0.00            
ATOM      5  C3  BCD     1      35.100  34.490  34.440  1.00  0.00            
ATOM      6  O3  BCD     1      35.680  34.580  33.190  1.00  0.00            
ATOM      7  C4  BCD     1      34.970  33.020  34.840  1.00  0.00            
ATOM      8  C5  BCD     1      34.550  32.830  36.280  1.00  0.00            
ATOM      9  O4  BCD     1      35.210  33.630  37.230  1.00  0.00            
ATOM     10  C6  BCD     1      34.670  31.370  36.670  1.00  0.00            
ATOM     11  O5  BCD     1      36.080  31.080  36.550  1.00  0.00            
ATOM     12  H1  BCD     1      35.820  35.560  37.650  1.00  0.00            
ATOM     13  H2  BCD     1      36.960  34.930  35.480  1.00  0.00            
ATOM     14  H3  BCD     1      35.100  37.000  35.370  1.00  0.00            
ATOM     15  H4  BCD     1      34.070  34.850  34.440  1.00  0.00            
ATOM     16  H5  BCD     1      35.390  33.810  32.680  1.00  0.00            
ATOM     17  H6  BCD     1      35.970  32.610  34.650  1.00  0.00            
ATOM     18  H7  BCD     1      33.490  33.040  36.450  1.00  0.00            
ATOM     19  H8  BCD     1      34.370  31.210  37.710  1.00  0.00            
ATOM     20  H9  BCD     1      34.020  30.740  36.050  1.00  0.00            
ATOM     21  H10 BCD     1      36.190  30.150  36.780  1.00  0.00            
ATOM     22  C7  BCD     1      30.990  37.670  38.870  1.00  0.00            
ATOM     23  O6  BCD     1      30.070  36.640  38.400  1.00  0.00            
ATOM     24  C8  BCD     1      31.560  38.390  37.750  1.00  0.00            
ATOM     25  O7  BCD     1      30.590  38.940  37.020  1.00  0.00            
ATOM     26  C9  BCD     1      32.400  37.460  36.890  1.00  0.00            
ATOM     27  O8  BCD     1      33.130  38.230  35.910  1.00  0.00            
ATOM     28  C10 BCD     1      33.530  36.710  37.740  1.00  0.00            
ATOM     29  C11 BCD     1      32.910  36.200  39.070  1.00  0.00            
ATOM     30  O9  BCD     1      32.010  37.040  39.660  1.00  0.00            
ATOM     31  C12 BCD     1      33.880  35.650  40.170  1.00  0.00            
ATOM     32  O10 BCD     1      33.280  34.600  40.910  1.00  0.00            
ATOM     33  H11 BCD     1      30.430  38.350  39.520  1.00  0.00            
ATOM     34  H12 BCD     1      32.250  39.150  38.140  1.00  0.00            
ATOM     35  H13 BCD     1      30.940  39.510  36.330  1.00  0.00            
ATOM     36  H14 BCD     1      31.660  36.740  36.550  1.00  0.00            
ATOM     37  H15 BCD     1      32.820  37.860  35.080  1.00  0.00            
ATOM     38  H16 BCD     1      34.380  37.370  37.970  1.00  0.00            
ATOM     39  H17 BCD     1      32.240  35.340  38.870  1.00  0.00            
ATOM     40  H18 BCD     1      34.860  35.400  39.750  1.00  0.00            
ATOM     41  H19 BCD     1      34.090  36.480  40.850  1.00  0.00            
ATOM     42  H20 BCD     1      33.520  33.780  40.480  1.00  0.00            
ATOM     43  C13 BCD     1      26.160  35.500  39.110  1.00  0.00            
ATOM     44  O11 BCD     1      26.100  34.700  37.920  1.00  0.00            
ATOM     45  C14 BCD     1      26.290  36.970  38.820  1.00  0.00            
ATOM     46  O12 BCD     1      25.210  37.440  37.990  1.00  0.00            
ATOM     47  C15 BCD     1      27.680  37.160  38.110  1.00  0.00            
ATOM     48  O13 BCD     1      28.000  38.590  37.790  1.00  0.00            
ATOM     49  C16 BCD     1      28.810  36.570  39.080  1.00  0.00            
ATOM     50  C17 BCD     1      28.540  35.180  39.460  1.00  0.00            
ATOM     51  O14 BCD     1      27.170  35.060  39.970  1.00  0.00            
ATOM     52  C18 BCD     1      29.530  34.760  40.510  1.00  0.00            
ATOM     53  O15 BCD     1      29.270  33.380  40.660  1.00  0.00            
ATOM     54  H21 BCD     1      25.230  35.340  39.660  1.00  0.00            
ATOM     55  H22 BCD     1      26.380  37.540  39.750  1.00  0.00            
ATOM     56  H23 BCD     1      24.800  38.180  38.450  1.00  0.00            
ATOM     57  H24 BCD     1      27.790  36.720  37.110  1.00  0.00            
ATOM     58  H25 BCD     1      28.890  38.550  37.420  1.00  0.00            
ATOM     59  H26 BCD     1      28.780  37.210  39.980  1.00  0.00            
ATOM     60  H27 BCD     1      28.620  34.480  38.620  1.00  0.00            
ATOM     61  H28 BCD     1      30.540  34.910  40.110  1.00  0.00            
ATOM     62  H29 BCD     1      29.480  35.220  41.500  1.00  0.00            
ATOM     63  H30 BCD     1      28.380  33.380  41.030  1.00  0.00            
ATOM     64  C19 BCD     1      23.580  32.030  36.100  1.00  0.00            
ATOM     65  O16 BCD     1      24.490  32.240  35.010  1.00  0.00            
ATOM     66  C20 BCD     1      22.910  33.420  36.410  1.00  0.00            
ATOM     67  O17 BCD     1      22.210  33.770  35.180  1.00  0.00            
ATOM     68  C21 BCD     1      23.990  34.380  36.730  1.00  0.00            
ATOM     69  O18 BCD     1      23.480  35.610  37.250  1.00  0.00            
ATOM     70  C22 BCD     1      24.960  33.820  37.800  1.00  0.00            
ATOM     71  C23 BCD     1      25.450  32.470  37.600  1.00  0.00            
ATOM     72  O19 BCD     1      24.280  31.590  37.320  1.00  0.00            
ATOM     73  C24 BCD     1      26.280  31.920  38.680  1.00  0.00            
ATOM     74  O20 BCD     1      25.640  31.840  39.940  1.00  0.00            
ATOM     75  H31 BCD     1      22.810  31.340  35.740  1.00  0.00            
ATOM     76  H32 BCD     1      22.230  33.510  37.270  1.00  0.00            
ATOM     77  H33 BCD     1      22.780  33.980  34.440  1.00  0.00            
ATOM     78  H34 BCD     1      24.540  34.510  35.790  1.00  0.00            
ATOM     79  H35 BCD     1      24.190  36.260  37.240  1.00  0.00            
ATOM     80  H36 BCD     1      24.310  33.820  38.680  1.00  0.00            
ATOM     81  H37 BCD     1      26.060  32.450  36.690  1.00  0.00            
ATOM     82  H38 BCD     1      26.410  30.890  38.320  1.00  0.00            
ATOM     83  H39 BCD     1      27.240  32.460  38.640  1.00  0.00            
ATOM     84  H40 BCD     1      25.070  31.080  40.020  1.00  0.00            
ATOM     85  C25 BCD     1      25.420  30.540  31.420  1.00  0.00            
ATOM     86  O21 BCD     1      26.800  30.960  31.620  1.00  0.00            
ATOM     87  C26 BCD     1      24.400  31.670  31.420  1.00  0.00            
ATOM     88  O22 BCD     1      24.520  32.550  30.330  1.00  0.00            
ATOM     89  C27 BCD     1      24.470  32.400  32.670  1.00  0.00            
ATOM     90  O23 BCD     1      23.470  33.400  32.640  1.00  0.00            
ATOM     91  C28 BCD     1      24.270  31.450  33.840  1.00  0.00            
ATOM     92  C29 BCD     1      25.100  30.150  33.750  1.00  0.00            
ATOM     93  O24 BCD     1      25.130  29.570  32.420  1.00  0.00            
ATOM     94  C30 BCD     1      24.620  29.130  34.720  1.00  0.00            
ATOM     95  O25 BCD     1      25.540  28.070  34.970  1.00  0.00            
ATOM     96  H41 BCD     1      25.250  29.920  30.530  1.00  0.00            
ATOM     97  H42 BCD     1      23.410  31.200  31.400  1.00  0.00            
ATOM     98  H43 BCD     1      25.270  33.100  30.540  1.00  0.00            
ATOM     99  H44 BCD     1      25.390  32.990  32.790  1.00  0.00            
ATOM    100  H45 BCD     1      23.840  34.150  32.170  1.00  0.00            
ATOM    101  H46 BCD     1      23.250  31.040  33.780  1.00  0.00            
ATOM    102  H47 BCD     1      26.150  30.390  33.960  1.00  0.00            
ATOM    103  H48 BCD     1      24.420  29.610  35.690  1.00  0.00            
ATOM    104  H49 BCD     1      23.670  28.700  34.390  1.00  0.00            
ATOM    105  H50 BCD     1      25.100  27.670  35.720  1.00  0.00            
ATOM    106  C31 BCD     1      30.190  31.990  29.780  1.00  0.00            
ATOM    107  O26 BCD     1      30.660  31.970  31.100  1.00  0.00            
ATOM    108  C32 BCD     1      29.130  33.120  29.750  1.00  0.00            
ATOM    109  O27 BCD     1      29.750  34.240  30.290  1.00  0.00            
ATOM    110  C33 BCD     1      28.020  32.770  30.690  1.00  0.00            
ATOM    111  C34 BCD     1      27.480  31.350  30.470  1.00  0.00            
ATOM    112  C35 BCD     1      28.590  30.330  30.210  1.00  0.00            
ATOM    113  O28 BCD     1      29.630  30.750  29.380  1.00  0.00            
ATOM    114  C36 BCD     1      28.060  28.970  29.730  1.00  0.00            
ATOM    115  O29 BCD     1      27.350  28.910  28.490  1.00  0.00            
ATOM    116  O30 BCD     1      27.010  33.760  30.610  1.00  0.00            
ATOM    117  H51 BCD     1      30.950  32.330  29.070  1.00  0.00            
ATOM    118  H52 BCD     1      28.630  33.290  28.790  1.00  0.00            
ATOM    119  H53 BCD     1      30.310  33.900  31.000  1.00  0.00            
ATOM    120  H54 BCD     1      28.520  32.750  31.660  1.00  0.00            
ATOM    121  H55 BCD     1      27.490  34.580  30.470  1.00  0.00            
ATOM    122  H56 BCD     1      26.840  31.460  29.580  1.00  0.00            
ATOM    123  H57 BCD     1      29.050  30.290  31.200  1.00  0.00            
ATOM    124  H58 BCD     1      28.890  28.260  29.630  1.00  0.00            
ATOM    125  H59 BCD     1      27.470  28.590  30.580  1.00  0.00            
ATOM    126  H60 BCD     1      27.530  28.030  28.140  1.00  0.00            
ATOM    127  C37 BCD     1      34.110  31.240  33.370  1.00  0.00            
ATOM    128  O31 BCD     1      33.960  32.520  34.050  1.00  0.00            
ATOM    129  C38 BCD     1      34.380  31.460  31.870  1.00  0.00            
ATOM    130  O32 BCD     1      35.460  32.350  31.660  1.00  0.00            
ATOM    131  C39 BCD     1      33.110  32.060  31.200  1.00  0.00            
ATOM    132  O33 BCD     1      33.280  31.880  29.760  1.00  0.00            
ATOM    133  C40 BCD     1      31.850  31.270  31.550  1.00  0.00            
ATOM    134  C41 BCD     1      31.740  31.050  33.030  1.00  0.00            
ATOM    135  O34 BCD     1      32.940  30.470  33.540  1.00  0.00            
ATOM    136  C42 BCD     1      30.590  30.140  33.440  1.00  0.00            
ATOM    137  O35 BCD     1      30.490  28.940  32.730  1.00  0.00            
ATOM    138  H61 BCD     1      34.940  30.710  33.830  1.00  0.00            
ATOM    139  H62 BCD     1      34.570  30.510  31.360  1.00  0.00            
ATOM    140  H63 BCD     1      35.350  32.590  30.730  1.00  0.00            
ATOM    141  H64 BCD     1      32.950  33.120  31.450  1.00  0.00            
ATOM    142  H65 BCD     1      33.740  32.680  29.490  1.00  0.00            
ATOM    143  H66 BCD     1      31.930  30.280  31.080  1.00  0.00            
ATOM    144  H67 BCD     1      31.700  32.020  33.540  1.00  0.00            
ATOM    145  H68 BCD     1      30.660  29.900  34.510  1.00  0.00            
ATOM    146  H69 BCD     1      29.640  30.680  33.370  1.00  0.00            
ATOM    147  H70 BCD     1      29.810  28.340  33.060  1.00  0.00            
ATOM    148  C1  ER3     2      32.480  31.110  42.830  1.00  0.00            
ATOM    149  O1  ER3     2      31.520  30.830  41.770  1.00  0.00            
ATOM    150  C2  ER3     2      31.740  31.200  40.480  1.00  0.00            
ATOM    151  O2  ER3     2      32.750  31.700  40.060  1.00  0.00            
ATOM    152  N1  ER3     2      30.720  30.660  39.780  1.00  0.00            
ATOM    153  C3  ER3     2      30.480  31.010  38.490  1.00  0.00            
ATOM    154  N2  ER3     2      29.380  30.550  37.870  1.00  0.00            
ATOM    155  C4  ER3     2      29.410  31.340  36.790  1.00  0.00            
ATOM    156  C5  ER3     2      28.350  31.470  35.870  1.00  0.00            
ATOM    157  C6  ER3     2      28.450  32.450  34.880  1.00  0.00            
ATOM    158  C7  ER3     2      29.660  33.240  34.760  1.00  0.00            
ATOM    159  C8  ER3     2      29.780  34.330  33.730  1.00  0.00            
ATOM    160  O3  ER3     2      30.800  34.340  33.080  1.00  0.00            
ATOM    161  C9  ER3     2      28.680  35.370  33.620  1.00  0.00            
ATOM    162  C10 ER3     2      28.730  36.500  32.710  1.00  0.00            
ATOM    163  C11 ER3     2      27.680  37.430  32.660  1.00  0.00            
ATOM    164  C12 ER3     2      26.660  37.340  33.570  1.00  0.00            
ATOM    165  C13 ER3     2      26.670  36.360  34.560  1.00  0.00            
ATOM    166  C14 ER3     2      27.660  35.380  34.580  1.00  0.00            
ATOM    167  C15 ER3     2      30.640  33.120  35.730  1.00  0.00            
ATOM    168  C16 ER3     2      30.490  32.200  36.760  1.00  0.00            
ATOM    169  N3  ER3     2      31.250  31.900  37.790  1.00  0.00            
ATOM    170  H1  ER3     2      32.650  32.190  42.950  1.00  0.00            
ATOM    171  H2  ER3     2      32.070  30.730  43.780  1.00  0.00            
ATOM    172  H3  ER3     2      33.370  30.540  42.560  1.00  0.00            
ATOM    173  H4  ER3     2      29.970  30.280  40.340  1.00  0.00            
ATOM    174  H5  ER3     2      27.450  30.860  35.910  1.00  0.00            
ATOM    175  H6  ER3     2      27.660  32.570  34.140  1.00  0.00            
ATOM    176  H7  ER3     2      29.510  36.610  31.960  1.00  0.00            
ATOM    177  H8  ER3     2      27.630  38.070  31.780  1.00  0.00            
ATOM    178  H9  ER3     2      25.910  38.140  33.550  1.00  0.00            
ATOM    179  H10 ER3     2      25.850  36.340  35.280  1.00  0.00            
ATOM    180  H11 ER3     2      27.530  34.620  35.350  1.00  0.00            
ATOM    181  H12 ER3     2      31.580  33.610  35.530  1.00  0.00            
ATOM    182  H13 ER3     2      32.040  32.370  38.210  1.00  0.00            
TER
ENDMDL
MODEL        1
ATOM      1  C1  BCD     1      11.970  28.520   8.930  1.00  0.00            
ATOM      2  O1  BCD     1      12.220  27.620   7.860  1.00  0.00            
ATOM      3  C2  BCD     1      11.210  27.720   9.980  1.00  0.00            
ATOM      4  O2  BCD     1      12.120  26.710  10.430  1.00  0.00            
ATOM      5  C3  BCD     1       9.930  27.150   9.370  1.00  0.00            
ATOM      6  O3  BCD     1       9.110  26.320  10.280  1.00  0.00            
ATOM      7  C4  BCD     1       9.090  28.200   8.770  1.00  0.00            
ATOM      8  C5  BCD     1       9.930  29.120   7.880  1.00  0.00            
ATOM      9  O4  BCD     1      11.090  29.510   8.560  1.00  0.00            
ATOM     10  C6  BCD     1       9.220  30.390   7.490  1.00  0.00            
ATOM     11  O5  BCD     1       8.650  31.110   8.590  1.00  0.00            
ATOM     12  H1  BCD     1      12.860  28.980   9.380  1.00  0.00            
ATOM     13  H2  BCD     1      10.980  28.330  10.870  1.00  0.00            
ATOM     14  H3  BCD     1      12.020  26.040   9.740  1.00  0.00            
ATOM     15  H4  BCD     1      10.240  26.510   8.540  1.00  0.00            
ATOM     16  H5  BCD     1       8.530  26.920  10.750  1.00  0.00            
ATOM     17  H6  BCD     1       8.800  28.900   9.560  1.00  0.00            
ATOM     18  H7  BCD     1      10.200  28.640   6.920  1.00  0.00            
ATOM     19  H8  BCD     1       9.910  31.070   6.980  1.00  0.00            
ATOM     20  H9  BCD     1       8.380  30.040   6.870  1.00  0.00            
ATOM     21  H10 BCD     1       8.570  31.980   8.180  1.00  0.00            
ATOM     22  C7  BCD     1      14.960  26.930   4.860  1.00  0.00            
ATOM     23  O6  BCD     1      13.870  26.260   4.250  1.00  0.00            
ATOM     24  C8  BCD     1      15.220  26.290   6.190  1.00  0.00            
ATOM     25  O7  BCD     1      15.590  24.920   6.000  1.00  0.00            
ATOM     26  C9  BCD     1      14.000  26.330   7.090  1.00  0.00            
ATOM     27  O8  BCD     1      14.420  25.850   8.340  1.00  0.00            
ATOM     28  C10 BCD     1      13.440  27.730   7.140  1.00  0.00            
ATOM     29  C11 BCD     1      13.190  28.380   5.810  1.00  0.00            
ATOM     30  O9  BCD     1      14.460  28.270   5.090  1.00  0.00            
ATOM     31  C12 BCD     1      12.820  29.890   5.890  1.00  0.00            
ATOM     32  O10 BCD     1      13.850  30.660   6.450  1.00  0.00            
ATOM     33  H11 BCD     1      15.810  27.070   4.190  1.00  0.00            
ATOM     34  H12 BCD     1      15.970  26.960   6.630  1.00  0.00            
ATOM     35  H13 BCD     1      15.240  24.510   5.210  1.00  0.00            
ATOM     36  H14 BCD     1      13.270  25.710   6.550  1.00  0.00            
ATOM     37  H15 BCD     1      14.870  25.010   8.220  1.00  0.00            
ATOM     38  H16 BCD     1      14.170  28.280   7.740  1.00  0.00            
ATOM     39  H17 BCD     1      12.350  27.880   5.320  1.00  0.00            
ATOM     40  H18 BCD     1      12.510  30.400   4.970  1.00  0.00            
ATOM     41  H19 BCD     1      11.900  30.100   6.460  1.00  0.00            
ATOM     42  H20 BCD     1      13.860  30.730   7.410  1.00  0.00            
ATOM     43  C13 BCD     1      12.750  24.880   0.550  1.00  0.00            
ATOM     44  O11 BCD     1      11.410  24.540   0.870  1.00  0.00            
ATOM     45  C14 BCD     1      13.710  24.070   1.370  1.00  0.00            
ATOM     46  O12 BCD     1      13.410  22.670   1.310  1.00  0.00            
ATOM     47  C15 BCD     1      13.670  24.480   2.810  1.00  0.00            
ATOM     48  O13 BCD     1      14.630  23.700   3.530  1.00  0.00            
ATOM     49  C16 BCD     1      14.000  25.910   2.880  1.00  0.00            
ATOM     50  C17 BCD     1      13.060  26.780   1.950  1.00  0.00            
ATOM     51  O14 BCD     1      13.030  26.310   0.650  1.00  0.00            
ATOM     52  C18 BCD     1      13.290  28.230   1.980  1.00  0.00            
ATOM     53  O15 BCD     1      12.110  28.930   1.780  1.00  0.00            
ATOM     54  H21 BCD     1      13.050  24.640  -0.480  1.00  0.00            
ATOM     55  H22 BCD     1      14.730  24.240   1.020  1.00  0.00            
ATOM     56  H23 BCD     1      13.810  22.330   2.120  1.00  0.00            
ATOM     57  H24 BCD     1      12.690  24.320   3.280  1.00  0.00            
ATOM     58  H25 BCD     1      15.510  23.990   3.290  1.00  0.00            
ATOM     59  H26 BCD     1      15.010  26.070   2.490  1.00  0.00            
ATOM     60  H27 BCD     1      12.010  26.660   2.270  1.00  0.00            
ATOM     61  H28 BCD     1      13.710  28.660   2.900  1.00  0.00            
ATOM     62  H29 BCD     1      13.940  28.400   1.110  1.00  0.00            
ATOM     63  H30 BCD     1      11.970  29.140   0.850  1.00  0.00            
ATOM     64  C19 BCD     1       7.830  24.140  -1.190  1.00  0.00            
ATOM     65  O16 BCD     1       7.090  23.690  -0.050  1.00  0.00            
ATOM     66  C20 BCD     1       9.010  23.250  -1.520  1.00  0.00            
ATOM     67  O17 BCD     1       8.470  21.960  -1.840  1.00  0.00            
ATOM     68  C21 BCD     1      10.080  23.150  -0.410  1.00  0.00            
ATOM     69  O18 BCD     1      11.220  22.350  -0.730  1.00  0.00            
ATOM     70  C22 BCD     1      10.530  24.550  -0.220  1.00  0.00            
ATOM     71  C23 BCD     1       9.360  25.600  -0.000  1.00  0.00            
ATOM     72  O19 BCD     1       8.340  25.440  -1.000  1.00  0.00            
ATOM     73  C24 BCD     1       9.790  27.080   0.150  1.00  0.00            
ATOM     74  O20 BCD     1      10.570  27.360  -0.920  1.00  0.00            
ATOM     75  H31 BCD     1       7.090  24.210  -2.000  1.00  0.00            
ATOM     76  H32 BCD     1       9.510  23.720  -2.380  1.00  0.00            
ATOM     77  H33 BCD     1       8.660  21.390  -1.090  1.00  0.00            
ATOM     78  H34 BCD     1       9.580  22.930   0.540  1.00  0.00            
ATOM     79  H35 BCD     1      11.730  22.110   0.040  1.00  0.00            
ATOM     80  H36 BCD     1      11.080  24.790  -1.140  1.00  0.00            
ATOM     81  H37 BCD     1       8.960  25.310   0.980  1.00  0.00            
ATOM     82  H38 BCD     1       8.920  27.750   0.210  1.00  0.00            
ATOM     83  H39 BCD     1      10.360  27.190   1.080  1.00  0.00            
ATOM     84  H40 BCD     1      11.140  28.110  -0.760  1.00  0.00            
ATOM     85  C25 BCD     1       3.390  23.190   1.420  1.00  0.00            
ATOM     86  O21 BCD     1       3.900  23.570   2.630  1.00  0.00            
ATOM     87  C26 BCD     1       3.940  21.900   1.000  1.00  0.00            
ATOM     88  O22 BCD     1       3.710  20.930   2.000  1.00  0.00            
ATOM     89  C27 BCD     1       5.440  22.050   0.720  1.00  0.00            
ATOM     90  O23 BCD     1       6.020  20.920   0.110  1.00  0.00            
ATOM     91  C28 BCD     1       5.760  23.260  -0.200  1.00  0.00            
ATOM     92  C29 BCD     1       4.910  24.530   0.210  1.00  0.00            
ATOM     93  O24 BCD     1       3.560  24.080   0.380  1.00  0.00            
ATOM     94  C30 BCD     1       4.880  25.650  -0.820  1.00  0.00            
ATOM     95  O25 BCD     1       4.580  25.220  -2.100  1.00  0.00            
ATOM     96  H41 BCD     1       2.310  23.130   1.550  1.00  0.00            
ATOM     97  H42 BCD     1       3.460  21.610   0.060  1.00  0.00            
ATOM     98  H43 BCD     1       3.240  20.250   1.520  1.00  0.00            
ATOM     99  H44 BCD     1       6.000  22.220   1.650  1.00  0.00            
ATOM    100  H45 BCD     1       6.760  20.590   0.630  1.00  0.00            
ATOM    101  H46 BCD     1       5.510  22.840  -1.180  1.00  0.00            
ATOM    102  H47 BCD     1       5.280  24.940   1.150  1.00  0.00            
ATOM    103  H48 BCD     1       4.180  26.440  -0.500  1.00  0.00            
ATOM    104  H49 BCD     1       5.750  26.310  -0.830  1.00  0.00            
ATOM    105  H50 BCD     1       5.300  25.370  -2.720  1.00  0.00            
ATOM    106  C31 BCD     1       2.920  25.530   6.100  1.00  0.00            
ATOM    107  O26 BCD     1       4.320  25.810   6.170  1.00  0.00            
ATOM    108  C32 BCD     1       2.780  24.050   6.160  1.00  0.00            
ATOM    109  O27 BCD     1       3.160  23.540   7.470  1.00  0.00            
ATOM    110  C33 BCD     1       3.510  23.350   4.980  1.00  0.00            
ATOM    111  C34 BCD     1       3.000  23.970   3.650  1.00  0.00            
ATOM    112  C35 BCD     1       3.050  25.520   3.650  1.00  0.00            
ATOM    113  O28 BCD     1       2.530  26.010   4.860  1.00  0.00            
ATOM    114  C36 BCD     1       2.250  26.230   2.540  1.00  0.00            
ATOM    115  O29 BCD     1       0.890  26.040   2.810  1.00  0.00            
ATOM    116  O30 BCD     1       3.190  22.000   5.000  1.00  0.00            
ATOM    117  H51 BCD     1       2.290  25.960   6.890  1.00  0.00            
ATOM    118  H52 BCD     1       1.700  23.880   6.030  1.00  0.00            
ATOM    119  H53 BCD     1       3.240  22.600   7.320  1.00  0.00            
ATOM    120  H54 BCD     1       4.600  23.500   5.000  1.00  0.00            
ATOM    121  H55 BCD     1       3.220  21.820   4.050  1.00  0.00            
ATOM    122  H56 BCD     1       1.990  23.690   3.330  1.00  0.00            
ATOM    123  H57 BCD     1       4.110  25.770   3.530  1.00  0.00            
ATOM    124  H58 BCD     1       2.480  27.310   2.490  1.00  0.00            
ATOM    125  H59 BCD     1       2.500  25.920   1.520  1.00  0.00            
ATOM    126  H60 BCD     1       0.730  26.380   3.690  1.00  0.00            
ATOM    127  C37 BCD     1       6.710  28.280   8.440  1.00  0.00            
ATOM    128  O31 BCD     1       7.910  27.610   8.150  1.00  0.00            
ATOM    129  C38 BCD     1       5.760  27.460   9.200  1.00  0.00            
ATOM    130  O32 BCD     1       6.520  27.050  10.440  1.00  0.00            
ATOM    131  C39 BCD     1       5.370  26.270   8.340  1.00  0.00            
ATOM    132  O33 BCD     1       4.440  25.420   9.050  1.00  0.00            
ATOM    133  C40 BCD     1       4.700  26.840   7.030  1.00  0.00            
ATOM    134  C41 BCD     1       5.710  27.740   6.340  1.00  0.00            
ATOM    135  O34 BCD     1       6.110  28.710   7.200  1.00  0.00            
ATOM    136  C42 BCD     1       5.190  28.490   5.080  1.00  0.00            
ATOM    137  O35 BCD     1       3.890  29.110   5.370  1.00  0.00            
ATOM    138  H61 BCD     1       6.870  29.260   8.900  1.00  0.00            
ATOM    139  H62 BCD     1       4.860  28.010   9.520  1.00  0.00            
ATOM    140  H63 BCD     1       5.890  26.610  11.020  1.00  0.00            
ATOM    141  H64 BCD     1       6.230  25.640   8.100  1.00  0.00            
ATOM    142  H65 BCD     1       3.990  24.830   8.440  1.00  0.00            
ATOM    143  H66 BCD     1       3.820  27.430   7.310  1.00  0.00            
ATOM    144  H67 BCD     1       6.560  27.120   5.990  1.00  0.00            
ATOM    145  H68 BCD     1       5.930  29.280   4.880  1.00  0.00            
ATOM    146  H69 BCD     1       5.130  27.830   4.210  1.00  0.00            
ATOM    147  H70 BCD     1       3.240  28.410   5.480  1.00  0.00            
ATOM    148  C1  ER3     2      10.300  33.370   1.660  1.00  0.00            
ATOM    149  O1  ER3     2       9.300  32.300   1.830  1.00  0.00            
ATOM    150  C2  ER3     2       9.720  31.270   2.600  1.00  0.00            
ATOM    151  O2  ER3     2      10.690  31.300   3.340  1.00  0.00            
ATOM    152  N1  ER3     2       8.750  30.320   2.510  1.00  0.00            
ATOM    153  C3  ER3     2       8.750  29.100   3.040  1.00  0.00            
ATOM    154  N2  ER3     2       7.690  28.330   2.890  1.00  0.00            
ATOM    155  C4  ER3     2       8.060  27.110   3.290  1.00  0.00            
ATOM    156  C5  ER3     2       7.400  25.850   3.260  1.00  0.00            
ATOM    157  C6  ER3     2       8.110  24.680   3.650  1.00  0.00            
ATOM    158  C7  ER3     2       9.450  24.700   4.050  1.00  0.00            
ATOM    159  C8  ER3     2      10.190  23.410   4.380  1.00  0.00            
ATOM    160  O3  ER3     2      10.190  22.480   3.600  1.00  0.00            
ATOM    161  C9  ER3     2      10.950  23.440   5.700  1.00  0.00            
ATOM    162  C10 ER3     2      10.420  24.090   6.800  1.00  0.00            
ATOM    163  C11 ER3     2      11.170  24.170   7.950  1.00  0.00            
ATOM    164  C12 ER3     2      12.480  23.590   7.990  1.00  0.00            
ATOM    165  C13 ER3     2      12.950  22.870   6.880  1.00  0.00            
ATOM    166  C14 ER3     2      12.200  22.800   5.690  1.00  0.00            
ATOM    167  C15 ER3     2      10.090  25.990   4.120  1.00  0.00            
ATOM    168  C16 ER3     2       9.320  27.160   3.800  1.00  0.00            
ATOM    169  N3  ER3     2       9.800  28.440   3.550  1.00  0.00            
ATOM    170  H1  ER3     2      10.240  34.070   2.500  1.00  0.00            
ATOM    171  H2  ER3     2      11.310  32.960   1.580  1.00  0.00            
ATOM    172  H3  ER3     2      10.030  34.040   0.830  1.00  0.00            
ATOM    173  H4  ER3     2       7.950  30.630   1.990  1.00  0.00            
ATOM    174  H5  ER3     2       6.430  25.780   2.780  1.00  0.00            
ATOM    175  H6  ER3     2       7.640  23.730   3.410  1.00  0.00            
ATOM    176  H7  ER3     2       9.460  24.580   6.910  1.00  0.00            
ATOM    177  H8  ER3     2      10.800  24.710   8.820  1.00  0.00            
ATOM    178  H9  ER3     2      13.130  23.640   8.860  1.00  0.00            
ATOM    179  H10 ER3     2      13.910  22.360   6.930  1.00  0.00            
ATOM    180  H11 ER3     2      12.450  22.140   4.870  1.00  0.00            
ATOM    181  H12 ER3     2      11.140  26.050   4.350  1.00  0.00            
ATOM    182  H13 ER3     2      10.760  28.720   3.420  1.00  0.00            
TER
ENDMDL
MODEL        1
ATOM      1  C1  BCD     1      12.200  12.530  23.840  1.00  0.00            
ATOM      2  O1  BCD     1      13.030  13.600  23.470  1.00  0.00            
ATOM      3  C2  BCD     1      10.790  13.020  23.830  1.00  0.00            
ATOM      4  O2  BCD     1      10.460  13.560  22.610  1.00  0.00            
ATOM      5  C3  BCD     1      10.620  14.060  24.970  1.00  0.00            
ATOM      6  O3  BCD     1       9.310  14.590  25.090  1.00  0.00            
ATOM      7  C4  BCD     1      11.130  13.490  26.290  1.00  0.00            
ATOM      8  C5  BCD     1      12.570  13.080  26.170  1.00  0.00            
ATOM      9  O4  BCD     1      12.550  12.100  25.140  1.00  0.00            
ATOM     10  C6  BCD     1      13.160  12.500  27.490  1.00  0.00            
ATOM     11  O5  BCD     1      12.380  11.350  27.820  1.00  0.00            
ATOM     12  H1  BCD     1      12.290  11.680  23.150  1.00  0.00            
ATOM     13  H2  BCD     1      10.220  12.120  24.080  1.00  0.00            
ATOM     14  H3  BCD     1      10.570  12.830  21.980  1.00  0.00            
ATOM     15  H4  BCD     1      11.240  14.950  24.810  1.00  0.00            
ATOM     16  H5  BCD     1       9.170  15.030  25.940  1.00  0.00            
ATOM     17  H6  BCD     1      10.520  12.610  26.500  1.00  0.00            
ATOM     18  H7  BCD     1      13.080  14.000  25.860  1.00  0.00            
ATOM     19  H8  BCD     1      14.200  12.170  27.440  1.00  0.00            
ATOM     20  H9  BCD     1      13.100  13.200  28.340  1.00  0.00            
ATOM     21  H10 BCD     1      12.410  10.650  27.160  1.00  0.00            
ATOM     22  C7  BCD     1      16.450  14.260  21.090  1.00  0.00            
ATOM     23  O6  BCD     1      16.980  15.170  22.050  1.00  0.00            
ATOM     24  C8  BCD     1      15.090  14.760  20.670  1.00  0.00            
ATOM     25  O7  BCD     1      15.380  15.990  20.000  1.00  0.00            
ATOM     26  C9  BCD     1      14.000  14.810  21.780  1.00  0.00            
ATOM     27  O8  BCD     1      12.680  15.140  21.250  1.00  0.00            
ATOM     28  C10 BCD     1      13.970  13.440  22.460  1.00  0.00            
ATOM     29  C11 BCD     1      15.390  13.010  22.870  1.00  0.00            
ATOM     30  O9  BCD     1      16.320  13.070  21.800  1.00  0.00            
ATOM     31  C12 BCD     1      15.500  11.600  23.520  1.00  0.00            
ATOM     32  O10 BCD     1      14.930  10.640  22.700  1.00  0.00            
ATOM     33  H11 BCD     1      17.120  14.050  20.250  1.00  0.00            
ATOM     34  H12 BCD     1      14.910  14.080  19.820  1.00  0.00            
ATOM     35  H13 BCD     1      14.610  16.350  19.530  1.00  0.00            
ATOM     36  H14 BCD     1      14.320  15.640  22.430  1.00  0.00            
ATOM     37  H15 BCD     1      12.030  14.780  21.870  1.00  0.00            
ATOM     38  H16 BCD     1      13.720  12.670  21.720  1.00  0.00            
ATOM     39  H17 BCD     1      15.840  13.700  23.600  1.00  0.00            
ATOM     40  H18 BCD     1      16.540  11.340  23.740  1.00  0.00            
ATOM     41  H19 BCD     1      15.040  11.650  24.510  1.00  0.00            
ATOM     42  H20 BCD     1      15.510  10.400  21.970  1.00  0.00            
ATOM     43  C13 BCD     1      20.200  17.560  23.020  1.00  0.00            
ATOM     44  O11 BCD     1      19.400  18.210  23.950  1.00  0.00            
ATOM     45  C14 BCD     1      19.660  17.830  21.570  1.00  0.00            
ATOM     46  O12 BCD     1      19.670  19.280  21.260  1.00  0.00            
ATOM     47  C15 BCD     1      18.280  17.200  21.460  1.00  0.00            
ATOM     48  O13 BCD     1      17.860  17.340  20.120  1.00  0.00            
ATOM     49  C16 BCD     1      18.310  15.700  21.820  1.00  0.00            
ATOM     50  C17 BCD     1      18.960  15.520  23.220  1.00  0.00            
ATOM     51  O14 BCD     1      20.260  16.210  23.280  1.00  0.00            
ATOM     52  C18 BCD     1      19.160  14.050  23.640  1.00  0.00            
ATOM     53  O15 BCD     1      20.010  13.260  22.800  1.00  0.00            
ATOM     54  H21 BCD     1      21.190  18.020  23.140  1.00  0.00            
ATOM     55  H22 BCD     1      20.260  17.270  20.840  1.00  0.00            
ATOM     56  H23 BCD     1      19.750  19.260  20.310  1.00  0.00            
ATOM     57  H24 BCD     1      17.620  17.750  22.140  1.00  0.00            
ATOM     58  H25 BCD     1      17.120  16.730  20.010  1.00  0.00            
ATOM     59  H26 BCD     1      18.870  15.030  21.150  1.00  0.00            
ATOM     60  H27 BCD     1      18.310  15.980  23.970  1.00  0.00            
ATOM     61  H28 BCD     1      19.670  13.940  24.610  1.00  0.00            
ATOM     62  H29 BCD     1      18.160  13.630  23.830  1.00  0.00            
ATOM     63  H30 BCD     1      20.070  12.400  23.220  1.00  0.00            
ATOM     64  C19 BCD     1      19.670  20.830  27.160  1.00  0.00            
ATOM     65  O16 BCD     1      18.230  20.710  27.290  1.00  0.00            
ATOM     66  C20 BCD     1      20.000  21.400  25.800  1.00  0.00            
ATOM     67  O17 BCD     1      19.360  22.680  25.700  1.00  0.00            
ATOM     68  C21 BCD     1      19.640  20.490  24.620  1.00  0.00            
ATOM     69  O18 BCD     1      20.120  20.960  23.370  1.00  0.00            
ATOM     70  C22 BCD     1      20.030  19.050  24.930  1.00  0.00            
ATOM     71  C23 BCD     1      19.680  18.580  26.330  1.00  0.00            
ATOM     72  O19 BCD     1      20.210  19.480  27.270  1.00  0.00            
ATOM     73  C24 BCD     1      20.330  17.250  26.570  1.00  0.00            
ATOM     74  O20 BCD     1      20.200  16.790  27.880  1.00  0.00            
ATOM     75  H31 BCD     1      20.130  21.380  27.980  1.00  0.00            
ATOM     76  H32 BCD     1      21.080  21.580  25.730  1.00  0.00            
ATOM     77  H33 BCD     1      18.500  22.550  26.110  1.00  0.00            
ATOM     78  H34 BCD     1      18.560  20.640  24.620  1.00  0.00            
ATOM     79  H35 BCD     1      19.960  20.290  22.700  1.00  0.00            
ATOM     80  H36 BCD     1      21.120  18.970  24.820  1.00  0.00            
ATOM     81  H37 BCD     1      18.600  18.410  26.440  1.00  0.00            
ATOM     82  H38 BCD     1      19.800  16.550  25.920  1.00  0.00            
ATOM     83  H39 BCD     1      21.390  17.260  26.290  1.00  0.00            
ATOM     84  H40 BCD     1      20.560  17.510  28.410  1.00  0.00            
ATOM     85  C25 BCD     1      15.330  21.760  30.090  1.00  0.00            
ATOM     86  O21 BCD     1      14.620  20.640  29.650  1.00  0.00            
ATOM     87  C26 BCD     1      15.490  22.790  29.010  1.00  0.00            
ATOM     88  O22 BCD     1      14.260  23.280  28.520  1.00  0.00            
ATOM     89  C27 BCD     1      16.360  22.130  27.860  1.00  0.00            
ATOM     90  O23 BCD     1      16.630  23.070  26.820  1.00  0.00            
ATOM     91  C28 BCD     1      17.650  21.490  28.380  1.00  0.00            
ATOM     92  C29 BCD     1      17.420  20.550  29.550  1.00  0.00            
ATOM     93  O24 BCD     1      16.630  21.300  30.550  1.00  0.00            
ATOM     94  C30 BCD     1      18.650  20.050  30.250  1.00  0.00            
ATOM     95  O25 BCD     1      19.480  21.000  30.910  1.00  0.00            
ATOM     96  H41 BCD     1      14.880  22.360  30.890  1.00  0.00            
ATOM     97  H42 BCD     1      16.140  23.570  29.420  1.00  0.00            
ATOM     98  H43 BCD     1      14.340  24.220  28.340  1.00  0.00            
ATOM     99  H44 BCD     1      15.750  21.270  27.530  1.00  0.00            
ATOM    100  H45 BCD     1      15.860  23.500  26.430  1.00  0.00            
ATOM    101  H46 BCD     1      18.420  22.220  28.670  1.00  0.00            
ATOM    102  H47 BCD     1      16.900  19.670  29.150  1.00  0.00            
ATOM    103  H48 BCD     1      18.200  19.420  31.030  1.00  0.00            
ATOM    104  H49 BCD     1      19.280  19.380  29.640  1.00  0.00            
ATOM    105  H50 BCD     1      20.360  20.920  30.530  1.00  0.00            
ATOM    106  C31 BCD     1      11.770  18.250  31.340  1.00  0.00            
ATOM    107  O26 BCD     1      11.740  17.440  30.150  1.00  0.00            
ATOM    108  C32 BCD     1      11.440  19.690  31.100  1.00  0.00            
ATOM    109  O27 BCD     1      10.170  19.850  30.510  1.00  0.00            
ATOM    110  C33 BCD     1      12.440  20.390  30.140  1.00  0.00            
ATOM    111  C34 BCD     1      13.810  20.180  30.730  1.00  0.00            
ATOM    112  C35 BCD     1      14.090  18.780  31.080  1.00  0.00            
ATOM    113  O28 BCD     1      13.080  18.170  31.860  1.00  0.00            
ATOM    114  C36 BCD     1      15.400  18.600  31.900  1.00  0.00            
ATOM    115  O29 BCD     1      15.400  19.420  33.060  1.00  0.00            
ATOM    116  O30 BCD     1      12.080  21.750  29.860  1.00  0.00            
ATOM    117  H51 BCD     1      11.120  17.810  32.110  1.00  0.00            
ATOM    118  H52 BCD     1      11.410  20.210  32.070  1.00  0.00            
ATOM    119  H53 BCD     1      10.210  20.700  30.070  1.00  0.00            
ATOM    120  H54 BCD     1      12.330  19.940  29.140  1.00  0.00            
ATOM    121  H55 BCD     1      12.650  22.100  29.170  1.00  0.00            
ATOM    122  H56 BCD     1      13.790  20.740  31.670  1.00  0.00            
ATOM    123  H57 BCD     1      14.220  18.150  30.200  1.00  0.00            
ATOM    124  H58 BCD     1      15.500  17.530  32.140  1.00  0.00            
ATOM    125  H59 BCD     1      16.250  18.840  31.250  1.00  0.00            
ATOM    126  H60 BCD     1      16.220  19.910  32.980  1.00  0.00            
ATOM    127  C37 BCD     1       9.950  14.280  28.270  1.00  0.00            
ATOM    128  O31 BCD     1      11.020  14.470  27.320  1.00  0.00            
ATOM    129  C38 BCD     1       9.090  15.580  28.380  1.00  0.00            
ATOM    130  O32 BCD     1       8.480  15.960  27.150  1.00  0.00            
ATOM    131  C39 BCD     1      10.020  16.710  28.770  1.00  0.00            
ATOM    132  O33 BCD     1       9.350  17.990  28.910  1.00  0.00            
ATOM    133  C40 BCD     1      10.730  16.440  30.060  1.00  0.00            
ATOM    134  C41 BCD     1      11.420  15.080  30.050  1.00  0.00            
ATOM    135  O34 BCD     1      10.600  14.010  29.510  1.00  0.00            
ATOM    136  C42 BCD     1      11.800  14.790  31.510  1.00  0.00            
ATOM    137  O35 BCD     1      10.730  14.340  32.400  1.00  0.00            
ATOM    138  H61 BCD     1       9.390  13.380  27.990  1.00  0.00            
ATOM    139  H62 BCD     1       8.380  15.440  29.210  1.00  0.00            
ATOM    140  H63 BCD     1       8.030  16.800  27.210  1.00  0.00            
ATOM    141  H64 BCD     1      10.780  16.820  27.980  1.00  0.00            
ATOM    142  H65 BCD     1       9.980  18.600  29.310  1.00  0.00            
ATOM    143  H66 BCD     1      10.090  16.430  30.950  1.00  0.00            
ATOM    144  H67 BCD     1      12.310  15.100  29.410  1.00  0.00            
ATOM    145  H68 BCD     1      12.540  13.970  31.480  1.00  0.00            
ATOM    146  H69 BCD     1      12.280  15.640  32.000  1.00  0.00            
ATOM    147  H70 BCD     1      11.160  13.910  33.150  1.00  0.00            
ATOM    148  C1  ER3     2      15.970  13.870  34.850  1.00  0.00            
ATOM    149  O1  ER3     2      16.160  13.600  33.450  1.00  0.00            
ATOM    150  C2  ER3     2      15.500  14.390  32.560  1.00  0.00            
ATOM    151  O2  ER3     2      14.760  15.350  32.740  1.00  0.00            
ATOM    152  N1  ER3     2      15.740  13.870  31.330  1.00  0.00            
ATOM    153  C3  ER3     2      15.300  14.350  30.180  1.00  0.00            
ATOM    154  N2  ER3     2      15.830  13.850  29.110  1.00  0.00            
ATOM    155  C4  ER3     2      15.650  14.790  28.180  1.00  0.00            
ATOM    156  C5  ER3     2      16.090  14.800  26.830  1.00  0.00            
ATOM    157  C6  ER3     2      15.730  15.900  25.960  1.00  0.00            
ATOM    158  C7  ER3     2      14.870  16.930  26.440  1.00  0.00            
ATOM    159  C8  ER3     2      14.680  18.130  25.520  1.00  0.00            
ATOM    160  O3  ER3     2      15.580  18.450  24.730  1.00  0.00            
ATOM    161  C9  ER3     2      13.570  19.100  25.860  1.00  0.00            
ATOM    162  C10 ER3     2      13.760  20.600  25.800  1.00  0.00            
ATOM    163  C11 ER3     2      12.740  21.450  26.250  1.00  0.00            
ATOM    164  C12 ER3     2      11.470  20.910  26.570  1.00  0.00            
ATOM    165  C13 ER3     2      11.290  19.510  26.540  1.00  0.00            
ATOM    166  C14 ER3     2      12.340  18.600  26.310  1.00  0.00            
ATOM    167  C15 ER3     2      14.420  16.880  27.800  1.00  0.00            
ATOM    168  C16 ER3     2      14.820  15.820  28.680  1.00  0.00            
ATOM    169  N3  ER3     2      14.710  15.580  30.070  1.00  0.00            
ATOM    170  H1  ER3     2      16.670  13.260  35.430  1.00  0.00            
ATOM    171  H2  ER3     2      16.230  14.930  35.000  1.00  0.00            
ATOM    172  H3  ER3     2      14.900  13.750  35.060  1.00  0.00            
ATOM    173  H4  ER3     2      16.490  13.190  31.340  1.00  0.00            
ATOM    174  H5  ER3     2      16.650  13.970  26.420  1.00  0.00            
ATOM    175  H6  ER3     2      16.000  15.780  24.920  1.00  0.00            
ATOM    176  H7  ER3     2      14.700  21.010  25.470  1.00  0.00            
ATOM    177  H8  ER3     2      12.940  22.500  26.450  1.00  0.00            
ATOM    178  H9  ER3     2      10.620  21.520  26.840  1.00  0.00            
ATOM    179  H10 ER3     2      10.360  19.150  26.980  1.00  0.00            
ATOM    180  H11 ER3     2      12.160  17.530  26.260  1.00  0.00            
ATOM    181  H12 ER3     2      13.900  17.770  28.180  1.00  0.00            
ATOM    182  H13 ER3     2      14.320  16.060  30.870  1.00  0.00            
TER
ENDMDL
MODEL        1
ATOM      1  C1  BCD     1       7.290  32.380  26.010  1.00  0.00            
ATOM      2  O1  BCD     1       7.390  33.620  26.800  1.00  0.00            
ATOM      3  C2  BCD     1       6.920  31.230  26.910  1.00  0.00            
ATOM      4  O2  BCD     1       5.580  31.480  27.450  1.00  0.00            
ATOM      5  C3  BCD     1       7.940  31.070  28.070  1.00  0.00            
ATOM      6  O3  BCD     1       7.550  30.040  29.010  1.00  0.00            
ATOM      7  C4  BCD     1       9.320  30.840  27.430  1.00  0.00            
ATOM      8  C5  BCD     1       9.660  32.040  26.520  1.00  0.00            
ATOM      9  O4  BCD     1       8.590  32.140  25.510  1.00  0.00            
ATOM     10  C6  BCD     1      10.960  31.800  25.760  1.00  0.00            
ATOM     11  O5  BCD     1      11.040  32.640  24.610  1.00  0.00            
ATOM     12  H1  BCD     1       6.650  32.580  25.150  1.00  0.00            
ATOM     13  H2  BCD     1       7.030  30.270  26.380  1.00  0.00            
ATOM     14  H3  BCD     1       5.590  32.280  27.990  1.00  0.00            
ATOM     15  H4  BCD     1       8.060  31.990  28.650  1.00  0.00            
ATOM     16  H5  BCD     1       8.050  30.280  29.780  1.00  0.00            
ATOM     17  H6  BCD     1       9.350  29.910  26.850  1.00  0.00            
ATOM     18  H7  BCD     1       9.680  32.950  27.130  1.00  0.00            
ATOM     19  H8  BCD     1      11.830  31.970  26.410  1.00  0.00            
ATOM     20  H9  BCD     1      11.030  30.740  25.460  1.00  0.00            
ATOM     21  H10 BCD     1      10.160  32.990  24.520  1.00  0.00            
ATOM     22  C7  BCD     1       5.790  37.070  28.040  1.00  0.00            
ATOM     23  O6  BCD     1       7.200  37.490  28.190  1.00  0.00            
ATOM     24  C8  BCD     1       5.500  35.850  28.910  1.00  0.00            
ATOM     25  O7  BCD     1       5.620  36.200  30.240  1.00  0.00            
ATOM     26  C9  BCD     1       6.420  34.710  28.560  1.00  0.00            
ATOM     27  O8  BCD     1       6.140  33.510  29.260  1.00  0.00            
ATOM     28  C10 BCD     1       6.290  34.450  27.100  1.00  0.00            
ATOM     29  C11 BCD     1       6.400  35.740  26.190  1.00  0.00            
ATOM     30  O9  BCD     1       5.640  36.880  26.690  1.00  0.00            
ATOM     31  C12 BCD     1       5.970  35.410  24.730  1.00  0.00            
ATOM     32  O10 BCD     1       4.620  35.000  24.710  1.00  0.00            
ATOM     33  H11 BCD     1       5.160  37.910  28.350  1.00  0.00            
ATOM     34  H12 BCD     1       4.490  35.540  28.620  1.00  0.00            
ATOM     35  H13 BCD     1       5.210  35.520  30.790  1.00  0.00            
ATOM     36  H14 BCD     1       7.440  35.000  28.830  1.00  0.00            
ATOM     37  H15 BCD     1       6.530  33.670  30.120  1.00  0.00            
ATOM     38  H16 BCD     1       5.340  33.910  27.010  1.00  0.00            
ATOM     39  H17 BCD     1       7.470  35.980  26.260  1.00  0.00            
ATOM     40  H18 BCD     1       6.040  36.310  24.110  1.00  0.00            
ATOM     41  H19 BCD     1       6.510  34.590  24.250  1.00  0.00            
ATOM     42  H20 BCD     1       4.500  34.240  24.140  1.00  0.00            
ATOM     43  C13 BCD     1       9.460  40.800  29.290  1.00  0.00            
ATOM     44  O11 BCD     1      10.320  39.890  30.000  1.00  0.00            
ATOM     45  C14 BCD     1       8.100  40.770  29.980  1.00  0.00            
ATOM     46  O12 BCD     1       8.210  41.270  31.380  1.00  0.00            
ATOM     47  C15 BCD     1       7.510  39.320  29.770  1.00  0.00            
ATOM     48  O13 BCD     1       6.190  39.080  30.280  1.00  0.00            
ATOM     49  C16 BCD     1       7.450  38.940  28.290  1.00  0.00            
ATOM     50  C17 BCD     1       8.800  39.150  27.560  1.00  0.00            
ATOM     51  O14 BCD     1       9.330  40.480  27.880  1.00  0.00            
ATOM     52  C18 BCD     1       8.710  38.850  26.060  1.00  0.00            
ATOM     53  O15 BCD     1       7.990  39.780  25.340  1.00  0.00            
ATOM     54  H21 BCD     1       9.930  41.780  29.410  1.00  0.00            
ATOM     55  H22 BCD     1       7.480  41.520  29.480  1.00  0.00            
ATOM     56  H23 BCD     1       8.910  40.730  31.760  1.00  0.00            
ATOM     57  H24 BCD     1       8.240  38.620  30.200  1.00  0.00            
ATOM     58  H25 BCD     1       5.870  38.190  30.100  1.00  0.00            
ATOM     59  H26 BCD     1       6.630  39.410  27.740  1.00  0.00            
ATOM     60  H27 BCD     1       9.480  38.490  28.100  1.00  0.00            
ATOM     61  H28 BCD     1       9.740  38.820  25.680  1.00  0.00            
ATOM     62  H29 BCD     1       8.190  37.910  25.850  1.00  0.00            
ATOM     63  H30 BCD     1       8.420  40.630  25.360  1.00  0.00            
ATOM     64  C19 BCD     1      14.260  39.820  31.450  1.00  0.00            
ATOM     65  O16 BCD     1      14.290  38.480  31.920  1.00  0.00            
ATOM     66  C20 BCD     1      13.180  40.660  32.180  1.00  0.00            
ATOM     67  O17 BCD     1      13.410  40.710  33.570  1.00  0.00            
ATOM     68  C21 BCD     1      11.780  40.200  31.760  1.00  0.00            
ATOM     69  O18 BCD     1      10.800  41.040  32.420  1.00  0.00            
ATOM     70  C22 BCD     1      11.650  40.310  30.280  1.00  0.00            
ATOM     71  C23 BCD     1      12.740  39.490  29.540  1.00  0.00            
ATOM     72  O19 BCD     1      14.010  39.820  30.030  1.00  0.00            
ATOM     73  C24 BCD     1      12.650  39.730  28.100  1.00  0.00            
ATOM     74  O20 BCD     1      13.680  39.020  27.380  1.00  0.00            
ATOM     75  H31 BCD     1      15.210  40.250  31.780  1.00  0.00            
ATOM     76  H32 BCD     1      13.200  41.650  31.720  1.00  0.00            
ATOM     77  H33 BCD     1      12.820  41.320  34.020  1.00  0.00            
ATOM     78  H34 BCD     1      11.680  39.130  31.990  1.00  0.00            
ATOM     79  H35 BCD     1      10.670  40.590  33.260  1.00  0.00            
ATOM     80  H36 BCD     1      11.710  41.380  30.040  1.00  0.00            
ATOM     81  H37 BCD     1      12.520  38.430  29.710  1.00  0.00            
ATOM     82  H38 BCD     1      11.650  39.380  27.800  1.00  0.00            
ATOM     83  H39 BCD     1      12.720  40.810  27.910  1.00  0.00            
ATOM     84  H40 BCD     1      13.450  38.090  27.460  1.00  0.00            
ATOM     85  C25 BCD     1      16.530  35.880  33.900  1.00  0.00            
ATOM     86  O21 BCD     1      15.620  35.040  33.180  1.00  0.00            
ATOM     87  C26 BCD     1      15.720  36.690  34.840  1.00  0.00            
ATOM     88  O22 BCD     1      15.160  35.920  35.940  1.00  0.00            
ATOM     89  C27 BCD     1      14.700  37.540  34.120  1.00  0.00            
ATOM     90  O23 BCD     1      14.270  38.640  34.920  1.00  0.00            
ATOM     91  C28 BCD     1      15.290  38.160  32.890  1.00  0.00            
ATOM     92  C29 BCD     1      16.400  37.440  32.090  1.00  0.00            
ATOM     93  O24 BCD     1      17.200  36.750  33.020  1.00  0.00            
ATOM     94  C30 BCD     1      17.350  38.350  31.350  1.00  0.00            
ATOM     95  O25 BCD     1      17.860  39.470  32.110  1.00  0.00            
ATOM     96  H41 BCD     1      17.350  35.290  34.330  1.00  0.00            
ATOM     97  H42 BCD     1      16.390  37.370  35.380  1.00  0.00            
ATOM     98  H43 BCD     1      14.650  35.220  35.530  1.00  0.00            
ATOM     99  H44 BCD     1      13.820  36.960  33.820  1.00  0.00            
ATOM    100  H45 BCD     1      13.750  39.260  34.410  1.00  0.00            
ATOM    101  H46 BCD     1      15.720  39.120  33.210  1.00  0.00            
ATOM    102  H47 BCD     1      16.030  36.720  31.340  1.00  0.00            
ATOM    103  H48 BCD     1      18.160  37.780  30.880  1.00  0.00            
ATOM    104  H49 BCD     1      16.770  38.780  30.530  1.00  0.00            
ATOM    105  H50 BCD     1      18.810  39.520  31.980  1.00  0.00            
ATOM    106  C31 BCD     1      14.820  31.180  32.060  1.00  0.00            
ATOM    107  O26 BCD     1      13.740  31.460  31.200  1.00  0.00            
ATOM    108  C32 BCD     1      14.590  31.410  33.550  1.00  0.00            
ATOM    109  O27 BCD     1      13.360  30.830  33.850  1.00  0.00            
ATOM    110  C33 BCD     1      14.600  32.930  33.770  1.00  0.00            
ATOM    111  C34 BCD     1      15.860  33.590  33.210  1.00  0.00            
ATOM    112  C35 BCD     1      16.060  33.160  31.750  1.00  0.00            
ATOM    113  O28 BCD     1      16.080  31.710  31.670  1.00  0.00            
ATOM    114  C36 BCD     1      17.330  33.630  31.170  1.00  0.00            
ATOM    115  O29 BCD     1      18.380  33.210  32.010  1.00  0.00            
ATOM    116  O30 BCD     1      14.450  33.300  35.150  1.00  0.00            
ATOM    117  H51 BCD     1      14.990  30.090  32.060  1.00  0.00            
ATOM    118  H52 BCD     1      15.390  30.930  34.140  1.00  0.00            
ATOM    119  H53 BCD     1      13.230  30.840  34.810  1.00  0.00            
ATOM    120  H54 BCD     1      13.750  33.270  33.170  1.00  0.00            
ATOM    121  H55 BCD     1      13.850  32.710  35.610  1.00  0.00            
ATOM    122  H56 BCD     1      16.710  33.310  33.850  1.00  0.00            
ATOM    123  H57 BCD     1      15.250  33.540  31.110  1.00  0.00            
ATOM    124  H58 BCD     1      17.390  33.140  30.190  1.00  0.00            
ATOM    125  H59 BCD     1      17.350  34.700  30.920  1.00  0.00            
ATOM    126  H60 BCD     1      19.270  33.560  31.900  1.00  0.00            
ATOM    127  C37 BCD     1      11.350  29.720  28.190  1.00  0.00            
ATOM    128  O31 BCD     1      10.320  30.700  28.380  1.00  0.00            
ATOM    129  C38 BCD     1      11.500  28.990  29.500  1.00  0.00            
ATOM    130  O32 BCD     1      10.390  28.260  29.960  1.00  0.00            
ATOM    131  C39 BCD     1      11.960  29.890  30.640  1.00  0.00            
ATOM    132  O33 BCD     1      12.030  29.280  31.910  1.00  0.00            
ATOM    133  C40 BCD     1      13.310  30.490  30.270  1.00  0.00            
ATOM    134  C41 BCD     1      13.180  31.250  28.910  1.00  0.00            
ATOM    135  O34 BCD     1      12.690  30.320  27.950  1.00  0.00            
ATOM    136  C42 BCD     1      14.450  31.820  28.360  1.00  0.00            
ATOM    137  O35 BCD     1      14.150  32.520  27.140  1.00  0.00            
ATOM    138  H61 BCD     1      11.070  29.000  27.410  1.00  0.00            
ATOM    139  H62 BCD     1      12.260  28.220  29.290  1.00  0.00            
ATOM    140  H63 BCD     1      10.680  27.950  30.830  1.00  0.00            
ATOM    141  H64 BCD     1      11.230  30.690  30.840  1.00  0.00            
ATOM    142  H65 BCD     1      12.240  29.930  32.590  1.00  0.00            
ATOM    143  H66 BCD     1      14.100  29.750  30.100  1.00  0.00            
ATOM    144  H67 BCD     1      12.510  32.110  28.880  1.00  0.00            
ATOM    145  H68 BCD     1      14.940  32.460  29.110  1.00  0.00            
ATOM    146  H69 BCD     1      15.130  30.990  28.160  1.00  0.00            
ATOM    147  H70 BCD     1      14.700  32.090  26.480  1.00  0.00            
ATOM    148  C1  ER3     2       9.610  37.020  22.310  1.00  0.00            
ATOM    149  O1  ER3     2      10.640  37.050  23.360  1.00  0.00            
ATOM    150  C2  ER3     2      10.500  36.300  24.450  1.00  0.00            
ATOM    151  O2  ER3     2       9.480  35.600  24.650  1.00  0.00            
ATOM    152  N1  ER3     2      11.510  36.550  25.330  1.00  0.00            
ATOM    153  C3  ER3     2      11.570  36.020  26.510  1.00  0.00            
ATOM    154  N2  ER3     2      12.590  36.240  27.310  1.00  0.00            
ATOM    155  C4  ER3     2      12.250  35.730  28.510  1.00  0.00            
ATOM    156  C5  ER3     2      13.020  35.690  29.650  1.00  0.00            
ATOM    157  C6  ER3     2      12.480  35.100  30.800  1.00  0.00            
ATOM    158  C7  ER3     2      11.210  34.460  30.760  1.00  0.00            
ATOM    159  C8  ER3     2      10.580  33.850  31.990  1.00  0.00            
ATOM    160  O3  ER3     2       9.710  33.000  31.900  1.00  0.00            
ATOM    161  C9  ER3     2      10.840  34.410  33.360  1.00  0.00            
ATOM    162  C10 ER3     2      10.720  33.550  34.460  1.00  0.00            
ATOM    163  C11 ER3     2      11.020  34.060  35.790  1.00  0.00            
ATOM    164  C12 ER3     2      11.450  35.420  35.890  1.00  0.00            
ATOM    165  C13 ER3     2      11.560  36.220  34.770  1.00  0.00            
ATOM    166  C14 ER3     2      11.270  35.720  33.490  1.00  0.00            
ATOM    167  C15 ER3     2      10.470  34.530  29.570  1.00  0.00            
ATOM    168  C16 ER3     2      11.020  35.180  28.430  1.00  0.00            
ATOM    169  N3  ER3     2      10.570  35.310  27.140  1.00  0.00            
ATOM    170  H1  ER3     2       9.960  37.540  21.400  1.00  0.00            
ATOM    171  H2  ER3     2       9.370  35.980  22.080  1.00  0.00            
ATOM    172  H3  ER3     2       8.660  37.500  22.590  1.00  0.00            
ATOM    173  H4  ER3     2      12.230  37.210  25.060  1.00  0.00            
ATOM    174  H5  ER3     2      14.050  36.020  29.630  1.00  0.00            
ATOM    175  H6  ER3     2      12.940  35.010  31.780  1.00  0.00            
ATOM    176  H7  ER3     2      10.390  32.540  34.240  1.00  0.00            
ATOM    177  H8  ER3     2      10.830  33.330  36.570  1.00  0.00            
ATOM    178  H9  ER3     2      11.650  35.890  36.850  1.00  0.00            
ATOM    179  H10 ER3     2      11.940  37.220  34.910  1.00  0.00            
ATOM    180  H11 ER3     2      11.380  36.300  32.570  1.00  0.00            
ATOM    181  H12 ER3     2       9.490  34.070  29.560  1.00  0.00            
ATOM    182  H13 ER3     2       9.750  35.020  26.640  1.00  0.00            
TER
ENDMDL
MODEL        1
ATOM      1  C1  BCD     1      23.790   3.400  26.770  1.00  0.00            
ATOM      2  O1  BCD     1      23.270   3.260  25.390  1.00  0.00            
ATOM      3  C2  BCD     1      22.720   3.150  27.840  1.00  0.00            
ATOM      4  O2  BCD     1      22.220   1.760  27.650  1.00  0.00            
ATOM      5  C3  BCD     1      21.580   4.100  27.600  1.00  0.00            
ATOM      6  O3  BCD     1      20.460   3.890  28.520  1.00  0.00            
ATOM      7  C4  BCD     1      22.120   5.520  27.650  1.00  0.00            
ATOM      8  C5  BCD     1      23.370   5.690  26.660  1.00  0.00            
ATOM      9  O4  BCD     1      24.290   4.700  26.850  1.00  0.00            
ATOM     10  C6  BCD     1      24.130   7.020  27.020  1.00  0.00            
ATOM     11  O5  BCD     1      24.380   7.160  28.410  1.00  0.00            
ATOM     12  H1  BCD     1      24.670   2.770  26.940  1.00  0.00            
ATOM     13  H2  BCD     1      23.230   3.420  28.780  1.00  0.00            
ATOM     14  H3  BCD     1      21.630   1.880  26.900  1.00  0.00            
ATOM     15  H4  BCD     1      21.130   4.020  26.600  1.00  0.00            
ATOM     16  H5  BCD     1      19.950   4.700  28.520  1.00  0.00            
ATOM     17  H6  BCD     1      22.450   5.810  28.660  1.00  0.00            
ATOM     18  H7  BCD     1      23.060   5.640  25.610  1.00  0.00            
ATOM     19  H8  BCD     1      25.080   7.100  26.460  1.00  0.00            
ATOM     20  H9  BCD     1      23.590   7.890  26.630  1.00  0.00            
ATOM     21  H10 BCD     1      25.280   6.860  28.570  1.00  0.00            
ATOM     22  C7  BCD     1      22.460   1.160  22.060  1.00  0.00            
ATOM     23  O6  BCD     1      22.290   2.440  21.470  1.00  0.00            
ATOM     24  C8  BCD     1      21.500   0.880  23.210  1.00  0.00            
ATOM     25  O7  BCD     1      20.090   0.800  22.820  1.00  0.00            
ATOM     26  C9  BCD     1      21.730   1.910  24.320  1.00  0.00            
ATOM     27  O8  BCD     1      20.810   1.710  25.400  1.00  0.00            
ATOM     28  C10 BCD     1      23.200   2.010  24.760  1.00  0.00            
ATOM     29  C11 BCD     1      24.160   1.950  23.600  1.00  0.00            
ATOM     30  O9  BCD     1      23.750   1.030  22.620  1.00  0.00            
ATOM     31  C12 BCD     1      25.580   1.500  24.110  1.00  0.00            
ATOM     32  O10 BCD     1      25.510   0.120  24.550  1.00  0.00            
ATOM     33  H11 BCD     1      22.280   0.360  21.330  1.00  0.00            
ATOM     34  H12 BCD     1      21.760  -0.070  23.710  1.00  0.00            
ATOM     35  H13 BCD     1      19.720   0.140  23.420  1.00  0.00            
ATOM     36  H14 BCD     1      21.480   2.880  23.880  1.00  0.00            
ATOM     37  H15 BCD     1      19.980   2.000  25.030  1.00  0.00            
ATOM     38  H16 BCD     1      23.420   1.190  25.450  1.00  0.00            
ATOM     39  H17 BCD     1      24.390   2.950  23.210  1.00  0.00            
ATOM     40  H18 BCD     1      26.270   1.570  23.270  1.00  0.00            
ATOM     41  H19 BCD     1      26.020   2.110  24.910  1.00  0.00            
ATOM     42  H20 BCD     1      26.400  -0.230  24.410  1.00  0.00            
ATOM     43  C13 BCD     1      21.620   3.760  17.650  1.00  0.00            
ATOM     44  O11 BCD     1      21.390   5.090  18.160  1.00  0.00            
ATOM     45  C14 BCD     1      20.580   2.770  18.140  1.00  0.00            
ATOM     46  O12 BCD     1      19.280   3.150  17.740  1.00  0.00            
ATOM     47  C15 BCD     1      20.710   2.670  19.650  1.00  0.00            
ATOM     48  O13 BCD     1      19.930   1.550  20.150  1.00  0.00            
ATOM     49  C16 BCD     1      22.180   2.380  20.050  1.00  0.00            
ATOM     50  C17 BCD     1      23.160   3.320  19.520  1.00  0.00            
ATOM     51  O14 BCD     1      22.860   3.320  18.110  1.00  0.00            
ATOM     52  C18 BCD     1      24.610   2.900  19.650  1.00  0.00            
ATOM     53  O15 BCD     1      24.890   1.660  18.970  1.00  0.00            
ATOM     54  H21 BCD     1      21.720   3.830  16.560  1.00  0.00            
ATOM     55  H22 BCD     1      20.890   1.860  17.630  1.00  0.00            
ATOM     56  H23 BCD     1      18.650   2.960  18.450  1.00  0.00            
ATOM     57  H24 BCD     1      20.390   3.640  20.060  1.00  0.00            
ATOM     58  H25 BCD     1      20.010   1.490  21.110  1.00  0.00            
ATOM     59  H26 BCD     1      22.360   1.370  19.660  1.00  0.00            
ATOM     60  H27 BCD     1      22.990   4.310  19.960  1.00  0.00            
ATOM     61  H28 BCD     1      25.270   3.680  19.250  1.00  0.00            
ATOM     62  H29 BCD     1      24.720   2.780  20.730  1.00  0.00            
ATOM     63  H30 BCD     1      24.270   1.710  18.240  1.00  0.00            
ATOM     64  C19 BCD     1      20.310   8.740  16.850  1.00  0.00            
ATOM     65  O16 BCD     1      19.510   8.820  18.090  1.00  0.00            
ATOM     66  C20 BCD     1      19.890   7.600  15.990  1.00  0.00            
ATOM     67  O17 BCD     1      18.600   7.890  15.450  1.00  0.00            
ATOM     68  C21 BCD     1      19.960   6.320  16.810  1.00  0.00            
ATOM     69  O18 BCD     1      19.530   5.260  15.940  1.00  0.00            
ATOM     70  C22 BCD     1      21.490   6.090  17.200  1.00  0.00            
ATOM     71  C23 BCD     1      22.010   7.320  17.930  1.00  0.00            
ATOM     72  O19 BCD     1      21.650   8.580  17.220  1.00  0.00            
ATOM     73  C24 BCD     1      23.560   7.380  18.310  1.00  0.00            
ATOM     74  O20 BCD     1      24.340   7.460  17.170  1.00  0.00            
ATOM     75  H31 BCD     1      20.240   9.690  16.300  1.00  0.00            
ATOM     76  H32 BCD     1      20.710   7.560  15.260  1.00  0.00            
ATOM     77  H33 BCD     1      18.090   8.030  16.250  1.00  0.00            
ATOM     78  H34 BCD     1      19.350   6.370  17.730  1.00  0.00            
ATOM     79  H35 BCD     1      19.570   4.460  16.470  1.00  0.00            
ATOM     80  H36 BCD     1      22.060   5.800  16.300  1.00  0.00            
ATOM     81  H37 BCD     1      21.520   7.390  18.910  1.00  0.00            
ATOM     82  H38 BCD     1      23.750   8.260  18.930  1.00  0.00            
ATOM     83  H39 BCD     1      23.750   6.530  18.980  1.00  0.00            
ATOM     84  H40 BCD     1      25.110   7.910  17.530  1.00  0.00            
ATOM     85  C25 BCD     1      16.780  11.100  20.100  1.00  0.00            
ATOM     86  O21 BCD     1      17.030  10.280  21.310  1.00  0.00            
ATOM     87  C26 BCD     1      16.150  10.180  19.040  1.00  0.00            
ATOM     88  O22 BCD     1      14.980   9.510  19.570  1.00  0.00            
ATOM     89  C27 BCD     1      17.220   9.160  18.510  1.00  0.00            
ATOM     90  O23 BCD     1      16.710   8.390  17.390  1.00  0.00            
ATOM     91  C28 BCD     1      18.550   9.860  18.120  1.00  0.00            
ATOM     92  C29 BCD     1      18.980  10.890  19.200  1.00  0.00            
ATOM     93  O24 BCD     1      17.940  11.760  19.540  1.00  0.00            
ATOM     94  C30 BCD     1      20.150  11.690  18.630  1.00  0.00            
ATOM     95  O25 BCD     1      19.860  12.380  17.380  1.00  0.00            
ATOM     96  H41 BCD     1      15.990  11.820  20.370  1.00  0.00            
ATOM     97  H42 BCD     1      15.920  10.750  18.130  1.00  0.00            
ATOM     98  H43 BCD     1      14.710   8.710  19.120  1.00  0.00            
ATOM     99  H44 BCD     1      17.570   8.530  19.340  1.00  0.00            
ATOM    100  H45 BCD     1      15.780   8.140  17.430  1.00  0.00            
ATOM    101  H46 BCD     1      18.430  10.330  17.140  1.00  0.00            
ATOM    102  H47 BCD     1      19.310  10.480  20.160  1.00  0.00            
ATOM    103  H48 BCD     1      20.450  12.420  19.390  1.00  0.00            
ATOM    104  H49 BCD     1      20.990  11.000  18.520  1.00  0.00            
ATOM    105  H50 BCD     1      19.200  13.040  17.640  1.00  0.00            
ATOM    106  C31 BCD     1      17.070  10.180  25.280  1.00  0.00            
ATOM    107  O26 BCD     1      17.990   9.110  25.160  1.00  0.00            
ATOM    108  C32 BCD     1      15.770   9.760  24.710  1.00  0.00            
ATOM    109  O27 BCD     1      15.240   8.630  25.420  1.00  0.00            
ATOM    110  C33 BCD     1      15.910   9.550  23.230  1.00  0.00            
ATOM    111  C34 BCD     1      16.540  10.720  22.600  1.00  0.00            
ATOM    112  C35 BCD     1      17.790  11.120  23.280  1.00  0.00            
ATOM    113  O28 BCD     1      17.530  11.370  24.660  1.00  0.00            
ATOM    114  C36 BCD     1      18.280  12.390  22.700  1.00  0.00            
ATOM    115  O29 BCD     1      19.330  12.860  23.580  1.00  0.00            
ATOM    116  O30 BCD     1      14.660   9.380  22.620  1.00  0.00            
ATOM    117  H51 BCD     1      16.840  10.370  26.340  1.00  0.00            
ATOM    118  H52 BCD     1      15.060  10.590  24.880  1.00  0.00            
ATOM    119  H53 BCD     1      14.520   8.230  24.920  1.00  0.00            
ATOM    120  H54 BCD     1      16.590   8.700  23.040  1.00  0.00            
ATOM    121  H55 BCD     1      14.800   9.280  21.680  1.00  0.00            
ATOM    122  H56 BCD     1      15.890  11.610  22.630  1.00  0.00            
ATOM    123  H57 BCD     1      18.590  10.380  23.170  1.00  0.00            
ATOM    124  H58 BCD     1      18.720  12.230  21.710  1.00  0.00            
ATOM    125  H59 BCD     1      17.520  13.180  22.560  1.00  0.00            
ATOM    126  H60 BCD     1      19.170  12.430  24.430  1.00  0.00            
ATOM    127  C37 BCD     1      20.680   7.430  27.960  1.00  0.00            
ATOM    128  O31 BCD     1      21.000   6.240  27.240  1.00  0.00            
ATOM    129  C38 BCD     1      19.180   7.510  28.270  1.00  0.00            
ATOM    130  O32 BCD     1      18.820   6.330  29.100  1.00  0.00            
ATOM    131  C39 BCD     1      18.240   7.720  27.170  1.00  0.00            
ATOM    132  O33 BCD     1      16.900   7.970  27.690  1.00  0.00            
ATOM    133  C40 BCD     1      18.800   8.950  26.340  1.00  0.00            
ATOM    134  C41 BCD     1      20.290   8.690  25.860  1.00  0.00            
ATOM    135  O34 BCD     1      21.020   8.580  27.140  1.00  0.00            
ATOM    136  C42 BCD     1      20.890   9.710  24.990  1.00  0.00            
ATOM    137  O35 BCD     1      21.030  10.950  25.690  1.00  0.00            
ATOM    138  H61 BCD     1      21.390   7.590  28.770  1.00  0.00            
ATOM    139  H62 BCD     1      18.990   8.350  28.950  1.00  0.00            
ATOM    140  H63 BCD     1      17.860   6.420  29.150  1.00  0.00            
ATOM    141  H64 BCD     1      18.290   6.840  26.500  1.00  0.00            
ATOM    142  H65 BCD     1      16.310   8.100  26.940  1.00  0.00            
ATOM    143  H66 BCD     1      18.770   9.830  26.990  1.00  0.00            
ATOM    144  H67 BCD     1      20.240   7.790  25.240  1.00  0.00            
ATOM    145  H68 BCD     1      21.880   9.280  24.840  1.00  0.00            
ATOM    146  H69 BCD     1      20.320   9.770  24.050  1.00  0.00            
ATOM    147  H70 BCD     1      21.760  11.490  25.380  1.00  0.00            
ATOM    148  C1  ER3     2      28.730   5.140  23.420  1.00  0.00            
ATOM    149  O1  ER3     2      27.640   5.980  22.920  1.00  0.00            
ATOM    150  C2  ER3     2      26.400   5.690  23.310  1.00  0.00            
ATOM    151  O2  ER3     2      26.020   4.810  24.030  1.00  0.00            
ATOM    152  N1  ER3     2      25.490   6.550  22.690  1.00  0.00            
ATOM    153  C3  ER3     2      24.170   6.530  22.610  1.00  0.00            
ATOM    154  N2  ER3     2      23.600   7.520  21.900  1.00  0.00            
ATOM    155  C4  ER3     2      22.260   7.300  22.080  1.00  0.00            
ATOM    156  C5  ER3     2      21.190   8.060  21.530  1.00  0.00            
ATOM    157  C6  ER3     2      19.860   7.740  21.950  1.00  0.00            
ATOM    158  C7  ER3     2      19.630   6.590  22.740  1.00  0.00            
ATOM    159  C8  ER3     2      18.150   6.170  22.930  1.00  0.00            
ATOM    160  O3  ER3     2      17.840   5.740  24.060  1.00  0.00            
ATOM    161  C9  ER3     2      17.190   6.120  21.840  1.00  0.00            
ATOM    162  C10 ER3     2      15.830   5.790  22.060  1.00  0.00            
ATOM    163  C11 ER3     2      14.930   5.610  20.980  1.00  0.00            
ATOM    164  C12 ER3     2      15.420   5.560  19.710  1.00  0.00            
ATOM    165  C13 ER3     2      16.780   5.750  19.430  1.00  0.00            
ATOM    166  C14 ER3     2      17.630   5.960  20.530  1.00  0.00            
ATOM    167  C15 ER3     2      20.710   5.870  23.210  1.00  0.00            
ATOM    168  C16 ER3     2      22.030   6.240  22.860  1.00  0.00            
ATOM    169  N3  ER3     2      23.240   5.710  23.220  1.00  0.00            
ATOM    170  H1  ER3     2      28.570   4.150  22.960  1.00  0.00            
ATOM    171  H2  ER3     2      29.690   5.570  23.130  1.00  0.00            
ATOM    172  H3  ER3     2      28.580   5.010  24.500  1.00  0.00            
ATOM    173  H4  ER3     2      25.980   7.150  22.030  1.00  0.00            
ATOM    174  H5  ER3     2      21.480   8.820  20.810  1.00  0.00            
ATOM    175  H6  ER3     2      19.000   8.210  21.480  1.00  0.00            
ATOM    176  H7  ER3     2      15.510   5.890  23.090  1.00  0.00            
ATOM    177  H8  ER3     2      13.880   5.430  21.200  1.00  0.00            
ATOM    178  H9  ER3     2      14.750   5.290  18.900  1.00  0.00            
ATOM    179  H10 ER3     2      17.150   5.730  18.410  1.00  0.00            
ATOM    180  H11 ER3     2      18.710   5.950  20.370  1.00  0.00            
ATOM    181  H12 ER3     2      20.590   5.060  23.920  1.00  0.00            
ATOM    182  H13 ER3     2      23.420   4.890  23.790  1.00  0.00            
TER
ENDMDL
MODEL        1
ATOM      1  C1  BCD     1      10.100  32.080  24.090  1.00  0.00            
ATOM      2  O1  BCD     1      10.680  30.790  24.460  1.00  0.00            
ATOM      3  C2  BCD     1       9.740  32.130  22.580  1.00  0.00            
ATOM      4  O2  BCD     1       8.650  31.320  22.300  1.00  0.00            
ATOM      5  C3  BCD     1      11.000  31.860  21.750  1.00  0.00            
ATOM      6  O3  BCD     1      10.690  32.050  20.400  1.00  0.00            
ATOM      7  C4  BCD     1      12.260  32.680  22.210  1.00  0.00            
ATOM      8  C5  BCD     1      12.280  33.010  23.730  1.00  0.00            
ATOM      9  O4  BCD     1      11.000  33.170  24.310  1.00  0.00            
ATOM     10  C6  BCD     1      13.140  34.200  23.980  1.00  0.00            
ATOM     11  O5  BCD     1      13.230  34.480  25.380  1.00  0.00            
ATOM     12  H1  BCD     1       9.310  32.270  24.820  1.00  0.00            
ATOM     13  H2  BCD     1       9.460  33.160  22.290  1.00  0.00            
ATOM     14  H3  BCD     1       8.920  30.410  22.390  1.00  0.00            
ATOM     15  H4  BCD     1      11.220  30.800  21.930  1.00  0.00            
ATOM     16  H5  BCD     1      10.290  31.240  20.080  1.00  0.00            
ATOM     17  H6  BCD     1      12.210  33.660  21.720  1.00  0.00            
ATOM     18  H7  BCD     1      12.770  32.140  24.180  1.00  0.00            
ATOM     19  H8  BCD     1      14.130  33.990  23.540  1.00  0.00            
ATOM     20  H9  BCD     1      12.700  35.080  23.500  1.00  0.00            
ATOM     21  H10 BCD     1      12.370  34.810  25.650  1.00  0.00            
ATOM     22  C7  BCD     1       9.320  27.360  26.260  1.00  0.00            
ATOM     23  O6  BCD     1      10.640  26.790  26.390  1.00  0.00            
ATOM     24  C8  BCD     1       8.950  27.510  24.840  1.00  0.00            
ATOM     25  O7  BCD     1       9.080  26.170  24.280  1.00  0.00            
ATOM     26  C9  BCD     1       9.840  28.590  24.130  1.00  0.00            
ATOM     27  O8  BCD     1       9.380  28.800  22.780  1.00  0.00            
ATOM     28  C10 BCD     1       9.730  29.860  24.930  1.00  0.00            
ATOM     29  C11 BCD     1      10.060  29.660  26.400  1.00  0.00            
ATOM     30  O9  BCD     1       9.200  28.630  26.880  1.00  0.00            
ATOM     31  C12 BCD     1       9.960  30.820  27.290  1.00  0.00            
ATOM     32  O10 BCD     1       8.640  31.420  27.170  1.00  0.00            
ATOM     33  H11 BCD     1       8.550  26.770  26.790  1.00  0.00            
ATOM     34  H12 BCD     1       7.950  27.970  24.830  1.00  0.00            
ATOM     35  H13 BCD     1       9.920  25.790  24.520  1.00  0.00            
ATOM     36  H14 BCD     1      10.830  28.150  24.250  1.00  0.00            
ATOM     37  H15 BCD     1       9.250  27.940  22.360  1.00  0.00            
ATOM     38  H16 BCD     1       8.730  30.290  24.840  1.00  0.00            
ATOM     39  H17 BCD     1      11.090  29.260  26.400  1.00  0.00            
ATOM     40  H18 BCD     1      10.040  30.410  28.300  1.00  0.00            
ATOM     41  H19 BCD     1      10.820  31.500  27.230  1.00  0.00            
ATOM     42  H20 BCD     1       8.580  32.040  27.900  1.00  0.00            
ATOM     43  C13 BCD     1      12.750  23.540  27.790  1.00  0.00            
ATOM     44  O11 BCD     1      13.830  24.500  27.840  1.00  0.00            
ATOM     45  C14 BCD     1      12.210  23.360  26.360  1.00  0.00            
ATOM     46  O12 BCD     1      13.130  22.830  25.490  1.00  0.00            
ATOM     47  C15 BCD     1      11.730  24.720  25.810  1.00  0.00            
ATOM     48  O13 BCD     1      11.090  24.650  24.520  1.00  0.00            
ATOM     49  C16 BCD     1      10.800  25.440  26.860  1.00  0.00            
ATOM     50  C17 BCD     1      11.350  25.390  28.320  1.00  0.00            
ATOM     51  O14 BCD     1      11.680  24.040  28.600  1.00  0.00            
ATOM     52  C18 BCD     1      10.280  25.950  29.260  1.00  0.00            
ATOM     53  O15 BCD     1      10.940  26.020  30.530  1.00  0.00            
ATOM     54  H21 BCD     1      13.020  22.550  28.180  1.00  0.00            
ATOM     55  H22 BCD     1      11.310  22.740  26.290  1.00  0.00            
ATOM     56  H23 BCD     1      13.990  22.910  25.920  1.00  0.00            
ATOM     57  H24 BCD     1      12.630  25.330  25.730  1.00  0.00            
ATOM     58  H25 BCD     1      11.840  24.370  23.980  1.00  0.00            
ATOM     59  H26 BCD     1       9.810  24.970  26.870  1.00  0.00            
ATOM     60  H27 BCD     1      12.240  26.030  28.290  1.00  0.00            
ATOM     61  H28 BCD     1       9.960  26.950  28.930  1.00  0.00            
ATOM     62  H29 BCD     1       9.520  25.170  29.220  1.00  0.00            
ATOM     63  H30 BCD     1      10.270  26.160  31.200  1.00  0.00            
ATOM     64  C19 BCD     1      17.620  24.770  29.130  1.00  0.00            
ATOM     65  O16 BCD     1      17.680  26.070  28.550  1.00  0.00            
ATOM     66  C20 BCD     1      17.440  23.590  28.160  1.00  0.00            
ATOM     67  O17 BCD     1      18.510  23.680  27.190  1.00  0.00            
ATOM     68  C21 BCD     1      16.110  23.680  27.470  1.00  0.00            
ATOM     69  O18 BCD     1      15.900  22.430  26.810  1.00  0.00            
ATOM     70  C22 BCD     1      15.020  23.970  28.490  1.00  0.00            
ATOM     71  C23 BCD     1      15.310  24.920  29.680  1.00  0.00            
ATOM     72  O19 BCD     1      16.660  24.680  30.140  1.00  0.00            
ATOM     73  C24 BCD     1      14.330  24.790  30.770  1.00  0.00            
ATOM     74  O20 BCD     1      14.340  23.450  31.310  1.00  0.00            
ATOM     75  H31 BCD     1      18.590  24.580  29.590  1.00  0.00            
ATOM     76  H32 BCD     1      17.460  22.660  28.740  1.00  0.00            
ATOM     77  H33 BCD     1      18.240  23.480  26.290  1.00  0.00            
ATOM     78  H34 BCD     1      16.060  24.530  26.780  1.00  0.00            
ATOM     79  H35 BCD     1      16.480  22.430  26.050  1.00  0.00            
ATOM     80  H36 BCD     1      14.940  22.960  28.920  1.00  0.00            
ATOM     81  H37 BCD     1      15.290  25.990  29.460  1.00  0.00            
ATOM     82  H38 BCD     1      14.790  25.530  31.430  1.00  0.00            
ATOM     83  H39 BCD     1      13.330  25.090  30.430  1.00  0.00            
ATOM     84  H40 BCD     1      13.450  23.320  31.670  1.00  0.00            
ATOM     85  C25 BCD     1      19.960  29.150  27.520  1.00  0.00            
ATOM     86  O21 BCD     1      19.060  29.200  26.400  1.00  0.00            
ATOM     87  C26 BCD     1      20.760  27.890  27.580  1.00  0.00            
ATOM     88  O22 BCD     1      21.580  27.750  26.400  1.00  0.00            
ATOM     89  C27 BCD     1      19.760  26.730  27.650  1.00  0.00            
ATOM     90  O23 BCD     1      20.450  25.440  27.650  1.00  0.00            
ATOM     91  C28 BCD     1      18.840  26.850  28.830  1.00  0.00            
ATOM     92  C29 BCD     1      18.320  28.260  29.020  1.00  0.00            
ATOM     93  O24 BCD     1      19.280  29.260  28.720  1.00  0.00            
ATOM     94  C30 BCD     1      17.870  28.440  30.440  1.00  0.00            
ATOM     95  O25 BCD     1      19.010  28.320  31.270  1.00  0.00            
ATOM     96  H41 BCD     1      20.610  30.020  27.490  1.00  0.00            
ATOM     97  H42 BCD     1      21.390  27.830  28.480  1.00  0.00            
ATOM     98  H43 BCD     1      21.080  27.700  25.580  1.00  0.00            
ATOM     99  H44 BCD     1      19.190  26.880  26.720  1.00  0.00            
ATOM    100  H45 BCD     1      19.880  24.700  27.440  1.00  0.00            
ATOM    101  H46 BCD     1      19.370  26.540  29.740  1.00  0.00            
ATOM    102  H47 BCD     1      17.530  28.460  28.280  1.00  0.00            
ATOM    103  H48 BCD     1      17.370  29.410  30.480  1.00  0.00            
ATOM    104  H49 BCD     1      17.020  27.800  30.710  1.00  0.00            
ATOM    105  H50 BCD     1      19.610  29.060  31.110  1.00  0.00            
ATOM    106  C31 BCD     1      19.080  31.300  22.760  1.00  0.00            
ATOM    107  O26 BCD     1      17.670  31.120  22.740  1.00  0.00            
ATOM    108  C32 BCD     1      19.660  29.890  22.710  1.00  0.00            
ATOM    109  O27 BCD     1      19.110  29.180  21.580  1.00  0.00            
ATOM    110  C33 BCD     1      19.350  29.060  23.960  1.00  0.00            
ATOM    111  C34 BCD     1      19.560  29.860  25.240  1.00  0.00            
ATOM    112  C35 BCD     1      18.940  31.240  25.120  1.00  0.00            
ATOM    113  O28 BCD     1      19.450  31.890  24.010  1.00  0.00            
ATOM    114  C36 BCD     1      19.360  32.210  26.190  1.00  0.00            
ATOM    115  O29 BCD     1      20.760  32.400  26.300  1.00  0.00            
ATOM    116  O30 BCD     1      20.220  27.940  23.970  1.00  0.00            
ATOM    117  H51 BCD     1      19.410  31.980  21.970  1.00  0.00            
ATOM    118  H52 BCD     1      20.750  29.990  22.780  1.00  0.00            
ATOM    119  H53 BCD     1      19.550  28.330  21.450  1.00  0.00            
ATOM    120  H54 BCD     1      18.280  28.810  23.870  1.00  0.00            
ATOM    121  H55 BCD     1      19.650  27.160  23.960  1.00  0.00            
ATOM    122  H56 BCD     1      20.650  29.980  25.370  1.00  0.00            
ATOM    123  H57 BCD     1      17.850  31.140  25.140  1.00  0.00            
ATOM    124  H58 BCD     1      18.860  33.180  26.070  1.00  0.00            
ATOM    125  H59 BCD     1      19.010  31.770  27.130  1.00  0.00            
ATOM    126  H60 BCD     1      21.010  32.870  25.500  1.00  0.00            
ATOM    127  C37 BCD     1      14.300  32.540  20.830  1.00  0.00            
ATOM    128  O31 BCD     1      13.470  31.920  21.810  1.00  0.00            
ATOM    129  C38 BCD     1      15.140  31.560  20.020  1.00  0.00            
ATOM    130  O32 BCD     1      14.300  30.560  19.430  1.00  0.00            
ATOM    131  C39 BCD     1      16.160  30.830  20.880  1.00  0.00            
ATOM    132  O33 BCD     1      16.940  30.090  20.000  1.00  0.00            
ATOM    133  C40 BCD     1      17.010  31.800  21.690  1.00  0.00            
ATOM    134  C41 BCD     1      16.310  32.970  22.300  1.00  0.00            
ATOM    135  O34 BCD     1      15.190  33.430  21.470  1.00  0.00            
ATOM    136  C42 BCD     1      17.160  34.110  22.740  1.00  0.00            
ATOM    137  O35 BCD     1      18.050  34.500  21.660  1.00  0.00            
ATOM    138  H61 BCD     1      13.670  33.210  20.240  1.00  0.00            
ATOM    139  H62 BCD     1      15.650  32.150  19.250  1.00  0.00            
ATOM    140  H63 BCD     1      13.480  30.640  19.920  1.00  0.00            
ATOM    141  H64 BCD     1      15.590  30.210  21.580  1.00  0.00            
ATOM    142  H65 BCD     1      17.500  29.510  20.540  1.00  0.00            
ATOM    143  H66 BCD     1      17.720  32.190  20.940  1.00  0.00            
ATOM    144  H67 BCD     1      15.840  32.420  23.130  1.00  0.00            
ATOM    145  H68 BCD     1      16.590  35.000  23.050  1.00  0.00            
ATOM    146  H69 BCD     1      17.750  33.870  23.640  1.00  0.00            
ATOM    147  H70 BCD     1      17.470  34.890  21.000  1.00  0.00            
ATOM    148  C1  ER3     2      12.140  35.560  31.240  1.00  0.00            
ATOM    149  O1  ER3     2      12.130  34.940  29.900  1.00  0.00            
ATOM    150  C2  ER3     2      12.180  33.510  29.850  1.00  0.00            
ATOM    151  O2  ER3     2      12.260  32.780  30.800  1.00  0.00            
ATOM    152  N1  ER3     2      12.670  33.190  28.670  1.00  0.00            
ATOM    153  C3  ER3     2      13.150  32.000  28.240  1.00  0.00            
ATOM    154  N2  ER3     2      13.180  30.890  28.910  1.00  0.00            
ATOM    155  C4  ER3     2      13.740  30.010  28.080  1.00  0.00            
ATOM    156  C5  ER3     2      14.070  28.700  28.340  1.00  0.00            
ATOM    157  C6  ER3     2      14.560  27.920  27.300  1.00  0.00            
ATOM    158  C7  ER3     2      14.810  28.530  26.050  1.00  0.00            
ATOM    159  C8  ER3     2      15.450  27.750  24.930  1.00  0.00            
ATOM    160  O3  ER3     2      16.370  27.000  25.070  1.00  0.00            
ATOM    161  C9  ER3     2      14.820  27.790  23.530  1.00  0.00            
ATOM    162  C10 ER3     2      13.500  28.180  23.290  1.00  0.00            
ATOM    163  C11 ER3     2      12.970  28.230  22.000  1.00  0.00            
ATOM    164  C12 ER3     2      13.850  27.980  20.850  1.00  0.00            
ATOM    165  C13 ER3     2      15.110  27.510  21.100  1.00  0.00            
ATOM    166  C14 ER3     2      15.610  27.360  22.410  1.00  0.00            
ATOM    167  C15 ER3     2      14.510  29.890  25.810  1.00  0.00            
ATOM    168  C16 ER3     2      13.960  30.620  26.860  1.00  0.00            
ATOM    169  N3  ER3     2      13.540  31.850  26.880  1.00  0.00            
ATOM    170  H1  ER3     2      11.630  34.870  31.930  1.00  0.00            
ATOM    171  H2  ER3     2      13.170  35.680  31.610  1.00  0.00            
ATOM    172  H3  ER3     2      11.580  36.490  31.270  1.00  0.00            
ATOM    173  H4  ER3     2      12.720  33.960  28.020  1.00  0.00            
ATOM    174  H5  ER3     2      13.830  28.320  29.330  1.00  0.00            
ATOM    175  H6  ER3     2      14.780  26.860  27.430  1.00  0.00            
ATOM    176  H7  ER3     2      12.790  28.320  24.100  1.00  0.00            
ATOM    177  H8  ER3     2      12.020  28.740  21.960  1.00  0.00            
ATOM    178  H9  ER3     2      13.580  28.110  19.800  1.00  0.00            
ATOM    179  H10 ER3     2      15.730  27.130  20.290  1.00  0.00            
ATOM    180  H11 ER3     2      16.620  27.010  22.540  1.00  0.00            
ATOM    181  H12 ER3     2      14.610  30.340  24.820  1.00  0.00            
ATOM    182  H13 ER3     2      13.630  32.590  26.200  1.00  0.00            
TER
ENDMDL
MODEL        1
ATOM      1  C1  BCD     1      25.190   2.550  27.080  1.00  0.00            
ATOM      2  O1  BCD     1      24.160   2.170  26.190  1.00  0.00            
ATOM      3  C2  BCD     1      24.600   3.040  28.420  1.00  0.00            
ATOM      4  O2  BCD     1      23.910   2.020  29.120  1.00  0.00            
ATOM      5  C3  BCD     1      23.600   4.130  28.070  1.00  0.00            
ATOM      6  O3  BCD     1      22.910   4.580  29.260  1.00  0.00            
ATOM      7  C4  BCD     1      24.460   5.300  27.470  1.00  0.00            
ATOM      8  C5  BCD     1      25.170   4.750  26.200  1.00  0.00            
ATOM      9  O4  BCD     1      25.940   3.570  26.660  1.00  0.00            
ATOM     10  C6  BCD     1      26.200   5.740  25.580  1.00  0.00            
ATOM     11  O5  BCD     1      27.270   6.110  26.450  1.00  0.00            
ATOM     12  H1  BCD     1      25.870   1.710  27.240  1.00  0.00            
ATOM     13  H2  BCD     1      25.390   3.450  29.060  1.00  0.00            
ATOM     14  H3  BCD     1      23.140   2.380  29.560  1.00  0.00            
ATOM     15  H4  BCD     1      22.920   3.800  27.270  1.00  0.00            
ATOM     16  H5  BCD     1      22.770   5.520  29.170  1.00  0.00            
ATOM     17  H6  BCD     1      25.250   5.670  28.130  1.00  0.00            
ATOM     18  H7  BCD     1      24.390   4.460  25.490  1.00  0.00            
ATOM     19  H8  BCD     1      26.580   5.190  24.710  1.00  0.00            
ATOM     20  H9  BCD     1      25.800   6.680  25.180  1.00  0.00            
ATOM     21  H10 BCD     1      28.050   6.200  25.890  1.00  0.00            
ATOM     22  C7  BCD     1      23.180  -0.270  23.160  1.00  0.00            
ATOM     23  O6  BCD     1      22.210   0.750  22.820  1.00  0.00            
ATOM     24  C8  BCD     1      22.820  -0.770  24.560  1.00  0.00            
ATOM     25  O7  BCD     1      21.440  -1.250  24.430  1.00  0.00            
ATOM     26  C9  BCD     1      22.950   0.370  25.530  1.00  0.00            
ATOM     27  O8  BCD     1      22.540   0.080  26.850  1.00  0.00            
ATOM     28  C10 BCD     1      24.370   1.000  25.460  1.00  0.00            
ATOM     29  C11 BCD     1      24.800   1.310  24.040  1.00  0.00            
ATOM     30  O9  BCD     1      24.530   0.230  23.170  1.00  0.00            
ATOM     31  C12 BCD     1      26.320   1.560  23.950  1.00  0.00            
ATOM     32  O10 BCD     1      27.200   0.520  24.450  1.00  0.00            
ATOM     33  H11 BCD     1      23.120  -1.130  22.490  1.00  0.00            
ATOM     34  H12 BCD     1      23.540  -1.560  24.810  1.00  0.00            
ATOM     35  H13 BCD     1      20.910  -0.960  25.190  1.00  0.00            
ATOM     36  H14 BCD     1      22.220   1.130  25.220  1.00  0.00            
ATOM     37  H15 BCD     1      23.230  -0.480  27.210  1.00  0.00            
ATOM     38  H16 BCD     1      25.030   0.250  25.910  1.00  0.00            
ATOM     39  H17 BCD     1      24.290   2.200  23.650  1.00  0.00            
ATOM     40  H18 BCD     1      26.600   1.770  22.910  1.00  0.00            
ATOM     41  H19 BCD     1      26.520   2.510  24.460  1.00  0.00            
ATOM     42  H20 BCD     1      27.060  -0.330  24.020  1.00  0.00            
ATOM     43  C13 BCD     1      19.640   1.630  19.670  1.00  0.00            
ATOM     44  O11 BCD     1      18.930   2.630  20.350  1.00  0.00            
ATOM     45  C14 BCD     1      19.520   0.250  20.230  1.00  0.00            
ATOM     46  O12 BCD     1      18.160  -0.230  20.340  1.00  0.00            
ATOM     47  C15 BCD     1      20.230   0.100  21.550  1.00  0.00            
ATOM     48  O13 BCD     1      20.310  -1.360  21.890  1.00  0.00            
ATOM     49  C16 BCD     1      21.670   0.660  21.480  1.00  0.00            
ATOM     50  C17 BCD     1      21.710   2.020  20.840  1.00  0.00            
ATOM     51  O14 BCD     1      21.020   2.100  19.580  1.00  0.00            
ATOM     52  C18 BCD     1      23.140   2.460  20.580  1.00  0.00            
ATOM     53  O15 BCD     1      23.770   1.700  19.670  1.00  0.00            
ATOM     54  H21 BCD     1      19.350   1.510  18.620  1.00  0.00            
ATOM     55  H22 BCD     1      20.060  -0.370  19.500  1.00  0.00            
ATOM     56  H23 BCD     1      18.070  -1.180  20.440  1.00  0.00            
ATOM     57  H24 BCD     1      19.650   0.690  22.270  1.00  0.00            
ATOM     58  H25 BCD     1      20.690  -1.480  22.760  1.00  0.00            
ATOM     59  H26 BCD     1      22.350   0.010  20.930  1.00  0.00            
ATOM     60  H27 BCD     1      21.340   2.840  21.470  1.00  0.00            
ATOM     61  H28 BCD     1      23.080   3.500  20.250  1.00  0.00            
ATOM     62  H29 BCD     1      23.740   2.410  21.500  1.00  0.00            
ATOM     63  H30 BCD     1      24.680   2.000  19.630  1.00  0.00            
ATOM     64  C19 BCD     1      15.640   4.990  19.770  1.00  0.00            
ATOM     65  O16 BCD     1      16.170   5.940  20.650  1.00  0.00            
ATOM     66  C20 BCD     1      15.370   3.620  20.430  1.00  0.00            
ATOM     67  O17 BCD     1      14.490   3.820  21.460  1.00  0.00            
ATOM     68  C21 BCD     1      16.650   2.930  20.980  1.00  0.00            
ATOM     69  O18 BCD     1      16.400   1.630  21.540  1.00  0.00            
ATOM     70  C22 BCD     1      17.600   2.910  19.830  1.00  0.00            
ATOM     71  C23 BCD     1      17.780   4.230  19.100  1.00  0.00            
ATOM     72  O19 BCD     1      16.560   4.810  18.730  1.00  0.00            
ATOM     73  C24 BCD     1      18.730   4.380  17.910  1.00  0.00            
ATOM     74  O20 BCD     1      18.370   3.540  16.810  1.00  0.00            
ATOM     75  H31 BCD     1      14.800   5.390  19.200  1.00  0.00            
ATOM     76  H32 BCD     1      14.930   2.980  19.660  1.00  0.00            
ATOM     77  H33 BCD     1      14.230   2.930  21.700  1.00  0.00            
ATOM     78  H34 BCD     1      17.130   3.590  21.720  1.00  0.00            
ATOM     79  H35 BCD     1      16.940   0.970  21.090  1.00  0.00            
ATOM     80  H36 BCD     1      17.250   2.100  19.180  1.00  0.00            
ATOM     81  H37 BCD     1      18.130   4.870  19.920  1.00  0.00            
ATOM     82  H38 BCD     1      18.720   5.400  17.500  1.00  0.00            
ATOM     83  H39 BCD     1      19.770   4.180  18.210  1.00  0.00            
ATOM     84  H40 BCD     1      17.520   3.810  16.460  1.00  0.00            
ATOM     85  C25 BCD     1      15.480   9.480  22.510  1.00  0.00            
ATOM     86  O21 BCD     1      16.600   9.160  23.360  1.00  0.00            
ATOM     87  C26 BCD     1      14.350   8.500  22.750  1.00  0.00            
ATOM     88  O22 BCD     1      14.120   8.380  24.130  1.00  0.00            
ATOM     89  C27 BCD     1      14.730   7.120  22.180  1.00  0.00            
ATOM     90  O23 BCD     1      13.540   6.280  22.080  1.00  0.00            
ATOM     91  C28 BCD     1      15.380   7.140  20.820  1.00  0.00            
ATOM     92  C29 BCD     1      16.430   8.190  20.770  1.00  0.00            
ATOM     93  O24 BCD     1      15.790   9.450  21.130  1.00  0.00            
ATOM     94  C30 BCD     1      17.060   8.250  19.310  1.00  0.00            
ATOM     95  O25 BCD     1      16.070   8.470  18.330  1.00  0.00            
ATOM     96  H41 BCD     1      15.040  10.460  22.740  1.00  0.00            
ATOM     97  H42 BCD     1      13.420   8.930  22.360  1.00  0.00            
ATOM     98  H43 BCD     1      13.600   7.590  24.320  1.00  0.00            
ATOM     99  H44 BCD     1      15.420   6.720  22.930  1.00  0.00            
ATOM    100  H45 BCD     1      13.840   5.390  21.870  1.00  0.00            
ATOM    101  H46 BCD     1      14.600   7.240  20.060  1.00  0.00            
ATOM    102  H47 BCD     1      17.220   7.990  21.510  1.00  0.00            
ATOM    103  H48 BCD     1      17.680   9.160  19.370  1.00  0.00            
ATOM    104  H49 BCD     1      17.800   7.460  19.170  1.00  0.00            
ATOM    105  H50 BCD     1      16.310   8.000  17.530  1.00  0.00            
ATOM    106  C31 BCD     1      19.490  10.460  25.880  1.00  0.00            
ATOM    107  O26 BCD     1      20.190   9.260  25.820  1.00  0.00            
ATOM    108  C32 BCD     1      18.120  10.350  26.410  1.00  0.00            
ATOM    109  O27 BCD     1      18.160   9.820  27.770  1.00  0.00            
ATOM    110  C33 BCD     1      17.220   9.550  25.530  1.00  0.00            
ATOM    111  C34 BCD     1      17.270  10.190  24.110  1.00  0.00            
ATOM    112  C35 BCD     1      18.750  10.280  23.690  1.00  0.00            
ATOM    113  O28 BCD     1      19.430  11.090  24.590  1.00  0.00            
ATOM    114  C36 BCD     1      18.880  10.750  22.310  1.00  0.00            
ATOM    115  O29 BCD     1      20.310  10.690  21.960  1.00  0.00            
ATOM    116  O30 BCD     1      15.900   9.480  26.080  1.00  0.00            
ATOM    117  H51 BCD     1      19.990  11.170  26.540  1.00  0.00            
ATOM    118  H52 BCD     1      17.700  11.360  26.450  1.00  0.00            
ATOM    119  H53 BCD     1      17.420  10.180  28.260  1.00  0.00            
ATOM    120  H54 BCD     1      17.560   8.510  25.450  1.00  0.00            
ATOM    121  H55 BCD     1      15.380   9.000  25.430  1.00  0.00            
ATOM    122  H56 BCD     1      16.780  11.180  24.050  1.00  0.00            
ATOM    123  H57 BCD     1      19.180   9.280  23.790  1.00  0.00            
ATOM    124  H58 BCD     1      18.220  10.140  21.670  1.00  0.00            
ATOM    125  H59 BCD     1      18.560  11.770  22.080  1.00  0.00            
ATOM    126  H60 BCD     1      20.760  10.750  22.800  1.00  0.00            
ATOM    127  C37 BCD     1      23.870   7.720  27.220  1.00  0.00            
ATOM    128  O31 BCD     1      23.570   6.330  27.010  1.00  0.00            
ATOM    129  C38 BCD     1      22.970   8.310  28.300  1.00  0.00            
ATOM    130  O32 BCD     1      22.750   7.360  29.410  1.00  0.00            
ATOM    131  C39 BCD     1      21.610   8.600  27.790  1.00  0.00            
ATOM    132  O33 BCD     1      20.860   9.470  28.600  1.00  0.00            
ATOM    133  C40 BCD     1      21.580   9.210  26.370  1.00  0.00            
ATOM    134  C41 BCD     1      22.480   8.600  25.390  1.00  0.00            
ATOM    135  O34 BCD     1      23.820   8.440  25.940  1.00  0.00            
ATOM    136  C42 BCD     1      22.470   9.150  23.980  1.00  0.00            
ATOM    137  O35 BCD     1      23.070  10.440  24.010  1.00  0.00            
ATOM    138  H61 BCD     1      24.890   7.780  27.620  1.00  0.00            
ATOM    139  H62 BCD     1      23.500   9.190  28.680  1.00  0.00            
ATOM    140  H63 BCD     1      22.320   7.800  30.150  1.00  0.00            
ATOM    141  H64 BCD     1      21.100   7.630  27.740  1.00  0.00            
ATOM    142  H65 BCD     1      19.970   9.570  28.240  1.00  0.00            
ATOM    143  H66 BCD     1      22.030  10.210  26.460  1.00  0.00            
ATOM    144  H67 BCD     1      22.130   7.590  25.160  1.00  0.00            
ATOM    145  H68 BCD     1      23.090   8.560  23.290  1.00  0.00            
ATOM    146  H69 BCD     1      21.450   9.220  23.580  1.00  0.00            
ATOM    147  H70 BCD     1      23.930  10.410  24.430  1.00  0.00            
ATOM    148  C1  ER3     2      27.790   4.820  21.470  1.00  0.00            
ATOM    149  O1  ER3     2      26.460   5.320  21.160  1.00  0.00            
ATOM    150  C2  ER3     2      25.420   5.190  21.990  1.00  0.00            
ATOM    151  O2  ER3     2      25.370   4.300  22.830  1.00  0.00            
ATOM    152  N1  ER3     2      24.260   5.690  21.450  1.00  0.00            
ATOM    153  C3  ER3     2      23.060   5.730  21.990  1.00  0.00            
ATOM    154  N2  ER3     2      22.060   6.420  21.520  1.00  0.00            
ATOM    155  C4  ER3     2      21.130   6.330  22.490  1.00  0.00            
ATOM    156  C5  ER3     2      19.880   6.970  22.490  1.00  0.00            
ATOM    157  C6  ER3     2      19.080   6.770  23.670  1.00  0.00            
ATOM    158  C7  ER3     2      19.550   6.000  24.810  1.00  0.00            
ATOM    159  C8  ER3     2      18.700   5.910  26.060  1.00  0.00            
ATOM    160  O3  ER3     2      19.300   5.840  27.110  1.00  0.00            
ATOM    161  C9  ER3     2      17.210   5.770  26.040  1.00  0.00            
ATOM    162  C10 ER3     2      16.380   6.290  27.080  1.00  0.00            
ATOM    163  C11 ER3     2      14.990   6.150  27.050  1.00  0.00            
ATOM    164  C12 ER3     2      14.330   5.620  25.940  1.00  0.00            
ATOM    165  C13 ER3     2      15.150   5.060  24.890  1.00  0.00            
ATOM    166  C14 ER3     2      16.570   5.210  24.930  1.00  0.00            
ATOM    167  C15 ER3     2      20.830   5.400  24.720  1.00  0.00            
ATOM    168  C16 ER3     2      21.600   5.630  23.590  1.00  0.00            
ATOM    169  N3  ER3     2      22.860   5.170  23.230  1.00  0.00            
ATOM    170  H1  ER3     2      27.860   3.730  21.440  1.00  0.00            
ATOM    171  H2  ER3     2      28.450   5.190  20.680  1.00  0.00            
ATOM    172  H3  ER3     2      28.060   5.180  22.470  1.00  0.00            
ATOM    173  H4  ER3     2      24.420   6.130  20.550  1.00  0.00            
ATOM    174  H5  ER3     2      19.550   7.620  21.680  1.00  0.00            
ATOM    175  H6  ER3     2      18.080   7.190  23.670  1.00  0.00            
ATOM    176  H7  ER3     2      16.870   6.800  27.910  1.00  0.00            
ATOM    177  H8  ER3     2      14.470   6.430  27.960  1.00  0.00            
ATOM    178  H9  ER3     2      13.250   5.560  25.800  1.00  0.00            
ATOM    179  H10 ER3     2      14.690   4.790  23.950  1.00  0.00            
ATOM    180  H11 ER3     2      17.160   4.970  24.060  1.00  0.00            
ATOM    181  H12 ER3     2      21.320   4.830  25.510  1.00  0.00            
ATOM    182  H13 ER3     2      23.520   4.560  23.680  1.00  0.00            
TER
ENDMDL
MODEL        1
ATOM      1  C1  BCD     1       8.900  35.120  31.950  1.00  0.00            
ATOM      2  O1  BCD     1       9.970  36.110  31.720  1.00  0.00            
ATOM      3  C2  BCD     1       8.950  34.480  33.380  1.00  0.00            
ATOM      4  O2  BCD     1       8.980  35.540  34.280  1.00  0.00            
ATOM      5  C3  BCD     1      10.290  33.630  33.490  1.00  0.00            
ATOM      6  O3  BCD     1      10.410  33.020  34.810  1.00  0.00            
ATOM      7  C4  BCD     1      10.630  32.710  32.350  1.00  0.00            
ATOM      8  C5  BCD     1      10.320  33.370  31.020  1.00  0.00            
ATOM      9  O4  BCD     1       9.100  34.010  31.090  1.00  0.00            
ATOM     10  C6  BCD     1      10.210  32.370  29.890  1.00  0.00            
ATOM     11  O5  BCD     1      10.400  33.000  28.670  1.00  0.00            
ATOM     12  H1  BCD     1       7.890  35.520  31.830  1.00  0.00            
ATOM     13  H2  BCD     1       8.110  33.820  33.610  1.00  0.00            
ATOM     14  H3  BCD     1       9.570  36.250  34.000  1.00  0.00            
ATOM     15  H4  BCD     1      11.120  34.340  33.380  1.00  0.00            
ATOM     16  H5  BCD     1      11.280  33.130  35.190  1.00  0.00            
ATOM     17  H6  BCD     1       9.970  31.830  32.380  1.00  0.00            
ATOM     18  H7  BCD     1      11.150  34.080  30.850  1.00  0.00            
ATOM     19  H8  BCD     1      10.950  31.560  29.980  1.00  0.00            
ATOM     20  H9  BCD     1       9.190  31.990  29.810  1.00  0.00            
ATOM     21  H10 BCD     1       9.650  33.600  28.610  1.00  0.00            
ATOM     22  C7  BCD     1      10.470  40.240  31.600  1.00  0.00            
ATOM     23  O6  BCD     1      11.650  40.010  30.820  1.00  0.00            
ATOM     24  C8  BCD     1      10.610  39.570  32.940  1.00  0.00            
ATOM     25  O7  BCD     1      11.720  40.210  33.570  1.00  0.00            
ATOM     26  C9  BCD     1      10.820  38.070  32.820  1.00  0.00            
ATOM     27  O8  BCD     1      10.880  37.430  34.100  1.00  0.00            
ATOM     28  C10 BCD     1       9.620  37.530  32.040  1.00  0.00            
ATOM     29  C11 BCD     1       9.340  38.300  30.730  1.00  0.00            
ATOM     30  O9  BCD     1       9.280  39.700  30.950  1.00  0.00            
ATOM     31  C12 BCD     1       8.050  37.800  30.090  1.00  0.00            
ATOM     32  O10 BCD     1       7.010  37.810  31.050  1.00  0.00            
ATOM     33  H11 BCD     1      10.320  41.320  31.660  1.00  0.00            
ATOM     34  H12 BCD     1       9.710  39.740  33.540  1.00  0.00            
ATOM     35  H13 BCD     1      11.670  39.970  34.500  1.00  0.00            
ATOM     36  H14 BCD     1      11.750  37.920  32.250  1.00  0.00            
ATOM     37  H15 BCD     1      11.760  37.320  34.470  1.00  0.00            
ATOM     38  H16 BCD     1       8.710  37.500  32.650  1.00  0.00            
ATOM     39  H17 BCD     1      10.110  38.100  29.970  1.00  0.00            
ATOM     40  H18 BCD     1       7.690  38.430  29.260  1.00  0.00            
ATOM     41  H19 BCD     1       8.140  36.760  29.770  1.00  0.00            
ATOM     42  H20 BCD     1       6.210  37.420  30.680  1.00  0.00            
ATOM     43  C13 BCD     1      14.460  42.290  29.000  1.00  0.00            
ATOM     44  O11 BCD     1      15.320  41.140  29.410  1.00  0.00            
ATOM     45  C14 BCD     1      13.870  43.000  30.210  1.00  0.00            
ATOM     46  O12 BCD     1      15.020  43.560  31.010  1.00  0.00            
ATOM     47  C15 BCD     1      13.110  41.970  31.030  1.00  0.00            
ATOM     48  O13 BCD     1      12.440  42.520  32.210  1.00  0.00            
ATOM     49  C16 BCD     1      12.090  41.120  30.170  1.00  0.00            
ATOM     50  C17 BCD     1      12.660  40.740  28.840  1.00  0.00            
ATOM     51  O14 BCD     1      13.480  41.770  28.190  1.00  0.00            
ATOM     52  C18 BCD     1      11.650  40.040  27.910  1.00  0.00            
ATOM     53  O15 BCD     1      10.740  40.880  27.230  1.00  0.00            
ATOM     54  H21 BCD     1      14.980  43.020  28.360  1.00  0.00            
ATOM     55  H22 BCD     1      13.190  43.760  29.820  1.00  0.00            
ATOM     56  H23 BCD     1      14.730  44.290  31.570  1.00  0.00            
ATOM     57  H24 BCD     1      13.910  41.290  31.360  1.00  0.00            
ATOM     58  H25 BCD     1      12.180  41.690  32.620  1.00  0.00            
ATOM     59  H26 BCD     1      11.270  41.770  29.830  1.00  0.00            
ATOM     60  H27 BCD     1      13.330  39.870  28.940  1.00  0.00            
ATOM     61  H28 BCD     1      12.330  39.620  27.160  1.00  0.00            
ATOM     62  H29 BCD     1      11.050  39.300  28.460  1.00  0.00            
ATOM     63  H30 BCD     1      11.250  41.400  26.610  1.00  0.00            
ATOM     64  C19 BCD     1      19.350  39.800  28.910  1.00  0.00            
ATOM     65  O16 BCD     1      19.070  38.490  29.320  1.00  0.00            
ATOM     66  C20 BCD     1      19.030  40.790  30.060  1.00  0.00            
ATOM     67  O17 BCD     1      19.850  40.420  31.250  1.00  0.00            
ATOM     68  C21 BCD     1      17.540  40.990  30.320  1.00  0.00            
ATOM     69  O18 BCD     1      17.400  42.070  31.270  1.00  0.00            
ATOM     70  C22 BCD     1      16.720  41.250  29.070  1.00  0.00            
ATOM     71  C23 BCD     1      17.140  40.250  28.010  1.00  0.00            
ATOM     72  O19 BCD     1      18.540  40.220  27.790  1.00  0.00            
ATOM     73  C24 BCD     1      16.390  40.260  26.700  1.00  0.00            
ATOM     74  O20 BCD     1      16.780  39.200  25.840  1.00  0.00            
ATOM     75  H31 BCD     1      20.420  39.870  28.690  1.00  0.00            
ATOM     76  H32 BCD     1      19.310  41.810  29.780  1.00  0.00            
ATOM     77  H33 BCD     1      19.520  40.960  31.970  1.00  0.00            
ATOM     78  H34 BCD     1      17.150  40.070  30.770  1.00  0.00            
ATOM     79  H35 BCD     1      16.520  42.440  31.210  1.00  0.00            
ATOM     80  H36 BCD     1      16.990  42.270  28.780  1.00  0.00            
ATOM     81  H37 BCD     1      16.920  39.250  28.400  1.00  0.00            
ATOM     82  H38 BCD     1      15.320  40.150  26.910  1.00  0.00            
ATOM     83  H39 BCD     1      16.470  41.230  26.180  1.00  0.00            
ATOM     84  H40 BCD     1      16.430  39.370  24.960  1.00  0.00            
ATOM     85  C25 BCD     1      20.730  34.650  29.410  1.00  0.00            
ATOM     86  O21 BCD     1      19.600  34.380  30.140  1.00  0.00            
ATOM     87  C26 BCD     1      21.530  35.680  30.220  1.00  0.00            
ATOM     88  O22 BCD     1      21.890  35.200  31.450  1.00  0.00            
ATOM     89  C27 BCD     1      20.640  36.920  30.400  1.00  0.00            
ATOM     90  O23 BCD     1      21.360  38.000  31.050  1.00  0.00            
ATOM     91  C28 BCD     1      20.120  37.440  29.080  1.00  0.00            
ATOM     92  C29 BCD     1      19.600  36.290  28.150  1.00  0.00            
ATOM     93  O24 BCD     1      20.520  35.140  28.140  1.00  0.00            
ATOM     94  C30 BCD     1      19.520  36.970  26.800  1.00  0.00            
ATOM     95  O25 BCD     1      20.780  37.120  26.140  1.00  0.00            
ATOM     96  H41 BCD     1      21.280  33.720  29.240  1.00  0.00            
ATOM     97  H42 BCD     1      22.420  36.000  29.660  1.00  0.00            
ATOM     98  H43 BCD     1      22.000  35.970  32.020  1.00  0.00            
ATOM     99  H44 BCD     1      19.750  36.730  31.010  1.00  0.00            
ATOM    100  H45 BCD     1      20.840  38.800  31.150  1.00  0.00            
ATOM    101  H46 BCD     1      21.050  37.880  28.690  1.00  0.00            
ATOM    102  H47 BCD     1      18.630  35.920  28.490  1.00  0.00            
ATOM    103  H48 BCD     1      18.810  36.380  26.200  1.00  0.00            
ATOM    104  H49 BCD     1      19.110  37.980  26.910  1.00  0.00            
ATOM    105  H50 BCD     1      21.290  36.410  26.530  1.00  0.00            
ATOM    106  C31 BCD     1      17.660  30.990  31.700  1.00  0.00            
ATOM    107  O26 BCD     1      16.490  31.810  31.980  1.00  0.00            
ATOM    108  C32 BCD     1      18.800  31.530  32.510  1.00  0.00            
ATOM    109  O27 BCD     1      18.300  31.400  33.900  1.00  0.00            
ATOM    110  C33 BCD     1      19.270  32.970  32.140  1.00  0.00            
ATOM    111  C34 BCD     1      19.450  32.990  30.570  1.00  0.00            
ATOM    112  C35 BCD     1      18.360  32.360  29.750  1.00  0.00            
ATOM    113  O28 BCD     1      17.950  31.020  30.290  1.00  0.00            
ATOM    114  C36 BCD     1      18.730  32.190  28.290  1.00  0.00            
ATOM    115  O29 BCD     1      20.060  31.560  28.190  1.00  0.00            
ATOM    116  O30 BCD     1      20.550  33.240  32.800  1.00  0.00            
ATOM    117  H51 BCD     1      17.530  29.930  31.940  1.00  0.00            
ATOM    118  H52 BCD     1      19.630  30.830  32.310  1.00  0.00            
ATOM    119  H53 BCD     1      18.910  31.730  34.560  1.00  0.00            
ATOM    120  H54 BCD     1      18.440  33.640  32.420  1.00  0.00            
ATOM    121  H55 BCD     1      20.860  34.050  32.380  1.00  0.00            
ATOM    122  H56 BCD     1      20.350  32.380  30.430  1.00  0.00            
ATOM    123  H57 BCD     1      17.550  33.080  29.860  1.00  0.00            
ATOM    124  H58 BCD     1      17.990  31.510  27.850  1.00  0.00            
ATOM    125  H59 BCD     1      18.670  33.110  27.700  1.00  0.00            
ATOM    126  H60 BCD     1      20.280  31.560  27.250  1.00  0.00            
ATOM    127  C37 BCD     1      12.360  30.970  32.150  1.00  0.00            
ATOM    128  O31 BCD     1      12.000  32.350  32.530  1.00  0.00            
ATOM    129  C38 BCD     1      13.320  30.360  33.220  1.00  0.00            
ATOM    130  O32 BCD     1      12.690  30.300  34.490  1.00  0.00            
ATOM    131  C39 BCD     1      14.680  31.090  33.260  1.00  0.00            
ATOM    132  O33 BCD     1      15.560  30.380  34.130  1.00  0.00            
ATOM    133  C40 BCD     1      15.250  31.100  31.890  1.00  0.00            
ATOM    134  C41 BCD     1      14.260  31.780  30.940  1.00  0.00            
ATOM    135  O34 BCD     1      13.060  31.060  30.920  1.00  0.00            
ATOM    136  C42 BCD     1      14.820  31.860  29.540  1.00  0.00            
ATOM    137  O35 BCD     1      13.760  32.400  28.780  1.00  0.00            
ATOM    138  H61 BCD     1      11.450  30.360  32.190  1.00  0.00            
ATOM    139  H62 BCD     1      13.460  29.320  32.900  1.00  0.00            
ATOM    140  H63 BCD     1      12.590  31.240  34.670  1.00  0.00
[truncated: 1,760,618 more chars]
