# Supplementary material for: Achieving Chemical Accuracy in Cyclodextrin Host–Guest Binding via Integrative Atomistic Modelling
Source: Adv Sci (Weinh). 2025 Dec 14;13(10):e19782. doi: 10.1002/advs.202519782 (PMC12915143; doi:10.1002/advs.202519782)
Supplement: Supplementary file 1 — Supporting Information [file ADVS-13-e19782-s003.zip › all_poses/BCD.EU9.pdb]

MODEL        1
ATOM      1  C1  BCD     1       7.020  33.680  19.320  1.00  0.00            
ATOM      2  O1  BCD     1       6.460  32.350  19.320  1.00  0.00            
ATOM      3  C2  BCD     1       8.480  33.700  19.020  1.00  0.00            
ATOM      4  O2  BCD     1       8.860  32.830  17.920  1.00  0.00            
ATOM      5  C3  BCD     1       9.300  33.230  20.220  1.00  0.00            
ATOM      6  O3  BCD     1      10.680  33.450  20.100  1.00  0.00            
ATOM      7  C4  BCD     1       8.840  33.960  21.500  1.00  0.00            
ATOM      8  C5  BCD     1       7.340  33.760  21.690  1.00  0.00            
ATOM      9  O4  BCD     1       6.780  34.330  20.530  1.00  0.00            
ATOM     10  C6  BCD     1       6.830  34.400  23.020  1.00  0.00            
ATOM     11  O5  BCD     1       7.130  35.760  23.140  1.00  0.00            
ATOM     12  H1  BCD     1       6.520  34.230  18.510  1.00  0.00            
ATOM     13  H2  BCD     1       8.880  34.710  18.850  1.00  0.00            
ATOM     14  H3  BCD     1       9.820  32.890  17.900  1.00  0.00            
ATOM     15  H4  BCD     1       9.180  32.160  20.410  1.00  0.00            
ATOM     16  H5  BCD     1      11.070  33.310  20.960  1.00  0.00            
ATOM     17  H6  BCD     1       8.980  35.040  21.340  1.00  0.00            
ATOM     18  H7  BCD     1       7.090  32.690  21.710  1.00  0.00            
ATOM     19  H8  BCD     1       5.740  34.310  23.060  1.00  0.00            
ATOM     20  H9  BCD     1       7.230  33.790  23.840  1.00  0.00            
ATOM     21  H10 BCD     1       7.300  35.910  24.070  1.00  0.00            
ATOM     22  C7  BCD     1       3.640  29.850  17.690  1.00  0.00            
ATOM     23  O6  BCD     1       3.580  29.240  18.970  1.00  0.00            
ATOM     24  C8  BCD     1       5.060  29.740  17.140  1.00  0.00            
ATOM     25  O7  BCD     1       5.400  28.310  17.010  1.00  0.00            
ATOM     26  C9  BCD     1       6.000  30.490  18.050  1.00  0.00            
ATOM     27  O8  BCD     1       7.340  30.420  17.570  1.00  0.00            
ATOM     28  C10 BCD     1       5.590  31.940  18.250  1.00  0.00            
ATOM     29  C11 BCD     1       4.160  31.990  18.710  1.00  0.00            
ATOM     30  O9  BCD     1       3.280  31.200  17.860  1.00  0.00            
ATOM     31  C12 BCD     1       3.740  33.450  18.900  1.00  0.00            
ATOM     32  O10 BCD     1       3.330  34.160  17.770  1.00  0.00            
ATOM     33  H11 BCD     1       2.950  29.390  16.980  1.00  0.00            
ATOM     34  H12 BCD     1       5.020  30.210  16.150  1.00  0.00            
ATOM     35  H13 BCD     1       6.330  28.370  16.760  1.00  0.00            
ATOM     36  H14 BCD     1       5.940  29.910  18.980  1.00  0.00            
ATOM     37  H15 BCD     1       7.920  31.130  17.870  1.00  0.00            
ATOM     38  H16 BCD     1       5.660  32.530  17.330  1.00  0.00            
ATOM     39  H17 BCD     1       4.140  31.520  19.700  1.00  0.00            
ATOM     40  H18 BCD     1       2.860  33.440  19.550  1.00  0.00            
ATOM     41  H19 BCD     1       4.510  34.070  19.370  1.00  0.00            
ATOM     42  H20 BCD     1       2.760  34.860  18.100  1.00  0.00            
ATOM     43  C13 BCD     1       1.160  26.530  21.140  1.00  0.00            
ATOM     44  O11 BCD     1       2.110  26.490  22.250  1.00  0.00            
ATOM     45  C14 BCD     1       1.810  26.080  19.850  1.00  0.00            
ATOM     46  O12 BCD     1       2.160  24.770  20.000  1.00  0.00            
ATOM     47  C15 BCD     1       2.940  26.940  19.290  1.00  0.00            
ATOM     48  O13 BCD     1       3.640  26.510  18.120  1.00  0.00            
ATOM     49  C16 BCD     1       2.440  28.430  19.240  1.00  0.00            
ATOM     50  C17 BCD     1       1.790  28.910  20.570  1.00  0.00            
ATOM     51  O14 BCD     1       0.770  27.900  20.850  1.00  0.00            
ATOM     52  C18 BCD     1       1.220  30.280  20.540  1.00  0.00            
ATOM     53  O15 BCD     1       0.880  30.910  21.730  1.00  0.00            
ATOM     54  H21 BCD     1       0.280  25.970  21.470  1.00  0.00            
ATOM     55  H22 BCD     1       0.980  26.150  19.130  1.00  0.00            
ATOM     56  H23 BCD     1       2.590  24.420  19.220  1.00  0.00            
ATOM     57  H24 BCD     1       3.690  26.960  20.090  1.00  0.00            
ATOM     58  H25 BCD     1       4.450  27.030  18.060  1.00  0.00            
ATOM     59  H26 BCD     1       1.810  28.590  18.350  1.00  0.00            
ATOM     60  H27 BCD     1       2.500  28.890  21.400  1.00  0.00            
ATOM     61  H28 BCD     1       1.900  30.900  19.930  1.00  0.00            
ATOM     62  H29 BCD     1       0.300  30.170  19.960  1.00  0.00            
ATOM     63  H30 BCD     1       0.100  31.440  21.530  1.00  0.00            
ATOM     64  C19 BCD     1       2.770  25.450  26.000  1.00  0.00            
ATOM     65  O16 BCD     1       3.960  26.150  25.880  1.00  0.00            
ATOM     66  C20 BCD     1       2.630  24.240  25.060  1.00  0.00            
ATOM     67  O17 BCD     1       3.690  23.300  25.260  1.00  0.00            
ATOM     68  C21 BCD     1       2.660  24.780  23.680  1.00  0.00            
ATOM     69  O18 BCD     1       2.420  23.750  22.740  1.00  0.00            
ATOM     70  C22 BCD     1       1.680  25.880  23.440  1.00  0.00            
ATOM     71  C23 BCD     1       1.750  27.000  24.470  1.00  0.00            
ATOM     72  O19 BCD     1       1.660  26.370  25.740  1.00  0.00            
ATOM     73  C24 BCD     1       0.670  28.070  24.350  1.00  0.00            
ATOM     74  O20 BCD     1      -0.670  27.520  24.280  1.00  0.00            
ATOM     75  H31 BCD     1       2.670  25.140  27.050  1.00  0.00            
ATOM     76  H32 BCD     1       1.690  23.710  25.240  1.00  0.00            
ATOM     77  H33 BCD     1       4.500  23.680  24.900  1.00  0.00            
ATOM     78  H34 BCD     1       3.670  25.180  23.500  1.00  0.00            
ATOM     79  H35 BCD     1       2.750  24.060  21.890  1.00  0.00            
ATOM     80  H36 BCD     1       0.640  25.510  23.440  1.00  0.00            
ATOM     81  H37 BCD     1       2.730  27.490  24.400  1.00  0.00            
ATOM     82  H38 BCD     1       0.760  28.680  25.260  1.00  0.00            
ATOM     83  H39 BCD     1       0.920  28.710  23.500  1.00  0.00            
ATOM     84  H40 BCD     1      -0.850  26.970  25.060  1.00  0.00            
ATOM     85  C25 BCD     1       7.660  26.070  27.760  1.00  0.00            
ATOM     86  O21 BCD     1       7.940  27.380  27.280  1.00  0.00            
ATOM     87  C26 BCD     1       7.470  25.160  26.560  1.00  0.00            
ATOM     88  O22 BCD     1       8.620  25.230  25.670  1.00  0.00            
ATOM     89  C27 BCD     1       6.310  25.530  25.770  1.00  0.00            
ATOM     90  O23 BCD     1       6.100  24.660  24.660  1.00  0.00            
ATOM     91  C28 BCD     1       5.090  25.660  26.610  1.00  0.00            
ATOM     92  C29 BCD     1       5.350  26.530  27.810  1.00  0.00            
ATOM     93  O24 BCD     1       6.530  26.030  28.500  1.00  0.00            
ATOM     94  C30 BCD     1       4.240  26.630  28.880  1.00  0.00            
ATOM     95  O25 BCD     1       3.890  25.330  29.360  1.00  0.00            
ATOM     96  H41 BCD     1       8.490  25.640  28.340  1.00  0.00            
ATOM     97  H42 BCD     1       7.370  24.100  26.840  1.00  0.00            
ATOM     98  H43 BCD     1       8.580  24.460  25.110  1.00  0.00            
ATOM     99  H44 BCD     1       6.470  26.550  25.400  1.00  0.00            
ATOM    100  H45 BCD     1       6.040  25.220  23.880  1.00  0.00            
ATOM    101  H46 BCD     1       4.910  24.650  27.000  1.00  0.00            
ATOM    102  H47 BCD     1       5.580  27.570  27.540  1.00  0.00            
ATOM    103  H48 BCD     1       4.600  27.240  29.720  1.00  0.00            
ATOM    104  H49 BCD     1       3.350  27.100  28.440  1.00  0.00            
ATOM    105  H50 BCD     1       4.660  24.830  29.630  1.00  0.00            
ATOM    106  C31 BCD     1      10.910  30.360  27.240  1.00  0.00            
ATOM    107  O26 BCD     1      10.430  30.890  25.930  1.00  0.00            
ATOM    108  C32 BCD     1      11.420  28.920  27.030  1.00  0.00            
ATOM    109  O27 BCD     1      12.330  28.950  25.950  1.00  0.00            
ATOM    110  C33 BCD     1      10.290  28.010  26.670  1.00  0.00            
ATOM    111  C34 BCD     1       9.150  28.120  27.760  1.00  0.00            
ATOM    112  C35 BCD     1       8.790  29.540  27.980  1.00  0.00            
ATOM    113  O28 BCD     1       9.930  30.270  28.230  1.00  0.00            
ATOM    114  C36 BCD     1       7.720  29.780  28.940  1.00  0.00            
ATOM    115  O29 BCD     1       8.100  29.390  30.220  1.00  0.00            
ATOM    116  O30 BCD     1      10.670  26.620  26.630  1.00  0.00            
ATOM    117  H51 BCD     1      11.680  31.060  27.580  1.00  0.00            
ATOM    118  H52 BCD     1      11.890  28.630  27.980  1.00  0.00            
ATOM    119  H53 BCD     1      12.990  28.280  26.170  1.00  0.00            
ATOM    120  H54 BCD     1       9.790  28.380  25.770  1.00  0.00            
ATOM    121  H55 BCD     1       9.910  26.130  26.320  1.00  0.00            
ATOM    122  H56 BCD     1       9.480  27.650  28.700  1.00  0.00            
ATOM    123  H57 BCD     1       8.390  29.830  27.000  1.00  0.00            
ATOM    124  H58 BCD     1       7.530  30.860  28.890  1.00  0.00            
ATOM    125  H59 BCD     1       6.890  29.160  28.580  1.00  0.00            
ATOM    126  H60 BCD     1       7.430  29.800  30.780  1.00  0.00            
ATOM    127  C37 BCD     1      10.350  33.980  23.400  1.00  0.00            
ATOM    128  O31 BCD     1       9.430  33.250  22.630  1.00  0.00            
ATOM    129  C38 BCD     1      11.730  33.310  23.540  1.00  0.00            
ATOM    130  O32 BCD     1      12.290  33.130  22.200  1.00  0.00            
ATOM    131  C39 BCD     1      11.560  31.980  24.270  1.00  0.00            
ATOM    132  O33 BCD     1      12.860  31.340  24.580  1.00  0.00            
ATOM    133  C40 BCD     1      10.820  32.170  25.550  1.00  0.00            
ATOM    134  C41 BCD     1       9.540  33.020  25.410  1.00  0.00            
ATOM    135  O34 BCD     1       9.800  34.180  24.650  1.00  0.00            
ATOM    136  C42 BCD     1       9.030  33.380  26.780  1.00  0.00            
ATOM    137  O35 BCD     1      10.050  33.870  27.550  1.00  0.00            
ATOM    138  H61 BCD     1      10.480  34.990  23.000  1.00  0.00            
ATOM    139  H62 BCD     1      12.450  33.930  24.080  1.00  0.00            
ATOM    140  H63 BCD     1      13.190  32.810  22.270  1.00  0.00            
ATOM    141  H64 BCD     1      11.010  31.330  23.580  1.00  0.00            
ATOM    142  H65 BCD     1      12.690  30.640  25.220  1.00  0.00            
ATOM    143  H66 BCD     1      11.470  32.630  26.310  1.00  0.00            
ATOM    144  H67 BCD     1       8.750  32.480  24.870  1.00  0.00            
ATOM    145  H68 BCD     1       8.180  34.050  26.660  1.00  0.00            
ATOM    146  H69 BCD     1       8.610  32.460  27.210  1.00  0.00            
ATOM    147  H70 BCD     1       9.940  33.440  28.400  1.00  0.00            
ATOM    148  C1  EU9     2       8.270  24.880  21.150  1.00  0.00            
ATOM    149  S1  EU9     2       6.520  25.100  20.950  1.00  0.00            
ATOM    150  O1  EU9     2       6.240  25.880  19.760  1.00  0.00            
ATOM    151  O2  EU9     2       6.090  25.560  22.240  1.00  0.00            
ATOM    152  C2  EU9     2       5.860  23.460  20.710  1.00  0.00            
ATOM    153  C3  EU9     2       6.090  22.690  22.020  1.00  0.00            
ATOM    154  N1  EU9     2       5.820  21.250  21.920  1.00  0.00            
ATOM    155  C4  EU9     2       6.390  20.570  20.780  1.00  0.00            
ATOM    156  C5  EU9     2       7.920  20.440  20.920  1.00  0.00            
ATOM    157  C6  EU9     2       8.580  19.510  21.730  1.00  0.00            
ATOM    158  C7  EU9     2       9.940  19.870  21.500  1.00  0.00            
ATOM    159  C8  EU9     2       9.990  20.960  20.680  1.00  0.00            
ATOM    160  C9  EU9     2      11.260  21.670  20.460  1.00  0.00            
ATOM    161  C10 EU9     2      12.590  21.070  20.540  1.00  0.00            
ATOM    162  C11 EU9     2      13.770  21.840  20.670  1.00  0.00            
ATOM    163  C12 EU9     2      13.680  23.170  20.390  1.00  0.00            
ATOM    164  N2  EU9     2      14.770  23.920  20.470  1.00  0.00            
ATOM    165  C13 EU9     2      14.650  25.210  20.120  1.00  0.00            
ATOM    166  N3  EU9     2      13.570  25.830  19.660  1.00  0.00            
ATOM    167  C14 EU9     2      12.480  25.140  19.750  1.00  0.00            
ATOM    168  N4  EU9     2      11.380  25.790  19.250  1.00  0.00            
ATOM    169  C15 EU9     2      10.620  26.800  19.810  1.00  0.00            
ATOM    170  C16 EU9     2       9.450  27.100  19.150  1.00  0.00            
ATOM    171  C17 EU9     2       8.580  28.050  19.710  1.00  0.00            
ATOM    172  C18 EU9     2       8.830  28.570  21.000  1.00  0.00            
ATOM    173  O3  EU9     2       7.900  29.370  21.580  1.00  0.00            
ATOM    174  C19 EU9     2       6.930  28.710  22.450  1.00  0.00            
ATOM    175  C20 EU9     2       6.080  29.830  23.040  1.00  0.00            
ATOM    176  C21 EU9     2       4.950  30.360  22.360  1.00  0.00            
ATOM    177  C22 EU9     2       4.200  31.390  22.900  1.00  0.00            
ATOM    178  C23 EU9     2       4.470  31.910  24.150  1.00  0.00            
ATOM    179  C24 EU9     2       5.650  31.450  24.750  1.00  0.00            
ATOM    180  F1  EU9     2       5.940  31.850  25.980  1.00  0.00            
ATOM    181  C25 EU9     2       6.420  30.360  24.290  1.00  0.00            
ATOM    182  C26 EU9     2      10.060  28.260  21.640  1.00  0.00            
ATOM    183  Cl1 EU9     2      10.520  28.880  23.180  1.00  0.00            
ATOM    184  C27 EU9     2      10.960  27.370  21.010  1.00  0.00            
ATOM    185  C28 EU9     2      12.480  23.780  20.070  1.00  0.00            
ATOM    186  C29 EU9     2      11.280  23.020  20.190  1.00  0.00            
ATOM    187  O4  EU9     2       8.820  21.390  20.300  1.00  0.00            
ATOM    188  H1  EU9     2       8.560  24.030  21.790  1.00  0.00            
ATOM    189  H2  EU9     2       8.540  24.490  20.160  1.00  0.00            
ATOM    190  H3  EU9     2       8.670  25.850  21.460  1.00  0.00            
ATOM    191  H4  EU9     2       6.340  23.050  19.810  1.00  0.00            
ATOM    192  H5  EU9     2       4.790  23.650  20.550  1.00  0.00            
ATOM    193  H6  EU9     2       5.430  23.040  22.830  1.00  0.00            
ATOM    194  H7  EU9     2       7.100  22.780  22.430  1.00  0.00            
ATOM    195  H8  EU9     2       6.190  20.810  22.760  1.00  0.00            
ATOM    196  H9  EU9     2       6.260  21.150  19.860  1.00  0.00            
ATOM    197  H10 EU9     2       5.880  19.600  20.690  1.00  0.00            
ATOM    198  H11 EU9     2       8.150  18.650  22.220  1.00  0.00            
ATOM    199  H12 EU9     2      10.810  19.350  21.870  1.00  0.00            
ATOM    200  H13 EU9     2      12.640  20.010  20.770  1.00  0.00            
ATOM    201  H14 EU9     2      14.730  21.470  21.000  1.00  0.00            
ATOM    202  H15 EU9     2      15.490  25.890  20.000  1.00  0.00            
ATOM    203  H16 EU9     2      10.890  25.260  18.540  1.00  0.00            
ATOM    204  H17 EU9     2       9.270  26.590  18.200  1.00  0.00            
ATOM    205  H18 EU9     2       7.720  28.450  19.180  1.00  0.00            
ATOM    206  H19 EU9     2       7.400  28.260  23.330  1.00  0.00            
ATOM    207  H20 EU9     2       6.340  28.050  21.810  1.00  0.00            
ATOM    208  H21 EU9     2       4.630  29.900  21.440  1.00  0.00            
ATOM    209  H22 EU9     2       3.390  31.780  22.290  1.00  0.00            
ATOM    210  H23 EU9     2       3.880  32.670  24.660  1.00  0.00            
ATOM    211  H24 EU9     2       7.290  30.100  24.880  1.00  0.00            
ATOM    212  H25 EU9     2      11.820  27.030  21.590  1.00  0.00            
ATOM    213  H26 EU9     2      10.300  23.490  20.130  1.00  0.00            
TER
ENDMDL
MODEL        1
ATOM      1  C1  BCD     1       5.970  29.670  16.220  1.00  0.00            
ATOM      2  O1  BCD     1       6.090  28.270  16.600  1.00  0.00            
ATOM      3  C2  BCD     1       7.330  30.110  15.730  1.00  0.00            
ATOM      4  O2  BCD     1       7.780  29.300  14.620  1.00  0.00            
ATOM      5  C3  BCD     1       8.320  30.030  16.920  1.00  0.00            
ATOM      6  O3  BCD     1       9.640  30.560  16.560  1.00  0.00            
ATOM      7  C4  BCD     1       7.840  30.900  18.110  1.00  0.00            
ATOM      8  C5  BCD     1       6.370  30.620  18.580  1.00  0.00            
ATOM      9  O4  BCD     1       5.610  30.600  17.320  1.00  0.00            
ATOM     10  C6  BCD     1       5.790  31.580  19.570  1.00  0.00            
ATOM     11  O5  BCD     1       5.800  32.910  19.100  1.00  0.00            
ATOM     12  H1  BCD     1       5.280  29.780  15.380  1.00  0.00            
ATOM     13  H2  BCD     1       7.340  31.130  15.340  1.00  0.00            
ATOM     14  H3  BCD     1       7.820  28.380  14.890  1.00  0.00            
ATOM     15  H4  BCD     1       8.370  29.010  17.300  1.00  0.00            
ATOM     16  H5  BCD     1      10.130  30.320  17.350  1.00  0.00            
ATOM     17  H6  BCD     1       7.830  31.970  17.860  1.00  0.00            
ATOM     18  H7  BCD     1       6.330  29.600  19.000  1.00  0.00            
ATOM     19  H8  BCD     1       4.780  31.220  19.800  1.00  0.00            
ATOM     20  H9  BCD     1       6.450  31.450  20.440  1.00  0.00            
ATOM     21  H10 BCD     1       5.200  33.340  19.720  1.00  0.00            
ATOM     22  C7  BCD     1       4.620  24.650  15.290  1.00  0.00            
ATOM     23  O6  BCD     1       4.760  24.190  16.650  1.00  0.00            
ATOM     24  C8  BCD     1       5.980  24.960  14.750  1.00  0.00            
ATOM     25  O7  BCD     1       6.830  23.860  14.910  1.00  0.00            
ATOM     26  C9  BCD     1       6.550  26.120  15.620  1.00  0.00            
ATOM     27  O8  BCD     1       7.890  26.560  15.170  1.00  0.00            
ATOM     28  C10 BCD     1       5.560  27.300  15.640  1.00  0.00            
ATOM     29  C11 BCD     1       4.160  26.830  16.060  1.00  0.00            
ATOM     30  O9  BCD     1       3.760  25.790  15.210  1.00  0.00            
ATOM     31  C12 BCD     1       3.100  27.910  15.980  1.00  0.00            
ATOM     32  O10 BCD     1       3.050  28.560  14.720  1.00  0.00            
ATOM     33  H11 BCD     1       4.170  23.880  14.660  1.00  0.00            
ATOM     34  H12 BCD     1       5.900  25.160  13.670  1.00  0.00            
ATOM     35  H13 BCD     1       7.730  24.190  14.830  1.00  0.00            
ATOM     36  H14 BCD     1       6.650  25.860  16.680  1.00  0.00            
ATOM     37  H15 BCD     1       8.470  25.810  15.000  1.00  0.00            
ATOM     38  H16 BCD     1       5.510  27.720  14.620  1.00  0.00            
ATOM     39  H17 BCD     1       4.160  26.490  17.110  1.00  0.00            
ATOM     40  H18 BCD     1       2.140  27.430  16.210  1.00  0.00            
ATOM     41  H19 BCD     1       3.240  28.610  16.820  1.00  0.00            
ATOM     42  H20 BCD     1       2.710  27.860  14.160  1.00  0.00            
ATOM     43  C13 BCD     1       3.800  20.950  19.100  1.00  0.00            
ATOM     44  O11 BCD     1       4.460  21.730  20.150  1.00  0.00            
ATOM     45  C14 BCD     1       4.860  20.580  17.960  1.00  0.00            
ATOM     46  O12 BCD     1       6.060  19.900  18.570  1.00  0.00            
ATOM     47  C15 BCD     1       5.260  21.880  17.240  1.00  0.00            
ATOM     48  O13 BCD     1       5.900  21.590  16.030  1.00  0.00            
ATOM     49  C16 BCD     1       4.120  22.870  16.930  1.00  0.00            
ATOM     50  C17 BCD     1       3.140  23.060  18.070  1.00  0.00            
ATOM     51  O14 BCD     1       2.790  21.710  18.470  1.00  0.00            
ATOM     52  C18 BCD     1       1.870  23.750  17.760  1.00  0.00            
ATOM     53  O15 BCD     1       1.170  23.180  16.610  1.00  0.00            
ATOM     54  H21 BCD     1       3.410  20.040  19.560  1.00  0.00            
ATOM     55  H22 BCD     1       4.420  19.890  17.240  1.00  0.00            
ATOM     56  H23 BCD     1       6.780  20.030  17.960  1.00  0.00            
ATOM     57  H24 BCD     1       5.950  22.410  17.910  1.00  0.00            
ATOM     58  H25 BCD     1       6.150  22.390  15.560  1.00  0.00            
ATOM     59  H26 BCD     1       3.540  22.590  16.040  1.00  0.00            
ATOM     60  H27 BCD     1       3.650  23.580  18.880  1.00  0.00            
ATOM     61  H28 BCD     1       1.150  23.690  18.590  1.00  0.00            
ATOM     62  H29 BCD     1       2.050  24.830  17.760  1.00  0.00            
ATOM     63  H30 BCD     1       0.820  23.910  16.110  1.00  0.00            
ATOM     64  C19 BCD     1       4.850  21.520  24.190  1.00  0.00            
ATOM     65  O16 BCD     1       5.870  22.540  23.980  1.00  0.00            
ATOM     66  C20 BCD     1       5.300  20.300  23.460  1.00  0.00            
ATOM     67  O17 BCD     1       6.470  19.710  23.980  1.00  0.00            
ATOM     68  C21 BCD     1       5.460  20.600  21.890  1.00  0.00            
ATOM     69  O18 BCD     1       5.930  19.430  21.160  1.00  0.00            
ATOM     70  C22 BCD     1       4.190  21.260  21.440  1.00  0.00            
ATOM     71  C23 BCD     1       3.780  22.460  22.280  1.00  0.00            
ATOM     72  O19 BCD     1       3.630  21.950  23.690  1.00  0.00            
ATOM     73  C24 BCD     1       2.420  23.030  21.940  1.00  0.00            
ATOM     74  O20 BCD     1       1.440  22.060  21.650  1.00  0.00            
ATOM     75  H31 BCD     1       4.790  21.220  25.240  1.00  0.00            
ATOM     76  H32 BCD     1       4.450  19.600  23.530  1.00  0.00            
ATOM     77  H33 BCD     1       6.530  18.900  23.470  1.00  0.00            
ATOM     78  H34 BCD     1       6.220  21.390  21.830  1.00  0.00            
ATOM     79  H35 BCD     1       5.930  19.610  20.220  1.00  0.00            
ATOM     80  H36 BCD     1       3.350  20.560  21.530  1.00  0.00            
ATOM     81  H37 BCD     1       4.410  23.350  22.200  1.00  0.00            
ATOM     82  H38 BCD     1       2.010  23.660  22.740  1.00  0.00            
ATOM     83  H39 BCD     1       2.470  23.750  21.110  1.00  0.00            
ATOM     84  H40 BCD     1       1.250  21.710  22.520  1.00  0.00            
ATOM     85  C25 BCD     1       8.100  25.190  26.320  1.00  0.00            
ATOM     86  O21 BCD     1       8.850  25.890  25.270  1.00  0.00            
ATOM     87  C26 BCD     1       8.340  23.710  26.370  1.00  0.00            
ATOM     88  O22 BCD     1       9.790  23.680  26.540  1.00  0.00            
ATOM     89  C27 BCD     1       7.770  22.980  25.180  1.00  0.00            
ATOM     90  O23 BCD     1       7.970  21.530  25.440  1.00  0.00            
ATOM     91  C28 BCD     1       6.280  23.290  25.120  1.00  0.00            
ATOM     92  C29 BCD     1       6.120  24.840  24.870  1.00  0.00            
ATOM     93  O24 BCD     1       6.760  25.450  26.020  1.00  0.00            
ATOM     94  C30 BCD     1       4.710  25.310  24.750  1.00  0.00            
ATOM     95  O25 BCD     1       4.070  25.080  25.970  1.00  0.00            
ATOM     96  H41 BCD     1       8.400  25.640  27.270  1.00  0.00            
ATOM     97  H42 BCD     1       7.880  23.270  27.260  1.00  0.00            
ATOM     98  H43 BCD     1      10.270  23.910  25.740  1.00  0.00            
ATOM     99  H44 BCD     1       8.300  23.300  24.280  1.00  0.00            
ATOM    100  H45 BCD     1       7.690  21.040  24.660  1.00  0.00            
ATOM    101  H46 BCD     1       5.790  22.910  26.030  1.00  0.00            
ATOM    102  H47 BCD     1       6.710  25.120  23.990  1.00  0.00            
ATOM    103  H48 BCD     1       4.660  26.400  24.620  1.00  0.00            
ATOM    104  H49 BCD     1       4.250  24.920  23.840  1.00  0.00            
ATOM    105  H50 BCD     1       4.590  25.620  26.580  1.00  0.00            
ATOM    106  C31 BCD     1      10.740  29.450  24.420  1.00  0.00            
ATOM    107  O26 BCD     1      10.120  29.390  23.140  1.00  0.00            
ATOM    108  C32 BCD     1      11.640  28.270  24.630  1.00  0.00            
ATOM    109  O27 BCD     1      12.750  28.210  23.640  1.00  0.00            
ATOM    110  C33 BCD     1      10.760  26.980  24.700  1.00  0.00            
ATOM    111  C34 BCD     1       9.600  27.070  25.590  1.00  0.00            
ATOM    112  C35 BCD     1       8.850  28.360  25.420  1.00  0.00            
ATOM    113  O28 BCD     1       9.800  29.440  25.500  1.00  0.00            
ATOM    114  C36 BCD     1       7.690  28.590  26.410  1.00  0.00            
ATOM    115  O29 BCD     1       8.060  28.340  27.690  1.00  0.00            
ATOM    116  O30 BCD     1      11.630  25.930  25.200  1.00  0.00            
ATOM    117  H51 BCD     1      11.440  30.290  24.470  1.00  0.00            
ATOM    118  H52 BCD     1      12.140  28.280  25.610  1.00  0.00            
ATOM    119  H53 BCD     1      13.130  27.340  23.770  1.00  0.00            
ATOM    120  H54 BCD     1      10.430  26.810  23.670  1.00  0.00            
ATOM    121  H55 BCD     1      11.530  25.140  24.660  1.00  0.00            
ATOM    122  H56 BCD     1       9.990  27.000  26.620  1.00  0.00            
ATOM    123  H57 BCD     1       8.340  28.470  24.450  1.00  0.00            
ATOM    124  H58 BCD     1       7.230  29.590  26.430  1.00  0.00            
ATOM    125  H59 BCD     1       6.890  27.890  26.150  1.00  0.00            
ATOM    126  H60 BCD     1       7.320  28.660  28.220  1.00  0.00            
ATOM    127  C37 BCD     1       9.440  31.750  19.740  1.00  0.00            
ATOM    128  O31 BCD     1       8.770  30.640  19.140  1.00  0.00            
ATOM    129  C38 BCD     1      10.870  31.250  20.050  1.00  0.00            
ATOM    130  O32 BCD     1      11.510  30.780  18.850  1.00  0.00            
ATOM    131  C39 BCD     1      10.910  30.140  21.090  1.00  0.00            
ATOM    132  O33 BCD     1      12.320  29.850  21.390  1.00  0.00            
ATOM    133  C40 BCD     1      10.150  30.600  22.370  1.00  0.00            
ATOM    134  C41 BCD     1       8.730  31.090  21.980  1.00  0.00            
ATOM    135  O34 BCD     1       8.790  32.090  20.960  1.00  0.00            
ATOM    136  C42 BCD     1       8.030  31.670  23.270  1.00  0.00            
ATOM    137  O35 BCD     1       8.630  32.960  23.750  1.00  0.00            
ATOM    138  H61 BCD     1       9.430  32.560  19.010  1.00  0.00            
ATOM    139  H62 BCD     1      11.480  32.090  20.410  1.00  0.00            
ATOM    140  H63 BCD     1      12.430  30.580  19.070  1.00  0.00            
ATOM    141  H64 BCD     1      10.380  29.260  20.690  1.00  0.00            
ATOM    142  H65 BCD     1      12.330  29.130  22.020  1.00  0.00            
ATOM    143  H66 BCD     1      10.780  31.350  22.870  1.00  0.00            
ATOM    144  H67 BCD     1       8.140  30.260  21.590  1.00  0.00            
ATOM    145  H68 BCD     1       7.010  31.880  22.950  1.00  0.00            
ATOM    146  H69 BCD     1       8.040  30.950  24.100  1.00  0.00            
ATOM    147  H70 BCD     1       9.540  32.810  24.050  1.00  0.00            
ATOM    148  C1  EU9     2       9.600  19.650  22.320  1.00  0.00            
ATOM    149  S1  EU9     2      10.800  19.910  21.040  1.00  0.00            
ATOM    150  O1  EU9     2      11.790  18.750  21.250  1.00  0.00            
ATOM    151  O2  EU9     2      11.370  21.230  21.110  1.00  0.00            
ATOM    152  C2  EU9     2      10.000  19.740  19.450  1.00  0.00            
ATOM    153  C3  EU9     2       9.420  20.960  18.740  1.00  0.00            
ATOM    154  N1  EU9     2       9.010  20.620  17.380  1.00  0.00            
ATOM    155  C4  EU9     2       9.030  21.700  16.360  1.00  0.00            
ATOM    156  C5  EU9     2      10.450  22.240  16.130  1.00  0.00            
ATOM    157  C6  EU9     2      11.390  21.650  15.320  1.00  0.00            
ATOM    158  C7  EU9     2      12.470  22.500  15.450  1.00  0.00            
ATOM    159  C8  EU9     2      12.130  23.340  16.460  1.00  0.00            
ATOM    160  C9  EU9     2      13.150  24.140  17.080  1.00  0.00            
ATOM    161  C10 EU9     2      14.500  23.900  16.890  1.00  0.00            
ATOM    162  C11 EU9     2      15.400  24.760  17.450  1.00  0.00            
ATOM    163  C12 EU9     2      15.060  25.640  18.390  1.00  0.00            
ATOM    164  N2  EU9     2      16.030  26.330  18.970  1.00  0.00            
ATOM    165  C13 EU9     2      15.760  27.230  19.950  1.00  0.00            
ATOM    166  N3  EU9     2      14.510  27.600  20.230  1.00  0.00            
ATOM    167  C14 EU9     2      13.550  26.880  19.720  1.00  0.00            
ATOM    168  N4  EU9     2      12.310  27.400  19.920  1.00  0.00            
ATOM    169  C15 EU9     2      11.050  26.840  19.750  1.00  0.00            
ATOM    170  C16 EU9     2      10.220  27.310  18.810  1.00  0.00            
ATOM    171  C17 EU9     2       8.970  26.650  18.770  1.00  0.00            
ATOM    172  C18 EU9     2       8.650  25.450  19.510  1.00  0.00            
ATOM    173  O3  EU9     2       7.530  24.700  19.190  1.00  0.00            
ATOM    174  C19 EU9     2       6.410  24.610  20.120  1.00  0.00            
ATOM    175  C20 EU9     2       5.820  25.960  20.610  1.00  0.00            
ATOM    176  C21 EU9     2       4.710  26.460  19.910  1.00  0.00            
ATOM    177  C22 EU9     2       4.040  27.630  20.450  1.00  0.00            
ATOM    178  C23 EU9     2       4.560  28.330  21.530  1.00  0.00            
ATOM    179  C24 EU9     2       5.620  27.820  22.290  1.00  0.00            
ATOM    180  F1  EU9     2       6.170  28.460  23.330  1.00  0.00            
ATOM    181  C25 EU9     2       6.270  26.670  21.760  1.00  0.00            
ATOM    182  C26 EU9     2       9.540  25.070  20.470  1.00  0.00            
ATOM    183  Cl1 EU9     2       9.100  23.870  21.650  1.00  0.00            
ATOM    184  C27 EU9     2      10.720  25.820  20.690  1.00  0.00            
ATOM    185  C28 EU9     2      13.710  25.890  18.700  1.00  0.00            
ATOM    186  C29 EU9     2      12.730  25.170  17.950  1.00  0.00            
ATOM    187  O4  EU9     2      10.850  23.250  16.900  1.00  0.00            
ATOM    188  H1  EU9     2       9.990  19.490  23.340  1.00  0.00            
ATOM    189  H2  EU9     2       8.930  20.510  22.250  1.00  0.00            
ATOM    190  H3  EU9     2       8.990  18.810  22.000  1.00  0.00            
ATOM    191  H4  EU9     2       9.230  18.970  19.550  1.00  0.00            
ATOM    192  H5  EU9     2      10.840  19.360  18.850  1.00  0.00            
ATOM    193  H6  EU9     2      10.220  21.710  18.700  1.00  0.00            
ATOM    194  H7  EU9     2       8.600  21.480  19.250  1.00  0.00            
ATOM    195  H8  EU9     2       9.630  19.970  16.900  1.00  0.00            
ATOM    196  H9  EU9     2       8.420  22.530  16.730  1.00  0.00            
ATOM    197  H10 EU9     2       8.760  21.190  15.430  1.00  0.00            
ATOM    198  H11 EU9     2      11.240  20.850  14.600  1.00  0.00            
ATOM    199  H12 EU9     2      13.440  22.380  14.990  1.00  0.00            
ATOM    200  H13 EU9     2      14.830  23.110  16.220  1.00  0.00            
ATOM    201  H14 EU9     2      16.430  24.730  17.090  1.00  0.00            
ATOM    202  H15 EU9     2      16.610  27.840  20.240  1.00  0.00            
ATOM    203  H16 EU9     2      12.330  28.230  20.490  1.00  0.00            
ATOM    204  H17 EU9     2      10.460  28.210  18.250  1.00  0.00            
ATOM    205  H18 EU9     2       8.230  27.030  18.070  1.00  0.00            
ATOM    206  H19 EU9     2       6.720  24.020  20.990  1.00  0.00            
ATOM    207  H20 EU9     2       5.610  24.010  19.670  1.00  0.00            
ATOM    208  H21 EU9     2       4.230  25.950  19.080  1.00  0.00            
ATOM    209  H22 EU9     2       3.240  28.140  19.920  1.00  0.00            
ATOM    210  H23 EU9     2       4.070  29.250  21.840  1.00  0.00            
ATOM    211  H24 EU9     2       7.230  26.380  22.170  1.00  0.00            
ATOM    212  H25 EU9     2      11.360  25.590  21.530  1.00  0.00            
ATOM    213  H26 EU9     2      11.660  25.310  18.080  1.00  0.00            
TER
ENDMDL
MODEL        1
ATOM      1  C1  BCD     1       6.870  31.700  17.590  1.00  0.00            
ATOM      2  O1  BCD     1       6.250  30.440  17.750  1.00  0.00            
ATOM      3  C2  BCD     1       8.330  31.650  17.740  1.00  0.00            
ATOM      4  O2  BCD     1       8.950  30.810  16.680  1.00  0.00            
ATOM      5  C3  BCD     1       8.880  31.380  19.160  1.00  0.00            
ATOM      6  O3  BCD     1      10.310  31.460  19.270  1.00  0.00            
ATOM      7  C4  BCD     1       8.200  32.360  20.090  1.00  0.00            
ATOM      8  C5  BCD     1       6.700  32.380  19.910  1.00  0.00            
ATOM      9  O4  BCD     1       6.380  32.580  18.530  1.00  0.00            
ATOM     10  C6  BCD     1       6.080  33.480  20.740  1.00  0.00            
ATOM     11  O5  BCD     1       6.590  34.780  20.480  1.00  0.00            
ATOM     12  H1  BCD     1       6.670  32.090  16.580  1.00  0.00            
ATOM     13  H2  BCD     1       8.680  32.670  17.540  1.00  0.00            
ATOM     14  H3  BCD     1       9.800  30.570  17.050  1.00  0.00            
ATOM     15  H4  BCD     1       8.510  30.380  19.400  1.00  0.00            
ATOM     16  H5  BCD     1      10.590  31.380  20.190  1.00  0.00            
ATOM     17  H6  BCD     1       8.530  33.410  20.070  1.00  0.00            
ATOM     18  H7  BCD     1       6.190  31.450  20.200  1.00  0.00            
ATOM     19  H8  BCD     1       4.990  33.620  20.670  1.00  0.00            
ATOM     20  H9  BCD     1       6.200  33.240  21.810  1.00  0.00            
ATOM     21  H10 BCD     1       6.880  35.130  21.320  1.00  0.00            
ATOM     22  C7  BCD     1       3.060  28.270  16.230  1.00  0.00            
ATOM     23  O6  BCD     1       3.610  27.280  17.050  1.00  0.00            
ATOM     24  C8  BCD     1       4.160  28.670  15.200  1.00  0.00            
ATOM     25  O7  BCD     1       4.480  27.600  14.270  1.00  0.00            
ATOM     26  C9  BCD     1       5.440  29.110  15.990  1.00  0.00            
ATOM     27  O8  BCD     1       6.540  29.660  15.150  1.00  0.00            
ATOM     28  C10 BCD     1       5.010  30.200  16.930  1.00  0.00            
ATOM     29  C11 BCD     1       3.840  29.890  17.870  1.00  0.00            
ATOM     30  O9  BCD     1       2.760  29.490  17.060  1.00  0.00            
ATOM     31  C12 BCD     1       3.360  30.980  18.780  1.00  0.00            
ATOM     32  O10 BCD     1       3.140  32.190  18.120  1.00  0.00            
ATOM     33  H11 BCD     1       2.140  27.900  15.760  1.00  0.00            
ATOM     34  H12 BCD     1       3.760  29.530  14.650  1.00  0.00            
ATOM     35  H13 BCD     1       5.000  26.950  14.750  1.00  0.00            
ATOM     36  H14 BCD     1       5.930  28.350  16.620  1.00  0.00            
ATOM     37  H15 BCD     1       7.220  30.040  15.720  1.00  0.00            
ATOM     38  H16 BCD     1       4.680  31.070  16.340  1.00  0.00            
ATOM     39  H17 BCD     1       4.080  29.180  18.670  1.00  0.00            
ATOM     40  H18 BCD     1       2.460  30.650  19.310  1.00  0.00            
ATOM     41  H19 BCD     1       4.180  31.180  19.490  1.00  0.00            
ATOM     42  H20 BCD     1       2.580  32.810  18.610  1.00  0.00            
ATOM     43  C13 BCD     1       2.920  23.290  17.980  1.00  0.00            
ATOM     44  O11 BCD     1       3.550  23.410  19.240  1.00  0.00            
ATOM     45  C14 BCD     1       3.940  23.660  16.920  1.00  0.00            
ATOM     46  O12 BCD     1       5.170  22.870  16.990  1.00  0.00            
ATOM     47  C15 BCD     1       4.340  25.140  16.950  1.00  0.00            
ATOM     48  O13 BCD     1       5.280  25.350  15.890  1.00  0.00            
ATOM     49  C16 BCD     1       3.090  25.970  16.850  1.00  0.00            
ATOM     50  C17 BCD     1       2.110  25.550  17.920  1.00  0.00            
ATOM     51  O14 BCD     1       1.750  24.160  17.830  1.00  0.00            
ATOM     52  C18 BCD     1       0.810  26.380  17.990  1.00  0.00            
ATOM     53  O15 BCD     1       0.210  26.340  16.690  1.00  0.00            
ATOM     54  H21 BCD     1       2.570  22.250  17.960  1.00  0.00            
ATOM     55  H22 BCD     1       3.440  23.470  15.970  1.00  0.00            
ATOM     56  H23 BCD     1       5.360  22.690  17.920  1.00  0.00            
ATOM     57  H24 BCD     1       4.830  25.490  17.870  1.00  0.00            
ATOM     58  H25 BCD     1       5.950  24.670  15.910  1.00  0.00            
ATOM     59  H26 BCD     1       2.670  25.820  15.850  1.00  0.00            
ATOM     60  H27 BCD     1       2.480  25.690  18.950  1.00  0.00            
ATOM     61  H28 BCD     1       0.110  26.000  18.740  1.00  0.00            
ATOM     62  H29 BCD     1       1.160  27.400  18.180  1.00  0.00            
ATOM     63  H30 BCD     1      -0.200  25.500  16.470  1.00  0.00            
ATOM     64  C19 BCD     1       4.290  21.560  22.790  1.00  0.00            
ATOM     65  O16 BCD     1       4.860  22.830  23.120  1.00  0.00            
ATOM     66  C20 BCD     1       4.950  20.970  21.640  1.00  0.00            
ATOM     67  O17 BCD     1       6.220  20.470  22.000  1.00  0.00            
ATOM     68  C21 BCD     1       4.990  21.980  20.470  1.00  0.00            
ATOM     69  O18 BCD     1       5.820  21.470  19.390  1.00  0.00            
ATOM     70  C22 BCD     1       3.540  22.280  20.110  1.00  0.00            
ATOM     71  C23 BCD     1       2.570  22.570  21.400  1.00  0.00            
ATOM     72  O19 BCD     1       2.890  21.740  22.520  1.00  0.00            
ATOM     73  C24 BCD     1       1.190  22.270  20.930  1.00  0.00            
ATOM     74  O20 BCD     1       1.100  20.810  20.630  1.00  0.00            
ATOM     75  H31 BCD     1       4.400  20.790  23.560  1.00  0.00            
ATOM     76  H32 BCD     1       4.400  20.090  21.290  1.00  0.00            
ATOM     77  H33 BCD     1       6.640  20.020  21.260  1.00  0.00            
ATOM     78  H34 BCD     1       5.470  22.900  20.820  1.00  0.00            
ATOM     79  H35 BCD     1       5.780  20.520  19.230  1.00  0.00            
ATOM     80  H36 BCD     1       3.180  21.380  19.600  1.00  0.00            
ATOM     81  H37 BCD     1       2.630  23.640  21.610  1.00  0.00            
ATOM     82  H38 BCD     1       0.510  22.400  21.780  1.00  0.00            
ATOM     83  H39 BCD     1       0.880  22.940  20.120  1.00  0.00            
ATOM     84  H40 BCD     1       0.160  20.640  20.640  1.00  0.00            
ATOM     85  C25 BCD     1       7.300  24.400  26.040  1.00  0.00            
ATOM     86  O21 BCD     1       7.250  25.750  25.480  1.00  0.00            
ATOM     87  C26 BCD     1       8.010  23.580  25.040  1.00  0.00            
ATOM     88  O22 BCD     1       9.280  24.160  24.770  1.00  0.00            
ATOM     89  C27 BCD     1       7.140  23.390  23.770  1.00  0.00            
ATOM     90  O23 BCD     1       7.800  22.460  22.910  1.00  0.00            
ATOM     91  C28 BCD     1       5.750  22.840  24.270  1.00  0.00            
ATOM     92  C29 BCD     1       5.090  23.740  25.270  1.00  0.00            
ATOM     93  O24 BCD     1       5.990  23.900  26.380  1.00  0.00            
ATOM     94  C30 BCD     1       3.870  23.080  25.790  1.00  0.00            
ATOM     95  O25 BCD     1       3.110  24.010  26.570  1.00  0.00            
ATOM     96  H41 BCD     1       7.730  24.350  27.050  1.00  0.00            
ATOM     97  H42 BCD     1       8.090  22.560  25.440  1.00  0.00            
ATOM     98  H43 BCD     1       9.220  24.820  24.090  1.00  0.00            
ATOM     99  H44 BCD     1       6.940  24.340  23.260  1.00  0.00            
ATOM    100  H45 BCD     1       7.160  21.890  22.490  1.00  0.00            
ATOM    101  H46 BCD     1       6.040  21.830  24.610  1.00  0.00            
ATOM    102  H47 BCD     1       4.820  24.730  24.890  1.00  0.00            
ATOM    103  H48 BCD     1       3.280  22.700  24.950  1.00  0.00            
ATOM    104  H49 BCD     1       4.250  22.270  26.420  1.00  0.00            
ATOM    105  H50 BCD     1       3.330  23.930  27.500  1.00  0.00            
ATOM    106  C31 BCD     1       7.960  29.580  26.710  1.00  0.00            
ATOM    107  O26 BCD     1       8.070  29.920  25.310  1.00  0.00            
ATOM    108  C32 BCD     1       9.010  28.610  27.080  1.00  0.00            
ATOM    109  O27 BCD     1      10.340  29.070  27.030  1.00  0.00            
ATOM    110  C33 BCD     1       8.810  27.340  26.320  1.00  0.00            
ATOM    111  C34 BCD     1       7.410  26.770  26.480  1.00  0.00            
ATOM    112  C35 BCD     1       6.350  27.830  26.280  1.00  0.00            
ATOM    113  O28 BCD     1       6.710  28.990  27.010  1.00  0.00            
ATOM    114  C36 BCD     1       4.950  27.300  26.690  1.00  0.00            
ATOM    115  O29 BCD     1       3.970  28.290  26.600  1.00  0.00            
ATOM    116  O30 BCD     1       9.790  26.340  26.600  1.00  0.00            
ATOM    117  H51 BCD     1       8.000  30.490  27.320  1.00  0.00            
ATOM    118  H52 BCD     1       8.710  28.310  28.090  1.00  0.00            
ATOM    119  H53 BCD     1      10.880  28.320  27.300  1.00  0.00            
ATOM    120  H54 BCD     1       8.850  27.600  25.260  1.00  0.00            
ATOM    121  H55 BCD     1       9.890  25.720  25.870  1.00  0.00            
ATOM    122  H56 BCD     1       7.350  26.340  27.490  1.00  0.00            
ATOM    123  H57 BCD     1       6.360  28.020  25.200  1.00  0.00            
ATOM    124  H58 BCD     1       4.580  26.430  26.120  1.00  0.00            
ATOM    125  H59 BCD     1       5.060  27.110  27.760  1.00  0.00            
ATOM    126  H60 BCD     1       4.120  28.830  25.820  1.00  0.00            
ATOM    127  C37 BCD     1       9.020  32.620  22.330  1.00  0.00            
ATOM    128  O31 BCD     1       8.450  31.780  21.360  1.00  0.00            
ATOM    129  C38 BCD     1      10.130  31.870  22.970  1.00  0.00            
ATOM    130  O32 BCD     1      10.980  31.410  21.910  1.00  0.00            
ATOM    131  C39 BCD     1       9.760  30.760  23.960  1.00  0.00            
ATOM    132  O33 BCD     1      10.930  30.310  24.700  1.00  0.00            
ATOM    133  C40 BCD     1       8.670  31.170  24.890  1.00  0.00            
ATOM    134  C41 BCD     1       7.560  31.900  24.110  1.00  0.00            
ATOM    135  O34 BCD     1       8.110  32.910  23.360  1.00  0.00            
ATOM    136  C42 BCD     1       6.460  32.410  24.980  1.00  0.00            
ATOM    137  O35 BCD     1       5.370  32.920  24.160  1.00  0.00            
ATOM    138  H61 BCD     1       9.430  33.470  21.780  1.00  0.00            
ATOM    139  H62 BCD     1      10.550  32.610  23.670  1.00  0.00            
ATOM    140  H63 BCD     1      11.870  31.590  22.230  1.00  0.00            
ATOM    141  H64 BCD     1       9.320  29.970  23.320  1.00  0.00            
ATOM    142  H65 BCD     1      10.650  29.940  25.540  1.00  0.00            
ATOM    143  H66 BCD     1       9.060  31.810  25.700  1.00  0.00            
ATOM    144  H67 BCD     1       7.030  31.200  23.460  1.00  0.00            
ATOM    145  H68 BCD     1       6.060  31.580  25.570  1.00  0.00            
ATOM    146  H69 BCD     1       6.930  33.160  25.640  1.00  0.00            
ATOM    147  H70 BCD     1       4.900  33.610  24.630  1.00  0.00            
ATOM    148  C1  EU9     2       8.600  23.720  17.860  1.00  0.00            
ATOM    149  S1  EU9     2      10.160  23.330  17.090  1.00  0.00            
ATOM    150  O1  EU9     2      10.500  22.010  17.490  1.00  0.00            
ATOM    151  O2  EU9     2      11.100  24.320  17.560  1.00  0.00            
ATOM    152  C2  EU9     2      10.000  23.360  15.280  1.00  0.00            
ATOM    153  C3  EU9     2       9.860  24.760  14.690  1.00  0.00            
ATOM    154  N1  EU9     2       8.550  25.260  14.830  1.00  0.00            
ATOM    155  C4  EU9     2       8.440  26.810  14.680  1.00  0.00            
ATOM    156  C5  EU9     2       9.330  27.570  15.600  1.00  0.00            
ATOM    157  C6  EU9     2      10.390  28.340  15.140  1.00  0.00            
ATOM    158  C7  EU9     2      11.020  28.860  16.320  1.00  0.00            
ATOM    159  C8  EU9     2      10.370  28.210  17.340  1.00  0.00            
ATOM    160  C9  EU9     2      10.800  28.320  18.690  1.00  0.00            
ATOM    161  C10 EU9     2      12.100  28.720  19.050  1.00  0.00            
ATOM    162  C11 EU9     2      12.490  28.680  20.410  1.00  0.00            
ATOM    163  C12 EU9     2      11.650  28.110  21.450  1.00  0.00            
ATOM    164  N2  EU9     2      12.060  27.980  22.770  1.00  0.00            
ATOM    165  C13 EU9     2      11.350  27.310  23.580  1.00  0.00            
ATOM    166  N3  EU9     2      10.150  26.780  23.260  1.00  0.00            
ATOM    167  C14 EU9     2       9.680  27.010  22.040  1.00  0.00            
ATOM    168  N4  EU9     2       8.620  26.240  21.640  1.00  0.00            
ATOM    169  C15 EU9     2       7.280  26.550  21.500  1.00  0.00            
ATOM    170  C16 EU9     2       6.380  25.540  21.230  1.00  0.00            
ATOM    171  C17 EU9     2       5.000  25.840  21.050  1.00  0.00            
ATOM    172  C18 EU9     2       4.560  27.150  21.200  1.00  0.00            
ATOM    173  O3  EU9     2       3.260  27.350  20.970  1.00  0.00            
ATOM    174  C19 EU9     2       2.350  27.410  22.100  1.00  0.00            
ATOM    175  C20 EU9     2       0.950  27.550  21.630  1.00  0.00            
ATOM    176  C21 EU9     2       0.200  26.470  21.700  1.00  0.00            
ATOM    177  C22 EU9     2      -1.170  26.440  21.370  1.00  0.00            
ATOM    178  C23 EU9     2      -1.810  27.680  21.090  1.00  0.00            
ATOM    179  C24 EU9     2      -1.060  28.830  20.900  1.00  0.00            
ATOM    180  F1  EU9     2      -1.580  30.080  20.650  1.00  0.00            
ATOM    181  C25 EU9     2       0.320  28.810  21.290  1.00  0.00            
ATOM    182  C26 EU9     2       5.430  28.150  21.470  1.00  0.00            
ATOM    183  Cl1 EU9     2       4.800  29.810  21.620  1.00  0.00            
ATOM    184  C27 EU9     2       6.840  27.880  21.590  1.00  0.00            
ATOM    185  C28 EU9     2      10.420  27.650  21.070  1.00  0.00            
ATOM    186  C29 EU9     2       9.970  27.790  19.680  1.00  0.00            
ATOM    187  O4  EU9     2       9.300  27.420  16.950  1.00  0.00            
ATOM    188  H1  EU9     2       7.820  23.120  17.380  1.00  0.00            
ATOM    189  H2  EU9     2       8.890  23.540  18.910  1.00  0.00            
ATOM    190  H3  EU9     2       8.330  24.780  17.870  1.00  0.00            
ATOM    191  H4  EU9     2       9.070  22.870  14.970  1.00  0.00            
ATOM    192  H5  EU9     2      10.910  22.880  14.890  1.00  0.00            
ATOM    193  H6  EU9     2      10.090  24.590  13.630  1.00  0.00            
ATOM    194  H7  EU9     2      10.590  25.480  15.060  1.00  0.00            
ATOM    195  H8  EU9     2       7.940  24.790  14.160  1.00  0.00            
ATOM    196  H9  EU9     2       7.400  27.110  14.850  1.00  0.00            
ATOM    197  H10 EU9     2       8.580  27.100  13.640  1.00  0.00            
ATOM    198  H11 EU9     2      10.640  28.660  14.140  1.00  0.00            
ATOM    199  H12 EU9     2      11.820  29.580  16.310  1.00  0.00            
ATOM    200  H13 EU9     2      12.810  29.130  18.340  1.00  0.00            
ATOM    201  H14 EU9     2      13.430  29.160  20.670  1.00  0.00            
ATOM    202  H15 EU9     2      11.800  27.170  24.560  1.00  0.00            
ATOM    203  H16 EU9     2       8.890  25.280  21.500  1.00  0.00            
ATOM    204  H17 EU9     2       6.700  24.510  21.080  1.00  0.00            
ATOM    205  H18 EU9     2       4.350  25.050  20.680  1.00  0.00            
ATOM    206  H19 EU9     2       2.520  28.250  22.780  1.00  0.00            
ATOM    207  H20 EU9     2       2.500  26.590  22.820  1.00  0.00            
ATOM    208  H21 EU9     2       0.650  25.530  22.010  1.00  0.00            
ATOM    209  H22 EU9     2      -1.630  25.460  21.370  1.00  0.00            
ATOM    210  H23 EU9     2      -2.880  27.640  20.920  1.00  0.00            
ATOM    211  H24 EU9     2       0.940  29.690  21.250  1.00  0.00            
ATOM    212  H25 EU9     2       7.500  28.700  21.880  1.00  0.00            
ATOM    213  H26 EU9     2       8.980  27.450  19.420  1.00  0.00            
TER
ENDMDL
MODEL        1
ATOM      1  C1  BCD     1       7.320  31.610  16.220  1.00  0.00            
ATOM      2  O1  BCD     1       6.360  30.680  16.670  1.00  0.00            
ATOM      3  C2  BCD     1       8.650  30.820  15.830  1.00  0.00            
ATOM      4  O2  BCD     1       8.360  29.960  14.720  1.00  0.00            
ATOM      5  C3  BCD     1       9.310  30.140  17.050  1.00  0.00            
ATOM      6  O3  BCD     1      10.630  29.710  16.800  1.00  0.00            
ATOM      7  C4  BCD     1       9.400  31.180  18.180  1.00  0.00            
ATOM      8  C5  BCD     1       8.130  31.890  18.450  1.00  0.00            
ATOM      9  O4  BCD     1       7.610  32.530  17.300  1.00  0.00            
ATOM     10  C6  BCD     1       8.260  32.970  19.500  1.00  0.00            
ATOM     11  O5  BCD     1       9.360  33.870  19.170  1.00  0.00            
ATOM     12  H1  BCD     1       6.930  32.250  15.420  1.00  0.00            
ATOM     13  H2  BCD     1       9.360  31.530  15.400  1.00  0.00            
ATOM     14  H3  BCD     1       8.800  29.120  14.880  1.00  0.00            
ATOM     15  H4  BCD     1       8.670  29.280  17.290  1.00  0.00            
ATOM     16  H5  BCD     1      11.110  29.640  17.630  1.00  0.00            
ATOM     17  H6  BCD     1      10.190  31.900  17.950  1.00  0.00            
ATOM     18  H7  BCD     1       7.480  31.120  18.890  1.00  0.00            
ATOM     19  H8  BCD     1       7.310  33.500  19.430  1.00  0.00            
ATOM     20  H9  BCD     1       8.240  32.650  20.550  1.00  0.00            
ATOM     21  H10 BCD     1       9.740  34.270  19.950  1.00  0.00            
ATOM     22  C7  BCD     1       2.410  29.590  16.020  1.00  0.00            
ATOM     23  O6  BCD     1       2.610  28.340  16.730  1.00  0.00            
ATOM     24  C8  BCD     1       3.310  29.710  14.780  1.00  0.00            
ATOM     25  O7  BCD     1       3.090  28.730  13.790  1.00  0.00            
ATOM     26  C9  BCD     1       4.750  29.690  15.150  1.00  0.00            
ATOM     27  O8  BCD     1       5.600  29.810  13.980  1.00  0.00            
ATOM     28  C10 BCD     1       5.070  30.810  16.150  1.00  0.00            
ATOM     29  C11 BCD     1       4.090  30.750  17.300  1.00  0.00            
ATOM     30  O9  BCD     1       2.750  30.710  16.860  1.00  0.00            
ATOM     31  C12 BCD     1       4.180  31.990  18.220  1.00  0.00            
ATOM     32  O10 BCD     1       3.920  33.100  17.410  1.00  0.00            
ATOM     33  H11 BCD     1       1.350  29.800  15.800  1.00  0.00            
ATOM     34  H12 BCD     1       3.120  30.720  14.380  1.00  0.00            
ATOM     35  H13 BCD     1       3.530  28.890  12.950  1.00  0.00            
ATOM     36  H14 BCD     1       5.000  28.760  15.680  1.00  0.00            
ATOM     37  H15 BCD     1       6.500  29.700  14.280  1.00  0.00            
ATOM     38  H16 BCD     1       4.940  31.750  15.590  1.00  0.00            
ATOM     39  H17 BCD     1       4.280  29.840  17.890  1.00  0.00            
ATOM     40  H18 BCD     1       3.380  31.940  18.970  1.00  0.00            
ATOM     41  H19 BCD     1       5.160  32.040  18.710  1.00  0.00            
ATOM     42  H20 BCD     1       3.220  32.800  16.830  1.00  0.00            
ATOM     43  C13 BCD     1       0.730  24.980  18.060  1.00  0.00            
ATOM     44  O11 BCD     1       1.860  24.660  18.940  1.00  0.00            
ATOM     45  C14 BCD     1       1.150  24.960  16.590  1.00  0.00            
ATOM     46  O12 BCD     1       1.770  23.680  16.270  1.00  0.00            
ATOM     47  C15 BCD     1       2.090  26.170  16.280  1.00  0.00            
ATOM     48  O13 BCD     1       2.450  26.280  14.900  1.00  0.00            
ATOM     49  C16 BCD     1       1.550  27.430  16.830  1.00  0.00            
ATOM     50  C17 BCD     1       1.180  27.290  18.360  1.00  0.00            
ATOM     51  O14 BCD     1       0.150  26.270  18.440  1.00  0.00            
ATOM     52  C18 BCD     1       0.600  28.570  18.940  1.00  0.00            
ATOM     53  O15 BCD     1      -0.340  29.200  18.050  1.00  0.00            
ATOM     54  H21 BCD     1      -0.020  24.190  18.220  1.00  0.00            
ATOM     55  H22 BCD     1       0.290  25.070  15.920  1.00  0.00            
ATOM     56  H23 BCD     1       2.020  23.670  15.340  1.00  0.00            
ATOM     57  H24 BCD     1       3.040  26.050  16.820  1.00  0.00            
ATOM     58  H25 BCD     1       2.730  27.160  14.660  1.00  0.00            
ATOM     59  H26 BCD     1       0.680  27.790  16.260  1.00  0.00            
ATOM     60  H27 BCD     1       2.130  27.040  18.850  1.00  0.00            
ATOM     61  H28 BCD     1       0.100  28.270  19.870  1.00  0.00            
ATOM     62  H29 BCD     1       1.450  29.240  19.120  1.00  0.00            
ATOM     63  H30 BCD     1      -0.800  29.740  18.700  1.00  0.00            
ATOM     64  C19 BCD     1       2.540  22.020  22.010  1.00  0.00            
ATOM     65  O16 BCD     1       3.890  22.440  22.120  1.00  0.00            
ATOM     66  C20 BCD     1       2.200  21.380  20.640  1.00  0.00            
ATOM     67  O17 BCD     1       3.090  20.260  20.420  1.00  0.00            
ATOM     68  C21 BCD     1       2.170  22.420  19.500  1.00  0.00            
ATOM     69  O18 BCD     1       1.540  21.830  18.380  1.00  0.00            
ATOM     70  C22 BCD     1       1.460  23.690  19.920  1.00  0.00            
ATOM     71  C23 BCD     1       1.940  24.200  21.310  1.00  0.00            
ATOM     72  O19 BCD     1       1.770  23.130  22.230  1.00  0.00            
ATOM     73  C24 BCD     1       1.110  25.410  21.720  1.00  0.00            
ATOM     74  O20 BCD     1      -0.300  25.080  21.790  1.00  0.00            
ATOM     75  H31 BCD     1       2.210  21.400  22.850  1.00  0.00            
ATOM     76  H32 BCD     1       1.180  21.000  20.770  1.00  0.00            
ATOM     77  H33 BCD     1       3.140  20.080  19.480  1.00  0.00            
ATOM     78  H34 BCD     1       3.210  22.700  19.260  1.00  0.00            
ATOM     79  H35 BCD     1       1.680  22.330  17.570  1.00  0.00            
ATOM     80  H36 BCD     1       0.390  23.480  19.860  1.00  0.00            
ATOM     81  H37 BCD     1       2.980  24.550  21.320  1.00  0.00            
ATOM     82  H38 BCD     1       1.360  25.610  22.770  1.00  0.00            
ATOM     83  H39 BCD     1       1.330  26.340  21.190  1.00  0.00            
ATOM     84  H40 BCD     1      -0.710  25.950  21.720  1.00  0.00            
ATOM     85  C25 BCD     1       7.370  22.810  24.170  1.00  0.00            
ATOM     86  O21 BCD     1       7.640  23.970  23.290  1.00  0.00            
ATOM     87  C26 BCD     1       7.180  21.520  23.350  1.00  0.00            
ATOM     88  O22 BCD     1       8.350  21.170  22.670  1.00  0.00            
ATOM     89  C27 BCD     1       6.080  21.690  22.370  1.00  0.00            
ATOM     90  O23 BCD     1       5.780  20.440  21.720  1.00  0.00            
ATOM     91  C28 BCD     1       4.800  22.080  23.150  1.00  0.00            
ATOM     92  C29 BCD     1       5.030  23.270  24.080  1.00  0.00            
ATOM     93  O24 BCD     1       6.160  23.070  24.930  1.00  0.00            
ATOM     94  C30 BCD     1       3.760  23.630  24.890  1.00  0.00            
ATOM     95  O25 BCD     1       3.790  24.970  25.250  1.00  0.00            
ATOM     96  H41 BCD     1       8.180  22.730  24.910  1.00  0.00            
ATOM     97  H42 BCD     1       7.000  20.630  23.970  1.00  0.00            
ATOM     98  H43 BCD     1       8.810  21.960  22.370  1.00  0.00            
ATOM     99  H44 BCD     1       6.370  22.490  21.680  1.00  0.00            
ATOM    100  H45 BCD     1       4.960  20.500  21.240  1.00  0.00            
ATOM    101  H46 BCD     1       4.460  21.150  23.630  1.00  0.00            
ATOM    102  H47 BCD     1       5.270  24.080  23.380  1.00  0.00            
ATOM    103  H48 BCD     1       2.840  23.510  24.310  1.00  0.00            
ATOM    104  H49 BCD     1       3.670  22.900  25.700  1.00  0.00            
ATOM    105  H50 BCD     1       3.030  25.130  25.800  1.00  0.00            
ATOM    106  C31 BCD     1      10.370  27.040  23.650  1.00  0.00            
ATOM    107  O26 BCD     1      10.110  27.600  22.410  1.00  0.00            
ATOM    108  C32 BCD     1      10.890  25.640  23.540  1.00  0.00            
ATOM    109  O27 BCD     1      12.210  25.730  22.790  1.00  0.00            
ATOM    110  C33 BCD     1       9.880  24.690  22.910  1.00  0.00            
ATOM    111  C34 BCD     1       8.640  24.870  23.800  1.00  0.00            
ATOM    112  C35 BCD     1       8.140  26.280  23.970  1.00  0.00            
ATOM    113  O28 BCD     1       9.240  27.080  24.470  1.00  0.00            
ATOM    114  C36 BCD     1       6.980  26.390  24.930  1.00  0.00            
ATOM    115  O29 BCD     1       6.650  27.820  25.040  1.00  0.00            
ATOM    116  O30 BCD     1      10.440  23.320  22.770  1.00  0.00            
ATOM    117  H51 BCD     1      11.170  27.540  24.210  1.00  0.00            
ATOM    118  H52 BCD     1      11.060  25.280  24.560  1.00  0.00            
ATOM    119  H53 BCD     1      12.580  24.850  22.670  1.00  0.00            
ATOM    120  H54 BCD     1       9.620  25.000  21.890  1.00  0.00            
ATOM    121  H55 BCD     1      10.890  23.290  21.920  1.00  0.00            
ATOM    122  H56 BCD     1       9.040  24.450  24.740  1.00  0.00            
ATOM    123  H57 BCD     1       7.940  26.700  22.970  1.00  0.00            
ATOM    124  H58 BCD     1       6.160  25.810  24.470  1.00  0.00            
ATOM    125  H59 BCD     1       7.280  25.940  25.880  1.00  0.00            
ATOM    126  H60 BCD     1       7.400  28.300  25.390  1.00  0.00            
ATOM    127  C37 BCD     1      10.690  30.950  20.160  1.00  0.00            
ATOM    128  O31 BCD     1       9.730  30.380  19.270  1.00  0.00            
ATOM    129  C38 BCD     1      11.850  29.930  20.190  1.00  0.00            
ATOM    130  O32 BCD     1      12.300  29.730  18.830  1.00  0.00            
ATOM    131  C39 BCD     1      11.500  28.630  20.890  1.00  0.00            
ATOM    132  O33 BCD     1      12.750  27.860  21.060  1.00  0.00            
ATOM    133  C40 BCD     1      10.760  28.840  22.190  1.00  0.00            
ATOM    134  C41 BCD     1       9.660  29.910  22.070  1.00  0.00            
ATOM    135  O34 BCD     1      10.180  31.110  21.510  1.00  0.00            
ATOM    136  C42 BCD     1       9.000  30.400  23.360  1.00  0.00            
ATOM    137  O35 BCD     1       7.940  31.270  23.030  1.00  0.00            
ATOM    138  H61 BCD     1      11.060  31.910  19.800  1.00  0.00            
ATOM    139  H62 BCD     1      12.690  30.330  20.780  1.00  0.00            
ATOM    140  H63 BCD     1      12.850  28.950  18.980  1.00  0.00            
ATOM    141  H64 BCD     1      10.830  27.990  20.300  1.00  0.00            
ATOM    142  H65 BCD     1      12.400  27.130  21.580  1.00  0.00            
ATOM    143  H66 BCD     1      11.440  29.200  22.980  1.00  0.00            
ATOM    144  H67 BCD     1       8.890  29.510  21.390  1.00  0.00            
ATOM    145  H68 BCD     1       8.510  29.590  23.910  1.00  0.00            
ATOM    146  H69 BCD     1       9.760  30.860  24.000  1.00  0.00            
ATOM    147  H70 BCD     1       8.340  32.130  22.910  1.00  0.00            
ATOM    148  C1  EU9     2       7.650  22.350  16.990  1.00  0.00            
ATOM    149  S1  EU9     2       5.900  22.010  16.730  1.00  0.00            
ATOM    150  O1  EU9     2       5.210  21.610  17.890  1.00  0.00            
ATOM    151  O2  EU9     2       5.900  21.180  15.550  1.00  0.00            
ATOM    152  C2  EU9     2       5.280  23.670  16.350  1.00  0.00            
ATOM    153  C3  EU9     2       5.820  24.230  14.990  1.00  0.00            
ATOM    154  N1  EU9     2       5.350  25.630  14.790  1.00  0.00            
ATOM    155  C4  EU9     2       5.790  26.490  13.750  1.00  0.00            
ATOM    156  C5  EU9     2       7.260  26.870  13.890  1.00  0.00            
ATOM    157  C6  EU9     2       8.090  27.110  12.820  1.00  0.00            
ATOM    158  C7  EU9     2       9.370  27.190  13.310  1.00  0.00            
ATOM    159  C8  EU9     2       9.200  27.000  14.650  1.00  0.00            
ATOM    160  C9  EU9     2      10.290  26.570  15.540  1.00  0.00            
ATOM    161  C10 EU9     2      11.570  27.090  15.350  1.00  0.00            
ATOM    162  C11 EU9     2      12.520  26.990  16.370  1.00  0.00            
ATOM    163  C12 EU9     2      12.300  26.190  17.450  1.00  0.00            
ATOM    164  N2  EU9     2      13.290  26.000  18.360  1.00  0.00            
ATOM    165  C13 EU9     2      12.970  25.360  19.490  1.00  0.00            
ATOM    166  N3  EU9     2      11.790  24.880  19.800  1.00  0.00            
ATOM    167  C14 EU9     2      10.850  25.060  18.850  1.00  0.00            
ATOM    168  N4  EU9     2       9.650  24.480  19.210  1.00  0.00            
ATOM    169  C15 EU9     2       8.410  25.040  19.460  1.00  0.00            
ATOM    170  C16 EU9     2       7.340  24.160  19.840  1.00  0.00            
ATOM    171  C17 EU9     2       6.100  24.790  20.250  1.00  0.00            
ATOM    172  C18 EU9     2       6.070  26.180  20.280  1.00  0.00            
ATOM    173  O3  EU9     2       4.920  26.720  20.760  1.00  0.00            
ATOM    174  C19 EU9     2       5.040  27.430  22.000  1.00  0.00            
ATOM    175  C20 EU9     2       3.790  28.320  22.270  1.00  0.00            
ATOM    176  C21 EU9     2       2.850  28.010  23.310  1.00  0.00            
ATOM    177  C22 EU9     2       1.650  28.700  23.480  1.00  0.00            
ATOM    178  C23 EU9     2       1.280  29.720  22.560  1.00  0.00            
ATOM    179  C24 EU9     2       2.230  30.090  21.520  1.00  0.00            
ATOM    180  F1  EU9     2       1.920  31.050  20.670  1.00  0.00            
ATOM    181  C25 EU9     2       3.480  29.440  21.400  1.00  0.00            
ATOM    182  C26 EU9     2       7.110  26.990  19.890  1.00  0.00            
ATOM    183  Cl1 EU9     2       6.960  28.720  19.800  1.00  0.00            
ATOM    184  C27 EU9     2       8.270  26.430  19.420  1.00  0.00            
ATOM    185  C28 EU9     2      11.020  25.690  17.660  1.00  0.00            
ATOM    186  C29 EU9     2      10.030  25.800  16.680  1.00  0.00            
ATOM    187  O4  EU9     2       7.910  26.770  15.100  1.00  0.00            
ATOM    188  H1  EU9     2       8.220  22.310  16.050  1.00  0.00            
ATOM    189  H2  EU9     2       7.640  23.340  17.470  1.00  0.00            
ATOM    190  H3  EU9     2       8.050  21.590  17.670  1.00  0.00            
ATOM    191  H4  EU9     2       5.590  24.360  17.140  1.00  0.00            
ATOM    192  H5  EU9     2       4.200  23.610  16.500  1.00  0.00            
ATOM    193  H6  EU9     2       5.410  23.580  14.210  1.00  0.00            
ATOM    194  H7  EU9     2       6.910  24.220  15.040  1.00  0.00            
ATOM    195  H8  EU9     2       4.340  25.730  14.750  1.00  0.00            
ATOM    196  H9  EU9     2       5.140  27.370  13.660  1.00  0.00            
ATOM    197  H10 EU9     2       5.620  25.940  12.820  1.00  0.00            
ATOM    198  H11 EU9     2       7.900  26.960  11.760  1.00  0.00            
ATOM    199  H12 EU9     2      10.310  27.160  12.770  1.00  0.00            
ATOM    200  H13 EU9     2      11.810  27.750  14.520  1.00  0.00            
ATOM    201  H14 EU9     2      13.470  27.520  16.300  1.00  0.00            
ATOM    202  H15 EU9     2      13.790  24.980  20.110  1.00  0.00            
ATOM    203  H16 EU9     2       9.780  23.580  19.640  1.00  0.00            
ATOM    204  H17 EU9     2       7.590  23.110  19.940  1.00  0.00            
ATOM    205  H18 EU9     2       5.240  24.220  20.600  1.00  0.00            
ATOM    206  H19 EU9     2       5.850  28.160  21.930  1.00  0.00            
ATOM    207  H20 EU9     2       5.290  26.690  22.770  1.00  0.00            
ATOM    208  H21 EU9     2       3.100  27.140  23.910  1.00  0.00            
ATOM    209  H22 EU9     2       0.950  28.500  24.280  1.00  0.00            
ATOM    210  H23 EU9     2       0.350  30.280  22.670  1.00  0.00            
ATOM    211  H24 EU9     2       4.130  29.770  20.600  1.00  0.00            
ATOM    212  H25 EU9     2       9.080  27.050  19.060  1.00  0.00            
ATOM    213  H26 EU9     2       9.120  25.280  16.970  1.00  0.00            
TER
ENDMDL
MODEL        1
ATOM      1  C1  BCD     1       3.940  31.340  14.660  1.00  0.00            
ATOM      2  O1  BCD     1       3.640  30.070  15.180  1.00  0.00            
ATOM      3  C2  BCD     1       5.490  31.700  14.550  1.00  0.00            
ATOM      4  O2  BCD     1       6.240  30.680  13.800  1.00  0.00            
ATOM      5  C3  BCD     1       6.070  31.640  16.000  1.00  0.00            
ATOM      6  O3  BCD     1       7.480  32.040  15.950  1.00  0.00            
ATOM      7  C4  BCD     1       5.260  32.540  16.890  1.00  0.00            
ATOM      8  C5  BCD     1       3.680  32.260  16.770  1.00  0.00            
ATOM      9  O4  BCD     1       3.310  32.380  15.380  1.00  0.00            
ATOM     10  C6  BCD     1       2.830  33.200  17.580  1.00  0.00            
ATOM     11  O5  BCD     1       3.130  34.500  17.380  1.00  0.00            
ATOM     12  H1  BCD     1       3.510  31.400  13.660  1.00  0.00            
ATOM     13  H2  BCD     1       5.710  32.680  14.090  1.00  0.00            
ATOM     14  H3  BCD     1       7.120  30.920  14.100  1.00  0.00            
ATOM     15  H4  BCD     1       6.000  30.590  16.320  1.00  0.00            
ATOM     16  H5  BCD     1       7.960  31.770  16.740  1.00  0.00            
ATOM     17  H6  BCD     1       5.390  33.550  16.470  1.00  0.00            
ATOM     18  H7  BCD     1       3.380  31.280  17.150  1.00  0.00            
ATOM     19  H8  BCD     1       1.800  33.050  17.240  1.00  0.00            
ATOM     20  H9  BCD     1       3.010  32.900  18.620  1.00  0.00            
ATOM     21  H10 BCD     1       2.470  35.020  17.850  1.00  0.00            
ATOM     22  C7  BCD     1       1.710  26.620  13.990  1.00  0.00            
ATOM     23  O6  BCD     1       2.560  26.200  15.080  1.00  0.00            
ATOM     24  C8  BCD     1       2.690  27.190  12.920  1.00  0.00            
ATOM     25  O7  BCD     1       3.520  26.140  12.370  1.00  0.00            
ATOM     26  C9  BCD     1       3.660  28.220  13.640  1.00  0.00            
ATOM     27  O8  BCD     1       4.570  28.800  12.710  1.00  0.00            
ATOM     28  C10 BCD     1       2.820  29.330  14.370  1.00  0.00            
ATOM     29  C11 BCD     1       1.670  28.810  15.180  1.00  0.00            
ATOM     30  O9  BCD     1       0.970  27.730  14.510  1.00  0.00            
ATOM     31  C12 BCD     1       0.620  29.910  15.460  1.00  0.00            
ATOM     32  O10 BCD     1       0.250  30.540  14.290  1.00  0.00            
ATOM     33  H11 BCD     1       1.080  25.860  13.530  1.00  0.00            
ATOM     34  H12 BCD     1       2.040  27.750  12.250  1.00  0.00            
ATOM     35  H13 BCD     1       4.330  26.120  12.870  1.00  0.00            
ATOM     36  H14 BCD     1       4.230  27.690  14.420  1.00  0.00            
ATOM     37  H15 BCD     1       5.120  29.500  13.080  1.00  0.00            
ATOM     38  H16 BCD     1       2.380  29.830  13.490  1.00  0.00            
ATOM     39  H17 BCD     1       2.080  28.480  16.140  1.00  0.00            
ATOM     40  H18 BCD     1      -0.300  29.520  15.930  1.00  0.00            
ATOM     41  H19 BCD     1       0.930  30.600  16.260  1.00  0.00            
ATOM     42  H20 BCD     1      -0.240  29.980  13.680  1.00  0.00            
ATOM     43  C13 BCD     1       3.800  22.650  16.970  1.00  0.00            
ATOM     44  O11 BCD     1       4.140  23.420  18.140  1.00  0.00            
ATOM     45  C14 BCD     1       4.670  23.110  15.810  1.00  0.00            
ATOM     46  O12 BCD     1       6.060  22.960  16.110  1.00  0.00            
ATOM     47  C15 BCD     1       4.340  24.630  15.480  1.00  0.00            
ATOM     48  O13 BCD     1       5.160  25.210  14.400  1.00  0.00            
ATOM     49  C16 BCD     1       2.870  24.810  15.120  1.00  0.00            
ATOM     50  C17 BCD     1       2.000  24.250  16.250  1.00  0.00            
ATOM     51  O14 BCD     1       2.390  22.890  16.660  1.00  0.00            
ATOM     52  C18 BCD     1       0.580  24.130  15.970  1.00  0.00            
ATOM     53  O15 BCD     1       0.370  23.410  14.790  1.00  0.00            
ATOM     54  H21 BCD     1       3.920  21.580  17.140  1.00  0.00            
ATOM     55  H22 BCD     1       4.350  22.390  15.050  1.00  0.00            
ATOM     56  H23 BCD     1       6.150  22.020  16.330  1.00  0.00            
ATOM     57  H24 BCD     1       4.650  25.190  16.370  1.00  0.00            
ATOM     58  H25 BCD     1       6.050  25.170  14.740  1.00  0.00            
ATOM     59  H26 BCD     1       2.630  24.360  14.150  1.00  0.00            
ATOM     60  H27 BCD     1       2.250  24.870  17.120  1.00  0.00            
ATOM     61  H28 BCD     1       0.080  23.720  16.860  1.00  0.00            
ATOM     62  H29 BCD     1       0.150  25.130  15.880  1.00  0.00            
ATOM     63  H30 BCD     1       0.920  22.640  14.930  1.00  0.00            
ATOM     64  C19 BCD     1       5.420  22.760  21.940  1.00  0.00            
ATOM     65  O16 BCD     1       6.480  23.750  21.810  1.00  0.00            
ATOM     66  C20 BCD     1       5.650  21.590  20.990  1.00  0.00            
ATOM     67  O17 BCD     1       6.850  20.910  21.190  1.00  0.00            
ATOM     68  C21 BCD     1       5.370  21.910  19.540  1.00  0.00            
ATOM     69  O18 BCD     1       5.180  20.650  18.770  1.00  0.00            
ATOM     70  C22 BCD     1       4.110  22.740  19.390  1.00  0.00            
ATOM     71  C23 BCD     1       3.960  23.800  20.420  1.00  0.00            
ATOM     72  O19 BCD     1       4.140  23.290  21.660  1.00  0.00            
ATOM     73  C24 BCD     1       2.530  24.410  20.450  1.00  0.00            
ATOM     74  O20 BCD     1       1.540  23.470  20.820  1.00  0.00            
ATOM     75  H31 BCD     1       5.270  22.350  22.950  1.00  0.00            
ATOM     76  H32 BCD     1       4.900  20.820  21.250  1.00  0.00            
ATOM     77  H33 BCD     1       6.770  20.620  22.100  1.00  0.00            
ATOM     78  H34 BCD     1       6.150  22.550  19.110  1.00  0.00            
ATOM     79  H35 BCD     1       5.690  20.540  17.960  1.00  0.00            
ATOM     80  H36 BCD     1       3.190  22.150  19.470  1.00  0.00            
ATOM     81  H37 BCD     1       4.620  24.650  20.180  1.00  0.00            
ATOM     82  H38 BCD     1       2.550  25.330  21.040  1.00  0.00            
ATOM     83  H39 BCD     1       2.420  24.850  19.450  1.00  0.00            
ATOM     84  H40 BCD     1       1.960  23.040  21.570  1.00  0.00            
ATOM     85  C25 BCD     1       8.410  26.350  24.250  1.00  0.00            
ATOM     86  O21 BCD     1       8.300  27.340  23.220  1.00  0.00            
ATOM     87  C26 BCD     1       9.250  25.230  23.770  1.00  0.00            
ATOM     88  O22 BCD     1      10.550  25.820  23.600  1.00  0.00            
ATOM     89  C27 BCD     1       8.570  24.610  22.560  1.00  0.00            
ATOM     90  O23 BCD     1       9.360  23.500  22.010  1.00  0.00            
ATOM     91  C28 BCD     1       7.130  24.160  23.010  1.00  0.00            
ATOM     92  C29 BCD     1       6.320  25.320  23.590  1.00  0.00            
ATOM     93  O24 BCD     1       7.130  25.860  24.600  1.00  0.00            
ATOM     94  C30 BCD     1       4.940  24.890  24.240  1.00  0.00            
ATOM     95  O25 BCD     1       5.030  23.820  25.150  1.00  0.00            
ATOM     96  H41 BCD     1       8.840  26.820  25.140  1.00  0.00            
ATOM     97  H42 BCD     1       9.170  24.420  24.500  1.00  0.00            
ATOM     98  H43 BCD     1      10.470  26.400  22.840  1.00  0.00            
ATOM     99  H44 BCD     1       8.500  25.380  21.780  1.00  0.00            
ATOM    100  H45 BCD     1       9.040  23.230  21.150  1.00  0.00            
ATOM    101  H46 BCD     1       7.160  23.280  23.670  1.00  0.00            
ATOM    102  H47 BCD     1       6.180  26.050  22.780  1.00  0.00            
ATOM    103  H48 BCD     1       4.620  25.790  24.770  1.00  0.00            
ATOM    104  H49 BCD     1       4.200  24.610  23.480  1.00  0.00            
ATOM    105  H50 BCD     1       5.270  24.200  26.000  1.00  0.00            
ATOM    106  C31 BCD     1       9.000  31.350  22.760  1.00  0.00            
ATOM    107  O26 BCD     1       8.000  31.180  21.740  1.00  0.00            
ATOM    108  C32 BCD     1      10.200  30.460  22.360  1.00  0.00            
ATOM    109  O27 BCD     1      10.860  30.950  21.140  1.00  0.00            
ATOM    110  C33 BCD     1       9.720  28.990  22.230  1.00  0.00            
ATOM    111  C34 BCD     1       9.010  28.520  23.540  1.00  0.00            
ATOM    112  C35 BCD     1       8.010  29.570  24.150  1.00  0.00            
ATOM    113  O28 BCD     1       8.570  30.910  24.040  1.00  0.00            
ATOM    114  C36 BCD     1       7.520  29.280  25.580  1.00  0.00            
ATOM    115  O29 BCD     1       8.760  29.240  26.400  1.00  0.00            
ATOM    116  O30 BCD     1      10.700  27.980  21.890  1.00  0.00            
ATOM    117  H51 BCD     1       9.230  32.420  22.830  1.00  0.00            
ATOM    118  H52 BCD     1      10.920  30.490  23.190  1.00  0.00            
ATOM    119  H53 BCD     1      11.760  30.640  21.280  1.00  0.00            
ATOM    120  H54 BCD     1       8.970  28.980  21.420  1.00  0.00            
ATOM    121  H55 BCD     1      10.830  27.990  20.940  1.00  0.00            
ATOM    122  H56 BCD     1       9.820  28.360  24.270  1.00  0.00            
ATOM    123  H57 BCD     1       7.100  29.450  23.560  1.00  0.00            
ATOM    124  H58 BCD     1       6.830  30.080  25.900  1.00  0.00            
ATOM    125  H59 BCD     1       6.950  28.350  25.550  1.00  0.00            
ATOM    126  H60 BCD     1       9.220  30.070  26.250  1.00  0.00            
ATOM    127  C37 BCD     1       5.740  33.500  19.050  1.00  0.00            
ATOM    128  O31 BCD     1       5.710  32.380  18.220  1.00  0.00            
ATOM    129  C38 BCD     1       7.190  33.890  19.340  1.00  0.00            
ATOM    130  O32 BCD     1       7.910  34.480  18.290  1.00  0.00            
ATOM    131  C39 BCD     1       7.970  32.730  20.040  1.00  0.00            
ATOM    132  O33 BCD     1       9.350  33.140  20.270  1.00  0.00            
ATOM    133  C40 BCD     1       7.310  32.340  21.350  1.00  0.00            
ATOM    134  C41 BCD     1       5.810  32.040  21.050  1.00  0.00            
ATOM    135  O34 BCD     1       5.160  33.090  20.260  1.00  0.00            
ATOM    136  C42 BCD     1       5.050  31.910  22.370  1.00  0.00            
ATOM    137  O35 BCD     1       4.860  33.180  23.090  1.00  0.00            
ATOM    138  H61 BCD     1       5.180  34.360  18.680  1.00  0.00            
ATOM    139  H62 BCD     1       6.990  34.690  20.060  1.00  0.00            
ATOM    140  H63 BCD     1       8.820  34.640  18.540  1.00  0.00            
ATOM    141  H64 BCD     1       7.950  31.840  19.400  1.00  0.00            
ATOM    142  H65 BCD     1       9.850  32.320  20.350  1.00  0.00            
ATOM    143  H66 BCD     1       7.310  33.130  22.110  1.00  0.00            
ATOM    144  H67 BCD     1       5.810  31.090  20.500  1.00  0.00            
ATOM    145  H68 BCD     1       4.110  31.370  22.210  1.00  0.00            
ATOM    146  H69 BCD     1       5.690  31.340  23.060  1.00  0.00            
ATOM    147  H70 BCD     1       4.500  33.770  22.420  1.00  0.00            
ATOM    148  C1  EU9     2       7.430  24.990  18.370  1.00  0.00            
ATOM    149  S1  EU9     2       8.950  24.070  18.490  1.00  0.00            
ATOM    150  O1  EU9     2       8.780  22.890  19.360  1.00  0.00            
ATOM    151  O2  EU9     2      10.010  24.980  18.900  1.00  0.00            
ATOM    152  C2  EU9     2       9.370  23.490  16.820  1.00  0.00            
ATOM    153  C3  EU9     2      10.840  22.960  16.990  1.00  0.00            
ATOM    154  N1  EU9     2      11.320  22.140  15.910  1.00  0.00            
ATOM    155  C4  EU9     2      11.360  22.770  14.580  1.00  0.00            
ATOM    156  C5  EU9     2      12.160  24.040  14.670  1.00  0.00            
ATOM    157  C6  EU9     2      13.550  24.090  14.760  1.00  0.00            
ATOM    158  C7  EU9     2      13.830  25.510  14.970  1.00  0.00            
ATOM    159  C8  EU9     2      12.560  26.090  15.020  1.00  0.00            
ATOM    160  C9  EU9     2      12.350  27.470  15.450  1.00  0.00            
ATOM    161  C10 EU9     2      13.360  28.450  15.320  1.00  0.00            
ATOM    162  C11 EU9     2      13.050  29.760  15.790  1.00  0.00            
ATOM    163  C12 EU9     2      11.800  30.090  16.270  1.00  0.00            
ATOM    164  N2  EU9     2      11.700  31.330  16.710  1.00  0.00            
ATOM    165  C13 EU9     2      10.550  31.670  17.330  1.00  0.00            
ATOM    166  N3  EU9     2       9.560  30.810  17.500  1.00  0.00            
ATOM    167  C14 EU9     2       9.710  29.590  16.970  1.00  0.00            
ATOM    168  N4  EU9     2       8.510  28.900  16.900  1.00  0.00            
ATOM    169  C15 EU9     2       7.380  28.670  17.560  1.00  0.00            
ATOM    170  C16 EU9     2       6.210  28.290  16.780  1.00  0.00            
ATOM    171  C17 EU9     2       5.040  27.960  17.370  1.00  0.00            
ATOM    172  C18 EU9     2       4.920  28.120  18.750  1.00  0.00            
ATOM    173  O3  EU9     2       3.620  28.000  19.260  1.00  0.00            
ATOM    174  C19 EU9     2       2.720  29.100  19.340  1.00  0.00            
ATOM    175  C20 EU9     2       1.550  28.740  20.370  1.00  0.00            
ATOM    176  C21 EU9     2       0.160  28.590  19.940  1.00  0.00            
ATOM    177  C22 EU9     2      -0.760  28.120  20.860  1.00  0.00            
ATOM    178  C23 EU9     2      -0.480  27.850  22.220  1.00  0.00            
ATOM    179  C24 EU9     2       0.860  28.020  22.640  1.00  0.00            
ATOM    180  F1  EU9     2       1.120  27.810  23.900  1.00  0.00            
ATOM    181  C25 EU9     2       1.830  28.480  21.750  1.00  0.00            
ATOM    182  C26 EU9     2       5.990  28.450  19.590  1.00  0.00            
ATOM    183  Cl1 EU9     2       5.730  28.410  21.330  1.00  0.00            
ATOM    184  C27 EU9     2       7.290  28.710  19.000  1.00  0.00            
ATOM    185  C28 EU9     2      10.880  29.150  16.440  1.00  0.00            
ATOM    186  C29 EU9     2      11.060  27.820  15.950  1.00  0.00            
ATOM    187  O4  EU9     2      11.460  25.250  14.800  1.00  0.00            
ATOM    188  H1  EU9     2       6.580  24.330  18.150  1.00  0.00            
ATOM    189  H2  EU9     2       7.210  25.580  19.260  1.00  0.00            
ATOM    190  H3  EU9     2       7.450  25.770  17.600  1.00  0.00            
ATOM    191  H4  EU9     2       9.430  24.310  16.100  1.00  0.00            
ATOM    192  H5  EU9     2       8.670  22.670  16.600  1.00  0.00            
ATOM    193  H6  EU9     2      10.920  22.440  17.960  1.00  0.00            
ATOM    194  H7  EU9     2      11.480  23.840  17.130  1.00  0.00            
ATOM    195  H8  EU9     2      12.190  21.660  16.140  1.00  0.00            
ATOM    196  H9  EU9     2      10.360  22.970  14.170  1.00  0.00            
ATOM    197  H10 EU9     2      11.890  22.030  13.970  1.00  0.00            
ATOM    198  H11 EU9     2      14.290  23.310  14.740  1.00  0.00            
ATOM    199  H12 EU9     2      14.790  25.990  15.110  1.00  0.00            
ATOM    200  H13 EU9     2      14.360  28.220  14.960  1.00  0.00            
ATOM    201  H14 EU9     2      13.730  30.600  15.710  1.00  0.00            
ATOM    202  H15 EU9     2      10.440  32.670  17.750  1.00  0.00            
ATOM    203  H16 EU9     2       8.440  28.580  15.940  1.00  0.00            
ATOM    204  H17 EU9     2       6.380  28.030  15.740  1.00  0.00            
ATOM    205  H18 EU9     2       4.140  27.720  16.830  1.00  0.00            
ATOM    206  H19 EU9     2       2.350  29.360  18.340  1.00  0.00            
ATOM    207  H20 EU9     2       3.290  29.940  19.750  1.00  0.00            
ATOM    208  H21 EU9     2      -0.110  28.870  18.930  1.00  0.00            
ATOM    209  H22 EU9     2      -1.790  28.020  20.540  1.00  0.00            
ATOM    210  H23 EU9     2      -1.240  27.440  22.870  1.00  0.00            
ATOM    211  H24 EU9     2       2.820  28.500  22.180  1.00  0.00            
ATOM    212  H25 EU9     2       8.180  28.930  19.580  1.00  0.00            
ATOM    213  H26 EU9     2      10.320  27.040  16.110  1.00  0.00            
TER
ENDMDL
MODEL        1
ATOM      1  C1  BCD     1      -0.650  32.810  16.010  1.00  0.00            
ATOM      2  O1  BCD     1       0.240  31.720  16.280  1.00  0.00            
ATOM      3  C2  BCD     1      -0.530  33.230  14.520  1.00  0.00            
ATOM      4  O2  BCD     1      -1.180  32.200  13.720  1.00  0.00            
ATOM      5  C3  BCD     1       0.950  33.440  14.220  1.00  0.00            
ATOM      6  O3  BCD     1       1.140  33.980  12.890  1.00  0.00            
ATOM      7  C4  BCD     1       1.590  34.430  15.220  1.00  0.00            
ATOM      8  C5  BCD     1       1.220  34.190  16.690  1.00  0.00            
ATOM      9  O4  BCD     1      -0.150  33.900  16.820  1.00  0.00            
ATOM     10  C6  BCD     1       1.500  35.410  17.620  1.00  0.00            
ATOM     11  O5  BCD     1       1.280  35.100  19.020  1.00  0.00            
ATOM     12  H1  BCD     1      -1.650  32.520  16.360  1.00  0.00            
ATOM     13  H2  BCD     1      -0.970  34.190  14.240  1.00  0.00            
ATOM     14  H3  BCD     1      -0.820  31.340  13.950  1.00  0.00            
ATOM     15  H4  BCD     1       1.400  32.440  14.300  1.00  0.00            
ATOM     16  H5  BCD     1       1.020  33.320  12.210  1.00  0.00            
ATOM     17  H6  BCD     1       1.220  35.430  14.930  1.00  0.00            
ATOM     18  H7  BCD     1       1.800  33.350  17.090  1.00  0.00            
ATOM     19  H8  BCD     1       2.540  35.740  17.580  1.00  0.00            
ATOM     20  H9  BCD     1       0.960  36.300  17.300  1.00  0.00            
ATOM     21  H10 BCD     1       0.350  35.140  19.260  1.00  0.00            
ATOM     22  C7  BCD     1       0.120  27.690  17.340  1.00  0.00            
ATOM     23  O6  BCD     1       1.470  27.650  17.720  1.00  0.00            
ATOM     24  C8  BCD     1      -0.100  28.020  15.870  1.00  0.00            
ATOM     25  O7  BCD     1       0.640  26.960  15.060  1.00  0.00            
ATOM     26  C9  BCD     1       0.330  29.430  15.540  1.00  0.00            
ATOM     27  O8  BCD     1       0.020  29.760  14.110  1.00  0.00            
ATOM     28  C10 BCD     1      -0.360  30.420  16.510  1.00  0.00            
ATOM     29  C11 BCD     1      -0.220  29.990  18.000  1.00  0.00            
ATOM     30  O9  BCD     1      -0.650  28.620  18.120  1.00  0.00            
ATOM     31  C12 BCD     1      -1.060  30.840  18.940  1.00  0.00            
ATOM     32  O10 BCD     1      -2.380  30.750  18.660  1.00  0.00            
ATOM     33  H11 BCD     1      -0.330  26.700  17.540  1.00  0.00            
ATOM     34  H12 BCD     1      -1.170  27.980  15.630  1.00  0.00            
ATOM     35  H13 BCD     1       0.290  27.110  14.180  1.00  0.00            
ATOM     36  H14 BCD     1       1.400  29.600  15.630  1.00  0.00            
ATOM     37  H15 BCD     1       0.470  29.190  13.480  1.00  0.00            
ATOM     38  H16 BCD     1      -1.420  30.450  16.230  1.00  0.00            
ATOM     39  H17 BCD     1       0.830  30.020  18.300  1.00  0.00            
ATOM     40  H18 BCD     1      -0.870  30.350  19.910  1.00  0.00            
ATOM     41  H19 BCD     1      -0.610  31.830  19.010  1.00  0.00            
ATOM     42  H20 BCD     1      -2.450  29.820  18.400  1.00  0.00            
ATOM     43  C13 BCD     1       4.200  24.920  19.210  1.00  0.00            
ATOM     44  O11 BCD     1       5.020  25.470  18.200  1.00  0.00            
ATOM     45  C14 BCD     1       2.940  24.350  18.480  1.00  0.00            
ATOM     46  O12 BCD     1       3.410  23.240  17.670  1.00  0.00            
ATOM     47  C15 BCD     1       2.180  25.370  17.660  1.00  0.00            
ATOM     48  O13 BCD     1       1.040  24.860  16.980  1.00  0.00            
ATOM     49  C16 BCD     1       1.790  26.550  18.550  1.00  0.00            
ATOM     50  C17 BCD     1       3.060  27.030  19.370  1.00  0.00            
ATOM     51  O14 BCD     1       3.770  26.000  20.030  1.00  0.00            
ATOM     52  C18 BCD     1       2.550  28.040  20.380  1.00  0.00            
ATOM     53  O15 BCD     1       1.440  27.590  21.170  1.00  0.00            
ATOM     54  H21 BCD     1       4.680  24.140  19.820  1.00  0.00            
ATOM     55  H22 BCD     1       2.350  24.030  19.350  1.00  0.00            
ATOM     56  H23 BCD     1       4.140  23.480  17.090  1.00  0.00            
ATOM     57  H24 BCD     1       2.880  25.730  16.890  1.00  0.00            
ATOM     58  H25 BCD     1       0.810  25.350  16.190  1.00  0.00            
ATOM     59  H26 BCD     1       0.930  26.190  19.120  1.00  0.00            
ATOM     60  H27 BCD     1       3.750  27.540  18.680  1.00  0.00            
ATOM     61  H28 BCD     1       3.470  28.330  20.920  1.00  0.00            
ATOM     62  H29 BCD     1       2.140  28.960  19.940  1.00  0.00            
ATOM     63  H30 BCD     1       1.080  28.320  21.680  1.00  0.00            
ATOM     64  C19 BCD     1       8.960  25.300  16.960  1.00  0.00            
ATOM     65  O16 BCD     1       8.830  26.380  16.030  1.00  0.00            
ATOM     66  C20 BCD     1       8.110  24.160  16.480  1.00  0.00            
ATOM     67  O17 BCD     1       8.470  23.940  15.090  1.00  0.00            
ATOM     68  C21 BCD     1       6.630  24.480  16.670  1.00  0.00            
ATOM     69  O18 BCD     1       5.770  23.380  16.290  1.00  0.00            
ATOM     70  C22 BCD     1       6.350  24.980  18.070  1.00  0.00            
ATOM     71  C23 BCD     1       7.240  26.090  18.430  1.00  0.00            
ATOM     72  O19 BCD     1       8.570  25.690  18.330  1.00  0.00            
ATOM     73  C24 BCD     1       6.960  26.560  19.900  1.00  0.00            
ATOM     74  O20 BCD     1       7.100  25.380  20.750  1.00  0.00            
ATOM     75  H31 BCD     1      10.030  25.080  16.980  1.00  0.00            
ATOM     76  H32 BCD     1       8.280  23.330  17.180  1.00  0.00            
ATOM     77  H33 BCD     1       8.390  22.990  14.910  1.00  0.00            
ATOM     78  H34 BCD     1       6.390  25.340  16.030  1.00  0.00            
ATOM     79  H35 BCD     1       6.040  23.040  15.430  1.00  0.00            
ATOM     80  H36 BCD     1       6.540  24.150  18.760  1.00  0.00            
ATOM     81  H37 BCD     1       7.020  26.840  17.650  1.00  0.00            
ATOM     82  H38 BCD     1       7.630  27.360  20.240  1.00  0.00            
ATOM     83  H39 BCD     1       5.950  26.960  20.050  1.00  0.00            
ATOM     84  H40 BCD     1       7.870  25.620  21.280  1.00  0.00            
ATOM     85  C25 BCD     1      11.020  29.210  14.140  1.00  0.00            
ATOM     86  O21 BCD     1       9.910  30.120  14.500  1.00  0.00            
ATOM     87  C26 BCD     1      10.520  28.090  13.250  1.00  0.00            
ATOM     88  O22 BCD     1      10.000  28.580  12.010  1.00  0.00            
ATOM     89  C27 BCD     1       9.460  27.180  13.940  1.00  0.00            
ATOM     90  O23 BCD     1       9.200  25.910  13.270  1.00  0.00            
ATOM     91  C28 BCD     1       9.980  26.830  15.330  1.00  0.00            
ATOM     92  C29 BCD     1      10.660  27.940  16.140  1.00  0.00            
ATOM     93  O24 BCD     1      11.610  28.660  15.290  1.00  0.00            
ATOM     94  C30 BCD     1      11.510  27.400  17.280  1.00  0.00            
ATOM     95  O25 BCD     1      12.630  26.630  16.910  1.00  0.00            
ATOM     96  H41 BCD     1      11.830  29.740  13.620  1.00  0.00            
ATOM     97  H42 BCD     1      11.330  27.360  13.070  1.00  0.00            
ATOM     98  H43 BCD     1       9.560  27.920  11.470  1.00  0.00            
ATOM     99  H44 BCD     1       8.530  27.750  14.080  1.00  0.00            
ATOM    100  H45 BCD     1       8.670  25.380  13.880  1.00  0.00            
ATOM    101  H46 BCD     1      10.710  26.020  15.210  1.00  0.00            
ATOM    102  H47 BCD     1       9.860  28.590  16.490  1.00  0.00            
ATOM    103  H48 BCD     1      11.900  28.330  17.710  1.00  0.00            
ATOM    104  H49 BCD     1      10.980  26.820  18.040  1.00  0.00            
ATOM    105  H50 BCD     1      13.020  27.260  16.300  1.00  0.00            
ATOM    106  C31 BCD     1       8.840  34.130  14.150  1.00  0.00            
ATOM    107  O26 BCD     1       7.490  33.740  14.330  1.00  0.00            
ATOM    108  C32 BCD     1       9.520  33.450  12.910  1.00  0.00            
ATOM    109  O27 BCD     1       8.920  33.970  11.740  1.00  0.00            
ATOM    110  C33 BCD     1       9.530  31.960  13.130  1.00  0.00            
ATOM    111  C34 BCD     1      10.220  31.510  14.410  1.00  0.00            
ATOM    112  C35 BCD     1       9.680  32.340  15.590  1.00  0.00            
ATOM    113  O28 BCD     1       9.610  33.720  15.290  1.00  0.00            
ATOM    114  C36 BCD     1      10.510  32.100  16.790  1.00  0.00            
ATOM    115  O29 BCD     1      11.800  32.510  16.800  1.00  0.00            
ATOM    116  O30 BCD     1      10.230  31.410  12.020  1.00  0.00            
ATOM    117  H51 BCD     1       8.960  35.210  14.030  1.00  0.00            
ATOM    118  H52 BCD     1      10.590  33.690  12.930  1.00  0.00            
ATOM    119  H53 BCD     1       9.530  33.700  11.040  1.00  0.00            
ATOM    120  H54 BCD     1       8.480  31.640  13.100  1.00  0.00            
ATOM    121  H55 BCD     1      10.110  30.460  11.970  1.00  0.00            
ATOM    122  H56 BCD     1      11.300  31.730  14.440  1.00  0.00            
ATOM    123  H57 BCD     1       8.660  32.000  15.800  1.00  0.00            
ATOM    124  H58 BCD     1       9.980  32.510  17.660  1.00  0.00            
ATOM    125  H59 BCD     1      10.440  31.010  16.840  1.00  0.00            
ATOM    126  H60 BCD     1      11.740  33.390  17.190  1.00  0.00            
ATOM    127  C37 BCD     1       3.830  35.450  15.150  1.00  0.00            
ATOM    128  O31 BCD     1       2.960  34.210  15.070  1.00  0.00            
ATOM    129  C38 BCD     1       4.530  35.900  13.860  1.00  0.00            
ATOM    130  O32 BCD     1       3.380  36.080  12.990  1.00  0.00            
ATOM    131  C39 BCD     1       5.640  34.920  13.400  1.00  0.00            
ATOM    132  O33 BCD     1       6.450  35.390  12.360  1.00  0.00            
ATOM    133  C40 BCD     1       6.560  34.700  14.640  1.00  0.00            
ATOM    134  C41 BCD     1       5.740  34.290  15.870  1.00  0.00            
ATOM    135  O34 BCD     1       4.840  35.360  16.130  1.00  0.00            
ATOM    136  C42 BCD     1       6.600  34.170  17.120  1.00  0.00            
ATOM    137  O35 BCD     1       6.110  33.530  18.350  1.00  0.00            
ATOM    138  H61 BCD     1       3.260  36.330  15.470  1.00  0.00            
ATOM    139  H62 BCD     1       4.960  36.890  14.080  1.00  0.00            
ATOM    140  H63 BCD     1       2.820  35.310  13.140  1.00  0.00            
ATOM    141  H64 BCD     1       5.290  33.900  13.220  1.00  0.00            
ATOM    142  H65 BCD     1       7.220  34.850  12.210  1.00  0.00            
ATOM    143  H66 BCD     1       7.000  35.680  14.850  1.00  0.00            
ATOM    144  H67 BCD     1       5.280  33.350  15.530  1.00  0.00            
ATOM    145  H68 BCD     1       7.580  33.760  16.850  1.00  0.00            
ATOM    146  H69 BCD     1       6.780  35.210  17.420  1.00  0.00            
ATOM    147  H70 BCD     1       5.220  33.870  18.390  1.00  0.00            
ATOM    148  C1  EU9     2       4.550  17.830  17.330  1.00  0.00            
ATOM    149  S1  EU9     2       4.030  18.240  15.590  1.00  0.00            
ATOM    150  O1  EU9     2       2.610  17.970  15.640  1.00  0.00            
ATOM    151  O2  EU9     2       4.780  17.570  14.530  1.00  0.00            
ATOM    152  C2  EU9     2       4.450  19.970  15.390  1.00  0.00            
ATOM    153  C3  EU9     2       4.220  20.550  14.070  1.00  0.00            
ATOM    154  N1  EU9     2       4.370  22.010  14.250  1.00  0.00            
ATOM    155  C4  EU9     2       4.050  22.790  13.010  1.00  0.00            
ATOM    156  C5  EU9     2       4.710  24.140  13.050  1.00  0.00            
ATOM    157  C6  EU9     2       4.500  25.010  14.070  1.00  0.00            
ATOM    158  C7  EU9     2       5.180  26.180  13.680  1.00  0.00            
ATOM    159  C8  EU9     2       5.630  25.880  12.400  1.00  0.00            
ATOM    160  C9  EU9     2       6.340  26.840  11.510  1.00  0.00            
ATOM    161  C10 EU9     2       7.190  26.390  10.500  1.00  0.00            
ATOM    162  C11 EU9     2       7.940  27.360   9.770  1.00  0.00            
ATOM    163  C12 EU9     2       7.660  28.730   9.820  1.00  0.00            
ATOM    164  N2  EU9     2       8.390  29.530   9.050  1.00  0.00            
ATOM    165  C13 EU9     2       8.150  30.810   9.210  1.00  0.00            
ATOM    166  N3  EU9     2       7.330  31.390  10.090  1.00  0.00            
ATOM    167  C14 EU9     2       6.750  30.540  11.000  1.00  0.00            
ATOM    168  N4  EU9     2       5.920  31.180  11.850  1.00  0.00            
ATOM    169  C15 EU9     2       5.530  30.960  13.140  1.00  0.00            
ATOM    170  C16 EU9     2       4.260  31.350  13.530  1.00  0.00            
ATOM    171  C17 EU9     2       3.810  31.040  14.800  1.00  0.00            
ATOM    172  C18 EU9     2       4.660  30.420  15.730  1.00  0.00            
ATOM    173  O3  EU9     2       4.230  30.300  17.030  1.00  0.00            
ATOM    174  C19 EU9     2       3.430  31.310  17.670  1.00  0.00            
ATOM    175  C20 EU9     2       3.600  31.210  19.170  1.00  0.00            
ATOM    176  C21 EU9     2       4.670  30.570  19.860  1.00  0.00            
ATOM    177  C22 EU9     2       4.750  30.490  21.210  1.00  0.00            
ATOM    178  C23 EU9     2       3.840  31.130  21.990  1.00  0.00            
ATOM    179  C24 EU9     2       2.700  31.700  21.350  1.00  0.00            
ATOM    180  F1  EU9     2       1.900  32.420  22.090  1.00  0.00            
ATOM    181  C25 EU9     2       2.630  31.740  19.970  1.00  0.00            
ATOM    182  C26 EU9     2       5.900  30.130  15.420  1.00  0.00            
ATOM    183  Cl1 EU9     2       7.070  29.730  16.690  1.00  0.00            
ATOM    184  C27 EU9     2       6.370  30.330  14.100  1.00  0.00            
ATOM    185  C28 EU9     2       6.870  29.140  10.890  1.00  0.00            
ATOM    186  C29 EU9     2       6.320  28.190  11.740  1.00  0.00            
ATOM    187  O4  EU9     2       5.410  24.600  11.970  1.00  0.00            
ATOM    188  H1  EU9     2       5.620  18.050  17.310  1.00  0.00            
ATOM    189  H2  EU9     2       4.040  18.560  17.980  1.00  0.00            
ATOM    190  H3  EU9     2       4.320  16.780  17.560  1.00  0.00            
ATOM    191  H4  EU9     2       5.510  20.080  15.630  1.00  0.00            
ATOM    192  H5  EU9     2       3.910  20.470  16.210  1.00  0.00            
ATOM    193  H6  EU9     2       3.180  20.360  13.780  1.00  0.00            
ATOM    194  H7  EU9     2       4.930  20.250  13.300  1.00  0.00            
ATOM    195  H8  EU9     2       3.810  22.290  15.050  1.00  0.00            
ATOM    196  H9  EU9     2       2.960  22.840  12.830  1.00  0.00            
ATOM    197  H10 EU9     2       4.400  22.350  12.060  1.00  0.00            
ATOM    198  H11 EU9     2       3.960  24.840  14.990  1.00  0.00            
ATOM    199  H12 EU9     2       5.190  27.090  14.260  1.00  0.00            
ATOM    200  H13 EU9     2       7.120  25.360  10.150  1.00  0.00            
ATOM    201  H14 EU9     2       8.620  27.130   8.950  1.00  0.00            
ATOM    202  H15 EU9     2       8.590  31.360   8.380  1.00  0.00            
ATOM    203  H16 EU9     2       5.430  31.960  11.430  1.00  0.00            
ATOM    204  H17 EU9     2       3.560  31.670  12.760  1.00  0.00            
ATOM    205  H18 EU9     2       2.790  31.260  15.100  1.00  0.00            
ATOM    206  H19 EU9     2       2.370  31.150  17.410  1.00  0.00            
ATOM    207  H20 EU9     2       3.780  32.310  17.410  1.00  0.00            
ATOM    208  H21 EU9     2       5.400  29.970  19.330  1.00  0.00            
ATOM    209  H22 EU9     2       5.510  29.800  21.570  1.00  0.00            
ATOM    210  H23 EU9     2       3.800  31.110  23.080  1.00  0.00            
ATOM    211  H24 EU9     2       1.810  32.300  19.530  1.00  0.00            
ATOM    212  H25 EU9     2       7.400  30.010  13.970  1.00  0.00            
ATOM    213  H26 EU9     2       5.640  28.470  12.540  1.00  0.00            
TER
ENDMDL
MODEL        1
ATOM      1  C1  BCD     1       4.100  36.660  22.360  1.00  0.00            
ATOM      2  O1  BCD     1       3.530  35.500  21.610  1.00  0.00            
ATOM      3  C2  BCD     1       5.170  37.280  21.550  1.00  0.00            
ATOM      4  O2  BCD     1       4.450  37.540  20.320  1.00  0.00            
ATOM      5  C3  BCD     1       6.330  36.350  21.250  1.00  0.00            
ATOM      6  O3  BCD     1       7.340  37.110  20.530  1.00  0.00            
ATOM      7  C4  BCD     1       6.830  35.890  22.590  1.00  0.00            
ATOM      8  C5  BCD     1       5.750  35.240  23.430  1.00  0.00            
ATOM      9  O4  BCD     1       4.670  36.200  23.600  1.00  0.00            
ATOM     10  C6  BCD     1       6.280  34.870  24.790  1.00  0.00            
ATOM     11  O5  BCD     1       5.290  34.160  25.690  1.00  0.00            
ATOM     12  H1  BCD     1       3.310  37.380  22.610  1.00  0.00            
ATOM     13  H2  BCD     1       5.590  38.200  21.990  1.00  0.00            
ATOM     14  H3  BCD     1       5.000  38.190  19.880  1.00  0.00            
ATOM     15  H4  BCD     1       6.010  35.470  20.690  1.00  0.00            
ATOM     16  H5  BCD     1       8.240  36.810  20.700  1.00  0.00            
ATOM     17  H6  BCD     1       7.250  36.760  23.120  1.00  0.00            
ATOM     18  H7  BCD     1       5.510  34.390  22.770  1.00  0.00            
ATOM     19  H8  BCD     1       7.150  34.240  24.530  1.00  0.00            
ATOM     20  H9  BCD     1       6.750  35.680  25.360  1.00  0.00            
ATOM     21  H10 BCD     1       4.990  34.780  26.360  1.00  0.00            
ATOM     22  C7  BCD     1       0.330  33.360  20.470  1.00  0.00            
ATOM     23  O6  BCD     1       1.290  32.290  20.440  1.00  0.00            
ATOM     24  C8  BCD     1       0.570  34.560  19.570  1.00  0.00            
ATOM     25  O7  BCD     1       0.490  34.160  18.170  1.00  0.00            
ATOM     26  C9  BCD     1       1.970  35.150  19.910  1.00  0.00            
ATOM     27  O8  BCD     1       2.340  36.340  19.170  1.00  0.00            
ATOM     28  C10 BCD     1       2.120  35.440  21.400  1.00  0.00            
ATOM     29  C11 BCD     1       1.470  34.350  22.280  1.00  0.00            
ATOM     30  O9  BCD     1       0.270  33.770  21.770  1.00  0.00            
ATOM     31  C12 BCD     1       1.250  34.840  23.670  1.00  0.00            
ATOM     32  O10 BCD     1       0.470  36.030  23.730  1.00  0.00            
ATOM     33  H11 BCD     1      -0.660  32.930  20.310  1.00  0.00            
ATOM     34  H12 BCD     1      -0.250  35.250  19.810  1.00  0.00            
ATOM     35  H13 BCD     1       1.110  33.480  17.900  1.00  0.00            
ATOM     36  H14 BCD     1       2.710  34.370  19.680  1.00  0.00            
ATOM     37  H15 BCD     1       3.080  36.700  19.670  1.00  0.00            
ATOM     38  H16 BCD     1       1.720  36.430  21.650  1.00  0.00            
ATOM     39  H17 BCD     1       2.130  33.480  22.410  1.00  0.00            
ATOM     40  H18 BCD     1       0.800  34.100  24.340  1.00  0.00            
ATOM     41  H19 BCD     1       2.160  35.040  24.250  1.00  0.00            
ATOM     42  H20 BCD     1      -0.450  35.890  23.480  1.00  0.00            
ATOM     43  C13 BCD     1       1.430  28.110  20.650  1.00  0.00            
ATOM     44  O11 BCD     1       2.810  27.840  20.530  1.00  0.00            
ATOM     45  C14 BCD     1       0.770  28.690  19.420  1.00  0.00            
ATOM     46  O12 BCD     1       1.140  27.780  18.340  1.00  0.00            
ATOM     47  C15 BCD     1       1.160  30.240  19.150  1.00  0.00            
ATOM     48  O13 BCD     1       0.330  30.680  18.040  1.00  0.00            
ATOM     49  C16 BCD     1       0.800  30.970  20.420  1.00  0.00            
ATOM     50  C17 BCD     1       1.470  30.270  21.690  1.00  0.00            
ATOM     51  O14 BCD     1       1.060  28.870  21.770  1.00  0.00            
ATOM     52  C18 BCD     1       1.230  30.880  23.000  1.00  0.00            
ATOM     53  O15 BCD     1      -0.140  31.170  23.180  1.00  0.00            
ATOM     54  H21 BCD     1       0.930  27.150  20.810  1.00  0.00            
ATOM     55  H22 BCD     1      -0.290  28.510  19.610  1.00  0.00            
ATOM     56  H23 BCD     1       1.160  28.320  17.540  1.00  0.00            
ATOM     57  H24 BCD     1       2.230  30.420  19.030  1.00  0.00            
ATOM     58  H25 BCD     1       0.980  31.060  17.440  1.00  0.00            
ATOM     59  H26 BCD     1      -0.290  30.970  20.540  1.00  0.00            
ATOM     60  H27 BCD     1       2.550  30.420  21.630  1.00  0.00            
ATOM     61  H28 BCD     1       1.550  30.240  23.840  1.00  0.00            
ATOM     62  H29 BCD     1       1.780  31.820  23.120  1.00  0.00            
ATOM     63  H30 BCD     1      -0.260  31.550  24.050  1.00  0.00            
ATOM     64  C19 BCD     1       5.620  25.090  21.860  1.00  0.00            
ATOM     65  O16 BCD     1       6.700  25.850  21.270  1.00  0.00            
ATOM     66  C20 BCD     1       4.670  24.700  20.710  1.00  0.00            
ATOM     67  O17 BCD     1       5.360  23.940  19.750  1.00  0.00            
ATOM     68  C21 BCD     1       3.980  25.860  20.050  1.00  0.00            
ATOM     69  O18 BCD     1       3.040  25.360  19.050  1.00  0.00            
ATOM     70  C22 BCD     1       3.250  26.650  21.170  1.00  0.00            
ATOM     71  C23 BCD     1       4.260  27.040  22.200  1.00  0.00            
ATOM     72  O19 BCD     1       4.880  25.900  22.790  1.00  0.00            
ATOM     73  C24 BCD     1       3.660  27.780  23.380  1.00  0.00            
ATOM     74  O20 BCD     1       2.530  27.110  23.910  1.00  0.00            
ATOM     75  H31 BCD     1       5.990  24.190  22.380  1.00  0.00            
ATOM     76  H32 BCD     1       3.850  24.020  20.970  1.00  0.00            
ATOM     77  H33 BCD     1       5.280  23.050  20.100  1.00  0.00            
ATOM     78  H34 BCD     1       4.770  26.500  19.640  1.00  0.00            
ATOM     79  H35 BCD     1       2.380  26.030  18.850  1.00  0.00            
ATOM     80  H36 BCD     1       2.410  26.070  21.590  1.00  0.00            
ATOM     81  H37 BCD     1       5.040  27.710  21.820  1.00  0.00            
ATOM     82  H38 BCD     1       4.400  27.850  24.180  1.00  0.00            
ATOM     83  H39 BCD     1       3.390  28.770  22.980  1.00  0.00            
ATOM     84  H40 BCD     1       1.770  27.590  23.560  1.00  0.00            
ATOM     85  C25 BCD     1      10.650  26.150  21.010  1.00  0.00            
ATOM     86  O21 BCD     1      10.400  27.570  20.960  1.00  0.00            
ATOM     87  C26 BCD     1      10.050  25.450  19.750  1.00  0.00            
ATOM     88  O22 BCD     1      10.680  25.940  18.560  1.00  0.00            
ATOM     89  C27 BCD     1       8.550  25.570  19.760  1.00  0.00            
ATOM     90  O23 BCD     1       7.910  24.780  18.800  1.00  0.00            
ATOM     91  C28 BCD     1       7.910  25.150  21.180  1.00  0.00            
ATOM     92  C29 BCD     1       8.650  25.690  22.400  1.00  0.00            
ATOM     93  O24 BCD     1      10.070  25.580  22.200  1.00  0.00            
ATOM     94  C30 BCD     1       8.330  25.010  23.810  1.00  0.00            
ATOM     95  O25 BCD     1       8.110  23.530  23.640  1.00  0.00            
ATOM     96  H41 BCD     1      11.730  25.980  21.050  1.00  0.00            
ATOM     97  H42 BCD     1      10.320  24.390  19.780  1.00  0.00            
ATOM     98  H43 BCD     1      10.530  25.320  17.840  1.00  0.00            
ATOM     99  H44 BCD     1       8.310  26.640  19.630  1.00  0.00            
ATOM    100  H45 BCD     1       6.980  24.920  18.990  1.00  0.00            
ATOM    101  H46 BCD     1       7.720  24.070  21.190  1.00  0.00            
ATOM    102  H47 BCD     1       8.310  26.730  22.480  1.00  0.00            
ATOM    103  H48 BCD     1       9.230  25.200  24.420  1.00  0.00            
ATOM    104  H49 BCD     1       7.470  25.500  24.270  1.00  0.00            
ATOM    105  H50 BCD     1       7.920  23.110  24.480  1.00  0.00            
ATOM    106  C31 BCD     1      12.030  31.120  21.830  1.00  0.00            
ATOM    107  O26 BCD     1      10.780  31.890  21.670  1.00  0.00            
ATOM    108  C32 BCD     1      12.460  30.570  20.500  1.00  0.00            
ATOM    109  O27 BCD     1      12.500  31.560  19.510  1.00  0.00            
ATOM    110  C33 BCD     1      11.590  29.360  20.140  1.00  0.00            
ATOM    111  C34 BCD     1      11.420  28.440  21.310  1.00  0.00            
ATOM    112  C35 BCD     1      11.010  29.120  22.610  1.00  0.00            
ATOM    113  O28 BCD     1      11.940  30.170  22.800  1.00  0.00            
ATOM    114  C36 BCD     1      10.920  28.280  23.820  1.00  0.00            
ATOM    115  O29 BCD     1      12.120  27.510  24.020  1.00  0.00            
ATOM    116  O30 BCD     1      11.920  28.580  18.960  1.00  0.00            
ATOM    117  H51 BCD     1      12.740  31.880  22.180  1.00  0.00            
ATOM    118  H52 BCD     1      13.470  30.170  20.660  1.00  0.00            
ATOM    119  H53 BCD     1      13.130  31.210  18.870  1.00  0.00            
ATOM    120  H54 BCD     1      10.660  29.880  19.880  1.00  0.00            
ATOM    121  H55 BCD     1      11.280  27.870  18.920  1.00  0.00            
ATOM    122  H56 BCD     1      12.370  27.920  21.470  1.00  0.00            
ATOM    123  H57 BCD     1      10.080  29.650  22.360  1.00  0.00            
ATOM    124  H58 BCD     1      10.710  28.900  24.700  1.00  0.00            
ATOM    125  H59 BCD     1      10.020  27.650  23.750  1.00  0.00            
ATOM    126  H60 BCD     1      11.900  26.580  24.090  1.00  0.00            
ATOM    127  C37 BCD     1       9.140  35.390  22.950  1.00  0.00            
ATOM    128  O31 BCD     1       7.880  35.000  22.290  1.00  0.00            
ATOM    129  C38 BCD     1      10.250  35.560  21.820  1.00  0.00            
ATOM    130  O32 BCD     1       9.930  36.510  20.860  1.00  0.00            
ATOM    131  C39 BCD     1      10.380  34.190  21.230  1.00  0.00            
ATOM    132  O33 BCD     1      11.420  34.290  20.280  1.00  0.00            
ATOM    133  C40 BCD     1      10.690  33.190  22.310  1.00  0.00            
ATOM    134  C41 BCD     1       9.620  33.080  23.360  1.00  0.00            
ATOM    135  O34 BCD     1       9.410  34.380  23.840  1.00  0.00            
ATOM    136  C42 BCD     1      10.030  32.120  24.450  1.00  0.00            
ATOM    137  O35 BCD     1      11.390  32.430  24.930  1.00  0.00            
ATOM    138  H61 BCD     1       9.040  36.280  23.590  1.00  0.00            
ATOM    139  H62 BCD     1      11.190  35.950  22.220  1.00  0.00            
ATOM    140  H63 BCD     1      10.790  36.730  20.500  1.00  0.00            
ATOM    141  H64 BCD     1       9.410  34.000  20.740  1.00  0.00            
ATOM    142  H65 BCD     1      11.780  33.450  20.000  1.00  0.00            
ATOM    143  H66 BCD     1      11.600  33.510  22.850  1.00  0.00            
ATOM    144  H67 BCD     1       8.700  32.720  22.880  1.00  0.00            
ATOM    145  H68 BCD     1       9.340  32.180  25.310  1.00  0.00            
ATOM    146  H69 BCD     1       9.940  31.070  24.160  1.00  0.00            
ATOM    147  H70 BCD     1      11.830  31.580  25.040  1.00  0.00            
ATOM    148  C1  EU9     2       0.420  23.300  14.700  1.00  0.00            
ATOM    149  S1  EU9     2       0.700  23.750  16.450  1.00  0.00            
ATOM    150  O1  EU9     2      -0.150  22.930  17.250  1.00  0.00            
ATOM    151  O2  EU9     2       0.610  25.170  16.500  1.00  0.00            
ATOM    152  C2  EU9     2       2.400  23.370  16.760  1.00  0.00            
ATOM    153  C3  EU9     2       3.380  24.220  15.960  1.00  0.00            
ATOM    154  N1  EU9     2       4.730  24.170  16.520  1.00  0.00            
ATOM    155  C4  EU9     2       5.830  24.890  15.910  1.00  0.00            
ATOM    156  C5  EU9     2       6.100  26.150  16.660  1.00  0.00            
ATOM    157  C6  EU9     2       5.160  26.890  17.240  1.00  0.00            
ATOM    158  C7  EU9     2       5.770  28.190  17.360  1.00  0.00            
ATOM    159  C8  EU9     2       6.990  27.940  16.740  1.00  0.00            
ATOM    160  C9  EU9     2       7.990  28.960  16.730  1.00  0.00            
ATOM    161  C10 EU9     2       9.190  28.840  16.000  1.00  0.00            
ATOM    162  C11 EU9     2      10.210  29.800  16.190  1.00  0.00            
ATOM    163  C12 EU9     2       9.990  31.010  16.790  1.00  0.00            
ATOM    164  N2  EU9     2      10.870  32.020  16.690  1.00  0.00            
ATOM    165  C13 EU9     2      10.540  33.150  17.220  1.00  0.00            
ATOM    166  N3  EU9     2       9.430  33.510  17.880  1.00  0.00            
ATOM    167  C14 EU9     2       8.580  32.460  17.990  1.00  0.00            
ATOM    168  N4  EU9     2       7.470  32.820  18.700  1.00  0.00            
ATOM    169  C15 EU9     2       6.920  32.320  19.940  1.00  0.00            
ATOM    170  C16 EU9     2       5.700  32.810  20.270  1.00  0.00            
ATOM    171  C17 EU9     2       5.050  32.370  21.450  1.00  0.00            
ATOM    172  C18 EU9     2       5.640  31.410  22.310  1.00  0.00            
ATOM    173  O3  EU9     2       4.940  30.820  23.230  1.00  0.00            
ATOM    174  C19 EU9     2       5.230  31.200  24.620  1.00  0.00            
ATOM    175  C20 EU9     2       4.720  30.100  25.550  1.00  0.00            
ATOM    176  C21 EU9     2       5.590  29.120  25.790  1.00  0.00            
ATOM    177  C22 EU9     2       5.170  27.930  26.450  1.00  0.00            
ATOM    178  C23 EU9     2       3.840  27.850  26.950  1.00  0.00            
ATOM    179  C24 EU9     2       3.030  28.970  26.750  1.00  0.00            
ATOM    180  F1  EU9     2       1.670  28.900  27.060  1.00  0.00            
ATOM    181  C25 EU9     2       3.440  30.100  26.120  1.00  0.00            
ATOM    182  C26 EU9     2       6.820  30.820  21.870  1.00  0.00            
ATOM    183  Cl1 EU9     2       7.530  29.400  22.700  1.00  0.00            
ATOM    184  C27 EU9     2       7.460  31.330  20.740  1.00  0.00            
ATOM    185  C28 EU9     2       8.780  31.230  17.420  1.00  0.00            
ATOM    186  C29 EU9     2       7.810  30.190  17.500  1.00  0.00            
ATOM    187  O4  EU9     2       7.310  26.710  16.500  1.00  0.00            
ATOM    188  H1  EU9     2       0.820  22.290  14.570  1.00  0.00            
ATOM    189  H2  EU9     2      -0.660  23.130  14.670  1.00  0.00            
ATOM    190  H3  EU9     2       0.770  24.120  14.060  1.00  0.00            
ATOM    191  H4  EU9     2       2.590  22.300  16.580  1.00  0.00            
ATOM    192  H5  EU9     2       2.620  23.460  17.830  1.00  0.00            
ATOM    193  H6  EU9     2       3.070  25.260  15.800  1.00  0.00            
ATOM    194  H7  EU9     2       3.500  23.890  14.920  1.00  0.00            
ATOM    195  H8  EU9     2       4.620  24.320  17.520  1.00  0.00            
ATOM    196  H9  EU9     2       5.630  25.000  14.840  1.00  0.00            
ATOM    197  H10 EU9     2       6.780  24.380  16.120  1.00  0.00            
ATOM    198  H11 EU9     2       4.130  26.570  17.320  1.00  0.00            
ATOM    199  H12 EU9     2       5.310  29.150  17.580  1.00  0.00            
ATOM    200  H13 EU9     2       9.200  27.970  15.350  1.00  0.00            
ATOM    201  H14 EU9     2      11.160  29.620  15.690  1.00  0.00            
ATOM    202  H15 EU9     2      11.310  33.920  17.270  1.00  0.00            
ATOM    203  H16 EU9     2       7.240  33.770  18.410  1.00  0.00            
ATOM    204  H17 EU9     2       5.200  33.590  19.710  1.00  0.00            
ATOM    205  H18 EU9     2       4.070  32.780  21.660  1.00  0.00            
ATOM    206  H19 EU9     2       4.640  32.100  24.820  1.00  0.00            
ATOM    207  H20 EU9     2       6.300  31.370  24.770  1.00  0.00            
ATOM    208  H21 EU9     2       6.600  29.140  25.410  1.00  0.00            
ATOM    209  H22 EU9     2       5.900  27.150  26.630  1.00  0.00            
ATOM    210  H23 EU9     2       3.530  26.990  27.540  1.00  0.00            
ATOM    211  H24 EU9     2       2.750  30.920  25.930  1.00  0.00            
ATOM    212  H25 EU9     2       8.390  30.840  20.440  1.00  0.00            
ATOM    213  H26 EU9     2       6.910  30.340  18.090  1.00  0.00            
TER
ENDMDL
MODEL        1
ATOM      1  C1  BCD     1       3.790  24.940  17.490  1.00  0.00            
ATOM      2  O1  BCD     1       4.630  23.910  17.990  1.00  0.00            
ATOM      3  C2  BCD     1       4.580  26.250  17.230  1.00  0.00            
ATOM      4  O2  BCD     1       5.580  26.060  16.260  1.00  0.00            
ATOM      5  C3  BCD     1       5.110  26.860  18.500  1.00  0.00            
ATOM      6  O3  BCD     1       5.900  28.050  18.230  1.00  0.00            
ATOM      7  C4  BCD     1       4.010  27.140  19.550  1.00  0.00            
ATOM      8  C5  BCD     1       3.140  25.880  19.680  1.00  0.00            
ATOM      9  O4  BCD     1       2.750  25.300  18.400  1.00  0.00            
ATOM     10  C6  BCD     1       1.860  26.130  20.410  1.00  0.00            
ATOM     11  O5  BCD     1       0.900  26.920  19.690  1.00  0.00            
ATOM     12  H1  BCD     1       3.320  24.650  16.550  1.00  0.00            
ATOM     13  H2  BCD     1       3.860  26.970  16.810  1.00  0.00            
ATOM     14  H3  BCD     1       6.200  25.360  16.510  1.00  0.00            
ATOM     15  H4  BCD     1       5.840  26.180  18.970  1.00  0.00            
ATOM     16  H5  BCD     1       6.630  27.730  17.690  1.00  0.00            
ATOM     17  H6  BCD     1       3.300  27.900  19.210  1.00  0.00            
ATOM     18  H7  BCD     1       3.770  25.170  20.240  1.00  0.00            
ATOM     19  H8  BCD     1       1.410  25.160  20.680  1.00  0.00            
ATOM     20  H9  BCD     1       2.050  26.530  21.420  1.00  0.00            
ATOM     21  H10 BCD     1       0.200  27.330  20.200  1.00  0.00            
ATOM     22  C7  BCD     1       5.840  20.160  17.270  1.00  0.00            
ATOM     23  O6  BCD     1       6.260  20.110  18.690  1.00  0.00            
ATOM     24  C8  BCD     1       6.640  21.280  16.560  1.00  0.00            
ATOM     25  O7  BCD     1       7.990  20.910  16.700  1.00  0.00            
ATOM     26  C9  BCD     1       6.420  22.630  17.140  1.00  0.00            
ATOM     27  O8  BCD     1       6.980  23.690  16.350  1.00  0.00            
ATOM     28  C10 BCD     1       4.940  22.840  17.170  1.00  0.00            
ATOM     29  C11 BCD     1       4.160  21.710  17.780  1.00  0.00            
ATOM     30  O9  BCD     1       4.470  20.470  17.140  1.00  0.00            
ATOM     31  C12 BCD     1       2.600  21.900  17.610  1.00  0.00            
ATOM     32  O10 BCD     1       2.250  22.280  16.250  1.00  0.00            
ATOM     33  H11 BCD     1       5.950  19.170  16.810  1.00  0.00            
ATOM     34  H12 BCD     1       6.380  21.290  15.490  1.00  0.00            
ATOM     35  H13 BCD     1       8.560  21.450  16.160  1.00  0.00            
ATOM     36  H14 BCD     1       6.820  22.730  18.150  1.00  0.00            
ATOM     37  H15 BCD     1       7.910  23.470  16.320  1.00  0.00            
ATOM     38  H16 BCD     1       4.550  22.960  16.150  1.00  0.00            
ATOM     39  H17 BCD     1       4.420  21.640  18.840  1.00  0.00            
ATOM     40  H18 BCD     1       2.060  21.020  17.980  1.00  0.00            
ATOM     41  H19 BCD     1       2.290  22.670  18.320  1.00  0.00            
ATOM     42  H20 BCD     1       1.330  22.560  16.270  1.00  0.00            
ATOM     43  C13 BCD     1       7.440  17.590  21.780  1.00  0.00            
ATOM     44  O11 BCD     1       7.580  18.640  22.700  1.00  0.00            
ATOM     45  C14 BCD     1       8.360  17.760  20.570  1.00  0.00            
ATOM     46  O12 BCD     1       9.660  17.870  21.060  1.00  0.00            
ATOM     47  C15 BCD     1       7.960  18.930  19.640  1.00  0.00            
ATOM     48  O13 BCD     1       8.850  19.090  18.530  1.00  0.00            
ATOM     49  C16 BCD     1       6.470  18.840  19.230  1.00  0.00            
ATOM     50  C17 BCD     1       5.650  18.640  20.480  1.00  0.00            
ATOM     51  O14 BCD     1       6.110  17.520  21.190  1.00  0.00            
ATOM     52  C18 BCD     1       4.220  18.360  19.980  1.00  0.00            
ATOM     53  O15 BCD     1       3.360  18.370  21.090  1.00  0.00            
ATOM     54  H21 BCD     1       7.610  16.600  22.210  1.00  0.00            
ATOM     55  H22 BCD     1       8.330  16.830  19.990  1.00  0.00            
ATOM     56  H23 BCD     1      10.120  18.440  20.440  1.00  0.00            
ATOM     57  H24 BCD     1       8.160  19.840  20.220  1.00  0.00            
ATOM     58  H25 BCD     1       8.530  19.730  17.900  1.00  0.00            
ATOM     59  H26 BCD     1       6.410  18.010  18.520  1.00  0.00            
ATOM     60  H27 BCD     1       5.650  19.550  21.090  1.00  0.00            
ATOM     61  H28 BCD     1       3.950  19.270  19.440  1.00  0.00            
ATOM     62  H29 BCD     1       4.150  17.430  19.400  1.00  0.00            
ATOM     63  H30 BCD     1       2.510  18.210  20.670  1.00  0.00            
ATOM     64  C19 BCD     1       7.490  19.060  26.870  1.00  0.00            
ATOM     65  O16 BCD     1       7.420  20.450  26.840  1.00  0.00            
ATOM     66  C20 BCD     1       8.720  18.530  26.230  1.00  0.00            
ATOM     67  O17 BCD     1       9.890  19.080  26.860  1.00  0.00            
ATOM     68  C21 BCD     1       8.830  18.830  24.730  1.00  0.00            
ATOM     69  O18 BCD     1       9.870  18.250  23.970  1.00  0.00            
ATOM     70  C22 BCD     1       7.550  18.260  24.080  1.00  0.00            
ATOM     71  C23 BCD     1       6.290  18.800  24.790  1.00  0.00            
ATOM     72  O19 BCD     1       6.360  18.450  26.200  1.00  0.00            
ATOM     73  C24 BCD     1       5.010  18.160  24.340  1.00  0.00            
ATOM     74  O20 BCD     1       5.110  16.760  24.540  1.00  0.00            
ATOM     75  H31 BCD     1       7.470  18.770  27.920  1.00  0.00            
ATOM     76  H32 BCD     1       8.750  17.430  26.320  1.00  0.00            
ATOM     77  H33 BCD     1      10.610  18.570  26.470  1.00  0.00            
ATOM     78  H34 BCD     1       8.830  19.910  24.530  1.00  0.00            
ATOM     79  H35 BCD     1       9.560  18.400  23.070  1.00  0.00            
ATOM     80  H36 BCD     1       7.680  17.170  24.090  1.00  0.00            
ATOM     81  H37 BCD     1       6.270  19.890  24.720  1.00  0.00            
ATOM     82  H38 BCD     1       4.150  18.620  24.840  1.00  0.00            
ATOM     83  H39 BCD     1       4.780  18.530  23.330  1.00  0.00            
ATOM     84  H40 BCD     1       4.480  16.380  23.920  1.00  0.00            
ATOM     85  C25 BCD     1       6.870  23.640  29.190  1.00  0.00            
ATOM     86  O21 BCD     1       6.390  24.270  28.000  1.00  0.00            
ATOM     87  C26 BCD     1       8.330  23.220  29.090  1.00  0.00            
ATOM     88  O22 BCD     1       9.050  24.400  28.950  1.00  0.00            
ATOM     89  C27 BCD     1       8.540  22.150  27.950  1.00  0.00            
ATOM     90  O23 BCD     1       9.900  21.540  28.030  1.00  0.00            
ATOM     91  C28 BCD     1       7.460  21.140  28.060  1.00  0.00            
ATOM     92  C29 BCD     1       6.020  21.550  28.330  1.00  0.00            
ATOM     93  O24 BCD     1       6.070  22.480  29.400  1.00  0.00            
ATOM     94  C30 BCD     1       5.020  20.440  28.690  1.00  0.00            
ATOM     95  O25 BCD     1       5.500  19.820  29.840  1.00  0.00            
ATOM     96  H41 BCD     1       6.670  24.290  30.040  1.00  0.00            
ATOM     97  H42 BCD     1       8.580  22.740  30.050  1.00  0.00            
ATOM     98  H43 BCD     1       9.950  24.220  28.670  1.00  0.00            
ATOM     99  H44 BCD     1       8.390  22.640  26.980  1.00  0.00            
ATOM    100  H45 BCD     1       9.890  20.890  27.330  1.00  0.00            
ATOM    101  H46 BCD     1       7.820  20.530  28.900  1.00  0.00            
ATOM    102  H47 BCD     1       5.590  22.020  27.430  1.00  0.00            
ATOM    103  H48 BCD     1       4.020  20.870  28.830  1.00  0.00            
ATOM    104  H49 BCD     1       5.030  19.610  27.970  1.00  0.00            
ATOM    105  H50 BCD     1       5.690  20.560  30.420  1.00  0.00            
ATOM    106  C31 BCD     1       4.510  27.610  26.700  1.00  0.00            
ATOM    107  O26 BCD     1       4.950  27.400  25.300  1.00  0.00            
ATOM    108  C32 BCD     1       5.590  27.840  27.760  1.00  0.00            
ATOM    109  O27 BCD     1       6.410  28.940  27.450  1.00  0.00            
ATOM    110  C33 BCD     1       6.470  26.610  27.880  1.00  0.00            
ATOM    111  C34 BCD     1       5.580  25.390  28.210  1.00  0.00            
ATOM    112  C35 BCD     1       4.420  25.290  27.240  1.00  0.00            
ATOM    113  O28 BCD     1       3.740  26.490  27.130  1.00  0.00            
ATOM    114  C36 BCD     1       3.400  24.230  27.540  1.00  0.00            
ATOM    115  O29 BCD     1       3.090  24.190  28.880  1.00  0.00            
ATOM    116  O30 BCD     1       7.370  26.750  29.000  1.00  0.00            
ATOM    117  H51 BCD     1       3.800  28.440  26.700  1.00  0.00            
ATOM    118  H52 BCD     1       5.180  28.010  28.760  1.00  0.00            
ATOM    119  H53 BCD     1       7.160  28.800  28.040  1.00  0.00            
ATOM    120  H54 BCD     1       7.170  26.520  27.040  1.00  0.00            
ATOM    121  H55 BCD     1       8.050  26.080  29.090  1.00  0.00            
ATOM    122  H56 BCD     1       5.230  25.450  29.250  1.00  0.00            
ATOM    123  H57 BCD     1       4.860  25.070  26.250  1.00  0.00            
ATOM    124  H58 BCD     1       2.520  24.440  26.920  1.00  0.00            
ATOM    125  H59 BCD     1       3.760  23.260  27.170  1.00  0.00            
ATOM    126  H60 BCD     1       2.780  23.310  29.110  1.00  0.00            
ATOM    127  C37 BCD     1       3.970  28.690  21.440  1.00  0.00            
ATOM    128  O31 BCD     1       4.590  27.520  20.790  1.00  0.00            
ATOM    129  C38 BCD     1       4.910  29.550  22.220  1.00  0.00            
ATOM    130  O32 BCD     1       5.950  30.060  21.430  1.00  0.00            
ATOM    131  C39 BCD     1       5.450  28.840  23.430  1.00  0.00            
ATOM    132  O33 BCD     1       6.460  29.660  24.180  1.00  0.00            
ATOM    133  C40 BCD     1       4.340  28.290  24.310  1.00  0.00            
ATOM    134  C41 BCD     1       3.230  27.690  23.490  1.00  0.00            
ATOM    135  O34 BCD     1       2.890  28.380  22.320  1.00  0.00            
ATOM    136  C42 BCD     1       1.940  27.590  24.350  1.00  0.00            
ATOM    137  O35 BCD     1       1.580  28.880  24.920  1.00  0.00            
ATOM    138  H61 BCD     1       3.510  29.380  20.710  1.00  0.00            
ATOM    139  H62 BCD     1       4.310  30.380  22.610  1.00  0.00            
ATOM    140  H63 BCD     1       6.580  29.330  21.390  1.00  0.00            
ATOM    141  H64 BCD     1       5.930  27.950  23.000  1.00  0.00            
ATOM    142  H65 BCD     1       6.690  29.040  24.870  1.00  0.00            
ATOM    143  H66 BCD     1       3.860  29.150  24.810  1.00  0.00            
ATOM    144  H67 BCD     1       3.600  26.700  23.190  1.00  0.00            
ATOM    145  H68 BCD     1       1.120  27.080  23.830  1.00  0.00            
ATOM    146  H69 BCD     1       2.100  26.910  25.190  1.00  0.00            
ATOM    147  H70 BCD     1       0.840  28.830  25.530  1.00  0.00            
ATOM    148  C1  EU9     2      10.660  25.760  20.810  1.00  0.00            
ATOM    149  S1  EU9     2      10.410  24.550  19.540  1.00  0.00            
ATOM    150  O1  EU9     2      11.430  24.850  18.510  1.00  0.00            
ATOM    151  O2  EU9     2       9.050  24.660  19.000  1.00  0.00            
ATOM    152  C2  EU9     2      10.700  22.900  20.170  1.00  0.00            
ATOM    153  C3  EU9     2       9.740  22.400  21.290  1.00  0.00            
ATOM    154  N1  EU9     2      10.170  21.030  21.790  1.00  0.00            
ATOM    155  C4  EU9     2      11.520  20.750  22.320  1.00  0.00            
ATOM    156  C5  EU9     2      11.780  21.460  23.590  1.00  0.00            
ATOM    157  C6  EU9     2      12.450  20.940  24.650  1.00  0.00            
ATOM    158  C7  EU9     2      12.440  21.990  25.620  1.00  0.00            
ATOM    159  C8  EU9     2      11.610  22.950  25.060  1.00  0.00            
ATOM    160  C9  EU9     2      11.300  24.220  25.660  1.00  0.00            
ATOM    161  C10 EU9     2      11.830  24.580  26.910  1.00  0.00            
ATOM    162  C11 EU9     2      11.450  25.850  27.440  1.00  0.00            
ATOM    163  C12 EU9     2      10.550  26.670  26.750  1.00  0.00            
ATOM    164  N2  EU9     2      10.260  27.860  27.270  1.00  0.00            
ATOM    165  C13 EU9     2       9.370  28.560  26.590  1.00  0.00            
ATOM    166  N3  EU9     2       8.760  28.350  25.440  1.00  0.00            
ATOM    167  C14 EU9     2       9.170  27.230  24.850  1.00  0.00            
ATOM    168  N4  EU9     2       8.430  26.870  23.730  1.00  0.00            
ATOM    169  C15 EU9     2       7.700  25.760  23.370  1.00  0.00            
ATOM    170  C16 EU9     2       7.240  25.700  22.020  1.00  0.00            
ATOM    171  C17 EU9     2       6.520  24.600  21.490  1.00  0.00            
ATOM    172  C18 EU9     2       6.200  23.540  22.430  1.00  0.00            
ATOM    173  O3  EU9     2       5.560  22.430  21.970  1.00  0.00            
ATOM    174  C19 EU9     2       4.130  22.340  21.800  1.00  0.00            
ATOM    175  C20 EU9     2       3.300  22.460  23.080  1.00  0.00            
ATOM    176  C21 EU9     2       2.580  23.640  23.310  1.00  0.00            
ATOM    177  C22 EU9     2       1.650  23.740  24.370  1.00  0.00            
ATOM    178  C23 EU9     2       1.480  22.640  25.240  1.00  0.00            
ATOM    179  C24 EU9     2       2.180  21.470  25.030  1.00  0.00            
ATOM    180  F1  EU9     2       2.110  20.450  25.950  1.00  0.00            
ATOM    181  C25 EU9     2       3.130  21.370  23.930  1.00  0.00            
ATOM    182  C26 EU9     2       6.640  23.680  23.790  1.00  0.00            
ATOM    183  Cl1 EU9     2       6.160  22.520  24.930  1.00  0.00            
ATOM    184  C27 EU9     2       7.280  24.760  24.210  1.00  0.00            
ATOM    185  C28 EU9     2       9.990  26.320  25.540  1.00  0.00            
ATOM    186  C29 EU9     2      10.420  25.150  25.000  1.00  0.00            
ATOM    187  O4  EU9     2      11.220  22.710  23.800  1.00  0.00            
ATOM    188  H1  EU9     2      11.660  25.800  21.270  1.00  0.00            
ATOM    189  H2  EU9     2      10.440  26.770  20.430  1.00  0.00            
ATOM    190  H3  EU9     2       9.900  25.520  21.560  1.00  0.00            
ATOM    191  H4  EU9     2      11.720  22.850  20.590  1.00  0.00            
ATOM    192  H5  EU9     2      10.620  22.260  19.290  1.00  0.00            
ATOM    193  H6  EU9     2       8.770  22.490  20.790  1.00  0.00            
ATOM    194  H7  EU9     2       9.760  23.100  22.130  1.00  0.00            
ATOM    195  H8  EU9     2       9.410  20.780  22.420  1.00  0.00            
ATOM    196  H9  EU9     2      12.300  20.930  21.580  1.00  0.00            
ATOM    197  H10 EU9     2      11.540  19.650  22.380  1.00  0.00            
ATOM    198  H11 EU9     2      12.920  19.960  24.670  1.00  0.00            
ATOM    199  H12 EU9     2      13.030  22.090  26.530  1.00  0.00            
ATOM    200  H13 EU9     2      12.500  23.920  27.460  1.00  0.00            
ATOM    201  H14 EU9     2      11.890  26.250  28.350  1.00  0.00            
ATOM    202  H15 EU9     2       9.190  29.530  27.040  1.00  0.00            
ATOM    203  H16 EU9     2       8.340  27.600  23.050  1.00  0.00            
ATOM    204  H17 EU9     2       7.550  26.430  21.290  1.00  0.00            
ATOM    205  H18 EU9     2       6.100  24.610  20.480  1.00  0.00            
ATOM    206  H19 EU9     2       3.880  21.440  21.230  1.00  0.00            
ATOM    207  H20 EU9     2       3.770  23.150  21.160  1.00  0.00            
ATOM    208  H21 EU9     2       2.700  24.470  22.630  1.00  0.00            
ATOM    209  H22 EU9     2       0.980  24.590  24.410  1.00  0.00            
ATOM    210  H23 EU9     2       0.780  22.770  26.060  1.00  0.00            
ATOM    211  H24 EU9     2       3.760  20.490  23.760  1.00  0.00            
ATOM    212  H25 EU9     2       7.630  24.850  25.230  1.00  0.00            
ATOM    213  H26 EU9     2      10.020  24.880  24.020  1.00  0.00            
TER
ENDMDL
MODEL        1
ATOM      1  C1  BCD     1       5.110  25.950  18.570  1.00  0.00            
ATOM      2  O1  BCD     1       5.920  25.050  19.340  1.00  0.00            
ATOM      3  C2  BCD     1       5.860  27.190  18.090  1.00  0.00            
ATOM      4  O2  BCD     1       6.960  26.950  17.260  1.00  0.00            
ATOM      5  C3  BCD     1       6.290  27.950  19.300  1.00  0.00            
ATOM      6  O3  BCD     1       7.010  29.130  19.020  1.00  0.00            
ATOM      7  C4  BCD     1       5.080  28.360  20.080  1.00  0.00            
ATOM      8  C5  BCD     1       4.230  27.130  20.470  1.00  0.00            
ATOM      9  O4  BCD     1       3.910  26.350  19.360  1.00  0.00            
ATOM     10  C6  BCD     1       2.900  27.590  21.080  1.00  0.00            
ATOM     11  O5  BCD     1       2.160  28.290  20.060  1.00  0.00            
ATOM     12  H1  BCD     1       4.740  25.560  17.610  1.00  0.00            
ATOM     13  H2  BCD     1       5.170  27.770  17.470  1.00  0.00            
ATOM     14  H3  BCD     1       7.620  26.480  17.780  1.00  0.00            
ATOM     15  H4  BCD     1       6.900  27.230  19.860  1.00  0.00            
ATOM     16  H5  BCD     1       7.690  29.000  18.360  1.00  0.00            
ATOM     17  H6  BCD     1       4.560  29.200  19.580  1.00  0.00            
ATOM     18  H7  BCD     1       4.950  26.590  21.100  1.00  0.00            
ATOM     19  H8  BCD     1       2.350  26.710  21.430  1.00  0.00            
ATOM     20  H9  BCD     1       3.000  28.180  22.000  1.00  0.00            
ATOM     21  H10 BCD     1       2.690  28.230  19.260  1.00  0.00            
ATOM     22  C7  BCD     1       8.120  21.660  19.020  1.00  0.00            
ATOM     23  O6  BCD     1       7.960  21.650  20.490  1.00  0.00            
ATOM     24  C8  BCD     1       8.810  22.890  18.540  1.00  0.00            
ATOM     25  O7  BCD     1      10.150  22.880  18.930  1.00  0.00            
ATOM     26  C9  BCD     1       8.100  24.090  19.120  1.00  0.00            
ATOM     27  O8  BCD     1       8.750  25.270  18.590  1.00  0.00            
ATOM     28  C10 BCD     1       6.650  24.030  18.590  1.00  0.00            
ATOM     29  C11 BCD     1       5.910  22.680  18.740  1.00  0.00            
ATOM     30  O9  BCD     1       6.830  21.610  18.450  1.00  0.00            
ATOM     31  C12 BCD     1       4.700  22.580  17.810  1.00  0.00            
ATOM     32  O10 BCD     1       4.880  22.930  16.390  1.00  0.00            
ATOM     33  H11 BCD     1       8.710  20.780  18.730  1.00  0.00            
ATOM     34  H12 BCD     1       8.780  22.900  17.440  1.00  0.00            
ATOM     35  H13 BCD     1      10.740  23.050  18.190  1.00  0.00            
ATOM     36  H14 BCD     1       8.040  24.020  20.220  1.00  0.00            
ATOM     37  H15 BCD     1       9.420  25.490  19.240  1.00  0.00            
ATOM     38  H16 BCD     1       6.690  24.260  17.520  1.00  0.00            
ATOM     39  H17 BCD     1       5.590  22.510  19.770  1.00  0.00            
ATOM     40  H18 BCD     1       4.240  21.590  17.900  1.00  0.00            
ATOM     41  H19 BCD     1       3.990  23.280  18.280  1.00  0.00            
ATOM     42  H20 BCD     1       4.040  22.670  16.000  1.00  0.00            
ATOM     43  C13 BCD     1       9.150  19.120  23.640  1.00  0.00            
ATOM     44  O11 BCD     1       9.230  20.170  24.580  1.00  0.00            
ATOM     45  C14 BCD     1      10.130  19.320  22.500  1.00  0.00            
ATOM     46  O12 BCD     1      11.490  19.400  23.020  1.00  0.00            
ATOM     47  C15 BCD     1       9.760  20.580  21.620  1.00  0.00            
ATOM     48  O13 BCD     1      10.640  20.580  20.480  1.00  0.00            
ATOM     49  C16 BCD     1       8.370  20.440  21.130  1.00  0.00            
ATOM     50  C17 BCD     1       7.450  20.190  22.340  1.00  0.00            
ATOM     51  O14 BCD     1       7.830  19.020  23.060  1.00  0.00            
ATOM     52  C18 BCD     1       6.050  19.860  21.850  1.00  0.00            
ATOM     53  O15 BCD     1       5.270  19.990  23.000  1.00  0.00            
ATOM     54  H21 BCD     1       9.360  18.190  24.170  1.00  0.00            
ATOM     55  H22 BCD     1      10.090  18.410  21.890  1.00  0.00            
ATOM     56  H23 BCD     1      12.080  19.260  22.270  1.00  0.00            
ATOM     57  H24 BCD     1       9.810  21.490  22.220  1.00  0.00            
ATOM     58  H25 BCD     1      10.470  21.380  19.980  1.00  0.00            
ATOM     59  H26 BCD     1       8.340  19.550  20.500  1.00  0.00            
ATOM     60  H27 BCD     1       7.420  21.090  22.970  1.00  0.00            
ATOM     61  H28 BCD     1       5.770  20.600  21.100  1.00  0.00            
ATOM     62  H29 BCD     1       5.970  18.850  21.420  1.00  0.00            
ATOM     63  H30 BCD     1       4.810  20.820  23.030  1.00  0.00            
ATOM     64  C19 BCD     1       9.400  21.290  28.500  1.00  0.00            
ATOM     65  O16 BCD     1       9.290  22.660  28.120  1.00  0.00            
ATOM     66  C20 BCD     1      10.620  20.590  27.960  1.00  0.00            
ATOM     67  O17 BCD     1      11.680  21.420  28.380  1.00  0.00            
ATOM     68  C21 BCD     1      10.550  20.560  26.430  1.00  0.00            
ATOM     69  O18 BCD     1      11.650  19.820  25.920  1.00  0.00            
ATOM     70  C22 BCD     1       9.290  19.890  26.000  1.00  0.00            
ATOM     71  C23 BCD     1       8.090  20.450  26.620  1.00  0.00            
ATOM     72  O19 BCD     1       8.250  20.610  28.070  1.00  0.00            
ATOM     73  C24 BCD     1       6.770  19.630  26.480  1.00  0.00            
ATOM     74  O20 BCD     1       6.890  18.290  26.800  1.00  0.00            
ATOM     75  H31 BCD     1       9.390  21.140  29.590  1.00  0.00            
ATOM     76  H32 BCD     1      10.790  19.590  28.390  1.00  0.00            
ATOM     77  H33 BCD     1      12.480  20.920  28.220  1.00  0.00            
ATOM     78  H34 BCD     1      10.510  21.550  25.950  1.00  0.00            
ATOM     79  H35 BCD     1      11.580  19.990  24.980  1.00  0.00            
ATOM     80  H36 BCD     1       9.350  18.810  26.160  1.00  0.00            
ATOM     81  H37 BCD     1       7.950  21.440  26.170  1.00  0.00            
ATOM     82  H38 BCD     1       5.960  19.940  27.140  1.00  0.00            
ATOM     83  H39 BCD     1       6.400  19.780  25.450  1.00  0.00            
ATOM     84  H40 BCD     1       6.850  17.820  25.970  1.00  0.00            
ATOM     85  C25 BCD     1       8.560  26.230  29.890  1.00  0.00            
ATOM     86  O21 BCD     1       8.090  26.610  28.570  1.00  0.00            
ATOM     87  C26 BCD     1      10.080  25.860  29.810  1.00  0.00            
ATOM     88  O22 BCD     1      10.870  27.020  29.460  1.00  0.00            
ATOM     89  C27 BCD     1      10.270  24.720  28.800  1.00  0.00            
ATOM     90  O23 BCD     1      11.600  24.230  28.800  1.00  0.00            
ATOM     91  C28 BCD     1       9.340  23.550  29.200  1.00  0.00            
ATOM     92  C29 BCD     1       7.840  23.920  29.460  1.00  0.00            
ATOM     93  O24 BCD     1       7.780  25.110  30.340  1.00  0.00            
ATOM     94  C30 BCD     1       7.040  22.840  30.150  1.00  0.00            
ATOM     95  O25 BCD     1       7.500  22.620  31.490  1.00  0.00            
ATOM     96  H41 BCD     1       8.570  27.060  30.610  1.00  0.00            
ATOM     97  H42 BCD     1      10.510  25.600  30.790  1.00  0.00            
ATOM     98  H43 BCD     1      11.790  26.740  29.510  1.00  0.00            
ATOM     99  H44 BCD     1      10.050  25.100  27.800  1.00  0.00            
ATOM    100  H45 BCD     1      11.480  23.400  28.340  1.00  0.00            
ATOM    101  H46 BCD     1       9.890  23.210  30.080  1.00  0.00            
ATOM    102  H47 BCD     1       7.260  24.130  28.550  1.00  0.00            
ATOM    103  H48 BCD     1       6.020  23.210  30.330  1.00  0.00            
ATOM    104  H49 BCD     1       6.970  21.880  29.630  1.00  0.00            
ATOM    105  H50 BCD     1       6.780  22.160  31.930  1.00  0.00            
ATOM    106  C31 BCD     1       5.870  29.790  26.970  1.00  0.00            
ATOM    107  O26 BCD     1       6.120  29.390  25.610  1.00  0.00            
ATOM    108  C32 BCD     1       7.270  30.100  27.670  1.00  0.00            
ATOM    109  O27 BCD     1       8.120  31.050  27.070  1.00  0.00            
ATOM    110  C33 BCD     1       8.110  28.820  27.740  1.00  0.00            
ATOM    111  C34 BCD     1       7.340  27.790  28.620  1.00  0.00            
ATOM    112  C35 BCD     1       5.980  27.460  27.940  1.00  0.00            
ATOM    113  O28 BCD     1       5.220  28.700  27.710  1.00  0.00            
ATOM    114  C36 BCD     1       5.180  26.510  28.790  1.00  0.00            
ATOM    115  O29 BCD     1       5.340  26.750  30.210  1.00  0.00            
ATOM    116  O30 BCD     1       9.390  29.200  28.290  1.00  0.00            
ATOM    117  H51 BCD     1       5.190  30.640  27.070  1.00  0.00            
ATOM    118  H52 BCD     1       6.990  30.500  28.650  1.00  0.00            
ATOM    119  H53 BCD     1       8.960  30.600  27.180  1.00  0.00            
ATOM    120  H54 BCD     1       8.200  28.290  26.780  1.00  0.00            
ATOM    121  H55 BCD     1       9.790  28.390  28.610  1.00  0.00            
ATOM    122  H56 BCD     1       7.360  28.350  29.570  1.00  0.00            
ATOM    123  H57 BCD     1       6.100  26.930  26.980  1.00  0.00            
ATOM    124  H58 BCD     1       4.120  26.580  28.510  1.00  0.00            
ATOM    125  H59 BCD     1       5.580  25.560  28.430  1.00  0.00            
ATOM    126  H60 BCD     1       5.130  25.910  30.620  1.00  0.00            
ATOM    127  C37 BCD     1       5.370  30.250  21.650  1.00  0.00            
ATOM    128  O31 BCD     1       5.550  28.860  21.330  1.00  0.00            
ATOM    129  C38 BCD     1       6.640  30.910  22.230  1.00  0.00            
ATOM    130  O32 BCD     1       7.680  30.670  21.280  1.00  0.00            
ATOM    131  C39 BCD     1       6.980  30.230  23.550  1.00  0.00            
ATOM    132  O33 BCD     1       8.020  31.010  24.140  1.00  0.00            
ATOM    133  C40 BCD     1       5.770  30.230  24.470  1.00  0.00            
ATOM    134  C41 BCD     1       4.530  29.650  23.870  1.00  0.00            
ATOM    135  O34 BCD     1       4.280  30.300  22.570  1.00  0.00            
ATOM    136  C42 BCD     1       3.340  29.800  24.750  1.00  0.00            
ATOM    137  O35 BCD     1       3.110  31.100  25.170  1.00  0.00            
ATOM    138  H61 BCD     1       5.050  30.720  20.710  1.00  0.00            
ATOM    139  H62 BCD     1       6.420  31.980  22.390  1.00  0.00            
ATOM    140  H63 BCD     1       7.400  29.970  20.680  1.00  0.00            
ATOM    141  H64 BCD     1       7.310  29.190  23.410  1.00  0.00            
ATOM    142  H65 BCD     1       8.240  30.700  25.020  1.00  0.00            
ATOM    143  H66 BCD     1       5.650  31.250  24.850  1.00  0.00            
ATOM    144  H67 BCD     1       4.720  28.600  23.630  1.00  0.00            
ATOM    145  H68 BCD     1       2.460  29.270  24.360  1.00  0.00            
ATOM    146  H69 BCD     1       3.660  29.270  25.670  1.00  0.00            
ATOM    147  H70 BCD     1       2.850  31.110  26.100  1.00  0.00            
ATOM    148  C1  EU9     2      12.270  26.880  22.100  1.00  0.00            
ATOM    149  S1  EU9     2      12.030  26.060  20.540  1.00  0.00            
ATOM    150  O1  EU9     2      12.800  26.760  19.500  1.00  0.00            
ATOM    151  O2  EU9     2      10.630  25.880  20.330  1.00  0.00            
ATOM    152  C2  EU9     2      12.680  24.400  20.740  1.00  0.00            
ATOM    153  C3  EU9     2      11.970  23.680  21.870  1.00  0.00            
ATOM    154  N1  EU9     2      12.680  22.470  22.400  1.00  0.00            
ATOM    155  C4  EU9     2      14.090  22.740  23.000  1.00  0.00            
ATOM    156  C5  EU9     2      13.980  23.530  24.290  1.00  0.00            
ATOM    157  C6  EU9     2      13.960  22.880  25.540  1.00  0.00            
ATOM    158  C7  EU9     2      13.850  23.950  26.490  1.00  0.00            
ATOM    159  C8  EU9     2      13.730  25.020  25.690  1.00  0.00            
ATOM    160  C9  EU9     2      13.400  26.360  26.260  1.00  0.00            
ATOM    161  C10 EU9     2      14.030  26.980  27.380  1.00  0.00            
ATOM    162  C11 EU9     2      13.670  28.270  27.760  1.00  0.00            
ATOM    163  C12 EU9     2      12.700  28.980  27.030  1.00  0.00            
ATOM    164  N2  EU9     2      12.470  30.280  27.330  1.00  0.00            
ATOM    165  C13 EU9     2      11.490  30.980  26.710  1.00  0.00            
ATOM    166  N3  EU9     2      10.720  30.410  25.770  1.00  0.00            
ATOM    167  C14 EU9     2      10.900  29.130  25.480  1.00  0.00            
ATOM    168  N4  EU9     2      10.120  28.730  24.450  1.00  0.00            
ATOM    169  C15 EU9     2       9.460  27.590  24.070  1.00  0.00            
ATOM    170  C16 EU9     2       9.030  27.500  22.730  1.00  0.00            
ATOM    171  C17 EU9     2       8.450  26.340  22.270  1.00  0.00            
ATOM    172  C18 EU9     2       8.290  25.260  23.100  1.00  0.00            
ATOM    173  O3  EU9     2       7.750  24.140  22.550  1.00  0.00            
ATOM    174  C19 EU9     2       6.300  24.080  22.330  1.00  0.00            
ATOM    175  C20 EU9     2       5.550  24.360  23.660  1.00  0.00            
ATOM    176  C21 EU9     2       5.210  25.660  23.950  1.00  0.00            
ATOM    177  C22 EU9     2       4.460  25.980  25.070  1.00  0.00            
ATOM    178  C23 EU9     2       4.220  24.960  26.010  1.00  0.00            
ATOM    179  C24 EU9     2       4.640  23.680  25.700  1.00  0.00            
ATOM    180  F1  EU9     2       4.700  22.780  26.660  1.00  0.00            
ATOM    181  C25 EU9     2       5.350  23.360  24.580  1.00  0.00            
ATOM    182  C26 EU9     2       8.700  25.270  24.490  1.00  0.00            
ATOM    183  Cl1 EU9     2       8.570  23.940  25.580  1.00  0.00            
ATOM    184  C27 EU9     2       9.230  26.440  24.950  1.00  0.00            
ATOM    185  C28 EU9     2      11.940  28.350  26.080  1.00  0.00            
ATOM    186  C29 EU9     2      12.310  27.040  25.740  1.00  0.00            
ATOM    187  O4  EU9     2      13.800  24.860  24.320  1.00  0.00            
ATOM    188  H1  EU9     2      13.340  26.820  22.340  1.00  0.00            
ATOM    189  H2  EU9     2      12.010  27.940  22.000  1.00  0.00            
ATOM    190  H3  EU9     2      11.630  26.310  22.790  1.00  0.00            
ATOM    191  H4  EU9     2      13.750  24.550  20.910  1.00  0.00            
ATOM    192  H5  EU9     2      12.410  23.980  19.760  1.00  0.00            
ATOM    193  H6  EU9     2      11.000  23.280  21.570  1.00  0.00            
ATOM    194  H7  EU9     2      11.860  24.300  22.770  1.00  0.00            
ATOM    195  H8  EU9     2      12.020  22.100  23.090  1.00  0.00            
ATOM    196  H9  EU9     2      14.690  23.320  22.290  1.00  0.00            
ATOM    197  H10 EU9     2      14.540  21.780  23.300  1.00  0.00            
ATOM    198  H11 EU9     2      13.890  21.820  25.760  1.00  0.00            
ATOM    199  H12 EU9     2      13.780  23.980  27.570  1.00  0.00            
ATOM    200  H13 EU9     2      14.810  26.490  27.960  1.00  0.00            
ATOM    201  H14 EU9     2      14.350  28.730  28.470  1.00  0.00            
ATOM    202  H15 EU9     2      11.100  31.870  27.180  1.00  0.00            
ATOM    203  H16 EU9     2      10.000  29.570  23.900  1.00  0.00            
ATOM    204  H17 EU9     2       9.200  28.320  22.030  1.00  0.00            
ATOM    205  H18 EU9     2       8.170  26.230  21.230  1.00  0.00            
ATOM    206  H19 EU9     2       5.850  23.170  21.910  1.00  0.00            
ATOM    207  H20 EU9     2       5.930  24.870  21.670  1.00  0.00            
ATOM    208  H21 EU9     2       5.360  26.510  23.290  1.00  0.00            
ATOM    209  H22 EU9     2       4.230  27.010  25.330  1.00  0.00            
ATOM    210  H23 EU9     2       3.850  25.130  27.020  1.00  0.00            
ATOM    211  H24 EU9     2       5.780  22.370  24.440  1.00  0.00            
ATOM    212  H25 EU9     2       9.470  26.440  26.010  1.00  0.00            
ATOM    213  H26 EU9     2      11.940  26.520  24.860  1.00  0.00            
TER
ENDMDL
MODEL        1
ATOM      1  C1  BCD     1       5.670  32.650  18.920  1.00  0.00            
ATOM      2  O1  BCD     1       6.160  31.870  19.970  1.00  0.00            
ATOM      3  C2  BCD     1       6.870  33.690  18.810  1.00  0.00            
ATOM      4  O2  BCD     1       8.090  33.000  18.460  1.00  0.00            
ATOM      5  C3  BCD     1       7.150  34.380  20.160  1.00  0.00            
ATOM      6  O3  BCD     1       8.230  35.370  20.140  1.00  0.00            
ATOM      7  C4  BCD     1       5.810  35.010  20.570  1.00  0.00            
ATOM      8  C5  BCD     1       4.630  34.030  20.600  1.00  0.00            
ATOM      9  O4  BCD     1       4.480  33.400  19.380  1.00  0.00            
ATOM     10  C6  BCD     1       3.310  34.700  20.980  1.00  0.00            
ATOM     11  O5  BCD     1       2.810  35.670  20.050  1.00  0.00            
ATOM     12  H1  BCD     1       5.440  32.150  17.970  1.00  0.00            
ATOM     13  H2  BCD     1       6.740  34.440  18.020  1.00  0.00            
ATOM     14  H3  BCD     1       8.500  32.580  19.220  1.00  0.00            
ATOM     15  H4  BCD     1       7.510  33.680  20.920  1.00  0.00            
ATOM     16  H5  BCD     1       9.020  34.840  20.040  1.00  0.00            
ATOM     17  H6  BCD     1       5.590  35.820  19.870  1.00  0.00            
ATOM     18  H7  BCD     1       4.840  33.240  21.330  1.00  0.00            
ATOM     19  H8  BCD     1       2.510  33.990  21.210  1.00  0.00            
ATOM     20  H9  BCD     1       3.470  35.160  21.960  1.00  0.00            
ATOM     21  H10 BCD     1       2.340  35.180  19.370  1.00  0.00            
ATOM     22  C7  BCD     1       7.080  27.930  21.090  1.00  0.00            
ATOM     23  O6  BCD     1       6.710  28.270  22.490  1.00  0.00            
ATOM     24  C8  BCD     1       8.210  28.900  20.720  1.00  0.00            
ATOM     25  O7  BCD     1       9.190  28.860  21.780  1.00  0.00            
ATOM     26  C9  BCD     1       7.850  30.400  20.720  1.00  0.00            
ATOM     27  O8  BCD     1       9.010  31.140  20.210  1.00  0.00            
ATOM     28  C10 BCD     1       6.590  30.520  19.800  1.00  0.00            
ATOM     29  C11 BCD     1       5.460  29.540  20.220  1.00  0.00            
ATOM     30  O9  BCD     1       5.940  28.180  20.270  1.00  0.00            
ATOM     31  C12 BCD     1       4.330  29.510  19.170  1.00  0.00            
ATOM     32  O10 BCD     1       4.770  29.050  17.910  1.00  0.00            
ATOM     33  H11 BCD     1       7.430  26.900  20.970  1.00  0.00            
ATOM     34  H12 BCD     1       8.490  28.690  19.680  1.00  0.00            
ATOM     35  H13 BCD     1       9.070  27.980  22.170  1.00  0.00            
ATOM     36  H14 BCD     1       7.620  30.640  21.770  1.00  0.00            
ATOM     37  H15 BCD     1       9.750  30.840  20.750  1.00  0.00            
ATOM     38  H16 BCD     1       6.870  30.400  18.740  1.00  0.00            
ATOM     39  H17 BCD     1       5.000  29.880  21.160  1.00  0.00            
ATOM     40  H18 BCD     1       3.510  28.910  19.610  1.00  0.00            
ATOM     41  H19 BCD     1       4.020  30.560  19.130  1.00  0.00            
ATOM     42  H20 BCD     1       5.620  28.610  17.980  1.00  0.00            
ATOM     43  C13 BCD     1       6.610  26.490  26.180  1.00  0.00            
ATOM     44  O11 BCD     1       7.310  27.660  26.730  1.00  0.00            
ATOM     45  C14 BCD     1       7.500  25.790  25.240  1.00  0.00            
ATOM     46  O12 BCD     1       8.600  25.210  25.910  1.00  0.00            
ATOM     47  C15 BCD     1       7.880  26.830  24.100  1.00  0.00            
ATOM     48  O13 BCD     1       8.690  26.110  23.120  1.00  0.00            
ATOM     49  C16 BCD     1       6.560  27.270  23.440  1.00  0.00            
ATOM     50  C17 BCD     1       5.610  27.860  24.500  1.00  0.00            
ATOM     51  O14 BCD     1       5.440  26.910  25.510  1.00  0.00            
ATOM     52  C18 BCD     1       4.270  28.100  23.890  1.00  0.00            
ATOM     53  O15 BCD     1       3.340  28.540  24.770  1.00  0.00            
ATOM     54  H21 BCD     1       6.300  25.760  26.940  1.00  0.00            
ATOM     55  H22 BCD     1       6.930  24.990  24.750  1.00  0.00            
ATOM     56  H23 BCD     1       9.200  24.850  25.250  1.00  0.00            
ATOM     57  H24 BCD     1       8.370  27.740  24.460  1.00  0.00            
ATOM     58  H25 BCD     1       8.240  25.270  22.950  1.00  0.00            
ATOM     59  H26 BCD     1       6.050  26.450  22.920  1.00  0.00            
ATOM     60  H27 BCD     1       5.990  28.790  24.940  1.00  0.00            
ATOM     61  H28 BCD     1       4.320  28.770  23.020  1.00  0.00            
ATOM     62  H29 BCD     1       3.990  27.130  23.450  1.00  0.00            
ATOM     63  H30 BCD     1       3.520  28.190  25.640  1.00  0.00            
ATOM     64  C19 BCD     1       8.440  29.630  30.210  1.00  0.00            
ATOM     65  O16 BCD     1       9.110  30.680  29.520  1.00  0.00            
ATOM     66  C20 BCD     1       9.150  28.330  29.950  1.00  0.00            
ATOM     67  O17 BCD     1      10.550  28.240  30.360  1.00  0.00            
ATOM     68  C21 BCD     1       8.870  27.780  28.510  1.00  0.00            
ATOM     69  O18 BCD     1       9.410  26.480  28.370  1.00  0.00            
ATOM     70  C22 BCD     1       7.390  27.840  28.160  1.00  0.00            
ATOM     71  C23 BCD     1       6.840  29.200  28.470  1.00  0.00            
ATOM     72  O19 BCD     1       7.080  29.380  29.900  1.00  0.00            
ATOM     73  C24 BCD     1       5.390  29.280  28.240  1.00  0.00            
ATOM     74  O20 BCD     1       4.710  28.330  29.070  1.00  0.00            
ATOM     75  H31 BCD     1       8.460  29.870  31.270  1.00  0.00            
ATOM     76  H32 BCD     1       8.650  27.630  30.630  1.00  0.00            
ATOM     77  H33 BCD     1      10.860  27.360  30.120  1.00  0.00            
ATOM     78  H34 BCD     1       9.410  28.460  27.840  1.00  0.00            
ATOM     79  H35 BCD     1       9.100  26.220  27.500  1.00  0.00            
ATOM     80  H36 BCD     1       6.890  27.090  28.790  1.00  0.00            
ATOM     81  H37 BCD     1       7.300  29.900  27.750  1.00  0.00            
ATOM     82  H38 BCD     1       5.050  30.280  28.540  1.00  0.00            
ATOM     83  H39 BCD     1       5.110  29.160  27.180  1.00  0.00            
ATOM     84  H40 BCD     1       4.100  27.890  28.470  1.00  0.00            
ATOM     85  C25 BCD     1      10.480  34.430  30.050  1.00  0.00            
ATOM     86  O21 BCD     1      10.040  34.830  28.700  1.00  0.00            
ATOM     87  C26 BCD     1      11.570  33.370  29.960  1.00  0.00            
ATOM     88  O22 BCD     1      12.580  33.880  29.100  1.00  0.00            
ATOM     89  C27 BCD     1      10.910  32.080  29.420  1.00  0.00            
ATOM     90  O23 BCD     1      11.830  30.930  29.410  1.00  0.00            
ATOM     91  C28 BCD     1       9.690  31.710  30.300  1.00  0.00            
ATOM     92  C29 BCD     1       8.740  32.900  30.450  1.00  0.00            
ATOM     93  O24 BCD     1       9.410  34.050  30.980  1.00  0.00            
ATOM     94  C30 BCD     1       7.530  32.490  31.330  1.00  0.00            
ATOM     95  O25 BCD     1       7.880  32.060  32.670  1.00  0.00            
ATOM     96  H41 BCD     1      10.840  35.350  30.520  1.00  0.00            
ATOM     97  H42 BCD     1      11.950  33.090  30.960  1.00  0.00            
ATOM     98  H43 BCD     1      12.250  34.340  28.330  1.00  0.00            
ATOM     99  H44 BCD     1      10.500  32.300  28.430  1.00  0.00            
ATOM    100  H45 BCD     1      11.260  30.160  29.510  1.00  0.00            
ATOM    101  H46 BCD     1       9.840  31.320  31.320  1.00  0.00            
ATOM    102  H47 BCD     1       8.240  33.100  29.490  1.00  0.00            
ATOM    103  H48 BCD     1       6.840  33.350  31.390  1.00  0.00            
ATOM    104  H49 BCD     1       6.960  31.640  30.940  1.00  0.00            
ATOM    105  H50 BCD     1       7.450  31.260  32.980  1.00  0.00            
ATOM    106  C31 BCD     1       8.640  37.870  26.400  1.00  0.00            
ATOM    107  O26 BCD     1       8.200  37.030  25.340  1.00  0.00            
ATOM    108  C32 BCD     1      10.100  37.970  26.590  1.00  0.00            
ATOM    109  O27 BCD     1      10.730  38.330  25.330  1.00  0.00            
ATOM    110  C33 BCD     1      10.540  36.610  27.150  1.00  0.00            
ATOM    111  C34 BCD     1       9.770  36.220  28.390  1.00  0.00            
ATOM    112  C35 BCD     1       8.220  36.500  28.290  1.00  0.00            
ATOM    113  O28 BCD     1       7.950  37.660  27.640  1.00  0.00            
ATOM    114  C36 BCD     1       7.510  36.590  29.640  1.00  0.00            
ATOM    115  O29 BCD     1       8.110  37.660  30.370  1.00  0.00            
ATOM    116  O30 BCD     1      11.950  36.610  27.520  1.00  0.00            
ATOM    117  H51 BCD     1       8.390  38.870  26.010  1.00  0.00            
ATOM    118  H52 BCD     1      10.110  38.810  27.300  1.00  0.00            
ATOM    119  H53 BCD     1      11.160  39.180  25.470  1.00  0.00            
ATOM    120  H54 BCD     1      10.460  35.870  26.350  1.00  0.00            
ATOM    121  H55 BCD     1      12.500  36.530  26.740  1.00  0.00            
ATOM    122  H56 BCD     1      10.130  36.750  29.290  1.00  0.00            
ATOM    123  H57 BCD     1       7.790  35.640  27.780  1.00  0.00            
ATOM    124  H58 BCD     1       6.410  36.690  29.590  1.00  0.00            
ATOM    125  H59 BCD     1       7.770  35.660  30.150  1.00  0.00            
ATOM    126  H60 BCD     1       7.810  38.490  30.000  1.00  0.00            
ATOM    127  C37 BCD     1       5.520  36.890  22.070  1.00  0.00            
ATOM    128  O31 BCD     1       5.990  35.540  21.850  1.00  0.00            
ATOM    129  C38 BCD     1       6.690  37.840  21.960  1.00  0.00            
ATOM    130  O32 BCD     1       7.180  37.900  20.630  1.00  0.00            
ATOM    131  C39 BCD     1       7.740  37.520  22.930  1.00  0.00            
ATOM    132  O33 BCD     1       8.920  38.320  22.820  1.00  0.00            
ATOM    133  C40 BCD     1       7.240  37.470  24.350  1.00  0.00            
ATOM    134  C41 BCD     1       5.890  36.630  24.490  1.00  0.00            
ATOM    135  O34 BCD     1       5.040  36.890  23.410  1.00  0.00            
ATOM    136  C42 BCD     1       5.200  36.980  25.760  1.00  0.00            
ATOM    137  O35 BCD     1       4.770  38.330  25.840  1.00  0.00            
ATOM    138  H61 BCD     1       4.620  37.150  21.500  1.00  0.00            
ATOM    139  H62 BCD     1       6.250  38.800  22.240  1.00  0.00            
ATOM    140  H63 BCD     1       7.480  37.010  20.410  1.00  0.00            
ATOM    141  H64 BCD     1       8.100  36.520  22.650  1.00  0.00            
ATOM    142  H65 BCD     1       9.460  38.070  23.570  1.00  0.00            
ATOM    143  H66 BCD     1       6.890  38.490  24.580  1.00  0.00            
ATOM    144  H67 BCD     1       6.200  35.570  24.460  1.00  0.00            
ATOM    145  H68 BCD     1       4.360  36.270  25.810  1.00  0.00            
ATOM    146  H69 BCD     1       5.810  36.710  26.630  1.00  0.00            
ATOM    147  H70 BCD     1       5.570  38.860  25.870  1.00  0.00            
ATOM    148  C1  EU9     2      17.780  23.980  25.940  1.00  0.00            
ATOM    149  S1  EU9     2      17.310  24.900  24.480  1.00  0.00            
ATOM    150  O1  EU9     2      16.430  24.000  23.720  1.00  0.00            
ATOM    151  O2  EU9     2      18.490  25.330  23.830  1.00  0.00            
ATOM    152  C2  EU9     2      16.300  26.280  25.060  1.00  0.00            
ATOM    153  C3  EU9     2      14.970  25.920  25.650  1.00  0.00            
ATOM    154  N1  EU9     2      14.120  27.100  25.910  1.00  0.00            
ATOM    155  C4  EU9     2      12.910  26.710  26.600  1.00  0.00            
ATOM    156  C5  EU9     2      11.930  27.790  26.430  1.00  0.00            
ATOM    157  C6  EU9     2      10.940  27.720  25.490  1.00  0.00            
ATOM    158  C7  EU9     2      10.560  29.030  25.180  1.00  0.00            
ATOM    159  C8  EU9     2      11.230  29.740  26.090  1.00  0.00            
ATOM    160  C9  EU9     2      11.390  31.210  25.900  1.00  0.00            
ATOM    161  C10 EU9     2      12.670  31.780  26.240  1.00  0.00            
ATOM    162  C11 EU9     2      12.930  33.180  25.920  1.00  0.00            
ATOM    163  C12 EU9     2      11.970  33.890  25.180  1.00  0.00            
ATOM    164  N2  EU9     2      12.340  35.090  24.730  1.00  0.00            
ATOM    165  C13 EU9     2      11.450  35.710  23.930  1.00  0.00            
ATOM    166  N3  EU9     2      10.170  35.380  23.740  1.00  0.00            
ATOM    167  C14 EU9     2       9.830  34.150  24.180  1.00  0.00            
ATOM    168  N4  EU9     2       8.570  33.740  23.780  1.00  0.00            
ATOM    169  C15 EU9     2       7.470  33.150  24.400  1.00  0.00            
ATOM    170  C16 EU9     2       6.460  32.500  23.670  1.00  0.00            
ATOM    171  C17 EU9     2       5.350  31.860  24.240  1.00  0.00            
ATOM    172  C18 EU9     2       5.150  31.960  25.630  1.00  0.00            
ATOM    173  O3  EU9     2       4.120  31.280  26.240  1.00  0.00            
ATOM    174  C19 EU9     2       2.710  31.320  25.870  1.00  0.00            
ATOM    175  C20 EU9     2       2.260  32.740  26.020  1.00  0.00            
ATOM    176  C21 EU9     2       2.570  33.720  25.020  1.00  0.00            
ATOM    177  C22 EU9     2       2.260  35.080  25.260  1.00  0.00            
ATOM    178  C23 EU9     2       1.750  35.490  26.500  1.00  0.00            
ATOM    179  C24 EU9     2       1.510  34.510  27.510  1.00  0.00            
ATOM    180  F1  EU9     2       1.070  34.860  28.730  1.00  0.00            
ATOM    181  C25 EU9     2       1.910  33.190  27.290  1.00  0.00            
ATOM    182  C26 EU9     2       6.160  32.560  26.460  1.00  0.00            
ATOM    183  Cl1 EU9     2       5.940  32.740  28.150  1.00  0.00            
ATOM    184  C27 EU9     2       7.250  33.170  25.820  1.00  0.00            
ATOM    185  C28 EU9     2      10.710  33.360  24.880  1.00  0.00            
ATOM    186  C29 EU9     2      10.450  32.000  25.210  1.00  0.00            
ATOM    187  O4  EU9     2      12.170  29.060  26.920  1.00  0.00            
ATOM    188  H1  EU9     2      18.290  23.040  25.720  1.00  0.00            
ATOM    189  H2  EU9     2      18.460  24.630  26.500  1.00  0.00            
ATOM    190  H3  EU9     2      16.850  23.750  26.480  1.00  0.00            
ATOM    191  H4  EU9     2      16.140  26.740  24.080  1.00  0.00            
ATOM    192  H5  EU9     2      16.920  26.830  25.780  1.00  0.00            
ATOM    193  H6  EU9     2      15.180  25.420  26.600  1.00  0.00            
ATOM    194  H7  EU9     2      14.510  25.230  24.940  1.00  0.00            
ATOM    195  H8  EU9     2      14.040  27.560  25.000  1.00  0.00            
ATOM    196  H9  EU9     2      13.080  26.650  27.690  1.00  0.00            
ATOM    197  H10 EU9     2      12.420  25.780  26.280  1.00  0.00            
ATOM    198  H11 EU9     2      10.670  26.840  24.920  1.00  0.00            
ATOM    199  H12 EU9     2       9.860  29.340  24.410  1.00  0.00            
ATOM    200  H13 EU9     2      13.420  31.140  26.710  1.00  0.00            
ATOM    201  H14 EU9     2      13.930  33.570  25.980  1.00  0.00            
ATOM    202  H15 EU9     2      11.700  36.770  23.820  1.00  0.00            
ATOM    203  H16 EU9     2       8.240  34.270  22.990  1.00  0.00            
ATOM    204  H17 EU9     2       6.560  32.540  22.590  1.00  0.00            
ATOM    205  H18 EU9     2       4.660  31.310  23.610  1.00  0.00            
ATOM    206  H19 EU9     2       2.120  30.710  26.560  1.00  0.00            
ATOM    207  H20 EU9     2       2.550  31.020  24.830  1.00  0.00            
ATOM    208  H21 EU9     2       3.020  33.410  24.090  1.00  0.00            
ATOM    209  H22 EU9     2       2.250  35.780  24.430  1.00  0.00            
ATOM    210  H23 EU9     2       1.460  36.530  26.610  1.00  0.00            
ATOM    211  H24 EU9     2       1.620  32.460  28.040  1.00  0.00            
ATOM    212  H25 EU9     2       7.850  33.830  26.450  1.00  0.00            
ATOM    213  H26 EU9     2       9.480  31.580  24.960  1.00  0.00            
TER
ENDMDL
MODEL        1
ATOM      1  C1  BCD     1      18.100  36.540  15.410  1.00  0.00            
ATOM      2  O1  BCD     1      18.230  35.150  15.340  1.00  0.00            
ATOM      3  C2  BCD     1      19.330  37.210  15.850  1.00  0.00            
ATOM      4  O2  BCD     1      20.410  36.940  15.040  1.00  0.00            
ATOM      5  C3  BCD     1      19.560  37.100  17.330  1.00  0.00            
ATOM      6  O3  BCD     1      20.590  38.030  17.740  1.00  0.00            
ATOM      7  C4  BCD     1      18.310  37.430  18.130  1.00  0.00            
ATOM      8  C5  BCD     1      17.110  36.670  17.540  1.00  0.00            
ATOM      9  O4  BCD     1      17.020  37.000  16.170  1.00  0.00            
ATOM     10  C6  BCD     1      15.800  37.020  18.200  1.00  0.00            
ATOM     11  O5  BCD     1      15.590  38.420  18.220  1.00  0.00            
ATOM     12  H1  BCD     1      17.880  36.870  14.380  1.00  0.00            
ATOM     13  H2  BCD     1      19.140  38.290  15.810  1.00  0.00            
ATOM     14  H3  BCD     1      21.070  37.640  15.040  1.00  0.00            
ATOM     15  H4  BCD     1      19.710  36.040  17.570  1.00  0.00            
ATOM     16  H5  BCD     1      20.620  38.050  18.700  1.00  0.00            
ATOM     17  H6  BCD     1      18.170  38.520  18.250  1.00  0.00            
ATOM     18  H7  BCD     1      17.300  35.600  17.710  1.00  0.00            
ATOM     19  H8  BCD     1      14.860  36.640  17.780  1.00  0.00            
ATOM     20  H9  BCD     1      15.880  36.620  19.220  1.00  0.00            
ATOM     21  H10 BCD     1      15.210  38.540  19.090  1.00  0.00            
ATOM     22  C7  BCD     1      17.650  32.270  12.310  1.00  0.00            
ATOM     23  O6  BCD     1      18.610  31.390  12.890  1.00  0.00            
ATOM     24  C8  BCD     1      18.340  33.560  11.900  1.00  0.00            
ATOM     25  O7  BCD     1      19.420  33.290  10.980  1.00  0.00            
ATOM     26  C9  BCD     1      18.780  34.310  13.130  1.00  0.00            
ATOM     27  O8  BCD     1      19.230  35.720  12.890  1.00  0.00            
ATOM     28  C10 BCD     1      17.650  34.490  14.170  1.00  0.00            
ATOM     29  C11 BCD     1      16.970  33.230  14.470  1.00  0.00            
ATOM     30  O9  BCD     1      16.600  32.570  13.270  1.00  0.00            
ATOM     31  C12 BCD     1      15.670  33.400  15.230  1.00  0.00            
ATOM     32  O10 BCD     1      14.770  34.360  14.700  1.00  0.00            
ATOM     33  H11 BCD     1      17.110  31.880  11.440  1.00  0.00            
ATOM     34  H12 BCD     1      17.580  34.240  11.480  1.00  0.00            
ATOM     35  H13 BCD     1      19.130  33.620  10.130  1.00  0.00            
ATOM     36  H14 BCD     1      19.590  33.740  13.600  1.00  0.00            
ATOM     37  H15 BCD     1      19.780  36.020  13.620  1.00  0.00            
ATOM     38  H16 BCD     1      16.970  35.190  13.670  1.00  0.00            
ATOM     39  H17 BCD     1      17.590  32.580  15.100  1.00  0.00            
ATOM     40  H18 BCD     1      15.220  32.400  15.250  1.00  0.00            
ATOM     41  H19 BCD     1      15.960  33.730  16.240  1.00  0.00            
ATOM     42  H20 BCD     1      14.030  34.480  15.300  1.00  0.00            
ATOM     43  C13 BCD     1      18.300  27.420  13.940  1.00  0.00            
ATOM     44  O11 BCD     1      18.230  27.860  15.240  1.00  0.00            
ATOM     45  C14 BCD     1      19.510  27.930  13.230  1.00  0.00            
ATOM     46  O12 BCD     1      20.660  27.290  13.820  1.00  0.00            
ATOM     47  C15 BCD     1      19.680  29.380  13.400  1.00  0.00            
ATOM     48  O13 BCD     1      20.820  29.920  12.680  1.00  0.00            
ATOM     49  C16 BCD     1      18.440  29.990  12.720  1.00  0.00            
ATOM     50  C17 BCD     1      17.100  29.390  13.190  1.00  0.00            
ATOM     51  O14 BCD     1      17.220  27.980  13.210  1.00  0.00            
ATOM     52  C18 BCD     1      15.790  29.630  12.330  1.00  0.00            
ATOM     53  O15 BCD     1      14.740  29.000  12.940  1.00  0.00            
ATOM     54  H21 BCD     1      18.310  26.320  13.850  1.00  0.00            
ATOM     55  H22 BCD     1      19.420  27.710  12.160  1.00  0.00            
ATOM     56  H23 BCD     1      21.480  27.610  13.430  1.00  0.00            
ATOM     57  H24 BCD     1      19.740  29.720  14.440  1.00  0.00            
ATOM     58  H25 BCD     1      21.010  30.830  12.900  1.00  0.00            
ATOM     59  H26 BCD     1      18.500  29.660  11.670  1.00  0.00            
ATOM     60  H27 BCD     1      17.000  29.800  14.210  1.00  0.00            
ATOM     61  H28 BCD     1      15.640  30.720  12.270  1.00  0.00            
ATOM     62  H29 BCD     1      15.920  29.310  11.290  1.00  0.00            
ATOM     63  H30 BCD     1      13.950  29.420  12.590  1.00  0.00            
ATOM     64  C19 BCD     1      17.580  26.200  18.960  1.00  0.00            
ATOM     65  O16 BCD     1      17.590  27.450  19.520  1.00  0.00            
ATOM     66  C20 BCD     1      18.950  25.960  18.230  1.00  0.00            
ATOM     67  O17 BCD     1      19.970  26.060  19.210  1.00  0.00            
ATOM     68  C21 BCD     1      19.270  26.990  17.160  1.00  0.00            
ATOM     69  O18 BCD     1      20.510  26.700  16.510  1.00  0.00            
ATOM     70  C22 BCD     1      18.130  26.830  16.180  1.00  0.00            
ATOM     71  C23 BCD     1      16.760  26.950  16.930  1.00  0.00            
ATOM     72  O19 BCD     1      16.600  26.010  17.950  1.00  0.00            
ATOM     73  C24 BCD     1      15.580  26.820  15.960  1.00  0.00            
ATOM     74  O20 BCD     1      15.670  25.600  15.240  1.00  0.00            
ATOM     75  H31 BCD     1      17.430  25.440  19.740  1.00  0.00            
ATOM     76  H32 BCD     1      18.970  24.950  17.800  1.00  0.00            
ATOM     77  H33 BCD     1      20.860  26.110  18.840  1.00  0.00            
ATOM     78  H34 BCD     1      19.280  27.980  17.650  1.00  0.00            
ATOM     79  H35 BCD     1      20.730  27.270  15.760  1.00  0.00            
ATOM     80  H36 BCD     1      18.240  25.820  15.770  1.00  0.00            
ATOM     81  H37 BCD     1      16.790  27.980  17.310  1.00  0.00            
ATOM     82  H38 BCD     1      14.590  26.850  16.430  1.00  0.00            
ATOM     83  H39 BCD     1      15.690  27.650  15.250  1.00  0.00            
ATOM     84  H40 BCD     1      15.720  24.900  15.900  1.00  0.00            
ATOM     85  C25 BCD     1      16.760  28.910  23.360  1.00  0.00            
ATOM     86  O21 BCD     1      17.470  30.240  22.980  1.00  0.00            
ATOM     87  C26 BCD     1      17.740  27.770  23.250  1.00  0.00            
ATOM     88  O22 BCD     1      18.880  27.910  24.010  1.00  0.00            
ATOM     89  C27 BCD     1      18.130  27.490  21.810  1.00  0.00            
ATOM     90  O23 BCD     1      18.880  26.360  21.750  1.00  0.00            
ATOM     91  C28 BCD     1      16.970  27.420  20.860  1.00  0.00            
ATOM     92  C29 BCD     1      16.070  28.620  21.060  1.00  0.00            
ATOM     93  O24 BCD     1      15.650  28.730  22.460  1.00  0.00            
ATOM     94  C30 BCD     1      14.790  28.440  20.310  1.00  0.00            
ATOM     95  O25 BCD     1      13.960  29.600  20.410  1.00  0.00            
ATOM     96  H41 BCD     1      16.370  29.050  24.380  1.00  0.00            
ATOM     97  H42 BCD     1      17.120  26.910  23.520  1.00  0.00            
ATOM     98  H43 BCD     1      19.560  27.370  23.620  1.00  0.00            
ATOM     99  H44 BCD     1      18.750  28.360  21.560  1.00  0.00            
ATOM    100  H45 BCD     1      19.270  26.400  20.870  1.00  0.00            
ATOM    101  H46 BCD     1      16.370  26.540  21.120  1.00  0.00            
ATOM    102  H47 BCD     1      16.570  29.520  20.680  1.00  0.00            
ATOM    103  H48 BCD     1      15.000  28.200  19.250  1.00  0.00            
ATOM    104  H49 BCD     1      14.230  27.610  20.740  1.00  0.00            
ATOM    105  H50 BCD     1      14.250  29.930  21.270  1.00  0.00            
ATOM    106  C31 BCD     1      18.240  33.980  24.270  1.00  0.00            
ATOM    107  O26 BCD     1      18.400  34.400  22.950  1.00  0.00            
ATOM    108  C32 BCD     1      19.310  32.890  24.580  1.00  0.00            
ATOM    109  O27 BCD     1      20.650  33.380  24.210  1.00  0.00            
ATOM    110  C33 BCD     1      18.990  31.560  23.960  1.00  0.00            
ATOM    111  C34 BCD     1      17.540  31.180  24.010  1.00  0.00            
ATOM    112  C35 BCD     1      16.570  32.390  23.560  1.00  0.00            
ATOM    113  O28 BCD     1      16.930  33.440  24.460  1.00  0.00            
ATOM    114  C36 BCD     1      15.100  31.940  23.600  1.00  0.00            
ATOM    115  O29 BCD     1      14.320  33.050  24.020  1.00  0.00            
ATOM    116  O30 BCD     1      19.700  30.500  24.650  1.00  0.00            
ATOM    117  H51 BCD     1      18.380  34.840  24.940  1.00  0.00            
ATOM    118  H52 BCD     1      19.290  32.840  25.670  1.00  0.00            
ATOM    119  H53 BCD     1      21.290  32.790  24.610  1.00  0.00            
ATOM    120  H54 BCD     1      19.280  31.690  22.910  1.00  0.00            
ATOM    121  H55 BCD     1      19.320  29.630  24.470  1.00  0.00            
ATOM    122  H56 BCD     1      17.240  30.670  24.940  1.00  0.00            
ATOM    123  H57 BCD     1      16.730  32.680  22.510  1.00  0.00            
ATOM    124  H58 BCD     1      14.790  31.610  22.600  1.00  0.00            
ATOM    125  H59 BCD     1      15.020  31.070  24.270  1.00  0.00            
ATOM    126  H60 BCD     1      14.730  33.460  24.790  1.00  0.00            
ATOM    127  C37 BCD     1      18.420  37.750  20.510  1.00  0.00            
ATOM    128  O31 BCD     1      18.470  36.870  19.380  1.00  0.00            
ATOM    129  C38 BCD     1      19.650  37.470  21.390  1.00  0.00            
ATOM    130  O32 BCD     1      20.820  37.740  20.670  1.00  0.00            
ATOM    131  C39 BCD     1      19.620  36.030  21.900  1.00  0.00            
ATOM    132  O33 BCD     1      20.760  35.690  22.730  1.00  0.00            
ATOM    133  C40 BCD     1      18.320  35.780  22.600  1.00  0.00            
ATOM    134  C41 BCD     1      17.170  36.090  21.700  1.00  0.00            
ATOM    135  O34 BCD     1      17.240  37.410  21.140  1.00  0.00            
ATOM    136  C42 BCD     1      15.710  36.000  22.390  1.00  0.00            
ATOM    137  O35 BCD     1      15.600  36.890  23.520  1.00  0.00            
ATOM    138  H61 BCD     1      18.360  38.820  20.300  1.00  0.00            
ATOM    139  H62 BCD     1      19.770  38.030  22.330  1.00  0.00            
ATOM    140  H63 BCD     1      21.530  37.310  21.160  1.00  0.00            
ATOM    141  H64 BCD     1      19.610  35.410  20.990  1.00  0.00            
ATOM    142  H65 BCD     1      20.570  34.850  23.160  1.00  0.00            
ATOM    143  H66 BCD     1      18.270  36.340  23.540  1.00  0.00            
ATOM    144  H67 BCD     1      17.230  35.420  20.840  1.00  0.00            
ATOM    145  H68 BCD     1      14.970  36.270  21.620  1.00  0.00            
ATOM    146  H69 BCD     1      15.460  34.960  22.640  1.00  0.00            
ATOM    147  H70 BCD     1      14.710  36.830  23.880  1.00  0.00            
ATOM    148  C1  EU9     2      17.410  21.820  25.360  1.00  0.00            
ATOM    149  S1  EU9     2      17.930  23.510  25.040  1.00  0.00            
ATOM    150  O1  EU9     2      17.680  24.320  26.190  1.00  0.00            
ATOM    151  O2  EU9     2      17.390  23.820  23.730  1.00  0.00            
ATOM    152  C2  EU9     2      19.710  23.440  24.950  1.00  0.00            
ATOM    153  C3  EU9     2      20.270  24.860  24.720  1.00  0.00            
ATOM    154  N1  EU9     2      21.620  24.950  25.240  1.00  0.00            
ATOM    155  C4  EU9     2      22.260  26.260  25.170  1.00  0.00            
ATOM    156  C5  EU9     2      22.060  27.000  23.830  1.00  0.00            
ATOM    157  C6  EU9     2      22.170  26.580  22.550  1.00  0.00            
ATOM    158  C7  EU9     2      22.210  27.690  21.660  1.00  0.00            
ATOM    159  C8  EU9     2      22.050  28.690  22.540  1.00  0.00            
ATOM    160  C9  EU9     2      21.970  30.110  22.050  1.00  0.00            
ATOM    161  C10 EU9     2      22.790  31.040  22.650  1.00  0.00            
ATOM    162  C11 EU9     2      22.930  32.340  22.180  1.00  0.00            
ATOM    163  C12 EU9     2      22.160  32.730  21.080  1.00  0.00            
ATOM    164  N2  EU9     2      22.320  33.970  20.610  1.00  0.00            
ATOM    165  C13 EU9     2      21.550  34.280  19.570  1.00  0.00            
ATOM    166  N3  EU9     2      20.680  33.520  18.910  1.00  0.00            
ATOM    167  C14 EU9     2      20.540  32.320  19.400  1.00  0.00            
ATOM    168  N4  EU9     2      19.800  31.430  18.600  1.00  0.00            
ATOM    169  C15 EU9     2      18.420  31.340  18.480  1.00  0.00            
ATOM    170  C16 EU9     2      17.830  30.570  17.470  1.00  0.00            
ATOM    171  C17 EU9     2      16.440  30.520  17.230  1.00  0.00            
ATOM    172  C18 EU9     2      15.550  31.270  18.020  1.00  0.00            
ATOM    173  O3  EU9     2      14.210  31.270  17.720  1.00  0.00            
ATOM    174  C19 EU9     2      13.630  30.400  16.680  1.00  0.00            
ATOM    175  C20 EU9     2      12.100  30.360  16.600  1.00  0.00            
ATOM    176  C21 EU9     2      11.220  29.650  17.460  1.00  0.00            
ATOM    177  C22 EU9     2       9.830  29.730  17.320  1.00  0.00            
ATOM    178  C23 EU9     2       9.360  30.680  16.330  1.00  0.00            
ATOM    179  C24 EU9     2      10.180  31.440  15.530  1.00  0.00            
ATOM    180  F1  EU9     2       9.710  32.310  14.630  1.00  0.00            
ATOM    181  C25 EU9     2      11.560  31.300  15.650  1.00  0.00            
ATOM    182  C26 EU9     2      16.130  31.970  19.130  1.00  0.00            
ATOM    183  Cl1 EU9     2      15.130  32.810  20.350  1.00  0.00            
ATOM    184  C27 EU9     2      17.500  31.940  19.380  1.00  0.00            
ATOM    185  C28 EU9     2      21.320  31.850  20.480  1.00  0.00            
ATOM    186  C29 EU9     2      21.250  30.560  20.920  1.00  0.00            
ATOM    187  O4  EU9     2      22.000  28.290  23.870  1.00  0.00            
ATOM    188  H1  EU9     2      16.340  21.830  25.630  1.00  0.00            
ATOM    189  H2  EU9     2      17.500  21.080  24.550  1.00  0.00            
ATOM    190  H3  EU9     2      17.980  21.510  26.250  1.00  0.00            
ATOM    191  H4  EU9     2      20.110  22.660  24.290  1.00  0.00            
ATOM    192  H5  EU9     2      20.040  23.160  25.960  1.00  0.00            
ATOM    193  H6  EU9     2      19.730  25.600  25.320  1.00  0.00            
ATOM    194  H7  EU9     2      20.100  25.180  23.690  1.00  0.00            
ATOM    195  H8  EU9     2      21.640  24.630  26.210  1.00  0.00            
ATOM    196  H9  EU9     2      23.340  26.060  25.270  1.00  0.00            
ATOM    197  H10 EU9     2      21.940  26.900  26.000  1.00  0.00            
ATOM    198  H11 EU9     2      22.330  25.520  22.360  1.00  0.00            
ATOM    199  H12 EU9     2      22.370  27.690  20.590  1.00  0.00            
ATOM    200  H13 EU9     2      23.320  30.710  23.530  1.00  0.00            
ATOM    201  H14 EU9     2      23.540  33.020  22.750  1.00  0.00            
ATOM    202  H15 EU9     2      21.630  35.310  19.230  1.00  0.00            
ATOM    203  H16 EU9     2      20.370  31.020  17.860  1.00  0.00            
ATOM    204  H17 EU9     2      18.470  30.020  16.780  1.00  0.00            
ATOM    205  H18 EU9     2      16.110  29.920  16.380  1.00  0.00            
ATOM    206  H19 EU9     2      13.850  29.390  17.050  1.00  0.00            
ATOM    207  H20 EU9     2      14.000  30.530  15.650  1.00  0.00            
ATOM    208  H21 EU9     2      11.730  29.060  18.220  1.00  0.00            
ATOM    209  H22 EU9     2       9.090  29.280  17.970  1.00  0.00            
ATOM    210  H23 EU9     2       8.290  30.870  16.260  1.00  0.00            
ATOM    211  H24 EU9     2      12.160  31.910  14.990  1.00  0.00            
ATOM    212  H25 EU9     2      17.820  32.540  20.230  1.00  0.00            
ATOM    213  H26 EU9     2      20.620  29.770  20.510  1.00  0.00            
TER
ENDMDL
MODEL        1
ATOM      1  C1  BCD     1       3.120  25.140  10.370  1.00  0.00            
ATOM      2  O1  BCD     1       4.110  24.230  10.800  1.00  0.00            
ATOM      3  C2  BCD     1       3.670  26.310   9.610  1.00  0.00            
ATOM      4  O2  BCD     1       4.590  25.920   8.560  1.00  0.00            
ATOM      5  C3  BCD     1       4.430  27.180  10.620  1.00  0.00            
ATOM      6  O3  BCD     1       4.980  28.260   9.910  1.00  0.00            
ATOM      7  C4  BCD     1       3.630  27.550  11.860  1.00  0.00            
ATOM      8  C5  BCD     1       2.940  26.280  12.390  1.00  0.00            
ATOM      9  O4  BCD     1       2.220  25.590  11.430  1.00  0.00            
ATOM     10  C6  BCD     1       2.070  26.530  13.570  1.00  0.00            
ATOM     11  O5  BCD     1       1.040  27.510  13.220  1.00  0.00            
ATOM     12  H1  BCD     1       2.510  24.500   9.720  1.00  0.00            
ATOM     13  H2  BCD     1       2.750  26.800   9.260  1.00  0.00            
ATOM     14  H3  BCD     1       5.200  25.220   8.800  1.00  0.00            
ATOM     15  H4  BCD     1       5.290  26.670  11.070  1.00  0.00            
ATOM     16  H5  BCD     1       5.480  27.940   9.160  1.00  0.00            
ATOM     17  H6  BCD     1       2.840  28.250  11.540  1.00  0.00            
ATOM     18  H7  BCD     1       3.790  25.640  12.680  1.00  0.00            
ATOM     19  H8  BCD     1       1.530  25.620  13.840  1.00  0.00            
ATOM     20  H9  BCD     1       2.590  26.880  14.470  1.00  0.00            
ATOM     21  H10 BCD     1       0.430  26.970  12.710  1.00  0.00            
ATOM     22  C7  BCD     1       5.430  20.450  10.550  1.00  0.00            
ATOM     23  O6  BCD     1       5.780  20.540  11.910  1.00  0.00            
ATOM     24  C8  BCD     1       6.220  21.340   9.610  1.00  0.00            
ATOM     25  O7  BCD     1       7.610  21.110   9.900  1.00  0.00            
ATOM     26  C9  BCD     1       5.850  22.860   9.920  1.00  0.00            
ATOM     27  O8  BCD     1       6.370  23.790   9.040  1.00  0.00            
ATOM     28  C10 BCD     1       4.320  23.050  10.030  1.00  0.00            
ATOM     29  C11 BCD     1       3.600  21.910  10.830  1.00  0.00            
ATOM     30  O9  BCD     1       4.020  20.620  10.370  1.00  0.00            
ATOM     31  C12 BCD     1       2.050  21.830  10.730  1.00  0.00            
ATOM     32  O10 BCD     1       1.570  21.970   9.370  1.00  0.00            
ATOM     33  H11 BCD     1       5.640  19.410  10.250  1.00  0.00            
ATOM     34  H12 BCD     1       5.930  21.050   8.590  1.00  0.00            
ATOM     35  H13 BCD     1       7.800  20.520  10.630  1.00  0.00            
ATOM     36  H14 BCD     1       6.140  23.070  10.950  1.00  0.00            
ATOM     37  H15 BCD     1       7.240  24.070   9.340  1.00  0.00            
ATOM     38  H16 BCD     1       3.910  23.080   9.020  1.00  0.00            
ATOM     39  H17 BCD     1       3.800  21.950  11.900  1.00  0.00            
ATOM     40  H18 BCD     1       1.640  20.910  11.170  1.00  0.00            
ATOM     41  H19 BCD     1       1.610  22.750  11.130  1.00  0.00            
ATOM     42  H20 BCD     1       1.500  21.130   8.900  1.00  0.00            
ATOM     43  C13 BCD     1       7.500  18.670  15.220  1.00  0.00            
ATOM     44  O11 BCD     1       8.050  19.960  15.400  1.00  0.00            
ATOM     45  C14 BCD     1       7.970  18.130  13.880  1.00  0.00            
ATOM     46  O12 BCD     1       9.440  17.920  13.910  1.00  0.00            
ATOM     47  C15 BCD     1       7.560  19.110  12.770  1.00  0.00            
ATOM     48  O13 BCD     1       7.970  18.700  11.430  1.00  0.00            
ATOM     49  C16 BCD     1       6.040  19.400  12.800  1.00  0.00            
ATOM     50  C17 BCD     1       5.640  19.800  14.220  1.00  0.00            
ATOM     51  O14 BCD     1       6.090  18.850  15.200  1.00  0.00            
ATOM     52  C18 BCD     1       4.170  19.970  14.260  1.00  0.00            
ATOM     53  O15 BCD     1       3.530  18.680  13.920  1.00  0.00            
ATOM     54  H21 BCD     1       7.730  17.970  16.040  1.00  0.00            
ATOM     55  H22 BCD     1       7.640  17.090  13.830  1.00  0.00            
ATOM     56  H23 BCD     1       9.800  18.450  14.620  1.00  0.00            
ATOM     57  H24 BCD     1       8.060  20.060  13.000  1.00  0.00            
ATOM     58  H25 BCD     1       7.700  17.780  11.330  1.00  0.00            
ATOM     59  H26 BCD     1       5.460  18.550  12.420  1.00  0.00            
ATOM     60  H27 BCD     1       6.120  20.760  14.460  1.00  0.00            
ATOM     61  H28 BCD     1       3.920  20.350  15.260  1.00  0.00            
ATOM     62  H29 BCD     1       3.900  20.830  13.640  1.00  0.00            
ATOM     63  H30 BCD     1       3.810  17.960  14.500  1.00  0.00            
ATOM     64  C19 BCD     1      10.480  21.970  18.080  1.00  0.00            
ATOM     65  O16 BCD     1      10.330  23.230  17.400  1.00  0.00            
ATOM     66  C20 BCD     1      11.160  20.980  17.180  1.00  0.00            
ATOM     67  O17 BCD     1      12.390  21.490  16.710  1.00  0.00            
ATOM     68  C21 BCD     1      10.230  20.660  16.020  1.00  0.00            
ATOM     69  O18 BCD     1      10.900  19.650  15.240  1.00  0.00            
ATOM     70  C22 BCD     1       8.870  20.120  16.520  1.00  0.00            
ATOM     71  C23 BCD     1       8.220  21.190  17.480  1.00  0.00            
ATOM     72  O19 BCD     1       9.190  21.460  18.440  1.00  0.00            
ATOM     73  C24 BCD     1       6.930  20.740  18.120  1.00  0.00            
ATOM     74  O20 BCD     1       7.040  19.460  18.810  1.00  0.00            
ATOM     75  H31 BCD     1      11.070  22.060  19.000  1.00  0.00            
ATOM     76  H32 BCD     1      11.270  20.070  17.800  1.00  0.00            
ATOM     77  H33 BCD     1      12.300  22.260  16.140  1.00  0.00            
ATOM     78  H34 BCD     1      10.050  21.610  15.490  1.00  0.00            
ATOM     79  H35 BCD     1      11.780  19.920  14.990  1.00  0.00            
ATOM     80  H36 BCD     1       8.920  19.160  17.060  1.00  0.00            
ATOM     81  H37 BCD     1       8.040  22.080  16.870  1.00  0.00            
ATOM     82  H38 BCD     1       6.590  21.470  18.870  1.00  0.00            
ATOM     83  H39 BCD     1       6.130  20.670  17.380  1.00  0.00            
ATOM     84  H40 BCD     1       7.440  19.680  19.650  1.00  0.00            
ATOM     85  C25 BCD     1      11.880  27.090  17.490  1.00  0.00            
ATOM     86  O21 BCD     1      10.620  27.520  16.920  1.00  0.00            
ATOM     87  C26 BCD     1      12.470  26.140  16.380  1.00  0.00            
ATOM     88  O22 BCD     1      12.650  26.870  15.190  1.00  0.00            
ATOM     89  C27 BCD     1      11.640  24.860  16.220  1.00  0.00            
ATOM     90  O23 BCD     1      12.330  23.980  15.410  1.00  0.00            
ATOM     91  C28 BCD     1      11.360  24.230  17.600  1.00  0.00            
ATOM     92  C29 BCD     1      10.750  25.280  18.520  1.00  0.00            
ATOM     93  O24 BCD     1      11.610  26.340  18.600  1.00  0.00            
ATOM     94  C30 BCD     1      10.540  24.820  20.030  1.00  0.00            
ATOM     95  O25 BCD     1      11.680  24.240  20.650  1.00  0.00            
ATOM     96  H41 BCD     1      12.440  27.990  17.770  1.00  0.00            
ATOM     97  H42 BCD     1      13.470  25.840  16.720  1.00  0.00            
ATOM     98  H43 BCD     1      13.360  26.480  14.670  1.00  0.00            
ATOM     99  H44 BCD     1      10.680  25.160  15.780  1.00  0.00            
ATOM    100  H45 BCD     1      11.770  23.900  14.630  1.00  0.00            
ATOM    101  H46 BCD     1      12.260  23.760  18.010  1.00  0.00            
ATOM    102  H47 BCD     1       9.770  25.640  18.170  1.00  0.00            
ATOM    103  H48 BCD     1      10.000  25.580  20.620  1.00  0.00            
ATOM    104  H49 BCD     1       9.830  23.980  19.960  1.00  0.00            
ATOM    105  H50 BCD     1      11.900  24.880  21.330  1.00  0.00            
ATOM    106  C31 BCD     1       8.160  30.680  16.290  1.00  0.00            
ATOM    107  O26 BCD     1       7.390  29.860  15.470  1.00  0.00            
ATOM    108  C32 BCD     1       9.570  30.760  15.840  1.00  0.00            
ATOM    109  O27 BCD     1       9.540  31.390  14.520  1.00  0.00            
ATOM    110  C33 BCD     1      10.320  29.480  15.780  1.00  0.00            
ATOM    111  C34 BCD     1      10.280  28.860  17.140  1.00  0.00            
ATOM    112  C35 BCD     1       8.870  28.880  17.750  1.00  0.00            
ATOM    113  O28 BCD     1       8.220  30.120  17.580  1.00  0.00            
ATOM    114  C36 BCD     1       8.810  28.560  19.250  1.00  0.00            
ATOM    115  O29 BCD     1       9.720  29.390  20.020  1.00  0.00            
ATOM    116  O30 BCD     1      11.660  29.530  15.300  1.00  0.00            
ATOM    117  H51 BCD     1       7.810  31.700  16.500  1.00  0.00            
ATOM    118  H52 BCD     1      10.100  31.420  16.530  1.00  0.00            
ATOM    119  H53 BCD     1      10.410  31.790  14.460  1.00  0.00            
ATOM    120  H54 BCD     1       9.880  28.720  15.130  1.00  0.00            
ATOM    121  H55 BCD     1      12.030  28.640  15.350  1.00  0.00            
ATOM    122  H56 BCD     1      10.950  29.400  17.810  1.00  0.00            
ATOM    123  H57 BCD     1       8.200  28.180  17.240  1.00  0.00            
ATOM    124  H58 BCD     1       7.740  28.570  19.500  1.00  0.00            
ATOM    125  H59 BCD     1       9.120  27.510  19.380  1.00  0.00            
ATOM    126  H60 BCD     1       9.250  30.130  20.420  1.00  0.00            
ATOM    127  C37 BCD     1       3.920  29.250  13.550  1.00  0.00            
ATOM    128  O31 BCD     1       4.430  28.190  12.810  1.00  0.00            
ATOM    129  C38 BCD     1       4.660  30.540  13.170  1.00  0.00            
ATOM    130  O32 BCD     1       4.520  30.720  11.760  1.00  0.00            
ATOM    131  C39 BCD     1       6.100  30.530  13.670  1.00  0.00            
ATOM    132  O33 BCD     1       6.940  31.700  13.450  1.00  0.00            
ATOM    133  C40 BCD     1       6.090  30.210  15.180  1.00  0.00            
ATOM    134  C41 BCD     1       5.220  28.990  15.530  1.00  0.00            
ATOM    135  O34 BCD     1       3.950  29.080  14.950  1.00  0.00            
ATOM    136  C42 BCD     1       5.130  28.910  17.050  1.00  0.00            
ATOM    137  O35 BCD     1       4.480  30.170  17.510  1.00  0.00            
ATOM    138  H61 BCD     1       2.880  29.400  13.240  1.00  0.00            
ATOM    139  H62 BCD     1       4.120  31.370  13.650  1.00  0.00            
ATOM    140  H63 BCD     1       3.570  30.810  11.620  1.00  0.00            
ATOM    141  H64 BCD     1       6.660  29.720  13.180  1.00  0.00            
ATOM    142  H65 BCD     1       7.830  31.500  13.740  1.00  0.00            
ATOM    143  H66 BCD     1       5.830  31.120  15.740  1.00  0.00            
ATOM    144  H67 BCD     1       5.660  28.060  15.140  1.00  0.00            
ATOM    145  H68 BCD     1       4.420  28.130  17.370  1.00  0.00            
ATOM    146  H69 BCD     1       6.080  28.730  17.570  1.00  0.00            
ATOM    147  H70 BCD     1       3.650  30.330  17.040  1.00  0.00            
ATOM    148  C1  EU9     2      10.880  20.750  11.850  1.00  0.00            
ATOM    149  S1  EU9     2      12.230  21.560  12.580  1.00  0.00            
ATOM    150  O1  EU9     2      12.630  20.720  13.630  1.00  0.00            
ATOM    151  O2  EU9     2      11.830  22.930  12.820  1.00  0.00            
ATOM    152  C2  EU9     2      13.480  21.560  11.370  1.00  0.00            
ATOM    153  C3  EU9     2      14.800  22.030  11.850  1.00  0.00            
ATOM    154  N1  EU9     2      15.820  21.810  10.840  1.00  0.00            
ATOM    155  C4  EU9     2      15.650  22.440   9.520  1.00  0.00            
ATOM    156  C5  EU9     2      15.490  23.900   9.670  1.00  0.00            
ATOM    157  C6  EU9     2      16.560  24.720   9.770  1.00  0.00            
ATOM    158  C7  EU9     2      16.040  26.020  10.110  1.00  0.00            
ATOM    159  C8  EU9     2      14.690  25.780  10.290  1.00  0.00            
ATOM    160  C9  EU9     2      13.730  26.850  10.560  1.00  0.00            
ATOM    161  C10 EU9     2      14.010  28.180  10.290  1.00  0.00            
ATOM    162  C11 EU9     2      13.090  29.140  10.800  1.00  0.00            
ATOM    163  C12 EU9     2      11.870  28.770  11.400  1.00  0.00            
ATOM    164  N2  EU9     2      10.910  29.720  11.590  1.00  0.00            
ATOM    165  C13 EU9     2       9.800  29.280  12.160  1.00  0.00            
ATOM    166  N3  EU9     2       9.490  28.020  12.470  1.00  0.00            
ATOM    167  C14 EU9     2      10.430  27.110  12.240  1.00  0.00            
ATOM    168  N4  EU9     2      10.100  25.790  12.520  1.00  0.00            
ATOM    169  C15 EU9     2       9.060  25.220  13.200  1.00  0.00            
ATOM    170  C16 EU9     2       8.670  23.950  12.720  1.00  0.00            
ATOM    171  C17 EU9     2       7.580  23.290  13.380  1.00  0.00            
ATOM    172  C18 EU9     2       6.960  23.810  14.500  1.00  0.00            
ATOM    173  O3  EU9     2       5.850  23.250  15.020  1.00  0.00            
ATOM    174  C19 EU9     2       4.570  23.890  14.870  1.00  0.00            
ATOM    175  C20 EU9     2       3.590  23.230  15.760  1.00  0.00            
ATOM    176  C21 EU9     2       2.290  22.940  15.190  1.00  0.00            
ATOM    177  C22 EU9     2       1.300  22.290  15.930  1.00  0.00            
ATOM    178  C23 EU9     2       1.590  21.920  17.260  1.00  0.00            
ATOM    179  C24 EU9     2       2.840  22.220  17.830  1.00  0.00            
ATOM    180  F1  EU9     2       3.010  21.920  19.130  1.00  0.00            
ATOM    181  C25 EU9     2       3.830  22.850  17.080  1.00  0.00            
ATOM    182  C26 EU9     2       7.420  25.030  15.000  1.00  0.00            
ATOM    183  Cl1 EU9     2       6.830  25.700  16.510  1.00  0.00            
ATOM    184  C27 EU9     2       8.480  25.710  14.390  1.00  0.00            
ATOM    185  C28 EU9     2      11.570  27.410  11.520  1.00  0.00            
ATOM    186  C29 EU9     2      12.510  26.490  11.120  1.00  0.00            
ATOM    187  O4  EU9     2      14.330  24.460  10.070  1.00  0.00            
ATOM    188  H1  EU9     2      10.090  20.440  12.550  1.00  0.00            
ATOM    189  H2  EU9     2      10.490  21.490  11.140  1.00  0.00            
ATOM    190  H3  EU9     2      11.260  19.900  11.280  1.00  0.00            
ATOM    191  H4  EU9     2      13.070  22.130  10.530  1.00  0.00            
ATOM    192  H5  EU9     2      13.550  20.500  11.090  1.00  0.00            
ATOM    193  H6  EU9     2      15.090  21.500  12.770  1.00  0.00            
ATOM    194  H7  EU9     2      14.850  23.100  12.100  1.00  0.00            
ATOM    195  H8  EU9     2      16.770  21.920  11.210  1.00  0.00            
ATOM    196  H9  EU9     2      14.780  22.030   8.990  1.00  0.00            
ATOM    197  H10 EU9     2      16.480  22.190   8.830  1.00  0.00            
ATOM    198  H11 EU9     2      17.590  24.440   9.600  1.00  0.00            
ATOM    199  H12 EU9     2      16.600  26.940  10.220  1.00  0.00            
ATOM    200  H13 EU9     2      15.000  28.420   9.900  1.00  0.00            
ATOM    201  H14 EU9     2      13.270  30.210  10.710  1.00  0.00            
ATOM    202  H15 EU9     2       8.890  29.880  12.170  1.00  0.00            
ATOM    203  H16 EU9     2      10.630  25.160  11.930  1.00  0.00            
ATOM    204  H17 EU9     2       9.240  23.490  11.920  1.00  0.00            
ATOM    205  H18 EU9     2       7.070  22.460  12.900  1.00  0.00            
ATOM    206  H19 EU9     2       4.320  23.740  13.810  1.00  0.00            
ATOM    207  H20 EU9     2       4.560  24.970  15.080  1.00  0.00            
ATOM    208  H21 EU9     2       2.020  23.280  14.200  1.00  0.00            
ATOM    209  H22 EU9     2       0.360  22.040  15.440  1.00  0.00            
ATOM    210  H23 EU9     2       0.830  21.510  17.920  1.00  0.00            
ATOM    211  H24 EU9     2       4.770  23.130  17.550  1.00  0.00            
ATOM    212  H25 EU9     2       8.960  26.570  14.840  1.00  0.00            
ATOM    213  H26 EU9     2      12.330  25.440  11.340  1.00  0.00            
TER
ENDMDL
MODEL        1
ATOM      1  C1  BCD     1       3.380  32.170  21.580  1.00  0.00            
ATOM      2  O1  BCD     1       3.740  30.800  21.820  1.00  0.00            
ATOM      3  C2  BCD     1       4.520  32.920  21.010  1.00  0.00            
ATOM      4  O2  BCD     1       5.090  32.430  19.810  1.00  0.00            
ATOM      5  C3  BCD     1       5.630  33.150  22.080  1.00  0.00            
ATOM      6  O3  BCD     1       6.680  34.050  21.620  1.00  0.00            
ATOM      7  C4  BCD     1       5.040  33.740  23.440  1.00  0.00            
ATOM      8  C5  BCD     1       3.810  32.930  23.910  1.00  0.00            
ATOM      9  O4  BCD     1       2.890  32.750  22.820  1.00  0.00            
ATOM     10  C6  BCD     1       3.130  33.560  25.070  1.00  0.00            
ATOM     11  O5  BCD     1       2.500  34.800  24.670  1.00  0.00            
ATOM     12  H1  BCD     1       2.550  32.200  20.870  1.00  0.00            
ATOM     13  H2  BCD     1       4.200  33.950  20.790  1.00  0.00            
ATOM     14  H3  BCD     1       4.580  31.630  19.630  1.00  0.00            
ATOM     15  H4  BCD     1       6.000  32.140  22.310  1.00  0.00            
ATOM     16  H5  BCD     1       7.030  33.820  20.760  1.00  0.00            
ATOM     17  H6  BCD     1       4.840  34.820  23.410  1.00  0.00            
ATOM     18  H7  BCD     1       4.200  32.000  24.340  1.00  0.00            
ATOM     19  H8  BCD     1       2.360  32.930  25.530  1.00  0.00            
ATOM     20  H9  BCD     1       3.870  33.680  25.870  1.00  0.00            
ATOM     21  H10 BCD     1       2.670  35.570  25.220  1.00  0.00            
ATOM     22  C7  BCD     1       2.710  26.910  20.260  1.00  0.00            
ATOM     23  O6  BCD     1       3.920  26.330  20.600  1.00  0.00            
ATOM     24  C8  BCD     1       2.990  28.130  19.270  1.00  0.00            
ATOM     25  O7  BCD     1       3.840  27.660  18.160  1.00  0.00            
ATOM     26  C9  BCD     1       3.720  29.200  20.020  1.00  0.00            
ATOM     27  O8  BCD     1       3.890  30.220  19.060  1.00  0.00            
ATOM     28  C10 BCD     1       2.920  29.760  21.170  1.00  0.00            
ATOM     29  C11 BCD     1       2.670  28.590  22.100  1.00  0.00            
ATOM     30  O9  BCD     1       2.060  27.470  21.460  1.00  0.00            
ATOM     31  C12 BCD     1       1.890  29.090  23.350  1.00  0.00            
ATOM     32  O10 BCD     1       0.520  29.370  23.000  1.00  0.00            
ATOM     33  H11 BCD     1       2.010  26.180  19.840  1.00  0.00            
ATOM     34  H12 BCD     1       2.010  28.530  18.980  1.00  0.00            
ATOM     35  H13 BCD     1       3.890  28.410  17.560  1.00  0.00            
ATOM     36  H14 BCD     1       4.660  28.700  20.280  1.00  0.00            
ATOM     37  H15 BCD     1       3.030  30.550  18.790  1.00  0.00            
ATOM     38  H16 BCD     1       1.970  30.220  20.870  1.00  0.00            
ATOM     39  H17 BCD     1       3.670  28.370  22.510  1.00  0.00            
ATOM     40  H18 BCD     1       1.900  28.280  24.090  1.00  0.00            
ATOM     41  H19 BCD     1       2.360  29.920  23.900  1.00  0.00            
ATOM     42  H20 BCD     1       0.370  30.320  23.110  1.00  0.00            
ATOM     43  C13 BCD     1       5.460  22.600  20.820  1.00  0.00            
ATOM     44  O11 BCD     1       6.370  23.050  21.900  1.00  0.00            
ATOM     45  C14 BCD     1       5.660  23.350  19.530  1.00  0.00            
ATOM     46  O12 BCD     1       6.980  23.220  19.050  1.00  0.00            
ATOM     47  C15 BCD     1       5.290  24.810  19.630  1.00  0.00            
ATOM     48  O13 BCD     1       5.270  25.440  18.340  1.00  0.00            
ATOM     49  C16 BCD     1       3.970  24.970  20.250  1.00  0.00            
ATOM     50  C17 BCD     1       3.770  24.140  21.580  1.00  0.00            
ATOM     51  O14 BCD     1       4.080  22.820  21.240  1.00  0.00            
ATOM     52  C18 BCD     1       2.350  24.180  22.170  1.00  0.00            
ATOM     53  O15 BCD     1       1.990  23.370  23.340  1.00  0.00            
ATOM     54  H21 BCD     1       5.540  21.510  20.670  1.00  0.00            
ATOM     55  H22 BCD     1       4.970  22.830  18.850  1.00  0.00            
ATOM     56  H23 BCD     1       7.120  23.930  18.420  1.00  0.00            
ATOM     57  H24 BCD     1       6.020  25.250  20.320  1.00  0.00            
ATOM     58  H25 BCD     1       5.330  26.380  18.530  1.00  0.00            
ATOM     59  H26 BCD     1       3.290  24.550  19.500  1.00  0.00            
ATOM     60  H27 BCD     1       4.480  24.360  22.390  1.00  0.00            
ATOM     61  H28 BCD     1       2.280  25.220  22.520  1.00  0.00            
ATOM     62  H29 BCD     1       1.570  24.160  21.390  1.00  0.00            
ATOM     63  H30 BCD     1       1.150  23.590  23.770  1.00  0.00            
ATOM     64  C19 BCD     1       8.970  22.080  24.840  1.00  0.00            
ATOM     65  O16 BCD     1       8.810  23.420  25.240  1.00  0.00            
ATOM     66  C20 BCD     1       9.470  21.940  23.410  1.00  0.00            
ATOM     67  O17 BCD     1      10.830  22.400  23.300  1.00  0.00            
ATOM     68  C21 BCD     1       8.580  22.680  22.460  1.00  0.00            
ATOM     69  O18 BCD     1       8.900  22.580  21.050  1.00  0.00            
ATOM     70  C22 BCD     1       7.150  22.160  22.630  1.00  0.00            
ATOM     71  C23 BCD     1       6.690  22.140  24.100  1.00  0.00            
ATOM     72  O19 BCD     1       7.680  21.430  24.860  1.00  0.00            
ATOM     73  C24 BCD     1       5.310  21.570  24.380  1.00  0.00            
ATOM     74  O20 BCD     1       4.780  21.750  25.690  1.00  0.00            
ATOM     75  H31 BCD     1       9.520  21.460  25.550  1.00  0.00            
ATOM     76  H32 BCD     1       9.460  20.870  23.160  1.00  0.00            
ATOM     77  H33 BCD     1      10.980  22.260  22.360  1.00  0.00            
ATOM     78  H34 BCD     1       8.650  23.740  22.750  1.00  0.00            
ATOM     79  H35 BCD     1       8.110  22.630  20.490  1.00  0.00            
ATOM     80  H36 BCD     1       7.170  21.140  22.210  1.00  0.00            
ATOM     81  H37 BCD     1       6.640  23.170  24.480  1.00  0.00            
ATOM     82  H38 BCD     1       4.570  22.140  23.810  1.00  0.00            
ATOM     83  H39 BCD     1       5.070  20.580  23.970  1.00  0.00            
ATOM     84  H40 BCD     1       3.990  21.210  25.780  1.00  0.00            
ATOM     85  C25 BCD     1      10.430  25.910  28.030  1.00  0.00            
ATOM     86  O21 BCD     1      10.300  27.140  27.240  1.00  0.00            
ATOM     87  C26 BCD     1      11.450  24.980  27.420  1.00  0.00            
ATOM     88  O22 BCD     1      12.680  25.710  27.090  1.00  0.00            
ATOM     89  C27 BCD     1      10.800  24.430  26.200  1.00  0.00            
ATOM     90  O23 BCD     1      11.720  23.570  25.560  1.00  0.00            
ATOM     91  C28 BCD     1       9.450  23.710  26.470  1.00  0.00            
ATOM     92  C29 BCD     1       8.540  24.750  27.120  1.00  0.00            
ATOM     93  O24 BCD     1       9.120  25.420  28.270  1.00  0.00            
ATOM     94  C30 BCD     1       7.200  24.130  27.430  1.00  0.00            
ATOM     95  O25 BCD     1       7.260  23.300  28.570  1.00  0.00            
ATOM     96  H41 BCD     1      10.880  26.140  29.010  1.00  0.00            
ATOM     97  H42 BCD     1      11.710  24.200  28.140  1.00  0.00            
ATOM     98  H43 BCD     1      13.320  25.060  26.770  1.00  0.00            
ATOM     99  H44 BCD     1      10.550  25.230  25.490  1.00  0.00            
ATOM    100  H45 BCD     1      11.350  23.260  24.730  1.00  0.00            
ATOM    101  H46 BCD     1       9.480  22.790  27.080  1.00  0.00            
ATOM    102  H47 BCD     1       8.310  25.510  26.360  1.00  0.00            
ATOM    103  H48 BCD     1       6.410  24.860  27.670  1.00  0.00            
ATOM    104  H49 BCD     1       6.840  23.550  26.570  1.00  0.00            
ATOM    105  H50 BCD     1       6.990  22.450  28.220  1.00  0.00            
ATOM    106  C31 BCD     1      10.090  31.270  27.970  1.00  0.00            
ATOM    107  O26 BCD     1       9.120  31.420  26.940  1.00  0.00            
ATOM    108  C32 BCD     1      11.400  30.630  27.370  1.00  0.00            
ATOM    109  O27 BCD     1      11.910  31.530  26.420  1.00  0.00            
ATOM    110  C33 BCD     1      11.150  29.270  26.820  1.00  0.00            
ATOM    111  C34 BCD     1      10.670  28.370  27.910  1.00  0.00            
ATOM    112  C35 BCD     1       9.400  29.010  28.560  1.00  0.00            
ATOM    113  O28 BCD     1       9.670  30.370  29.040  1.00  0.00            
ATOM    114  C36 BCD     1       8.830  28.170  29.740  1.00  0.00            
ATOM    115  O29 BCD     1       9.910  27.930  30.650  1.00  0.00            
ATOM    116  O30 BCD     1      12.400  28.820  26.070  1.00  0.00            
ATOM    117  H51 BCD     1      10.330  32.210  28.470  1.00  0.00            
ATOM    118  H52 BCD     1      12.070  30.490  28.230  1.00  0.00            
ATOM    119  H53 BCD     1      12.330  31.060  25.700  1.00  0.00            
ATOM    120  H54 BCD     1      10.320  29.490  26.130  1.00  0.00            
ATOM    121  H55 BCD     1      12.130  27.990  25.670  1.00  0.00            
ATOM    122  H56 BCD     1      11.450  28.140  28.650  1.00  0.00            
ATOM    123  H57 BCD     1       8.540  29.040  27.890  1.00  0.00            
ATOM    124  H58 BCD     1       8.140  28.880  30.220  1.00  0.00            
ATOM    125  H59 BCD     1       8.300  27.240  29.520  1.00  0.00            
ATOM    126  H60 BCD     1       9.760  27.110  31.120  1.00  0.00            
ATOM    127  C37 BCD     1       6.530  34.300  25.320  1.00  0.00            
ATOM    128  O31 BCD     1       6.080  33.360  24.410  1.00  0.00            
ATOM    129  C38 BCD     1       8.040  34.480  25.130  1.00  0.00            
ATOM    130  O32 BCD     1       8.390  35.030  23.800  1.00  0.00            
ATOM    131  C39 BCD     1       8.830  33.240  25.390  1.00  0.00            
ATOM    132  O33 BCD     1      10.200  33.360  25.370  1.00  0.00            
ATOM    133  C40 BCD     1       8.450  32.710  26.770  1.00  0.00            
ATOM    134  C41 BCD     1       6.910  32.520  26.970  1.00  0.00            
ATOM    135  O34 BCD     1       6.270  33.810  26.720  1.00  0.00            
ATOM    136  C42 BCD     1       6.590  32.050  28.350  1.00  0.00            
ATOM    137  O35 BCD     1       5.250  31.380  28.340  1.00  0.00            
ATOM    138  H61 BCD     1       6.000  35.260  25.210  1.00  0.00            
ATOM    139  H62 BCD     1       8.430  35.200  25.870  1.00  0.00            
ATOM    140  H63 BCD     1       7.990  34.470  23.130  1.00  0.00            
ATOM    141  H64 BCD     1       8.400  32.490  24.720  1.00  0.00            
ATOM    142  H65 BCD     1      10.650  32.600  25.740  1.00  0.00            
ATOM    143  H66 BCD     1       8.810  33.320  27.600  1.00  0.00            
ATOM    144  H67 BCD     1       6.600  31.770  26.230  1.00  0.00            
ATOM    145  H68 BCD     1       7.350  31.350  28.740  1.00  0.00            
ATOM    146  H69 BCD     1       6.470  32.960  28.950  1.00  0.00            
ATOM    147  H70 BCD     1       4.620  31.820  27.770  1.00  0.00            
ATOM    148  C1  EU9     2       8.250  30.420  20.480  1.00  0.00            
ATOM    149  S1  EU9     2       8.810  31.730  19.360  1.00  0.00            
ATOM    150  O1  EU9     2      10.200  31.440  19.270  1.00  0.00            
ATOM    151  O2  EU9     2       8.440  33.090  19.700  1.00  0.00            
ATOM    152  C2  EU9     2       7.910  31.180  17.920  1.00  0.00            
ATOM    153  C3  EU9     2       8.570  30.170  16.980  1.00  0.00            
ATOM    154  N1  EU9     2       7.500  29.480  16.210  1.00  0.00            
ATOM    155  C4  EU9     2       6.710  28.500  17.080  1.00  0.00            
ATOM    156  C5  EU9     2       7.560  27.360  17.670  1.00  0.00            
ATOM    157  C6  EU9     2       7.840  26.240  16.900  1.00  0.00            
ATOM    158  C7  EU9     2       8.820  25.500  17.600  1.00  0.00            
ATOM    159  C8  EU9     2       8.940  26.300  18.770  1.00  0.00            
ATOM    160  C9  EU9     2       9.960  25.940  19.800  1.00  0.00            
ATOM    161  C10 EU9     2      10.900  24.880  19.520  1.00  0.00            
ATOM    162  C11 EU9     2      11.860  24.630  20.480  1.00  0.00            
ATOM    163  C12 EU9     2      11.880  25.290  21.710  1.00  0.00            
ATOM    164  N2  EU9     2      12.930  25.060  22.520  1.00  0.00            
ATOM    165  C13 EU9     2      13.010  25.760  23.640  1.00  0.00            
ATOM    166  N3  EU9     2      12.220  26.750  23.970  1.00  0.00            
ATOM    167  C14 EU9     2      11.250  27.010  23.100  1.00  0.00            
ATOM    168  N4  EU9     2      10.470  28.040  23.490  1.00  0.00            
ATOM    169  C15 EU9     2       9.140  28.080  23.830  1.00  0.00            
ATOM    170  C16 EU9     2       8.540  29.350  23.960  1.00  0.00            
ATOM    171  C17 EU9     2       7.160  29.500  24.200  1.00  0.00            
ATOM    172  C18 EU9     2       6.340  28.390  24.210  1.00  0.00            
ATOM    173  O3  EU9     2       5.050  28.510  24.740  1.00  0.00            
ATOM    174  C19 EU9     2       4.860  28.260  26.170  1.00  0.00            
ATOM    175  C20 EU9     2       3.410  28.490  26.480  1.00  0.00            
ATOM    176  C21 EU9     2       2.510  27.450  26.660  1.00  0.00            
ATOM    177  C22 EU9     2       1.120  27.690  26.700  1.00  0.00            
ATOM    178  C23 EU9     2       0.620  28.980  26.670  1.00  0.00            
ATOM    179  C24 EU9     2       1.530  30.070  26.690  1.00  0.00            
ATOM    180  F1  EU9     2       1.150  31.370  26.830  1.00  0.00            
ATOM    181  C25 EU9     2       2.890  29.830  26.510  1.00  0.00            
ATOM    182  C26 EU9     2       6.890  27.140  24.050  1.00  0.00            
ATOM    183  Cl1 EU9     2       5.910  25.660  24.300  1.00  0.00            
ATOM    184  C27 EU9     2       8.280  26.960  23.810  1.00  0.00            
ATOM    185  C28 EU9     2      11.000  26.310  21.950  1.00  0.00            
ATOM    186  C29 EU9     2      10.040  26.610  21.020  1.00  0.00            
ATOM    187  O4  EU9     2       8.310  27.460  18.790  1.00  0.00            
ATOM    188  H1  EU9     2       8.840  30.610  21.390  1.00  0.00            
ATOM    189  H2  EU9     2       7.180  30.450  20.720  1.00  0.00            
ATOM    190  H3  EU9     2       8.470  29.490  19.950  1.00  0.00            
ATOM    191  H4  EU9     2       7.840  32.100  17.330  1.00  0.00            
ATOM    192  H5  EU9     2       6.900  30.840  18.170  1.00  0.00            
ATOM    193  H6  EU9     2       9.140  29.400  17.510  1.00  0.00            
ATOM    194  H7  EU9     2       9.090  30.740  16.210  1.00  0.00            
ATOM    195  H8  EU9     2       8.030  28.890  15.560  1.00  0.00            
ATOM    196  H9  EU9     2       6.040  27.930  16.420  1.00  0.00            
ATOM    197  H10 EU9     2       6.200  28.970  17.920  1.00  0.00            
ATOM    198  H11 EU9     2       7.420  26.040  15.920  1.00  0.00            
ATOM    199  H12 EU9     2       9.230  24.530  17.340  1.00  0.00            
ATOM    200  H13 EU9     2      10.890  24.260  18.630  1.00  0.00            
ATOM    201  H14 EU9     2      12.580  23.850  20.240  1.00  0.00            
ATOM    202  H15 EU9     2      13.760  25.530  24.390  1.00  0.00            
ATOM    203  H16 EU9     2      10.970  28.860  23.820  1.00  0.00            
ATOM    204  H17 EU9     2       9.150  30.250  23.890  1.00  0.00            
ATOM    205  H18 EU9     2       6.720  30.470  24.390  1.00  0.00            
ATOM    206  H19 EU9     2       5.540  28.940  26.710  1.00  0.00            
ATOM    207  H20 EU9     2       5.080  27.230  26.450  1.00  0.00            
ATOM    208  H21 EU9     2       2.800  26.410  26.760  1.00  0.00            
ATOM    209  H22 EU9     2       0.460  26.830  26.760  1.00  0.00            
ATOM    210  H23 EU9     2      -0.430  29.110  26.910  1.00  0.00            
ATOM    211  H24 EU9     2       3.600  30.640  26.610  1.00  0.00            
ATOM    212  H25 EU9     2       8.670  25.960  23.640  1.00  0.00            
ATOM    213  H26 EU9     2       9.360  27.440  21.200  1.00  0.00            
TER
ENDMDL
MODEL        1
ATOM      1  C1  BCD     1       3.700  31.330  22.900  1.00  0.00            
ATOM      2  O1  BCD     1       4.090  29.910  22.910  1.00  0.00            
ATOM      3  C2  BCD     1       4.830  32.160  22.250  1.00  0.00            
ATOM      4  O2  BCD     1       5.070  31.880  20.840  1.00  0.00            
ATOM      5  C3  BCD     1       6.090  32.260  23.050  1.00  0.00            
ATOM      6  O3  BCD     1       6.920  33.320  22.520  1.00  0.00            
ATOM      7  C4  BCD     1       5.720  32.660  24.510  1.00  0.00            
ATOM      8  C5  BCD     1       4.600  31.710  25.090  1.00  0.00            
ATOM      9  O4  BCD     1       3.520  31.880  24.210  1.00  0.00            
ATOM     10  C6  BCD     1       4.090  32.130  26.460  1.00  0.00            
ATOM     11  O5  BCD     1       3.910  33.530  26.490  1.00  0.00            
ATOM     12  H1  BCD     1       2.740  31.450  22.400  1.00  0.00            
ATOM     13  H2  BCD     1       4.400  33.170  22.300  1.00  0.00            
ATOM     14  H3  BCD     1       4.560  31.080  20.670  1.00  0.00            
ATOM     15  H4  BCD     1       6.620  31.300  22.960  1.00  0.00            
ATOM     16  H5  BCD     1       7.370  33.050  21.710  1.00  0.00            
ATOM     17  H6  BCD     1       5.240  33.650  24.540  1.00  0.00            
ATOM     18  H7  BCD     1       4.870  30.640  25.080  1.00  0.00            
ATOM     19  H8  BCD     1       3.140  31.630  26.680  1.00  0.00            
ATOM     20  H9  BCD     1       4.850  31.870  27.210  1.00  0.00            
ATOM     21  H10 BCD     1       4.360  33.980  27.210  1.00  0.00            
ATOM     22  C7  BCD     1       2.790  26.330  21.460  1.00  0.00            
ATOM     23  O6  BCD     1       4.080  25.670  21.600  1.00  0.00            
ATOM     24  C8  BCD     1       2.860  27.440  20.470  1.00  0.00            
ATOM     25  O7  BCD     1       3.520  26.930  19.240  1.00  0.00            
ATOM     26  C9  BCD     1       3.670  28.660  21.030  1.00  0.00            
ATOM     27  O8  BCD     1       3.560  29.730  20.090  1.00  0.00            
ATOM     28  C10 BCD     1       3.100  28.960  22.400  1.00  0.00            
ATOM     29  C11 BCD     1       3.090  27.720  23.320  1.00  0.00            
ATOM     30  O9  BCD     1       2.310  26.800  22.690  1.00  0.00            
ATOM     31  C12 BCD     1       2.430  28.050  24.670  1.00  0.00            
ATOM     32  O10 BCD     1       1.090  28.510  24.560  1.00  0.00            
ATOM     33  H11 BCD     1       2.030  25.560  21.260  1.00  0.00            
ATOM     34  H12 BCD     1       1.890  27.920  20.270  1.00  0.00            
ATOM     35  H13 BCD     1       2.870  26.570  18.630  1.00  0.00            
ATOM     36  H14 BCD     1       4.720  28.370  21.030  1.00  0.00            
ATOM     37  H15 BCD     1       3.760  29.400  19.210  1.00  0.00            
ATOM     38  H16 BCD     1       2.140  29.470  22.240  1.00  0.00            
ATOM     39  H17 BCD     1       4.100  27.340  23.480  1.00  0.00            
ATOM     40  H18 BCD     1       2.380  27.200  25.350  1.00  0.00            
ATOM     41  H19 BCD     1       3.040  28.850  25.110  1.00  0.00            
ATOM     42  H20 BCD     1       0.560  27.740  24.340  1.00  0.00            
ATOM     43  C13 BCD     1       6.040  22.140  21.440  1.00  0.00            
ATOM     44  O11 BCD     1       7.020  22.760  22.270  1.00  0.00            
ATOM     45  C14 BCD     1       5.970  22.840  20.120  1.00  0.00            
ATOM     46  O12 BCD     1       7.260  22.800  19.640  1.00  0.00            
ATOM     47  C15 BCD     1       5.500  24.300  20.230  1.00  0.00            
ATOM     48  O13 BCD     1       5.230  24.840  18.860  1.00  0.00            
ATOM     49  C16 BCD     1       4.230  24.340  21.170  1.00  0.00            
ATOM     50  C17 BCD     1       4.300  23.370  22.390  1.00  0.00            
ATOM     51  O14 BCD     1       4.760  22.070  21.960  1.00  0.00            
ATOM     52  C18 BCD     1       2.850  23.180  22.900  1.00  0.00            
ATOM     53  O15 BCD     1       2.700  22.150  23.880  1.00  0.00            
ATOM     54  H21 BCD     1       6.390  21.120  21.290  1.00  0.00            
ATOM     55  H22 BCD     1       5.290  22.270  19.470  1.00  0.00            
ATOM     56  H23 BCD     1       7.310  23.510  18.990  1.00  0.00            
ATOM     57  H24 BCD     1       6.300  24.920  20.660  1.00  0.00            
ATOM     58  H25 BCD     1       4.800  25.690  18.970  1.00  0.00            
ATOM     59  H26 BCD     1       3.370  24.120  20.530  1.00  0.00            
ATOM     60  H27 BCD     1       4.980  23.750  23.160  1.00  0.00            
ATOM     61  H28 BCD     1       2.410  24.130  23.240  1.00  0.00            
ATOM     62  H29 BCD     1       2.200  22.890  22.060  1.00  0.00            
ATOM     63  H30 BCD     1       1.800  22.080  24.220  1.00  0.00            
ATOM     64  C19 BCD     1      10.320  22.100  24.640  1.00  0.00            
ATOM     65  O16 BCD     1      10.250  23.530  25.020  1.00  0.00            
ATOM     66  C20 BCD     1      10.490  21.860  23.210  1.00  0.00            
ATOM     67  O17 BCD     1      11.740  22.340  22.780  1.00  0.00            
ATOM     68  C21 BCD     1       9.390  22.480  22.270  1.00  0.00            
ATOM     69  O18 BCD     1       9.640  22.250  20.840  1.00  0.00            
ATOM     70  C22 BCD     1       8.060  21.910  22.850  1.00  0.00            
ATOM     71  C23 BCD     1       7.870  21.920  24.350  1.00  0.00            
ATOM     72  O19 BCD     1       9.050  21.520  25.010  1.00  0.00            
ATOM     73  C24 BCD     1       6.620  21.190  24.830  1.00  0.00            
ATOM     74  O20 BCD     1       6.260  21.600  26.130  1.00  0.00            
ATOM     75  H31 BCD     1      11.060  21.500  25.200  1.00  0.00            
ATOM     76  H32 BCD     1      10.390  20.780  23.060  1.00  0.00            
ATOM     77  H33 BCD     1      11.650  22.600  21.860  1.00  0.00            
ATOM     78  H34 BCD     1       9.460  23.550  22.480  1.00  0.00            
ATOM     79  H35 BCD     1       8.900  22.570  20.320  1.00  0.00            
ATOM     80  H36 BCD     1       7.890  20.870  22.570  1.00  0.00            
ATOM     81  H37 BCD     1       7.710  22.970  24.610  1.00  0.00            
ATOM     82  H38 BCD     1       5.860  21.520  24.110  1.00  0.00            
ATOM     83  H39 BCD     1       6.730  20.110  24.690  1.00  0.00            
ATOM     84  H40 BCD     1       5.580  21.020  26.460  1.00  0.00            
ATOM     85  C25 BCD     1      11.640  25.680  28.250  1.00  0.00            
ATOM     86  O21 BCD     1      11.550  26.930  27.510  1.00  0.00            
ATOM     87  C26 BCD     1      12.630  24.750  27.510  1.00  0.00            
ATOM     88  O22 BCD     1      13.960  25.370  27.470  1.00  0.00            
ATOM     89  C27 BCD     1      12.100  24.500  26.080  1.00  0.00            
ATOM     90  O23 BCD     1      13.060  23.820  25.260  1.00  0.00            
ATOM     91  C28 BCD     1      10.820  23.780  26.260  1.00  0.00            
ATOM     92  C29 BCD     1       9.810  24.500  27.150  1.00  0.00            
ATOM     93  O24 BCD     1      10.400  24.970  28.370  1.00  0.00            
ATOM     94  C30 BCD     1       8.560  23.650  27.440  1.00  0.00            
ATOM     95  O25 BCD     1       8.770  22.270  27.670  1.00  0.00            
ATOM     96  H41 BCD     1      11.920  25.910  29.280  1.00  0.00            
ATOM     97  H42 BCD     1      12.680  23.800  28.070  1.00  0.00            
ATOM     98  H43 BCD     1      14.460  24.890  26.810  1.00  0.00            
ATOM     99  H44 BCD     1      11.860  25.480  25.650  1.00  0.00            
ATOM    100  H45 BCD     1      12.800  23.910  24.340  1.00  0.00            
ATOM    101  H46 BCD     1      11.040  22.820  26.760  1.00  0.00            
ATOM    102  H47 BCD     1       9.460  25.430  26.680  1.00  0.00            
ATOM    103  H48 BCD     1       8.130  24.140  28.320  1.00  0.00            
ATOM    104  H49 BCD     1       7.960  23.760  26.520  1.00  0.00            
ATOM    105  H50 BCD     1       8.560  21.790  26.860  1.00  0.00            
ATOM    106  C31 BCD     1      11.070  31.080  28.440  1.00  0.00            
ATOM    107  O26 BCD     1      10.030  31.270  27.520  1.00  0.00            
ATOM    108  C32 BCD     1      12.420  30.650  27.800  1.00  0.00            
ATOM    109  O27 BCD     1      12.860  31.570  26.780  1.00  0.00            
ATOM    110  C33 BCD     1      12.260  29.230  27.050  1.00  0.00            
ATOM    111  C34 BCD     1      11.750  28.190  28.120  1.00  0.00            
ATOM    112  C35 BCD     1      10.440  28.750  28.740  1.00  0.00            
ATOM    113  O28 BCD     1      10.690  30.030  29.290  1.00  0.00            
ATOM    114  C36 BCD     1       9.810  27.850  29.820  1.00  0.00            
ATOM    115  O29 BCD     1      10.670  27.700  31.010  1.00  0.00            
ATOM    116  O30 BCD     1      13.470  28.830  26.390  1.00  0.00            
ATOM    117  H51 BCD     1      11.160  31.970  29.060  1.00  0.00            
ATOM    118  H52 BCD     1      13.220  30.500  28.530  1.00  0.00            
ATOM    119  H53 BCD     1      13.750  31.300  26.550  1.00  0.00            
ATOM    120  H54 BCD     1      11.410  29.400  26.360  1.00  0.00            
ATOM    121  H55 BCD     1      13.280  28.180  25.710  1.00  0.00            
ATOM    122  H56 BCD     1      12.440  28.130  28.970  1.00  0.00            
ATOM    123  H57 BCD     1       9.700  28.770  27.920  1.00  0.00            
ATOM    124  H58 BCD     1       8.830  28.290  30.040  1.00  0.00            
ATOM    125  H59 BCD     1       9.530  26.900  29.340  1.00  0.00            
ATOM    126  H60 BCD     1      10.420  26.930  31.540  1.00  0.00            
ATOM    127  C37 BCD     1       7.380  33.890  25.940  1.00  0.00            
ATOM    128  O31 BCD     1       6.860  32.680  25.300  1.00  0.00            
ATOM    129  C38 BCD     1       8.860  34.140  25.540  1.00  0.00            
ATOM    130  O32 BCD     1       8.920  34.390  24.100  1.00  0.00            
ATOM    131  C39 BCD     1       9.760  32.970  25.910  1.00  0.00            
ATOM    132  O33 BCD     1      11.120  33.110  25.590  1.00  0.00            
ATOM    133  C40 BCD     1       9.520  32.600  27.340  1.00  0.00            
ATOM    134  C41 BCD     1       8.000  32.530  27.860  1.00  0.00            
ATOM    135  O34 BCD     1       7.230  33.680  27.380  1.00  0.00            
ATOM    136  C42 BCD     1       7.920  32.400  29.360  1.00  0.00            
ATOM    137  O35 BCD     1       6.540  32.270  29.670  1.00  0.00            
ATOM    138  H61 BCD     1       6.730  34.770  25.850  1.00  0.00            
ATOM    139  H62 BCD     1       9.240  35.030  26.070  1.00  0.00            
ATOM    140  H63 BCD     1       8.400  33.780  23.570  1.00  0.00            
ATOM    141  H64 BCD     1       9.420  32.120  25.300  1.00  0.00            
ATOM    142  H65 BCD     1      11.680  32.440  26.000  1.00  0.00            
ATOM    143  H66 BCD     1      10.010  33.290  28.050  1.00  0.00            
ATOM    144  H67 BCD     1       7.450  31.660  27.480  1.00  0.00            
ATOM    145  H68 BCD     1       8.510  31.540  29.690  1.00  0.00            
ATOM    146  H69 BCD     1       8.300  33.360  29.740  1.00  0.00            
ATOM    147  H70 BCD     1       6.240  33.060  29.210  1.00  0.00            
ATOM    148  C1  EU9     2      10.230  30.180  20.750  1.00  0.00            
ATOM    149  S1  EU9     2       9.160  31.180  19.840  1.00  0.00            
ATOM    150  O1  EU9     2       9.870  31.660  18.680  1.00  0.00            
ATOM    151  O2  EU9     2       8.470  32.080  20.740  1.00  0.00            
ATOM    152  C2  EU9     2       7.870  30.250  19.080  1.00  0.00            
ATOM    153  C3  EU9     2       8.300  29.540  17.730  1.00  0.00            
ATOM    154  N1  EU9     2       7.180  28.740  17.230  1.00  0.00            
ATOM    155  C4  EU9     2       6.680  27.690  18.160  1.00  0.00            
ATOM    156  C5  EU9     2       7.730  26.650  18.410  1.00  0.00            
ATOM    157  C6  EU9     2       8.340  25.790  17.560  1.00  0.00            
ATOM    158  C7  EU9     2       9.410  25.160  18.250  1.00  0.00            
ATOM    159  C8  EU9     2       9.470  25.870  19.400  1.00  0.00            
ATOM    160  C9  EU9     2      10.570  25.740  20.320  1.00  0.00            
ATOM    161  C10 EU9     2      11.510  24.680  20.230  1.00  0.00            
ATOM    162  C11 EU9     2      12.720  24.760  20.870  1.00  0.00            
ATOM    163  C12 EU9     2      12.900  25.650  21.890  1.00  0.00            
ATOM    164  N2  EU9     2      13.960  25.580  22.720  1.00  0.00            
ATOM    165  C13 EU9     2      14.100  26.470  23.700  1.00  0.00            
ATOM    166  N3  EU9     2      13.150  27.320  24.030  1.00  0.00            
ATOM    167  C14 EU9     2      12.090  27.480  23.240  1.00  0.00            
ATOM    168  N4  EU9     2      11.140  28.330  23.700  1.00  0.00            
ATOM    169  C15 EU9     2       9.810  28.160  24.150  1.00  0.00            
ATOM    170  C16 EU9     2       9.180  29.390  24.490  1.00  0.00            
ATOM    171  C17 EU9     2       7.890  29.420  24.990  1.00  0.00            
ATOM    172  C18 EU9     2       7.120  28.230  25.070  1.00  0.00            
ATOM    173  O3  EU9     2       5.810  28.300  25.620  1.00  0.00            
ATOM    174  C19 EU9     2       5.270  27.300  26.570  1.00  0.00            
ATOM    175  C20 EU9     2       4.270  28.020  27.480  1.00  0.00            
ATOM    176  C21 EU9     2       3.140  27.300  27.840  1.00  0.00            
ATOM    177  C22 EU9     2       2.120  27.940  28.610  1.00  0.00            
ATOM    178  C23 EU9     2       2.410  29.230  29.070  1.00  0.00            
ATOM    179  C24 EU9     2       3.600  29.840  28.890  1.00  0.00            
ATOM    180  F1  EU9     2       3.750  31.040  29.380  1.00  0.00            
ATOM    181  C25 EU9     2       4.590  29.180  28.180  1.00  0.00            
ATOM    182  C26 EU9     2       7.690  27.040  24.540  1.00  0.00            
ATOM    183  Cl1 EU9     2       6.760  25.500  24.390  1.00  0.00            
ATOM    184  C27 EU9     2       8.980  27.050  24.050  1.00  0.00            
ATOM    185  C28 EU9     2      11.890  26.590  22.150  1.00  0.00            
ATOM    186  C29 EU9     2      10.760  26.680  21.320  1.00  0.00            
ATOM    187  O4  EU9     2       8.370  26.650  19.660  1.00  0.00            
ATOM    188  H1  EU9     2       9.620  29.650  21.490  1.00  0.00            
ATOM    189  H2  EU9     2      10.710  29.490  20.050  1.00  0.00            
ATOM    190  H3  EU9     2      10.970  30.860  21.190  1.00  0.00            
ATOM    191  H4  EU9     2       7.070  30.980  18.920  1.00  0.00            
ATOM    192  H5  EU9     2       7.620  29.580  19.910  1.00  0.00            
ATOM    193  H6  EU9     2       9.230  28.960  17.760  1.00  0.00            
ATOM    194  H7  EU9     2       8.390  30.360  17.000  1.00  0.00            
ATOM    195  H8  EU9     2       7.420  28.380  16.310  1.00  0.00            
ATOM    196  H9  EU9     2       5.840  27.170  17.680  1.00  0.00            
ATOM    197  H10 EU9     2       6.150  28.010  19.070  1.00  0.00            
ATOM    198  H11 EU9     2       8.080  25.570  16.530  1.00  0.00            
ATOM    199  H12 EU9     2      10.100  24.480  17.770  1.00  0.00            
ATOM    200  H13 EU9     2      11.350  23.920  19.470  1.00  0.00            
ATOM    201  H14 EU9     2      13.610  24.200  20.570  1.00  0.00            
ATOM    202  H15 EU9     2      14.930  26.420  24.400  1.00  0.00            
ATOM    203  H16 EU9     2      11.530  29.240  23.940  1.00  0.00            
ATOM    204  H17 EU9     2       9.790  30.270  24.270  1.00  0.00            
ATOM    205  H18 EU9     2       7.420  30.370  25.240  1.00  0.00            
ATOM    206  H19 EU9     2       5.990  26.840  27.250  1.00  0.00            
ATOM    207  H20 EU9     2       4.840  26.420  26.080  1.00  0.00            
ATOM    208  H21 EU9     2       2.910  26.290  27.490  1.00  0.00            
ATOM    209  H22 EU9     2       1.200  27.400  28.780  1.00  0.00            
ATOM    210  H23 EU9     2       1.650  29.760  29.640  1.00  0.00            
ATOM    211  H24 EU9     2       5.630  29.480  28.200  1.00  0.00            
ATOM    212  H25 EU9     2       9.390  26.170  23.560  1.00  0.00            
ATOM    213  H26 EU9     2      10.030  27.470  21.420  1.00  0.00            
TER
ENDMDL
MODEL        1
ATOM      1  C1  BCD     1      45.580  27.070   2.720  1.00  0.00            
ATOM      2  O1  BCD     1      44.630  26.320   3.500  1.00  0.00            
ATOM      3  C2  BCD     1      47.000  26.510   3.020  1.00  0.00            
ATOM      4  O2  BCD     1      46.870  25.070   2.720  1.00  0.00            
ATOM      5  C3  BCD     1      47.370  26.730   4.450  1.00  0.00            
ATOM      6  O3  BCD     1      48.730  26.180   4.740  1.00  0.00            
ATOM      7  C4  BCD     1      47.270  28.190   4.910  1.00  0.00            
ATOM      8  C5  BCD     1      45.900  28.730   4.560  1.00  0.00            
ATOM      9  O4  BCD     1      45.470  28.440   3.180  1.00  0.00            
ATOM     10  C6  BCD     1      45.920  30.220   4.820  1.00  0.00            
ATOM     11  O5  BCD     1      46.820  30.950   3.890  1.00  0.00            
ATOM     12  H1  BCD     1      45.430  26.960   1.640  1.00  0.00            
ATOM     13  H2  BCD     1      47.780  26.940   2.390  1.00  0.00            
ATOM     14  H3  BCD     1      47.740  24.690   2.840  1.00  0.00            
ATOM     15  H4  BCD     1      46.540  26.230   4.960  1.00  0.00            
ATOM     16  H5  BCD     1      48.950  26.200   5.680  1.00  0.00            
ATOM     17  H6  BCD     1      48.050  28.780   4.410  1.00  0.00            
ATOM     18  H7  BCD     1      45.240  28.260   5.300  1.00  0.00            
ATOM     19  H8  BCD     1      44.960  30.730   4.700  1.00  0.00            
ATOM     20  H9  BCD     1      46.360  30.340   5.820  1.00  0.00            
ATOM     21  H10 BCD     1      46.590  31.880   4.040  1.00  0.00            
ATOM     22  C7  BCD     1      40.820  24.780   3.040  1.00  0.00            
ATOM     23  O6  BCD     1      40.610  24.220   4.350  1.00  0.00            
ATOM     24  C8  BCD     1      41.990  24.040   2.340  1.00  0.00            
ATOM     25  O7  BCD     1      42.020  22.610   2.450  1.00  0.00            
ATOM     26  C9  BCD     1      43.310  24.580   2.860  1.00  0.00            
ATOM     27  O8  BCD     1      44.410  24.060   2.080  1.00  0.00            
ATOM     28  C10 BCD     1      43.350  26.100   2.790  1.00  0.00            
ATOM     29  C11 BCD     1      42.180  26.590   3.620  1.00  0.00            
ATOM     30  O9  BCD     1      40.970  26.120   3.110  1.00  0.00            
ATOM     31  C12 BCD     1      42.080  28.060   3.620  1.00  0.00            
ATOM     32  O10 BCD     1      40.950  28.610   4.280  1.00  0.00            
ATOM     33  H11 BCD     1      39.860  24.710   2.510  1.00  0.00            
ATOM     34  H12 BCD     1      41.960  24.370   1.290  1.00  0.00            
ATOM     35  H13 BCD     1      42.920  22.380   2.190  1.00  0.00            
ATOM     36  H14 BCD     1      43.310  24.260   3.910  1.00  0.00            
ATOM     37  H15 BCD     1      45.200  24.490   2.430  1.00  0.00            
ATOM     38  H16 BCD     1      43.240  26.660   1.850  1.00  0.00            
ATOM     39  H17 BCD     1      42.260  26.290   4.680  1.00  0.00            
ATOM     40  H18 BCD     1      42.990  28.470   4.070  1.00  0.00            
ATOM     41  H19 BCD     1      42.260  28.330   2.570  1.00  0.00            
ATOM     42  H20 BCD     1      40.170  28.170   3.930  1.00  0.00            
ATOM     43  C13 BCD     1      37.760  23.050   7.010  1.00  0.00            
ATOM     44  O11 BCD     1      38.490  23.650   8.100  1.00  0.00            
ATOM     45  C14 BCD     1      38.530  21.920   6.330  1.00  0.00            
ATOM     46  O12 BCD     1      39.060  20.940   7.240  1.00  0.00            
ATOM     47  C15 BCD     1      39.600  22.430   5.390  1.00  0.00            
ATOM     48  O13 BCD     1      40.060  21.400   4.550  1.00  0.00            
ATOM     49  C16 BCD     1      39.290  23.700   4.640  1.00  0.00            
ATOM     50  C17 BCD     1      38.420  24.730   5.410  1.00  0.00            
ATOM     51  O14 BCD     1      37.410  24.020   6.110  1.00  0.00            
ATOM     52  C18 BCD     1      37.910  25.750   4.490  1.00  0.00            
ATOM     53  O15 BCD     1      37.200  26.710   5.240  1.00  0.00            
ATOM     54  H21 BCD     1      36.780  22.700   7.360  1.00  0.00            
ATOM     55  H22 BCD     1      37.740  21.470   5.710  1.00  0.00            
ATOM     56  H23 BCD     1      39.600  20.340   6.720  1.00  0.00            
ATOM     57  H24 BCD     1      40.460  22.710   6.010  1.00  0.00            
ATOM     58  H25 BCD     1      40.910  21.700   4.220  1.00  0.00            
ATOM     59  H26 BCD     1      38.740  23.410   3.740  1.00  0.00            
ATOM     60  H27 BCD     1      39.000  25.330   6.120  1.00  0.00            
ATOM     61  H28 BCD     1      38.770  26.260   4.020  1.00  0.00            
ATOM     62  H29 BCD     1      37.320  25.330   3.660  1.00  0.00            
ATOM     63  H30 BCD     1      36.570  26.190   5.750  1.00  0.00            
ATOM     64  C19 BCD     1      38.890  23.960  12.150  1.00  0.00            
ATOM     65  O16 BCD     1      39.750  25.050  11.740  1.00  0.00            
ATOM     66  C20 BCD     1      39.380  22.650  11.590  1.00  0.00            
ATOM     67  O17 BCD     1      40.600  22.290  12.120  1.00  0.00            
ATOM     68  C21 BCD     1      39.510  22.840  10.040  1.00  0.00            
ATOM     69  O18 BCD     1      39.980  21.590   9.550  1.00  0.00            
ATOM     70  C22 BCD     1      38.170  23.150   9.380  1.00  0.00            
ATOM     71  C23 BCD     1      37.490  24.260  10.180  1.00  0.00            
ATOM     72  O19 BCD     1      37.530  24.020  11.600  1.00  0.00            
ATOM     73  C24 BCD     1      35.990  24.440   9.790  1.00  0.00            
ATOM     74  O20 BCD     1      35.410  25.700  10.250  1.00  0.00            
ATOM     75  H31 BCD     1      38.870  23.950  13.250  1.00  0.00            
ATOM     76  H32 BCD     1      38.660  21.870  11.840  1.00  0.00            
ATOM     77  H33 BCD     1      40.960  21.700  11.450  1.00  0.00            
ATOM     78  H34 BCD     1      40.130  23.720   9.860  1.00  0.00            
ATOM     79  H35 BCD     1      39.540  21.430   8.710  1.00  0.00            
ATOM     80  H36 BCD     1      37.520  22.260   9.270  1.00  0.00            
ATOM     81  H37 BCD     1      37.970  25.190   9.850  1.00  0.00            
ATOM     82  H38 BCD     1      35.980  24.370   8.690  1.00  0.00            
ATOM     83  H39 BCD     1      35.390  23.590  10.140  1.00  0.00            
ATOM     84  H40 BCD     1      34.450  25.740  10.200  1.00  0.00            
ATOM     85  C25 BCD     1      42.170  27.710  13.670  1.00  0.00            
ATOM     86  O21 BCD     1      43.200  27.720  12.680  1.00  0.00            
ATOM     87  C26 BCD     1      42.050  26.330  14.370  1.00  0.00            
ATOM     88  O22 BCD     1      43.270  25.820  14.900  1.00  0.00            
ATOM     89  C27 BCD     1      41.450  25.300  13.460  1.00  0.00            
ATOM     90  O23 BCD     1      41.430  24.010  14.060  1.00  0.00            
ATOM     91  C28 BCD     1      40.140  25.860  12.850  1.00  0.00            
ATOM     92  C29 BCD     1      40.510  27.200  12.160  1.00  0.00            
ATOM     93  O24 BCD     1      40.950  28.100  13.090  1.00  0.00            
ATOM     94  C30 BCD     1      39.370  27.880  11.400  1.00  0.00            
ATOM     95  O25 BCD     1      38.440  28.450  12.360  1.00  0.00            
ATOM     96  H41 BCD     1      42.330  28.550  14.360  1.00  0.00            
ATOM     97  H42 BCD     1      41.280  26.490  15.130  1.00  0.00            
ATOM     98  H43 BCD     1      42.960  24.920  15.000  1.00  0.00            
ATOM     99  H44 BCD     1      42.200  25.250  12.660  1.00  0.00            
ATOM    100  H45 BCD     1      41.280  23.370  13.360  1.00  0.00            
ATOM    101  H46 BCD     1      39.400  26.000  13.650  1.00  0.00            
ATOM    102  H47 BCD     1      41.230  27.000  11.350  1.00  0.00            
ATOM    103  H48 BCD     1      39.860  28.650  10.790  1.00  0.00            
ATOM    104  H49 BCD     1      38.820  27.160  10.780  1.00  0.00            
ATOM    105  H50 BCD     1      38.600  29.370  12.570  1.00  0.00            
ATOM    106  C31 BCD     1      46.640  29.690  11.590  1.00  0.00            
ATOM    107  O26 BCD     1      46.590  28.970  10.330  1.00  0.00            
ATOM    108  C32 BCD     1      46.790  28.630  12.670  1.00  0.00            
ATOM    109  O27 BCD     1      47.940  27.780  12.410  1.00  0.00            
ATOM    110  C33 BCD     1      45.580  27.720  12.770  1.00  0.00            
ATOM    111  C34 BCD     1      44.330  28.600  12.910  1.00  0.00            
ATOM    112  C35 BCD     1      44.280  29.650  11.850  1.00  0.00            
ATOM    113  O28 BCD     1      45.490  30.370  11.730  1.00  0.00            
ATOM    114  C36 BCD     1      43.170  30.660  11.960  1.00  0.00            
ATOM    115  O29 BCD     1      43.400  31.670  12.870  1.00  0.00            
ATOM    116  O30 BCD     1      45.620  26.750  13.840  1.00  0.00            
ATOM    117  H51 BCD     1      47.520  30.350  11.610  1.00  0.00            
ATOM    118  H52 BCD     1      46.950  29.130  13.640  1.00  0.00            
ATOM    119  H53 BCD     1      48.190  27.520  13.300  1.00  0.00            
ATOM    120  H54 BCD     1      45.460  27.250  11.780  1.00  0.00            
ATOM    121  H55 BCD     1      44.730  26.560  14.140  1.00  0.00            
ATOM    122  H56 BCD     1      44.430  29.010  13.920  1.00  0.00            
ATOM    123  H57 BCD     1      44.180  29.110  10.900  1.00  0.00            
ATOM    124  H58 BCD     1      42.990  31.160  11.000  1.00  0.00            
ATOM    125  H59 BCD     1      42.230  30.130  12.190  1.00  0.00            
ATOM    126  H60 BCD     1      43.110  32.520  12.540  1.00  0.00            
ATOM    127  C37 BCD     1      48.500  28.690   6.730  1.00  0.00            
ATOM    128  O31 BCD     1      47.280  28.100   6.300  1.00  0.00            
ATOM    129  C38 BCD     1      49.140  27.830   7.780  1.00  0.00            
ATOM    130  O32 BCD     1      49.390  26.500   7.460  1.00  0.00            
ATOM    131  C39 BCD     1      48.220  27.810   8.990  1.00  0.00            
ATOM    132  O33 BCD     1      48.970  27.120  10.040  1.00  0.00            
ATOM    133  C40 BCD     1      47.730  29.210   9.480  1.00  0.00            
ATOM    134  C41 BCD     1      47.300  30.050   8.360  1.00  0.00            
ATOM    135  O34 BCD     1      48.320  29.950   7.320  1.00  0.00            
ATOM    136  C42 BCD     1      47.220  31.490   8.810  1.00  0.00            
ATOM    137  O35 BCD     1      48.370  32.140   9.410  1.00  0.00            
ATOM    138  H61 BCD     1      49.250  28.910   5.960  1.00  0.00            
ATOM    139  H62 BCD     1      50.070  28.330   8.070  1.00  0.00            
ATOM    140  H63 BCD     1      49.630  26.050   8.270  1.00  0.00            
ATOM    141  H64 BCD     1      47.290  27.280   8.720  1.00  0.00            
ATOM    142  H65 BCD     1      48.420  27.330  10.800  1.00  0.00            
ATOM    143  H66 BCD     1      48.570  29.700   9.980  1.00  0.00            
ATOM    144  H67 BCD     1      46.360  29.640   7.970  1.00  0.00            
ATOM    145  H68 BCD     1      46.880  32.030   7.920  1.00  0.00            
ATOM    146  H69 BCD     1      46.470  31.590   9.600  1.00  0.00            
ATOM    147  H70 BCD     1      48.030  32.510  10.230  1.00  0.00            
ATOM    148  C1  EU9     2       1.300  26.550  -2.730  1.00  0.00            
ATOM    149  S1  EU9     2       2.450  25.730  -1.740  1.00  0.00            
ATOM    150  O1  EU9     2       2.650  26.520  -0.550  1.00  0.00            
ATOM    151  O2  EU9     2       3.620  25.520  -2.620  1.00  0.00            
ATOM    152  C2  EU9     2       1.600  24.160  -1.260  1.00  0.00            
ATOM    153  C3  EU9     2       2.610  23.110  -0.780  1.00  0.00            
ATOM    154  N1  EU9     2       1.850  21.920  -0.200  1.00  0.00            
ATOM    155  C4  EU9     2       2.630  20.760   0.250  1.00  0.00            
ATOM    156  C5  EU9     2       3.580  21.220   1.300  1.00  0.00            
ATOM    157  C6  EU9     2       4.880  21.490   1.030  1.00  0.00            
ATOM    158  C7  EU9     2       5.380  22.070   2.220  1.00  0.00            
ATOM    159  C8  EU9     2       4.320  22.050   3.060  1.00  0.00            
ATOM    160  C9  EU9     2       4.400  22.430   4.470  1.00  0.00            
ATOM    161  C10 EU9     2       5.580  22.250   5.200  1.00  0.00            
ATOM    162  C11 EU9     2       5.680  22.670   6.580  1.00  0.00            
ATOM    163  C12 EU9     2       4.590  23.310   7.210  1.00  0.00            
ATOM    164  N2  EU9     2       4.760  23.650   8.470  1.00  0.00            
ATOM    165  C13 EU9     2       3.670  24.080   9.080  1.00  0.00            
ATOM    166  N3  EU9     2       2.570  24.380   8.470  1.00  0.00            
ATOM    167  C14 EU9     2       2.470  24.040   7.200  1.00  0.00            
ATOM    168  N4  EU9     2       1.230  24.270   6.640  1.00  0.00            
ATOM    169  C15 EU9     2       0.130  25.020   7.070  1.00  0.00            
ATOM    170  C16 EU9     2      -1.060  24.380   7.320  1.00  0.00            
ATOM    171  C17 EU9     2      -2.100  25.150   7.750  1.00  0.00            
ATOM    172  C18 EU9     2      -1.920  26.520   8.060  1.00  0.00            
ATOM    173  O3  EU9     2      -3.030  27.210   8.500  1.00  0.00            
ATOM    174  C19 EU9     2      -3.820  27.870   7.470  1.00  0.00            
ATOM    175  C20 EU9     2      -4.960  28.590   8.090  1.00  0.00            
ATOM    176  C21 EU9     2      -6.200  27.930   8.200  1.00  0.00            
ATOM    177  C22 EU9     2      -7.300  28.590   8.760  1.00  0.00            
ATOM    178  C23 EU9     2      -7.170  29.960   9.000  1.00  0.00            
ATOM    179  C24 EU9     2      -5.930  30.590   8.840  1.00  0.00            
ATOM    180  F1  EU9     2      -5.720  31.920   9.130  1.00  0.00            
ATOM    181  C25 EU9     2      -4.800  29.940   8.410  1.00  0.00            
ATOM    182  C26 EU9     2      -0.760  27.160   7.760  1.00  0.00            
ATOM    183  Cl1 EU9     2      -0.430  28.900   7.810  1.00  0.00            
ATOM    184  C27 EU9     2       0.330  26.370   7.260  1.00  0.00            
ATOM    185  C28 EU9     2       3.470  23.450   6.490  1.00  0.00            
ATOM    186  C29 EU9     2       3.320  23.060   5.120  1.00  0.00            
ATOM    187  O4  EU9     2       3.170  21.600   2.500  1.00  0.00            
ATOM    188  H1  EU9     2       1.490  26.410  -3.800  1.00  0.00            
ATOM    189  H2  EU9     2       0.220  26.410  -2.640  1.00  0.00            
ATOM    190  H3  EU9     2       1.530  27.610  -2.520  1.00  0.00            
ATOM    191  H4  EU9     2       1.120  23.710  -2.140  1.00  0.00            
ATOM    192  H5  EU9     2       0.790  24.400  -0.570  1.00  0.00            
ATOM    193  H6  EU9     2       3.240  23.590  -0.030  1.00  0.00            
ATOM    194  H7  EU9     2       3.300  22.840  -1.580  1.00  0.00            
ATOM    195  H8  EU9     2       1.160  22.220   0.480  1.00  0.00            
ATOM    196  H9  EU9     2       3.140  20.260  -0.580  1.00  0.00            
ATOM    197  H10 EU9     2       2.050  19.930   0.670  1.00  0.00            
ATOM    198  H11 EU9     2       5.380  21.280   0.100  1.00  0.00            
ATOM    199  H12 EU9     2       6.380  22.390   2.480  1.00  0.00            
ATOM    200  H13 EU9     2       6.380  21.740   4.680  1.00  0.00            
ATOM    201  H14 EU9     2       6.570  22.520   7.180  1.00  0.00            
ATOM    202  H15 EU9     2       3.930  24.530  10.030  1.00  0.00            
ATOM    203  H16 EU9     2       0.900  23.460   6.130  1.00  0.00            
ATOM    204  H17 EU9     2      -1.200  23.310   7.210  1.00  0.00            
ATOM    205  H18 EU9     2      -3.050  24.720   8.070  1.00  0.00            
ATOM    206  H19 EU9     2      -4.220  27.150   6.740  1.00  0.00            
ATOM    207  H20 EU9     2      -3.200  28.530   6.850  1.00  0.00            
ATOM    208  H21 EU9     2      -6.230  26.870   7.950  1.00  0.00            
ATOM    209  H22 EU9     2      -8.270  28.130   8.920  1.00  0.00            
ATOM    210  H23 EU9     2      -7.930  30.530   9.530  1.00  0.00            
ATOM    211  H24 EU9     2      -3.900  30.540   8.330  1.00  0.00            
ATOM    212  H25 EU9     2       1.280  26.810   7.000  1.00  0.00            
ATOM    213  H26 EU9     2       2.300  22.970   4.750  1.00  0.00            
TER
ENDMDL
MODEL        1
ATOM      1  C1  BCD     1       4.110  38.940  20.340  1.00  0.00            
ATOM      2  O1  BCD     1       3.060  39.190  21.370  1.00  0.00            
ATOM      3  C2  BCD     1       4.070  37.570  19.760  1.00  0.00            
ATOM      4  O2  BCD     1       2.800  37.200  19.230  1.00  0.00            
ATOM      5  C3  BCD     1       4.360  36.560  20.890  1.00  0.00            
ATOM      6  O3  BCD     1       4.310  35.230  20.450  1.00  0.00            
ATOM      7  C4  BCD     1       5.790  36.800  21.390  1.00  0.00            
ATOM      8  C5  BCD     1       5.860  38.290  21.910  1.00  0.00            
ATOM      9  O4  BCD     1       5.390  39.200  20.880  1.00  0.00            
ATOM     10  C6  BCD     1       7.270  38.720  22.320  1.00  0.00            
ATOM     11  O5  BCD     1       8.290  38.520  21.350  1.00  0.00            
ATOM     12  H1  BCD     1       3.900  39.590  19.480  1.00  0.00            
ATOM     13  H2  BCD     1       4.920  37.430  19.080  1.00  0.00            
ATOM     14  H3  BCD     1       2.920  36.850  18.350  1.00  0.00            
ATOM     15  H4  BCD     1       3.600  36.760  21.660  1.00  0.00            
ATOM     16  H5  BCD     1       3.510  34.880  20.850  1.00  0.00            
ATOM     17  H6  BCD     1       6.450  36.640  20.530  1.00  0.00            
ATOM     18  H7  BCD     1       5.160  38.320  22.750  1.00  0.00            
ATOM     19  H8  BCD     1       7.070  39.790  22.430  1.00  0.00            
ATOM     20  H9  BCD     1       7.480  38.210  23.270  1.00  0.00            
ATOM     21  H10 BCD     1       9.120  38.340  21.810  1.00  0.00            
ATOM     22  C7  BCD     1      -0.260  41.020  22.730  1.00  0.00            
ATOM     23  O6  BCD     1      -0.160  40.010  23.710  1.00  0.00            
ATOM     24  C8  BCD     1      -0.380  40.430  21.360  1.00  0.00            
ATOM     25  O7  BCD     1      -1.590  39.710  21.350  1.00  0.00            
ATOM     26  C9  BCD     1       0.870  39.590  20.890  1.00  0.00            
ATOM     27  O8  BCD     1       0.810  39.160  19.510  1.00  0.00            
ATOM     28  C10 BCD     1       2.210  40.310  21.140  1.00  0.00            
ATOM     29  C11 BCD     1       2.210  41.090  22.490  1.00  0.00            
ATOM     30  O9  BCD     1       0.990  41.760  22.750  1.00  0.00            
ATOM     31  C12 BCD     1       3.390  42.150  22.570  1.00  0.00            
ATOM     32  O10 BCD     1       3.250  43.220  21.720  1.00  0.00            
ATOM     33  H11 BCD     1      -1.040  41.770  22.940  1.00  0.00            
ATOM     34  H12 BCD     1      -0.400  41.320  20.720  1.00  0.00            
ATOM     35  H13 BCD     1      -1.580  39.170  20.560  1.00  0.00            
ATOM     36  H14 BCD     1       0.770  38.680  21.490  1.00  0.00            
ATOM     37  H15 BCD     1       1.560  38.550  19.470  1.00  0.00            
ATOM     38  H16 BCD     1       2.530  40.930  20.290  1.00  0.00            
ATOM     39  H17 BCD     1       2.390  40.330  23.260  1.00  0.00            
ATOM     40  H18 BCD     1       3.700  42.510  23.560  1.00  0.00            
ATOM     41  H19 BCD     1       4.260  41.570  22.210  1.00  0.00            
ATOM     42  H20 BCD     1       3.620  43.080  20.840  1.00  0.00            
ATOM     43  C13 BCD     1      -1.680  38.730  27.360  1.00  0.00            
ATOM     44  O11 BCD     1      -0.860  37.580  27.450  1.00  0.00            
ATOM     45  C14 BCD     1      -2.610  38.690  26.130  1.00  0.00            
ATOM     46  O12 BCD     1      -3.340  37.490  26.200  1.00  0.00            
ATOM     47  C15 BCD     1      -1.840  38.760  24.850  1.00  0.00            
ATOM     48  O13 BCD     1      -2.690  38.830  23.720  1.00  0.00            
ATOM     49  C16 BCD     1      -0.950  40.050  24.890  1.00  0.00            
ATOM     50  C17 BCD     1      -0.130  40.110  26.140  1.00  0.00            
ATOM     51  O14 BCD     1      -0.970  39.960  27.320  1.00  0.00            
ATOM     52  C18 BCD     1       0.670  41.500  26.240  1.00  0.00            
ATOM     53  O15 BCD     1      -0.160  42.620  25.940  1.00  0.00            
ATOM     54  H21 BCD     1      -2.210  38.900  28.300  1.00  0.00            
ATOM     55  H22 BCD     1      -3.270  39.560  26.210  1.00  0.00            
ATOM     56  H23 BCD     1      -3.700  37.380  25.310  1.00  0.00            
ATOM     57  H24 BCD     1      -1.230  37.840  24.820  1.00  0.00            
ATOM     58  H25 BCD     1      -2.080  39.030  23.020  1.00  0.00            
ATOM     59  H26 BCD     1      -1.590  40.940  24.840  1.00  0.00            
ATOM     60  H27 BCD     1       0.510  39.230  26.100  1.00  0.00            
ATOM     61  H28 BCD     1       1.100  41.630  27.240  1.00  0.00            
ATOM     62  H29 BCD     1       1.410  41.600  25.440  1.00  0.00            
ATOM     63  H30 BCD     1       0.350  43.400  25.700  1.00  0.00            
ATOM     64  C19 BCD     1       0.080  34.970  30.560  1.00  0.00            
ATOM     65  O16 BCD     1       0.810  34.110  29.720  1.00  0.00            
ATOM     66  C20 BCD     1      -1.410  35.020  30.130  1.00  0.00            
ATOM     67  O17 BCD     1      -2.020  33.690  30.120  1.00  0.00            
ATOM     68  C21 BCD     1      -1.490  35.740  28.720  1.00  0.00            
ATOM     69  O18 BCD     1      -2.840  35.880  28.260  1.00  0.00            
ATOM     70  C22 BCD     1      -0.780  37.110  28.770  1.00  0.00            
ATOM     71  C23 BCD     1       0.600  36.950  29.240  1.00  0.00            
ATOM     72  O19 BCD     1       0.670  36.280  30.510  1.00  0.00            
ATOM     73  C24 BCD     1       1.340  38.230  29.280  1.00  0.00            
ATOM     74  O20 BCD     1       0.770  39.160  30.180  1.00  0.00            
ATOM     75  H31 BCD     1       0.240  34.730  31.620  1.00  0.00            
ATOM     76  H32 BCD     1      -1.870  35.550  30.970  1.00  0.00            
ATOM     77  H33 BCD     1      -2.950  33.750  30.350  1.00  0.00            
ATOM     78  H34 BCD     1      -1.070  35.000  28.020  1.00  0.00            
ATOM     79  H35 BCD     1      -2.720  36.250  27.390  1.00  0.00            
ATOM     80  H36 BCD     1      -1.410  37.680  29.460  1.00  0.00            
ATOM     81  H37 BCD     1       1.080  36.300  28.500  1.00  0.00            
ATOM     82  H38 BCD     1       2.320  37.910  29.660  1.00  0.00            
ATOM     83  H39 BCD     1       1.340  38.640  28.260  1.00  0.00            
ATOM     84  H40 BCD     1       1.230  40.000  30.110  1.00  0.00            
ATOM     85  C25 BCD     1       3.150  30.770  29.690  1.00  0.00            
ATOM     86  O21 BCD     1       3.710  31.280  28.470  1.00  0.00            
ATOM     87  C26 BCD     1       1.680  30.520  29.500  1.00  0.00            
ATOM     88  O22 BCD     1       1.620  29.610  28.410  1.00  0.00            
ATOM     89  C27 BCD     1       0.890  31.830  29.320  1.00  0.00            
ATOM     90  O23 BCD     1      -0.530  31.510  29.330  1.00  0.00            
ATOM     91  C28 BCD     1       1.300  32.950  30.240  1.00  0.00            
ATOM     92  C29 BCD     1       2.800  32.990  30.460  1.00  0.00            
ATOM     93  O24 BCD     1       3.220  31.670  30.770  1.00  0.00            
ATOM     94  C30 BCD     1       3.200  33.930  31.570  1.00  0.00            
ATOM     95  O25 BCD     1       2.650  33.470  32.800  1.00  0.00            
ATOM     96  H41 BCD     1       3.660  29.860  30.020  1.00  0.00            
ATOM     97  H42 BCD     1       1.350  29.960  30.390  1.00  0.00            
ATOM     98  H43 BCD     1       0.720  29.320  28.270  1.00  0.00            
ATOM     99  H44 BCD     1       1.120  32.230  28.330  1.00  0.00            
ATOM    100  H45 BCD     1      -1.020  32.340  29.300  1.00  0.00            
ATOM    101  H46 BCD     1       0.810  32.690  31.190  1.00  0.00            
ATOM    102  H47 BCD     1       3.280  33.320  29.540  1.00  0.00            
ATOM    103  H48 BCD     1       4.290  34.040  31.630  1.00  0.00            
ATOM    104  H49 BCD     1       2.900  34.970  31.400  1.00  0.00            
ATOM    105  H50 BCD     1       2.800  32.520  32.800  1.00  0.00            
ATOM    106  C31 BCD     1       6.650  31.180  25.690  1.00  0.00            
ATOM    107  O26 BCD     1       6.070  32.340  25.170  1.00  0.00            
ATOM    108  C32 BCD     1       5.640  30.020  25.590  1.00  0.00            
ATOM    109  O27 BCD     1       5.270  29.750  24.180  1.00  0.00            
ATOM    110  C33 BCD     1       4.450  30.400  26.430  1.00  0.00            
ATOM    111  C34 BCD     1       4.780  30.610  27.880  1.00  0.00            
ATOM    112  C35 BCD     1       5.960  31.630  27.950  1.00  0.00            
ATOM    113  O28 BCD     1       7.020  31.330  27.040  1.00  0.00            
ATOM    114  C36 BCD     1       6.510  31.790  29.410  1.00  0.00            
ATOM    115  O29 BCD     1       7.100  30.570  29.730  1.00  0.00            
ATOM    116  O30 BCD     1       3.460  29.400  26.290  1.00  0.00            
ATOM    117  H51 BCD     1       7.510  30.910  25.060  1.00  0.00            
ATOM    118  H52 BCD     1       6.110  29.110  25.980  1.00  0.00            
ATOM    119  H53 BCD     1       4.440  29.270  24.330  1.00  0.00            
ATOM    120  H54 BCD     1       3.990  31.320  26.040  1.00  0.00            
ATOM    121  H55 BCD     1       2.820  29.480  27.010  1.00  0.00            
ATOM    122  H56 BCD     1       4.990  29.680  28.420  1.00  0.00            
ATOM    123  H57 BCD     1       5.530  32.610  27.710  1.00  0.00            
ATOM    124  H58 BCD     1       7.260  32.600  29.390  1.00  0.00            
ATOM    125  H59 BCD     1       5.690  32.030  30.100  1.00  0.00            
ATOM    126  H60 BCD     1       7.180  30.280  28.820  1.00  0.00            
ATOM    127  C37 BCD     1       7.320  35.310  22.570  1.00  0.00            
ATOM    128  O31 BCD     1       6.060  35.940  22.550  1.00  0.00            
ATOM    129  C38 BCD     1       7.120  33.880  22.030  1.00  0.00            
ATOM    130  O32 BCD     1       6.810  33.890  20.660  1.00  0.00            
ATOM    131  C39 BCD     1       6.190  33.130  22.950  1.00  0.00            
ATOM    132  O33 BCD     1       5.770  31.880  22.530  1.00  0.00            
ATOM    133  C40 BCD     1       6.900  33.100  24.320  1.00  0.00            
ATOM    134  C41 BCD     1       7.150  34.500  24.840  1.00  0.00            
ATOM    135  O34 BCD     1       7.960  35.230  23.870  1.00  0.00            
ATOM    136  C42 BCD     1       7.930  34.520  26.140  1.00  0.00            
ATOM    137  O35 BCD     1       9.280  34.060  26.000  1.00  0.00            
ATOM    138  H61 BCD     1       7.960  35.960  21.970  1.00  0.00            
ATOM    139  H62 BCD     1       8.130  33.450  22.060  1.00  0.00            
ATOM    140  H63 BCD     1       5.920  34.240  20.530  1.00  0.00            
ATOM    141  H64 BCD     1       5.310  33.780  23.100  1.00  0.00            
ATOM    142  H65 BCD     1       5.440  31.330  23.240  1.00  0.00            
ATOM    143  H66 BCD     1       7.860  32.600  24.170  1.00  0.00            
ATOM    144  H67 BCD     1       6.200  35.040  24.940  1.00  0.00            
ATOM    145  H68 BCD     1       7.910  35.520  26.590  1.00  0.00            
ATOM    146  H69 BCD     1       7.370  33.880  26.840  1.00  0.00            
ATOM    147  H70 BCD     1       9.640  33.980  26.890  1.00  0.00            
ATOM    148  C1  EU9     2      37.920  40.680  27.040  1.00  0.00            
ATOM    149  S1  EU9     2      37.830  41.690  25.510  1.00  0.00            
ATOM    150  O1  EU9     2      39.260  41.990  25.290  1.00  0.00            
ATOM    151  O2  EU9     2      36.840  42.740  25.780  1.00  0.00            
ATOM    152  C2  EU9     2      37.140  40.740  24.180  1.00  0.00            
ATOM    153  C3  EU9     2      37.960  39.520  23.810  1.00  0.00            
ATOM    154  N1  EU9     2      37.570  38.800  22.590  1.00  0.00            
ATOM    155  C4  EU9     2      38.270  37.600  22.120  1.00  0.00            
ATOM    156  C5  EU9     2      38.280  36.460  23.090  1.00  0.00            
ATOM    157  C6  EU9     2      37.180  35.610  23.220  1.00  0.00            
ATOM    158  C7  EU9     2      37.620  34.610  24.110  1.00  0.00            
ATOM    159  C8  EU9     2      38.960  34.960  24.350  1.00  0.00            
ATOM    160  C9  EU9     2      39.910  33.980  24.850  1.00  0.00            
ATOM    161  C10 EU9     2      39.530  32.660  25.140  1.00  0.00            
ATOM    162  C11 EU9     2      40.480  31.790  25.610  1.00  0.00            
ATOM    163  C12 EU9     2      41.780  32.140  25.770  1.00  0.00            
ATOM    164  N2  EU9     2      42.700  31.250  26.120  1.00  0.00            
ATOM    165  C13 EU9     2      43.980  31.610  26.230  1.00  0.00            
ATOM    166  N3  EU9     2      44.440  32.840  25.840  1.00  0.00            
ATOM    167  C14 EU9     2      43.500  33.690  25.470  1.00  0.00            
ATOM    168  N4  EU9     2      43.990  34.880  25.030  1.00  0.00            
ATOM    169  C15 EU9     2      45.190  35.510  25.210  1.00  0.00            
ATOM    170  C16 EU9     2      45.580  36.460  24.250  1.00  0.00            
ATOM    171  C17 EU9     2      46.760  37.160  24.470  1.00  0.00            
ATOM    172  C18 EU9     2      47.570  36.970  25.630  1.00  0.00            
ATOM    173  O3  EU9     2      48.640  37.790  25.820  1.00  0.00            
ATOM    174  C19 EU9     2      48.810  38.930  26.720  1.00  0.00            
ATOM    175  C20 EU9     2      49.980  39.740  26.180  1.00  0.00            
ATOM    176  C21 EU9     2      51.290  39.100  26.110  1.00  0.00            
ATOM    177  C22 EU9     2      52.370  39.790  25.530  1.00  0.00            
ATOM    178  C23 EU9     2      52.140  41.090  25.080  1.00  0.00            
ATOM    179  C24 EU9     2      50.880  41.730  25.090  1.00  0.00            
ATOM    180  F1  EU9     2      50.800  42.950  24.590  1.00  0.00            
ATOM    181  C25 EU9     2      49.810  41.040  25.650  1.00  0.00            
ATOM    182  C26 EU9     2      47.250  35.940  26.520  1.00  0.00            
ATOM    183  Cl1 EU9     2      48.210  35.650  27.960  1.00  0.00            
ATOM    184  C27 EU9     2      46.070  35.280  26.300  1.00  0.00            
ATOM    185  C28 EU9     2      42.180  33.410  25.420  1.00  0.00            
ATOM    186  C29 EU9     2      41.210  34.390  25.000  1.00  0.00            
ATOM    187  O4  EU9     2      39.330  36.120  23.740  1.00  0.00            
ATOM    188  H1  EU9     2      38.700  39.920  26.910  1.00  0.00            
ATOM    189  H2  EU9     2      38.020  41.300  27.950  1.00  0.00            
ATOM    190  H3  EU9     2      36.940  40.210  27.170  1.00  0.00            
ATOM    191  H4  EU9     2      36.900  41.520  23.440  1.00  0.00            
ATOM    192  H5  EU9     2      36.200  40.450  24.670  1.00  0.00            
ATOM    193  H6  EU9     2      37.970  38.820  24.650  1.00  0.00            
ATOM    194  H7  EU9     2      39.010  39.700  23.530  1.00  0.00            
ATOM    195  H8  EU9     2      36.600  38.480  22.640  1.00  0.00            
ATOM    196  H9  EU9     2      39.270  37.860  21.770  1.00  0.00            
ATOM    197  H10 EU9     2      37.720  37.240  21.230  1.00  0.00            
ATOM    198  H11 EU9     2      36.210  35.690  22.750  1.00  0.00            
ATOM    199  H12 EU9     2      37.040  33.760  24.460  1.00  0.00            
ATOM    200  H13 EU9     2      38.490  32.370  25.090  1.00  0.00            
ATOM    201  H14 EU9     2      40.260  30.790  25.970  1.00  0.00            
ATOM    202  H15 EU9     2      44.730  30.840  26.380  1.00  0.00            
ATOM    203  H16 EU9     2      43.490  35.190  24.210  1.00  0.00            
ATOM    204  H17 EU9     2      45.040  36.510  23.310  1.00  0.00            
ATOM    205  H18 EU9     2      47.120  37.960  23.840  1.00  0.00            
ATOM    206  H19 EU9     2      49.010  38.560  27.740  1.00  0.00            
ATOM    207  H20 EU9     2      47.870  39.480  26.630  1.00  0.00            
ATOM    208  H21 EU9     2      51.440  38.140  26.590  1.00  0.00            
ATOM    209  H22 EU9     2      53.370  39.350  25.460  1.00  0.00            
ATOM    210  H23 EU9     2      53.010  41.580  24.650  1.00  0.00            
ATOM    211  H24 EU9     2      48.810  41.450  25.680  1.00  0.00            
ATOM    212  H25 EU9     2      45.750  34.480  26.970  1.00  0.00            
ATOM    213  H26 EU9     2      41.520  35.390  24.720  1.00  0.00            
TER
ENDMDL
MODEL        1
ATOM      1  C1  BCD     1       1.730  24.650   1.860  1.00  0.00            
ATOM      2  O1  BCD     1       0.710  24.410   2.790  1.00  0.00            
ATOM      3  C2  BCD     1       2.680  23.520   2.100  1.00  0.00            
ATOM      4  O2  BCD     1       2.020  22.230   2.070  1.00  0.00            
ATOM      5  C3  BCD     1       3.410  23.690   3.400  1.00  0.00            
ATOM      6  O3  BCD     1       4.450  22.750   3.620  1.00  0.00            
ATOM      7  C4  BCD     1       3.880  25.120   3.600  1.00  0.00            
ATOM      8  C5  BCD     1       2.890  26.190   3.250  1.00  0.00            
ATOM      9  O4  BCD     1       2.290  25.950   1.990  1.00  0.00            
ATOM     10  C6  BCD     1       3.540  27.560   3.310  1.00  0.00            
ATOM     11  O5  BCD     1       4.590  27.670   2.330  1.00  0.00            
ATOM     12  H1  BCD     1       1.240  24.680   0.880  1.00  0.00            
ATOM     13  H2  BCD     1       3.440  23.520   1.320  1.00  0.00            
ATOM     14  H3  BCD     1       2.730  21.590   2.130  1.00  0.00            
ATOM     15  H4  BCD     1       2.680  23.510   4.200  1.00  0.00            
ATOM     16  H5  BCD     1       4.800  23.010   4.480  1.00  0.00            
ATOM     17  H6  BCD     1       4.840  25.270   3.100  1.00  0.00            
ATOM     18  H7  BCD     1       2.110  26.050   4.010  1.00  0.00            
ATOM     19  H8  BCD     1       2.800  28.340   3.110  1.00  0.00            
ATOM     20  H9  BCD     1       3.930  27.710   4.320  1.00  0.00            
ATOM     21  H10 BCD     1       4.890  28.580   2.420  1.00  0.00            
ATOM     22  C7  BCD     1      -3.420  24.490   2.650  1.00  0.00            
ATOM     23  O6  BCD     1      -3.510  24.610   4.090  1.00  0.00            
ATOM     24  C8  BCD     1      -2.740  23.180   2.340  1.00  0.00            
ATOM     25  O7  BCD     1      -3.680  22.160   2.730  1.00  0.00            
ATOM     26  C9  BCD     1      -1.330  23.100   2.940  1.00  0.00            
ATOM     27  O8  BCD     1      -0.610  21.940   2.750  1.00  0.00            
ATOM     28  C10 BCD     1      -0.600  24.330   2.300  1.00  0.00            
ATOM     29  C11 BCD     1      -1.320  25.630   2.610  1.00  0.00            
ATOM     30  O9  BCD     1      -2.620  25.510   2.090  1.00  0.00            
ATOM     31  C12 BCD     1      -0.650  26.950   2.150  1.00  0.00            
ATOM     32  O10 BCD     1      -1.520  28.040   2.300  1.00  0.00            
ATOM     33  H11 BCD     1      -4.390  24.570   2.140  1.00  0.00            
ATOM     34  H12 BCD     1      -2.630  23.140   1.250  1.00  0.00            
ATOM     35  H13 BCD     1      -3.280  21.290   2.680  1.00  0.00            
ATOM     36  H14 BCD     1      -1.420  23.350   4.000  1.00  0.00            
ATOM     37  H15 BCD     1       0.330  22.150   2.760  1.00  0.00            
ATOM     38  H16 BCD     1      -0.650  24.330   1.200  1.00  0.00            
ATOM     39  H17 BCD     1      -1.420  25.780   3.700  1.00  0.00            
ATOM     40  H18 BCD     1       0.220  27.070   2.800  1.00  0.00            
ATOM     41  H19 BCD     1      -0.310  26.920   1.110  1.00  0.00            
ATOM     42  H20 BCD     1      -2.380  27.720   2.010  1.00  0.00            
ATOM     43  C13 BCD     1      -6.170  25.430   7.050  1.00  0.00            
ATOM     44  O11 BCD     1      -5.030  25.700   7.900  1.00  0.00            
ATOM     45  C14 BCD     1      -6.140  24.030   6.590  1.00  0.00            
ATOM     46  O12 BCD     1      -6.300  23.160   7.750  1.00  0.00            
ATOM     47  C15 BCD     1      -4.890  23.720   5.820  1.00  0.00            
ATOM     48  O13 BCD     1      -4.940  22.460   5.180  1.00  0.00            
ATOM     49  C16 BCD     1      -4.760  24.740   4.660  1.00  0.00            
ATOM     50  C17 BCD     1      -4.940  26.190   5.110  1.00  0.00            
ATOM     51  O14 BCD     1      -6.150  26.330   5.920  1.00  0.00            
ATOM     52  C18 BCD     1      -5.140  27.220   4.010  1.00  0.00            
ATOM     53  O15 BCD     1      -4.940  28.550   4.490  1.00  0.00            
ATOM     54  H21 BCD     1      -7.140  25.680   7.500  1.00  0.00            
ATOM     55  H22 BCD     1      -6.960  23.910   5.860  1.00  0.00            
ATOM     56  H23 BCD     1      -6.550  22.280   7.440  1.00  0.00            
ATOM     57  H24 BCD     1      -3.970  23.880   6.390  1.00  0.00            
ATOM     58  H25 BCD     1      -4.380  22.400   4.400  1.00  0.00            
ATOM     59  H26 BCD     1      -5.530  24.490   3.920  1.00  0.00            
ATOM     60  H27 BCD     1      -4.080  26.470   5.720  1.00  0.00            
ATOM     61  H28 BCD     1      -4.350  27.010   3.270  1.00  0.00            
ATOM     62  H29 BCD     1      -6.150  27.170   3.580  1.00  0.00            
ATOM     63  H30 BCD     1      -5.690  28.710   5.070  1.00  0.00            
ATOM     64  C19 BCD     1      -3.630  27.150  11.480  1.00  0.00            
ATOM     65  O16 BCD     1      -2.440  27.410  10.820  1.00  0.00            
ATOM     66  C20 BCD     1      -4.040  25.740  11.440  1.00  0.00            
ATOM     67  O17 BCD     1      -3.130  24.860  12.130  1.00  0.00            
ATOM     68  C21 BCD     1      -4.320  25.220  10.030  1.00  0.00            
ATOM     69  O18 BCD     1      -4.770  23.830  10.170  1.00  0.00            
ATOM     70  C22 BCD     1      -5.250  26.120   9.270  1.00  0.00            
ATOM     71  C23 BCD     1      -4.940  27.620   9.530  1.00  0.00            
ATOM     72  O19 BCD     1      -4.680  27.880  10.880  1.00  0.00            
ATOM     73  C24 BCD     1      -6.080  28.520   8.950  1.00  0.00            
ATOM     74  O20 BCD     1      -5.690  29.960   9.020  1.00  0.00            
ATOM     75  H31 BCD     1      -3.580  27.440  12.530  1.00  0.00            
ATOM     76  H32 BCD     1      -4.890  25.660  12.120  1.00  0.00            
ATOM     77  H33 BCD     1      -3.130  24.050  11.610  1.00  0.00            
ATOM     78  H34 BCD     1      -3.320  25.290   9.590  1.00  0.00            
ATOM     79  H35 BCD     1      -4.960  23.490   9.290  1.00  0.00            
ATOM     80  H36 BCD     1      -6.230  25.780   9.620  1.00  0.00            
ATOM     81  H37 BCD     1      -4.040  27.910   8.970  1.00  0.00            
ATOM     82  H38 BCD     1      -6.260  28.180   7.920  1.00  0.00            
ATOM     83  H39 BCD     1      -7.010  28.390   9.510  1.00  0.00            
ATOM     84  H40 BCD     1      -5.230  30.100   9.850  1.00  0.00            
ATOM     85  C25 BCD     1       1.020  29.350  12.010  1.00  0.00            
ATOM     86  O21 BCD     1       1.880  28.700  11.160  1.00  0.00            
ATOM     87  C26 BCD     1       0.270  28.390  13.040  1.00  0.00            
ATOM     88  O22 BCD     1       1.170  27.700  13.890  1.00  0.00            
ATOM     89  C27 BCD     1      -0.650  27.420  12.360  1.00  0.00            
ATOM     90  O23 BCD     1      -1.370  26.660  13.390  1.00  0.00            
ATOM     91  C28 BCD     1      -1.640  28.250  11.580  1.00  0.00            
ATOM     92  C29 BCD     1      -0.910  29.190  10.560  1.00  0.00            
ATOM     93  O24 BCD     1       0.020  30.030  11.250  1.00  0.00            
ATOM     94  C30 BCD     1      -1.820  30.170   9.860  1.00  0.00            
ATOM     95  O25 BCD     1      -2.650  30.820  10.790  1.00  0.00            
ATOM     96  H41 BCD     1       1.570  30.070  12.630  1.00  0.00            
ATOM     97  H42 BCD     1      -0.380  29.090  13.570  1.00  0.00            
ATOM     98  H43 BCD     1       0.580  27.200  14.450  1.00  0.00            
ATOM     99  H44 BCD     1      -0.000  26.710  11.830  1.00  0.00            
ATOM    100  H45 BCD     1      -1.590  25.850  12.930  1.00  0.00            
ATOM    101  H46 BCD     1      -2.210  28.910  12.230  1.00  0.00            
ATOM    102  H47 BCD     1      -0.370  28.560   9.840  1.00  0.00            
ATOM    103  H48 BCD     1      -1.230  30.980   9.420  1.00  0.00            
ATOM    104  H49 BCD     1      -2.510  29.730   9.130  1.00  0.00            
ATOM    105  H50 BCD     1      -3.100  31.560  10.380  1.00  0.00            
ATOM    106  C31 BCD     1       5.610  27.690   9.950  1.00  0.00            
ATOM    107  O26 BCD     1       5.000  27.020   8.880  1.00  0.00            
ATOM    108  C32 BCD     1       5.260  27.040  11.270  1.00  0.00            
ATOM    109  O27 BCD     1       5.600  25.710  11.220  1.00  0.00            
ATOM    110  C33 BCD     1       3.730  27.120  11.460  1.00  0.00            
ATOM    111  C34 BCD     1       3.290  28.650  11.380  1.00  0.00            
ATOM    112  C35 BCD     1       3.810  29.330  10.160  1.00  0.00            
ATOM    113  O28 BCD     1       5.190  29.050  10.000  1.00  0.00            
ATOM    114  C36 BCD     1       3.590  30.820  10.200  1.00  0.00            
ATOM    115  O29 BCD     1       4.270  31.450  11.290  1.00  0.00            
ATOM    116  O30 BCD     1       3.270  26.530  12.700  1.00  0.00            
ATOM    117  H51 BCD     1       6.690  27.810   9.850  1.00  0.00            
ATOM    118  H52 BCD     1       5.760  27.560  12.100  1.00  0.00            
ATOM    119  H53 BCD     1       5.350  25.320  12.060  1.00  0.00            
ATOM    120  H54 BCD     1       3.260  26.570  10.640  1.00  0.00            
ATOM    121  H55 BCD     1       2.620  27.100  13.140  1.00  0.00            
ATOM    122  H56 BCD     1       3.530  29.110  12.350  1.00  0.00            
ATOM    123  H57 BCD     1       3.240  28.950   9.300  1.00  0.00            
ATOM    124  H58 BCD     1       3.870  31.230   9.220  1.00  0.00            
ATOM    125  H59 BCD     1       2.510  31.020  10.320  1.00  0.00            
ATOM    126  H60 BCD     1       4.030  32.380  11.200  1.00  0.00            
ATOM    127  C37 BCD     1       5.670  25.130   5.250  1.00  0.00            
ATOM    128  O31 BCD     1       4.240  25.290   4.920  1.00  0.00            
ATOM    129  C38 BCD     1       5.960  24.300   6.510  1.00  0.00            
ATOM    130  O32 BCD     1       5.370  23.020   6.230  1.00  0.00            
ATOM    131  C39 BCD     1       5.360  25.020   7.690  1.00  0.00            
ATOM    132  O33 BCD     1       5.560  24.260   8.930  1.00  0.00            
ATOM    133  C40 BCD     1       5.790  26.480   7.820  1.00  0.00            
ATOM    134  C41 BCD     1       5.560  27.180   6.480  1.00  0.00            
ATOM    135  O34 BCD     1       6.210  26.450   5.440  1.00  0.00            
ATOM    136  C42 BCD     1       5.850  28.660   6.500  1.00  0.00            
ATOM    137  O35 BCD     1       7.250  28.890   6.750  1.00  0.00            
ATOM    138  H61 BCD     1       6.250  24.660   4.450  1.00  0.00            
ATOM    139  H62 BCD     1       7.050  24.270   6.580  1.00  0.00            
ATOM    140  H63 BCD     1       5.530  22.450   6.980  1.00  0.00            
ATOM    141  H64 BCD     1       4.290  25.000   7.450  1.00  0.00            
ATOM    142  H65 BCD     1       5.290  24.830   9.650  1.00  0.00            
ATOM    143  H66 BCD     1       6.870  26.550   8.050  1.00  0.00            
ATOM    144  H67 BCD     1       4.490  27.080   6.280  1.00  0.00            
ATOM    145  H68 BCD     1       5.610  29.200   5.570  1.00  0.00            
ATOM    146  H69 BCD     1       5.230  29.050   7.330  1.00  0.00            
ATOM    147  H70 BCD     1       7.490  29.570   6.110  1.00  0.00            
ATOM    148  C1  EU9     2       1.320  23.600  -3.420  1.00  0.00            
ATOM    149  S1  EU9     2       1.720  22.440  -2.100  1.00  0.00            
ATOM    150  O1  EU9     2       2.460  23.040  -1.030  1.00  0.00            
ATOM    151  O2  EU9     2       2.290  21.310  -2.810  1.00  0.00            
ATOM    152  C2  EU9     2       0.210  21.850  -1.310  1.00  0.00            
ATOM    153  C3  EU9     2       0.430  20.490  -0.600  1.00  0.00            
ATOM    154  N1  EU9     2      -0.790  20.190   0.110  1.00  0.00            
ATOM    155  C4  EU9     2      -0.770  18.880   0.810  1.00  0.00            
ATOM    156  C5  EU9     2       0.350  18.600   1.720  1.00  0.00            
ATOM    157  C6  EU9     2       1.270  17.560   1.540  1.00  0.00            
ATOM    158  C7  EU9     2       2.250  17.750   2.560  1.00  0.00            
ATOM    159  C8  EU9     2       1.780  18.810   3.290  1.00  0.00            
ATOM    160  C9  EU9     2       2.340  19.340   4.590  1.00  0.00            
ATOM    161  C10 EU9     2       3.350  18.680   5.350  1.00  0.00            
ATOM    162  C11 EU9     2       3.770  19.090   6.620  1.00  0.00            
ATOM    163  C12 EU9     2       3.390  20.360   7.090  1.00  0.00            
ATOM    164  N2  EU9     2       3.880  20.820   8.220  1.00  0.00            
ATOM    165  C13 EU9     2       3.430  22.000   8.570  1.00  0.00            
ATOM    166  N3  EU9     2       2.390  22.690   8.070  1.00  0.00            
ATOM    167  C14 EU9     2       1.930  22.180   6.920  1.00  0.00            
ATOM    168  N4  EU9     2       0.870  22.850   6.330  1.00  0.00            
ATOM    169  C15 EU9     2       0.360  24.110   6.420  1.00  0.00            
ATOM    170  C16 EU9     2      -1.020  24.180   6.500  1.00  0.00            
ATOM    171  C17 EU9     2      -1.610  25.370   6.850  1.00  0.00            
ATOM    172  C18 EU9     2      -0.830  26.520   7.070  1.00  0.00            
ATOM    173  O3  EU9     2      -1.420  27.720   7.270  1.00  0.00            
ATOM    174  C19 EU9     2      -2.150  28.370   6.200  1.00  0.00            
ATOM    175  C20 EU9     2      -1.410  29.620   5.770  1.00  0.00            
ATOM    176  C21 EU9     2      -1.970  30.890   6.100  1.00  0.00            
ATOM    177  C22 EU9     2      -1.270  32.010   5.670  1.00  0.00            
ATOM    178  C23 EU9     2      -0.020  31.900   5.010  1.00  0.00            
ATOM    179  C24 EU9     2       0.470  30.600   4.760  1.00  0.00            
ATOM    180  F1  EU9     2       1.650  30.500   4.030  1.00  0.00            
ATOM    181  C25 EU9     2      -0.170  29.470   5.130  1.00  0.00            
ATOM    182  C26 EU9     2       0.620  26.370   7.060  1.00  0.00            
ATOM    183  Cl1 EU9     2       1.710  27.650   7.350  1.00  0.00            
ATOM    184  C27 EU9     2       1.190  25.160   6.690  1.00  0.00            
ATOM    185  C28 EU9     2       2.410  21.000   6.380  1.00  0.00            
ATOM    186  C29 EU9     2       1.840  20.530   5.160  1.00  0.00            
ATOM    187  O4  EU9     2       0.630  19.370   2.800  1.00  0.00            
ATOM    188  H1  EU9     2       0.590  24.330  -3.030  1.00  0.00            
ATOM    189  H2  EU9     2       2.180  24.130  -3.860  1.00  0.00            
ATOM    190  H3  EU9     2       0.840  22.970  -4.180  1.00  0.00            
ATOM    191  H4  EU9     2      -0.510  21.660  -2.110  1.00  0.00            
ATOM    192  H5  EU9     2      -0.120  22.690  -0.690  1.00  0.00            
ATOM    193  H6  EU9     2       1.350  20.530  -0.000  1.00  0.00            
ATOM    194  H7  EU9     2       0.520  19.720  -1.370  1.00  0.00            
ATOM    195  H8  EU9     2      -1.050  20.980   0.700  1.00  0.00            
ATOM    196  H9  EU9     2      -0.760  18.100   0.040  1.00  0.00            
ATOM    197  H10 EU9     2      -1.720  18.790   1.340  1.00  0.00            
ATOM    198  H11 EU9     2       1.420  16.910   0.690  1.00  0.00            
ATOM    199  H12 EU9     2       3.130  17.170   2.810  1.00  0.00            
ATOM    200  H13 EU9     2       3.690  17.740   4.920  1.00  0.00            
ATOM    201  H14 EU9     2       4.510  18.600   7.240  1.00  0.00            
ATOM    202  H15 EU9     2       3.860  22.340   9.510  1.00  0.00            
ATOM    203  H16 EU9     2       0.390  22.300   5.620  1.00  0.00            
ATOM    204  H17 EU9     2      -1.630  23.310   6.290  1.00  0.00            
ATOM    205  H18 EU9     2      -2.680  25.490   7.020  1.00  0.00            
ATOM    206  H19 EU9     2      -3.190  28.560   6.500  1.00  0.00            
ATOM    207  H20 EU9     2      -2.290  27.700   5.340  1.00  0.00            
ATOM    208  H21 EU9     2      -2.980  30.910   6.510  1.00  0.00            
ATOM    209  H22 EU9     2      -1.670  33.020   5.720  1.00  0.00            
ATOM    210  H23 EU9     2       0.550  32.800   4.820  1.00  0.00            
ATOM    211  H24 EU9     2       0.180  28.470   4.900  1.00  0.00            
ATOM    212  H25 EU9     2       2.260  25.000   6.710  1.00  0.00            
ATOM    213  H26 EU9     2       1.040  21.030   4.630  1.00  0.00            
TER
ENDMDL
MODEL        1
ATOM      1  C1  BCD     1      44.330  27.450   3.340  1.00  0.00            
ATOM      2  O1  BCD     1      43.260  27.320   4.300  1.00  0.00            
ATOM      3  C2  BCD     1      45.020  26.060   3.180  1.00  0.00            
ATOM      4  O2  BCD     1      44.020  25.050   3.040  1.00  0.00            
ATOM      5  C3  BCD     1      45.880  25.680   4.380  1.00  0.00            
ATOM      6  O3  BCD     1      46.700  24.530   4.110  1.00  0.00            
ATOM      7  C4  BCD     1      46.770  26.920   4.680  1.00  0.00            
ATOM      8  C5  BCD     1      45.990  28.190   4.910  1.00  0.00            
ATOM      9  O4  BCD     1      45.260  28.460   3.660  1.00  0.00            
ATOM     10  C6  BCD     1      46.870  29.420   5.000  1.00  0.00            
ATOM     11  O5  BCD     1      47.740  29.460   3.940  1.00  0.00            
ATOM     12  H1  BCD     1      43.920  27.780   2.380  1.00  0.00            
ATOM     13  H2  BCD     1      45.680  26.090   2.290  1.00  0.00            
ATOM     14  H3  BCD     1      44.390  24.210   2.750  1.00  0.00            
ATOM     15  H4  BCD     1      45.230  25.380   5.210  1.00  0.00            
ATOM     16  H5  BCD     1      47.100  24.350   4.970  1.00  0.00            
ATOM     17  H6  BCD     1      47.460  27.070   3.840  1.00  0.00            
ATOM     18  H7  BCD     1      45.310  28.130   5.760  1.00  0.00            
ATOM     19  H8  BCD     1      46.260  30.320   4.850  1.00  0.00            
ATOM     20  H9  BCD     1      47.400  29.530   5.960  1.00  0.00            
ATOM     21  H10 BCD     1      47.180  29.440   3.160  1.00  0.00            
ATOM     22  C7  BCD     1      39.350  28.340   4.600  1.00  0.00            
ATOM     23  O6  BCD     1      39.560  28.270   5.990  1.00  0.00            
ATOM     24  C8  BCD     1      39.540  26.960   3.930  1.00  0.00            
ATOM     25  O7  BCD     1      38.440  26.130   4.300  1.00  0.00            
ATOM     26  C9  BCD     1      40.980  26.490   4.170  1.00  0.00            
ATOM     27  O8  BCD     1      41.310  25.350   3.350  1.00  0.00            
ATOM     28  C10 BCD     1      41.930  27.640   3.790  1.00  0.00            
ATOM     29  C11 BCD     1      41.560  29.010   4.380  1.00  0.00            
ATOM     30  O9  BCD     1      40.190  29.300   4.120  1.00  0.00            
ATOM     31  C12 BCD     1      42.350  30.220   3.820  1.00  0.00            
ATOM     32  O10 BCD     1      42.020  31.360   4.630  1.00  0.00            
ATOM     33  H11 BCD     1      38.330  28.690   4.380  1.00  0.00            
ATOM     34  H12 BCD     1      39.520  27.110   2.840  1.00  0.00            
ATOM     35  H13 BCD     1      38.500  25.290   3.840  1.00  0.00            
ATOM     36  H14 BCD     1      41.110  26.220   5.230  1.00  0.00            
ATOM     37  H15 BCD     1      42.260  25.230   3.250  1.00  0.00            
ATOM     38  H16 BCD     1      42.000  27.770   2.700  1.00  0.00            
ATOM     39  H17 BCD     1      41.580  29.100   5.470  1.00  0.00            
ATOM     40  H18 BCD     1      43.410  29.950   3.940  1.00  0.00            
ATOM     41  H19 BCD     1      42.070  30.520   2.800  1.00  0.00            
ATOM     42  H20 BCD     1      41.070  31.290   4.680  1.00  0.00            
ATOM     43  C13 BCD     1      37.610  28.540   9.670  1.00  0.00            
ATOM     44  O11 BCD     1      38.890  28.540  10.270  1.00  0.00            
ATOM     45  C14 BCD     1      37.400  27.190   8.970  1.00  0.00            
ATOM     46  O12 BCD     1      37.510  26.180   9.980  1.00  0.00            
ATOM     47  C15 BCD     1      38.440  26.970   7.820  1.00  0.00            
ATOM     48  O13 BCD     1      38.180  25.740   7.120  1.00  0.00            
ATOM     49  C16 BCD     1      38.410  28.220   6.850  1.00  0.00            
ATOM     50  C17 BCD     1      38.460  29.580   7.640  1.00  0.00            
ATOM     51  O14 BCD     1      37.560  29.650   8.720  1.00  0.00            
ATOM     52  C18 BCD     1      38.100  30.770   6.820  1.00  0.00            
ATOM     53  O15 BCD     1      38.710  31.990   7.290  1.00  0.00            
ATOM     54  H21 BCD     1      36.860  28.800  10.430  1.00  0.00            
ATOM     55  H22 BCD     1      36.420  27.250   8.490  1.00  0.00            
ATOM     56  H23 BCD     1      36.950  25.460   9.670  1.00  0.00            
ATOM     57  H24 BCD     1      39.460  26.850   8.210  1.00  0.00            
ATOM     58  H25 BCD     1      38.480  25.730   6.210  1.00  0.00            
ATOM     59  H26 BCD     1      37.520  28.340   6.220  1.00  0.00            
ATOM     60  H27 BCD     1      39.440  29.750   8.100  1.00  0.00            
ATOM     61  H28 BCD     1      38.540  30.570   5.830  1.00  0.00            
ATOM     62  H29 BCD     1      37.010  30.870   6.720  1.00  0.00            
ATOM     63  H30 BCD     1      38.070  32.710   7.220  1.00  0.00            
ATOM     64  C19 BCD     1      40.980  29.410  13.680  1.00  0.00            
ATOM     65  O16 BCD     1      42.290  29.160  13.000  1.00  0.00            
ATOM     66  C20 BCD     1      40.160  28.120  13.570  1.00  0.00            
ATOM     67  O17 BCD     1      41.010  27.230  14.250  1.00  0.00            
ATOM     68  C21 BCD     1      39.650  27.720  12.190  1.00  0.00            
ATOM     69  O18 BCD     1      38.770  26.600  12.330  1.00  0.00            
ATOM     70  C22 BCD     1      39.000  28.990  11.620  1.00  0.00            
ATOM     71  C23 BCD     1      40.020  30.140  11.600  1.00  0.00            
ATOM     72  O19 BCD     1      40.300  30.470  12.970  1.00  0.00            
ATOM     73  C24 BCD     1      39.350  31.380  11.070  1.00  0.00            
ATOM     74  O20 BCD     1      40.200  32.620  11.280  1.00  0.00            
ATOM     75  H31 BCD     1      41.130  29.650  14.740  1.00  0.00            
ATOM     76  H32 BCD     1      39.230  28.180  14.160  1.00  0.00            
ATOM     77  H33 BCD     1      40.850  26.290  14.070  1.00  0.00            
ATOM     78  H34 BCD     1      40.420  27.410  11.480  1.00  0.00            
ATOM     79  H35 BCD     1      38.360  26.450  11.470  1.00  0.00            
ATOM     80  H36 BCD     1      38.060  29.260  12.120  1.00  0.00            
ATOM     81  H37 BCD     1      40.920  29.910  11.010  1.00  0.00            
ATOM     82  H38 BCD     1      39.050  31.260  10.020  1.00  0.00            
ATOM     83  H39 BCD     1      38.510  31.460  11.780  1.00  0.00            
ATOM     84  H40 BCD     1      40.100  33.260  10.560  1.00  0.00            
ATOM     85  C25 BCD     1      46.260  29.970  13.660  1.00  0.00            
ATOM     86  O21 BCD     1      46.560  28.930  12.790  1.00  0.00            
ATOM     87  C26 BCD     1      45.490  29.370  14.900  1.00  0.00            
ATOM     88  O22 BCD     1      46.400  28.370  15.500  1.00  0.00            
ATOM     89  C27 BCD     1      44.140  28.770  14.360  1.00  0.00            
ATOM     90  O23 BCD     1      43.390  28.230  15.460  1.00  0.00            
ATOM     91  C28 BCD     1      43.380  29.840  13.640  1.00  0.00            
ATOM     92  C29 BCD     1      44.250  30.510  12.530  1.00  0.00            
ATOM     93  O24 BCD     1      45.490  30.970  13.020  1.00  0.00            
ATOM     94  C30 BCD     1      43.580  31.620  11.810  1.00  0.00            
ATOM     95  O25 BCD     1      43.270  32.680  12.770  1.00  0.00            
ATOM     96  H41 BCD     1      47.190  30.420  14.010  1.00  0.00            
ATOM     97  H42 BCD     1      45.180  30.160  15.600  1.00  0.00            
ATOM     98  H43 BCD     1      45.930  27.900  16.190  1.00  0.00            
ATOM     99  H44 BCD     1      44.390  27.980  13.640  1.00  0.00            
ATOM    100  H45 BCD     1      42.780  27.610  15.040  1.00  0.00            
ATOM    101  H46 BCD     1      42.960  30.660  14.240  1.00  0.00            
ATOM    102  H47 BCD     1      44.320  29.710  11.790  1.00  0.00            
ATOM    103  H48 BCD     1      44.310  31.970  11.080  1.00  0.00            
ATOM    104  H49 BCD     1      42.670  31.320  11.280  1.00  0.00            
ATOM    105  H50 BCD     1      42.330  32.900  12.770  1.00  0.00            
ATOM    106  C31 BCD     1      49.980  27.460  10.740  1.00  0.00            
ATOM    107  O26 BCD     1      49.070  27.290   9.620  1.00  0.00            
ATOM    108  C32 BCD     1      49.440  26.620  11.970  1.00  0.00            
ATOM    109  O27 BCD     1      49.440  25.240  11.640  1.00  0.00            
ATOM    110  C33 BCD     1      48.040  27.060  12.400  1.00  0.00            
ATOM    111  C34 BCD     1      48.000  28.540  12.650  1.00  0.00            
ATOM    112  C35 BCD     1      48.710  29.350  11.460  1.00  0.00            
ATOM    113  O28 BCD     1      50.030  28.790  11.200  1.00  0.00            
ATOM    114  C36 BCD     1      48.960  30.800  11.750  1.00  0.00            
ATOM    115  O29 BCD     1      49.880  31.150  12.800  1.00  0.00            
ATOM    116  O30 BCD     1      47.520  26.380  13.610  1.00  0.00            
ATOM    117  H51 BCD     1      51.000  27.160  10.480  1.00  0.00            
ATOM    118  H52 BCD     1      50.120  26.840  12.800  1.00  0.00            
ATOM    119  H53 BCD     1      49.540  24.810  12.500  1.00  0.00            
ATOM    120  H54 BCD     1      47.350  26.860  11.580  1.00  0.00            
ATOM    121  H55 BCD     1      46.800  26.900  13.970  1.00  0.00            
ATOM    122  H56 BCD     1      48.610  28.660  13.550  1.00  0.00            
ATOM    123  H57 BCD     1      48.010  29.420  10.620  1.00  0.00            
ATOM    124  H58 BCD     1      49.390  31.120  10.790  1.00  0.00            
ATOM    125  H59 BCD     1      47.980  31.280  11.890  1.00  0.00            
ATOM    126  H60 BCD     1      50.600  31.670  12.430  1.00  0.00            
ATOM    127  C37 BCD     1      48.780  26.430   5.700  1.00  0.00            
ATOM    128  O31 BCD     1      47.420  26.630   5.870  1.00  0.00            
ATOM    129  C38 BCD     1      49.230  25.240   6.590  1.00  0.00            
ATOM    130  O32 BCD     1      48.490  24.070   6.260  1.00  0.00            
ATOM    131  C39 BCD     1      49.110  25.510   8.070  1.00  0.00            
ATOM    132  O33 BCD     1      49.800  24.580   8.830  1.00  0.00            
ATOM    133  C40 BCD     1      49.640  26.920   8.380  1.00  0.00            
ATOM    134  C41 BCD     1      49.250  28.020   7.390  1.00  0.00            
ATOM    135  O34 BCD     1      49.550  27.600   6.080  1.00  0.00            
ATOM    136  C42 BCD     1      49.930  29.390   7.710  1.00  0.00            
ATOM    137  O35 BCD     1      51.300  29.220   7.650  1.00  0.00            
ATOM    138  H61 BCD     1      49.030  26.350   4.630  1.00  0.00            
ATOM    139  H62 BCD     1      50.300  25.120   6.380  1.00  0.00            
ATOM    140  H63 BCD     1      48.600  23.440   6.980  1.00  0.00            
ATOM    141  H64 BCD     1      48.050  25.440   8.350  1.00  0.00            
ATOM    142  H65 BCD     1      49.690  24.810   9.760  1.00  0.00            
ATOM    143  H66 BCD     1      50.730  26.770   8.380  1.00  0.00            
ATOM    144  H67 BCD     1      48.160  28.060   7.520  1.00  0.00            
ATOM    145  H68 BCD     1      49.540  30.210   7.100  1.00  0.00            
ATOM    146  H69 BCD     1      49.610  29.590   8.740  1.00  0.00            
ATOM    147  H70 BCD     1      51.620  29.810   8.330  1.00  0.00            
ATOM    148  C1  EU9     2      -0.980  27.400  -1.840  1.00  0.00            
ATOM    149  S1  EU9     2      -0.460  25.900  -1.080  1.00  0.00            
ATOM    150  O1  EU9     2       0.600  26.230  -0.240  1.00  0.00            
ATOM    151  O2  EU9     2      -0.110  24.930  -2.090  1.00  0.00            
ATOM    152  C2  EU9     2      -1.950  25.390  -0.220  1.00  0.00            
ATOM    153  C3  EU9     2      -1.720  23.960   0.140  1.00  0.00            
ATOM    154  N1  EU9     2      -2.790  23.300   0.980  1.00  0.00            
ATOM    155  C4  EU9     2      -2.700  21.860   1.170  1.00  0.00            
ATOM    156  C5  EU9     2      -1.510  21.390   1.990  1.00  0.00            
ATOM    157  C6  EU9     2      -0.520  20.690   1.360  1.00  0.00            
ATOM    158  C7  EU9     2       0.540  20.820   2.260  1.00  0.00            
ATOM    159  C8  EU9     2       0.100  21.630   3.260  1.00  0.00            
ATOM    160  C9  EU9     2       0.890  21.900   4.550  1.00  0.00            
ATOM    161  C10 EU9     2       2.010  21.240   4.940  1.00  0.00            
ATOM    162  C11 EU9     2       2.610  21.380   6.170  1.00  0.00            
ATOM    163  C12 EU9     2       2.150  22.380   7.090  1.00  0.00            
ATOM    164  N2  EU9     2       2.840  22.500   8.230  1.00  0.00            
ATOM    165  C13 EU9     2       2.330  23.490   9.010  1.00  0.00            
ATOM    166  N3  EU9     2       1.280  24.230   8.730  1.00  0.00            
ATOM    167  C14 EU9     2       0.690  24.040   7.580  1.00  0.00            
ATOM    168  N4  EU9     2      -0.290  24.900   7.350  1.00  0.00            
ATOM    169  C15 EU9     2      -0.570  26.150   7.810  1.00  0.00            
ATOM    170  C16 EU9     2      -1.920  26.640   7.870  1.00  0.00            
ATOM    171  C17 EU9     2      -2.140  27.970   8.360  1.00  0.00            
ATOM    172  C18 EU9     2      -1.100  28.830   8.650  1.00  0.00            
ATOM    173  O3  EU9     2      -1.440  30.110   9.050  1.00  0.00            
ATOM    174  C19 EU9     2      -1.950  31.090   8.190  1.00  0.00            
ATOM    175  C20 EU9     2      -0.790  32.080   7.970  1.00  0.00            
ATOM    176  C21 EU9     2      -0.650  33.080   8.880  1.00  0.00            
ATOM    177  C22 EU9     2       0.500  33.860   8.920  1.00  0.00            
ATOM    178  C23 EU9     2       1.510  33.710   7.920  1.00  0.00            
ATOM    179  C24 EU9     2       1.390  32.660   7.000  1.00  0.00            
ATOM    180  F1  EU9     2       2.180  32.630   5.870  1.00  0.00            
ATOM    181  C25 EU9     2       0.220  31.870   7.030  1.00  0.00            
ATOM    182  C26 EU9     2       0.230  28.350   8.650  1.00  0.00            
ATOM    183  Cl1 EU9     2       1.650  29.360   9.050  1.00  0.00            
ATOM    184  C27 EU9     2       0.450  27.040   8.230  1.00  0.00            
ATOM    185  C28 EU9     2       1.050  23.140   6.630  1.00  0.00            
ATOM    186  C29 EU9     2       0.360  22.810   5.400  1.00  0.00            
ATOM    187  O4  EU9     2      -1.250  21.970   3.180  1.00  0.00            
ATOM    188  H1  EU9     2      -1.080  28.250  -1.160  1.00  0.00            
ATOM    189  H2  EU9     2      -0.250  27.610  -2.640  1.00  0.00            
ATOM    190  H3  EU9     2      -1.940  27.180  -2.320  1.00  0.00            
ATOM    191  H4  EU9     2      -2.730  25.540  -0.980  1.00  0.00            
ATOM    192  H5  EU9     2      -1.970  26.170   0.550  1.00  0.00            
ATOM    193  H6  EU9     2      -0.730  23.890   0.610  1.00  0.00            
ATOM    194  H7  EU9     2      -1.730  23.460  -0.840  1.00  0.00            
ATOM    195  H8  EU9     2      -2.760  23.710   1.910  1.00  0.00            
ATOM    196  H9  EU9     2      -2.670  21.510   0.120  1.00  0.00            
ATOM    197  H10 EU9     2      -3.650  21.540   1.610  1.00  0.00            
ATOM    198  H11 EU9     2      -0.590  20.210   0.390  1.00  0.00            
ATOM    199  H12 EU9     2       1.560  20.500   2.110  1.00  0.00            
ATOM    200  H13 EU9     2       2.380  20.420   4.330  1.00  0.00            
ATOM    201  H14 EU9     2       3.500  20.800   6.400  1.00  0.00            
ATOM    202  H15 EU9     2       2.830  23.780   9.930  1.00  0.00            
ATOM    203  H16 EU9     2      -0.990  24.510   6.730  1.00  0.00            
ATOM    204  H17 EU9     2      -2.750  26.000   7.580  1.00  0.00            
ATOM    205  H18 EU9     2      -3.110  28.410   8.550  1.00  0.00            
ATOM    206  H19 EU9     2      -2.780  31.690   8.580  1.00  0.00            
ATOM    207  H20 EU9     2      -2.290  30.760   7.200  1.00  0.00            
ATOM    208  H21 EU9     2      -1.410  33.210   9.640  1.00  0.00            
ATOM    209  H22 EU9     2       0.510  34.720   9.580  1.00  0.00            
ATOM    210  H23 EU9     2       2.350  34.400   7.880  1.00  0.00            
ATOM    211  H24 EU9     2       0.090  31.040   6.340  1.00  0.00            
ATOM    212  H25 EU9     2       1.480  26.730   8.160  1.00  0.00            
ATOM    213  H26 EU9     2      -0.460  23.420   5.040  1.00  0.00            
TER
ENDMDL
MODEL        1
ATOM      1  C1  BCD     1      10.280  34.330  17.160  1.00  0.00            
ATOM      2  O1  BCD     1       9.550  34.010  18.430  1.00  0.00            
ATOM      3  C2  BCD     1      11.560  33.630  16.870  1.00  0.00            
ATOM      4  O2  BCD     1      11.240  32.220  16.760  1.00  0.00            
ATOM      5  C3  BCD     1      12.520  33.900  18.020  1.00  0.00            
ATOM      6  O3  BCD     1      13.740  33.100  17.770  1.00  0.00            
ATOM      7  C4  BCD     1      12.810  35.400  18.200  1.00  0.00            
ATOM      8  C5  BCD     1      11.480  36.190  18.210  1.00  0.00            
ATOM      9  O4  BCD     1      10.610  35.700  17.170  1.00  0.00            
ATOM     10  C6  BCD     1      11.550  37.700  18.050  1.00  0.00            
ATOM     11  O5  BCD     1      12.410  38.070  16.970  1.00  0.00            
ATOM     12  H1  BCD     1       9.520  34.240  16.380  1.00  0.00            
ATOM     13  H2  BCD     1      11.970  34.020  15.930  1.00  0.00            
ATOM     14  H3  BCD     1      10.660  32.220  15.990  1.00  0.00            
ATOM     15  H4  BCD     1      12.150  33.540  18.990  1.00  0.00            
ATOM     16  H5  BCD     1      14.060  33.050  16.870  1.00  0.00            
ATOM     17  H6  BCD     1      13.290  35.830  17.310  1.00  0.00            
ATOM     18  H7  BCD     1      10.970  35.910  19.140  1.00  0.00            
ATOM     19  H8  BCD     1      10.550  38.120  17.840  1.00  0.00            
ATOM     20  H9  BCD     1      11.860  38.220  18.960  1.00  0.00            
ATOM     21  H10 BCD     1      12.180  38.990  16.810  1.00  0.00            
ATOM     22  C7  BCD     1       6.080  32.470  19.910  1.00  0.00            
ATOM     23  O6  BCD     1       6.470  33.060  21.200  1.00  0.00            
ATOM     24  C8  BCD     1       7.010  31.310  19.460  1.00  0.00            
ATOM     25  O7  BCD     1       7.180  30.350  20.570  1.00  0.00            
ATOM     26  C9  BCD     1       8.410  31.980  19.240  1.00  0.00            
ATOM     27  O8  BCD     1       9.300  31.020  18.740  1.00  0.00            
ATOM     28  C10 BCD     1       8.350  33.250  18.380  1.00  0.00            
ATOM     29  C11 BCD     1       7.260  34.210  18.680  1.00  0.00            
ATOM     30  O9  BCD     1       6.060  33.560  18.970  1.00  0.00            
ATOM     31  C12 BCD     1       7.090  35.300  17.670  1.00  0.00            
ATOM     32  O10 BCD     1       6.720  34.680  16.440  1.00  0.00            
ATOM     33  H11 BCD     1       5.070  32.050  19.960  1.00  0.00            
ATOM     34  H12 BCD     1       6.570  30.860  18.560  1.00  0.00            
ATOM     35  H13 BCD     1       7.880  29.710  20.420  1.00  0.00            
ATOM     36  H14 BCD     1       8.730  32.160  20.270  1.00  0.00            
ATOM     37  H15 BCD     1      10.000  31.510  18.300  1.00  0.00            
ATOM     38  H16 BCD     1       8.160  32.850  17.380  1.00  0.00            
ATOM     39  H17 BCD     1       7.530  34.730  19.610  1.00  0.00            
ATOM     40  H18 BCD     1       6.260  35.840  18.140  1.00  0.00            
ATOM     41  H19 BCD     1       8.020  35.880  17.530  1.00  0.00            
ATOM     42  H20 BCD     1       6.180  33.900  16.600  1.00  0.00            
ATOM     43  C13 BCD     1       4.350  34.010  24.740  1.00  0.00            
ATOM     44  O11 BCD     1       5.560  33.880  25.530  1.00  0.00            
ATOM     45  C14 BCD     1       4.080  32.640  24.110  1.00  0.00            
ATOM     46  O12 BCD     1       3.970  31.570  25.090  1.00  0.00            
ATOM     47  C15 BCD     1       5.170  32.220  23.080  1.00  0.00            
ATOM     48  O13 BCD     1       4.890  30.940  22.420  1.00  0.00            
ATOM     49  C16 BCD     1       5.350  33.320  22.070  1.00  0.00            
ATOM     50  C17 BCD     1       5.750  34.640  22.770  1.00  0.00            
ATOM     51  O14 BCD     1       4.770  34.970  23.750  1.00  0.00            
ATOM     52  C18 BCD     1       5.850  35.770  21.740  1.00  0.00            
ATOM     53  O15 BCD     1       4.670  35.930  20.960  1.00  0.00            
ATOM     54  H21 BCD     1       3.510  34.310  25.370  1.00  0.00            
ATOM     55  H22 BCD     1       3.160  32.730  23.520  1.00  0.00            
ATOM     56  H23 BCD     1       3.580  30.860  24.580  1.00  0.00            
ATOM     57  H24 BCD     1       6.150  32.150  23.550  1.00  0.00            
ATOM     58  H25 BCD     1       5.670  30.700  21.920  1.00  0.00            
ATOM     59  H26 BCD     1       4.440  33.330  21.450  1.00  0.00            
ATOM     60  H27 BCD     1       6.740  34.500  23.230  1.00  0.00            
ATOM     61  H28 BCD     1       6.110  36.690  22.270  1.00  0.00            
ATOM     62  H29 BCD     1       6.660  35.560  21.030  1.00  0.00            
ATOM     63  H30 BCD     1       4.310  36.710  21.400  1.00  0.00            
ATOM     64  C19 BCD     1       7.060  35.040  29.240  1.00  0.00            
ATOM     65  O16 BCD     1       8.340  34.640  28.960  1.00  0.00            
ATOM     66  C20 BCD     1       6.060  33.810  29.190  1.00  0.00            
ATOM     67  O17 BCD     1       6.410  32.690  30.030  1.00  0.00            
ATOM     68  C21 BCD     1       5.890  33.300  27.800  1.00  0.00            
ATOM     69  O18 BCD     1       4.990  32.190  27.610  1.00  0.00            
ATOM     70  C22 BCD     1       5.600  34.480  26.780  1.00  0.00            
ATOM     71  C23 BCD     1       6.600  35.630  26.910  1.00  0.00            
ATOM     72  O19 BCD     1       6.620  36.050  28.310  1.00  0.00            
ATOM     73  C24 BCD     1       6.180  36.830  26.160  1.00  0.00            
ATOM     74  O20 BCD     1       4.860  37.060  26.260  1.00  0.00            
ATOM     75  H31 BCD     1       7.140  35.340  30.290  1.00  0.00            
ATOM     76  H32 BCD     1       5.050  34.200  29.380  1.00  0.00            
ATOM     77  H33 BCD     1       5.830  32.000  29.710  1.00  0.00            
ATOM     78  H34 BCD     1       6.880  32.890  27.580  1.00  0.00            
ATOM     79  H35 BCD     1       4.840  32.050  26.670  1.00  0.00            
ATOM     80  H36 BCD     1       4.580  34.840  26.970  1.00  0.00            
ATOM     81  H37 BCD     1       7.600  35.370  26.550  1.00  0.00            
ATOM     82  H38 BCD     1       6.710  37.700  26.580  1.00  0.00            
ATOM     83  H39 BCD     1       6.360  36.710  25.080  1.00  0.00            
ATOM     84  H40 BCD     1       4.730  37.200  27.200  1.00  0.00            
ATOM     85  C25 BCD     1      12.290  35.950  28.990  1.00  0.00            
ATOM     86  O21 BCD     1      12.400  35.490  27.650  1.00  0.00            
ATOM     87  C26 BCD     1      11.980  34.760  29.890  1.00  0.00            
ATOM     88  O22 BCD     1      13.090  33.780  29.710  1.00  0.00            
ATOM     89  C27 BCD     1      10.570  34.190  29.580  1.00  0.00            
ATOM     90  O23 BCD     1      10.220  33.040  30.440  1.00  0.00            
ATOM     91  C28 BCD     1       9.490  35.230  29.610  1.00  0.00            
ATOM     92  C29 BCD     1       9.890  36.460  28.850  1.00  0.00            
ATOM     93  O24 BCD     1      11.260  36.860  29.190  1.00  0.00            
ATOM     94  C30 BCD     1       9.080  37.720  29.250  1.00  0.00            
ATOM     95  O25 BCD     1       8.960  37.870  30.710  1.00  0.00            
ATOM     96  H41 BCD     1      13.190  36.460  29.340  1.00  0.00            
ATOM     97  H42 BCD     1      11.980  35.230  30.880  1.00  0.00            
ATOM     98  H43 BCD     1      13.060  33.440  28.820  1.00  0.00            
ATOM     99  H44 BCD     1      10.640  33.820  28.540  1.00  0.00            
ATOM    100  H45 BCD     1      10.780  32.300  30.180  1.00  0.00            
ATOM    101  H46 BCD     1       9.160  35.480  30.630  1.00  0.00            
ATOM    102  H47 BCD     1       9.750  36.310  27.770  1.00  0.00            
ATOM    103  H48 BCD     1       9.670  38.540  28.830  1.00  0.00            
ATOM    104  H49 BCD     1       8.080  37.620  28.810  1.00  0.00            
ATOM    105  H50 BCD     1       9.820  37.740  31.110  1.00  0.00            
ATOM    106  C31 BCD     1      15.310  35.150  24.650  1.00  0.00            
ATOM    107  O26 BCD     1      14.470  35.360  23.460  1.00  0.00            
ATOM    108  C32 BCD     1      15.010  33.890  25.370  1.00  0.00            
ATOM    109  O27 BCD     1      15.170  32.770  24.520  1.00  0.00            
ATOM    110  C33 BCD     1      13.650  34.050  26.150  1.00  0.00            
ATOM    111  C34 BCD     1      13.760  35.290  27.060  1.00  0.00            
ATOM    112  C35 BCD     1      14.080  36.500  26.300  1.00  0.00            
ATOM    113  O28 BCD     1      15.350  36.260  25.550  1.00  0.00            
ATOM    114  C36 BCD     1      14.280  37.740  27.130  1.00  0.00            
ATOM    115  O29 BCD     1      15.260  37.540  28.180  1.00  0.00            
ATOM    116  O30 BCD     1      13.300  32.880  26.930  1.00  0.00            
ATOM    117  H51 BCD     1      16.310  35.000  24.230  1.00  0.00            
ATOM    118  H52 BCD     1      15.820  33.830  26.110  1.00  0.00            
ATOM    119  H53 BCD     1      14.910  31.970  24.980  1.00  0.00            
ATOM    120  H54 BCD     1      12.920  34.200  25.350  1.00  0.00            
ATOM    121  H55 BCD     1      13.140  32.150  26.330  1.00  0.00            
ATOM    122  H56 BCD     1      14.460  35.060  27.870  1.00  0.00            
ATOM    123  H57 BCD     1      13.290  36.720  25.570  1.00  0.00            
ATOM    124  H58 BCD     1      14.550  38.600  26.510  1.00  0.00            
ATOM    125  H59 BCD     1      13.330  38.040  27.610  1.00  0.00            
ATOM    126  H60 BCD     1      14.890  38.010  28.930  1.00  0.00            
ATOM    127  C37 BCD     1      14.160  36.770  19.700  1.00  0.00            
ATOM    128  O31 BCD     1      13.520  35.530  19.420  1.00  0.00            
ATOM    129  C38 BCD     1      15.580  36.660  20.260  1.00  0.00            
ATOM    130  O32 BCD     1      16.490  36.170  19.230  1.00  0.00            
ATOM    131  C39 BCD     1      15.630  35.890  21.520  1.00  0.00            
ATOM    132  O33 BCD     1      17.020  35.770  21.940  1.00  0.00            
ATOM    133  C40 BCD     1      14.740  36.390  22.570  1.00  0.00            
ATOM    134  C41 BCD     1      13.390  36.910  21.930  1.00  0.00            
ATOM    135  O34 BCD     1      13.450  37.510  20.630  1.00  0.00            
ATOM    136  C42 BCD     1      12.820  37.960  22.890  1.00  0.00            
ATOM    137  O35 BCD     1      13.550  39.150  23.150  1.00  0.00            
ATOM    138  H61 BCD     1      14.270  37.450  18.850  1.00  0.00            
ATOM    139  H62 BCD     1      15.920  37.690  20.410  1.00  0.00            
ATOM    140  H63 BCD     1      16.320  35.240  19.070  1.00  0.00            
ATOM    141  H64 BCD     1      15.280  34.890  21.200  1.00  0.00            
ATOM    142  H65 BCD     1      17.350  34.940  21.580  1.00  0.00            
ATOM    143  H66 BCD     1      15.200  37.170  23.180  1.00  0.00            
ATOM    144  H67 BCD     1      12.760  36.020  21.800  1.00  0.00            
ATOM    145  H68 BCD     1      11.830  38.170  22.480  1.00  0.00            
ATOM    146  H69 BCD     1      12.600  37.480  23.850  1.00  0.00            
ATOM    147  H70 BCD     1      13.610  39.600  22.310  1.00  0.00            
ATOM    148  C1  EU9     2       3.690  24.770  28.150  1.00  0.00            
ATOM    149  S1  EU9     2       4.520  26.330  28.520  1.00  0.00            
ATOM    150  O1  EU9     2       4.820  26.400  29.960  1.00  0.00            
ATOM    151  O2  EU9     2       3.630  27.380  27.950  1.00  0.00            
ATOM    152  C2  EU9     2       6.130  26.300  27.670  1.00  0.00            
ATOM    153  C3  EU9     2       6.870  27.600  27.960  1.00  0.00            
ATOM    154  N1  EU9     2       6.250  28.870  27.530  1.00  0.00            
ATOM    155  C4  EU9     2       5.870  28.990  26.080  1.00  0.00            
ATOM    156  C5  EU9     2       6.900  28.660  25.070  1.00  0.00            
ATOM    157  C6  EU9     2       6.860  27.540  24.310  1.00  0.00            
ATOM    158  C7  EU9     2       8.030  27.850  23.480  1.00  0.00            
ATOM    159  C8  EU9     2       8.590  28.990  23.900  1.00  0.00            
ATOM    160  C9  EU9     2       9.720  29.550  23.220  1.00  0.00            
ATOM    161  C10 EU9     2      10.720  28.780  22.650  1.00  0.00            
ATOM    162  C11 EU9     2      11.780  29.410  22.000  1.00  0.00            
ATOM    163  C12 EU9     2      11.940  30.790  22.040  1.00  0.00            
ATOM    164  N2  EU9     2      12.940  31.370  21.370  1.00  0.00            
ATOM    165  C13 EU9     2      13.030  32.690  21.460  1.00  0.00            
ATOM    166  N3  EU9     2      12.190  33.510  22.080  1.00  0.00            
ATOM    167  C14 EU9     2      11.230  32.950  22.760  1.00  0.00            
ATOM    168  N4  EU9     2      10.430  33.740  23.570  1.00  0.00            
ATOM    169  C15 EU9     2      10.110  35.080  23.370  1.00  0.00            
ATOM    170  C16 EU9     2       9.940  35.920  24.500  1.00  0.00            
ATOM    171  C17 EU9     2       9.390  37.230  24.310  1.00  0.00            
ATOM    172  C18 EU9     2       8.980  37.620  23.030  1.00  0.00            
ATOM    173  O3  EU9     2       8.410  38.870  22.750  1.00  0.00            
ATOM    174  C19 EU9     2       8.250  39.920  23.760  1.00  0.00            
ATOM    175  C20 EU9     2       7.290  41.040  23.440  1.00  0.00            
ATOM    176  C21 EU9     2       5.920  40.850  23.730  1.00  0.00            
ATOM    177  C22 EU9     2       5.010  41.930  23.480  1.00  0.00            
ATOM    178  C23 EU9     2       5.440  43.120  22.920  1.00  0.00            
ATOM    179  C24 EU9     2       6.780  43.260  22.590  1.00  0.00            
ATOM    180  F1  EU9     2       7.120  44.310  21.860  1.00  0.00            
ATOM    181  C25 EU9     2       7.720  42.260  22.890  1.00  0.00            
ATOM    182  C26 EU9     2       9.150  36.780  21.940  1.00  0.00            
ATOM    183  Cl1 EU9     2       8.770  37.310  20.310  1.00  0.00            
ATOM    184  C27 EU9     2       9.690  35.510  22.100  1.00  0.00            
ATOM    185  C28 EU9     2      10.990  31.540  22.730  1.00  0.00            
ATOM    186  C29 EU9     2       9.840  30.970  23.230  1.00  0.00            
ATOM    187  O4  EU9     2       7.900  29.560  24.910  1.00  0.00            
ATOM    188  H1  EU9     2       4.280  24.020  28.680  1.00  0.00            
ATOM    189  H2  EU9     2       2.670  24.820  28.550  1.00  0.00            
ATOM    190  H3  EU9     2       3.700  24.610  27.060  1.00  0.00            
ATOM    191  H4  EU9     2       5.910  26.240  26.600  1.00  0.00            
ATOM    192  H5  EU9     2       6.690  25.400  27.950  1.00  0.00            
ATOM    193  H6  EU9     2       7.870  27.510  27.520  1.00  0.00            
ATOM    194  H7  EU9     2       7.010  27.650  29.050  1.00  0.00            
ATOM    195  H8  EU9     2       7.000  29.530  27.730  1.00  0.00            
ATOM    196  H9  EU9     2       5.610  30.030  25.860  1.00  0.00            
ATOM    197  H10 EU9     2       4.940  28.430  25.900  1.00  0.00            
ATOM    198  H11 EU9     2       6.060  26.820  24.200  1.00  0.00            
ATOM    199  H12 EU9     2       8.400  27.220  22.680  1.00  0.00            
ATOM    200  H13 EU9     2      10.680  27.690  22.670  1.00  0.00            
ATOM    201  H14 EU9     2      12.560  28.860  21.480  1.00  0.00            
ATOM    202  H15 EU9     2      13.830  33.190  20.920  1.00  0.00            
ATOM    203  H16 EU9     2      10.150  33.310  24.440  1.00  0.00            
ATOM    204  H17 EU9     2      10.170  35.530  25.480  1.00  0.00            
ATOM    205  H18 EU9     2       9.170  37.780  25.210  1.00  0.00            
ATOM    206  H19 EU9     2       9.290  40.260  23.900  1.00  0.00            
ATOM    207  H20 EU9     2       7.850  39.550  24.710  1.00  0.00            
ATOM    208  H21 EU9     2       5.500  39.960  24.180  1.00  0.00            
ATOM    209  H22 EU9     2       3.970  41.800  23.760  1.00  0.00            
ATOM    210  H23 EU9     2       4.700  43.890  22.720  1.00  0.00            
ATOM    211  H24 EU9     2       8.790  42.350  22.700  1.00  0.00            
ATOM    212  H25 EU9     2       9.830  34.930  21.200  1.00  0.00            
ATOM    213  H26 EU9     2       9.050  31.620  23.590  1.00  0.00            
TER
ENDMDL
MODEL        1
ATOM      1  C1  BCD     1       1.910  23.670   1.800  1.00  0.00            
ATOM      2  O1  BCD     1       0.890  24.180   2.610  1.00  0.00            
ATOM      3  C2  BCD     1       2.470  22.310   2.320  1.00  0.00            
ATOM      4  O2  BCD     1       1.440  21.320   2.290  1.00  0.00            
ATOM      5  C3  BCD     1       3.040  22.520   3.710  1.00  0.00            
ATOM      6  O3  BCD     1       3.450  21.220   4.260  1.00  0.00            
ATOM      7  C4  BCD     1       4.250  23.470   3.520  1.00  0.00            
ATOM      8  C5  BCD     1       3.880  24.810   2.880  1.00  0.00            
ATOM      9  O4  BCD     1       3.000  24.590   1.750  1.00  0.00            
ATOM     10  C6  BCD     1       5.020  25.750   2.480  1.00  0.00            
ATOM     11  O5  BCD     1       5.990  24.990   1.820  1.00  0.00            
ATOM     12  H1  BCD     1       1.580  23.600   0.760  1.00  0.00            
ATOM     13  H2  BCD     1       3.380  22.000   1.780  1.00  0.00            
ATOM     14  H3  BCD     1       1.770  20.560   2.780  1.00  0.00            
ATOM     15  H4  BCD     1       2.330  22.980   4.400  1.00  0.00            
ATOM     16  H5  BCD     1       3.790  21.320   5.160  1.00  0.00            
ATOM     17  H6  BCD     1       4.980  22.970   2.870  1.00  0.00            
ATOM     18  H7  BCD     1       3.440  25.500   3.610  1.00  0.00            
ATOM     19  H8  BCD     1       4.740  26.520   1.760  1.00  0.00            
ATOM     20  H9  BCD     1       5.410  26.280   3.360  1.00  0.00            
ATOM     21  H10 BCD     1       6.630  24.670   2.460  1.00  0.00            
ATOM     22  C7  BCD     1      -3.050  25.220   2.680  1.00  0.00            
ATOM     23  O6  BCD     1      -2.810  26.400   3.380  1.00  0.00            
ATOM     24  C8  BCD     1      -2.710  23.890   3.390  1.00  0.00            
ATOM     25  O7  BCD     1      -3.300  23.810   4.750  1.00  0.00            
ATOM     26  C9  BCD     1      -1.160  23.710   3.540  1.00  0.00            
ATOM     27  O8  BCD     1      -0.750  22.430   4.030  1.00  0.00            
ATOM     28  C10 BCD     1      -0.470  24.030   2.160  1.00  0.00            
ATOM     29  C11 BCD     1      -0.990  25.350   1.590  1.00  0.00            
ATOM     30  O9  BCD     1      -2.430  25.310   1.460  1.00  0.00            
ATOM     31  C12 BCD     1      -0.380  25.650   0.270  1.00  0.00            
ATOM     32  O10 BCD     1      -0.690  26.940  -0.220  1.00  0.00            
ATOM     33  H11 BCD     1      -4.130  25.200   2.500  1.00  0.00            
ATOM     34  H12 BCD     1      -3.080  23.050   2.790  1.00  0.00            
ATOM     35  H13 BCD     1      -2.900  23.160   5.330  1.00  0.00            
ATOM     36  H14 BCD     1      -0.870  24.450   4.290  1.00  0.00            
ATOM     37  H15 BCD     1       0.030  22.150   3.550  1.00  0.00            
ATOM     38  H16 BCD     1      -0.590  23.140   1.530  1.00  0.00            
ATOM     39  H17 BCD     1      -0.610  26.090   2.310  1.00  0.00            
ATOM     40  H18 BCD     1       0.700  25.530   0.410  1.00  0.00            
ATOM     41  H19 BCD     1      -0.770  24.920  -0.440  1.00  0.00            
ATOM     42  H20 BCD     1      -1.630  27.050  -0.090  1.00  0.00            
ATOM     43  C13 BCD     1      -4.740  29.420   5.380  1.00  0.00            
ATOM     44  O11 BCD     1      -3.650  29.400   6.340  1.00  0.00            
ATOM     45  C14 BCD     1      -5.470  28.130   5.310  1.00  0.00            
ATOM     46  O12 BCD     1      -6.030  27.900   6.630  1.00  0.00            
ATOM     47  C15 BCD     1      -4.610  26.930   4.900  1.00  0.00            
ATOM     48  O13 BCD     1      -5.310  25.690   4.780  1.00  0.00            
ATOM     49  C16 BCD     1      -3.890  27.260   3.590  1.00  0.00            
ATOM     50  C17 BCD     1      -3.280  28.650   3.540  1.00  0.00            
ATOM     51  O14 BCD     1      -4.170  29.650   4.090  1.00  0.00            
ATOM     52  C18 BCD     1      -2.840  29.070   2.170  1.00  0.00            
ATOM     53  O15 BCD     1      -1.870  30.070   2.320  1.00  0.00            
ATOM     54  H21 BCD     1      -5.350  30.300   5.610  1.00  0.00            
ATOM     55  H22 BCD     1      -6.270  28.340   4.590  1.00  0.00            
ATOM     56  H23 BCD     1      -6.720  27.240   6.520  1.00  0.00            
ATOM     57  H24 BCD     1      -3.930  26.830   5.760  1.00  0.00            
ATOM     58  H25 BCD     1      -4.680  24.970   4.610  1.00  0.00            
ATOM     59  H26 BCD     1      -4.590  27.290   2.740  1.00  0.00            
ATOM     60  H27 BCD     1      -2.340  28.650   4.110  1.00  0.00            
ATOM     61  H28 BCD     1      -2.360  28.190   1.740  1.00  0.00            
ATOM     62  H29 BCD     1      -3.640  29.450   1.520  1.00  0.00            
ATOM     63  H30 BCD     1      -1.360  30.140   1.510  1.00  0.00            
ATOM     64  C19 BCD     1      -1.810  31.450   9.320  1.00  0.00            
ATOM     65  O16 BCD     1      -0.620  30.620   9.230  1.00  0.00            
ATOM     66  C20 BCD     1      -3.070  30.710   9.680  1.00  0.00            
ATOM     67  O17 BCD     1      -2.830  30.130  10.960  1.00  0.00            
ATOM     68  C21 BCD     1      -3.560  29.800   8.620  1.00  0.00            
ATOM     69  O18 BCD     1      -4.900  29.270   8.810  1.00  0.00            
ATOM     70  C22 BCD     1      -3.520  30.460   7.270  1.00  0.00            
ATOM     71  C23 BCD     1      -2.200  31.160   7.000  1.00  0.00            
ATOM     72  O19 BCD     1      -1.980  32.090   8.060  1.00  0.00            
ATOM     73  C24 BCD     1      -2.240  31.900   5.740  1.00  0.00            
ATOM     74  O20 BCD     1      -0.920  32.510   5.470  1.00  0.00            
ATOM     75  H31 BCD     1      -1.680  32.220  10.090  1.00  0.00            
ATOM     76  H32 BCD     1      -3.810  31.500   9.830  1.00  0.00            
ATOM     77  H33 BCD     1      -3.620  29.650  11.190  1.00  0.00            
ATOM     78  H34 BCD     1      -2.790  29.020   8.720  1.00  0.00            
ATOM     79  H35 BCD     1      -5.090  28.760   8.010  1.00  0.00            
ATOM     80  H36 BCD     1      -4.370  31.150   7.260  1.00  0.00            
ATOM     81  H37 BCD     1      -1.420  30.390   6.950  1.00  0.00            
ATOM     82  H38 BCD     1      -2.450  31.220   4.910  1.00  0.00            
ATOM     83  H39 BCD     1      -3.040  32.650   5.730  1.00  0.00            
ATOM     84  H40 BCD     1      -1.190  33.320   5.020  1.00  0.00            
ATOM     85  C25 BCD     1       3.170  30.430  10.900  1.00  0.00            
ATOM     86  O21 BCD     1       3.290  29.030  10.610  1.00  0.00            
ATOM     87  C26 BCD     1       2.020  30.550  11.860  1.00  0.00            
ATOM     88  O22 BCD     1       2.260  29.600  12.920  1.00  0.00            
ATOM     89  C27 BCD     1       0.670  30.360  11.190  1.00  0.00            
ATOM     90  O23 BCD     1      -0.410  30.710  12.060  1.00  0.00            
ATOM     91  C28 BCD     1       0.540  31.160   9.910  1.00  0.00            
ATOM     92  C29 BCD     1       1.720  30.970   8.970  1.00  0.00            
ATOM     93  O24 BCD     1       2.860  31.200   9.780  1.00  0.00            
ATOM     94  C30 BCD     1       1.730  32.010   7.820  1.00  0.00            
ATOM     95  O25 BCD     1       1.610  33.320   8.280  1.00  0.00            
ATOM     96  H41 BCD     1       4.070  30.870  11.340  1.00  0.00            
ATOM     97  H42 BCD     1       1.970  31.610  12.140  1.00  0.00            
ATOM     98  H43 BCD     1       1.980  28.750  12.560  1.00  0.00            
ATOM     99  H44 BCD     1       0.600  29.310  10.880  1.00  0.00            
ATOM    100  H45 BCD     1      -1.250  30.610  11.610  1.00  0.00            
ATOM    101  H46 BCD     1       0.460  32.240  10.070  1.00  0.00            
ATOM    102  H47 BCD     1       1.720  29.950   8.570  1.00  0.00            
ATOM    103  H48 BCD     1       2.660  31.960   7.240  1.00  0.00            
ATOM    104  H49 BCD     1       0.980  31.740   7.070  1.00  0.00            
ATOM    105  H50 BCD     1       1.490  33.920   7.540  1.00  0.00            
ATOM    106  C31 BCD     1       6.540  26.470   9.450  1.00  0.00            
ATOM    107  O26 BCD     1       5.770  25.950   8.350  1.00  0.00            
ATOM    108  C32 BCD     1       5.870  26.220  10.800  1.00  0.00            
ATOM    109  O27 BCD     1       5.700  24.790  10.840  1.00  0.00            
ATOM    110  C33 BCD     1       4.500  26.950  11.020  1.00  0.00            
ATOM    111  C34 BCD     1       4.620  28.410  10.710  1.00  0.00            
ATOM    112  C35 BCD     1       5.430  28.550   9.390  1.00  0.00            
ATOM    113  O28 BCD     1       6.700  27.850   9.380  1.00  0.00            
ATOM    114  C36 BCD     1       5.850  29.970   9.060  1.00  0.00            
ATOM    115  O29 BCD     1       6.390  30.650  10.180  1.00  0.00            
ATOM    116  O30 BCD     1       4.040  26.690  12.350  1.00  0.00            
ATOM    117  H51 BCD     1       7.520  25.980   9.400  1.00  0.00            
ATOM    118  H52 BCD     1       6.580  26.560  11.570  1.00  0.00            
ATOM    119  H53 BCD     1       5.290  24.570  11.680  1.00  0.00            
ATOM    120  H54 BCD     1       3.790  26.600  10.260  1.00  0.00            
ATOM    121  H55 BCD     1       3.080  26.810  12.330  1.00  0.00            
ATOM    122  H56 BCD     1       5.130  28.870  11.570  1.00  0.00            
ATOM    123  H57 BCD     1       4.780  28.210   8.580  1.00  0.00            
ATOM    124  H58 BCD     1       6.650  29.940   8.320  1.00  0.00            
ATOM    125  H59 BCD     1       5.060  30.580   8.610  1.00  0.00            
ATOM    126  H60 BCD     1       6.990  30.000  10.560  1.00  0.00            
ATOM    127  C37 BCD     1       6.110  23.340   5.110  1.00  0.00            
ATOM    128  O31 BCD     1       4.730  23.640   4.820  1.00  0.00            
ATOM    129  C38 BCD     1       6.060  22.630   6.460  1.00  0.00            
ATOM    130  O32 BCD     1       5.120  21.490   6.350  1.00  0.00            
ATOM    131  C39 BCD     1       5.710  23.610   7.640  1.00  0.00            
ATOM    132  O33 BCD     1       5.940  23.020   8.970  1.00  0.00            
ATOM    133  C40 BCD     1       6.460  24.950   7.500  1.00  0.00            
ATOM    134  C41 BCD     1       6.520  25.590   6.080  1.00  0.00            
ATOM    135  O34 BCD     1       6.890  24.550   5.110  1.00  0.00            
ATOM    136  C42 BCD     1       7.510  26.720   5.910  1.00  0.00            
ATOM    137  O35 BCD     1       8.870  26.350   6.250  1.00  0.00            
ATOM    138  H61 BCD     1       6.470  22.700   4.300  1.00  0.00            
ATOM    139  H62 BCD     1       7.090  22.320   6.690  1.00  0.00            
ATOM    140  H63 BCD     1       5.160  21.100   7.230  1.00  0.00            
ATOM    141  H64 BCD     1       4.680  23.960   7.460  1.00  0.00            
ATOM    142  H65 BCD     1       5.890  23.740   9.600  1.00  0.00            
ATOM    143  H66 BCD     1       7.490  24.860   7.870  1.00  0.00            
ATOM    144  H67 BCD     1       5.550  25.980   5.730  1.00  0.00            
ATOM    145  H68 BCD     1       7.480  27.260   4.950  1.00  0.00            
ATOM    146  H69 BCD     1       7.130  27.460   6.620  1.00  0.00            
ATOM    147  H70 BCD     1       8.960  25.480   5.850  1.00  0.00            
ATOM    148  C1  EU9     2      -3.060  21.440  -1.180  1.00  0.00            
ATOM    149  S1  EU9     2      -1.580  20.830  -0.500  1.00  0.00            
ATOM    150  O1  EU9     2      -0.720  22.000  -0.270  1.00  0.00            
ATOM    151  O2  EU9     2      -1.150  19.740  -1.440  1.00  0.00            
ATOM    152  C2  EU9     2      -2.290  20.160   1.010  1.00  0.00            
ATOM    153  C3  EU9     2      -1.410  19.160   1.670  1.00  0.00            
ATOM    154  N1  EU9     2      -2.080  18.880   3.010  1.00  0.00            
ATOM    155  C4  EU9     2      -1.400  17.980   3.880  1.00  0.00            
ATOM    156  C5  EU9     2      -0.110  18.520   4.420  1.00  0.00            
ATOM    157  C6  EU9     2       0.980  17.830   4.300  1.00  0.00            
ATOM    158  C7  EU9     2       1.930  18.470   5.140  1.00  0.00            
ATOM    159  C8  EU9     2       1.220  19.510   5.710  1.00  0.00            
ATOM    160  C9  EU9     2       1.740  20.380   6.780  1.00  0.00            
ATOM    161  C10 EU9     2       2.320  19.750   7.870  1.00  0.00            
ATOM    162  C11 EU9     2       2.720  20.470   8.960  1.00  0.00            
ATOM    163  C12 EU9     2       2.500  21.900   8.950  1.00  0.00            
ATOM    164  N2  EU9     2       2.830  22.490  10.120  1.00  0.00            
ATOM    165  C13 EU9     2       2.620  23.850  10.060  1.00  0.00            
ATOM    166  N3  EU9     2       2.150  24.560   9.070  1.00  0.00            
ATOM    167  C14 EU9     2       1.780  23.840   7.970  1.00  0.00            
ATOM    168  N4  EU9     2       1.020  24.550   7.040  1.00  0.00            
ATOM    169  C15 EU9     2       1.180  25.750   6.540  1.00  0.00            
ATOM    170  C16 EU9     2       0.090  26.470   6.130  1.00  0.00            
ATOM    171  C17 EU9     2       0.290  27.830   5.720  1.00  0.00            
ATOM    172  C18 EU9     2       1.550  28.340   5.510  1.00  0.00            
ATOM    173  O3  EU9     2       1.630  29.720   5.230  1.00  0.00            
ATOM    174  C19 EU9     2       1.120  30.270   4.050  1.00  0.00            
ATOM    175  C20 EU9     2       2.040  29.830   2.890  1.00  0.00            
ATOM    176  C21 EU9     2       3.130  30.760   2.520  1.00  0.00            
ATOM    177  C22 EU9     2       3.990  30.420   1.520  1.00  0.00            
ATOM    178  C23 EU9     2       3.760  29.220   0.780  1.00  0.00            
ATOM    179  C24 EU9     2       2.710  28.380   1.070  1.00  0.00            
ATOM    180  F1  EU9     2       2.520  27.340   0.210  1.00  0.00            
ATOM    181  C25 EU9     2       1.820  28.700   2.080  1.00  0.00            
ATOM    182  C26 EU9     2       2.670  27.640   5.940  1.00  0.00            
ATOM    183  Cl1 EU9     2       4.170  28.510   5.910  1.00  0.00            
ATOM    184  C27 EU9     2       2.500  26.350   6.420  1.00  0.00            
ATOM    185  C28 EU9     2       1.990  22.470   7.890  1.00  0.00            
ATOM    186  C29 EU9     2       1.530  21.780   6.750  1.00  0.00            
ATOM    187  O4  EU9     2      -0.070  19.630   5.290  1.00  0.00            
ATOM    188  H1  EU9     2      -3.870  20.740  -0.950  1.00  0.00            
ATOM    189  H2  EU9     2      -3.260  22.440  -0.760  1.00  0.00            
ATOM    190  H3  EU9     2      -2.870  21.720  -2.230  1.00  0.00            
ATOM    191  H4  EU9     2      -3.240  19.640   0.880  1.00  0.00            
ATOM    192  H5  EU9     2      -2.410  21.070   1.610  1.00  0.00            
ATOM    193  H6  EU9     2      -0.390  19.540   1.770  1.00  0.00            
ATOM    194  H7  EU9     2      -1.350  18.260   1.050  1.00  0.00            
ATOM    195  H8  EU9     2      -2.280  19.730   3.530  1.00  0.00            
ATOM    196  H9  EU9     2      -1.350  17.000   3.380  1.00  0.00            
ATOM    197  H10 EU9     2      -2.070  17.820   4.740  1.00  0.00            
ATOM    198  H11 EU9     2       1.090  17.010   3.600  1.00  0.00            
ATOM    199  H12 EU9     2       2.970  18.220   5.280  1.00  0.00            
ATOM    200  H13 EU9     2       2.420  18.670   7.930  1.00  0.00            
ATOM    201  H14 EU9     2       3.140  19.960   9.820  1.00  0.00            
ATOM    202  H15 EU9     2       2.860  24.410  10.970  1.00  0.00            
ATOM    203  H16 EU9     2       0.080  24.160   7.050  1.00  0.00            
ATOM    204  H17 EU9     2      -0.850  25.930   6.140  1.00  0.00            
ATOM    205  H18 EU9     2      -0.540  28.460   5.440  1.00  0.00            
ATOM    206  H19 EU9     2       1.310  31.350   4.120  1.00  0.00            
ATOM    207  H20 EU9     2       0.070  29.980   3.920  1.00  0.00            
ATOM    208  H21 EU9     2       3.300  31.670   3.090  1.00  0.00            
ATOM    209  H22 EU9     2       4.840  31.030   1.250  1.00  0.00            
ATOM    210  H23 EU9     2       4.550  28.920   0.100  1.00  0.00            
ATOM    211  H24 EU9     2       0.960  28.030   2.180  1.00  0.00            
ATOM    212  H25 EU9     2       3.340  25.920   6.970  1.00  0.00            
ATOM    213  H26 EU9     2       1.090  22.190   5.850  1.00  0.00            
TER
ENDMDL
MODEL        1
ATOM      1  C1  BCD     1       7.640  37.140  15.660  1.00  0.00            
ATOM      2  O1  BCD     1       7.360  35.960  16.450  1.00  0.00            
ATOM      3  C2  BCD     1       8.950  36.850  14.920  1.00  0.00            
ATOM      4  O2  BCD     1       9.050  35.590  14.230  1.00  0.00            
ATOM      5  C3  BCD     1      10.110  36.840  15.910  1.00  0.00            
ATOM      6  O3  BCD     1      11.450  36.620  15.310  1.00  0.00            
ATOM      7  C4  BCD     1      10.080  38.170  16.680  1.00  0.00            
ATOM      8  C5  BCD     1       8.730  38.450  17.410  1.00  0.00            
ATOM      9  O4  BCD     1       7.690  38.300  16.460  1.00  0.00            
ATOM     10  C6  BCD     1       8.720  39.840  18.020  1.00  0.00            
ATOM     11  O5  BCD     1       8.690  40.880  17.050  1.00  0.00            
ATOM     12  H1  BCD     1       6.910  37.240  14.860  1.00  0.00            
ATOM     13  H2  BCD     1       9.090  37.680  14.220  1.00  0.00            
ATOM     14  H3  BCD     1       9.990  35.410  14.240  1.00  0.00            
ATOM     15  H4  BCD     1       9.820  36.010  16.560  1.00  0.00            
ATOM     16  H5  BCD     1      12.090  36.890  15.980  1.00  0.00            
ATOM     17  H6  BCD     1      10.220  39.050  16.040  1.00  0.00            
ATOM     18  H7  BCD     1       8.640  37.690  18.210  1.00  0.00            
ATOM     19  H8  BCD     1       7.880  39.920  18.710  1.00  0.00            
ATOM     20  H9  BCD     1       9.630  40.050  18.600  1.00  0.00            
ATOM     21  H10 BCD     1       9.480  41.410  16.980  1.00  0.00            
ATOM     22  C7  BCD     1       4.290  33.430  17.400  1.00  0.00            
ATOM     23  O6  BCD     1       5.120  32.730  18.300  1.00  0.00            
ATOM     24  C8  BCD     1       4.720  33.410  16.030  1.00  0.00            
ATOM     25  O7  BCD     1       4.760  32.000  15.640  1.00  0.00            
ATOM     26  C9  BCD     1       6.100  34.090  15.920  1.00  0.00            
ATOM     27  O8  BCD     1       6.490  34.070  14.560  1.00  0.00            
ATOM     28  C10 BCD     1       6.020  35.470  16.470  1.00  0.00            
ATOM     29  C11 BCD     1       5.320  35.630  17.780  1.00  0.00            
ATOM     30  O9  BCD     1       4.140  34.780  17.810  1.00  0.00            
ATOM     31  C12 BCD     1       4.920  37.060  17.910  1.00  0.00            
ATOM     32  O10 BCD     1       4.260  37.250  19.180  1.00  0.00            
ATOM     33  H11 BCD     1       3.270  33.040  17.460  1.00  0.00            
ATOM     34  H12 BCD     1       4.050  33.960  15.360  1.00  0.00            
ATOM     35  H13 BCD     1       5.200  32.050  14.790  1.00  0.00            
ATOM     36  H14 BCD     1       6.830  33.480  16.460  1.00  0.00            
ATOM     37  H15 BCD     1       7.390  34.400  14.430  1.00  0.00            
ATOM     38  H16 BCD     1       5.510  36.110  15.730  1.00  0.00            
ATOM     39  H17 BCD     1       6.070  35.290  18.510  1.00  0.00            
ATOM     40  H18 BCD     1       5.740  37.790  17.890  1.00  0.00            
ATOM     41  H19 BCD     1       4.220  37.250  17.090  1.00  0.00            
ATOM     42  H20 BCD     1       3.400  37.620  18.980  1.00  0.00            
ATOM     43  C13 BCD     1       4.420  30.160  21.590  1.00  0.00            
ATOM     44  O11 BCD     1       5.770  29.670  21.750  1.00  0.00            
ATOM     45  C14 BCD     1       3.730  29.870  20.260  1.00  0.00            
ATOM     46  O12 BCD     1       3.590  28.440  19.970  1.00  0.00            
ATOM     47  C15 BCD     1       4.480  30.600  19.110  1.00  0.00            
ATOM     48  O13 BCD     1       4.040  30.240  17.790  1.00  0.00            
ATOM     49  C16 BCD     1       4.470  32.060  19.370  1.00  0.00            
ATOM     50  C17 BCD     1       5.150  32.330  20.720  1.00  0.00            
ATOM     51  O14 BCD     1       4.340  31.630  21.660  1.00  0.00            
ATOM     52  C18 BCD     1       5.240  33.780  21.190  1.00  0.00            
ATOM     53  O15 BCD     1       4.050  34.520  20.980  1.00  0.00            
ATOM     54  H21 BCD     1       3.760  29.840  22.390  1.00  0.00            
ATOM     55  H22 BCD     1       2.710  30.280  20.250  1.00  0.00            
ATOM     56  H23 BCD     1       4.460  28.110  19.720  1.00  0.00            
ATOM     57  H24 BCD     1       5.530  30.300  19.180  1.00  0.00            
ATOM     58  H25 BCD     1       4.310  30.910  17.150  1.00  0.00            
ATOM     59  H26 BCD     1       3.430  32.400  19.520  1.00  0.00            
ATOM     60  H27 BCD     1       6.130  31.840  20.670  1.00  0.00            
ATOM     61  H28 BCD     1       5.590  33.800  22.230  1.00  0.00            
ATOM     62  H29 BCD     1       6.080  34.160  20.580  1.00  0.00            
ATOM     63  H30 BCD     1       4.160  34.920  20.110  1.00  0.00            
ATOM     64  C19 BCD     1       8.400  29.850  24.970  1.00  0.00            
ATOM     65  O16 BCD     1       8.930  30.930  24.250  1.00  0.00            
ATOM     66  C20 BCD     1       8.380  28.550  24.220  1.00  0.00            
ATOM     67  O17 BCD     1       9.730  28.010  24.030  1.00  0.00            
ATOM     68  C21 BCD     1       7.590  28.690  22.920  1.00  0.00            
ATOM     69  O18 BCD     1       7.540  27.420  22.230  1.00  0.00            
ATOM     70  C22 BCD     1       6.180  29.270  23.070  1.00  0.00            
ATOM     71  C23 BCD     1       6.160  30.350  24.100  1.00  0.00            
ATOM     72  O19 BCD     1       7.010  30.030  25.240  1.00  0.00            
ATOM     73  C24 BCD     1       4.820  30.750  24.600  1.00  0.00            
ATOM     74  O20 BCD     1       3.920  29.710  25.000  1.00  0.00            
ATOM     75  H31 BCD     1       8.930  29.750  25.930  1.00  0.00            
ATOM     76  H32 BCD     1       7.820  27.840  24.840  1.00  0.00            
ATOM     77  H33 BCD     1      10.210  28.540  23.380  1.00  0.00            
ATOM     78  H34 BCD     1       8.100  29.420  22.280  1.00  0.00            
ATOM     79  H35 BCD     1       8.390  27.000  22.100  1.00  0.00            
ATOM     80  H36 BCD     1       5.460  28.480  23.300  1.00  0.00            
ATOM     81  H37 BCD     1       6.610  31.240  23.640  1.00  0.00            
ATOM     82  H38 BCD     1       5.030  31.510  25.370  1.00  0.00            
ATOM     83  H39 BCD     1       4.370  31.390  23.830  1.00  0.00            
ATOM     84  H40 BCD     1       3.090  30.190  25.080  1.00  0.00            
ATOM     85  C25 BCD     1      12.610  32.960  24.020  1.00  0.00            
ATOM     86  O21 BCD     1      12.230  34.140  23.300  1.00  0.00            
ATOM     87  C26 BCD     1      12.400  31.730  23.160  1.00  0.00            
ATOM     88  O22 BCD     1      13.040  31.820  21.880  1.00  0.00            
ATOM     89  C27 BCD     1      10.920  31.250  23.020  1.00  0.00            
ATOM     90  O23 BCD     1      10.900  29.930  22.330  1.00  0.00            
ATOM     91  C28 BCD     1      10.300  31.210  24.400  1.00  0.00            
ATOM     92  C29 BCD     1      10.490  32.460  25.230  1.00  0.00            
ATOM     93  O24 BCD     1      11.890  32.820  25.270  1.00  0.00            
ATOM     94  C30 BCD     1       9.980  32.420  26.680  1.00  0.00            
ATOM     95  O25 BCD     1      10.490  31.230  27.400  1.00  0.00            
ATOM     96  H41 BCD     1      13.670  33.020  24.310  1.00  0.00            
ATOM     97  H42 BCD     1      12.830  30.840  23.640  1.00  0.00            
ATOM     98  H43 BCD     1      12.710  32.620  21.470  1.00  0.00            
ATOM     99  H44 BCD     1      10.350  31.920  22.360  1.00  0.00            
ATOM    100  H45 BCD     1      11.000  29.890  21.370  1.00  0.00            
ATOM    101  H46 BCD     1      10.780  30.470  25.050  1.00  0.00            
ATOM    102  H47 BCD     1       9.980  33.240  24.660  1.00  0.00            
ATOM    103  H48 BCD     1      10.360  33.320  27.190  1.00  0.00            
ATOM    104  H49 BCD     1       8.890  32.440  26.660  1.00  0.00            
ATOM    105  H50 BCD     1      11.420  31.110  27.210  1.00  0.00            
ATOM    106  C31 BCD     1      13.740  37.740  22.320  1.00  0.00            
ATOM    107  O26 BCD     1      13.010  37.630  21.080  1.00  0.00            
ATOM    108  C32 BCD     1      14.810  36.720  22.510  1.00  0.00            
ATOM    109  O27 BCD     1      15.840  36.810  21.530  1.00  0.00            
ATOM    110  C33 BCD     1      14.220  35.320  22.420  1.00  0.00            
ATOM    111  C34 BCD     1      13.110  35.240  23.510  1.00  0.00            
ATOM    112  C35 BCD     1      12.140  36.480  23.560  1.00  0.00            
ATOM    113  O28 BCD     1      12.790  37.780  23.380  1.00  0.00            
ATOM    114  C36 BCD     1      11.330  36.540  24.880  1.00  0.00            
ATOM    115  O29 BCD     1      12.070  36.440  26.110  1.00  0.00            
ATOM    116  O30 BCD     1      15.170  34.240  22.620  1.00  0.00            
ATOM    117  H51 BCD     1      14.270  38.700  22.340  1.00  0.00            
ATOM    118  H52 BCD     1      15.230  36.950  23.500  1.00  0.00            
ATOM    119  H53 BCD     1      16.690  36.770  21.980  1.00  0.00            
ATOM    120  H54 BCD     1      13.740  35.320  21.430  1.00  0.00            
ATOM    121  H55 BCD     1      15.780  34.300  21.880  1.00  0.00            
ATOM    122  H56 BCD     1      13.580  35.200  24.500  1.00  0.00            
ATOM    123  H57 BCD     1      11.380  36.380  22.780  1.00  0.00            
ATOM    124  H58 BCD     1      10.830  37.520  24.920  1.00  0.00            
ATOM    125  H59 BCD     1      10.640  35.690  24.880  1.00  0.00            
ATOM    126  H60 BCD     1      12.490  37.280  26.320  1.00  0.00            
ATOM    127  C37 BCD     1      12.210  39.060  17.470  1.00  0.00            
ATOM    128  O31 BCD     1      11.170  38.110  17.690  1.00  0.00            
ATOM    129  C38 BCD     1      13.510  38.240  17.560  1.00  0.00            
ATOM    130  O32 BCD     1      13.630  37.240  16.540  1.00  0.00            
ATOM    131  C39 BCD     1      13.710  37.580  18.860  1.00  0.00            
ATOM    132  O33 BCD     1      14.970  36.940  19.020  1.00  0.00            
ATOM    133  C40 BCD     1      13.450  38.550  20.040  1.00  0.00            
ATOM    134  C41 BCD     1      12.240  39.510  19.820  1.00  0.00            
ATOM    135  O34 BCD     1      12.180  40.060  18.510  1.00  0.00            
ATOM    136  C42 BCD     1      12.340  40.720  20.740  1.00  0.00            
ATOM    137  O35 BCD     1      13.500  41.590  20.530  1.00  0.00            
ATOM    138  H61 BCD     1      12.150  39.530  16.480  1.00  0.00            
ATOM    139  H62 BCD     1      14.350  38.930  17.400  1.00  0.00            
ATOM    140  H63 BCD     1      14.410  36.750  16.820  1.00  0.00            
ATOM    141  H64 BCD     1      12.980  36.760  18.870  1.00  0.00            
ATOM    142  H65 BCD     1      15.220  36.850  19.950  1.00  0.00            
ATOM    143  H66 BCD     1      14.380  39.020  20.380  1.00  0.00            
ATOM    144  H67 BCD     1      11.250  39.050  19.970  1.00  0.00            
ATOM    145  H68 BCD     1      11.480  41.380  20.610  1.00  0.00            
ATOM    146  H69 BCD     1      12.220  40.320  21.760  1.00  0.00            
ATOM    147  H70 BCD     1      13.820  41.540  19.630  1.00  0.00            
ATOM    148  C1  EU9     2      10.390  33.040   7.590  1.00  0.00            
ATOM    149  S1  EU9     2       9.290  33.330   8.920  1.00  0.00            
ATOM    150  O1  EU9     2       8.000  33.630   8.320  1.00  0.00            
ATOM    151  O2  EU9     2       9.950  34.140   9.910  1.00  0.00            
ATOM    152  C2  EU9     2       9.290  31.640   9.650  1.00  0.00            
ATOM    153  C3  EU9     2       8.280  31.700  10.750  1.00  0.00            
ATOM    154  N1  EU9     2       8.170  30.360  11.290  1.00  0.00            
ATOM    155  C4  EU9     2       7.080  30.230  12.350  1.00  0.00            
ATOM    156  C5  EU9     2       7.560  30.590  13.730  1.00  0.00            
ATOM    157  C6  EU9     2       6.980  30.170  14.900  1.00  0.00            
ATOM    158  C7  EU9     2       7.780  30.760  15.910  1.00  0.00            
ATOM    159  C8  EU9     2       8.680  31.520  15.190  1.00  0.00            
ATOM    160  C9  EU9     2       9.830  32.170  15.820  1.00  0.00            
ATOM    161  C10 EU9     2      10.990  32.370  15.110  1.00  0.00            
ATOM    162  C11 EU9     2      12.170  32.920  15.700  1.00  0.00            
ATOM    163  C12 EU9     2      12.150  33.240  17.020  1.00  0.00            
ATOM    164  N2  EU9     2      13.280  33.720  17.540  1.00  0.00            
ATOM    165  C13 EU9     2      13.220  34.070  18.850  1.00  0.00            
ATOM    166  N3  EU9     2      12.110  34.020  19.620  1.00  0.00            
ATOM    167  C14 EU9     2      10.990  33.590  19.010  1.00  0.00            
ATOM    168  N4  EU9     2       9.830  33.500  19.860  1.00  0.00            
ATOM    169  C15 EU9     2       9.250  34.430  20.800  1.00  0.00            
ATOM    170  C16 EU9     2       8.620  33.920  21.930  1.00  0.00            
ATOM    171  C17 EU9     2       8.100  34.770  22.920  1.00  0.00            
ATOM    172  C18 EU9     2       8.270  36.150  22.900  1.00  0.00            
ATOM    173  O3  EU9     2       7.870  36.930  23.920  1.00  0.00            
ATOM    174  C19 EU9     2       6.680  36.750  24.660  1.00  0.00            
ATOM    175  C20 EU9     2       7.070  36.160  25.990  1.00  0.00            
ATOM    176  C21 EU9     2       8.240  36.560  26.640  1.00  0.00            
ATOM    177  C22 EU9     2       8.740  35.960  27.780  1.00  0.00            
ATOM    178  C23 EU9     2       8.000  34.950  28.440  1.00  0.00            
ATOM    179  C24 EU9     2       6.920  34.410  27.740  1.00  0.00            
ATOM    180  F1  EU9     2       6.130  33.390  28.210  1.00  0.00            
ATOM    181  C25 EU9     2       6.520  34.960  26.520  1.00  0.00            
ATOM    182  C26 EU9     2       8.860  36.670  21.730  1.00  0.00            
ATOM    183  Cl1 EU9     2       9.180  38.340  21.600  1.00  0.00            
ATOM    184  C27 EU9     2       9.340  35.820  20.710  1.00  0.00            
ATOM    185  C28 EU9     2      10.960  33.130  17.720  1.00  0.00            
ATOM    186  C29 EU9     2       9.750  32.680  17.130  1.00  0.00            
ATOM    187  O4  EU9     2       8.510  31.550  13.860  1.00  0.00            
ATOM    188  H1  EU9     2      11.400  33.430   7.790  1.00  0.00            
ATOM    189  H2  EU9     2      10.460  31.960   7.420  1.00  0.00            
ATOM    190  H3  EU9     2       9.920  33.670   6.820  1.00  0.00            
ATOM    191  H4  EU9     2      10.320  31.680  10.020  1.00  0.00            
ATOM    192  H5  EU9     2       9.200  30.810   8.940  1.00  0.00            
ATOM    193  H6  EU9     2       7.290  32.050  10.420  1.00  0.00            
ATOM    194  H7  EU9     2       8.550  32.360  11.580  1.00  0.00            
ATOM    195  H8  EU9     2       9.090  30.270  11.720  1.00  0.00            
ATOM    196  H9  EU9     2       6.850  29.170  12.470  1.00  0.00            
ATOM    197  H10 EU9     2       6.170  30.770  12.070  1.00  0.00            
ATOM    198  H11 EU9     2       6.200  29.430  15.040  1.00  0.00            
ATOM    199  H12 EU9     2       7.720  30.570  16.970  1.00  0.00            
ATOM    200  H13 EU9     2      11.070  31.990  14.090  1.00  0.00            
ATOM    201  H14 EU9     2      13.070  33.070  15.120  1.00  0.00            
ATOM    202  H15 EU9     2      14.090  34.510  19.340  1.00  0.00            
ATOM    203  H16 EU9     2       9.390  32.590  19.750  1.00  0.00            
ATOM    204  H17 EU9     2       8.470  32.850  22.000  1.00  0.00            
ATOM    205  H18 EU9     2       7.550  34.320  23.740  1.00  0.00            
ATOM    206  H19 EU9     2       5.940  36.110  24.160  1.00  0.00            
ATOM    207  H20 EU9     2       6.190  37.700  24.910  1.00  0.00            
ATOM    208  H21 EU9     2       8.880  37.280  26.140  1.00  0.00            
ATOM    209  H22 EU9     2       9.740  36.250  28.090  1.00  0.00            
ATOM    210  H23 EU9     2       8.210  34.470  29.380  1.00  0.00            
ATOM    211  H24 EU9     2       5.560  34.580  26.160  1.00  0.00            
ATOM    212  H25 EU9     2       9.720  36.340  19.830  1.00  0.00            
ATOM    213  H26 EU9     2       8.880  32.600  17.780  1.00  0.00            
TER
ENDMDL
MODEL        1
ATOM      1  C1  BCD     1       8.970  35.940  14.740  1.00  0.00            
ATOM      2  O1  BCD     1       8.290  35.200  15.870  1.00  0.00            
ATOM      3  C2  BCD     1       7.950  36.310  13.730  1.00  0.00            
ATOM      4  O2  BCD     1       6.960  37.150  14.330  1.00  0.00            
ATOM      5  C3  BCD     1       7.230  35.000  13.170  1.00  0.00            
ATOM      6  O3  BCD     1       6.290  35.340  12.160  1.00  0.00            
ATOM      7  C4  BCD     1       8.280  33.970  12.670  1.00  0.00            
ATOM      8  C5  BCD     1       9.360  33.780  13.760  1.00  0.00            
ATOM      9  O4  BCD     1       9.950  35.060  14.100  1.00  0.00            
ATOM     10  C6  BCD     1      10.520  32.890  13.340  1.00  0.00            
ATOM     11  O5  BCD     1      11.490  32.960  14.410  1.00  0.00            
ATOM     12  H1  BCD     1       9.530  36.800  15.120  1.00  0.00            
ATOM     13  H2  BCD     1       8.420  36.890  12.930  1.00  0.00            
ATOM     14  H3  BCD     1       6.300  37.420  13.690  1.00  0.00            
ATOM     15  H4  BCD     1       6.780  34.470  14.020  1.00  0.00            
ATOM     16  H5  BCD     1       5.660  36.010  12.440  1.00  0.00            
ATOM     17  H6  BCD     1       8.870  34.430  11.870  1.00  0.00            
ATOM     18  H7  BCD     1       9.030  33.300  14.690  1.00  0.00            
ATOM     19  H8  BCD     1      10.170  31.880  13.110  1.00  0.00            
ATOM     20  H9  BCD     1      10.890  33.290  12.380  1.00  0.00            
ATOM     21  H10 BCD     1      11.470  33.910  14.580  1.00  0.00            
ATOM     22  C7  BCD     1       7.590  35.420  19.970  1.00  0.00            
ATOM     23  O6  BCD     1       6.370  34.630  19.800  1.00  0.00            
ATOM     24  C8  BCD     1       7.470  36.680  19.230  1.00  0.00            
ATOM     25  O7  BCD     1       6.410  37.450  19.690  1.00  0.00            
ATOM     26  C9  BCD     1       7.290  36.500  17.700  1.00  0.00            
ATOM     27  O8  BCD     1       7.190  37.820  17.030  1.00  0.00            
ATOM     28  C10 BCD     1       8.570  35.730  17.160  1.00  0.00            
ATOM     29  C11 BCD     1       8.810  34.480  18.010  1.00  0.00            
ATOM     30  O9  BCD     1       8.760  34.800  19.410  1.00  0.00            
ATOM     31  C12 BCD     1      10.100  33.740  17.790  1.00  0.00            
ATOM     32  O10 BCD     1      11.190  34.610  17.860  1.00  0.00            
ATOM     33  H11 BCD     1       7.700  35.650  21.030  1.00  0.00            
ATOM     34  H12 BCD     1       8.430  37.180  19.410  1.00  0.00            
ATOM     35  H13 BCD     1       5.620  36.930  19.860  1.00  0.00            
ATOM     36  H14 BCD     1       6.310  36.010  17.560  1.00  0.00            
ATOM     37  H15 BCD     1       6.950  37.600  16.130  1.00  0.00            
ATOM     38  H16 BCD     1       9.490  36.320  17.120  1.00  0.00            
ATOM     39  H17 BCD     1       7.950  33.810  17.880  1.00  0.00            
ATOM     40  H18 BCD     1      10.280  32.970  18.550  1.00  0.00            
ATOM     41  H19 BCD     1       9.950  33.290  16.800  1.00  0.00            
ATOM     42  H20 BCD     1      11.120  35.150  18.660  1.00  0.00            
ATOM     43  C13 BCD     1       4.030  31.870  21.950  1.00  0.00            
ATOM     44  O11 BCD     1       3.180  31.710  20.810  1.00  0.00            
ATOM     45  C14 BCD     1       3.880  33.370  22.400  1.00  0.00            
ATOM     46  O12 BCD     1       2.490  33.600  22.640  1.00  0.00            
ATOM     47  C15 BCD     1       4.490  34.260  21.300  1.00  0.00            
ATOM     48  O13 BCD     1       4.310  35.590  21.800  1.00  0.00            
ATOM     49  C16 BCD     1       5.940  33.890  20.970  1.00  0.00            
ATOM     50  C17 BCD     1       6.070  32.420  20.620  1.00  0.00            
ATOM     51  O14 BCD     1       5.420  31.580  21.580  1.00  0.00            
ATOM     52  C18 BCD     1       7.490  32.030  20.430  1.00  0.00            
ATOM     53  O15 BCD     1       8.340  32.460  21.540  1.00  0.00            
ATOM     54  H21 BCD     1       3.610  31.150  22.660  1.00  0.00            
ATOM     55  H22 BCD     1       4.440  33.540  23.330  1.00  0.00            
ATOM     56  H23 BCD     1       2.410  34.400  23.170  1.00  0.00            
ATOM     57  H24 BCD     1       3.860  34.130  20.410  1.00  0.00            
ATOM     58  H25 BCD     1       4.910  35.620  22.550  1.00  0.00            
ATOM     59  H26 BCD     1       6.530  34.190  21.840  1.00  0.00            
ATOM     60  H27 BCD     1       5.530  32.280  19.670  1.00  0.00            
ATOM     61  H28 BCD     1       7.550  30.930  20.440  1.00  0.00            
ATOM     62  H29 BCD     1       8.020  32.280  19.510  1.00  0.00            
ATOM     63  H30 BCD     1       9.280  32.280  21.460  1.00  0.00            
ATOM     64  C19 BCD     1       0.250  29.020  19.510  1.00  0.00            
ATOM     65  O16 BCD     1       0.420  29.300  18.100  1.00  0.00            
ATOM     66  C20 BCD     1      -0.200  30.240  20.260  1.00  0.00            
ATOM     67  O17 BCD     1      -1.320  30.830  19.720  1.00  0.00            
ATOM     68  C21 BCD     1       0.970  31.340  20.230  1.00  0.00            
ATOM     69  O18 BCD     1       0.650  32.540  21.010  1.00  0.00            
ATOM     70  C22 BCD     1       2.200  30.690  20.830  1.00  0.00            
ATOM     71  C23 BCD     1       2.590  29.490  19.990  1.00  0.00            
ATOM     72  O19 BCD     1       1.480  28.600  20.000  1.00  0.00            
ATOM     73  C24 BCD     1       3.840  28.790  20.560  1.00  0.00            
ATOM     74  O20 BCD     1       4.180  27.650  19.750  1.00  0.00            
ATOM     75  H31 BCD     1      -0.390  28.150  19.690  1.00  0.00            
ATOM     76  H32 BCD     1      -0.360  29.990  21.310  1.00  0.00            
ATOM     77  H33 BCD     1      -1.420  31.680  20.170  1.00  0.00            
ATOM     78  H34 BCD     1       1.170  31.700  19.210  1.00  0.00            
ATOM     79  H35 BCD     1       1.450  32.910  21.390  1.00  0.00            
ATOM     80  H36 BCD     1       2.030  30.280  21.840  1.00  0.00            
ATOM     81  H37 BCD     1       2.740  29.750  18.930  1.00  0.00            
ATOM     82  H38 BCD     1       4.680  29.480  20.430  1.00  0.00            
ATOM     83  H39 BCD     1       3.710  28.480  21.600  1.00  0.00            
ATOM     84  H40 BCD     1       4.930  27.850  19.190  1.00  0.00            
ATOM     85  C25 BCD     1      -0.410  27.940  14.380  1.00  0.00            
ATOM     86  O21 BCD     1       0.740  28.640  13.950  1.00  0.00            
ATOM     87  C26 BCD     1      -1.440  28.960  14.940  1.00  0.00            
ATOM     88  O22 BCD     1      -1.840  29.980  13.980  1.00  0.00            
ATOM     89  C27 BCD     1      -0.810  29.500  16.180  1.00  0.00            
ATOM     90  O23 BCD     1      -1.640  30.410  16.890  1.00  0.00            
ATOM     91  C28 BCD     1      -0.290  28.560  17.250  1.00  0.00            
ATOM     92  C29 BCD     1       0.610  27.560  16.510  1.00  0.00            
ATOM     93  O24 BCD     1      -0.090  27.010  15.410  1.00  0.00            
ATOM     94  C30 BCD     1       1.280  26.490  17.390  1.00  0.00            
ATOM     95  O25 BCD     1       0.340  25.690  18.050  1.00  0.00            
ATOM     96  H41 BCD     1      -0.870  27.430  13.530  1.00  0.00            
ATOM     97  H42 BCD     1      -2.380  28.450  15.200  1.00  0.00            
ATOM     98  H43 BCD     1      -2.110  30.830  14.340  1.00  0.00            
ATOM     99  H44 BCD     1      -0.030  30.120  15.730  1.00  0.00            
ATOM    100  H45 BCD     1      -1.140  30.910  17.540  1.00  0.00            
ATOM    101  H46 BCD     1      -1.110  28.000  17.710  1.00  0.00            
ATOM    102  H47 BCD     1       1.440  28.090  16.020  1.00  0.00            
ATOM    103  H48 BCD     1       1.850  25.870  16.690  1.00  0.00            
ATOM    104  H49 BCD     1       1.960  27.010  18.080  1.00  0.00            
ATOM    105  H50 BCD     1      -0.140  25.230  17.360  1.00  0.00            
ATOM    106  C31 BCD     1       3.300  29.300  10.820  1.00  0.00            
ATOM    107  O26 BCD     1       4.080  30.270  11.510  1.00  0.00            
ATOM    108  C32 BCD     1       1.830  29.770  10.580  1.00  0.00            
ATOM    109  O27 BCD     1       1.780  30.990   9.900  1.00  0.00            
ATOM    110  C33 BCD     1       0.990  29.770  11.920  1.00  0.00            
ATOM    111  C34 BCD     1       1.210  28.390  12.630  1.00  0.00            
ATOM    112  C35 BCD     1       2.710  28.020  12.670  1.00  0.00            
ATOM    113  O28 BCD     1       3.260  28.070  11.340  1.00  0.00            
ATOM    114  C36 BCD     1       2.930  26.570  13.220  1.00  0.00            
ATOM    115  O29 BCD     1       2.470  25.470  12.400  1.00  0.00            
ATOM    116  O30 BCD     1      -0.410  29.950  11.580  1.00  0.00            
ATOM    117  H51 BCD     1       3.610  29.280   9.770  1.00  0.00            
ATOM    118  H52 BCD     1       1.260  29.120   9.910  1.00  0.00            
ATOM    119  H53 BCD     1       0.870  31.210   9.710  1.00  0.00            
ATOM    120  H54 BCD     1       1.310  30.630  12.520  1.00  0.00            
ATOM    121  H55 BCD     1      -0.870  30.080  12.420  1.00  0.00            
ATOM    122  H56 BCD     1       0.700  27.530  12.190  1.00  0.00            
ATOM    123  H57 BCD     1       3.220  28.760  13.300  1.00  0.00            
ATOM    124  H58 BCD     1       3.920  26.350  13.630  1.00  0.00            
ATOM    125  H59 BCD     1       2.370  26.650  14.170  1.00  0.00            
ATOM    126  H60 BCD     1       3.090  25.390  11.670  1.00  0.00            
ATOM    127  C37 BCD     1       7.840  32.100  11.130  1.00  0.00            
ATOM    128  O31 BCD     1       7.560  32.730  12.380  1.00  0.00            
ATOM    129  C38 BCD     1       6.760  32.530  10.120  1.00  0.00            
ATOM    130  O32 BCD     1       6.700  33.910   9.880  1.00  0.00            
ATOM    131  C39 BCD     1       5.430  32.090  10.600  1.00  0.00            
ATOM    132  O33 BCD     1       4.320  32.380   9.650  1.00  0.00            
ATOM    133  C40 BCD     1       5.310  30.620  10.890  1.00  0.00            
ATOM    134  C41 BCD     1       6.510  30.050  11.680  1.00  0.00            
ATOM    135  O34 BCD     1       7.690  30.720  11.250  1.00  0.00            
ATOM    136  C42 BCD     1       6.760  28.590  11.620  1.00  0.00            
ATOM    137  O35 BCD     1       7.250  28.340  10.320  1.00  0.00            
ATOM    138  H61 BCD     1       8.860  32.390  10.840  1.00  0.00            
ATOM    139  H62 BCD     1       6.960  31.980   9.190  1.00  0.00            
ATOM    140  H63 BCD     1       6.720  34.220  10.790  1.00  0.00            
ATOM    141  H64 BCD     1       5.210  32.680  11.500  1.00  0.00            
ATOM    142  H65 BCD     1       3.560  31.800   9.710  1.00  0.00            
ATOM    143  H66 BCD     1       5.350  30.130   9.900  1.00  0.00            
ATOM    144  H67 BCD     1       6.320  30.290  12.730  1.00  0.00            
ATOM    145  H68 BCD     1       7.540  28.330  12.340  1.00  0.00            
ATOM    146  H69 BCD     1       5.870  27.950  11.750  1.00  0.00            
ATOM    147  H70 BCD     1       7.860  29.000   9.970  1.00  0.00            
ATOM    148  C1  EU9     2      -1.550  30.310  26.710  1.00  0.00            
ATOM    149  S1  EU9     2       0.070  30.720  25.990  1.00  0.00            
ATOM    150  O1  EU9     2       0.830  29.440  25.850  1.00  0.00            
ATOM    151  O2  EU9     2       0.590  31.790  26.740  1.00  0.00            
ATOM    152  C2  EU9     2      -0.090  31.240  24.330  1.00  0.00            
ATOM    153  C3  EU9     2      -0.890  32.550  24.250  1.00  0.00            
ATOM    154  N1  EU9     2      -1.330  32.780  22.850  1.00  0.00            
ATOM    155  C4  EU9     2      -2.170  33.930  22.810  1.00  0.00            
ATOM    156  C5  EU9     2      -2.640  34.140  21.420  1.00  0.00            
ATOM    157  C6  EU9     2      -3.920  34.530  21.220  1.00  0.00            
ATOM    158  C7  EU9     2      -4.160  34.230  19.850  1.00  0.00            
ATOM    159  C8  EU9     2      -2.950  33.740  19.420  1.00  0.00            
ATOM    160  C9  EU9     2      -2.740  33.540  18.010  1.00  0.00            
ATOM    161  C10 EU9     2      -3.750  33.010  17.100  1.00  0.00            
ATOM    162  C11 EU9     2      -3.470  32.730  15.750  1.00  0.00            
ATOM    163  C12 EU9     2      -2.170  33.020  15.310  1.00  0.00            
ATOM    164  N2  EU9     2      -1.890  32.640  14.040  1.00  0.00            
ATOM    165  C13 EU9     2      -0.640  32.830  13.580  1.00  0.00            
ATOM    166  N3  EU9     2       0.370  33.270  14.290  1.00  0.00            
ATOM    167  C14 EU9     2       0.080  33.610  15.520  1.00  0.00            
ATOM    168  N4  EU9     2       1.170  33.930  16.250  1.00  0.00            
ATOM    169  C15 EU9     2       2.370  33.250  16.430  1.00  0.00            
ATOM    170  C16 EU9     2       3.370  33.920  17.120  1.00  0.00            
ATOM    171  C17 EU9     2       4.590  33.310  17.390  1.00  0.00            
ATOM    172  C18 EU9     2       4.830  32.040  16.920  1.00  0.00            
ATOM    173  O3  EU9     2       6.090  31.530  17.130  1.00  0.00            
ATOM    174  C19 EU9     2       7.050  31.780  16.100  1.00  0.00            
ATOM    175  C20 EU9     2       8.120  30.780  16.200  1.00  0.00            
ATOM    176  C21 EU9     2       8.660  30.210  15.050  1.00  0.00            
ATOM    177  C22 EU9     2       9.830  29.390  15.050  1.00  0.00            
ATOM    178  C23 EU9     2      10.370  29.030  16.320  1.00  0.00            
ATOM    179  C24 EU9     2       9.880  29.610  17.450  1.00  0.00            
ATOM    180  F1  EU9     2      10.260  29.300  18.670  1.00  0.00            
ATOM    181  C25 EU9     2       8.750  30.480  17.400  1.00  0.00            
ATOM    182  C26 EU9     2       3.780  31.280  16.400  1.00  0.00            
ATOM    183  Cl1 EU9     2       4.110  29.660  15.850  1.00  0.00            
ATOM    184  C27 EU9     2       2.600  31.880  15.990  1.00  0.00            
ATOM    185  C28 EU9     2      -1.200  33.590  16.110  1.00  0.00            
ATOM    186  C29 EU9     2      -1.480  33.780  17.450  1.00  0.00            
ATOM    187  O4  EU9     2      -1.950  33.620  20.350  1.00  0.00            
ATOM    188  H1  EU9     2      -1.410  29.540  27.470  1.00  0.00            
ATOM    189  H2  EU9     2      -1.930  31.250  27.120  1.00  0.00            
ATOM    190  H3  EU9     2      -2.240  29.910  25.950  1.00  0.00            
ATOM    191  H4  EU9     2      -0.590  30.400  23.840  1.00  0.00            
ATOM    192  H5  EU9     2       0.960  31.400  24.040  1.00  0.00            
ATOM    193  H6  EU9     2      -0.330  33.370  24.720  1.00  0.00            
ATOM    194  H7  EU9     2      -1.810  32.400  24.830  1.00  0.00            
ATOM    195  H8  EU9     2      -0.580  33.060  22.220  1.00  0.00            
ATOM    196  H9  EU9     2      -1.620  34.850  23.020  1.00  0.00            
ATOM    197  H10 EU9     2      -3.030  33.770  23.470  1.00  0.00            
ATOM    198  H11 EU9     2      -4.670  34.830  21.940  1.00  0.00            
ATOM    199  H12 EU9     2      -4.970  34.510  19.190  1.00  0.00            
ATOM    200  H13 EU9     2      -4.790  32.910  17.400  1.00  0.00            
ATOM    201  H14 EU9     2      -4.160  32.320  15.020  1.00  0.00            
ATOM    202  H15 EU9     2      -0.470  32.430  12.590  1.00  0.00            
ATOM    203  H16 EU9     2       1.080  34.850  16.650  1.00  0.00            
ATOM    204  H17 EU9     2       3.110  34.850  17.620  1.00  0.00            
ATOM    205  H18 EU9     2       5.350  33.890  17.920  1.00  0.00            
ATOM    206  H19 EU9     2       7.460  32.790  16.270  1.00  0.00            
ATOM    207  H20 EU9     2       6.530  31.810  15.130  1.00  0.00            
ATOM    208  H21 EU9     2       8.290  30.500  14.070  1.00  0.00            
ATOM    209  H22 EU9     2      10.220  28.960  14.130  1.00  0.00            
ATOM    210  H23 EU9     2      11.200  28.330  16.300  1.00  0.00            
ATOM    211  H24 EU9     2       8.360  30.890  18.330  1.00  0.00            
ATOM    212  H25 EU9     2       1.880  31.300  15.420  1.00  0.00            
ATOM    213  H26 EU9     2      -0.740  34.130  18.160  1.00  0.00            
TER
ENDMDL
MODEL        1
ATOM      1  C1  BCD     1      21.970  42.480  12.760  1.00  0.00            
ATOM      2  O1  BCD     1      21.450  41.230  13.290  1.00  0.00            
ATOM      3  C2  BCD     1      22.210  43.400  13.920  1.00  0.00            
ATOM      4  O2  BCD     1      22.950  42.890  14.970  1.00  0.00            
ATOM      5  C3  BCD     1      20.970  44.050  14.520  1.00  0.00            
ATOM      6  O3  BCD     1      21.300  45.050  15.450  1.00  0.00            
ATOM      7  C4  BCD     1      20.030  44.540  13.450  1.00  0.00            
ATOM      8  C5  BCD     1      19.760  43.500  12.340  1.00  0.00            
ATOM      9  O4  BCD     1      21.150  43.130  11.840  1.00  0.00            
ATOM     10  C6  BCD     1      19.010  44.030  11.220  1.00  0.00            
ATOM     11  O5  BCD     1      19.070  43.020  10.260  1.00  0.00            
ATOM     12  H1  BCD     1      22.950  42.220  12.330  1.00  0.00            
ATOM     13  H2  BCD     1      22.770  44.280  13.570  1.00  0.00            
ATOM     14  H3  BCD     1      23.070  43.530  15.680  1.00  0.00            
ATOM     15  H4  BCD     1      20.380  43.300  15.060  1.00  0.00            
ATOM     16  H5  BCD     1      20.600  45.690  15.530  1.00  0.00            
ATOM     17  H6  BCD     1      20.520  45.380  12.940  1.00  0.00            
ATOM     18  H7  BCD     1      19.290  42.620  12.800  1.00  0.00            
ATOM     19  H8  BCD     1      17.980  44.160  11.560  1.00  0.00            
ATOM     20  H9  BCD     1      19.400  44.970  10.820  1.00  0.00            
ATOM     21  H10 BCD     1      18.880  43.420   9.410  1.00  0.00            
ATOM     22  C7  BCD     1      21.850  37.280  13.720  1.00  0.00            
ATOM     23  O6  BCD     1      20.920  37.380  14.800  1.00  0.00            
ATOM     24  C8  BCD     1      23.140  38.000  13.970  1.00  0.00            
ATOM     25  O7  BCD     1      23.760  37.490  15.210  1.00  0.00            
ATOM     26  C9  BCD     1      22.830  39.510  14.000  1.00  0.00            
ATOM     27  O8  BCD     1      24.010  40.280  14.290  1.00  0.00            
ATOM     28  C10 BCD     1      22.040  40.030  12.740  1.00  0.00            
ATOM     29  C11 BCD     1      20.880  39.070  12.380  1.00  0.00            
ATOM     30  O9  BCD     1      21.250  37.710  12.480  1.00  0.00            
ATOM     31  C12 BCD     1      20.270  39.360  10.990  1.00  0.00            
ATOM     32  O10 BCD     1      21.210  39.110  10.000  1.00  0.00            
ATOM     33  H11 BCD     1      22.150  36.240  13.540  1.00  0.00            
ATOM     34  H12 BCD     1      23.730  37.670  13.110  1.00  0.00            
ATOM     35  H13 BCD     1      22.980  37.410  15.760  1.00  0.00            
ATOM     36  H14 BCD     1      22.090  39.780  14.760  1.00  0.00            
ATOM     37  H15 BCD     1      23.590  41.130  14.380  1.00  0.00            
ATOM     38  H16 BCD     1      22.690  40.280  11.900  1.00  0.00            
ATOM     39  H17 BCD     1      20.040  39.240  13.080  1.00  0.00            
ATOM     40  H18 BCD     1      19.430  38.690  10.760  1.00  0.00            
ATOM     41  H19 BCD     1      20.000  40.430  11.010  1.00  0.00            
ATOM     42  H20 BCD     1      21.990  38.730  10.420  1.00  0.00            
ATOM     43  C13 BCD     1      18.960  34.910  17.440  1.00  0.00            
ATOM     44  O11 BCD     1      17.890  35.860  17.550  1.00  0.00            
ATOM     45  C14 BCD     1      20.320  35.410  17.910  1.00  0.00            
ATOM     46  O12 BCD     1      20.380  35.660  19.290  1.00  0.00            
ATOM     47  C15 BCD     1      20.720  36.600  17.010  1.00  0.00            
ATOM     48  O13 BCD     1      21.990  37.190  17.310  1.00  0.00            
ATOM     49  C16 BCD     1      20.720  36.190  15.590  1.00  0.00            
ATOM     50  C17 BCD     1      19.410  35.460  15.190  1.00  0.00            
ATOM     51  O14 BCD     1      18.970  34.450  16.110  1.00  0.00            
ATOM     52  C18 BCD     1      19.550  34.890  13.750  1.00  0.00            
ATOM     53  O15 BCD     1      20.700  34.020  13.740  1.00  0.00            
ATOM     54  H21 BCD     1      18.610  34.080  18.070  1.00  0.00            
ATOM     55  H22 BCD     1      21.000  34.590  17.660  1.00  0.00            
ATOM     56  H23 BCD     1      21.290  35.500  19.580  1.00  0.00            
ATOM     57  H24 BCD     1      19.990  37.400  17.170  1.00  0.00            
ATOM     58  H25 BCD     1      22.040  37.530  18.200  1.00  0.00            
ATOM     59  H26 BCD     1      21.590  35.530  15.550  1.00  0.00            
ATOM     60  H27 BCD     1      18.600  36.200  15.140  1.00  0.00            
ATOM     61  H28 BCD     1      18.670  34.390  13.330  1.00  0.00            
ATOM     62  H29 BCD     1      19.790  35.680  13.030  1.00  0.00            
ATOM     63  H30 BCD     1      21.130  34.240  12.910  1.00  0.00            
ATOM     64  C19 BCD     1      14.070  36.430  18.940  1.00  0.00            
ATOM     65  O16 BCD     1      14.270  37.830  18.950  1.00  0.00            
ATOM     66  C20 BCD     1      15.050  35.700  19.890  1.00  0.00            
ATOM     67  O17 BCD     1      14.810  36.170  21.200  1.00  0.00            
ATOM     68  C21 BCD     1      16.460  36.030  19.400  1.00  0.00            
ATOM     69  O18 BCD     1      17.500  35.410  20.270  1.00  0.00            
ATOM     70  C22 BCD     1      16.590  35.480  18.010  1.00  0.00            
ATOM     71  C23 BCD     1      15.570  35.980  16.990  1.00  0.00            
ATOM     72  O19 BCD     1      14.260  35.950  17.580  1.00  0.00            
ATOM     73  C24 BCD     1      15.490  35.210  15.650  1.00  0.00            
ATOM     74  O20 BCD     1      15.310  33.810  15.690  1.00  0.00            
ATOM     75  H31 BCD     1      13.020  36.180  19.140  1.00  0.00            
ATOM     76  H32 BCD     1      14.880  34.620  19.940  1.00  0.00            
ATOM     77  H33 BCD     1      15.370  35.660  21.800  1.00  0.00            
ATOM     78  H34 BCD     1      16.760  37.090  19.390  1.00  0.00            
ATOM     79  H35 BCD     1      18.260  35.940  20.020  1.00  0.00            
ATOM     80  H36 BCD     1      16.510  34.390  18.120  1.00  0.00            
ATOM     81  H37 BCD     1      15.750  37.050  16.820  1.00  0.00            
ATOM     82  H38 BCD     1      14.720  35.650  15.010  1.00  0.00            
ATOM     83  H39 BCD     1      16.390  35.510  15.100  1.00  0.00            
ATOM     84  H40 BCD     1      15.720  33.550  14.860  1.00  0.00            
ATOM     85  C25 BCD     1      12.420  41.370  19.760  1.00  0.00            
ATOM     86  O21 BCD     1      13.390  42.020  18.930  1.00  0.00            
ATOM     87  C26 BCD     1      13.010  40.670  20.960  1.00  0.00            
ATOM     88  O22 BCD     1      13.610  41.620  21.820  1.00  0.00            
ATOM     89  C27 BCD     1      14.000  39.550  20.600  1.00  0.00            
ATOM     90  O23 BCD     1      14.300  38.800  21.780  1.00  0.00            
ATOM     91  C28 BCD     1      13.250  38.660  19.600  1.00  0.00            
ATOM     92  C29 BCD     1      12.510  39.370  18.450  1.00  0.00            
ATOM     93  O24 BCD     1      11.660  40.440  19.030  1.00  0.00            
ATOM     94  C30 BCD     1      11.590  38.520  17.620  1.00  0.00            
ATOM     95  O25 BCD     1      10.710  37.820  18.540  1.00  0.00            
ATOM     96  H41 BCD     1      11.710  42.110  20.160  1.00  0.00            
ATOM     97  H42 BCD     1      12.220  40.190  21.550  1.00  0.00            
ATOM     98  H43 BCD     1      14.130  41.040  22.380  1.00  0.00            
ATOM     99  H44 BCD     1      14.840  40.030  20.080  1.00  0.00            
ATOM    100  H45 BCD     1      14.590  37.940  21.470  1.00  0.00            
ATOM    101  H46 BCD     1      12.520  38.020  20.110  1.00  0.00            
ATOM    102  H47 BCD     1      13.180  39.830  17.720  1.00  0.00            
ATOM    103  H48 BCD     1      11.010  39.250  17.030  1.00  0.00            
ATOM    104  H49 BCD     1      12.090  37.890  16.870  1.00  0.00            
ATOM    105  H50 BCD     1       9.840  37.670  18.160  1.00  0.00            
ATOM    106  C31 BCD     1      14.280  45.640  17.290  1.00  0.00            
ATOM    107  O26 BCD     1      15.440  45.110  16.590  1.00  0.00            
ATOM    108  C32 BCD     1      14.420  45.610  18.800  1.00  0.00            
ATOM    109  O27 BCD     1      15.580  46.250  19.290  1.00  0.00            
ATOM    110  C33 BCD     1      14.450  44.130  19.230  1.00  0.00            
ATOM    111  C34 BCD     1      13.220  43.380  18.680  1.00  0.00            
ATOM    112  C35 BCD     1      13.130  43.570  17.190  1.00  0.00            
ATOM    113  O28 BCD     1      13.180  44.980  16.810  1.00  0.00            
ATOM    114  C36 BCD     1      11.790  43.010  16.630  1.00  0.00            
ATOM    115  O29 BCD     1      10.660  43.730  17.140  1.00  0.00            
ATOM    116  O30 BCD     1      14.380  44.110  20.630  1.00  0.00            
ATOM    117  H51 BCD     1      14.150  46.710  17.090  1.00  0.00            
ATOM    118  H52 BCD     1      13.580  46.140  19.270  1.00  0.00            
ATOM    119  H53 BCD     1      15.630  46.050  20.230  1.00  0.00            
ATOM    120  H54 BCD     1      15.380  43.730  18.810  1.00  0.00            
ATOM    121  H55 BCD     1      14.350  43.200  20.940  1.00  0.00            
ATOM    122  H56 BCD     1      12.280  43.850  18.990  1.00  0.00            
ATOM    123  H57 BCD     1      13.940  43.080  16.630  1.00  0.00            
ATOM    124  H58 BCD     1      11.720  43.130  15.540  1.00  0.00            
ATOM    125  H59 BCD     1      11.710  41.940  16.900  1.00  0.00            
ATOM    126  H60 BCD     1      10.720  44.670  16.920  1.00  0.00            
ATOM    127  C37 BCD     1      18.250  46.150  13.630  1.00  0.00            
ATOM    128  O31 BCD     1      18.700  44.880  14.000  1.00  0.00            
ATOM    129  C38 BCD     1      18.320  47.080  14.860  1.00  0.00            
ATOM    130  O32 BCD     1      19.700  47.260  15.230  1.00  0.00            
ATOM    131  C39 BCD     1      17.480  46.440  16.010  1.00  0.00            
ATOM    132  O33 BCD     1      17.340  47.280  17.120  1.00  0.00            
ATOM    133  C40 BCD     1      16.050  45.990  15.560  1.00  0.00            
ATOM    134  C41 BCD     1      16.030  45.210  14.210  1.00  0.00            
ATOM    135  O34 BCD     1      16.860  46.030  13.380  1.00  0.00            
ATOM    136  C42 BCD     1      14.680  45.000  13.540  1.00  0.00            
ATOM    137  O35 BCD     1      14.050  46.190  13.150  1.00  0.00            
ATOM    138  H61 BCD     1      18.860  46.560  12.810  1.00  0.00            
ATOM    139  H62 BCD     1      17.750  47.950  14.520  1.00  0.00            
ATOM    140  H63 BCD     1      19.720  48.110  15.670  1.00  0.00            
ATOM    141  H64 BCD     1      18.050  45.560  16.360  1.00  0.00            
ATOM    142  H65 BCD     1      16.790  46.910  17.820  1.00  0.00            
ATOM    143  H66 BCD     1      15.360  46.830  15.530  1.00  0.00            
ATOM    144  H67 BCD     1      16.500  44.240  14.410  1.00  0.00            
ATOM    145  H68 BCD     1      14.700  44.420  12.610  1.00  0.00            
ATOM    146  H69 BCD     1      14.010  44.560  14.280  1.00  0.00            
ATOM    147  H70 BCD     1      13.100  46.050  13.170  1.00  0.00            
ATOM    148  C1  EU9     2      22.630  38.350  22.500  1.00  0.00            
ATOM    149  S1  EU9     2      21.510  38.790  21.180  1.00  0.00            
ATOM    150  O1  EU9     2      21.780  38.190  19.930  1.00  0.00            
ATOM    151  O2  EU9     2      21.450  40.230  21.330  1.00  0.00            
ATOM    152  C2  EU9     2      19.960  38.240  21.800  1.00  0.00            
ATOM    153  C3  EU9     2      18.740  38.570  20.860  1.00  0.00            
ATOM    154  N1  EU9     2      17.410  38.340  21.460  1.00  0.00            
ATOM    155  C4  EU9     2      17.230  38.990  22.690  1.00  0.00            
ATOM    156  C5  EU9     2      16.910  40.470  22.590  1.00  0.00            
ATOM    157  C6  EU9     2      16.460  41.170  23.690  1.00  0.00            
ATOM    158  C7  EU9     2      16.680  42.530  23.470  1.00  0.00            
ATOM    159  C8  EU9     2      17.190  42.530  22.160  1.00  0.00            
ATOM    160  C9  EU9     2      17.890  43.680  21.610  1.00  0.00            
ATOM    161  C10 EU9     2      17.710  44.950  22.300  1.00  0.00            
ATOM    162  C11 EU9     2      18.260  46.100  21.660  1.00  0.00            
ATOM    163  C12 EU9     2      18.960  45.970  20.450  1.00  0.00            
ATOM    164  N2  EU9     2      19.380  47.070  19.860  1.00  0.00            
ATOM    165  C13 EU9     2      20.110  46.950  18.740  1.00  0.00            
ATOM    166  N3  EU9     2      20.360  45.850  18.120  1.00  0.00            
ATOM    167  C14 EU9     2      19.810  44.740  18.610  1.00  0.00            
ATOM    168  N4  EU9     2      20.160  43.640  17.910  1.00  0.00            
ATOM    169  C15 EU9     2      19.520  42.500  17.540  1.00  0.00            
ATOM    170  C16 EU9     2      20.240  41.430  17.020  1.00  0.00            
ATOM    171  C17 EU9     2      19.610  40.240  16.630  1.00  0.00            
ATOM    172  C18 EU9     2      18.200  40.110  16.740  1.00  0.00            
ATOM    173  O3  EU9     2      17.590  38.930  16.420  1.00  0.00            
ATOM    174  C19 EU9     2      17.500  38.710  15.030  1.00  0.00            
ATOM    175  C20 EU9     2      16.440  39.580  14.370  1.00  0.00            
ATOM    176  C21 EU9     2      16.850  40.510  13.340  1.00  0.00            
ATOM    177  C22 EU9     2      15.850  41.330  12.740  1.00  0.00            
ATOM    178  C23 EU9     2      14.530  41.230  13.050  1.00  0.00            
ATOM    179  C24 EU9     2      14.160  40.370  14.100  1.00  0.00            
ATOM    180  F1  EU9     2      12.830  40.520  14.460  1.00  0.00            
ATOM    181  C25 EU9     2      15.120  39.590  14.760  1.00  0.00            
ATOM    182  C26 EU9     2      17.480  41.190  17.320  1.00  0.00            
ATOM    183  Cl1 EU9     2      15.810  40.860  17.840  1.00  0.00            
ATOM    184  C27 EU9     2      18.090  42.390  17.640  1.00  0.00            
ATOM    185  C28 EU9     2      19.200  44.710  19.860  1.00  0.00            
ATOM    186  C29 EU9     2      18.740  43.530  20.480  1.00  0.00            
ATOM    187  O4  EU9     2      17.340  41.280  21.590  1.00  0.00            
ATOM    188  H1  EU9     2      22.230  38.740  23.450  1.00  0.00            
ATOM    189  H2  EU9     2      22.590  37.280  22.750  1.00  0.00            
ATOM    190  H3  EU9     2      23.630  38.740  22.280  1.00  0.00            
ATOM    191  H4  EU9     2      19.980  38.800  22.740  1.00  0.00            
ATOM    192  H5  EU9     2      19.920  37.160  22.020  1.00  0.00            
ATOM    193  H6  EU9     2      18.820  37.960  19.960  1.00  0.00            
ATOM    194  H7  EU9     2      18.740  39.620  20.540  1.00  0.00            
ATOM    195  H8  EU9     2      16.670  38.620  20.820  1.00  0.00            
ATOM    196  H9  EU9     2      18.030  38.870  23.430  1.00  0.00            
ATOM    197  H10 EU9     2      16.370  38.510  23.180  1.00  0.00            
ATOM    198  H11 EU9     2      16.270  40.840  24.700  1.00  0.00            
ATOM    199  H12 EU9     2      16.610  43.350  24.170  1.00  0.00            
ATOM    200  H13 EU9     2      17.200  45.100  23.240  1.00  0.00            
ATOM    201  H14 EU9     2      18.040  47.100  22.030  1.00  0.00            
ATOM    202  H15 EU9     2      20.400  47.870  18.250  1.00  0.00            
ATOM    203  H16 EU9     2      21.060  43.770  17.460  1.00  0.00            
ATOM    204  H17 EU9     2      21.310  41.600  16.900  1.00  0.00            
ATOM    205  H18 EU9     2      20.190  39.400  16.270  1.00  0.00            
ATOM    206  H19 EU9     2      17.190  37.670  14.840  1.00  0.00            
ATOM    207  H20 EU9     2      18.440  38.820  14.470  1.00  0.00            
ATOM    208  H21 EU9     2      17.910  40.530  13.100  1.00  0.00            
ATOM    209  H22 EU9     2      16.150  42.050  11.980  1.00  0.00            
ATOM    210  H23 EU9     2      13.720  41.740  12.540  1.00  0.00            
ATOM    211  H24 EU9     2      14.840  38.920  15.570  1.00  0.00            
ATOM    212  H25 EU9     2      17.490  43.200  18.030  1.00  0.00            
ATOM    213  H26 EU9     2      18.930  42.610  19.950  1.00  0.00            
TER
ENDMDL
MODEL        1
ATOM      1  C1  BCD     1      16.220  25.490  24.850  1.00  0.00            
ATOM      2  O1  BCD     1      16.770  24.450  24.000  1.00  0.00            
ATOM      3  C2  BCD     1      17.030  25.680  26.100  1.00  0.00            
ATOM      4  O2  BCD     1      18.360  26.090  25.850  1.00  0.00            
ATOM      5  C3  BCD     1      17.100  24.380  26.930  1.00  0.00            
ATOM      6  O3  BCD     1      17.650  24.710  28.200  1.00  0.00            
ATOM      7  C4  BCD     1      15.690  23.880  27.160  1.00  0.00            
ATOM      8  C5  BCD     1      14.820  23.830  25.890  1.00  0.00            
ATOM      9  O4  BCD     1      14.890  25.060  25.200  1.00  0.00            
ATOM     10  C6  BCD     1      13.340  23.440  26.140  1.00  0.00            
ATOM     11  O5  BCD     1      12.680  24.290  27.100  1.00  0.00            
ATOM     12  H1  BCD     1      16.110  26.440  24.310  1.00  0.00            
ATOM     13  H2  BCD     1      16.460  26.470  26.610  1.00  0.00            
ATOM     14  H3  BCD     1      18.840  26.200  26.670  1.00  0.00            
ATOM     15  H4  BCD     1      17.710  23.660  26.360  1.00  0.00            
ATOM     16  H5  BCD     1      17.010  24.310  28.790  1.00  0.00            
ATOM     17  H6  BCD     1      15.170  24.590  27.830  1.00  0.00            
ATOM     18  H7  BCD     1      15.150  22.990  25.250  1.00  0.00            
ATOM     19  H8  BCD     1      12.700  23.390  25.250  1.00  0.00            
ATOM     20  H9  BCD     1      13.240  22.420  26.520  1.00  0.00            
ATOM     21  H10 BCD     1      12.560  25.090  26.590  1.00  0.00            
ATOM     22  C7  BCD     1      18.150  23.600  20.210  1.00  0.00            
ATOM     23  O6  BCD     1      18.630  22.420  20.760  1.00  0.00            
ATOM     24  C8  BCD     1      18.850  24.750  20.950  1.00  0.00            
ATOM     25  O7  BCD     1      20.270  24.550  20.710  1.00  0.00            
ATOM     26  C9  BCD     1      18.520  24.790  22.450  1.00  0.00            
ATOM     27  O8  BCD     1      19.070  25.910  23.100  1.00  0.00            
ATOM     28  C10 BCD     1      17.050  24.710  22.660  1.00  0.00            
ATOM     29  C11 BCD     1      16.330  23.630  21.850  1.00  0.00            
ATOM     30  O9  BCD     1      16.700  23.740  20.490  1.00  0.00            
ATOM     31  C12 BCD     1      14.840  23.720  22.020  1.00  0.00            
ATOM     32  O10 BCD     1      14.290  25.050  21.920  1.00  0.00            
ATOM     33  H11 BCD     1      18.430  23.710  19.150  1.00  0.00            
ATOM     34  H12 BCD     1      18.460  25.630  20.420  1.00  0.00            
ATOM     35  H13 BCD     1      20.650  25.380  20.990  1.00  0.00            
ATOM     36  H14 BCD     1      18.980  23.940  22.980  1.00  0.00            
ATOM     37  H15 BCD     1      18.790  25.840  24.020  1.00  0.00            
ATOM     38  H16 BCD     1      16.620  25.670  22.340  1.00  0.00            
ATOM     39  H17 BCD     1      16.580  22.620  22.200  1.00  0.00            
ATOM     40  H18 BCD     1      14.320  23.130  21.260  1.00  0.00            
ATOM     41  H19 BCD     1      14.530  23.240  22.960  1.00  0.00            
ATOM     42  H20 BCD     1      13.520  25.060  22.500  1.00  0.00            
ATOM     43  C13 BCD     1      19.870  18.490  20.040  1.00  0.00            
ATOM     44  O11 BCD     1      19.990  18.270  21.500  1.00  0.00            
ATOM     45  C14 BCD     1      20.800  19.590  19.650  1.00  0.00            
ATOM     46  O12 BCD     1      22.150  19.280  19.900  1.00  0.00            
ATOM     47  C15 BCD     1      20.460  20.930  20.370  1.00  0.00            
ATOM     48  O13 BCD     1      21.230  22.020  19.900  1.00  0.00            
ATOM     49  C16 BCD     1      18.990  21.210  20.000  1.00  0.00            
ATOM     50  C17 BCD     1      18.040  20.080  20.490  1.00  0.00            
ATOM     51  O14 BCD     1      18.550  18.890  19.800  1.00  0.00            
ATOM     52  C18 BCD     1      16.600  20.320  20.060  1.00  0.00            
ATOM     53  O15 BCD     1      15.790  19.250  20.700  1.00  0.00            
ATOM     54  H21 BCD     1      20.000  17.550  19.480  1.00  0.00            
ATOM     55  H22 BCD     1      20.760  19.760  18.560  1.00  0.00            
ATOM     56  H23 BCD     1      22.670  20.000  19.520  1.00  0.00            
ATOM     57  H24 BCD     1      20.710  20.770  21.430  1.00  0.00            
ATOM     58  H25 BCD     1      20.910  22.850  20.270  1.00  0.00            
ATOM     59  H26 BCD     1      18.820  21.320  18.920  1.00  0.00            
ATOM     60  H27 BCD     1      18.080  20.060  21.580  1.00  0.00            
ATOM     61  H28 BCD     1      16.250  21.340  20.270  1.00  0.00            
ATOM     62  H29 BCD     1      16.460  20.120  18.990  1.00  0.00            
ATOM     63  H30 BCD     1      14.920  19.620  20.870  1.00  0.00            
ATOM     64  C19 BCD     1      20.910  14.890  23.800  1.00  0.00            
ATOM     65  O16 BCD     1      20.820  15.680  25.020  1.00  0.00            
ATOM     66  C20 BCD     1      21.970  15.450  22.990  1.00  0.00            
ATOM     67  O17 BCD     1      23.190  15.360  23.610  1.00  0.00            
ATOM     68  C21 BCD     1      21.730  16.900  22.510  1.00  0.00            
ATOM     69  O18 BCD     1      22.700  17.280  21.620  1.00  0.00            
ATOM     70  C22 BCD     1      20.380  16.920  21.860  1.00  0.00            
ATOM     71  C23 BCD     1      19.320  16.360  22.720  1.00  0.00            
ATOM     72  O19 BCD     1      19.630  15.030  23.170  1.00  0.00            
ATOM     73  C24 BCD     1      17.980  16.410  22.050  1.00  0.00            
ATOM     74  O20 BCD     1      17.950  15.630  20.810  1.00  0.00            
ATOM     75  H31 BCD     1      21.030  13.810  23.940  1.00  0.00            
ATOM     76  H32 BCD     1      22.090  14.800  22.110  1.00  0.00            
ATOM     77  H33 BCD     1      23.320  16.200  24.060  1.00  0.00            
ATOM     78  H34 BCD     1      21.730  17.600  23.350  1.00  0.00            
ATOM     79  H35 BCD     1      22.380  17.980  21.040  1.00  0.00            
ATOM     80  H36 BCD     1      20.550  16.220  21.030  1.00  0.00            
ATOM     81  H37 BCD     1      19.160  16.930  23.640  1.00  0.00            
ATOM     82  H38 BCD     1      17.240  16.020  22.760  1.00  0.00            
ATOM     83  H39 BCD     1      17.680  17.410  21.720  1.00  0.00            
ATOM     84  H40 BCD     1      18.570  14.910  20.900  1.00  0.00            
ATOM     85  C25 BCD     1      21.630  15.430  29.010  1.00  0.00            
ATOM     86  O21 BCD     1      20.600  16.320  29.090  1.00  0.00            
ATOM     87  C26 BCD     1      22.770  16.030  28.200  1.00  0.00            
ATOM     88  O22 BCD     1      23.380  17.130  28.920  1.00  0.00            
ATOM     89  C27 BCD     1      22.240  16.370  26.810  1.00  0.00            
ATOM     90  O23 BCD     1      23.340  16.820  25.970  1.00  0.00            
ATOM     91  C28 BCD     1      21.550  15.210  26.140  1.00  0.00            
ATOM     92  C29 BCD     1      20.610  14.390  27.050  1.00  0.00            
ATOM     93  O24 BCD     1      21.220  14.240  28.330  1.00  0.00            
ATOM     94  C30 BCD     1      20.220  13.100  26.400  1.00  0.00            
ATOM     95  O25 BCD     1      21.350  12.190  26.230  1.00  0.00            
ATOM     96  H41 BCD     1      21.930  15.010  29.980  1.00  0.00            
ATOM     97  H42 BCD     1      23.520  15.240  28.090  1.00  0.00            
ATOM     98  H43 BCD     1      24.340  17.170  28.790  1.00  0.00            
ATOM     99  H44 BCD     1      21.590  17.230  27.020  1.00  0.00            
ATOM    100  H45 BCD     1      23.440  17.770  26.120  1.00  0.00            
ATOM    101  H46 BCD     1      22.310  14.510  25.790  1.00  0.00            
ATOM    102  H47 BCD     1      19.630  14.860  27.260  1.00  0.00            
ATOM    103  H48 BCD     1      19.570  12.660  27.160  1.00  0.00            
ATOM    104  H49 BCD     1      19.760  13.380  25.440  1.00  0.00            
ATOM    105  H50 BCD     1      21.370  12.020  25.280  1.00  0.00            
ATOM    106  C31 BCD     1      18.230  18.750  31.300  1.00  0.00            
ATOM    107  O26 BCD     1      17.910  19.320  30.010  1.00  0.00            
ATOM    108  C32 BCD     1      19.690  18.990  31.580  1.00  0.00            
ATOM    109  O27 BCD     1      19.970  20.340  31.720  1.00  0.00            
ATOM    110  C33 BCD     1      20.620  18.160  30.590  1.00  0.00            
ATOM    111  C34 BCD     1      20.100  16.740  30.430  1.00  0.00            
ATOM    112  C35 BCD     1      18.570  16.500  30.340  1.00  0.00            
ATOM    113  O28 BCD     1      17.930  17.360  31.320  1.00  0.00            
ATOM    114  C36 BCD     1      18.140  15.040  30.510  1.00  0.00            
ATOM    115  O29 BCD     1      18.490  14.510  31.860  1.00  0.00            
ATOM    116  O30 BCD     1      22.040  18.310  30.920  1.00  0.00            
ATOM    117  H51 BCD     1      17.690  19.300  32.080  1.00  0.00            
ATOM    118  H52 BCD     1      19.990  18.570  32.550  1.00  0.00            
ATOM    119  H53 BCD     1      20.520  20.490  32.490  1.00  0.00            
ATOM    120  H54 BCD     1      20.560  18.560  29.570  1.00  0.00            
ATOM    121  H55 BCD     1      22.590  17.880  30.260  1.00  0.00            
ATOM    122  H56 BCD     1      20.460  15.950  31.100  1.00  0.00            
ATOM    123  H57 BCD     1      18.230  16.920  29.390  1.00  0.00            
ATOM    124  H58 BCD     1      17.050  14.910  30.420  1.00  0.00            
ATOM    125  H59 BCD     1      18.590  14.380  29.760  1.00  0.00            
ATOM    126  H60 BCD     1      17.680  14.240  32.300  1.00  0.00            
ATOM    127  C37 BCD     1      15.030  22.180  28.760  1.00  0.00            
ATOM    128  O31 BCD     1      15.980  22.620  27.710  1.00  0.00            
ATOM    129  C38 BCD     1      15.750  22.440  30.090  1.00  0.00            
ATOM    130  O32 BCD     1      15.850  23.820  30.390  1.00  0.00            
ATOM    131  C39 BCD     1      17.040  21.620  30.300  1.00  0.00            
ATOM    132  O33 BCD     1      17.610  21.720  31.570  1.00  0.00            
ATOM    133  C40 BCD     1      16.700  20.120  30.040  1.00  0.00            
ATOM    134  C41 BCD     1      15.930  19.950  28.720  1.00  0.00            
ATOM    135  O34 BCD     1      14.750  20.830  28.660  1.00  0.00            
ATOM    136  C42 BCD     1      15.320  18.580  28.530  1.00  0.00            
ATOM    137  O35 BCD     1      14.430  18.260  29.660  1.00  0.00            
ATOM    138  H61 BCD     1      14.070  22.690  28.730  1.00  0.00            
ATOM    139  H62 BCD     1      14.970  22.000  30.720  1.00  0.00            
ATOM    140  H63 BCD     1      15.140  24.070  30.990  1.00  0.00            
ATOM    141  H64 BCD     1      17.810  21.920  29.580  1.00  0.00            
ATOM    142  H65 BCD     1      18.380  21.150  31.500  1.00  0.00            
ATOM    143  H66 BCD     1      16.140  19.700  30.890  1.00  0.00            
ATOM    144  H67 BCD     1      16.590  20.170  27.880  1.00  0.00            
ATOM    145  H68 BCD     1      14.910  18.530  27.520  1.00  0.00            
ATOM    146  H69 BCD     1      16.130  17.840  28.610  1.00  0.00            
ATOM    147  H70 BCD     1      13.910  19.060  29.770  1.00  0.00            
ATOM    148  C1  EU9     2      26.210  13.410  29.280  1.00  0.00            
ATOM    149  S1  EU9     2      27.060  13.270  27.740  1.00  0.00            
ATOM    150  O1  EU9     2      27.070  11.850  27.400  1.00  0.00            
ATOM    151  O2  EU9     2      28.420  13.850  27.860  1.00  0.00            
ATOM    152  C2  EU9     2      26.200  14.310  26.580  1.00  0.00            
ATOM    153  C3  EU9     2      26.970  14.310  25.220  1.00  0.00            
ATOM    154  N1  EU9     2      26.480  15.560  24.490  1.00  0.00            
ATOM    155  C4  EU9     2      27.160  15.810  23.210  1.00  0.00            
ATOM    156  C5  EU9     2      26.540  16.940  22.430  1.00  0.00
[truncated: 2,127,993 more chars]
