# Supplementary material for: Achieving Chemical Accuracy in Cyclodextrin Host–Guest Binding via Integrative Atomistic Modelling
Source: Adv Sci (Weinh). 2025 Dec 14;13(10):e19782. doi: 10.1002/advs.202519782 (PMC12915143; doi:10.1002/advs.202519782)
Supplement: Supplementary file 1 — Supporting Information [file ADVS-13-e19782-s003.zip › all_poses/BCD.FC0.pdb]

MODEL        1
ATOM      1  C1  BCD     1      37.740  22.180  25.580  1.00  0.00            
ATOM      2  O1  BCD     1      36.500  22.910  25.390  1.00  0.00            
ATOM      3  C2  BCD     1      38.710  23.130  26.350  1.00  0.00            
ATOM      4  O2  BCD     1      38.170  23.230  27.710  1.00  0.00            
ATOM      5  C3  BCD     1      38.980  24.460  25.660  1.00  0.00            
ATOM      6  O3  BCD     1      39.890  25.280  26.320  1.00  0.00            
ATOM      7  C4  BCD     1      39.460  24.250  24.230  1.00  0.00            
ATOM      8  C5  BCD     1      38.610  23.120  23.510  1.00  0.00            
ATOM      9  O4  BCD     1      38.380  21.980  24.360  1.00  0.00            
ATOM     10  C6  BCD     1      39.170  22.640  22.210  1.00  0.00            
ATOM     11  O5  BCD     1      40.540  22.200  22.300  1.00  0.00            
ATOM     12  H1  BCD     1      37.580  21.200  26.050  1.00  0.00            
ATOM     13  H2  BCD     1      39.650  22.560  26.310  1.00  0.00            
ATOM     14  H3  BCD     1      37.720  22.410  27.900  1.00  0.00            
ATOM     15  H4  BCD     1      38.010  24.950  25.540  1.00  0.00            
ATOM     16  H5  BCD     1      39.990  26.080  25.800  1.00  0.00            
ATOM     17  H6  BCD     1      40.480  23.880  24.350  1.00  0.00            
ATOM     18  H7  BCD     1      37.670  23.570  23.150  1.00  0.00            
ATOM     19  H8  BCD     1      38.600  21.750  21.910  1.00  0.00            
ATOM     20  H9  BCD     1      39.050  23.450  21.470  1.00  0.00            
ATOM     21  H10 BCD     1      40.780  21.930  21.410  1.00  0.00            
ATOM     22  C7  BCD     1      32.420  22.260  25.030  1.00  0.00            
ATOM     23  O6  BCD     1      32.320  22.980  23.790  1.00  0.00            
ATOM     24  C8  BCD     1      32.920  23.120  26.210  1.00  0.00            
ATOM     25  O7  BCD     1      32.030  24.210  26.300  1.00  0.00            
ATOM     26  C9  BCD     1      34.330  23.570  25.850  1.00  0.00            
ATOM     27  O8  BCD     1      34.830  24.430  26.860  1.00  0.00            
ATOM     28  C10 BCD     1      35.200  22.340  25.680  1.00  0.00            
ATOM     29  C11 BCD     1      34.610  21.400  24.580  1.00  0.00            
ATOM     30  O9  BCD     1      33.220  21.080  24.830  1.00  0.00            
ATOM     31  C12 BCD     1      35.420  20.080  24.480  1.00  0.00            
ATOM     32  O10 BCD     1      35.740  19.420  25.710  1.00  0.00            
ATOM     33  H11 BCD     1      31.430  21.830  25.230  1.00  0.00            
ATOM     34  H12 BCD     1      32.960  22.590  27.170  1.00  0.00            
ATOM     35  H13 BCD     1      32.410  24.790  26.970  1.00  0.00            
ATOM     36  H14 BCD     1      34.260  24.090  24.880  1.00  0.00            
ATOM     37  H15 BCD     1      35.760  24.620  26.710  1.00  0.00            
ATOM     38  H16 BCD     1      35.190  21.810  26.650  1.00  0.00            
ATOM     39  H17 BCD     1      34.630  21.900  23.610  1.00  0.00            
ATOM     40  H18 BCD     1      34.900  19.280  23.940  1.00  0.00            
ATOM     41  H19 BCD     1      36.330  20.290  23.910  1.00  0.00            
ATOM     42  H20 BCD     1      36.190  18.600  25.530  1.00  0.00            
ATOM     43  C13 BCD     1      29.890  23.810  20.690  1.00  0.00            
ATOM     44  O11 BCD     1      30.790  24.790  20.130  1.00  0.00            
ATOM     45  C14 BCD     1      29.340  24.200  22.010  1.00  0.00            
ATOM     46  O12 BCD     1      28.830  25.580  21.930  1.00  0.00            
ATOM     47  C15 BCD     1      30.420  24.140  23.080  1.00  0.00            
ATOM     48  O13 BCD     1      29.890  24.240  24.400  1.00  0.00            
ATOM     49  C16 BCD     1      31.190  22.780  22.960  1.00  0.00            
ATOM     50  C17 BCD     1      31.640  22.430  21.610  1.00  0.00            
ATOM     51  O14 BCD     1      30.460  22.500  20.720  1.00  0.00            
ATOM     52  C18 BCD     1      32.310  21.070  21.530  1.00  0.00            
ATOM     53  O15 BCD     1      32.770  20.840  20.280  1.00  0.00            
ATOM     54  H21 BCD     1      29.050  23.790  19.980  1.00  0.00            
ATOM     55  H22 BCD     1      28.490  23.630  22.400  1.00  0.00            
ATOM     56  H23 BCD     1      28.450  25.770  22.790  1.00  0.00            
ATOM     57  H24 BCD     1      31.100  24.980  22.870  1.00  0.00            
ATOM     58  H25 BCD     1      30.630  24.520  24.960  1.00  0.00            
ATOM     59  H26 BCD     1      30.650  21.970  23.470  1.00  0.00            
ATOM     60  H27 BCD     1      32.350  23.220  21.340  1.00  0.00            
ATOM     61  H28 BCD     1      33.140  21.110  22.250  1.00  0.00            
ATOM     62  H29 BCD     1      31.580  20.350  21.930  1.00  0.00            
ATOM     63  H30 BCD     1      32.040  20.810  19.650  1.00  0.00            
ATOM     64  C19 BCD     1      31.340  26.850  16.690  1.00  0.00            
ATOM     65  O16 BCD     1      32.110  27.840  17.420  1.00  0.00            
ATOM     66  C20 BCD     1      29.920  26.810  17.230  1.00  0.00            
ATOM     67  O17 BCD     1      29.390  28.080  16.920  1.00  0.00            
ATOM     68  C21 BCD     1      29.900  26.400  18.740  1.00  0.00            
ATOM     69  O18 BCD     1      28.560  26.300  19.300  1.00  0.00            
ATOM     70  C22 BCD     1      30.620  25.130  18.810  1.00  0.00            
ATOM     71  C23 BCD     1      32.060  25.170  18.190  1.00  0.00            
ATOM     72  O19 BCD     1      31.870  25.550  16.810  1.00  0.00            
ATOM     73  C24 BCD     1      32.790  23.810  18.070  1.00  0.00            
ATOM     74  O20 BCD     1      32.270  23.020  17.060  1.00  0.00            
ATOM     75  H31 BCD     1      31.400  27.070  15.620  1.00  0.00            
ATOM     76  H32 BCD     1      29.270  26.070  16.750  1.00  0.00            
ATOM     77  H33 BCD     1      30.080  28.670  17.250  1.00  0.00            
ATOM     78  H34 BCD     1      30.400  27.200  19.290  1.00  0.00            
ATOM     79  H35 BCD     1      28.540  26.010  20.220  1.00  0.00            
ATOM     80  H36 BCD     1      30.030  24.340  18.330  1.00  0.00            
ATOM     81  H37 BCD     1      32.710  25.880  18.700  1.00  0.00            
ATOM     82  H38 BCD     1      33.840  24.000  17.830  1.00  0.00            
ATOM     83  H39 BCD     1      32.620  23.400  19.080  1.00  0.00            
ATOM     84  H40 BCD     1      31.910  23.610  16.390  1.00  0.00            
ATOM     85  C25 BCD     1      34.510  31.040  17.300  1.00  0.00            
ATOM     86  O21 BCD     1      35.160  30.390  18.370  1.00  0.00            
ATOM     87  C26 BCD     1      33.060  31.390  17.580  1.00  0.00            
ATOM     88  O22 BCD     1      32.970  32.270  18.750  1.00  0.00            
ATOM     89  C27 BCD     1      32.330  30.060  17.910  1.00  0.00            
ATOM     90  O23 BCD     1      30.890  30.150  18.040  1.00  0.00            
ATOM     91  C28 BCD     1      32.580  29.020  16.770  1.00  0.00            
ATOM     92  C29 BCD     1      34.060  28.850  16.390  1.00  0.00            
ATOM     93  O24 BCD     1      34.570  30.180  16.210  1.00  0.00            
ATOM     94  C30 BCD     1      34.280  27.960  15.220  1.00  0.00            
ATOM     95  O25 BCD     1      33.260  28.050  14.140  1.00  0.00            
ATOM     96  H41 BCD     1      35.000  31.940  16.930  1.00  0.00            
ATOM     97  H42 BCD     1      32.560  31.920  16.760  1.00  0.00            
ATOM     98  H43 BCD     1      32.140  32.750  18.710  1.00  0.00            
ATOM     99  H44 BCD     1      32.840  29.600  18.760  1.00  0.00            
ATOM    100  H45 BCD     1      30.730  30.910  18.610  1.00  0.00            
ATOM    101  H46 BCD     1      32.000  29.300  15.880  1.00  0.00            
ATOM    102  H47 BCD     1      34.690  28.530  17.230  1.00  0.00            
ATOM    103  H48 BCD     1      35.250  27.970  14.710  1.00  0.00            
ATOM    104  H49 BCD     1      34.160  26.950  15.650  1.00  0.00            
ATOM    105  H50 BCD     1      33.360  27.310  13.530  1.00  0.00            
ATOM    106  C31 BCD     1      38.530  30.310  20.570  1.00  0.00            
ATOM    107  O26 BCD     1      38.300  28.960  20.880  1.00  0.00            
ATOM    108  C32 BCD     1      37.440  31.190  21.020  1.00  0.00            
ATOM    109  O27 BCD     1      37.220  31.060  22.390  1.00  0.00            
ATOM    110  C33 BCD     1      36.110  31.050  20.290  1.00  0.00            
ATOM    111  C34 BCD     1      36.370  30.940  18.790  1.00  0.00            
ATOM    112  C35 BCD     1      37.460  29.970  18.460  1.00  0.00            
ATOM    113  O28 BCD     1      38.560  30.290  19.140  1.00  0.00            
ATOM    114  C36 BCD     1      37.810  29.960  17.000  1.00  0.00            
ATOM    115  O29 BCD     1      38.600  28.760  16.810  1.00  0.00            
ATOM    116  O30 BCD     1      35.090  32.050  20.580  1.00  0.00            
ATOM    117  H51 BCD     1      39.520  30.620  20.930  1.00  0.00            
ATOM    118  H52 BCD     1      37.900  32.170  20.840  1.00  0.00            
ATOM    119  H53 BCD     1      36.510  31.680  22.570  1.00  0.00            
ATOM    120  H54 BCD     1      35.790  30.110  20.750  1.00  0.00            
ATOM    121  H55 BCD     1      34.280  31.760  20.150  1.00  0.00            
ATOM    122  H56 BCD     1      36.530  31.910  18.300  1.00  0.00            
ATOM    123  H57 BCD     1      37.150  28.970  18.790  1.00  0.00            
ATOM    124  H58 BCD     1      36.920  29.920  16.370  1.00  0.00            
ATOM    125  H59 BCD     1      38.460  30.780  16.690  1.00  0.00            
ATOM    126  H60 BCD     1      39.380  28.890  17.350  1.00  0.00            
ATOM    127  C37 BCD     1      40.440  26.240  23.080  1.00  0.00            
ATOM    128  O31 BCD     1      39.320  25.430  23.420  1.00  0.00            
ATOM    129  C38 BCD     1      40.350  27.620  23.690  1.00  0.00            
ATOM    130  O32 BCD     1      40.150  27.570  25.100  1.00  0.00            
ATOM    131  C39 BCD     1      39.350  28.440  22.980  1.00  0.00            
ATOM    132  O33 BCD     1      39.580  29.880  23.350  1.00  0.00            
ATOM    133  C40 BCD     1      39.440  28.320  21.440  1.00  0.00            
ATOM    134  C41 BCD     1      39.510  26.810  21.000  1.00  0.00            
ATOM    135  O34 BCD     1      40.500  26.150  21.650  1.00  0.00            
ATOM    136  C42 BCD     1      39.700  26.700  19.470  1.00  0.00            
ATOM    137  O35 BCD     1      40.930  27.220  19.040  1.00  0.00            
ATOM    138  H61 BCD     1      41.300  25.710  23.510  1.00  0.00            
ATOM    139  H62 BCD     1      41.320  28.060  23.440  1.00  0.00            
ATOM    140  H63 BCD     1      39.470  28.210  25.320  1.00  0.00            
ATOM    141  H64 BCD     1      38.330  28.080  23.150  1.00  0.00            
ATOM    142  H65 BCD     1      38.760  30.350  23.170  1.00  0.00            
ATOM    143  H66 BCD     1      40.370  28.800  21.110  1.00  0.00            
ATOM    144  H67 BCD     1      38.550  26.360  21.300  1.00  0.00            
ATOM    145  H68 BCD     1      39.650  25.620  19.290  1.00  0.00            
ATOM    146  H69 BCD     1      38.870  27.300  19.060  1.00  0.00            
ATOM    147  H70 BCD     1      41.550  26.530  19.310  1.00  0.00            
ATOM    148  N1  FC0     2      30.350  31.100  20.700  1.00  0.00            
ATOM    149  C1  FC0     2      31.170  30.210  21.310  1.00  0.00            
ATOM    150  C2  FC0     2      32.480  30.580  21.710  1.00  0.00            
ATOM    151  C3  FC0     2      33.370  29.680  22.330  1.00  0.00            
ATOM    152  C4  FC0     2      32.850  28.440  22.770  1.00  0.00            
ATOM    153  S1  FC0     2      33.880  27.290  23.700  1.00  0.00            
ATOM    154  O1  FC0     2      35.260  27.730  24.060  1.00  0.00            
ATOM    155  O2  FC0     2      33.050  26.590  24.700  1.00  0.00            
ATOM    156  N2  FC0     2      34.000  25.960  22.770  1.00  0.00            
ATOM    157  C5  FC0     2      34.730  25.740  21.730  1.00  0.00            
ATOM    158  N3  FC0     2      35.220  26.770  21.010  1.00  0.00            
ATOM    159  C6  FC0     2      35.960  26.340  19.960  1.00  0.00            
ATOM    160  C7  FC0     2      36.080  24.990  19.660  1.00  0.00            
ATOM    161  C8  FC0     2      35.520  24.020  20.490  1.00  0.00            
ATOM    162  N4  FC0     2      34.830  24.410  21.570  1.00  0.00            
ATOM    163  C9  FC0     2      31.490  28.120  22.510  1.00  0.00            
ATOM    164  C10 FC0     2      30.700  28.970  21.770  1.00  0.00            
ATOM    165  H1  FC0     2      30.750  32.030  20.730  1.00  0.00            
ATOM    166  H2  FC0     2      29.350  31.000  20.720  1.00  0.00            
ATOM    167  H3  FC0     2      32.840  31.540  21.350  1.00  0.00            
ATOM    168  H4  FC0     2      34.400  30.000  22.480  1.00  0.00            
ATOM    169  H5  FC0     2      33.570  25.160  23.230  1.00  0.00            
ATOM    170  H6  FC0     2      36.270  27.080  19.220  1.00  0.00            
ATOM    171  H7  FC0     2      36.600  24.720  18.750  1.00  0.00            
ATOM    172  H8  FC0     2      35.510  22.970  20.210  1.00  0.00            
ATOM    173  H9  FC0     2      31.040  27.170  22.800  1.00  0.00            
ATOM    174  H10 FC0     2      29.800  28.540  21.330  1.00  0.00            
TER
ENDMDL
MODEL        1
ATOM      1  C1  BCD     1      31.560  19.370  24.830  1.00  0.00            
ATOM      2  O1  BCD     1      30.520  19.710  23.880  1.00  0.00            
ATOM      3  C2  BCD     1      31.590  20.510  25.830  1.00  0.00            
ATOM      4  O2  BCD     1      30.420  20.630  26.580  1.00  0.00            
ATOM      5  C3  BCD     1      31.880  21.880  25.150  1.00  0.00            
ATOM      6  O3  BCD     1      32.160  22.970  26.140  1.00  0.00            
ATOM      7  C4  BCD     1      33.120  21.720  24.240  1.00  0.00            
ATOM      8  C5  BCD     1      33.180  20.440  23.360  1.00  0.00            
ATOM      9  O4  BCD     1      32.850  19.300  24.200  1.00  0.00            
ATOM     10  C6  BCD     1      34.420  20.290  22.570  1.00  0.00            
ATOM     11  O5  BCD     1      35.530  20.050  23.400  1.00  0.00            
ATOM     12  H1  BCD     1      31.420  18.420  25.360  1.00  0.00            
ATOM     13  H2  BCD     1      32.510  20.300  26.400  1.00  0.00            
ATOM     14  H3  BCD     1      30.290  21.580  26.640  1.00  0.00            
ATOM     15  H4  BCD     1      31.000  22.080  24.530  1.00  0.00            
ATOM     16  H5  BCD     1      32.260  23.800  25.670  1.00  0.00            
ATOM     17  H6  BCD     1      34.010  21.730  24.880  1.00  0.00            
ATOM     18  H7  BCD     1      32.330  20.600  22.680  1.00  0.00            
ATOM     19  H8  BCD     1      34.200  19.480  21.860  1.00  0.00            
ATOM     20  H9  BCD     1      34.640  21.230  22.060  1.00  0.00            
ATOM     21  H10 BCD     1      36.330  19.930  22.880  1.00  0.00            
ATOM     22  C7  BCD     1      26.910  18.050  22.370  1.00  0.00            
ATOM     23  O6  BCD     1      26.660  19.310  21.810  1.00  0.00            
ATOM     24  C8  BCD     1      27.090  18.060  23.840  1.00  0.00            
ATOM     25  O7  BCD     1      25.890  18.570  24.410  1.00  0.00            
ATOM     26  C9  BCD     1      28.310  18.970  24.330  1.00  0.00            
ATOM     27  O8  BCD     1      28.560  18.800  25.770  1.00  0.00            
ATOM     28  C10 BCD     1      29.600  18.630  23.660  1.00  0.00            
ATOM     29  C11 BCD     1      29.350  18.520  22.180  1.00  0.00            
ATOM     30  O9  BCD     1      28.270  17.640  21.950  1.00  0.00            
ATOM     31  C12 BCD     1      30.580  18.010  21.400  1.00  0.00            
ATOM     32  O10 BCD     1      30.960  16.760  21.820  1.00  0.00            
ATOM     33  H11 BCD     1      26.190  17.310  22.000  1.00  0.00            
ATOM     34  H12 BCD     1      27.250  17.070  24.300  1.00  0.00            
ATOM     35  H13 BCD     1      25.370  17.770  24.320  1.00  0.00            
ATOM     36  H14 BCD     1      28.080  20.020  24.110  1.00  0.00            
ATOM     37  H15 BCD     1      29.200  19.480  25.990  1.00  0.00            
ATOM     38  H16 BCD     1      29.950  17.660  24.030  1.00  0.00            
ATOM     39  H17 BCD     1      29.080  19.470  21.690  1.00  0.00            
ATOM     40  H18 BCD     1      30.230  18.040  20.360  1.00  0.00            
ATOM     41  H19 BCD     1      31.380  18.760  21.520  1.00  0.00            
ATOM     42  H20 BCD     1      31.440  16.300  21.130  1.00  0.00            
ATOM     43  C13 BCD     1      24.080  21.790  19.780  1.00  0.00            
ATOM     44  O11 BCD     1      25.110  22.470  19.130  1.00  0.00            
ATOM     45  C14 BCD     1      24.100  21.900  21.290  1.00  0.00            
ATOM     46  O12 BCD     1      24.040  23.290  21.660  1.00  0.00            
ATOM     47  C15 BCD     1      25.260  21.110  21.980  1.00  0.00            
ATOM     48  O13 BCD     1      25.140  21.100  23.400  1.00  0.00            
ATOM     49  C16 BCD     1      25.340  19.690  21.390  1.00  0.00            
ATOM     50  C17 BCD     1      25.290  19.730  19.880  1.00  0.00            
ATOM     51  O14 BCD     1      24.120  20.420  19.420  1.00  0.00            
ATOM     52  C18 BCD     1      25.330  18.340  19.240  1.00  0.00            
ATOM     53  O15 BCD     1      25.770  18.500  17.870  1.00  0.00            
ATOM     54  H21 BCD     1      23.140  22.070  19.290  1.00  0.00            
ATOM     55  H22 BCD     1      23.150  21.410  21.560  1.00  0.00            
ATOM     56  H23 BCD     1      24.190  23.400  22.600  1.00  0.00            
ATOM     57  H24 BCD     1      26.210  21.570  21.680  1.00  0.00            
ATOM     58  H25 BCD     1      25.450  20.270  23.780  1.00  0.00            
ATOM     59  H26 BCD     1      24.550  19.030  21.780  1.00  0.00            
ATOM     60  H27 BCD     1      26.200  20.200  19.480  1.00  0.00            
ATOM     61  H28 BCD     1      25.980  17.690  19.840  1.00  0.00            
ATOM     62  H29 BCD     1      24.350  17.850  19.320  1.00  0.00            
ATOM     63  H30 BCD     1      25.480  19.390  17.650  1.00  0.00            
ATOM     64  C19 BCD     1      25.550  25.440  16.240  1.00  0.00            
ATOM     65  O16 BCD     1      26.790  25.900  16.870  1.00  0.00            
ATOM     66  C20 BCD     1      24.510  25.670  17.290  1.00  0.00            
ATOM     67  O17 BCD     1      24.500  27.080  17.650  1.00  0.00            
ATOM     68  C21 BCD     1      24.720  24.830  18.550  1.00  0.00            
ATOM     69  O18 BCD     1      23.730  25.100  19.510  1.00  0.00            
ATOM     70  C22 BCD     1      24.820  23.350  18.130  1.00  0.00            
ATOM     71  C23 BCD     1      25.830  23.130  16.950  1.00  0.00            
ATOM     72  O19 BCD     1      25.660  24.080  15.850  1.00  0.00            
ATOM     73  C24 BCD     1      25.830  21.780  16.380  1.00  0.00            
ATOM     74  O20 BCD     1      24.630  21.390  15.740  1.00  0.00            
ATOM     75  H31 BCD     1      25.420  26.130  15.390  1.00  0.00            
ATOM     76  H32 BCD     1      23.550  25.390  16.850  1.00  0.00            
ATOM     77  H33 BCD     1      23.690  27.350  18.100  1.00  0.00            
ATOM     78  H34 BCD     1      25.690  25.110  18.980  1.00  0.00            
ATOM     79  H35 BCD     1      24.120  24.690  20.290  1.00  0.00            
ATOM     80  H36 BCD     1      23.810  23.200  17.740  1.00  0.00            
ATOM     81  H37 BCD     1      26.830  23.420  17.290  1.00  0.00            
ATOM     82  H38 BCD     1      26.710  21.690  15.730  1.00  0.00            
ATOM     83  H39 BCD     1      26.190  21.150  17.210  1.00  0.00            
ATOM     84  H40 BCD     1      24.570  21.900  14.930  1.00  0.00            
ATOM     85  C25 BCD     1      30.390  27.620  15.940  1.00  0.00            
ATOM     86  O21 BCD     1      31.000  27.190  17.150  1.00  0.00            
ATOM     87  C26 BCD     1      29.230  28.540  16.250  1.00  0.00            
ATOM     88  O22 BCD     1      29.660  29.610  17.140  1.00  0.00            
ATOM     89  C27 BCD     1      28.140  27.690  16.940  1.00  0.00            
ATOM     90  O23 BCD     1      27.110  28.510  17.500  1.00  0.00            
ATOM     91  C28 BCD     1      27.730  26.540  16.010  1.00  0.00            
ATOM     92  C29 BCD     1      28.920  25.720  15.600  1.00  0.00            
ATOM     93  O24 BCD     1      30.010  26.570  15.130  1.00  0.00            
ATOM     94  C30 BCD     1      28.620  24.700  14.500  1.00  0.00            
ATOM     95  O25 BCD     1      28.020  25.370  13.400  1.00  0.00            
ATOM     96  H41 BCD     1      31.100  28.180  15.320  1.00  0.00            
ATOM     97  H42 BCD     1      28.870  28.950  15.300  1.00  0.00            
ATOM     98  H43 BCD     1      28.950  30.260  17.170  1.00  0.00            
ATOM     99  H44 BCD     1      28.540  27.090  17.760  1.00  0.00            
ATOM    100  H45 BCD     1      26.260  28.060  17.430  1.00  0.00            
ATOM    101  H46 BCD     1      27.230  26.950  15.120  1.00  0.00            
ATOM    102  H47 BCD     1      29.320  25.220  16.500  1.00  0.00            
ATOM    103  H48 BCD     1      29.480  24.150  14.100  1.00  0.00            
ATOM    104  H49 BCD     1      27.900  24.020  14.980  1.00  0.00            
ATOM    105  H50 BCD     1      28.720  26.020  13.330  1.00  0.00            
ATOM    106  C31 BCD     1      34.500  26.660  19.210  1.00  0.00            
ATOM    107  O26 BCD     1      33.790  25.920  20.190  1.00  0.00            
ATOM    108  C32 BCD     1      33.990  28.080  19.220  1.00  0.00            
ATOM    109  O27 BCD     1      34.040  28.700  20.520  1.00  0.00            
ATOM    110  C33 BCD     1      32.570  28.180  18.680  1.00  0.00            
ATOM    111  C34 BCD     1      32.400  27.300  17.400  1.00  0.00            
ATOM    112  C35 BCD     1      32.920  25.950  17.560  1.00  0.00            
ATOM    113  O28 BCD     1      34.310  26.060  17.910  1.00  0.00            
ATOM    114  C36 BCD     1      32.880  25.280  16.160  1.00  0.00            
ATOM    115  O29 BCD     1      33.430  23.960  16.340  1.00  0.00            
ATOM    116  O30 BCD     1      32.090  29.590  18.530  1.00  0.00            
ATOM    117  H51 BCD     1      35.560  26.730  19.490  1.00  0.00            
ATOM    118  H52 BCD     1      34.490  28.700  18.470  1.00  0.00            
ATOM    119  H53 BCD     1      34.280  29.610  20.310  1.00  0.00            
ATOM    120  H54 BCD     1      31.870  27.800  19.430  1.00  0.00            
ATOM    121  H55 BCD     1      31.210  29.650  18.140  1.00  0.00            
ATOM    122  H56 BCD     1      32.920  27.790  16.570  1.00  0.00            
ATOM    123  H57 BCD     1      32.430  25.220  18.210  1.00  0.00            
ATOM    124  H58 BCD     1      31.880  25.230  15.720  1.00  0.00            
ATOM    125  H59 BCD     1      33.510  25.730  15.370  1.00  0.00            
ATOM    126  H60 BCD     1      34.110  24.070  17.010  1.00  0.00            
ATOM    127  C37 BCD     1      34.200  23.910  23.800  1.00  0.00            
ATOM    128  O31 BCD     1      33.160  22.950  23.470  1.00  0.00            
ATOM    129  C38 BCD     1      33.600  25.340  23.890  1.00  0.00            
ATOM    130  O32 BCD     1      32.520  25.350  24.750  1.00  0.00            
ATOM    131  C39 BCD     1      33.230  25.820  22.440  1.00  0.00            
ATOM    132  O33 BCD     1      32.710  27.170  22.470  1.00  0.00            
ATOM    133  C40 BCD     1      34.380  25.740  21.460  1.00  0.00            
ATOM    134  C41 BCD     1      34.910  24.290  21.500  1.00  0.00            
ATOM    135  O34 BCD     1      35.210  23.930  22.820  1.00  0.00            
ATOM    136  C42 BCD     1      36.090  24.020  20.630  1.00  0.00            
ATOM    137  O35 BCD     1      37.130  24.880  20.900  1.00  0.00            
ATOM    138  H61 BCD     1      34.750  23.740  24.730  1.00  0.00            
ATOM    139  H62 BCD     1      34.390  26.040  24.170  1.00  0.00            
ATOM    140  H63 BCD     1      31.990  26.150  24.760  1.00  0.00            
ATOM    141  H64 BCD     1      32.480  25.080  22.130  1.00  0.00            
ATOM    142  H65 BCD     1      33.180  27.780  21.900  1.00  0.00            
ATOM    143  H66 BCD     1      35.160  26.470  21.750  1.00  0.00            
ATOM    144  H67 BCD     1      34.070  23.660  21.160  1.00  0.00            
ATOM    145  H68 BCD     1      36.460  23.000  20.780  1.00  0.00            
ATOM    146  H69 BCD     1      35.740  24.120  19.590  1.00  0.00            
ATOM    147  H70 BCD     1      37.930  24.610  20.430  1.00  0.00            
ATOM    148  N1  FC0     2      26.900  28.240  21.030  1.00  0.00            
ATOM    149  C1  FC0     2      27.560  27.010  21.030  1.00  0.00            
ATOM    150  C2  FC0     2      28.880  26.900  20.540  1.00  0.00            
ATOM    151  C3  FC0     2      29.590  25.730  20.600  1.00  0.00            
ATOM    152  C4  FC0     2      29.060  24.590  21.280  1.00  0.00            
ATOM    153  S1  FC0     2      29.830  22.920  21.050  1.00  0.00            
ATOM    154  O1  FC0     2      31.150  22.990  20.410  1.00  0.00            
ATOM    155  O2  FC0     2      29.530  22.080  22.230  1.00  0.00            
ATOM    156  N2  FC0     2      28.790  22.070  20.080  1.00  0.00            
ATOM    157  C5  FC0     2      29.190  21.490  19.020  1.00  0.00            
ATOM    158  N3  FC0     2      29.180  22.190  17.880  1.00  0.00            
ATOM    159  C6  FC0     2      29.430  21.610  16.750  1.00  0.00            
ATOM    160  C7  FC0     2      29.730  20.220  16.740  1.00  0.00            
ATOM    161  C8  FC0     2      29.710  19.510  17.940  1.00  0.00            
ATOM    162  N4  FC0     2      29.430  20.180  19.110  1.00  0.00            
ATOM    163  C9  FC0     2      27.780  24.720  21.850  1.00  0.00            
ATOM    164  C10 FC0     2      27.030  25.890  21.700  1.00  0.00            
ATOM    165  H1  FC0     2      27.370  28.930  20.450  1.00  0.00            
ATOM    166  H2  FC0     2      25.910  28.180  20.870  1.00  0.00            
ATOM    167  H3  FC0     2      29.280  27.770  20.020  1.00  0.00            
ATOM    168  H4  FC0     2      30.610  25.740  20.220  1.00  0.00            
ATOM    169  H5  FC0     2      28.800  21.310  20.740  1.00  0.00            
ATOM    170  H6  FC0     2      29.560  22.250  15.870  1.00  0.00            
ATOM    171  H7  FC0     2      30.060  19.670  15.870  1.00  0.00            
ATOM    172  H8  FC0     2      29.800  18.430  18.110  1.00  0.00            
ATOM    173  H9  FC0     2      27.290  23.880  22.340  1.00  0.00            
ATOM    174  H10 FC0     2      26.130  26.020  22.290  1.00  0.00            
TER
ENDMDL
MODEL        1
ATOM      1  C1  BCD     1      36.320  26.920  24.920  1.00  0.00            
ATOM      2  O1  BCD     1      34.960  26.560  24.650  1.00  0.00            
ATOM      3  C2  BCD     1      36.440  28.380  24.710  1.00  0.00            
ATOM      4  O2  BCD     1      35.670  29.160  25.670  1.00  0.00            
ATOM      5  C3  BCD     1      35.940  28.760  23.290  1.00  0.00            
ATOM      6  O3  BCD     1      36.110  30.160  23.060  1.00  0.00            
ATOM      7  C4  BCD     1      36.770  28.000  22.330  1.00  0.00            
ATOM      8  C5  BCD     1      36.820  26.490  22.550  1.00  0.00            
ATOM      9  O4  BCD     1      37.140  26.290  23.930  1.00  0.00            
ATOM     10  C6  BCD     1      37.710  25.630  21.600  1.00  0.00            
ATOM     11  O5  BCD     1      38.960  26.280  21.440  1.00  0.00            
ATOM     12  H1  BCD     1      36.650  26.530  25.880  1.00  0.00            
ATOM     13  H2  BCD     1      37.530  28.470  24.740  1.00  0.00            
ATOM     14  H3  BCD     1      35.970  30.070  25.610  1.00  0.00            
ATOM     15  H4  BCD     1      34.900  28.470  23.130  1.00  0.00            
ATOM     16  H5  BCD     1      35.900  30.410  22.150  1.00  0.00            
ATOM     17  H6  BCD     1      37.780  28.430  22.420  1.00  0.00            
ATOM     18  H7  BCD     1      35.830  26.050  22.410  1.00  0.00            
ATOM     19  H8  BCD     1      37.950  24.670  22.070  1.00  0.00            
ATOM     20  H9  BCD     1      37.220  25.450  20.640  1.00  0.00            
ATOM     21  H10 BCD     1      39.550  25.700  21.940  1.00  0.00            
ATOM     22  C7  BCD     1      32.070  24.180  26.690  1.00  0.00            
ATOM     23  O6  BCD     1      30.840  24.640  26.070  1.00  0.00            
ATOM     24  C8  BCD     1      32.730  25.370  27.410  1.00  0.00            
ATOM     25  O7  BCD     1      31.820  25.980  28.320  1.00  0.00            
ATOM     26  C9  BCD     1      33.430  26.360  26.450  1.00  0.00            
ATOM     27  O8  BCD     1      34.130  27.410  27.050  1.00  0.00            
ATOM     28  C10 BCD     1      34.420  25.610  25.510  1.00  0.00            
ATOM     29  C11 BCD     1      33.630  24.440  24.760  1.00  0.00            
ATOM     30  O9  BCD     1      32.930  23.640  25.730  1.00  0.00            
ATOM     31  C12 BCD     1      34.560  23.590  23.870  1.00  0.00            
ATOM     32  O10 BCD     1      35.450  22.710  24.530  1.00  0.00            
ATOM     33  H11 BCD     1      31.830  23.310  27.300  1.00  0.00            
ATOM     34  H12 BCD     1      33.490  24.900  28.050  1.00  0.00            
ATOM     35  H13 BCD     1      31.280  26.640  27.880  1.00  0.00            
ATOM     36  H14 BCD     1      32.740  26.810  25.720  1.00  0.00            
ATOM     37  H15 BCD     1      34.660  27.860  26.390  1.00  0.00            
ATOM     38  H16 BCD     1      35.210  25.130  26.110  1.00  0.00            
ATOM     39  H17 BCD     1      32.780  24.790  24.160  1.00  0.00            
ATOM     40  H18 BCD     1      33.950  23.090  23.110  1.00  0.00            
ATOM     41  H19 BCD     1      35.100  24.300  23.240  1.00  0.00            
ATOM     42  H20 BCD     1      36.200  22.520  23.960  1.00  0.00            
ATOM     43  C13 BCD     1      27.280  23.160  24.440  1.00  0.00            
ATOM     44  O11 BCD     1      27.510  23.940  23.260  1.00  0.00            
ATOM     45  C14 BCD     1      27.160  24.090  25.610  1.00  0.00            
ATOM     46  O12 BCD     1      25.990  24.930  25.330  1.00  0.00            
ATOM     47  C15 BCD     1      28.480  24.860  25.920  1.00  0.00            
ATOM     48  O13 BCD     1      28.410  25.690  27.080  1.00  0.00            
ATOM     49  C16 BCD     1      29.630  23.830  26.040  1.00  0.00            
ATOM     50  C17 BCD     1      29.680  22.890  24.850  1.00  0.00            
ATOM     51  O14 BCD     1      28.420  22.270  24.630  1.00  0.00            
ATOM     52  C18 BCD     1      30.650  21.660  25.000  1.00  0.00            
ATOM     53  O15 BCD     1      30.710  21.200  26.310  1.00  0.00            
ATOM     54  H21 BCD     1      26.340  22.630  24.310  1.00  0.00            
ATOM     55  H22 BCD     1      27.000  23.430  26.470  1.00  0.00            
ATOM     56  H23 BCD     1      26.090  25.710  25.890  1.00  0.00            
ATOM     57  H24 BCD     1      28.820  25.480  25.080  1.00  0.00            
ATOM     58  H25 BCD     1      29.180  26.270  27.070  1.00  0.00            
ATOM     59  H26 BCD     1      29.520  23.320  27.000  1.00  0.00            
ATOM     60  H27 BCD     1      30.030  23.420  23.950  1.00  0.00            
ATOM     61  H28 BCD     1      30.240  20.790  24.460  1.00  0.00            
ATOM     62  H29 BCD     1      31.590  22.080  24.620  1.00  0.00            
ATOM     63  H30 BCD     1      29.880  21.410  26.750  1.00  0.00            
ATOM     64  C19 BCD     1      26.090  24.000  19.380  1.00  0.00            
ATOM     65  O16 BCD     1      27.060  25.000  18.970  1.00  0.00            
ATOM     66  C20 BCD     1      25.110  24.560  20.410  1.00  0.00            
ATOM     67  O17 BCD     1      24.380  25.660  19.870  1.00  0.00            
ATOM     68  C21 BCD     1      25.850  24.860  21.750  1.00  0.00            
ATOM     69  O18 BCD     1      24.970  25.320  22.800  1.00  0.00            
ATOM     70  C22 BCD     1      26.620  23.590  22.200  1.00  0.00            
ATOM     71  C23 BCD     1      27.540  23.050  21.080  1.00  0.00            
ATOM     72  O19 BCD     1      26.810  22.860  19.870  1.00  0.00            
ATOM     73  C24 BCD     1      28.220  21.770  21.490  1.00  0.00            
ATOM     74  O20 BCD     1      27.180  20.790  21.770  1.00  0.00            
ATOM     75  H31 BCD     1      25.590  23.720  18.440  1.00  0.00            
ATOM     76  H32 BCD     1      24.390  23.770  20.680  1.00  0.00            
ATOM     77  H33 BCD     1      25.060  26.250  19.540  1.00  0.00            
ATOM     78  H34 BCD     1      26.580  25.660  21.560  1.00  0.00            
ATOM     79  H35 BCD     1      25.360  25.010  23.620  1.00  0.00            
ATOM     80  H36 BCD     1      25.930  22.760  22.430  1.00  0.00            
ATOM     81  H37 BCD     1      28.340  23.770  20.830  1.00  0.00            
ATOM     82  H38 BCD     1      28.850  21.450  20.650  1.00  0.00            
ATOM     83  H39 BCD     1      28.900  22.020  22.310  1.00  0.00            
ATOM     84  H40 BCD     1      26.850  20.550  20.900  1.00  0.00            
ATOM     85  C25 BCD     1      28.550  27.100  15.710  1.00  0.00            
ATOM     86  O21 BCD     1      29.550  27.690  16.490  1.00  0.00            
ATOM     87  C26 BCD     1      27.210  27.580  16.320  1.00  0.00            
ATOM     88  O22 BCD     1      27.030  29.060  16.420  1.00  0.00            
ATOM     89  C27 BCD     1      27.000  26.910  17.740  1.00  0.00            
ATOM     90  O23 BCD     1      25.780  27.480  18.430  1.00  0.00            
ATOM     91  C28 BCD     1      26.990  25.430  17.660  1.00  0.00            
ATOM     92  C29 BCD     1      28.310  25.020  17.020  1.00  0.00            
ATOM     93  O24 BCD     1      28.510  25.680  15.760  1.00  0.00            
ATOM     94  C30 BCD     1      28.370  23.580  16.680  1.00  0.00            
ATOM     95  O25 BCD     1      27.250  23.230  15.820  1.00  0.00            
ATOM     96  H41 BCD     1      28.730  27.360  14.660  1.00  0.00            
ATOM     97  H42 BCD     1      26.410  27.330  15.610  1.00  0.00            
ATOM     98  H43 BCD     1      27.900  29.450  16.570  1.00  0.00            
ATOM     99  H44 BCD     1      27.860  27.180  18.370  1.00  0.00            
ATOM    100  H45 BCD     1      25.700  28.420  18.270  1.00  0.00            
ATOM    101  H46 BCD     1      26.130  25.020  17.110  1.00  0.00            
ATOM    102  H47 BCD     1      29.120  25.420  17.640  1.00  0.00            
ATOM    103  H48 BCD     1      29.300  23.310  16.160  1.00  0.00            
ATOM    104  H49 BCD     1      28.270  22.900  17.530  1.00  0.00            
ATOM    105  H50 BCD     1      27.430  23.620  14.960  1.00  0.00            
ATOM    106  C31 BCD     1      33.320  29.380  16.340  1.00  0.00            
ATOM    107  O26 BCD     1      33.670  28.760  17.580  1.00  0.00            
ATOM    108  C32 BCD     1      32.200  30.390  16.550  1.00  0.00            
ATOM    109  O27 BCD     1      32.510  31.370  17.490  1.00  0.00            
ATOM    110  C33 BCD     1      30.960  29.610  16.830  1.00  0.00            
ATOM    111  C34 BCD     1      30.560  28.490  15.840  1.00  0.00            
ATOM    112  C35 BCD     1      31.820  27.600  15.540  1.00  0.00            
ATOM    113  O28 BCD     1      33.010  28.320  15.380  1.00  0.00            
ATOM    114  C36 BCD     1      31.660  26.780  14.300  1.00  0.00            
ATOM    115  O29 BCD     1      32.800  26.060  13.870  1.00  0.00            
ATOM    116  O30 BCD     1      29.870  30.520  16.830  1.00  0.00            
ATOM    117  H51 BCD     1      34.230  29.860  15.950  1.00  0.00            
ATOM    118  H52 BCD     1      32.060  30.890  15.580  1.00  0.00            
ATOM    119  H53 BCD     1      33.350  31.030  17.830  1.00  0.00            
ATOM    120  H54 BCD     1      31.120  29.120  17.800  1.00  0.00            
ATOM    121  H55 BCD     1      29.960  31.280  17.410  1.00  0.00            
ATOM    122  H56 BCD     1      30.160  28.920  14.910  1.00  0.00            
ATOM    123  H57 BCD     1      31.910  26.920  16.400  1.00  0.00            
ATOM    124  H58 BCD     1      30.800  26.100  14.390  1.00  0.00            
ATOM    125  H59 BCD     1      31.400  27.490  13.500  1.00  0.00            
ATOM    126  H60 BCD     1      33.470  26.740  13.750  1.00  0.00            
ATOM    127  C37 BCD     1      37.100  28.550  19.970  1.00  0.00            
ATOM    128  O31 BCD     1      36.240  28.430  21.060  1.00  0.00            
ATOM    129  C38 BCD     1      36.810  29.870  19.340  1.00  0.00            
ATOM    130  O32 BCD     1      36.900  30.960  20.360  1.00  0.00            
ATOM    131  C39 BCD     1      35.340  29.940  18.860  1.00  0.00            
ATOM    132  O33 BCD     1      35.140  31.170  18.200  1.00  0.00            
ATOM    133  C40 BCD     1      35.030  28.780  17.930  1.00  0.00            
ATOM    134  C41 BCD     1      35.480  27.440  18.610  1.00  0.00            
ATOM    135  O34 BCD     1      36.810  27.560  19.010  1.00  0.00            
ATOM    136  C42 BCD     1      35.270  26.160  17.670  1.00  0.00            
ATOM    137  O35 BCD     1      35.700  24.990  18.420  1.00  0.00            
ATOM    138  H61 BCD     1      38.140  28.470  20.320  1.00  0.00            
ATOM    139  H62 BCD     1      37.470  30.040  18.470  1.00  0.00            
ATOM    140  H63 BCD     1      37.790  31.020  20.710  1.00  0.00            
ATOM    141  H64 BCD     1      34.680  29.860  19.740  1.00  0.00            
ATOM    142  H65 BCD     1      35.560  31.970  18.520  1.00  0.00            
ATOM    143  H66 BCD     1      35.640  28.980  17.030  1.00  0.00            
ATOM    144  H67 BCD     1      34.840  27.300  19.490  1.00  0.00            
ATOM    145  H68 BCD     1      34.210  26.020  17.420  1.00  0.00            
ATOM    146  H69 BCD     1      35.780  26.340  16.710  1.00  0.00            
ATOM    147  H70 BCD     1      36.300  25.290  19.120  1.00  0.00            
ATOM    148  N1  FC0     2      26.100  28.440  21.490  1.00  0.00            
ATOM    149  C1  FC0     2      27.490  28.210  21.570  1.00  0.00            
ATOM    150  C2  FC0     2      28.400  28.690  20.640  1.00  0.00            
ATOM    151  C3  FC0     2      29.810  28.650  20.860  1.00  0.00            
ATOM    152  C4  FC0     2      30.400  28.080  21.950  1.00  0.00            
ATOM    153  S1  FC0     2      32.110  28.220  22.310  1.00  0.00            
ATOM    154  O1  FC0     2      32.700  29.330  21.530  1.00  0.00            
ATOM    155  O2  FC0     2      32.370  28.150  23.740  1.00  0.00            
ATOM    156  N2  FC0     2      33.050  27.020  21.760  1.00  0.00            
ATOM    157  C5  FC0     2      32.520  26.150  20.980  1.00  0.00            
ATOM    158  N3  FC0     2      32.140  25.180  21.720  1.00  0.00            
ATOM    159  C6  FC0     2      31.590  24.130  21.070  1.00  0.00            
ATOM    160  C7  FC0     2      31.460  24.200  19.690  1.00  0.00            
ATOM    161  C8  FC0     2      31.870  25.290  19.010  1.00  0.00            
ATOM    162  N4  FC0     2      32.310  26.360  19.680  1.00  0.00            
ATOM    163  C9  FC0     2      29.470  27.440  22.850  1.00  0.00            
ATOM    164  C10 FC0     2      28.060  27.530  22.670  1.00  0.00            
ATOM    165  H1  FC0     2      25.710  28.750  20.610  1.00  0.00            
ATOM    166  H2  FC0     2      25.470  28.070  22.190  1.00  0.00            
ATOM    167  H3  FC0     2      28.040  29.140  19.720  1.00  0.00            
ATOM    168  H4  FC0     2      30.400  29.050  20.040  1.00  0.00            
ATOM    169  H5  FC0     2      33.270  26.540  22.620  1.00  0.00            
ATOM    170  H6  FC0     2      31.380  23.200  21.590  1.00  0.00            
ATOM    171  H7  FC0     2      31.230  23.320  19.100  1.00  0.00            
ATOM    172  H8  FC0     2      31.730  25.360  17.940  1.00  0.00            
ATOM    173  H9  FC0     2      29.820  26.960  23.760  1.00  0.00            
ATOM    174  H10 FC0     2      27.390  27.010  23.350  1.00  0.00            
TER
ENDMDL
MODEL        1
ATOM      1  C1  BCD     1      28.180  23.130  29.210  1.00  0.00            
ATOM      2  O1  BCD     1      27.920  23.540  27.870  1.00  0.00            
ATOM      3  C2  BCD     1      28.740  24.300  29.980  1.00  0.00            
ATOM      4  O2  BCD     1      27.850  25.490  29.800  1.00  0.00            
ATOM      5  C3  BCD     1      30.160  24.600  29.530  1.00  0.00            
ATOM      6  O3  BCD     1      30.810  25.520  30.470  1.00  0.00            
ATOM      7  C4  BCD     1      31.050  23.310  29.410  1.00  0.00            
ATOM      8  C5  BCD     1      30.350  22.270  28.660  1.00  0.00            
ATOM      9  O4  BCD     1      29.070  22.010  29.150  1.00  0.00            
ATOM     10  C6  BCD     1      31.090  20.950  28.440  1.00  0.00            
ATOM     11  O5  BCD     1      31.580  20.490  29.730  1.00  0.00            
ATOM     12  H1  BCD     1      27.230  22.820  29.660  1.00  0.00            
ATOM     13  H2  BCD     1      28.820  23.850  30.980  1.00  0.00            
ATOM     14  H3  BCD     1      27.110  25.410  30.410  1.00  0.00            
ATOM     15  H4  BCD     1      30.040  25.030  28.530  1.00  0.00            
ATOM     16  H5  BCD     1      30.330  26.350  30.520  1.00  0.00            
ATOM     17  H6  BCD     1      31.270  23.020  30.440  1.00  0.00            
ATOM     18  H7  BCD     1      30.130  22.730  27.680  1.00  0.00            
ATOM     19  H8  BCD     1      30.290  20.290  28.080  1.00  0.00            
ATOM     20  H9  BCD     1      31.820  21.080  27.630  1.00  0.00            
ATOM     21  H10 BCD     1      30.860  20.190  30.300  1.00  0.00            
ATOM     22  C7  BCD     1      25.410  23.520  24.780  1.00  0.00            
ATOM     23  O6  BCD     1      26.560  23.550  23.970  1.00  0.00            
ATOM     24  C8  BCD     1      25.290  24.770  25.670  1.00  0.00            
ATOM     25  O7  BCD     1      25.230  26.030  24.860  1.00  0.00            
ATOM     26  C9  BCD     1      26.350  24.740  26.720  1.00  0.00            
ATOM     27  O8  BCD     1      26.200  25.690  27.770  1.00  0.00            
ATOM     28  C10 BCD     1      26.610  23.350  27.400  1.00  0.00            
ATOM     29  C11 BCD     1      26.640  22.280  26.360  1.00  0.00            
ATOM     30  O9  BCD     1      25.450  22.310  25.600  1.00  0.00            
ATOM     31  C12 BCD     1      26.760  20.950  27.000  1.00  0.00            
ATOM     32  O10 BCD     1      25.690  20.710  27.890  1.00  0.00            
ATOM     33  H11 BCD     1      24.500  23.430  24.170  1.00  0.00            
ATOM     34  H12 BCD     1      24.390  24.680  26.290  1.00  0.00            
ATOM     35  H13 BCD     1      25.690  26.700  25.380  1.00  0.00            
ATOM     36  H14 BCD     1      27.340  24.900  26.260  1.00  0.00            
ATOM     37  H15 BCD     1      26.950  25.670  28.380  1.00  0.00            
ATOM     38  H16 BCD     1      25.820  23.170  28.150  1.00  0.00            
ATOM     39  H17 BCD     1      27.520  22.340  25.720  1.00  0.00            
ATOM     40  H18 BCD     1      26.800  20.210  26.180  1.00  0.00            
ATOM     41  H19 BCD     1      27.680  20.890  27.600  1.00  0.00            
ATOM     42  H20 BCD     1      24.910  20.730  27.330  1.00  0.00            
ATOM     43  C13 BCD     1      27.520  23.430  19.920  1.00  0.00            
ATOM     44  O11 BCD     1      28.640  24.290  20.110  1.00  0.00            
ATOM     45  C14 BCD     1      26.230  24.120  20.380  1.00  0.00            
ATOM     46  O12 BCD     1      25.980  25.330  19.730  1.00  0.00            
ATOM     47  C15 BCD     1      26.220  24.440  21.860  1.00  0.00            
ATOM     48  O13 BCD     1      25.090  25.170  22.320  1.00  0.00            
ATOM     49  C16 BCD     1      26.420  23.150  22.610  1.00  0.00            
ATOM     50  C17 BCD     1      27.630  22.460  22.090  1.00  0.00            
ATOM     51  O14 BCD     1      27.550  22.240  20.690  1.00  0.00            
ATOM     52  C18 BCD     1      28.000  21.190  22.820  1.00  0.00            
ATOM     53  O15 BCD     1      29.200  20.630  22.290  1.00  0.00            
ATOM     54  H21 BCD     1      27.370  23.260  18.850  1.00  0.00            
ATOM     55  H22 BCD     1      25.330  23.500  20.310  1.00  0.00            
ATOM     56  H23 BCD     1      26.850  25.730  19.780  1.00  0.00            
ATOM     57  H24 BCD     1      27.110  25.050  22.060  1.00  0.00            
ATOM     58  H25 BCD     1      25.220  25.490  23.220  1.00  0.00            
ATOM     59  H26 BCD     1      25.580  22.460  22.450  1.00  0.00            
ATOM     60  H27 BCD     1      28.550  23.010  22.330  1.00  0.00            
ATOM     61  H28 BCD     1      28.150  21.430  23.880  1.00  0.00            
ATOM     62  H29 BCD     1      27.160  20.500  22.660  1.00  0.00            
ATOM     63  H30 BCD     1      29.080  20.560  21.340  1.00  0.00            
ATOM     64  C19 BCD     1      31.430  26.390  18.150  1.00  0.00            
ATOM     65  O16 BCD     1      32.150  26.260  19.400  1.00  0.00            
ATOM     66  C20 BCD     1      30.230  27.210  18.430  1.00  0.00            
ATOM     67  O17 BCD     1      30.540  28.510  18.880  1.00  0.00            
ATOM     68  C21 BCD     1      29.360  26.490  19.520  1.00  0.00            
ATOM     69  O18 BCD     1      28.120  27.190  19.680  1.00  0.00            
ATOM     70  C22 BCD     1      29.100  25.010  19.030  1.00  0.00            
ATOM     71  C23 BCD     1      30.350  24.320  18.540  1.00  0.00            
ATOM     72  O19 BCD     1      30.970  25.170  17.590  1.00  0.00            
ATOM     73  C24 BCD     1      29.960  23.040  17.930  1.00  0.00            
ATOM     74  O20 BCD     1      31.120  22.370  17.420  1.00  0.00            
ATOM     75  H31 BCD     1      32.120  26.900  17.460  1.00  0.00            
ATOM     76  H32 BCD     1      29.770  27.340  17.450  1.00  0.00            
ATOM     77  H33 BCD     1      29.700  28.980  18.950  1.00  0.00            
ATOM     78  H34 BCD     1      29.930  26.450  20.450  1.00  0.00            
ATOM     79  H35 BCD     1      28.160  27.860  20.370  1.00  0.00            
ATOM     80  H36 BCD     1      28.400  25.060  18.190  1.00  0.00            
ATOM     81  H37 BCD     1      31.060  24.150  19.370  1.00  0.00            
ATOM     82  H38 BCD     1      29.410  22.400  18.640  1.00  0.00            
ATOM     83  H39 BCD     1      29.230  23.230  17.130  1.00  0.00            
ATOM     84  H40 BCD     1      30.770  21.550  17.060  1.00  0.00            
ATOM     85  C25 BCD     1      36.050  26.540  20.800  1.00  0.00            
ATOM     86  O21 BCD     1      35.620  26.040  22.130  1.00  0.00            
ATOM     87  C26 BCD     1      35.450  27.870  20.430  1.00  0.00            
ATOM     88  O22 BCD     1      35.860  28.990  21.300  1.00  0.00            
ATOM     89  C27 BCD     1      33.910  27.690  20.210  1.00  0.00            
ATOM     90  O23 BCD     1      33.280  28.940  19.710  1.00  0.00            
ATOM     91  C28 BCD     1      33.570  26.470  19.330  1.00  0.00            
ATOM     92  C29 BCD     1      34.360  25.240  19.690  1.00  0.00            
ATOM     93  O24 BCD     1      35.780  25.560  19.810  1.00  0.00            
ATOM     94  C30 BCD     1      34.280  24.060  18.710  1.00  0.00            
ATOM     95  O25 BCD     1      34.900  24.450  17.510  1.00  0.00            
ATOM     96  H41 BCD     1      37.150  26.520  20.780  1.00  0.00            
ATOM     97  H42 BCD     1      35.770  28.000  19.390  1.00  0.00            
ATOM     98  H43 BCD     1      35.670  28.730  22.210  1.00  0.00            
ATOM     99  H44 BCD     1      33.380  27.460  21.140  1.00  0.00            
ATOM    100  H45 BCD     1      32.340  28.800  19.600  1.00  0.00            
ATOM    101  H46 BCD     1      33.850  26.700  18.290  1.00  0.00            
ATOM    102  H47 BCD     1      34.020  25.010  20.710  1.00  0.00            
ATOM    103  H48 BCD     1      34.830  23.210  19.140  1.00  0.00            
ATOM    104  H49 BCD     1      33.210  23.860  18.530  1.00  0.00            
ATOM    105  H50 BCD     1      35.590  25.100  17.690  1.00  0.00            
ATOM    106  C31 BCD     1      36.290  26.250  26.150  1.00  0.00            
ATOM    107  O26 BCD     1      35.240  25.300  26.250  1.00  0.00            
ATOM    108  C32 BCD     1      35.870  27.560  25.550  1.00  0.00            
ATOM    109  O27 BCD     1      34.910  28.130  26.480  1.00  0.00            
ATOM    110  C33 BCD     1      35.210  27.280  24.180  1.00  0.00            
ATOM    111  C34 BCD     1      36.280  26.580  23.320  1.00  0.00            
ATOM    112  C35 BCD     1      37.010  25.390  23.980  1.00  0.00            
ATOM    113  O28 BCD     1      37.340  25.680  25.410  1.00  0.00            
ATOM    114  C36 BCD     1      38.230  25.010  23.190  1.00  0.00            
ATOM    115  O29 BCD     1      38.950  24.060  23.900  1.00  0.00            
ATOM    116  O30 BCD     1      34.800  28.540  23.590  1.00  0.00            
ATOM    117  H51 BCD     1      36.730  26.550  27.110  1.00  0.00            
ATOM    118  H52 BCD     1      36.770  28.190  25.490  1.00  0.00            
ATOM    119  H53 BCD     1      34.700  29.010  26.160  1.00  0.00            
ATOM    120  H54 BCD     1      34.330  26.630  24.290  1.00  0.00            
ATOM    121  H55 BCD     1      34.470  29.120  24.290  1.00  0.00            
ATOM    122  H56 BCD     1      37.020  27.320  22.990  1.00  0.00            
ATOM    123  H57 BCD     1      36.280  24.580  23.860  1.00  0.00            
ATOM    124  H58 BCD     1      38.000  24.760  22.140  1.00  0.00            
ATOM    125  H59 BCD     1      38.900  25.870  23.050  1.00  0.00            
ATOM    126  H60 BCD     1      38.850  24.370  24.800  1.00  0.00            
ATOM    127  C37 BCD     1      33.390  23.070  29.230  1.00  0.00            
ATOM    128  O31 BCD     1      32.200  23.660  28.670  1.00  0.00            
ATOM    129  C38 BCD     1      34.260  24.310  29.660  1.00  0.00            
ATOM    130  O32 BCD     1      33.610  24.900  30.850  1.00  0.00            
ATOM    131  C39 BCD     1      34.520  25.320  28.540  1.00  0.00            
ATOM    132  O33 BCD     1      35.250  26.530  28.890  1.00  0.00            
ATOM    133  C40 BCD     1      35.220  24.560  27.420  1.00  0.00            
ATOM    134  C41 BCD     1      34.590  23.230  27.050  1.00  0.00            
ATOM    135  O34 BCD     1      34.170  22.470  28.200  1.00  0.00            
ATOM    136  C42 BCD     1      35.410  22.360  26.150  1.00  0.00            
ATOM    137  O35 BCD     1      36.660  22.050  26.650  1.00  0.00            
ATOM    138  H61 BCD     1      33.140  22.340  30.000  1.00  0.00            
ATOM    139  H62 BCD     1      35.210  23.880  30.030  1.00  0.00            
ATOM    140  H63 BCD     1      32.720  25.170  30.630  1.00  0.00            
ATOM    141  H64 BCD     1      33.560  25.660  28.140  1.00  0.00            
ATOM    142  H65 BCD     1      34.930  27.260  28.360  1.00  0.00            
ATOM    143  H66 BCD     1      36.210  24.290  27.790  1.00  0.00            
ATOM    144  H67 BCD     1      33.620  23.410  26.570  1.00  0.00            
ATOM    145  H68 BCD     1      35.000  21.420  25.770  1.00  0.00            
ATOM    146  H69 BCD     1      35.610  22.930  25.230  1.00  0.00            
ATOM    147  H70 BCD     1      36.800  21.120  26.440  1.00  0.00            
ATOM    148  N1  FC0     2      28.180  29.160  21.870  1.00  0.00            
ATOM    149  C1  FC0     2      28.930  28.250  22.640  1.00  0.00            
ATOM    150  C2  FC0     2      30.310  28.300  22.700  1.00  0.00            
ATOM    151  C3  FC0     2      31.100  27.370  23.400  1.00  0.00            
ATOM    152  C4  FC0     2      30.450  26.440  24.190  1.00  0.00            
ATOM    153  S1  FC0     2      31.430  25.140  24.990  1.00  0.00            
ATOM    154  O1  FC0     2      32.130  25.670  26.150  1.00  0.00            
ATOM    155  O2  FC0     2      30.560  24.010  25.220  1.00  0.00            
ATOM    156  N2  FC0     2      32.690  24.740  24.020  1.00  0.00            
ATOM    157  C5  FC0     2      32.550  23.780  23.100  1.00  0.00            
ATOM    158  N3  FC0     2      31.540  23.890  22.220  1.00  0.00            
ATOM    159  C6  FC0     2      31.420  22.870  21.420  1.00  0.00            
ATOM    160  C7  FC0     2      32.320  21.810  21.430  1.00  0.00            
ATOM    161  C8  FC0     2      33.400  21.870  22.310  1.00  0.00            
ATOM    162  N4  FC0     2      33.530  22.880  23.150  1.00  0.00            
ATOM    163  C9  FC0     2      29.080  26.270  24.080  1.00  0.00            
ATOM    164  C10 FC0     2      28.330  27.250  23.400  1.00  0.00            
ATOM    165  H1  FC0     2      28.610  30.060  21.660  1.00  0.00            
ATOM    166  H2  FC0     2      27.200  29.170  22.120  1.00  0.00            
ATOM    167  H3  FC0     2      30.780  28.980  21.990  1.00  0.00            
ATOM    168  H4  FC0     2      32.180  27.400  23.380  1.00  0.00            
ATOM    169  H5  FC0     2      33.520  24.430  24.510  1.00  0.00            
ATOM    170  H6  FC0     2      30.530  22.840  20.800  1.00  0.00            
ATOM    171  H7  FC0     2      32.120  20.940  20.800  1.00  0.00            
ATOM    172  H8  FC0     2      34.160  21.090  22.380  1.00  0.00            
ATOM    173  H9  FC0     2      28.610  25.430  24.570  1.00  0.00            
ATOM    174  H10 FC0     2      27.260  27.090  23.440  1.00  0.00            
TER
ENDMDL
MODEL        1
ATOM      1  C1  BCD     1      39.310  18.090  23.890  1.00  0.00            
ATOM      2  O1  BCD     1      37.950  18.530  24.110  1.00  0.00            
ATOM      3  C2  BCD     1      40.250  19.250  24.240  1.00  0.00            
ATOM      4  O2  BCD     1      40.020  19.550  25.580  1.00  0.00            
ATOM      5  C3  BCD     1      40.010  20.500  23.320  1.00  0.00            
ATOM      6  O3  BCD     1      40.820  21.630  23.580  1.00  0.00            
ATOM      7  C4  BCD     1      40.150  20.010  21.850  1.00  0.00            
ATOM      8  C5  BCD     1      39.280  18.740  21.550  1.00  0.00            
ATOM      9  O4  BCD     1      39.500  17.770  22.540  1.00  0.00            
ATOM     10  C6  BCD     1      39.570  18.010  20.170  1.00  0.00            
ATOM     11  O5  BCD     1      40.940  17.880  19.890  1.00  0.00            
ATOM     12  H1  BCD     1      39.650  17.270  24.530  1.00  0.00            
ATOM     13  H2  BCD     1      41.290  18.930  24.200  1.00  0.00            
ATOM     14  H3  BCD     1      40.740  20.170  25.720  1.00  0.00            
ATOM     15  H4  BCD     1      38.970  20.820  23.470  1.00  0.00            
ATOM     16  H5  BCD     1      40.260  22.410  23.520  1.00  0.00            
ATOM     17  H6  BCD     1      41.230  19.890  21.660  1.00  0.00            
ATOM     18  H7  BCD     1      38.210  19.000  21.560  1.00  0.00            
ATOM     19  H8  BCD     1      39.160  17.000  20.280  1.00  0.00            
ATOM     20  H9  BCD     1      39.060  18.550  19.360  1.00  0.00            
ATOM     21  H10 BCD     1      40.910  17.350  19.090  1.00  0.00            
ATOM     22  C7  BCD     1      34.450  17.260  25.710  1.00  0.00            
ATOM     23  O6  BCD     1      33.980  18.370  24.970  1.00  0.00            
ATOM     24  C8  BCD     1      35.450  17.810  26.730  1.00  0.00            
ATOM     25  O7  BCD     1      34.900  18.620  27.780  1.00  0.00            
ATOM     26  C9  BCD     1      36.550  18.550  25.940  1.00  0.00            
ATOM     27  O8  BCD     1      37.520  19.210  26.800  1.00  0.00            
ATOM     28  C10 BCD     1      37.260  17.630  24.950  1.00  0.00            
ATOM     29  C11 BCD     1      36.280  16.840  24.090  1.00  0.00            
ATOM     30  O9  BCD     1      35.080  16.410  24.810  1.00  0.00            
ATOM     31  C12 BCD     1      36.890  15.640  23.490  1.00  0.00            
ATOM     32  O10 BCD     1      37.050  14.770  24.630  1.00  0.00            
ATOM     33  H11 BCD     1      33.620  16.680  26.130  1.00  0.00            
ATOM     34  H12 BCD     1      35.960  16.990  27.250  1.00  0.00            
ATOM     35  H13 BCD     1      35.530  19.180  28.240  1.00  0.00            
ATOM     36  H14 BCD     1      35.980  19.310  25.390  1.00  0.00            
ATOM     37  H15 BCD     1      38.180  19.510  26.170  1.00  0.00            
ATOM     38  H16 BCD     1      37.870  16.920  25.510  1.00  0.00            
ATOM     39  H17 BCD     1      35.950  17.560  23.320  1.00  0.00            
ATOM     40  H18 BCD     1      36.220  15.170  22.760  1.00  0.00            
ATOM     41  H19 BCD     1      37.860  15.840  23.010  1.00  0.00            
ATOM     42  H20 BCD     1      36.330  14.960  25.240  1.00  0.00            
ATOM     43  C13 BCD     1      30.670  20.550  24.080  1.00  0.00            
ATOM     44  O11 BCD     1      31.270  21.750  23.750  1.00  0.00            
ATOM     45  C14 BCD     1      30.940  20.200  25.550  1.00  0.00            
ATOM     46  O12 BCD     1      30.590  21.400  26.290  1.00  0.00            
ATOM     47  C15 BCD     1      32.370  19.710  25.730  1.00  0.00            
ATOM     48  O13 BCD     1      32.520  19.290  27.110  1.00  0.00            
ATOM     49  C16 BCD     1      32.680  18.540  24.820  1.00  0.00            
ATOM     50  C17 BCD     1      32.450  19.040  23.380  1.00  0.00            
ATOM     51  O14 BCD     1      31.040  19.520  23.240  1.00  0.00            
ATOM     52  C18 BCD     1      32.790  18.060  22.300  1.00  0.00            
ATOM     53  O15 BCD     1      32.380  16.720  22.540  1.00  0.00            
ATOM     54  H21 BCD     1      29.590  20.700  24.040  1.00  0.00            
ATOM     55  H22 BCD     1      30.330  19.320  25.760  1.00  0.00            
ATOM     56  H23 BCD     1      31.030  21.280  27.130  1.00  0.00            
ATOM     57  H24 BCD     1      33.120  20.450  25.450  1.00  0.00            
ATOM     58  H25 BCD     1      33.440  19.050  27.250  1.00  0.00            
ATOM     59  H26 BCD     1      32.120  17.630  25.050  1.00  0.00            
ATOM     60  H27 BCD     1      33.050  19.960  23.260  1.00  0.00            
ATOM     61  H28 BCD     1      32.440  18.450  21.330  1.00  0.00            
ATOM     62  H29 BCD     1      33.870  18.100  22.100  1.00  0.00            
ATOM     63  H30 BCD     1      32.270  16.180  21.750  1.00  0.00            
ATOM     64  C19 BCD     1      30.360  25.210  21.720  1.00  0.00            
ATOM     65  O16 BCD     1      31.740  25.620  21.850  1.00  0.00            
ATOM     66  C20 BCD     1      29.740  25.120  23.100  1.00  0.00            
ATOM     67  O17 BCD     1      29.820  26.390  23.820  1.00  0.00            
ATOM     68  C21 BCD     1      30.480  23.980  23.920  1.00  0.00            
ATOM     69  O18 BCD     1      29.640  23.580  25.030  1.00  0.00            
ATOM     70  C22 BCD     1      30.380  22.740  23.110  1.00  0.00            
ATOM     71  C23 BCD     1      30.920  22.900  21.660  1.00  0.00            
ATOM     72  O19 BCD     1      30.270  23.990  21.050  1.00  0.00            
ATOM     73  C24 BCD     1      30.470  21.690  20.830  1.00  0.00            
ATOM     74  O20 BCD     1      29.120  21.350  20.770  1.00  0.00            
ATOM     75  H31 BCD     1      29.810  25.890  21.070  1.00  0.00            
ATOM     76  H32 BCD     1      28.730  24.720  22.990  1.00  0.00            
ATOM     77  H33 BCD     1      29.540  26.140  24.710  1.00  0.00            
ATOM     78  H34 BCD     1      31.500  24.270  24.200  1.00  0.00            
ATOM     79  H35 BCD     1      30.120  22.910  25.520  1.00  0.00            
ATOM     80  H36 BCD     1      29.360  22.340  23.150  1.00  0.00            
ATOM     81  H37 BCD     1      32.000  23.020  21.540  1.00  0.00            
ATOM     82  H38 BCD     1      30.720  21.780  19.760  1.00  0.00            
ATOM     83  H39 BCD     1      31.200  20.880  20.950  1.00  0.00            
ATOM     84  H40 BCD     1      28.610  22.150  20.940  1.00  0.00            
ATOM     85  C25 BCD     1      34.600  27.940  20.060  1.00  0.00            
ATOM     86  O21 BCD     1      35.660  27.180  20.590  1.00  0.00            
ATOM     87  C26 BCD     1      33.770  28.600  21.140  1.00  0.00            
ATOM     88  O22 BCD     1      34.700  29.350  21.950  1.00  0.00            
ATOM     89  C27 BCD     1      32.970  27.530  21.920  1.00  0.00            
ATOM     90  O23 BCD     1      32.080  28.090  22.940  1.00  0.00            
ATOM     91  C28 BCD     1      32.260  26.600  21.000  1.00  0.00            
ATOM     92  C29 BCD     1      33.200  25.910  19.910  1.00  0.00            
ATOM     93  O24 BCD     1      33.770  27.090  19.250  1.00  0.00            
ATOM     94  C30 BCD     1      32.470  25.070  18.870  1.00  0.00            
ATOM     95  O25 BCD     1      33.390  24.200  18.200  1.00  0.00            
ATOM     96  H41 BCD     1      35.040  28.620  19.320  1.00  0.00            
ATOM     97  H42 BCD     1      33.090  29.300  20.650  1.00  0.00            
ATOM     98  H43 BCD     1      35.500  28.820  21.960  1.00  0.00            
ATOM     99  H44 BCD     1      33.710  26.970  22.510  1.00  0.00            
ATOM    100  H45 BCD     1      31.560  27.310  23.140  1.00  0.00            
ATOM    101  H46 BCD     1      31.440  27.140  20.520  1.00  0.00            
ATOM    102  H47 BCD     1      34.060  25.430  20.380  1.00  0.00            
ATOM    103  H48 BCD     1      31.580  24.490  19.160  1.00  0.00            
ATOM    104  H49 BCD     1      31.990  25.790  18.200  1.00  0.00            
ATOM    105  H50 BCD     1      33.980  24.870  17.830  1.00  0.00            
ATOM    106  C31 BCD     1      39.630  26.350  20.250  1.00  0.00            
ATOM    107  O26 BCD     1      39.110  25.030  20.360  1.00  0.00            
ATOM    108  C32 BCD     1      39.280  27.120  21.490  1.00  0.00            
ATOM    109  O27 BCD     1      39.900  26.610  22.670  1.00  0.00            
ATOM    110  C33 BCD     1      37.750  27.010  21.660  1.00  0.00            
ATOM    111  C34 BCD     1      37.030  27.610  20.420  1.00  0.00            
ATOM    112  C35 BCD     1      37.670  27.020  19.180  1.00  0.00            
ATOM    113  O28 BCD     1      39.110  27.070  19.180  1.00  0.00            
ATOM    114  C36 BCD     1      37.250  27.890  18.040  1.00  0.00            
ATOM    115  O29 BCD     1      37.500  29.340  18.200  1.00  0.00            
ATOM    116  O30 BCD     1      37.320  27.820  22.790  1.00  0.00            
ATOM    117  H51 BCD     1      40.720  26.350  20.070  1.00  0.00            
ATOM    118  H52 BCD     1      39.630  28.140  21.280  1.00  0.00            
ATOM    119  H53 BCD     1      40.830  26.460  22.450  1.00  0.00            
ATOM    120  H54 BCD     1      37.440  25.960  21.720  1.00  0.00            
ATOM    121  H55 BCD     1      37.820  27.440  23.520  1.00  0.00            
ATOM    122  H56 BCD     1      37.020  28.710  20.400  1.00  0.00            
ATOM    123  H57 BCD     1      37.390  25.980  19.000  1.00  0.00            
ATOM    124  H58 BCD     1      37.760  27.730  17.080  1.00  0.00            
ATOM    125  H59 BCD     1      36.180  27.690  17.870  1.00  0.00            
ATOM    126  H60 BCD     1      38.440  29.520  18.280  1.00  0.00            
ATOM    127  C37 BCD     1      40.070  21.240  19.800  1.00  0.00            
ATOM    128  O31 BCD     1      39.610  21.100  21.080  1.00  0.00            
ATOM    129  C38 BCD     1      41.260  22.170  19.660  1.00  0.00            
ATOM    130  O32 BCD     1      42.460  21.680  20.200  1.00  0.00            
ATOM    131  C39 BCD     1      40.890  23.580  20.170  1.00  0.00            
ATOM    132  O33 BCD     1      42.030  24.500  20.090  1.00  0.00            
ATOM    133  C40 BCD     1      39.590  24.100  19.510  1.00  0.00            
ATOM    134  C41 BCD     1      38.510  22.980  19.540  1.00  0.00            
ATOM    135  O34 BCD     1      39.070  21.690  19.020  1.00  0.00            
ATOM    136  C42 BCD     1      37.270  23.230  18.680  1.00  0.00            
ATOM    137  O35 BCD     1      37.770  23.560  17.390  1.00  0.00            
ATOM    138  H61 BCD     1      40.390  20.290  19.350  1.00  0.00            
ATOM    139  H62 BCD     1      41.310  22.240  18.570  1.00  0.00            
ATOM    140  H63 BCD     1      42.670  20.860  19.750  1.00  0.00            
ATOM    141  H64 BCD     1      40.800  23.470  21.250  1.00  0.00            
ATOM    142  H65 BCD     1      42.710  24.420  20.770  1.00  0.00            
ATOM    143  H66 BCD     1      39.780  24.590  18.550  1.00  0.00            
ATOM    144  H67 BCD     1      38.080  22.890  20.550  1.00  0.00            
ATOM    145  H68 BCD     1      36.720  22.280  18.660  1.00  0.00            
ATOM    146  H69 BCD     1      36.720  24.070  19.110  1.00  0.00            
ATOM    147  H70 BCD     1      38.110  22.750  16.990  1.00  0.00            
ATOM    148  N1  FC0     2      32.500  26.910  26.270  1.00  0.00            
ATOM    149  C1  FC0     2      33.450  26.030  25.850  1.00  0.00            
ATOM    150  C2  FC0     2      34.530  26.370  25.020  1.00  0.00            
ATOM    151  C3  FC0     2      35.400  25.360  24.470  1.00  0.00            
ATOM    152  C4  FC0     2      35.160  24.020  24.810  1.00  0.00            
ATOM    153  S1  FC0     2      36.340  22.780  24.000  1.00  0.00            
ATOM    154  O1  FC0     2      36.920  23.350  22.760  1.00  0.00            
ATOM    155  O2  FC0     2      37.190  22.060  24.980  1.00  0.00            
ATOM    156  N2  FC0     2      35.560  21.390  23.570  1.00  0.00            
ATOM    157  C5  FC0     2      35.220  21.160  22.390  1.00  0.00            
ATOM    158  N3  FC0     2      34.250  21.980  21.920  1.00  0.00            
ATOM    159  C6  FC0     2      34.020  21.720  20.640  1.00  0.00            
ATOM    160  C7  FC0     2      34.640  20.710  19.890  1.00  0.00            
ATOM    161  C8  FC0     2      35.510  19.850  20.570  1.00  0.00            
ATOM    162  N4  FC0     2      35.850  20.120  21.850  1.00  0.00            
ATOM    163  C9  FC0     2      34.090  23.610  25.680  1.00  0.00            
ATOM    164  C10 FC0     2      33.200  24.660  26.150  1.00  0.00            
ATOM    165  H1  FC0     2      32.490  27.820  25.840  1.00  0.00            
ATOM    166  H2  FC0     2      31.720  26.570  26.820  1.00  0.00            
ATOM    167  H3  FC0     2      34.660  27.380  24.650  1.00  0.00            
ATOM    168  H4  FC0     2      36.190  25.680  23.790  1.00  0.00            
ATOM    169  H5  FC0     2      36.280  20.710  23.780  1.00  0.00            
ATOM    170  H6  FC0     2      33.330  22.370  20.090  1.00  0.00            
ATOM    171  H7  FC0     2      34.430  20.740  18.830  1.00  0.00            
ATOM    172  H8  FC0     2      36.160  19.210  19.970  1.00  0.00            
ATOM    173  H9  FC0     2      33.910  22.590  25.980  1.00  0.00            
ATOM    174  H10 FC0     2      32.340  24.390  26.760  1.00  0.00            
TER
ENDMDL
MODEL        1
ATOM      1  C1  BCD     1      33.810  30.150  23.860  1.00  0.00            
ATOM      2  O1  BCD     1      32.520  29.570  23.610  1.00  0.00            
ATOM      3  C2  BCD     1      33.970  31.630  23.330  1.00  0.00            
ATOM      4  O2  BCD     1      32.970  32.370  24.050  1.00  0.00            
ATOM      5  C3  BCD     1      33.850  31.650  21.860  1.00  0.00            
ATOM      6  O3  BCD     1      34.190  33.000  21.410  1.00  0.00            
ATOM      7  C4  BCD     1      34.810  30.660  21.170  1.00  0.00            
ATOM      8  C5  BCD     1      34.740  29.270  21.770  1.00  0.00            
ATOM      9  O4  BCD     1      34.770  29.230  23.270  1.00  0.00            
ATOM     10  C6  BCD     1      35.920  28.360  21.240  1.00  0.00            
ATOM     11  O5  BCD     1      37.190  29.010  21.190  1.00  0.00            
ATOM     12  H1  BCD     1      34.000  30.240  24.940  1.00  0.00            
ATOM     13  H2  BCD     1      35.000  31.910  23.600  1.00  0.00            
ATOM     14  H3  BCD     1      32.950  33.290  23.760  1.00  0.00            
ATOM     15  H4  BCD     1      32.820  31.340  21.610  1.00  0.00            
ATOM     16  H5  BCD     1      34.220  32.930  20.450  1.00  0.00            
ATOM     17  H6  BCD     1      35.830  31.030  21.380  1.00  0.00            
ATOM     18  H7  BCD     1      33.780  28.820  21.480  1.00  0.00            
ATOM     19  H8  BCD     1      35.930  27.470  21.900  1.00  0.00            
ATOM     20  H9  BCD     1      35.520  28.050  20.260  1.00  0.00            
ATOM     21  H10 BCD     1      37.910  28.430  20.920  1.00  0.00            
ATOM     22  C7  BCD     1      29.350  27.970  25.720  1.00  0.00            
ATOM     23  O6  BCD     1      28.800  27.230  24.660  1.00  0.00            
ATOM     24  C8  BCD     1      29.250  29.450  25.470  1.00  0.00            
ATOM     25  O7  BCD     1      27.910  29.820  25.090  1.00  0.00            
ATOM     26  C9  BCD     1      30.200  29.800  24.280  1.00  0.00            
ATOM     27  O8  BCD     1      30.180  31.220  23.960  1.00  0.00            
ATOM     28  C10 BCD     1      31.630  29.300  24.650  1.00  0.00            
ATOM     29  C11 BCD     1      31.610  27.760  24.890  1.00  0.00            
ATOM     30  O9  BCD     1      30.700  27.590  25.960  1.00  0.00            
ATOM     31  C12 BCD     1      32.980  27.160  25.160  1.00  0.00            
ATOM     32  O10 BCD     1      32.900  25.790  25.550  1.00  0.00            
ATOM     33  H11 BCD     1      28.750  27.840  26.630  1.00  0.00            
ATOM     34  H12 BCD     1      29.530  30.020  26.370  1.00  0.00            
ATOM     35  H13 BCD     1      27.880  30.650  24.600  1.00  0.00            
ATOM     36  H14 BCD     1      29.900  29.230  23.380  1.00  0.00            
ATOM     37  H15 BCD     1      31.050  31.490  23.670  1.00  0.00            
ATOM     38  H16 BCD     1      32.040  29.630  25.620  1.00  0.00            
ATOM     39  H17 BCD     1      31.150  27.240  24.030  1.00  0.00            
ATOM     40  H18 BCD     1      33.550  27.230  24.230  1.00  0.00            
ATOM     41  H19 BCD     1      33.600  27.700  25.890  1.00  0.00            
ATOM     42  H20 BCD     1      32.320  25.790  26.310  1.00  0.00            
ATOM     43  C13 BCD     1      26.100  24.380  23.600  1.00  0.00            
ATOM     44  O11 BCD     1      26.480  24.750  22.250  1.00  0.00            
ATOM     45  C14 BCD     1      25.500  25.630  24.200  1.00  0.00            
ATOM     46  O12 BCD     1      24.370  26.030  23.400  1.00  0.00            
ATOM     47  C15 BCD     1      26.590  26.780  24.330  1.00  0.00            
ATOM     48  O13 BCD     1      26.150  27.770  25.290  1.00  0.00            
ATOM     49  C16 BCD     1      27.900  26.210  24.900  1.00  0.00            
ATOM     50  C17 BCD     1      28.320  24.880  24.300  1.00  0.00            
ATOM     51  O14 BCD     1      27.230  23.940  24.300  1.00  0.00            
ATOM     52  C18 BCD     1      29.650  24.320  24.920  1.00  0.00            
ATOM     53  O15 BCD     1      29.500  24.100  26.280  1.00  0.00            
ATOM     54  H21 BCD     1      25.390  23.550  23.600  1.00  0.00            
ATOM     55  H22 BCD     1      25.160  25.300  25.190  1.00  0.00            
ATOM     56  H23 BCD     1      24.580  25.590  22.570  1.00  0.00            
ATOM     57  H24 BCD     1      26.720  27.110  23.290  1.00  0.00            
ATOM     58  H25 BCD     1      26.830  28.430  25.160  1.00  0.00            
ATOM     59  H26 BCD     1      27.750  25.980  25.960  1.00  0.00            
ATOM     60  H27 BCD     1      28.490  25.120  23.240  1.00  0.00            
ATOM     61  H28 BCD     1      29.830  23.380  24.390  1.00  0.00            
ATOM     62  H29 BCD     1      30.510  24.970  24.700  1.00  0.00            
ATOM     63  H30 BCD     1      29.530  23.150  26.420  1.00  0.00            
ATOM     64  C19 BCD     1      26.300  23.250  18.330  1.00  0.00            
ATOM     65  O16 BCD     1      26.990  24.370  17.830  1.00  0.00            
ATOM     66  C20 BCD     1      24.960  23.620  19.020  1.00  0.00            
ATOM     67  O17 BCD     1      24.080  24.170  18.090  1.00  0.00            
ATOM     68  C21 BCD     1      25.190  24.470  20.230  1.00  0.00            
ATOM     69  O18 BCD     1      23.860  24.730  20.820  1.00  0.00            
ATOM     70  C22 BCD     1      26.110  23.800  21.220  1.00  0.00            
ATOM     71  C23 BCD     1      27.400  23.350  20.470  1.00  0.00            
ATOM     72  O19 BCD     1      27.040  22.580  19.320  1.00  0.00            
ATOM     73  C24 BCD     1      28.430  22.580  21.260  1.00  0.00            
ATOM     74  O20 BCD     1      27.880  21.350  21.750  1.00  0.00            
ATOM     75  H31 BCD     1      26.120  22.560  17.490  1.00  0.00            
ATOM     76  H32 BCD     1      24.400  22.730  19.320  1.00  0.00            
ATOM     77  H33 BCD     1      24.490  25.000  17.810  1.00  0.00            
ATOM     78  H34 BCD     1      25.730  25.410  20.040  1.00  0.00            
ATOM     79  H35 BCD     1      23.400  25.380  20.280  1.00  0.00            
ATOM     80  H36 BCD     1      25.720  22.860  21.620  1.00  0.00            
ATOM     81  H37 BCD     1      27.830  24.280  20.080  1.00  0.00            
ATOM     82  H38 BCD     1      29.260  22.370  20.580  1.00  0.00            
ATOM     83  H39 BCD     1      28.660  23.220  22.130  1.00  0.00            
ATOM     84  H40 BCD     1      28.550  20.830  22.190  1.00  0.00            
ATOM     85  C25 BCD     1      28.080  26.130  14.250  1.00  0.00            
ATOM     86  O21 BCD     1      29.100  26.800  15.070  1.00  0.00            
ATOM     87  C26 BCD     1      26.710  26.460  14.810  1.00  0.00            
ATOM     88  O22 BCD     1      26.420  27.860  14.580  1.00  0.00            
ATOM     89  C27 BCD     1      26.540  26.070  16.280  1.00  0.00            
ATOM     90  O23 BCD     1      25.190  26.270  16.770  1.00  0.00            
ATOM     91  C28 BCD     1      26.880  24.620  16.420  1.00  0.00            
ATOM     92  C29 BCD     1      28.190  24.180  15.680  1.00  0.00            
ATOM     93  O24 BCD     1      28.070  24.700  14.320  1.00  0.00            
ATOM     94  C30 BCD     1      28.140  22.620  15.510  1.00  0.00            
ATOM     95  O25 BCD     1      26.850  22.110  15.100  1.00  0.00            
ATOM     96  H41 BCD     1      28.300  26.540  13.260  1.00  0.00            
ATOM     97  H42 BCD     1      26.100  25.730  14.260  1.00  0.00            
ATOM     98  H43 BCD     1      25.470  27.940  14.480  1.00  0.00            
ATOM     99  H44 BCD     1      27.260  26.700  16.820  1.00  0.00            
ATOM    100  H45 BCD     1      25.010  27.210  16.760  1.00  0.00            
ATOM    101  H46 BCD     1      26.000  24.110  16.010  1.00  0.00            
ATOM    102  H47 BCD     1      29.190  24.400  16.080  1.00  0.00            
ATOM    103  H48 BCD     1      28.980  22.270  14.900  1.00  0.00            
ATOM    104  H49 BCD     1      28.350  22.160  16.480  1.00  0.00            
ATOM    105  H50 BCD     1      26.660  22.430  14.220  1.00  0.00            
ATOM    106  C31 BCD     1      32.330  29.440  14.850  1.00  0.00            
ATOM    107  O26 BCD     1      32.580  29.350  16.200  1.00  0.00            
ATOM    108  C32 BCD     1      30.920  30.000  14.670  1.00  0.00            
ATOM    109  O27 BCD     1      30.780  31.260  15.280  1.00  0.00            
ATOM    110  C33 BCD     1      29.770  29.070  15.030  1.00  0.00            
ATOM    111  C34 BCD     1      30.050  27.710  14.450  1.00  0.00            
ATOM    112  C35 BCD     1      31.450  27.180  14.800  1.00  0.00            
ATOM    113  O28 BCD     1      32.390  28.160  14.280  1.00  0.00            
ATOM    114  C36 BCD     1      31.710  25.820  14.210  1.00  0.00            
ATOM    115  O29 BCD     1      32.910  25.320  14.780  1.00  0.00            
ATOM    116  O30 BCD     1      28.520  29.590  14.540  1.00  0.00            
ATOM    117  H51 BCD     1      33.110  29.990  14.320  1.00  0.00            
ATOM    118  H52 BCD     1      30.800  30.260  13.610  1.00  0.00            
ATOM    119  H53 BCD     1      29.840  31.390  15.360  1.00  0.00            
ATOM    120  H54 BCD     1      29.740  28.980  16.120  1.00  0.00            
ATOM    121  H55 BCD     1      27.890  28.860  14.580  1.00  0.00            
ATOM    122  H56 BCD     1      29.890  27.740  13.370  1.00  0.00            
ATOM    123  H57 BCD     1      31.620  27.090  15.880  1.00  0.00            
ATOM    124  H58 BCD     1      30.920  25.140  14.550  1.00  0.00            
ATOM    125  H59 BCD     1      31.660  25.830  13.110  1.00  0.00            
ATOM    126  H60 BCD     1      33.590  25.790  14.300  1.00  0.00            
ATOM    127  C37 BCD     1      35.410  30.660  18.820  1.00  0.00            
ATOM    128  O31 BCD     1      34.440  30.640  19.810  1.00  0.00            
ATOM    129  C38 BCD     1      34.970  31.670  17.770  1.00  0.00            
ATOM    130  O32 BCD     1      34.850  33.030  18.330  1.00  0.00            
ATOM    131  C39 BCD     1      33.590  31.190  17.190  1.00  0.00            
ATOM    132  O33 BCD     1      33.360  32.140  16.120  1.00  0.00            
ATOM    133  C40 BCD     1      33.820  29.760  16.700  1.00  0.00            
ATOM    134  C41 BCD     1      34.330  28.840  17.730  1.00  0.00            
ATOM    135  O34 BCD     1      35.580  29.360  18.200  1.00  0.00            
ATOM    136  C42 BCD     1      34.640  27.500  17.110  1.00  0.00            
ATOM    137  O35 BCD     1      35.060  26.490  18.100  1.00  0.00            
ATOM    138  H61 BCD     1      36.390  30.940  19.220  1.00  0.00            
ATOM    139  H62 BCD     1      35.730  31.680  16.980  1.00  0.00            
ATOM    140  H63 BCD     1      34.510  33.560  17.610  1.00  0.00            
ATOM    141  H64 BCD     1      32.800  31.210  17.950  1.00  0.00            
ATOM    142  H65 BCD     1      32.490  31.920  15.780  1.00  0.00            
ATOM    143  H66 BCD     1      34.530  29.870  15.870  1.00  0.00            
ATOM    144  H67 BCD     1      33.670  28.740  18.600  1.00  0.00            
ATOM    145  H68 BCD     1      33.760  27.100  16.590  1.00  0.00            
ATOM    146  H69 BCD     1      35.410  27.500  16.320  1.00  0.00            
ATOM    147  H70 BCD     1      35.310  25.780  17.500  1.00  0.00            
ATOM    148  N1  FC0     2      24.650  28.540  21.290  1.00  0.00            
ATOM    149  C1  FC0     2      25.940  28.900  21.000  1.00  0.00            
ATOM    150  C2  FC0     2      26.470  28.610  19.730  1.00  0.00            
ATOM    151  C3  FC0     2      27.750  29.060  19.420  1.00  0.00            
ATOM    152  C4  FC0     2      28.390  29.960  20.310  1.00  0.00            
ATOM    153  S1  FC0     2      30.020  30.510  19.780  1.00  0.00            
ATOM    154  O1  FC0     2      29.960  30.950  18.440  1.00  0.00            
ATOM    155  O2  FC0     2      30.620  31.450  20.780  1.00  0.00            
ATOM    156  N2  FC0     2      31.090  29.260  19.630  1.00  0.00            
ATOM    157  C5  FC0     2      30.760  28.010  19.590  1.00  0.00            
ATOM    158  N3  FC0     2      31.040  27.410  18.430  1.00  0.00            
ATOM    159  C6  FC0     2      30.910  26.070  18.510  1.00  0.00            
ATOM    160  C7  FC0     2      30.390  25.440  19.630  1.00  0.00            
ATOM    161  C8  FC0     2      30.180  26.220  20.710  1.00  0.00            
ATOM    162  N4  FC0     2      30.450  27.470  20.740  1.00  0.00            
ATOM    163  C9  FC0     2      27.790  30.350  21.550  1.00  0.00            
ATOM    164  C10 FC0     2      26.590  29.750  21.890  1.00  0.00            
ATOM    165  H1  FC0     2      24.100  28.930  20.530  1.00  0.00            
ATOM    166  H2  FC0     2      24.300  28.650  22.230  1.00  0.00            
ATOM    167  H3  FC0     2      25.880  27.880  19.180  1.00  0.00            
ATOM    168  H4  FC0     2      28.200  28.840  18.460  1.00  0.00            
ATOM    169  H5  FC0     2      31.320  29.380  18.650  1.00  0.00            
ATOM    170  H6  FC0     2      31.110  25.500  17.600  1.00  0.00            
ATOM    171  H7  FC0     2      30.380  24.360  19.750  1.00  0.00            
ATOM    172  H8  FC0     2      29.930  25.820  21.700  1.00  0.00            
ATOM    173  H9  FC0     2      28.240  31.040  22.250  1.00  0.00            
ATOM    174  H10 FC0     2      26.090  29.980  22.830  1.00  0.00            
TER
ENDMDL
MODEL        1
ATOM      1  C1  BCD     1      41.950  25.450  20.850  1.00  0.00            
ATOM      2  O1  BCD     1      41.080  26.060  19.800  1.00  0.00            
ATOM      3  C2  BCD     1      42.050  26.380  22.070  1.00  0.00            
ATOM      4  O2  BCD     1      40.790  26.540  22.580  1.00  0.00            
ATOM      5  C3  BCD     1      42.690  27.700  21.670  1.00  0.00            
ATOM      6  O3  BCD     1      42.750  28.500  22.800  1.00  0.00            
ATOM      7  C4  BCD     1      44.060  27.520  21.010  1.00  0.00            
ATOM      8  C5  BCD     1      44.030  26.340  19.920  1.00  0.00            
ATOM      9  O4  BCD     1      43.250  25.240  20.390  1.00  0.00            
ATOM     10  C6  BCD     1      45.400  25.770  19.570  1.00  0.00            
ATOM     11  O5  BCD     1      46.110  25.370  20.730  1.00  0.00            
ATOM     12  H1  BCD     1      41.510  24.490  21.140  1.00  0.00            
ATOM     13  H2  BCD     1      42.770  25.920  22.760  1.00  0.00            
ATOM     14  H3  BCD     1      40.760  27.320  23.140  1.00  0.00            
ATOM     15  H4  BCD     1      42.010  28.160  20.940  1.00  0.00            
ATOM     16  H5  BCD     1      43.380  29.150  22.480  1.00  0.00            
ATOM     17  H6  BCD     1      44.810  27.330  21.790  1.00  0.00            
ATOM     18  H7  BCD     1      43.550  26.630  18.970  1.00  0.00            
ATOM     19  H8  BCD     1      45.360  24.850  18.970  1.00  0.00            
ATOM     20  H9  BCD     1      45.970  26.570  19.080  1.00  0.00            
ATOM     21  H10 BCD     1      45.450  25.110  21.380  1.00  0.00            
ATOM     22  C7  BCD     1      37.560  25.300  18.030  1.00  0.00            
ATOM     23  O6  BCD     1      37.530  26.660  17.500  1.00  0.00            
ATOM     24  C8  BCD     1      37.400  25.260  19.510  1.00  0.00            
ATOM     25  O7  BCD     1      36.260  25.990  19.910  1.00  0.00            
ATOM     26  C9  BCD     1      38.720  25.820  20.090  1.00  0.00            
ATOM     27  O8  BCD     1      38.590  25.520  21.420  1.00  0.00            
ATOM     28  C10 BCD     1      39.930  25.210  19.460  1.00  0.00            
ATOM     29  C11 BCD     1      39.900  25.070  17.910  1.00  0.00            
ATOM     30  O9  BCD     1      38.660  24.610  17.570  1.00  0.00            
ATOM     31  C12 BCD     1      40.900  24.180  17.340  1.00  0.00            
ATOM     32  O10 BCD     1      40.750  22.840  17.840  1.00  0.00            
ATOM     33  H11 BCD     1      36.690  24.730  17.670  1.00  0.00            
ATOM     34  H12 BCD     1      37.390  24.200  19.820  1.00  0.00            
ATOM     35  H13 BCD     1      36.520  26.380  20.750  1.00  0.00            
ATOM     36  H14 BCD     1      38.680  26.900  19.900  1.00  0.00            
ATOM     37  H15 BCD     1      39.410  25.640  21.900  1.00  0.00            
ATOM     38  H16 BCD     1      40.120  24.160  19.700  1.00  0.00            
ATOM     39  H17 BCD     1      40.070  26.110  17.600  1.00  0.00            
ATOM     40  H18 BCD     1      40.840  24.280  16.240  1.00  0.00            
ATOM     41  H19 BCD     1      41.920  24.520  17.590  1.00  0.00            
ATOM     42  H20 BCD     1      40.170  22.410  17.210  1.00  0.00            
ATOM     43  C13 BCD     1      35.920  28.830  14.520  1.00  0.00            
ATOM     44  O11 BCD     1      36.420  29.950  15.190  1.00  0.00            
ATOM     45  C14 BCD     1      34.970  28.050  15.290  1.00  0.00            
ATOM     46  O12 BCD     1      33.740  28.720  15.620  1.00  0.00            
ATOM     47  C15 BCD     1      35.680  27.670  16.580  1.00  0.00            
ATOM     48  O13 BCD     1      34.810  27.090  17.520  1.00  0.00            
ATOM     49  C16 BCD     1      36.860  26.780  16.240  1.00  0.00            
ATOM     50  C17 BCD     1      37.720  27.380  15.180  1.00  0.00            
ATOM     51  O14 BCD     1      36.910  27.930  14.050  1.00  0.00            
ATOM     52  C18 BCD     1      38.630  26.360  14.590  1.00  0.00            
ATOM     53  O15 BCD     1      39.380  26.870  13.450  1.00  0.00            
ATOM     54  H21 BCD     1      35.390  29.130  13.610  1.00  0.00            
ATOM     55  H22 BCD     1      34.770  27.130  14.730  1.00  0.00            
ATOM     56  H23 BCD     1      33.420  28.480  16.490  1.00  0.00            
ATOM     57  H24 BCD     1      36.070  28.590  17.030  1.00  0.00            
ATOM     58  H25 BCD     1      35.360  27.130  18.310  1.00  0.00            
ATOM     59  H26 BCD     1      36.420  25.810  15.960  1.00  0.00            
ATOM     60  H27 BCD     1      38.480  28.100  15.500  1.00  0.00            
ATOM     61  H28 BCD     1      39.300  25.940  15.350  1.00  0.00            
ATOM     62  H29 BCD     1      38.010  25.560  14.180  1.00  0.00            
ATOM     63  H30 BCD     1      40.290  26.820  13.770  1.00  0.00            
ATOM     64  C19 BCD     1      36.680  33.940  14.530  1.00  0.00            
ATOM     65  O16 BCD     1      37.980  33.900  15.150  1.00  0.00            
ATOM     66  C20 BCD     1      35.730  33.420  15.610  1.00  0.00            
ATOM     67  O17 BCD     1      35.730  34.200  16.800  1.00  0.00            
ATOM     68  C21 BCD     1      35.890  32.020  16.010  1.00  0.00            
ATOM     69  O18 BCD     1      34.760  31.590  16.850  1.00  0.00            
ATOM     70  C22 BCD     1      35.970  31.190  14.770  1.00  0.00            
ATOM     71  C23 BCD     1      36.760  31.720  13.550  1.00  0.00            
ATOM     72  O19 BCD     1      36.520  33.130  13.380  1.00  0.00            
ATOM     73  C24 BCD     1      36.360  31.060  12.210  1.00  0.00            
ATOM     74  O20 BCD     1      34.910  31.120  12.010  1.00  0.00            
ATOM     75  H31 BCD     1      36.550  35.000  14.290  1.00  0.00            
ATOM     76  H32 BCD     1      34.720  33.510  15.160  1.00  0.00            
ATOM     77  H33 BCD     1      35.180  33.650  17.360  1.00  0.00            
ATOM     78  H34 BCD     1      36.840  31.850  16.530  1.00  0.00            
ATOM     79  H35 BCD     1      35.040  31.530  17.770  1.00  0.00            
ATOM     80  H36 BCD     1      34.930  31.230  14.450  1.00  0.00            
ATOM     81  H37 BCD     1      37.810  31.470  13.740  1.00  0.00            
ATOM     82  H38 BCD     1      36.880  31.540  11.370  1.00  0.00            
ATOM     83  H39 BCD     1      36.700  30.020  12.210  1.00  0.00            
ATOM     84  H40 BCD     1      34.720  31.990  12.380  1.00  0.00            
ATOM     85  C25 BCD     1      41.440  36.100  15.450  1.00  0.00            
ATOM     86  O21 BCD     1      41.890  35.070  16.270  1.00  0.00            
ATOM     87  C26 BCD     1      40.170  36.700  16.130  1.00  0.00            
ATOM     88  O22 BCD     1      40.510  37.360  17.320  1.00  0.00            
ATOM     89  C27 BCD     1      39.060  35.670  16.210  1.00  0.00            
ATOM     90  O23 BCD     1      37.780  36.300  16.530  1.00  0.00            
ATOM     91  C28 BCD     1      38.880  34.960  14.890  1.00  0.00            
ATOM     92  C29 BCD     1      40.200  34.440  14.210  1.00  0.00            
ATOM     93  O24 BCD     1      41.130  35.530  14.160  1.00  0.00            
ATOM     94  C30 BCD     1      39.900  34.090  12.740  1.00  0.00            
ATOM     95  O25 BCD     1      38.950  34.980  12.090  1.00  0.00            
ATOM     96  H41 BCD     1      42.260  36.790  15.240  1.00  0.00            
ATOM     97  H42 BCD     1      39.800  37.460  15.430  1.00  0.00            
ATOM     98  H43 BCD     1      40.820  36.570  17.760  1.00  0.00            
ATOM     99  H44 BCD     1      39.350  35.010  17.040  1.00  0.00            
ATOM    100  H45 BCD     1      37.230  35.580  16.860  1.00  0.00            
ATOM    101  H46 BCD     1      38.450  35.690  14.200  1.00  0.00            
ATOM    102  H47 BCD     1      40.620  33.540  14.690  1.00  0.00            
ATOM    103  H48 BCD     1      40.810  34.280  12.150  1.00  0.00            
ATOM    104  H49 BCD     1      39.520  33.060  12.650  1.00  0.00            
ATOM    105  H50 BCD     1      39.190  35.060  11.160  1.00  0.00            
ATOM    106  C31 BCD     1      44.960  34.190  18.890  1.00  0.00            
ATOM    107  O26 BCD     1      44.620  32.760  18.920  1.00  0.00            
ATOM    108  C32 BCD     1      43.750  34.920  19.470  1.00  0.00            
ATOM    109  O27 BCD     1      43.290  34.250  20.720  1.00  0.00            
ATOM    110  C33 BCD     1      42.550  34.760  18.510  1.00  0.00            
ATOM    111  C34 BCD     1      42.970  35.320  17.140  1.00  0.00            
ATOM    112  C35 BCD     1      44.230  34.620  16.660  1.00  0.00            
ATOM    113  O28 BCD     1      45.350  34.580  17.590  1.00  0.00            
ATOM    114  C36 BCD     1      44.760  35.390  15.490  1.00  0.00            
ATOM    115  O29 BCD     1      45.710  34.670  14.750  1.00  0.00            
ATOM    116  O30 BCD     1      41.370  35.390  19.130  1.00  0.00            
ATOM    117  H51 BCD     1      45.750  34.310  19.640  1.00  0.00            
ATOM    118  H52 BCD     1      43.970  35.990  19.520  1.00  0.00            
ATOM    119  H53 BCD     1      44.120  34.160  21.190  1.00  0.00            
ATOM    120  H54 BCD     1      42.310  33.700  18.450  1.00  0.00            
ATOM    121  H55 BCD     1      41.390  35.240  20.080  1.00  0.00            
ATOM    122  H56 BCD     1      43.210  36.380  17.310  1.00  0.00            
ATOM    123  H57 BCD     1      44.020  33.610  16.280  1.00  0.00            
ATOM    124  H58 BCD     1      43.960  35.770  14.840  1.00  0.00            
ATOM    125  H59 BCD     1      45.320  36.250  15.890  1.00  0.00            
ATOM    126  H60 BCD     1      46.400  34.280  15.310  1.00  0.00            
ATOM    127  C37 BCD     1      45.690  29.160  20.390  1.00  0.00            
ATOM    128  O31 BCD     1      44.280  28.800  20.410  1.00  0.00            
ATOM    129  C38 BCD     1      46.000  30.300  21.340  1.00  0.00            
ATOM    130  O32 BCD     1      45.610  30.000  22.670  1.00  0.00            
ATOM    131  C39 BCD     1      45.300  31.510  20.850  1.00  0.00            
ATOM    132  O33 BCD     1      45.560  32.690  21.770  1.00  0.00            
ATOM    133  C40 BCD     1      45.580  31.820  19.350  1.00  0.00            
ATOM    134  C41 BCD     1      45.400  30.560  18.460  1.00  0.00            
ATOM    135  O34 BCD     1      46.020  29.420  19.080  1.00  0.00            
ATOM    136  C42 BCD     1      45.920  30.680  17.100  1.00  0.00            
ATOM    137  O35 BCD     1      47.340  30.830  16.970  1.00  0.00            
ATOM    138  H61 BCD     1      46.330  28.310  20.620  1.00  0.00            
ATOM    139  H62 BCD     1      47.080  30.520  21.270  1.00  0.00            
ATOM    140  H63 BCD     1      45.870  30.840  23.070  1.00  0.00            
ATOM    141  H64 BCD     1      44.270  31.140  20.820  1.00  0.00            
ATOM    142  H65 BCD     1      46.490  32.830  21.940  1.00  0.00            
ATOM    143  H66 BCD     1      46.560  32.280  19.210  1.00  0.00            
ATOM    144  H67 BCD     1      44.330  30.340  18.350  1.00  0.00            
ATOM    145  H68 BCD     1      45.650  29.800  16.510  1.00  0.00            
ATOM    146  H69 BCD     1      45.440  31.530  16.600  1.00  0.00            
ATOM    147  H70 BCD     1      47.510  31.200  16.100  1.00  0.00            
ATOM    148  N1  FC0     2      35.380  31.500  19.500  1.00  0.00            
ATOM    149  C1  FC0     2      36.770  31.390  19.420  1.00  0.00            
ATOM    150  C2  FC0     2      37.700  32.450  19.390  1.00  0.00            
ATOM    151  C3  FC0     2      39.080  32.250  19.260  1.00  0.00            
ATOM    152  C4  FC0     2      39.540  30.980  19.030  1.00  0.00            
ATOM    153  S1  FC0     2      41.310  30.550  18.780  1.00  0.00            
ATOM    154  O1  FC0     2      42.090  31.080  19.940  1.00  0.00            
ATOM    155  O2  FC0     2      41.450  29.190  18.330  1.00  0.00            
ATOM    156  N2  FC0     2      41.840  31.460  17.560  1.00  0.00            
ATOM    157  C5  FC0     2      41.650  31.100  16.270  1.00  0.00            
ATOM    158  N3  FC0     2      40.430  30.670  15.940  1.00  0.00            
ATOM    159  C6  FC0     2      40.360  30.360  14.650  1.00  0.00            
ATOM    160  C7  FC0     2      41.480  30.400  13.770  1.00  0.00            
ATOM    161  C8  FC0     2      42.630  31.010  14.230  1.00  0.00            
ATOM    162  N4  FC0     2      42.710  31.340  15.500  1.00  0.00            
ATOM    163  C9  FC0     2      38.600  29.910  18.830  1.00  0.00            
ATOM    164  C10 FC0     2      37.220  30.120  19.060  1.00  0.00            
ATOM    165  H1  FC0     2      35.170  32.340  20.010  1.00  0.00            
ATOM    166  H2  FC0     2      34.890  30.650  19.740  1.00  0.00            
ATOM    167  H3  FC0     2      37.360  33.440  19.670  1.00  0.00            
ATOM    168  H4  FC0     2      39.830  33.040  19.270  1.00  0.00            
ATOM    169  H5  FC0     2      42.810  31.700  17.700  1.00  0.00            
ATOM    170  H6  FC0     2      39.360  30.140  14.290  1.00  0.00            
ATOM    171  H7  FC0     2      41.410  30.190  12.710  1.00  0.00            
ATOM    172  H8  FC0     2      43.500  31.030  13.570  1.00  0.00            
ATOM    173  H9  FC0     2      38.940  28.900  18.600  1.00  0.00            
ATOM    174  H10 FC0     2      36.480  29.340  18.890  1.00  0.00            
TER
ENDMDL
MODEL        1
ATOM      1  C1  BCD     1      38.830  23.480  28.090  1.00  0.00            
ATOM      2  O1  BCD     1      38.630  24.500  27.070  1.00  0.00            
ATOM      3  C2  BCD     1      37.510  22.830  28.490  1.00  0.00            
ATOM      4  O2  BCD     1      36.930  22.160  27.400  1.00  0.00            
ATOM      5  C3  BCD     1      36.490  23.860  28.970  1.00  0.00            
ATOM      6  O3  BCD     1      35.210  23.290  29.440  1.00  0.00            
ATOM      7  C4  BCD     1      37.170  24.570  30.170  1.00  0.00            
ATOM      8  C5  BCD     1      38.660  25.090  29.820  1.00  0.00            
ATOM      9  O4  BCD     1      39.410  24.080  29.290  1.00  0.00            
ATOM     10  C6  BCD     1      39.330  25.740  31.000  1.00  0.00            
ATOM     11  O5  BCD     1      39.620  24.840  32.060  1.00  0.00            
ATOM     12  H1  BCD     1      39.460  22.690  27.650  1.00  0.00            
ATOM     13  H2  BCD     1      37.610  22.120  29.320  1.00  0.00            
ATOM     14  H3  BCD     1      36.390  21.410  27.660  1.00  0.00            
ATOM     15  H4  BCD     1      36.510  24.570  28.130  1.00  0.00            
ATOM     16  H5  BCD     1      34.710  22.820  28.770  1.00  0.00            
ATOM     17  H6  BCD     1      37.390  23.910  31.020  1.00  0.00            
ATOM     18  H7  BCD     1      38.660  25.830  29.010  1.00  0.00            
ATOM     19  H8  BCD     1      40.310  26.060  30.620  1.00  0.00            
ATOM     20  H9  BCD     1      38.780  26.630  31.340  1.00  0.00            
ATOM     21  H10 BCD     1      40.330  24.240  31.830  1.00  0.00            
ATOM     22  C7  BCD     1      39.570  25.240  22.990  1.00  0.00            
ATOM     23  O6  BCD     1      38.440  26.130  22.880  1.00  0.00            
ATOM     24  C8  BCD     1      39.190  23.780  23.270  1.00  0.00            
ATOM     25  O7  BCD     1      38.290  23.310  22.290  1.00  0.00            
ATOM     26  C9  BCD     1      38.530  23.730  24.670  1.00  0.00            
ATOM     27  O8  BCD     1      38.250  22.370  25.080  1.00  0.00            
ATOM     28  C10 BCD     1      39.390  24.390  25.800  1.00  0.00            
ATOM     29  C11 BCD     1      39.850  25.760  25.420  1.00  0.00            
ATOM     30  O9  BCD     1      40.450  25.580  24.130  1.00  0.00            
ATOM     31  C12 BCD     1      40.870  26.300  26.420  1.00  0.00            
ATOM     32  O10 BCD     1      42.040  25.480  26.580  1.00  0.00            
ATOM     33  H11 BCD     1      40.200  25.190  22.090  1.00  0.00            
ATOM     34  H12 BCD     1      40.100  23.160  23.220  1.00  0.00            
ATOM     35  H13 BCD     1      37.710  22.710  22.780  1.00  0.00            
ATOM     36  H14 BCD     1      37.610  24.320  24.530  1.00  0.00            
ATOM     37  H15 BCD     1      37.780  22.410  25.920  1.00  0.00            
ATOM     38  H16 BCD     1      40.250  23.730  26.000  1.00  0.00            
ATOM     39  H17 BCD     1      38.960  26.390  25.390  1.00  0.00            
ATOM     40  H18 BCD     1      41.090  27.340  26.170  1.00  0.00            
ATOM     41  H19 BCD     1      40.270  26.380  27.340  1.00  0.00            
ATOM     42  H20 BCD     1      42.470  25.850  27.350  1.00  0.00            
ATOM     43  C13 BCD     1      37.340  29.360  20.630  1.00  0.00            
ATOM     44  O11 BCD     1      36.120  29.180  21.280  1.00  0.00            
ATOM     45  C14 BCD     1      37.710  28.150  19.820  1.00  0.00            
ATOM     46  O12 BCD     1      36.710  28.050  18.740  1.00  0.00            
ATOM     47  C15 BCD     1      37.690  26.860  20.700  1.00  0.00            
ATOM     48  O13 BCD     1      38.070  25.640  19.950  1.00  0.00            
ATOM     49  C16 BCD     1      38.640  27.090  21.850  1.00  0.00            
ATOM     50  C17 BCD     1      38.500  28.470  22.550  1.00  0.00            
ATOM     51  O14 BCD     1      38.350  29.540  21.600  1.00  0.00            
ATOM     52  C18 BCD     1      39.760  28.810  23.340  1.00  0.00            
ATOM     53  O15 BCD     1      39.410  29.910  24.230  1.00  0.00            
ATOM     54  H21 BCD     1      37.400  30.240  19.970  1.00  0.00            
ATOM     55  H22 BCD     1      38.690  28.390  19.390  1.00  0.00            
ATOM     56  H23 BCD     1      35.910  27.760  19.180  1.00  0.00            
ATOM     57  H24 BCD     1      36.730  26.780  21.230  1.00  0.00            
ATOM     58  H25 BCD     1      37.660  24.890  20.390  1.00  0.00            
ATOM     59  H26 BCD     1      39.650  27.000  21.440  1.00  0.00            
ATOM     60  H27 BCD     1      37.670  28.520  23.270  1.00  0.00            
ATOM     61  H28 BCD     1      40.220  27.980  23.880  1.00  0.00            
ATOM     62  H29 BCD     1      40.560  29.010  22.620  1.00  0.00            
ATOM     63  H30 BCD     1      39.100  30.630  23.670  1.00  0.00            
ATOM     64  C19 BCD     1      32.200  30.340  21.200  1.00  0.00            
ATOM     65  O16 BCD     1      32.310  30.010  22.560  1.00  0.00            
ATOM     66  C20 BCD     1      32.420  29.100  20.290  1.00  0.00            
ATOM     67  O17 BCD     1      31.460  28.090  20.670  1.00  0.00            
ATOM     68  C21 BCD     1      33.850  28.580  20.630  1.00  0.00            
ATOM     69  O18 BCD     1      34.170  27.540  19.630  1.00  0.00            
ATOM     70  C22 BCD     1      34.950  29.710  20.620  1.00  0.00            
ATOM     71  C23 BCD     1      34.480  30.930  21.300  1.00  0.00            
ATOM     72  O19 BCD     1      33.160  31.320  20.940  1.00  0.00            
ATOM     73  C24 BCD     1      35.380  32.130  20.970  1.00  0.00            
ATOM     74  O20 BCD     1      35.390  32.290  19.490  1.00  0.00            
ATOM     75  H31 BCD     1      31.240  30.720  20.850  1.00  0.00            
ATOM     76  H32 BCD     1      32.290  29.330  19.230  1.00  0.00            
ATOM     77  H33 BCD     1      31.830  27.220  20.540  1.00  0.00            
ATOM     78  H34 BCD     1      33.840  28.090  21.620  1.00  0.00            
ATOM     79  H35 BCD     1      33.520  26.840  19.630  1.00  0.00            
ATOM     80  H36 BCD     1      35.110  29.910  19.560  1.00  0.00            
ATOM     81  H37 BCD     1      34.490  30.780  22.390  1.00  0.00            
ATOM     82  H38 BCD     1      35.020  33.000  21.530  1.00  0.00            
ATOM     83  H39 BCD     1      36.410  31.860  21.250  1.00  0.00            
ATOM     84  H40 BCD     1      34.480  32.210  19.170  1.00  0.00            
ATOM     85  C25 BCD     1      30.200  30.320  26.160  1.00  0.00            
ATOM     86  O21 BCD     1      31.150  29.700  26.990  1.00  0.00            
ATOM     87  C26 BCD     1      29.680  29.380  25.060  1.00  0.00            
ATOM     88  O22 BCD     1      29.130  28.160  25.670  1.00  0.00            
ATOM     89  C27 BCD     1      30.830  29.040  24.080  1.00  0.00            
ATOM     90  O23 BCD     1      30.220  28.180  23.110  1.00  0.00            
ATOM     91  C28 BCD     1      31.220  30.350  23.440  1.00  0.00            
ATOM     92  C29 BCD     1      31.690  31.400  24.500  1.00  0.00            
ATOM     93  O24 BCD     1      30.730  31.520  25.550  1.00  0.00            
ATOM     94  C30 BCD     1      32.110  32.780  23.840  1.00  0.00            
ATOM     95  O25 BCD     1      30.970  33.390  23.300  1.00  0.00            
ATOM     96  H41 BCD     1      29.330  30.780  26.640  1.00  0.00            
ATOM     97  H42 BCD     1      28.900  29.920  24.500  1.00  0.00            
ATOM     98  H43 BCD     1      29.250  27.440  25.040  1.00  0.00            
ATOM     99  H44 BCD     1      31.640  28.510  24.590  1.00  0.00            
ATOM    100  H45 BCD     1      30.750  28.170  22.300  1.00  0.00            
ATOM    101  H46 BCD     1      30.430  30.820  22.840  1.00  0.00            
ATOM    102  H47 BCD     1      32.640  31.070  24.930  1.00  0.00            
ATOM    103  H48 BCD     1      32.490  33.450  24.630  1.00  0.00            
ATOM    104  H49 BCD     1      32.900  32.590  23.100  1.00  0.00            
ATOM    105  H50 BCD     1      30.590  33.930  23.990  1.00  0.00            
ATOM    106  C31 BCD     1      31.820  29.000  31.010  1.00  0.00            
ATOM    107  O26 BCD     1      32.920  28.240  30.560  1.00  0.00            
ATOM    108  C32 BCD     1      30.510  28.480  30.400  1.00  0.00            
ATOM    109  O27 BCD     1      30.260  27.180  30.880  1.00  0.00            
ATOM    110  C33 BCD     1      30.520  28.550  28.920  1.00  0.00            
ATOM    111  C34 BCD     1      30.800  29.900  28.400  1.00  0.00            
ATOM    112  C35 BCD     1      32.000  30.520  29.060  1.00  0.00            
ATOM    113  O28 BCD     1      31.900  30.370  30.490  1.00  0.00            
ATOM    114  C36 BCD     1      32.070  31.910  28.740  1.00  0.00            
ATOM    115  O29 BCD     1      33.300  32.420  29.220  1.00  0.00            
ATOM    116  O30 BCD     1      29.260  27.970  28.390  1.00  0.00            
ATOM    117  H51 BCD     1      31.770  28.980  32.100  1.00  0.00            
ATOM    118  H52 BCD     1      29.720  29.140  30.780  1.00  0.00            
ATOM    119  H53 BCD     1      29.620  26.760  30.300  1.00  0.00            
ATOM    120  H54 BCD     1      31.340  27.890  28.600  1.00  0.00            
ATOM    121  H55 BCD     1      29.230  28.070  27.430  1.00  0.00            
ATOM    122  H56 BCD     1      29.850  30.430  28.500  1.00  0.00            
ATOM    123  H57 BCD     1      32.980  30.140  28.740  1.00  0.00            
ATOM    124  H58 BCD     1      32.110  32.000  27.640  1.00  0.00            
ATOM    125  H59 BCD     1      31.200  32.490  29.080  1.00  0.00            
ATOM    126  H60 BCD     1      33.250  32.470  30.180  1.00  0.00            
ATOM    127  C37 BCD     1      36.210  26.140  31.770  1.00  0.00            
ATOM    128  O31 BCD     1      36.310  25.730  30.430  1.00  0.00            
ATOM    129  C38 BCD     1      34.910  25.620  32.270  1.00  0.00            
ATOM    130  O32 BCD     1      34.750  24.170  32.030  1.00  0.00            
ATOM    131  C39 BCD     1      33.740  26.270  31.460  1.00  0.00            
ATOM    132  O33 BCD     1      32.440  25.910  31.970  1.00  0.00            
ATOM    133  C40 BCD     1      33.890  27.790  31.530  1.00  0.00            
ATOM    134  C41 BCD     1      35.300  28.220  31.070  1.00  0.00            
ATOM    135  O34 BCD     1      36.240  27.520  31.940  1.00  0.00            
ATOM    136  C42 BCD     1      35.460  29.730  31.350  1.00  0.00            
ATOM    137  O35 BCD     1      36.780  30.170  30.950  1.00  0.00            
ATOM    138  H61 BCD     1      37.020  25.660  32.340  1.00  0.00            
ATOM    139  H62 BCD     1      34.800  26.020  33.280  1.00  0.00            
ATOM    140  H63 BCD     1      34.890  23.990  31.090  1.00  0.00            
ATOM    141  H64 BCD     1      33.840  25.890  30.430  1.00  0.00            
ATOM    142  H65 BCD     1      31.810  26.330  31.370  1.00  0.00            
ATOM    143  H66 BCD     1      33.850  28.230  32.530  1.00  0.00            
ATOM    144  H67 BCD     1      35.420  28.100  29.990  1.00  0.00            
ATOM    145  H68 BCD     1      34.660  30.160  30.740  1.00  0.00            
ATOM    146  H69 BCD     1      35.280  29.940  32.410  1.00  0.00            
ATOM    147  H70 BCD     1      36.870  31.040  31.350  1.00  0.00            
ATOM    148  N1  FC0     2      29.760  24.990  26.800  1.00  0.00            
ATOM    149  C1  FC0     2      30.920  25.430  26.290  1.00  0.00            
ATOM    150  C2  FC0     2      31.980  25.850  27.150  1.00  0.00            
ATOM    151  C3  FC0     2      33.250  26.100  26.650  1.00  0.00            
ATOM    152  C4  FC0     2      33.410  26.170  25.220  1.00  0.00            
ATOM    153  S1  FC0     2      35.080  26.530  24.480  1.00  0.00            
ATOM    154  O1  FC0     2      36.170  26.280  25.320  1.00  0.00            
ATOM    155  O2  FC0     2      34.990  26.070  23.100  1.00  0.00            
ATOM    156  N2  FC0     2      35.110  28.220  24.280  1.00  0.00            
ATOM    157  C5  FC0     2      35.340  29.200  25.150  1.00  0.00            
ATOM    158  N3  FC0     2      35.170  29.030  26.480  1.00  0.00            
ATOM    159  C6  FC0     2      35.320  30.140  27.180  1.00  0.00            
ATOM    160  C7  FC0     2      35.690  31.330  26.610  1.00  0.00            
ATOM    161  C8  FC0     2      35.760  31.430  25.200  1.00  0.00            
ATOM    162  N4  FC0     2      35.630  30.310  24.440  1.00  0.00            
ATOM    163  C9  FC0     2      32.380  25.700  24.390  1.00  0.00            
ATOM    164  C10 FC0     2      31.090  25.360  24.920  1.00  0.00            
ATOM    165  H1  FC0     2      29.130  24.510  26.170  1.00  0.00            
ATOM    166  H2  FC0     2      29.850  24.680  27.760  1.00  0.00            
ATOM    167  H3  FC0     2      31.830  26.030  28.210  1.00  0.00            
ATOM    168  H4  FC0     2      34.040  26.410  27.330  1.00  0.00            
ATOM    169  H5  FC0     2      35.620  28.450  23.440  1.00  0.00            
ATOM    170  H6  FC0     2      35.360  30.150  28.270  1.00  0.00            
ATOM    171  H7  FC0     2      35.910  32.140  27.300  1.00  0.00            
ATOM    172  H8  FC0     2      36.120  32.350  24.720  1.00  0.00            
ATOM    173  H9  FC0     2      32.520  25.550  23.320  1.00  0.00            
ATOM    174  H10 FC0     2      30.340  25.060  24.190  1.00  0.00            
TER
ENDMDL
MODEL        1
ATOM      1  C1  BCD     1      36.800  15.770  23.750  1.00  0.00            
ATOM      2  O1  BCD     1      35.680  16.580  24.290  1.00  0.00            
ATOM      3  C2  BCD     1      38.150  16.310  24.110  1.00  0.00            
ATOM      4  O2  BCD     1      38.370  16.170  25.520  1.00  0.00            
ATOM      5  C3  BCD     1      38.240  17.760  23.640  1.00  0.00            
ATOM      6  O3  BCD     1      39.500  18.430  23.990  1.00  0.00            
ATOM      7  C4  BCD     1      37.980  17.850  22.100  1.00  0.00            
ATOM      8  C5  BCD     1      36.630  16.990  21.710  1.00  0.00            
ATOM      9  O4  BCD     1      36.760  15.710  22.290  1.00  0.00            
ATOM     10  C6  BCD     1      36.380  16.810  20.220  1.00  0.00            
ATOM     11  O5  BCD     1      37.500  16.220  19.630  1.00  0.00            
ATOM     12  H1  BCD     1      36.750  14.710  24.020  1.00  0.00            
ATOM     13  H2  BCD     1      38.900  15.810  23.480  1.00  0.00            
ATOM     14  H3  BCD     1      37.720  16.720  25.970  1.00  0.00            
ATOM     15  H4  BCD     1      37.360  18.310  24.010  1.00  0.00            
ATOM     16  H5  BCD     1      39.680  19.160  23.390  1.00  0.00            
ATOM     17  H6  BCD     1      38.840  17.460  21.550  1.00  0.00            
ATOM     18  H7  BCD     1      35.730  17.470  22.130  1.00  0.00            
ATOM     19  H8  BCD     1      35.430  16.270  20.100  1.00  0.00            
ATOM     20  H9  BCD     1      36.220  17.750  19.680  1.00  0.00            
ATOM     21  H10 BCD     1      37.260  15.800  18.800  1.00  0.00            
ATOM     22  C7  BCD     1      32.830  16.180  27.240  1.00  0.00            
ATOM     23  O6  BCD     1      32.030  17.310  26.680  1.00  0.00            
ATOM     24  C8  BCD     1      34.220  16.740  27.660  1.00  0.00            
ATOM     25  O7  BCD     1      34.110  17.890  28.570  1.00  0.00            
ATOM     26  C9  BCD     1      35.000  17.200  26.400  1.00  0.00            
ATOM     27  O8  BCD     1      36.290  17.700  26.820  1.00  0.00            
ATOM     28  C10 BCD     1      35.100  16.060  25.470  1.00  0.00            
ATOM     29  C11 BCD     1      33.710  15.510  25.110  1.00  0.00            
ATOM     30  O9  BCD     1      33.070  15.090  26.310  1.00  0.00            
ATOM     31  C12 BCD     1      33.660  14.330  24.170  1.00  0.00            
ATOM     32  O10 BCD     1      34.610  13.300  24.600  1.00  0.00            
ATOM     33  H11 BCD     1      32.340  15.740  28.120  1.00  0.00            
ATOM     34  H12 BCD     1      34.810  15.940  28.120  1.00  0.00            
ATOM     35  H13 BCD     1      33.190  18.040  28.810  1.00  0.00            
ATOM     36  H14 BCD     1      34.380  17.960  25.910  1.00  0.00            
ATOM     37  H15 BCD     1      36.100  18.220  27.610  1.00  0.00            
ATOM     38  H16 BCD     1      35.640  15.250  25.970  1.00  0.00            
ATOM     39  H17 BCD     1      33.170  16.250  24.520  1.00  0.00            
ATOM     40  H18 BCD     1      32.650  13.920  24.040  1.00  0.00            
ATOM     41  H19 BCD     1      33.960  14.590  23.150  1.00  0.00            
ATOM     42  H20 BCD     1      34.650  13.160  25.550  1.00  0.00            
ATOM     43  C13 BCD     1      28.230  19.100  26.830  1.00  0.00            
ATOM     44  O11 BCD     1      28.620  20.000  25.810  1.00  0.00            
ATOM     45  C14 BCD     1      29.180  19.230  28.010  1.00  0.00            
ATOM     46  O12 BCD     1      29.110  20.680  28.320  1.00  0.00            
ATOM     47  C15 BCD     1      30.710  18.820  27.770  1.00  0.00            
ATOM     48  O13 BCD     1      31.540  18.840  28.910  1.00  0.00            
ATOM     49  C16 BCD     1      30.730  17.490  27.120  1.00  0.00            
ATOM     50  C17 BCD     1      29.780  17.480  25.920  1.00  0.00            
ATOM     51  O14 BCD     1      28.410  17.750  26.360  1.00  0.00            
ATOM     52  C18 BCD     1      29.790  16.090  25.180  1.00  0.00            
ATOM     53  O15 BCD     1      29.580  15.000  26.080  1.00  0.00            
ATOM     54  H21 BCD     1      27.210  19.200  27.230  1.00  0.00            
ATOM     55  H22 BCD     1      28.830  18.520  28.770  1.00  0.00            
ATOM     56  H23 BCD     1      28.580  21.100  27.640  1.00  0.00            
ATOM     57  H24 BCD     1      31.200  19.480  27.040  1.00  0.00            
ATOM     58  H25 BCD     1      31.810  19.730  29.150  1.00  0.00            
ATOM     59  H26 BCD     1      30.400  16.740  27.860  1.00  0.00            
ATOM     60  H27 BCD     1      30.020  18.300  25.230  1.00  0.00            
ATOM     61  H28 BCD     1      29.080  16.110  24.350  1.00  0.00            
ATOM     62  H29 BCD     1      30.740  15.910  24.660  1.00  0.00            
ATOM     63  H30 BCD     1      29.940  14.220  25.650  1.00  0.00            
ATOM     64  C19 BCD     1      27.190  22.910  23.210  1.00  0.00            
ATOM     65  O16 BCD     1      28.550  23.420  23.140  1.00  0.00            
ATOM     66  C20 BCD     1      26.690  22.990  24.610  1.00  0.00            
ATOM     67  O17 BCD     1      26.670  24.320  25.120  1.00  0.00            
ATOM     68  C21 BCD     1      27.470  22.120  25.580  1.00  0.00            
ATOM     69  O18 BCD     1      26.830  22.220  26.870  1.00  0.00            
ATOM     70  C22 BCD     1      27.600  20.680  25.070  1.00  0.00            
ATOM     71  C23 BCD     1      28.060  20.710  23.660  1.00  0.00            
ATOM     72  O19 BCD     1      27.220  21.510  22.880  1.00  0.00            
ATOM     73  C24 BCD     1      28.130  19.300  23.090  1.00  0.00            
ATOM     74  O20 BCD     1      26.870  18.650  23.120  1.00  0.00            
ATOM     75  H31 BCD     1      26.610  23.430  22.440  1.00  0.00            
ATOM     76  H32 BCD     1      25.690  22.520  24.540  1.00  0.00            
ATOM     77  H33 BCD     1      27.560  24.600  24.880  1.00  0.00            
ATOM     78  H34 BCD     1      28.450  22.600  25.680  1.00  0.00            
ATOM     79  H35 BCD     1      26.760  23.160  27.070  1.00  0.00            
ATOM     80  H36 BCD     1      26.640  20.150  25.110  1.00  0.00            
ATOM     81  H37 BCD     1      29.070  21.140  23.720  1.00  0.00            
ATOM     82  H38 BCD     1      28.520  19.440  22.070  1.00  0.00            
ATOM     83  H39 BCD     1      28.780  18.630  23.670  1.00  0.00            
ATOM     84  H40 BCD     1      26.930  18.090  22.340  1.00  0.00            
ATOM     85  C25 BCD     1      31.300  26.130  22.010  1.00  0.00            
ATOM     86  O21 BCD     1      32.230  25.050  22.250  1.00  0.00            
ATOM     87  C26 BCD     1      30.660  26.390  23.320  1.00  0.00            
ATOM     88  O22 BCD     1      31.680  26.790  24.290  1.00  0.00            
ATOM     89  C27 BCD     1      29.700  25.280  23.790  1.00  0.00            
ATOM     90  O23 BCD     1      29.030  25.720  25.040  1.00  0.00            
ATOM     91  C28 BCD     1      28.810  24.760  22.650  1.00  0.00            
ATOM     92  C29 BCD     1      29.560  24.660  21.360  1.00  0.00            
ATOM     93  O24 BCD     1      30.290  25.860  21.060  1.00  0.00            
ATOM     94  C30 BCD     1      28.660  24.450  20.180  1.00  0.00            
ATOM     95  O25 BCD     1      27.520  25.300  20.140  1.00  0.00            
ATOM     96  H41 BCD     1      31.930  26.950  21.660  1.00  0.00            
ATOM     97  H42 BCD     1      30.030  27.270  23.130  1.00  0.00            
ATOM     98  H43 BCD     1      32.510  26.320  24.140  1.00  0.00            
ATOM     99  H44 BCD     1      30.320  24.390  23.930  1.00  0.00            
ATOM    100  H45 BCD     1      29.680  25.840  25.750  1.00  0.00            
ATOM    101  H46 BCD     1      27.930  25.420  22.570  1.00  0.00            
ATOM    102  H47 BCD     1      30.200  23.770  21.420  1.00  0.00            
ATOM    103  H48 BCD     1      29.240  24.430  19.250  1.00  0.00            
ATOM    104  H49 BCD     1      28.090  23.510  20.230  1.00  0.00            
ATOM    105  H50 BCD     1      27.830  26.130  19.760  1.00  0.00            
ATOM    106  C31 BCD     1      36.200  24.500  21.370  1.00  0.00            
ATOM    107  O26 BCD     1      36.080  23.060  21.440  1.00  0.00            
ATOM    108  C32 BCD     1      35.820  25.110  22.660  1.00  0.00            
ATOM    109  O27 BCD     1      36.710  24.660  23.640  1.00  0.00            
ATOM    110  C33 BCD     1      34.380  24.820  23.020  1.00  0.00            
ATOM    111  C34 BCD     1      33.530  25.290  21.880  1.00  0.00            
ATOM    112  C35 BCD     1      33.880  24.560  20.620  1.00  0.00            
ATOM    113  O28 BCD     1      35.240  24.950  20.290  1.00  0.00            
ATOM    114  C36 BCD     1      33.080  24.880  19.370  1.00  0.00            
ATOM    115  O29 BCD     1      33.030  26.300  19.090  1.00  0.00            
ATOM    116  O30 BCD     1      33.980  25.360  24.290  1.00  0.00            
ATOM    117  H51 BCD     1      37.230  24.640  21.010  1.00  0.00            
ATOM    118  H52 BCD     1      35.960  26.180  22.500  1.00  0.00            
ATOM    119  H53 BCD     1      36.830  23.730  23.440  1.00  0.00            
ATOM    120  H54 BCD     1      34.260  23.730  23.050  1.00  0.00            
ATOM    121  H55 BCD     1      34.390  24.890  25.030  1.00  0.00            
ATOM    122  H56 BCD     1      33.730  26.360  21.790  1.00  0.00            
ATOM    123  H57 BCD     1      33.760  23.480  20.730  1.00  0.00            
ATOM    124  H58 BCD     1      33.450  24.350  18.490  1.00  0.00            
ATOM    125  H59 BCD     1      32.050  24.510  19.440  1.00  0.00            
ATOM    126  H60 BCD     1      32.250  26.450  18.550  1.00  0.00            
ATOM    127  C37 BCD     1      38.220  19.760  20.630  1.00  0.00            
ATOM    128  O31 BCD     1      37.680  19.200  21.820  1.00  0.00            
ATOM    129  C38 BCD     1      39.060  20.920  20.950  1.00  0.00            
ATOM    130  O32 BCD     1      40.130  20.530  21.870  1.00  0.00            
ATOM    131  C39 BCD     1      38.170  21.900  21.670  1.00  0.00            
ATOM    132  O33 BCD     1      38.860  23.060  22.170  1.00  0.00            
ATOM    133  C40 BCD     1      37.020  22.340  20.710  1.00  0.00            
ATOM    134  C41 BCD     1      36.300  21.100  20.120  1.00  0.00            
ATOM    135  O34 BCD     1      37.250  20.110  19.720  1.00  0.00            
ATOM    136  C42 BCD     1      35.330  21.510  19.020  1.00  0.00            
ATOM    137  O35 BCD     1      36.090  21.890  17.880  1.00  0.00            
ATOM    138  H61 BCD     1      38.700  18.920  20.120  1.00  0.00            
ATOM    139  H62 BCD     1      39.410  21.420  20.040  1.00  0.00            
ATOM    140  H63 BCD     1      40.920  21.030  21.690  1.00  0.00            
ATOM    141  H64 BCD     1      37.720  21.380  22.520  1.00  0.00            
ATOM    142  H65 BCD     1      39.260  22.880  23.020  1.00  0.00            
ATOM    143  H66 BCD     1      37.450  22.960  19.910  1.00  0.00            
ATOM    144  H67 BCD     1      35.710  20.590  20.900  1.00  0.00            
ATOM    145  H68 BCD     1      34.620  20.710  18.780  1.00  0.00            
ATOM    146  H69 BCD     1      34.730  22.360  19.390  1.00  0.00            
ATOM    147  H70 BCD     1      36.830  21.290  17.760  1.00  0.00            
ATOM    148  N1  FC0     2      31.890  23.120  28.180  1.00  0.00            
ATOM    149  C1  FC0     2      32.210  22.420  27.090  1.00  0.00            
ATOM    150  C2  FC0     2      31.730  22.810  25.800  1.00  0.00            
ATOM    151  C3  FC0     2      32.040  22.070  24.660  1.00  0.00            
ATOM    152  C4  FC0     2      32.980  20.990  24.720  1.00  0.00            
ATOM    153  S1  FC0     2      33.540  20.120  23.240  1.00  0.00            
ATOM    154  O1  FC0     2      32.860  20.620  22.030  1.00  0.00            
ATOM    155  O2  FC0     2      34.960  19.800  23.190  1.00  0.00            
ATOM    156  N2  FC0     2      33.020  18.610  23.540  1.00  0.00            
ATOM    157  C5  FC0     2      32.410  18.020  22.530  1.00  0.00            
ATOM    158  N3  FC0     2      31.120  18.360  22.320  1.00  0.00            
ATOM    159  C6  FC0     2      30.510  17.730  21.260  1.00  0.00            
ATOM    160  C7  FC0     2      31.190  16.750  20.610  1.00  0.00            
ATOM    161  C8  FC0     2      32.520  16.400  20.930  1.00  0.00            
ATOM    162  N4  FC0     2      33.120  17.030  21.940  1.00  0.00            
ATOM    163  C9  FC0     2      33.460  20.650  26.000  1.00  0.00            
ATOM    164  C10 FC0     2      33.090  21.350  27.140  1.00  0.00            
ATOM    165  H1  FC0     2      31.070  23.710  28.170  1.00  0.00            
ATOM    166  H2  FC0     2      32.420  23.040  29.030  1.00  0.00            
ATOM    167  H3  FC0     2      31.050  23.650  25.740  1.00  0.00            
ATOM    168  H4  FC0     2      31.650  22.340  23.680  1.00  0.00            
ATOM    169  H5  FC0     2      33.910  18.150  23.640  1.00  0.00            
ATOM    170  H6  FC0     2      29.480  17.970  21.030  1.00  0.00            
ATOM    171  H7  FC0     2      30.660  16.250  19.790  1.00  0.00            
ATOM    172  H8  FC0     2      33.050  15.610  20.410  1.00  0.00            
ATOM    173  H9  FC0     2      34.120  19.790  26.030  1.00  0.00            
ATOM    174  H10 FC0     2      33.510  21.150  28.120  1.00  0.00            
TER
ENDMDL
MODEL        1
ATOM      1  C1  BCD     1      34.720  14.480  27.770  1.00  0.00            
ATOM      2  O1  BCD     1      33.850  14.960  26.740  1.00  0.00            
ATOM      3  C2  BCD     1      35.030  15.610  28.730  1.00  0.00            
ATOM      4  O2  BCD     1      33.850  16.150  29.360  1.00  0.00            
ATOM      5  C3  BCD     1      35.720  16.640  27.830  1.00  0.00            
ATOM      6  O3  BCD     1      36.110  17.890  28.390  1.00  0.00            
ATOM      7  C4  BCD     1      36.920  16.090  27.070  1.00  0.00            
ATOM      8  C5  BCD     1      36.660  14.700  26.360  1.00  0.00            
ATOM      9  O4  BCD     1      35.860  13.910  27.200  1.00  0.00            
ATOM     10  C6  BCD     1      37.880  13.860  25.960  1.00  0.00            
ATOM     11  O5  BCD     1      38.980  14.040  26.770  1.00  0.00            
ATOM     12  H1  BCD     1      34.150  13.820  28.430  1.00  0.00            
ATOM     13  H2  BCD     1      35.690  15.190  29.500  1.00  0.00            
ATOM     14  H3  BCD     1      33.110  15.540  29.250  1.00  0.00            
ATOM     15  H4  BCD     1      35.010  16.900  27.030  1.00  0.00            
ATOM     16  H5  BCD     1      35.810  18.600  27.810  1.00  0.00            
ATOM     17  H6  BCD     1      37.840  16.170  27.670  1.00  0.00            
ATOM     18  H7  BCD     1      36.100  14.890  25.440  1.00  0.00            
ATOM     19  H8  BCD     1      37.530  12.820  25.830  1.00  0.00            
ATOM     20  H9  BCD     1      38.120  14.190  24.950  1.00  0.00            
ATOM     21  H10 BCD     1      38.940  13.300  27.370  1.00  0.00            
ATOM     22  C7  BCD     1      30.120  13.640  25.210  1.00  0.00            
ATOM     23  O6  BCD     1      29.620  14.980  25.050  1.00  0.00            
ATOM     24  C8  BCD     1      30.370  13.440  26.750  1.00  0.00            
ATOM     25  O7  BCD     1      29.110  13.590  27.440  1.00  0.00            
ATOM     26  C9  BCD     1      31.590  14.220  27.300  1.00  0.00            
ATOM     27  O8  BCD     1      31.810  13.960  28.700  1.00  0.00            
ATOM     28  C10 BCD     1      32.800  13.970  26.410  1.00  0.00            
ATOM     29  C11 BCD     1      32.370  14.420  24.980  1.00  0.00            
ATOM     30  O9  BCD     1      31.390  13.500  24.560  1.00  0.00            
ATOM     31  C12 BCD     1      33.580  14.480  23.990  1.00  0.00            
ATOM     32  O10 BCD     1      34.100  13.160  23.850  1.00  0.00            
ATOM     33  H11 BCD     1      29.350  12.940  24.870  1.00  0.00            
ATOM     34  H12 BCD     1      30.540  12.360  26.880  1.00  0.00            
ATOM     35  H13 BCD     1      28.730  14.440  27.200  1.00  0.00            
ATOM     36  H14 BCD     1      31.440  15.310  27.280  1.00  0.00            
ATOM     37  H15 BCD     1      30.960  14.110  29.110  1.00  0.00            
ATOM     38  H16 BCD     1      33.090  12.920  26.500  1.00  0.00            
ATOM     39  H17 BCD     1      31.920  15.410  25.080  1.00  0.00            
ATOM     40  H18 BCD     1      33.260  14.880  23.020  1.00  0.00            
ATOM     41  H19 BCD     1      34.350  15.140  24.420  1.00  0.00            
ATOM     42  H20 BCD     1      34.900  13.290  23.320  1.00  0.00            
ATOM     43  C13 BCD     1      27.090  17.000  22.680  1.00  0.00            
ATOM     44  O11 BCD     1      27.810  18.220  22.980  1.00  0.00            
ATOM     45  C14 BCD     1      26.510  16.460  23.950  1.00  0.00            
ATOM     46  O12 BCD     1      25.470  17.370  24.380  1.00  0.00            
ATOM     47  C15 BCD     1      27.680  16.170  24.940  1.00  0.00            
ATOM     48  O13 BCD     1      27.100  15.700  26.160  1.00  0.00            
ATOM     49  C16 BCD     1      28.600  15.170  24.210  1.00  0.00            
ATOM     50  C17 BCD     1      29.090  15.610  22.790  1.00  0.00            
ATOM     51  O14 BCD     1      27.940  16.000  22.050  1.00  0.00            
ATOM     52  C18 BCD     1      29.880  14.510  22.130  1.00  0.00            
ATOM     53  O15 BCD     1      29.270  13.260  22.010  1.00  0.00            
ATOM     54  H21 BCD     1      26.290  17.180  21.950  1.00  0.00            
ATOM     55  H22 BCD     1      26.100  15.510  23.600  1.00  0.00            
ATOM     56  H23 BCD     1      25.770  18.280  24.280  1.00  0.00            
ATOM     57  H24 BCD     1      28.240  17.080  25.170  1.00  0.00            
ATOM     58  H25 BCD     1      26.480  16.330  26.530  1.00  0.00            
ATOM     59  H26 BCD     1      28.090  14.210  24.040  1.00  0.00            
ATOM     60  H27 BCD     1      29.740  16.480  22.980  1.00  0.00            
ATOM     61  H28 BCD     1      30.060  14.820  21.090  1.00  0.00            
ATOM     62  H29 BCD     1      30.870  14.540  22.610  1.00  0.00            
ATOM     63  H30 BCD     1      29.960  12.640  21.760  1.00  0.00            
ATOM     64  C19 BCD     1      28.020  22.260  22.220  1.00  0.00            
ATOM     65  O16 BCD     1      29.410  22.080  22.570  1.00  0.00            
ATOM     66  C20 BCD     1      27.060  21.890  23.370  1.00  0.00            
ATOM     67  O17 BCD     1      27.320  22.650  24.520  1.00  0.00            
ATOM     68  C21 BCD     1      27.230  20.450  23.700  1.00  0.00            
ATOM     69  O18 BCD     1      26.290  19.990  24.620  1.00  0.00            
ATOM     70  C22 BCD     1      27.170  19.450  22.580  1.00  0.00            
ATOM     71  C23 BCD     1      27.870  20.000  21.280  1.00  0.00            
ATOM     72  O19 BCD     1      27.680  21.480  21.110  1.00  0.00            
ATOM     73  C24 BCD     1      27.410  19.180  20.080  1.00  0.00            
ATOM     74  O20 BCD     1      26.010  19.260  19.930  1.00  0.00            
ATOM     75  H31 BCD     1      27.800  23.300  21.950  1.00  0.00            
ATOM     76  H32 BCD     1      26.050  22.050  22.980  1.00  0.00            
ATOM     77  H33 BCD     1      28.220  22.640  24.850  1.00  0.00            
ATOM     78  H34 BCD     1      28.240  20.430  24.120  1.00  0.00            
ATOM     79  H35 BCD     1      26.370  20.570  25.390  1.00  0.00            
ATOM     80  H36 BCD     1      26.130  19.250  22.300  1.00  0.00            
ATOM     81  H37 BCD     1      28.930  19.730  21.280  1.00  0.00            
ATOM     82  H38 BCD     1      27.930  19.610  19.220  1.00  0.00            
ATOM     83  H39 BCD     1      27.710  18.130  20.150  1.00  0.00            
ATOM     84  H40 BCD     1      25.760  18.990  19.040  1.00  0.00            
ATOM     85  C25 BCD     1      32.770  24.430  23.750  1.00  0.00            
ATOM     86  O21 BCD     1      33.640  23.390  23.490  1.00  0.00            
ATOM     87  C26 BCD     1      31.730  23.980  24.860  1.00  0.00            
ATOM     88  O22 BCD     1      32.430  23.540  26.030  1.00  0.00            
ATOM     89  C27 BCD     1      30.810  22.810  24.420  1.00  0.00            
ATOM     90  O23 BCD     1      29.770  22.490  25.400  1.00  0.00            
ATOM     91  C28 BCD     1      30.140  23.220  23.120  1.00  0.00            
ATOM     92  C29 BCD     1      31.230  23.620  22.100  1.00  0.00            
ATOM     93  O24 BCD     1      32.050  24.770  22.560  1.00  0.00            
ATOM     94  C30 BCD     1      30.600  24.150  20.790  1.00  0.00            
ATOM     95  O25 BCD     1      29.760  25.320  20.840  1.00  0.00            
ATOM     96  H41 BCD     1      33.340  25.260  24.160  1.00  0.00            
ATOM     97  H42 BCD     1      31.140  24.880  25.070  1.00  0.00            
ATOM     98  H43 BCD     1      31.810  23.210  26.680  1.00  0.00            
ATOM     99  H44 BCD     1      31.500  21.970  24.270  1.00  0.00            
ATOM    100  H45 BCD     1      30.230  22.090  26.140  1.00  0.00            
ATOM    101  H46 BCD     1      29.440  24.040  23.330  1.00  0.00            
ATOM    102  H47 BCD     1      31.870  22.760  21.860  1.00  0.00            
ATOM    103  H48 BCD     1      31.470  24.420  20.180  1.00  0.00            
ATOM    104  H49 BCD     1      30.050  23.310  20.330  1.00  0.00            
ATOM    105  H50 BCD     1      29.570  25.490  19.910  1.00  0.00            
ATOM    106  C31 BCD     1      37.580  22.280  24.100  1.00  0.00            
ATOM    107  O26 BCD     1      37.220  20.870  24.330  1.00  0.00            
ATOM    108  C32 BCD     1      36.910  23.310  25.070  1.00  0.00            
ATOM    109  O27 BCD     1      37.290  23.070  26.390  1.00  0.00            
ATOM    110  C33 BCD     1      35.450  23.400  24.940  1.00  0.00            
ATOM    111  C34 BCD     1      35.030  23.680  23.530  1.00  0.00            
ATOM    112  C35 BCD     1      35.730  22.700  22.560  1.00  0.00            
ATOM    113  O28 BCD     1      37.140  22.640  22.820  1.00  0.00            
ATOM    114  C36 BCD     1      35.540  23.020  21.130  1.00  0.00            
ATOM    115  O29 BCD     1      35.740  24.420  20.990  1.00  0.00            
ATOM    116  O30 BCD     1      34.990  24.420  25.760  1.00  0.00            
ATOM    117  H51 BCD     1      38.660  22.440  24.180  1.00  0.00            
ATOM    118  H52 BCD     1      37.330  24.270  24.750  1.00  0.00            
ATOM    119  H53 BCD     1      36.880  23.730  26.970  1.00  0.00            
ATOM    120  H54 BCD     1      34.910  22.460  25.130  1.00  0.00            
ATOM    121  H55 BCD     1      34.040  24.280  25.820  1.00  0.00            
ATOM    122  H56 BCD     1      35.230  24.720  23.260  1.00  0.00            
ATOM    123  H57 BCD     1      35.230  21.770  22.840  1.00  0.00            
ATOM    124  H58 BCD     1      36.260  22.470  20.510  1.00  0.00            
ATOM    125  H59 BCD     1      34.600  22.750  20.640  1.00  0.00            
ATOM    126  H60 BCD     1      36.610  24.790  21.190  1.00  0.00            
ATOM    127  C37 BCD     1      38.450  17.250  25.560  1.00  0.00            
ATOM    128  O31 BCD     1      37.130  17.040  26.000  1.00  0.00            
ATOM    129  C38 BCD     1      39.110  18.420  26.300  1.00  0.00            
ATOM    130  O32 BCD     1      39.170  18.140  27.750  1.00  0.00            
ATOM    131  C39 BCD     1      38.390  19.720  26.070  1.00  0.00            
ATOM    132  O33 BCD     1      39.090  20.870  26.680  1.00  0.00            
ATOM    133  C40 BCD     1      38.290  19.960  24.570  1.00  0.00            
ATOM    134  C41 BCD     1      37.760  18.700  23.820  1.00  0.00            
ATOM    135  O34 BCD     1      38.580  17.520  24.120  1.00  0.00            
ATOM    136  C42 BCD     1      37.670  18.900  22.270  1.00  0.00            
ATOM    137  O35 BCD     1      38.940  19.300  21.690  1.00  0.00            
ATOM    138  H61 BCD     1      38.970  16.350  25.900  1.00  0.00            
ATOM    139  H62 BCD     1      40.140  18.500  25.930  1.00  0.00            
ATOM    140  H63 BCD     1      39.180  18.990  28.190  1.00  0.00            
ATOM    141  H64 BCD     1      37.420  19.630  26.590  1.00  0.00            
ATOM    142  H65 BCD     1      38.570  21.660  26.530  1.00  0.00            
ATOM    143  H66 BCD     1      39.190  20.280  24.030  1.00  0.00            
ATOM    144  H67 BCD     1      36.770  18.490  24.240  1.00  0.00            
ATOM    145  H68 BCD     1      37.260  17.970  21.850  1.00  0.00            
ATOM    146  H69 BCD     1      36.800  19.550  22.110  1.00  0.00            
ATOM    147  H70 BCD     1      38.780  19.600  20.790  1.00  0.00            
ATOM    148  N1  FC0     2      28.410  18.550  28.010  1.00  0.00            
ATOM    149  C1  FC0     2      29.620  18.670  27.380  1.00  0.00            
ATOM    150  C2  FC0     2      29.600  19.130  26.050  1.00  0.00            
ATOM    151  C3  FC0     2      30.790  19.350  25.380  1.00  0.00            
ATOM    152  C4  FC0     2      32.030  19.060  25.990  1.00  0.00            
ATOM    153  S1  FC0     2      33.630  19.300  25.150  1.00  0.00            
ATOM    154  O1  FC0     2      33.530  20.340  24.120  1.00  0.00            
ATOM    155  O2  FC0     2      34.790  19.250  26.010  1.00  0.00            
ATOM    156  N2  FC0     2      34.010  17.930  24.280  1.00  0.00            
ATOM    157  C5  FC0     2      33.520  17.730  23.070  1.00  0.00            
ATOM    158  N3  FC0     2      32.240  17.940  22.890  1.00  0.00            
ATOM    159  C6  FC0     2      31.870  17.770  21.550  1.00  0.00            
ATOM    160  C7  FC0     2      32.780  17.270  20.640  1.00  0.00            
ATOM    161  C8  FC0     2      34.100  17.000  21.030  1.00  0.00            
ATOM    162  N4  FC0     2      34.490  17.290  22.270  1.00  0.00            
ATOM    163  C9  FC0     2      32.010  18.580  27.300  1.00  0.00            
ATOM    164  C10 FC0     2      30.820  18.320  28.020  1.00  0.00            
ATOM    165  H1  FC0     2      27.610  18.220  27.490  1.00  0.00            
ATOM    166  H2  FC0     2      28.550  18.230  28.960  1.00  0.00            
ATOM    167  H3  FC0     2      28.630  19.360  25.600  1.00  0.00            
ATOM    168  H4  FC0     2      30.810  19.720  24.360  1.00  0.00            
ATOM    169  H5  FC0     2      35.020  17.910  24.220  1.00  0.00            
ATOM    170  H6  FC0     2      30.900  18.210  21.320  1.00  0.00            
ATOM    171  H7  FC0     2      32.520  17.240  19.590  1.00  0.00            
ATOM    172  H8  FC0     2      34.910  16.770  20.350  1.00  0.00            
ATOM    173  H9  FC0     2      32.980  18.330  27.700  1.00  0.00            
ATOM    174  H10 FC0     2      30.940  17.980  29.040  1.00  0.00            
TER
ENDMDL
MODEL        1
ATOM      1  C1  BCD     1      37.950  37.510  10.120  1.00  0.00            
ATOM      2  O1  BCD     1      37.760  37.600  11.510  1.00  0.00            
ATOM      3  C2  BCD     1      39.340  37.810   9.690  1.00  0.00            
ATOM      4  O2  BCD     1      40.340  36.920  10.250  1.00  0.00            
ATOM      5  C3  BCD     1      39.760  39.280   9.980  1.00  0.00            
ATOM      6  O3  BCD     1      41.030  39.680   9.530  1.00  0.00            
ATOM      7  C4  BCD     1      38.760  40.240   9.420  1.00  0.00            
ATOM      8  C5  BCD     1      37.320  39.740   9.650  1.00  0.00            
ATOM      9  O4  BCD     1      37.050  38.350   9.350  1.00  0.00            
ATOM     10  C6  BCD     1      36.330  40.670   8.920  1.00  0.00            
ATOM     11  O5  BCD     1      36.610  40.720   7.500  1.00  0.00            
ATOM     12  H1  BCD     1      37.620  36.530   9.740  1.00  0.00            
ATOM     13  H2  BCD     1      39.320  37.760   8.600  1.00  0.00            
ATOM     14  H3  BCD     1      40.370  37.200  11.170  1.00  0.00            
ATOM     15  H4  BCD     1      39.780  39.520  11.050  1.00  0.00            
ATOM     16  H5  BCD     1      41.250  40.580   9.770  1.00  0.00            
ATOM     17  H6  BCD     1      39.020  40.450   8.370  1.00  0.00            
ATOM     18  H7  BCD     1      37.180  39.860  10.730  1.00  0.00            
ATOM     19  H8  BCD     1      35.310  40.340   9.150  1.00  0.00            
ATOM     20  H9  BCD     1      36.330  41.680   9.350  1.00  0.00            
ATOM     21  H10 BCD     1      35.800  41.100   7.130  1.00  0.00            
ATOM     22  C7  BCD     1      37.640  35.130  14.850  1.00  0.00            
ATOM     23  O6  BCD     1      37.110  36.220  15.580  1.00  0.00            
ATOM     24  C8  BCD     1      39.090  35.610  14.390  1.00  0.00            
ATOM     25  O7  BCD     1      39.830  35.930  15.560  1.00  0.00            
ATOM     26  C9  BCD     1      38.970  36.800  13.470  1.00  0.00            
ATOM     27  O8  BCD     1      40.230  37.340  13.040  1.00  0.00            
ATOM     28  C10 BCD     1      38.020  36.460  12.240  1.00  0.00            
ATOM     29  C11 BCD     1      36.610  36.070  12.810  1.00  0.00            
ATOM     30  O9  BCD     1      36.840  34.890  13.670  1.00  0.00            
ATOM     31  C12 BCD     1      35.570  35.790  11.710  1.00  0.00            
ATOM     32  O10 BCD     1      36.020  34.710  10.850  1.00  0.00            
ATOM     33  H11 BCD     1      37.640  34.230  15.470  1.00  0.00            
ATOM     34  H12 BCD     1      39.600  34.810  13.850  1.00  0.00            
ATOM     35  H13 BCD     1      40.770  35.970  15.360  1.00  0.00            
ATOM     36  H14 BCD     1      38.510  37.530  14.150  1.00  0.00            
ATOM     37  H15 BCD     1      40.420  38.010  13.700  1.00  0.00            
ATOM     38  H16 BCD     1      38.540  35.660  11.690  1.00  0.00            
ATOM     39  H17 BCD     1      36.240  36.960  13.350  1.00  0.00            
ATOM     40  H18 BCD     1      34.620  35.580  12.220  1.00  0.00            
ATOM     41  H19 BCD     1      35.450  36.680  11.090  1.00  0.00            
ATOM     42  H20 BCD     1      36.530  34.080  11.370  1.00  0.00            
ATOM     43  C13 BCD     1      34.500  36.950  18.720  1.00  0.00            
ATOM     44  O11 BCD     1      34.250  38.260  18.110  1.00  0.00            
ATOM     45  C14 BCD     1      36.000  36.800  19.060  1.00  0.00            
ATOM     46  O12 BCD     1      36.350  37.750  19.980  1.00  0.00            
ATOM     47  C15 BCD     1      36.840  36.850  17.750  1.00  0.00            
ATOM     48  O13 BCD     1      38.190  36.520  18.050  1.00  0.00            
ATOM     49  C16 BCD     1      36.360  35.870  16.720  1.00  0.00            
ATOM     50  C17 BCD     1      34.910  36.200  16.510  1.00  0.00            
ATOM     51  O14 BCD     1      34.120  35.990  17.720  1.00  0.00            
ATOM     52  C18 BCD     1      34.180  35.340  15.480  1.00  0.00            
ATOM     53  O15 BCD     1      34.000  33.960  15.780  1.00  0.00            
ATOM     54  H21 BCD     1      33.960  36.780  19.660  1.00  0.00            
ATOM     55  H22 BCD     1      36.070  35.770  19.420  1.00  0.00            
ATOM     56  H23 BCD     1      37.250  37.530  20.220  1.00  0.00            
ATOM     57  H24 BCD     1      36.780  37.890  17.400  1.00  0.00            
ATOM     58  H25 BCD     1      38.550  36.240  17.210  1.00  0.00            
ATOM     59  H26 BCD     1      36.430  34.810  17.010  1.00  0.00            
ATOM     60  H27 BCD     1      34.830  37.240  16.170  1.00  0.00            
ATOM     61  H28 BCD     1      33.180  35.710  15.200  1.00  0.00            
ATOM     62  H29 BCD     1      34.720  35.340  14.530  1.00  0.00            
ATOM     63  H30 BCD     1      33.270  33.640  15.250  1.00  0.00            
ATOM     64  C19 BCD     1      31.740  41.420  18.660  1.00  0.00            
ATOM     65  O16 BCD     1      32.800  42.040  17.930  1.00  0.00            
ATOM     66  C20 BCD     1      32.130  40.850  20.010  1.00  0.00            
ATOM     67  O17 BCD     1      32.550  41.900  20.890  1.00  0.00            
ATOM     68  C21 BCD     1      33.240  39.840  19.740  1.00  0.00            
ATOM     69  O18 BCD     1      33.760  39.200  20.970  1.00  0.00            
ATOM     70  C22 BCD     1      32.970  38.800  18.610  1.00  0.00            
ATOM     71  C23 BCD     1      32.250  39.520  17.410  1.00  0.00            
ATOM     72  O19 BCD     1      31.210  40.420  17.830  1.00  0.00            
ATOM     73  C24 BCD     1      31.510  38.540  16.500  1.00  0.00            
ATOM     74  O20 BCD     1      30.660  39.280  15.600  1.00  0.00            
ATOM     75  H31 BCD     1      30.930  42.130  18.840  1.00  0.00            
ATOM     76  H32 BCD     1      31.180  40.410  20.330  1.00  0.00            
ATOM     77  H33 BCD     1      33.260  42.420  20.500  1.00  0.00            
ATOM     78  H34 BCD     1      34.120  40.330  19.320  1.00  0.00            
ATOM     79  H35 BCD     1      34.650  38.900  20.770  1.00  0.00            
ATOM     80  H36 BCD     1      32.340  37.960  18.920  1.00  0.00            
ATOM     81  H37 BCD     1      33.090  39.970  16.850  1.00  0.00            
ATOM     82  H38 BCD     1      32.320  37.950  16.060  1.00  0.00            
ATOM     83  H39 BCD     1      30.860  37.960  17.160  1.00  0.00            
ATOM     84  H40 BCD     1      31.150  40.000  15.200  1.00  0.00            
ATOM     85  C25 BCD     1      34.360  45.650  17.080  1.00  0.00            
ATOM     86  O21 BCD     1      35.240  44.900  16.250  1.00  0.00            
ATOM     87  C26 BCD     1      34.580  45.300  18.550  1.00  0.00            
ATOM     88  O22 BCD     1      35.880  45.680  18.970  1.00  0.00            
ATOM     89  C27 BCD     1      34.360  43.820  18.660  1.00  0.00            
ATOM     90  O23 BCD     1      34.630  43.370  19.980  1.00  0.00            
ATOM     91  C28 BCD     1      32.910  43.440  18.140  1.00  0.00            
ATOM     92  C29 BCD     1      32.620  43.990  16.790  1.00  0.00            
ATOM     93  O24 BCD     1      32.980  45.330  16.840  1.00  0.00            
ATOM     94  C30 BCD     1      31.180  43.920  16.410  1.00  0.00            
ATOM     95  O25 BCD     1      30.920  44.450  15.130  1.00  0.00            
ATOM     96  H41 BCD     1      34.550  46.720  16.950  1.00  0.00            
ATOM     97  H42 BCD     1      33.810  45.710  19.220  1.00  0.00            
ATOM     98  H43 BCD     1      36.610  45.420  18.410  1.00  0.00            
ATOM     99  H44 BCD     1      35.020  43.340  17.930  1.00  0.00            
ATOM    100  H45 BCD     1      35.580  43.450  20.100  1.00  0.00            
ATOM    101  H46 BCD     1      32.150  43.830  18.840  1.00  0.00            
ATOM    102  H47 BCD     1      33.240  43.430  16.080  1.00  0.00            
ATOM    103  H48 BCD     1      30.820  42.880  16.450  1.00  0.00            
ATOM    104  H49 BCD     1      30.740  44.600  17.150  1.00  0.00            
ATOM    105  H50 BCD     1      31.730  44.280  14.640  1.00  0.00            
ATOM    106  C31 BCD     1      38.640  45.620  13.880  1.00  0.00            
ATOM    107  O26 BCD     1      38.510  44.430  13.090  1.00  0.00            
ATOM    108  C32 BCD     1      38.940  45.220  15.360  1.00  0.00            
ATOM    109  O27 BCD     1      40.100  44.400  15.470  1.00  0.00            
ATOM    110  C33 BCD     1      37.640  44.680  15.980  1.00  0.00            
ATOM    111  C34 BCD     1      36.430  45.610  15.780  1.00  0.00            
ATOM    112  C35 BCD     1      36.300  45.890  14.280  1.00  0.00            
ATOM    113  O28 BCD     1      37.450  46.470  13.830  1.00  0.00            
ATOM    114  C36 BCD     1      35.200  46.870  13.890  1.00  0.00            
ATOM    115  O29 BCD     1      35.360  48.070  14.570  1.00  0.00            
ATOM    116  O30 BCD     1      37.800  44.420  17.350  1.00  0.00            
ATOM    117  H51 BCD     1      39.430  46.240  13.440  1.00  0.00            
ATOM    118  H52 BCD     1      39.150  46.180  15.840  1.00  0.00            
ATOM    119  H53 BCD     1      40.250  44.300  16.420  1.00  0.00            
ATOM    120  H54 BCD     1      37.350  43.740  15.480  1.00  0.00            
ATOM    121  H55 BCD     1      38.490  43.780  17.550  1.00  0.00            
ATOM    122  H56 BCD     1      36.640  46.550  16.310  1.00  0.00            
ATOM    123  H57 BCD     1      36.140  44.880  13.860  1.00  0.00            
ATOM    124  H58 BCD     1      35.280  46.890  12.800  1.00  0.00            
ATOM    125  H59 BCD     1      34.290  46.370  14.240  1.00  0.00            
ATOM    126  H60 BCD     1      34.770  48.690  14.140  1.00  0.00            
ATOM    127  C37 BCD     1      39.470  42.580   9.690  1.00  0.00            
ATOM    128  O31 BCD     1      38.840  41.400  10.250  1.00  0.00            
ATOM    129  C38 BCD     1      40.720  43.020  10.430  1.00  0.00            
ATOM    130  O32 BCD     1      41.820  42.120  10.510  1.00  0.00            
ATOM    131  C39 BCD     1      40.300  43.480  11.860  1.00  0.00            
ATOM    132  O33 BCD     1      41.330  44.070  12.690  1.00  0.00            
ATOM    133  C40 BCD     1      39.130  44.460  11.770  1.00  0.00            
ATOM    134  C41 BCD     1      37.980  44.100  10.780  1.00  0.00            
ATOM    135  O34 BCD     1      38.590  43.670   9.600  1.00  0.00            
ATOM    136  C42 BCD     1      37.160  45.390  10.530  1.00  0.00            
ATOM    137  O35 BCD     1      36.090  45.090   9.760  1.00  0.00            
ATOM    138  H61 BCD     1      39.690  42.430   8.620  1.00  0.00            
ATOM    139  H62 BCD     1      41.100  43.950   9.970  1.00  0.00            
ATOM    140  H63 BCD     1      42.280  42.280  11.340  1.00  0.00            
ATOM    141  H64 BCD     1      39.930  42.540  12.300  1.00  0.00            
ATOM    142  H65 BCD     1      41.030  43.920  13.590  1.00  0.00            
ATOM    143  H66 BCD     1      39.570  45.440  11.560  1.00  0.00            
ATOM    144  H67 BCD     1      37.410  43.310  11.280  1.00  0.00            
ATOM    145  H68 BCD     1      36.910  45.970  11.430  1.00  0.00            
ATOM    146  H69 BCD     1      37.750  46.070   9.910  1.00  0.00            
ATOM    147  H70 BCD     1      35.570  44.430  10.240  1.00  0.00            
ATOM    148  N1  FC0     2      39.210  41.010  19.170  1.00  0.00            
ATOM    149  C1  FC0     2      38.460  41.030  18.040  1.00  0.00            
ATOM    150  C2  FC0     2      38.950  41.160  16.720  1.00  0.00            
ATOM    151  C3  FC0     2      38.050  41.200  15.640  1.00  0.00            
ATOM    152  C4  FC0     2      36.660  41.140  15.820  1.00  0.00            
ATOM    153  S1  FC0     2      35.540  41.200  14.390  1.00  0.00            
ATOM    154  O1  FC0     2      34.100  41.310  14.750  1.00  0.00            
ATOM    155  O2  FC0     2      36.010  42.030  13.350  1.00  0.00            
ATOM    156  N2  FC0     2      35.700  39.730  13.610  1.00  0.00            
ATOM    157  C5  FC0     2      34.650  39.200  12.980  1.00  0.00            
ATOM    158  N3  FC0     2      34.620  39.550  11.700  1.00  0.00            
ATOM    159  C6  FC0     2      33.580  39.090  10.930  1.00  0.00            
ATOM    160  C7  FC0     2      32.720  38.170  11.540  1.00  0.00            
ATOM    161  C8  FC0     2      32.870  37.880  12.900  1.00  0.00            
ATOM    162  N4  FC0     2      33.840  38.410  13.630  1.00  0.00            
ATOM    163  C9  FC0     2      36.200  41.030  17.160  1.00  0.00            
ATOM    164  C10 FC0     2      37.090  40.960  18.220  1.00  0.00            
ATOM    165  H1  FC0     2      38.760  40.800  20.050  1.00  0.00            
ATOM    166  H2  FC0     2      40.150  40.650  19.160  1.00  0.00            
ATOM    167  H3  FC0     2      40.020  41.300  16.640  1.00  0.00            
ATOM    168  H4  FC0     2      38.420  41.390  14.640  1.00  0.00            
ATOM    169  H5  FC0     2      36.290  40.080  12.870  1.00  0.00            
ATOM    170  H6  FC0     2      33.490  39.330   9.880  1.00  0.00            
ATOM    171  H7  FC0     2      31.980  37.610  10.960  1.00  0.00            
ATOM    172  H8  FC0     2      32.230  37.130  13.350  1.00  0.00            
ATOM    173  H9  FC0     2      35.130  40.920  17.240  1.00  0.00            
ATOM    174  H10 FC0     2      36.590  40.940  19.180  1.00  0.00            
TER
ENDMDL
MODEL        1
ATOM      1  C1  BCD     1      28.650  28.780  25.260  1.00  0.00            
ATOM      2  O1  BCD     1      29.890  28.770  24.550  1.00  0.00            
ATOM      3  C2  BCD     1      28.180  30.190  25.780  1.00  0.00            
ATOM      4  O2  BCD     1      28.140  31.060  24.670  1.00  0.00            
ATOM      5  C3  BCD     1      29.170  30.800  26.840  1.00  0.00            
ATOM      6  O3  BCD     1      28.780  32.070  27.450  1.00  0.00            
ATOM      7  C4  BCD     1      29.580  29.760  27.950  1.00  0.00            
ATOM      8  C5  BCD     1      29.940  28.460  27.290  1.00  0.00            
ATOM      9  O4  BCD     1      28.880  28.010  26.440  1.00  0.00            
ATOM     10  C6  BCD     1      30.360  27.330  28.260  1.00  0.00            
ATOM     11  O5  BCD     1      29.270  26.940  29.120  1.00  0.00            
ATOM     12  H1  BCD     1      27.920  28.160  24.720  1.00  0.00            
ATOM     13  H2  BCD     1      27.170  30.180  26.220  1.00  0.00            
ATOM     14  H3  BCD     1      28.080  31.980  24.950  1.00  0.00            
ATOM     15  H4  BCD     1      30.050  30.910  26.210  1.00  0.00            
ATOM     16  H5  BCD     1      28.600  32.740  26.780  1.00  0.00            
ATOM     17  H6  BCD     1      28.680  29.610  28.570  1.00  0.00            
ATOM     18  H7  BCD     1      30.840  28.640  26.690  1.00  0.00            
ATOM     19  H8  BCD     1      30.640  26.460  27.660  1.00  0.00            
ATOM     20  H9  BCD     1      31.230  27.590  28.880  1.00  0.00            
ATOM     21  H10 BCD     1      28.700  26.380  28.580  1.00  0.00            
ATOM     22  C7  BCD     1      31.530  28.440  20.730  1.00  0.00            
ATOM     23  O6  BCD     1      32.480  29.450  20.930  1.00  0.00            
ATOM     24  C8  BCD     1      30.210  29.060  20.830  1.00  0.00            
ATOM     25  O7  BCD     1      30.040  30.070  19.850  1.00  0.00            
ATOM     26  C9  BCD     1      29.800  29.450  22.230  1.00  0.00            
ATOM     27  O8  BCD     1      28.390  29.870  22.180  1.00  0.00            
ATOM     28  C10 BCD     1      29.940  28.280  23.200  1.00  0.00            
ATOM     29  C11 BCD     1      31.310  27.680  23.040  1.00  0.00            
ATOM     30  O9  BCD     1      31.510  27.410  21.630  1.00  0.00            
ATOM     31  C12 BCD     1      31.610  26.340  23.730  1.00  0.00            
ATOM     32  O10 BCD     1      30.490  25.460  23.590  1.00  0.00            
ATOM     33  H11 BCD     1      31.640  28.010  19.730  1.00  0.00            
ATOM     34  H12 BCD     1      29.520  28.240  20.570  1.00  0.00            
ATOM     35  H13 BCD     1      29.130  30.380  19.870  1.00  0.00            
ATOM     36  H14 BCD     1      30.370  30.350  22.490  1.00  0.00            
ATOM     37  H15 BCD     1      28.270  30.350  23.010  1.00  0.00            
ATOM     38  H16 BCD     1      29.180  27.490  23.100  1.00  0.00            
ATOM     39  H17 BCD     1      32.090  28.340  23.440  1.00  0.00            
ATOM     40  H18 BCD     1      32.600  25.960  23.460  1.00  0.00            
ATOM     41  H19 BCD     1      31.570  26.700  24.770  1.00  0.00            
ATOM     42  H20 BCD     1      30.380  25.050  24.450  1.00  0.00            
ATOM     43  C13 BCD     1      35.690  31.630  19.780  1.00  0.00            
ATOM     44  O11 BCD     1      35.630  32.490  20.900  1.00  0.00            
ATOM     45  C14 BCD     1      34.490  31.710  18.800  1.00  0.00            
ATOM     46  O12 BCD     1      34.200  33.040  18.350  1.00  0.00            
ATOM     47  C15 BCD     1      33.250  31.170  19.560  1.00  0.00            
ATOM     48  O13 BCD     1      32.110  31.160  18.620  1.00  0.00            
ATOM     49  C16 BCD     1      33.550  29.730  20.050  1.00  0.00            
ATOM     50  C17 BCD     1      34.790  29.740  20.820  1.00  0.00            
ATOM     51  O14 BCD     1      35.860  30.250  20.090  1.00  0.00            
ATOM     52  C18 BCD     1      35.020  28.290  21.210  1.00  0.00            
ATOM     53  O15 BCD     1      36.260  28.240  21.720  1.00  0.00            
ATOM     54  H21 BCD     1      36.640  31.840  19.270  1.00  0.00            
ATOM     55  H22 BCD     1      34.780  31.020  18.000  1.00  0.00            
ATOM     56  H23 BCD     1      33.300  33.030  18.020  1.00  0.00            
ATOM     57  H24 BCD     1      33.270  31.800  20.460  1.00  0.00            
ATOM     58  H25 BCD     1      31.320  30.780  19.010  1.00  0.00            
ATOM     59  H26 BCD     1      33.640  29.010  19.230  1.00  0.00            
ATOM     60  H27 BCD     1      34.580  30.320  21.730  1.00  0.00            
ATOM     61  H28 BCD     1      34.340  27.910  21.980  1.00  0.00            
ATOM     62  H29 BCD     1      34.910  27.520  20.430  1.00  0.00            
ATOM     63  H30 BCD     1      36.760  28.950  21.310  1.00  0.00            
ATOM     64  C19 BCD     1      37.350  35.900  22.570  1.00  0.00            
ATOM     65  O16 BCD     1      36.550  35.670  23.690  1.00  0.00            
ATOM     66  C20 BCD     1      36.450  36.210  21.470  1.00  0.00            
ATOM     67  O17 BCD     1      35.640  37.380  21.860  1.00  0.00            
ATOM     68  C21 BCD     1      35.600  34.930  21.120  1.00  0.00            
ATOM     69  O18 BCD     1      34.830  35.200  19.980  1.00  0.00            
ATOM     70  C22 BCD     1      36.450  33.710  20.960  1.00  0.00            
ATOM     71  C23 BCD     1      37.460  33.480  22.130  1.00  0.00            
ATOM     72  O19 BCD     1      38.140  34.740  22.350  1.00  0.00            
ATOM     73  C24 BCD     1      38.280  32.220  21.900  1.00  0.00            
ATOM     74  O20 BCD     1      38.960  32.180  20.670  1.00  0.00            
ATOM     75  H31 BCD     1      38.040  36.720  22.740  1.00  0.00            
ATOM     76  H32 BCD     1      36.990  36.490  20.550  1.00  0.00            
ATOM     77  H33 BCD     1      34.730  37.380  21.540  1.00  0.00            
ATOM     78  H34 BCD     1      34.940  34.860  21.990  1.00  0.00            
ATOM     79  H35 BCD     1      34.500  34.370  19.640  1.00  0.00            
ATOM     80  H36 BCD     1      36.960  33.770  19.990  1.00  0.00            
ATOM     81  H37 BCD     1      36.920  33.300  23.070  1.00  0.00            
ATOM     82  H38 BCD     1      39.080  32.160  22.650  1.00  0.00            
ATOM     83  H39 BCD     1      37.590  31.380  22.020  1.00  0.00            
ATOM     84  H40 BCD     1      39.090  31.250  20.470  1.00  0.00            
ATOM     85  C25 BCD     1      36.500  36.760  27.700  1.00  0.00            
ATOM     86  O21 BCD     1      35.470  35.920  28.000  1.00  0.00            
ATOM     87  C26 BCD     1      36.080  37.910  26.710  1.00  0.00            
ATOM     88  O22 BCD     1      35.040  38.750  27.170  1.00  0.00            
ATOM     89  C27 BCD     1      35.730  37.290  25.280  1.00  0.00            
ATOM     90  O23 BCD     1      35.340  38.310  24.370  1.00  0.00            
ATOM     91  C28 BCD     1      36.930  36.430  24.810  1.00  0.00            
ATOM     92  C29 BCD     1      37.410  35.410  25.940  1.00  0.00            
ATOM     93  O24 BCD     1      37.580  36.010  27.230  1.00  0.00            
ATOM     94  C30 BCD     1      38.620  34.640  25.580  1.00  0.00            
ATOM     95  O25 BCD     1      39.850  35.430  25.360  1.00  0.00            
ATOM     96  H41 BCD     1      36.690  37.240  28.670  1.00  0.00            
ATOM     97  H42 BCD     1      36.920  38.570  26.460  1.00  0.00            
ATOM     98  H43 BCD     1      34.740  39.060  26.310  1.00  0.00            
ATOM     99  H44 BCD     1      34.860  36.640  25.470  1.00  0.00            
ATOM    100  H45 BCD     1      35.490  38.030  23.460  1.00  0.00            
ATOM    101  H46 BCD     1      37.730  37.150  24.590  1.00  0.00            
ATOM    102  H47 BCD     1      36.770  34.550  26.170  1.00  0.00            
ATOM    103  H48 BCD     1      38.640  33.870  26.360  1.00  0.00            
ATOM    104  H49 BCD     1      38.380  34.060  24.680  1.00  0.00            
ATOM    105  H50 BCD     1      40.570  34.900  25.710  1.00  0.00            
ATOM    106  C31 BCD     1      33.730  34.150  31.320  1.00  0.00            
ATOM    107  O26 BCD     1      32.630  33.530  30.560  1.00  0.00            
ATOM    108  C32 BCD     1      33.630  35.640  31.250  1.00  0.00            
ATOM    109  O27 BCD     1      32.340  35.960  31.800  1.00  0.00            
ATOM    110  C33 BCD     1      33.940  36.070  29.860  1.00  0.00            
ATOM    111  C34 BCD     1      35.300  35.550  29.390  1.00  0.00            
ATOM    112  C35 BCD     1      35.400  34.080  29.510  1.00  0.00            
ATOM    113  O28 BCD     1      35.020  33.800  30.840  1.00  0.00            
ATOM    114  C36 BCD     1      36.820  33.580  29.240  1.00  0.00            
ATOM    115  O29 BCD     1      37.040  32.340  29.850  1.00  0.00            
ATOM    116  O30 BCD     1      33.930  37.510  29.650  1.00  0.00            
ATOM    117  H51 BCD     1      33.750  33.860  32.370  1.00  0.00            
ATOM    118  H52 BCD     1      34.420  36.080  31.860  1.00  0.00            
ATOM    119  H53 BCD     1      31.730  35.540  31.190  1.00  0.00            
ATOM    120  H54 BCD     1      33.190  35.550  29.250  1.00  0.00            
ATOM    121  H55 BCD     1      33.930  37.550  28.690  1.00  0.00            
ATOM    122  H56 BCD     1      36.070  35.920  30.080  1.00  0.00            
ATOM    123  H57 BCD     1      34.660  33.660  28.810  1.00  0.00            
ATOM    124  H58 BCD     1      37.020  33.530  28.160  1.00  0.00            
ATOM    125  H59 BCD     1      37.530  34.310  29.650  1.00  0.00            
ATOM    126  H60 BCD     1      37.980  32.260  30.010  1.00  0.00            
ATOM    127  C37 BCD     1      30.370  30.220  30.180  1.00  0.00            
ATOM    128  O31 BCD     1      30.620  30.240  28.760  1.00  0.00            
ATOM    129  C38 BCD     1      29.660  31.420  30.670  1.00  0.00            
ATOM    130  O32 BCD     1      28.320  31.550  30.150  1.00  0.00            
ATOM    131  C39 BCD     1      30.540  32.610  30.420  1.00  0.00            
ATOM    132  O33 BCD     1      29.880  33.850  30.850  1.00  0.00            
ATOM    133  C40 BCD     1      31.910  32.410  31.100  1.00  0.00            
ATOM    134  C41 BCD     1      32.590  31.110  30.660  1.00  0.00            
ATOM    135  O34 BCD     1      31.610  30.070  30.910  1.00  0.00            
ATOM    136  C42 BCD     1      33.920  30.720  31.270  1.00  0.00            
ATOM    137  O35 BCD     1      34.830  30.400  30.240  1.00  0.00            
ATOM    138  H61 BCD     1      29.910  29.250  30.430  1.00  0.00            
ATOM    139  H62 BCD     1      29.570  31.340  31.760  1.00  0.00            
ATOM    140  H63 BCD     1      28.510  31.500  29.210  1.00  0.00            
ATOM    141  H64 BCD     1      30.620  32.600  29.330  1.00  0.00            
ATOM    142  H65 BCD     1      28.930  33.700  30.720  1.00  0.00            
ATOM    143  H66 BCD     1      31.810  32.450  32.190  1.00  0.00            
ATOM    144  H67 BCD     1      32.760  31.090  29.570  1.00  0.00            
ATOM    145  H68 BCD     1      34.340  31.540  31.860  1.00  0.00            
ATOM    146  H69 BCD     1      33.760  29.850  31.930  1.00  0.00            
ATOM    147  H70 BCD     1      35.340  31.210  30.280  1.00  0.00            
ATOM    148  N1  FC0     2      31.360  36.900  27.230  1.00  0.00            
ATOM    149  C1  FC0     2      31.810  35.750  26.710  1.00  0.00            
ATOM    150  C2  FC0     2      31.730  34.540  27.400  1.00  0.00            
ATOM    151  C3  FC0     2      32.240  33.370  26.750  1.00  0.00            
ATOM    152  C4  FC0     2      32.790  33.360  25.480  1.00  0.00            
ATOM    153  S1  FC0     2      33.200  31.860  24.620  1.00  0.00            
ATOM    154  O1  FC0     2      33.240  30.670  25.490  1.00  0.00            
ATOM    155  O2  FC0     2      32.520  31.940  23.340  1.00  0.00            
ATOM    156  N2  FC0     2      34.730  32.080  24.060  1.00  0.00            
ATOM    157  C5  FC0     2      35.670  31.510  24.750  1.00  0.00            
ATOM    158  N3  FC0     2      35.940  31.850  26.000  1.00  0.00            
ATOM    159  C6  FC0     2      36.860  31.170  26.550  1.00  0.00            
ATOM    160  C7  FC0     2      37.520  30.140  25.890  1.00  0.00            
ATOM    161  C8  FC0     2      37.260  30.040  24.480  1.00  0.00            
ATOM    162  N4  FC0     2      36.330  30.730  23.890  1.00  0.00            
ATOM    163  C9  FC0     2      32.820  34.550  24.850  1.00  0.00            
ATOM    164  C10 FC0     2      32.410  35.750  25.460  1.00  0.00            
ATOM    165  H1  FC0     2      31.270  37.730  26.660  1.00  0.00            
ATOM    166  H2  FC0     2      30.930  36.770  28.140  1.00  0.00            
ATOM    167  H3  FC0     2      31.260  34.590  28.380  1.00  0.00            
ATOM    168  H4  FC0     2      31.960  32.400  27.140  1.00  0.00            
ATOM    169  H5  FC0     2      34.740  31.750  23.110  1.00  0.00            
ATOM    170  H6  FC0     2      37.000  31.430  27.600  1.00  0.00            
ATOM    171  H7  FC0     2      38.290  29.580  26.400  1.00  0.00            
ATOM    172  H8  FC0     2      37.840  29.340  23.870  1.00  0.00            
ATOM    173  H9  FC0     2      33.300  34.650  23.880  1.00  0.00            
ATOM    174  H10 FC0     2      32.690  36.640  24.910  1.00  0.00            
TER
ENDMDL
MODEL        1
ATOM      1  C1  BCD     1      30.350  21.870  21.180  1.00  0.00            
ATOM      2  O1  BCD     1      28.990  21.510  21.450  1.00  0.00            
ATOM      3  C2  BCD     1      30.850  22.810  22.360  1.00  0.00            
ATOM      4  O2  BCD     1      30.740  22.070  23.650  1.00  0.00            
ATOM      5  C3  BCD     1      30.090  24.120  22.270  1.00  0.00            
ATOM      6  O3  BCD     1      30.560  24.990  23.350  1.00  0.00            
ATOM      7  C4  BCD     1      30.230  24.730  20.860  1.00  0.00            
ATOM      8  C5  BCD     1      29.860  23.740  19.760  1.00  0.00            
ATOM      9  O4  BCD     1      30.600  22.480  19.940  1.00  0.00            
ATOM     10  C6  BCD     1      30.210  24.250  18.420  1.00  0.00            
ATOM     11  O5  BCD     1      31.560  24.750  18.400  1.00  0.00            
ATOM     12  H1  BCD     1      30.980  20.980  21.190  1.00  0.00            
ATOM     13  H2  BCD     1      31.900  23.060  22.150  1.00  0.00            
ATOM     14  H3  BCD     1      30.530  22.640  24.400  1.00  0.00            
ATOM     15  H4  BCD     1      29.020  24.000  22.440  1.00  0.00            
ATOM     16  H5  BCD     1      30.220  24.680  24.200  1.00  0.00            
ATOM     17  H6  BCD     1      31.260  25.110  20.780  1.00  0.00            
ATOM     18  H7  BCD     1      28.790  23.520  19.690  1.00  0.00            
ATOM     19  H8  BCD     1      30.070  23.450  17.680  1.00  0.00            
ATOM     20  H9  BCD     1      29.540  25.080  18.140  1.00  0.00            
ATOM     21  H10 BCD     1      32.110  24.000  18.630  1.00  0.00            
ATOM     22  C7  BCD     1      26.310  18.450  21.570  1.00  0.00            
ATOM     23  O6  BCD     1      25.400  19.290  22.280  1.00  0.00            
ATOM     24  C8  BCD     1      27.490  18.300  22.440  1.00  0.00            
ATOM     25  O7  BCD     1      27.100  17.830  23.720  1.00  0.00            
ATOM     26  C9  BCD     1      28.280  19.600  22.590  1.00  0.00            
ATOM     27  O8  BCD     1      29.550  19.370  23.290  1.00  0.00            
ATOM     28  C10 BCD     1      28.580  20.190  21.220  1.00  0.00            
ATOM     29  C11 BCD     1      27.350  20.260  20.340  1.00  0.00            
ATOM     30  O9  BCD     1      26.700  18.930  20.300  1.00  0.00            
ATOM     31  C12 BCD     1      27.610  20.800  18.940  1.00  0.00            
ATOM     32  O10 BCD     1      28.630  20.030  18.280  1.00  0.00            
ATOM     33  H11 BCD     1      25.850  17.480  21.360  1.00  0.00            
ATOM     34  H12 BCD     1      28.100  17.480  22.030  1.00  0.00            
ATOM     35  H13 BCD     1      26.160  17.640  23.700  1.00  0.00            
ATOM     36  H14 BCD     1      27.570  20.250  23.110  1.00  0.00            
ATOM     37  H15 BCD     1      30.030  20.190  23.460  1.00  0.00            
ATOM     38  H16 BCD     1      29.310  19.570  20.680  1.00  0.00            
ATOM     39  H17 BCD     1      26.690  20.970  20.870  1.00  0.00            
ATOM     40  H18 BCD     1      26.680  20.570  18.420  1.00  0.00            
ATOM     41  H19 BCD     1      27.770  21.890  18.840  1.00  0.00            
ATOM     42  H20 BCD     1      28.190  19.290  17.880  1.00  0.00            
ATOM     43  C13 BCD     1      21.660  19.860  23.550  1.00  0.00            
ATOM     44  O11 BCD     1      22.140  21.010  24.270  1.00  0.00            
ATOM     45  C14 BCD     1      22.200  18.530  24.000  1.00  0.00            
ATOM     46  O12 BCD     1      21.870  18.490  25.400  1.00  0.00            
ATOM     47  C15 BCD     1      23.680  18.570  23.780  1.00  0.00            
ATOM     48  O13 BCD     1      24.390  17.400  24.230  1.00  0.00            
ATOM     49  C16 BCD     1      24.080  18.820  22.290  1.00  0.00            
ATOM     50  C17 BCD     1      23.230  19.980  21.710  1.00  0.00            
ATOM     51  O14 BCD     1      21.890  19.980  22.190  1.00  0.00            
ATOM     52  C18 BCD     1      23.320  19.930  20.150  1.00  0.00            
ATOM     53  O15 BCD     1      22.620  18.700  19.730  1.00  0.00            
ATOM     54  H21 BCD     1      20.580  19.710  23.640  1.00  0.00            
ATOM     55  H22 BCD     1      21.720  17.730  23.430  1.00  0.00            
ATOM     56  H23 BCD     1      22.260  17.700  25.790  1.00  0.00            
ATOM     57  H24 BCD     1      24.030  19.410  24.400  1.00  0.00            
ATOM     58  H25 BCD     1      24.310  17.220  25.170  1.00  0.00            
ATOM     59  H26 BCD     1      23.900  17.920  21.690  1.00  0.00            
ATOM     60  H27 BCD     1      23.630  20.940  22.060  1.00  0.00            
ATOM     61  H28 BCD     1      22.810  20.810  19.720  1.00  0.00            
ATOM     62  H29 BCD     1      24.370  20.020  19.870  1.00  0.00            
ATOM     63  H30 BCD     1      21.810  19.030  19.320  1.00  0.00            
ATOM     64  C19 BCD     1      20.640  23.890  26.860  1.00  0.00            
ATOM     65  O16 BCD     1      21.680  24.690  26.360  1.00  0.00            
ATOM     66  C20 BCD     1      21.300  22.620  27.470  1.00  0.00            
ATOM     67  O17 BCD     1      22.150  23.060  28.500  1.00  0.00            
ATOM     68  C21 BCD     1      22.120  21.800  26.460  1.00  0.00            
ATOM     69  O18 BCD     1      22.600  20.570  26.980  1.00  0.00            
ATOM     70  C22 BCD     1      21.130  21.510  25.290  1.00  0.00            
ATOM     71  C23 BCD     1      20.340  22.760  24.780  1.00  0.00            
ATOM     72  O19 BCD     1      19.730  23.440  25.900  1.00  0.00            
ATOM     73  C24 BCD     1      19.370  22.550  23.660  1.00  0.00            
ATOM     74  O20 BCD     1      18.330  21.570  24.030  1.00  0.00            
ATOM     75  H31 BCD     1      20.110  24.380  27.680  1.00  0.00            
ATOM     76  H32 BCD     1      20.440  22.020  27.820  1.00  0.00            
ATOM     77  H33 BCD     1      22.320  24.000  28.420  1.00  0.00            
ATOM     78  H34 BCD     1      22.960  22.400  26.110  1.00  0.00            
ATOM     79  H35 BCD     1      22.760  19.910  26.300  1.00  0.00            
ATOM     80  H36 BCD     1      20.320  20.780  25.420  1.00  0.00            
ATOM     81  H37 BCD     1      21.090  23.400  24.310  1.00  0.00            
ATOM     82  H38 BCD     1      18.780  23.400  23.280  1.00  0.00            
ATOM     83  H39 BCD     1      19.940  22.170  22.800  1.00  0.00            
ATOM     84  H40 BCD     1      17.790  21.390  23.250  1.00  0.00            
ATOM     85  C25 BCD     1      22.930  28.680  26.490  1.00  0.00            
ATOM     86  O21 BCD     1      23.920  28.270  25.450  1.00  0.00            
ATOM     87  C26 BCD     1      23.180  27.990  27.710  1.00  0.00            
ATOM     88  O22 BCD     1      24.520  28.140  28.080  1.00  0.00            
ATOM     89  C27 BCD     1      22.880  26.430  27.560  1.00  0.00            
ATOM     90  O23 BCD     1      22.990  25.640  28.760  1.00  0.00            
ATOM     91  C28 BCD     1      21.600  26.010  26.820  1.00  0.00            
ATOM     92  C29 BCD     1      21.270  26.970  25.690  1.00  0.00            
ATOM     93  O24 BCD     1      21.610  28.380  26.020  1.00  0.00            
ATOM     94  C30 BCD     1      19.800  26.920  25.270  1.00  0.00            
ATOM     95  O25 BCD     1      18.950  27.260  26.460  1.00  0.00            
ATOM     96  H41 BCD     1      22.970  29.760  26.670  1.00  0.00            
ATOM     97  H42 BCD     1      22.490  28.380  28.460  1.00  0.00            
ATOM     98  H43 BCD     1      24.930  28.390  27.250  1.00  0.00            
ATOM     99  H44 BCD     1      23.620  26.000  26.880  1.00  0.00            
ATOM    100  H45 BCD     1      23.130  26.190  29.540  1.00  0.00            
ATOM    101  H46 BCD     1      20.760  26.210  27.500  1.00  0.00            
ATOM    102  H47 BCD     1      21.910  26.670  24.850  1.00  0.00            
ATOM    103  H48 BCD     1      19.520  27.460  24.350  1.00  0.00            
ATOM    104  H49 BCD     1      19.640  25.880  24.930  1.00  0.00            
ATOM    105  H50 BCD     1      18.390  27.950  26.100  1.00  0.00            
ATOM    106  C31 BCD     1      26.360  30.060  22.720  1.00  0.00            
ATOM    107  O26 BCD     1      27.120  28.850  22.590  1.00  0.00            
ATOM    108  C32 BCD     1      26.540  30.520  24.150  1.00  0.00            
ATOM    109  O27 BCD     1      27.940  30.630  24.470  1.00  0.00            
ATOM    110  C33 BCD     1      25.790  29.620  25.110  1.00  0.00            
ATOM    111  C34 BCD     1      24.350  29.400  24.720  1.00  0.00            
ATOM    112  C35 BCD     1      24.200  29.030  23.240  1.00  0.00            
ATOM    113  O28 BCD     1      24.960  29.880  22.370  1.00  0.00            
ATOM    114  C36 BCD     1      22.690  29.100  22.780  1.00  0.00            
ATOM    115  O29 BCD     1      22.100  30.450  22.740  1.00  0.00            
ATOM    116  O30 BCD     1      25.940  30.220  26.410  1.00  0.00            
ATOM    117  H51 BCD     1      26.730  30.730  21.930  1.00  0.00            
ATOM    118  H52 BCD     1      26.060  31.510  24.120  1.00  0.00            
ATOM    119  H53 BCD     1      27.940  31.200  25.240  1.00  0.00            
ATOM    120  H54 BCD     1      26.370  28.700  25.050  1.00  0.00            
ATOM    121  H55 BCD     1      25.550  31.090  26.500  1.00  0.00            
ATOM    122  H56 BCD     1      23.760  30.300  24.930  1.00  0.00            
ATOM    123  H57 BCD     1      24.550  28.030  22.950  1.00  0.00            
ATOM    124  H58 BCD     1      22.450  28.610  21.830  1.00  0.00            
ATOM    125  H59 BCD     1      22.040  28.590  23.500  1.00  0.00            
ATOM    126  H60 BCD     1      21.370  30.470  22.120  1.00  0.00            
ATOM    127  C37 BCD     1      29.930  27.020  20.280  1.00  0.00            
ATOM    128  O31 BCD     1      29.360  25.810  20.870  1.00  0.00            
ATOM    129  C38 BCD     1      30.560  27.860  21.400  1.00  0.00            
ATOM    130  O32 BCD     1      31.540  27.170  22.070  1.00  0.00            
ATOM    131  C39 BCD     1      29.430  28.210  22.390  1.00  0.00            
ATOM    132  O33 BCD     1      29.910  29.130  23.490  1.00  0.00            
ATOM    133  C40 BCD     1      28.300  28.850  21.660  1.00  0.00            
ATOM    134  C41 BCD     1      27.820  28.050  20.490  1.00  0.00            
ATOM    135  O34 BCD     1      28.870  27.720  19.620  1.00  0.00            
ATOM    136  C42 BCD     1      26.620  28.640  19.770  1.00  0.00            
ATOM    137  O35 BCD     1      26.860  30.010  19.360  1.00  0.00            
ATOM    138  H61 BCD     1      30.730  26.740  19.590  1.00  0.00            
ATOM    139  H62 BCD     1      31.060  28.680  20.870  1.00  0.00            
ATOM    140  H63 BCD     1      31.100  26.530  22.630  1.00  0.00            
ATOM    141  H64 BCD     1      29.080  27.300  22.900  1.00  0.00            
ATOM    142  H65 BCD     1      29.110  29.580  23.770  1.00  0.00            
ATOM    143  H66 BCD     1      28.630  29.820  21.280  1.00  0.00            
ATOM    144  H67 BCD     1      27.490  27.100  20.920  1.00  0.00            
ATOM    145  H68 BCD     1      26.540  28.050  18.840  1.00  0.00            
ATOM    146  H69 BCD     1      25.730  28.500  20.400  1.00  0.00            
ATOM    147  H70 BCD     1      26.040  30.380  19.020  1.00  0.00            
ATOM    148  N1  FC0     2      27.760  27.330  27.250  1.00  0.00            
ATOM    149  C1  FC0     2      27.310  26.230  26.520  1.00  0.00            
ATOM    150  C2  FC0     2      27.670  26.090  25.210  1.00  0.00            
ATOM    151  C3  FC0     2      27.110  25.140  24.350  1.00  0.00            
ATOM    152  C4  FC0     2      26.340  24.090  24.940  1.00  0.00            
ATOM    153  S1  FC0     2      25.610  22.830  23.990  1.00  0.00            
ATOM    154  O1  FC0     2      26.210  22.840  22.680  1.00  0.00            
ATOM    155  O2  FC0     2      25.490  21.590  24.780  1.00  0.00            
ATOM    156  N2  FC0     2      24.100  23.400  23.730  1.00  0.00            
ATOM    157  C5  FC0     2      23.670  24.160  22.730  1.00  0.00            
ATOM    158  N3  FC0     2      24.260  25.340  22.520  1.00  0.00            
ATOM    159  C6  FC0     2      23.900  26.020  21.450  1.00  0.00            
ATOM    160  C7  FC0     2      22.820  25.480  20.760  1.00  0.00            
ATOM    161  C8  FC0     2      22.260  24.280  21.060  1.00  0.00            
ATOM    162  N4  FC0     2      22.700  23.600  22.070  1.00  0.00            
ATOM    163  C9  FC0     2      26.000  24.200  26.300  1.00  0.00            
ATOM    164  C10 FC0     2      26.400  25.320  27.050  1.00  0.00            
ATOM    165  H1  FC0     2      27.550  27.420  28.230  1.00  0.00            
ATOM    166  H2  FC0     2      28.270  28.070  26.790  1.00  0.00            
ATOM    167  H3  FC0     2      28.420  26.770  24.850  1.00  0.00            
ATOM    168  H4  FC0     2      27.240  25.120  23.270  1.00  0.00            
ATOM    169  H5  FC0     2      23.520  22.580  23.840  1.00  0.00            
ATOM    170  H6  FC0     2      24.300  27.010  21.200  1.00  0.00            
ATOM    171  H7  FC0     2      22.580  26.020  19.850  1.00  0.00            
ATOM    172  H8  FC0     2      21.480  23.670  20.600  1.00  0.00            
ATOM    173  H9  FC0     2      25.310  23.480  26.720  1.00  0.00            
ATOM    174  H10 FC0     2      26.040  25.520  28.050  1.00  0.00            
TER
ENDMDL
MODEL        1
ATOM      1  C1  BCD     1      34.530  24.320  37.870  1.00  0.00            
ATOM      2  O1  BCD     1      34.460  23.500  36.710  1.00  0.00            
ATOM      3  C2  BCD     1      33.640  25.560  37.890  1.00  0.00            
ATOM      4  O2  BCD     1      32.240  25.240  37.890  1.00  0.00            
ATOM      5  C3  BCD     1      34.140  26.470  36.730  1.00  0.00            
ATOM      6  O3  BCD     1      33.270  27.660  36.610  1.00  0.00            
ATOM      7  C4  BCD     1      35.640  26.730  36.950  1.00  0.00            
ATOM      8  C5  BCD     1      36.500  25.470  37.090  1.00  0.00            
ATOM      9  O4  BCD     1      35.940  24.610  38.120  1.00  0.00            
ATOM     10  C6  BCD     1      37.980  25.790  37.420  1.00  0.00            
ATOM     11  O5  BCD     1      38.190  26.060  38.820  1.00  0.00            
ATOM     12  H1  BCD     1      34.190  23.690  38.710  1.00  0.00            
ATOM     13  H2  BCD     1      33.950  26.030  38.830  1.00  0.00            
ATOM     14  H3  BCD     1      31.840  25.300  38.770  1.00  0.00            
ATOM     15  H4  BCD     1      33.970  25.760  35.920  1.00  0.00            
ATOM     16  H5  BCD     1      33.540  28.170  35.840  1.00  0.00            
ATOM     17  H6  BCD     1      35.870  27.320  37.840  1.00  0.00            
ATOM     18  H7  BCD     1      36.490  24.940  36.130  1.00  0.00            
ATOM     19  H8  BCD     1      38.590  24.980  37.010  1.00  0.00            
ATOM     20  H9  BCD     1      38.240  26.690  36.840  1.00  0.00            
ATOM     21  H10 BCD     1      39.120  26.280  38.940  1.00  0.00            
ATOM     22  C7  BCD     1      33.420  19.700  35.300  1.00  0.00            
ATOM     23  O6  BCD     1      33.600  20.400  34.040  1.00  0.00            
ATOM     24  C8  BCD     1      32.270  20.390  36.080  1.00  0.00            
ATOM     25  O7  BCD     1      30.930  20.280  35.480  1.00  0.00            
ATOM     26  C9  BCD     1      32.670  21.890  36.330  1.00  0.00            
ATOM     27  O8  BCD     1      31.710  22.500  37.240  1.00  0.00            
ATOM     28  C10 BCD     1      34.030  22.100  36.870  1.00  0.00            
ATOM     29  C11 BCD     1      35.100  21.210  36.160  1.00  0.00            
ATOM     30  O9  BCD     1      34.560  19.910  36.170  1.00  0.00            
ATOM     31  C12 BCD     1      36.360  21.140  36.970  1.00  0.00            
ATOM     32  O10 BCD     1      37.370  20.460  36.230  1.00  0.00            
ATOM     33  H11 BCD     1      33.200  18.630  35.250  1.00  0.00            
ATOM     34  H12 BCD     1      32.140  19.940  37.070  1.00  0.00            
ATOM     35  H13 BCD     1      30.990  20.900  34.740  1.00  0.00            
ATOM     36  H14 BCD     1      32.580  22.400  35.360  1.00  0.00            
ATOM     37  H15 BCD     1      31.850  23.450  37.280  1.00  0.00            
ATOM     38  H16 BCD     1      33.980  21.770  37.920  1.00  0.00            
ATOM     39  H17 BCD     1      35.240  21.540  35.120  1.00  0.00            
ATOM     40  H18 BCD     1      36.620  22.180  37.220  1.00  0.00            
ATOM     41  H19 BCD     1      36.100  20.610  37.890  1.00  0.00            
ATOM     42  H20 BCD     1      38.070  21.060  35.950  1.00  0.00            
ATOM     43  C13 BCD     1      32.730  19.770  30.140  1.00  0.00            
ATOM     44  O11 BCD     1      33.870  20.560  29.720  1.00  0.00            
ATOM     45  C14 BCD     1      31.760  20.630  30.930  1.00  0.00            
ATOM     46  O12 BCD     1      31.360  21.770  30.120  1.00  0.00            
ATOM     47  C15 BCD     1      32.310  21.110  32.210  1.00  0.00            
ATOM     48  O13 BCD     1      31.200  21.570  33.010  1.00  0.00            
ATOM     49  C16 BCD     1      32.870  19.910  32.960  1.00  0.00            
ATOM     50  C17 BCD     1      33.900  19.140  32.180  1.00  0.00            
ATOM     51  O14 BCD     1      33.220  18.730  30.970  1.00  0.00            
ATOM     52  C18 BCD     1      34.360  17.870  32.820  1.00  0.00            
ATOM     53  O15 BCD     1      35.320  17.130  32.050  1.00  0.00            
ATOM     54  H21 BCD     1      32.280  19.330  29.240  1.00  0.00            
ATOM     55  H22 BCD     1      30.900  19.990  31.150  1.00  0.00            
ATOM     56  H23 BCD     1      32.150  22.240  29.840  1.00  0.00            
ATOM     57  H24 BCD     1      33.060  21.890  32.030  1.00  0.00            
ATOM     58  H25 BCD     1      30.860  22.370  32.590  1.00  0.00            
ATOM     59  H26 BCD     1      32.070  19.250  33.300  1.00  0.00            
ATOM     60  H27 BCD     1      34.720  19.840  31.970  1.00  0.00            
ATOM     61  H28 BCD     1      34.650  18.060  33.860  1.00  0.00            
ATOM     62  H29 BCD     1      33.420  17.310  32.910  1.00  0.00            
ATOM     63  H30 BCD     1      34.880  16.700  31.320  1.00  0.00            
ATOM     64  C19 BCD     1      36.640  21.610  26.880  1.00  0.00            
ATOM     65  O16 BCD     1      37.310  22.530  27.760  1.00  0.00            
ATOM     66  C20 BCD     1      35.170  22.050  26.610  1.00  0.00            
ATOM     67  O17 BCD     1      35.140  23.460  26.290  1.00  0.00            
ATOM     68  C21 BCD     1      34.290  21.890  27.840  1.00  0.00            
ATOM     69  O18 BCD     1      33.030  22.420  27.650  1.00  0.00            
ATOM     70  C22 BCD     1      34.380  20.490  28.380  1.00  0.00            
ATOM     71  C23 BCD     1      35.890  20.070  28.520  1.00  0.00            
ATOM     72  O19 BCD     1      36.670  20.290  27.370  1.00  0.00            
ATOM     73  C24 BCD     1      35.980  18.610  28.990  1.00  0.00            
ATOM     74  O20 BCD     1      35.210  17.750  28.210  1.00  0.00            
ATOM     75  H31 BCD     1      37.280  21.600  25.990  1.00  0.00            
ATOM     76  H32 BCD     1      34.820  21.390  25.800  1.00  0.00            
ATOM     77  H33 BCD     1      36.070  23.660  26.170  1.00  0.00            
ATOM     78  H34 BCD     1      34.760  22.600  28.530  1.00  0.00            
ATOM     79  H35 BCD     1      32.980  23.240  27.140  1.00  0.00            
ATOM     80  H36 BCD     1      33.860  19.750  27.770  1.00  0.00            
ATOM     81  H37 BCD     1      36.290  20.630  29.370  1.00  0.00            
ATOM     82  H38 BCD     1      36.990  18.190  28.910  1.00  0.00            
ATOM     83  H39 BCD     1      35.560  18.600  30.000  1.00  0.00            
ATOM     84  H40 BCD     1      34.740  17.140  28.780  1.00  0.00            
ATOM     85  C25 BCD     1      40.330  25.270  27.920  1.00  0.00            
ATOM     86  O21 BCD     1      39.490  25.970  28.880  1.00  0.00            
ATOM     87  C26 BCD     1      39.620  25.350  26.640  1.00  0.00            
ATOM     88  O22 BCD     1      39.430  26.770  26.300  1.00  0.00            
ATOM     89  C27 BCD     1      38.290  24.570  26.750  1.00  0.00            
ATOM     90  O23 BCD     1      37.600  24.440  25.490  1.00  0.00            
ATOM     91  C28 BCD     1      38.530  23.160  27.280  1.00  0.00            
ATOM     92  C29 BCD     1      39.520  23.090  28.450  1.00  0.00            
ATOM     93  O24 BCD     1      40.630  23.970  28.280  1.00  0.00            
ATOM     94  C30 BCD     1      39.940  21.680  28.870  1.00  0.00            
ATOM     95  O25 BCD     1      40.860  21.210  27.890  1.00  0.00            
ATOM     96  H41 BCD     1      41.280  25.810  27.830  1.00  0.00            
ATOM     97  H42 BCD     1      40.170  24.940  25.780  1.00  0.00            
ATOM     98  H43 BCD     1      39.270  27.290  27.090  1.00  0.00            
ATOM     99  H44 BCD     1      37.690  25.170  27.450  1.00  0.00            
ATOM    100  H45 BCD     1      37.630  25.310  25.080  1.00  0.00            
ATOM    101  H46 BCD     1      39.040  22.680  26.440  1.00  0.00            
ATOM    102  H47 BCD     1      38.980  23.490  29.320  1.00  0.00            
ATOM    103  H48 BCD     1      40.440  21.670  29.850  1.00  0.00            
ATOM    104  H49 BCD     1      39.080  21.010  28.980  1.00  0.00            
ATOM    105  H50 BCD     1      41.700  21.670  27.950  1.00  0.00            
ATOM    106  C31 BCD     1      39.970  28.740  31.910  1.00  0.00            
ATOM    107  O26 BCD     1      38.780  28.280  32.550  1.00  0.00            
ATOM    108  C32 BCD     1      39.670  29.230  30.510  1.00  0.00            
ATOM    109  O27 BCD     1      38.700  30.230  30.660  1.00  0.00            
ATOM    110  C33 BCD     1      39.130  28.080  29.700  1.00  0.00            
ATOM    111  C34 BCD     1      40.080  26.980  29.700  1.00  0.00            
ATOM    112  C35 BCD     1      40.450  26.500  31.070  1.00  0.00            
ATOM    113  O28 BCD     1      40.860  27.650  31.820  1.00  0.00            
ATOM    114  C36 BCD     1      41.620  25.480  31.150  1.00  0.00            
ATOM    115  O29 BCD     1      42.810  25.960  30.530  1.00  0.00            
ATOM    116  O30 BCD     1      38.870  28.520  28.300  1.00  0.00            
ATOM    117  H51 BCD     1      40.470  29.500  32.530  1.00  0.00            
ATOM    118  H52 BCD     1      40.560  29.660  30.030  1.00  0.00            
ATOM    119  H53 BCD     1      37.930  29.860  31.110  1.00  0.00            
ATOM    120  H54 BCD     1      38.240  27.630  30.160  1.00  0.00            
ATOM    121  H55 BCD     1      38.360  29.330  28.340  1.00  0.00            
ATOM    122  H56 BCD     1      40.990  27.390  29.250  1.00  0.00            
ATOM    123  H57 BCD     1      39.500  26.080  31.420  1.00  0.00            
ATOM    124  H58 BCD     1      41.790  25.250  32.210  1.00  0.00            
ATOM    125  H59 BCD     1      41.260  24.520  30.750  1.00  0.00            
ATOM    126  H60 BCD     1      43.540  25.470  30.920  1.00  0.00            
ATOM    127  C37 BCD     1      36.300  28.750  35.730  1.00  0.00            
ATOM    128  O31 BCD     1      36.230  27.330  35.830  1.00  0.00            
ATOM    129  C38 BCD     1      35.750  29.180  34.400  1.00  0.00            
ATOM    130  O32 BCD     1      34.380  28.610  34.260  1.00  0.00            
ATOM    131  C39 BCD     1      36.660  28.860  33.230  1.00  0.00            
ATOM    132  O33 BCD     1      36.280  29.560  31.950  1.00  0.00            
ATOM    133  C40 BCD     1      38.150  29.150  33.480  1.00  0.00            
ATOM    134  C41 BCD     1      38.640  28.810  34.890  1.00  0.00            
ATOM    135  O34 BCD     1      37.670  29.120  35.890  1.00  0.00            
ATOM    136  C42 BCD     1      40.010  29.350  35.210  1.00  0.00            
ATOM    137  O35 BCD     1      40.020  30.800  35.300  1.00  0.00            
ATOM    138  H61 BCD     1      35.710  29.260  36.500  1.00  0.00            
ATOM    139  H62 BCD     1      35.650  30.270  34.520  1.00  0.00            
ATOM    140  H63 BCD     1      34.090  28.710  33.350  1.00  0.00            
ATOM    141  H64 BCD     1      36.490  27.780  33.110  1.00  0.00            
ATOM    142  H65 BCD     1      35.370  29.330  31.740  1.00  0.00            
ATOM    143  H66 BCD     1      38.340  30.210  33.270  1.00  0.00            
ATOM    144  H67 BCD     1      38.680  27.710  34.930  1.00  0.00            
ATOM    145  H68 BCD     1      40.340  28.940  36.180  1.00  0.00            
ATOM    146  H69 BCD     1      40.710  29.020  34.430  1.00  0.00            
ATOM    147  H70 BCD     1      39.240  31.170  35.730  1.00  0.00            
ATOM    148  N1  FC0     2      30.540  24.760  32.090  1.00  0.00            
ATOM    149  C1  FC0     2      31.880  24.730  32.110  1.00  0.00            
ATOM    150  C2  FC0     2      32.550  24.580  33.330  1.00  0.00            
ATOM    151  C3  FC0     2      33.960  24.630  33.290  1.00  0.00            
ATOM    152  C4  FC0     2      34.650  24.760  32.080  1.00  0.00            
ATOM    153  S1  FC0     2      36.460  24.900  32.150  1.00  0.00            
ATOM    154  O1  FC0     2      36.870  25.890  31.200  1.00  0.00            
ATOM    155  O2  FC0     2      36.950  24.600  33.500  1.00  0.00            
ATOM    156  N2  FC0     2      36.910  23.540  31.320  1.00  0.00            
ATOM    157  C5  FC0     2      37.480  22.500  32.040  1.00  0.00            
ATOM    158  N3  FC0     2      38.780  22.510  31.920  1.00  0.00            
ATOM    159  C6  FC0     2      39.400  21.540  32.570  1.00  0.00            
ATOM    160  C7  FC0     2      38.600  20.620  33.280  1.00  0.00            
ATOM    161  C8  FC0     2      37.180  20.680  33.300  1.00  0.00            
ATOM    162  N4  FC0     2      36.640  21.690  32.700  1.00  0.00            
ATOM    163  C9  FC0     2      33.910  24.880  30.880  1.00  0.00            
ATOM    164  C10 FC0     2      32.510  24.810  30.900  1.00  0.00            
ATOM    165  H1  FC0     2      29.970  24.540  32.900  1.00  0.00            
ATOM    166  H2  FC0     2      30.090  25.210  31.300  1.00  0.00            
ATOM    167  H3  FC0     2      31.930  24.540  34.220  1.00  0.00            
ATOM    168  H4  FC0     2      34.520  24.600  34.220  1.00  0.00            
ATOM    169  H5  FC0     2      37.720  23.940  30.860  1.00  0.00            
ATOM    170  H6  FC0     2      40.420  21.270  32.290  1.00  0.00            
ATOM    171  H7  FC0     2      39.120  19.810  33.790  1.00  0.00            
ATOM    172  H8  FC0     2      36.580  20.030  33.930  1.00  0.00            
ATOM    173  H9  FC0     2      34.390  24.890  29.910  1.00  0.00            
ATOM    174  H10 FC0     2      31.930  24.990  30.000  1.00  0.00            
TER
ENDMDL
MODEL        1
ATOM      1  C1  BCD     1      30.100  32.340  23.830  1.00  0.00            
ATOM      2  O1  BCD     1      29.610  33.660  23.600  1.00  0.00            
ATOM      3  C2  BCD     1      30.960  32.270  25.130  1.00  0.00            
ATOM      4  O2  BCD     1      30.120  32.530  26.300  1.00  0.00            
ATOM      5  C3  BCD     1      32.120  33.310  25.010  1.00  0.00            
ATOM      6  O3  BCD     1      33.020  33.220  26.170  1.00  0.00            
ATOM      7  C4  BCD     1      32.890  32.980  23.720  1.00  0.00            
ATOM      8  C5  BCD     1      31.950  33.050  22.490  1.00  0.00            
ATOM      9  O4  BCD     1      31.000  31.990  22.780  1.00  0.00            
ATOM     10  C6  BCD     1      32.740  32.500  21.310  1.00  0.00            
ATOM     11  O5  BCD     1      32.100  32.580  20.060  1.00  0.00            
ATOM     12  H1  BCD     1      29.320  31.580  23.870  1.00  0.00            
ATOM     13  H2  BCD     1      31.310  31.240  25.280  1.00  0.00            
ATOM     14  H3  BCD     1      30.810  32.640  26.960  1.00  0.00            
ATOM     15  H4  BCD     1      31.640  34.290  24.940  1.00  0.00            
ATOM     16  H5  BCD     1      33.760  33.780  25.920  1.00  0.00            
ATOM     17  H6  BCD     1      33.310  31.990  23.920  1.00  0.00            
ATOM     18  H7  BCD     1      31.530  34.030  22.190  1.00  0.00            
ATOM     19  H8  BCD     1      33.700  33.020  21.150  1.00  0.00            
ATOM     20  H9  BCD     1      33.060  31.470  21.510  1.00  0.00            
ATOM     21  H10 BCD     1      31.440  31.890  20.010  1.00  0.00            
ATOM     22  C7  BCD     1      26.250  35.690  22.150  1.00  0.00            
ATOM     23  O6  BCD     1      27.030  36.840  22.050  1.00  0.00            
ATOM     24  C8  BCD     1      26.240  35.290  23.610  1.00  0.00            
ATOM     25  O7  BCD     1      25.580  36.360  24.290  1.00  0.00            
ATOM     26  C9  BCD     1      27.650  34.830  24.190  1.00  0.00            
ATOM     27  O8  BCD     1      27.660  34.300  25.570  1.00  0.00            
ATOM     28  C10 BCD     1      28.250  33.790  23.260  1.00  0.00            
ATOM     29  C11 BCD     1      28.160  34.220  21.780  1.00  0.00            
ATOM     30  O9  BCD     1      26.800  34.590  21.450  1.00  0.00            
ATOM     31  C12 BCD     1      28.520  33.150  20.770  1.00  0.00            
ATOM     32  O10 BCD     1      27.770  32.000  20.900  1.00  0.00            
ATOM     33  H11 BCD     1      25.210  35.810  21.810  1.00  0.00            
ATOM     34  H12 BCD     1      25.680  34.350  23.640  1.00  0.00            
ATOM     35  H13 BCD     1      25.080  36.040  25.040  1.00  0.00            
ATOM     36  H14 BCD     1      28.410  35.620  24.240  1.00  0.00            
ATOM     37  H15 BCD     1      28.530  33.970  25.790  1.00  0.00            
ATOM     38  H16 BCD     1      27.660  32.870  23.400  1.00  0.00            
ATOM     39  H17 BCD     1      28.770  35.110  21.580  1.00  0.00            
ATOM     40  H18 BCD     1      28.460  33.540  19.740  1.00  0.00            
ATOM     41  H19 BCD     1      29.590  32.930  20.880  1.00  0.00            
ATOM     42  H20 BCD     1      26.910  32.350  21.140  1.00  0.00            
ATOM     43  C13 BCD     1      27.500  40.680  20.400  1.00  0.00            
ATOM     44  O11 BCD     1      28.880  40.630  20.730  1.00  0.00            
ATOM     45  C14 BCD     1      26.580  40.490  21.580  1.00  0.00            
ATOM     46  O12 BCD     1      26.730  41.560  22.530  1.00  0.00            
ATOM     47  C15 BCD     1      26.790  39.140  22.330  1.00  0.00            
ATOM     48  O13 BCD     1      25.860  39.020  23.440  1.00  0.00            
ATOM     49  C16 BCD     1      26.650  38.040  21.360  1.00  0.00            
ATOM     50  C17 BCD     1      27.560  38.230  20.110  1.00  0.00            
ATOM     51  O14 BCD     1      27.210  39.540  19.540  1.00  0.00            
ATOM     52  C18 BCD     1      27.430  37.070  19.160  1.00  0.00            
ATOM     53  O15 BCD     1      28.740  36.990  18.530  1.00  0.00            
ATOM     54  H21 BCD     1      27.270  41.610  19.860  1.00  0.00            
ATOM     55  H22 BCD     1      25.500  40.420  21.360  1.00  0.00            
ATOM     56  H23 BCD     1      27.590  41.320  22.880  1.00  0.00            
ATOM     57  H24 BCD     1      27.840  39.100  22.670  1.00  0.00            
ATOM     58  H25 BCD     1      25.920  38.090  23.650  1.00  0.00            
ATOM     59  H26 BCD     1      25.590  38.060  21.100  1.00  0.00            
ATOM     60  H27 BCD     1      28.630  38.310  20.320  1.00  0.00            
ATOM     61  H28 BCD     1      27.290  36.150  19.740  1.00  0.00            
ATOM     62  H29 BCD     1      26.570  37.030  18.480  1.00  0.00            
ATOM     63  H30 BCD     1      28.740  36.120  18.110  1.00  0.00            
ATOM     64  C19 BCD     1      31.900  43.420  20.750  1.00  0.00            
ATOM     65  O16 BCD     1      32.870  42.490  20.720  1.00  0.00            
ATOM     66  C20 BCD     1      31.070  43.310  22.050  1.00  0.00            
ATOM     67  O17 BCD     1      31.730  43.570  23.310  1.00  0.00            
ATOM     68  C21 BCD     1      30.340  41.940  22.120  1.00  0.00            
ATOM     69  O18 BCD     1      29.490  41.690  23.280  1.00  0.00            
ATOM     70  C22 BCD     1      29.470  41.870  20.830  1.00  0.00            
ATOM     71  C23 BCD     1      30.250  42.150  19.550  1.00  0.00            
ATOM     72  O19 BCD     1      30.960  43.370  19.700  1.00  0.00            
ATOM     73  C24 BCD     1      29.450  42.170  18.230  1.00  0.00            
ATOM     74  O20 BCD     1      28.370  43.160  18.290  1.00  0.00            
ATOM     75  H31 BCD     1      32.390  44.400  20.710  1.00  0.00            
ATOM     76  H32 BCD     1      30.330  44.120  21.920  1.00  0.00            
ATOM     77  H33 BCD     1      32.370  42.860  23.360  1.00  0.00            
ATOM     78  H34 BCD     1      31.040  41.100  22.110  1.00  0.00            
ATOM     79  H35 BCD     1      30.050  41.560  24.060  1.00  0.00            
ATOM     80  H36 BCD     1      28.650  42.590  20.980  1.00  0.00            
ATOM     81  H37 BCD     1      30.870  41.270  19.350  1.00  0.00            
ATOM     82  H38 BCD     1      30.160  42.370  17.420  1.00  0.00            
ATOM     83  H39 BCD     1      28.950  41.210  18.070  1.00  0.00            
ATOM     84  H40 BCD     1      28.850  44.000  18.270  1.00  0.00            
ATOM     85  C25 BCD     1      36.830  41.690  19.830  1.00  0.00            
ATOM     86  O21 BCD     1      36.680  40.380  20.260  1.00  0.00            
ATOM     87  C26 BCD     1      36.590  42.610  21.000  1.00  0.00            
ATOM     88  O22 BCD     1      37.640  42.370  22.010  1.00  0.00            
ATOM     89  C27 BCD     1      35.110  42.500  21.430  1.00  0.00            
ATOM     90  O23 BCD     1      34.770  43.380  22.560  1.00  0.00            
ATOM     91  C28 BCD     1      34.180  42.740  20.270  1.00  0.00            
ATOM     92  C29 BCD     1      34.580  41.760  19.180  1.00  0.00            
ATOM     93  O24 BCD     1      35.930  42.070  18.850  1.00  0.00            
ATOM     94  C30 BCD     1      33.760  41.960  17.960  1.00  0.00            
ATOM     95  O25 BCD     1      34.020  43.230  17.400  1.00  0.00            
ATOM     96  H41 BCD     1      37.870  41.930  19.600  1.00  0.00            
ATOM     97  H42 BCD     1      36.760  43.660  20.710  1.00  0.00            
ATOM     98  H43 BCD     1      37.110  42.080  22.760  1.00  0.00            
ATOM     99  H44 BCD     1      34.940  41.460  21.740  1.00  0.00            
ATOM    100  H45 BCD     1      34.550  44.270  22.280  1.00  0.00            
ATOM    101  H46 BCD     1      34.280  43.780  19.900  1.00  0.00            
ATOM    102  H47 BCD     1      34.410  40.740  19.570  1.00  0.00            
ATOM    103  H48 BCD     1      34.130  41.270  17.190  1.00  0.00            
ATOM    104  H49 BCD     1      32.680  41.740  17.980  1.00  0.00            
ATOM    105  H50 BCD     1      34.980  43.150  17.430  1.00  0.00            
ATOM    106  C31 BCD     1      38.170  36.740  20.780  1.00  0.00            
ATOM    107  O26 BCD     1      37.090  36.700  21.800  1.00  0.00            
ATOM    108  C32 BCD     1      39.200  37.840  21.040  1.00  0.00            
ATOM    109  O27 BCD     1      39.790  37.450  22.320  1.00  0.00            
ATOM    110  C33 BCD     1      38.580  39.240  21.110  1.00  0.00            
ATOM    111  C34 BCD     1      37.680  39.450  19.830  1.00  0.00            
ATOM    112  C35 BCD     1      36.830  38.220  19.410  1.00  0.00            
ATOM    113  O28 BCD     1      37.620  36.940  19.480  1.00  0.00            
ATOM    114  C36 BCD     1      36.380  38.370  17.940  1.00  0.00            
ATOM    115  O29 BCD     1      37.450  38.290  16.930  1.00  0.00            
ATOM    116  O30 BCD     1      39.620  40.240  21.230  1.00  0.00            
ATOM    117  H51 BCD     1      38.640  35.770  20.640  1.00  0.00            
ATOM    118  H52 BCD     1      39.910  37.840  20.200  1.00  0.00            
ATOM    119  H53 BCD     1      40.610  37.940  22.400  1.00  0.00            
ATOM    120  H54 BCD     1      37.930  39.340  21.990  1.00  0.00            
ATOM    121  H55 BCD     1      39.180  41.010  21.600  1.00  0.00            
ATOM    122  H56 BCD     1      38.290  39.790  18.980  1.00  0.00            
ATOM    123  H57 BCD     1      36.040  38.080  20.160  1.00  0.00            
ATOM    124  H58 BCD     1      35.740  37.530  17.660  1.00  0.00            
ATOM    125  H59 BCD     1      35.800  39.280  17.730  1.00  0.00            
ATOM    126  H60 BCD     1      37.780  37.390  16.900  1.00  0.00            
ATOM    127  C37 BCD     1      35.220  33.610  23.890  1.00  0.00            
ATOM    128  O31 BCD     1      33.890  33.990  23.500  1.00  0.00            
ATOM    129  C38 BCD     1      35.930  34.590  24.730  1.00  0.00            
ATOM    130  O32 BCD     1      35.110  34.850  25.900  1.00  0.00            
ATOM    131  C39 BCD     1      36.280  35.840  23.970  1.00  0.00            
ATOM    132  O33 BCD     1      36.940  36.780  24.800  1.00  0.00            
ATOM    133  C40 BCD     1      37.040  35.500  22.660  1.00  0.00            
ATOM    134  C41 BCD     1      36.290  34.360  21.910  1.00  0.00            
ATOM    135  O34 BCD     1      35.960  33.230  22.720  1.00  0.00            
ATOM    136  C42 BCD     1      37.030  33.820  20.670  1.00  0.00            
ATOM    137  O35 BCD     1      38.270  33.170  20.980  1.00  0.00            
ATOM    138  H61 BCD     1      35.180  32.650  24.430  1.00  0.00            
ATOM    139  H62 BCD     1      36.920  34.210  24.980  1.00  0.00            
ATOM    140  H63 BCD     1      35.730  35.220  26.540  1.00  0.00            
ATOM    141  H64 BCD     1      35.370  36.220  23.490  1.00  0.00            
ATOM    142  H65 BCD     1      36.300  37.180  25.390  1.00  0.00            
ATOM    143  H66 BCD     1      38.010  35.150  23.030  1.00  0.00            
ATOM    144  H67 BCD     1      35.370  34.780  21.470  1.00  0.00            
ATOM    145  H68 BCD     1      36.390  33.030  20.260  1.00  0.00            
ATOM    146  H69 BCD     1      37.090  34.510  19.820  1.00  0.00            
ATOM    147  H70 BCD     1      38.180  32.470  21.630  1.00  0.00            
ATOM    148  N1  FC0     2      29.760  37.300  26.630  1.00  0.00            
ATOM    149  C1  FC0     2      30.540  37.470  25.520  1.00  0.00            
ATOM    150  C2  FC0     2      29.950  37.760  24.240  1.00  0.00            
ATOM    151  C3  FC0     2      30.770  38.050  23.140  1.00  0.00            
ATOM    152  C4  FC0     2      32.160  38.030  23.310  1.00  0.00            
ATOM    153  S1  FC0     2      33.240  38.380  21.920  1.00  0.00            
ATOM    154  O1  FC0     2      32.530  39.140  20.830  1.00  0.00            
ATOM    155  O2  FC0     2      34.570  38.750  22.450  1.00  0.00            
ATOM    156  N2  FC0     2      33.750  37.040  21.200  1.00  0.00            
ATOM    157  C5  FC0     2      33.230  36.360  20.150  1.00  0.00            
ATOM    158  N3  FC0     2      34.100  36.010  19.210  1.00  0.00            
ATOM    159  C6  FC0     2      33.700  35.290  18.160  1.00  0.00            
ATOM    160  C7  FC0     2      32.370  34.960  18.120  1.00  0.00            
ATOM    161  C8  FC0     2      31.490  35.380  19.150  1.00  0.00            
ATOM    162  N4  FC0     2      31.940  36.090  20.160  1.00  0.00            
ATOM    163  C9  FC0     2      32.730  37.720  24.550  1.00  0.00            
ATOM    164  C10 FC0     2      31.900  37.380  25.620  1.00  0.00            
ATOM    165  H1  FC0     2      30.220  36.800  27.380  1.00  0.00            
ATOM    166  H2  FC0     2      28.840  36.940  26.390  1.00  0.00            
ATOM    167  H3  FC0     2      28.880  37.840  24.060  1.00  0.00            
ATOM    168  H4  FC0     2      30.380  38.420  22.190  1.00  0.00            
ATOM    169  H5  FC0     2      34.750  37.160  21.120  1.00  0.00            
ATOM    170  H6  FC0     2      34.480  35.000  17.460  1.00  0.00            
ATOM    171  H7  FC0     2      32.010  34.290  17.350  1.00  0.00            
ATOM    172  H8  FC0     2      30.490  34.930  19.190  1.00  0.00            
ATOM    173  H9  FC0     2      33.810  37.650  24.610  1.00  0.00            
ATOM    174  H10 FC0     2      32.310  37.190  26.600  1.00  0.00            
TER
ENDMDL
MODEL        1
ATOM      1  C1  BCD     1      41.150  44.230  21.510  1.00  0.00            
ATOM      2  O1  BCD     1      40.130  43.990  22.430  1.00  0.00            
ATOM      3  C2  BCD     1      40.510  44.770  20.230  1.00  0.00            
ATOM      4  O2  BCD     1      39.760  45.960  20.540  1.00  0.00            
ATOM      5  C3  BCD     1      39.600  43.640  19.650  1.00  0.00            
ATOM      6  O3  BCD     1      38.860  44.040  18.540  1.00  0.00            
ATOM      7  C4  BCD     1      40.490  42.510  19.280  1.00  0.00            
ATOM      8  C5  BCD     1      41.110  41.990  20.650  1.00  0.00            
ATOM      9  O4  BCD     1      41.940  43.040  21.140  1.00  0.00            
ATOM     10  C6  BCD     1      41.990  40.800  20.270  1.00  0.00            
ATOM     11  O5  BCD     1      42.330  39.990  21.360  1.00  0.00            
ATOM     12  H1  BCD     1      41.760  45.030  21.940  1.00  0.00            
ATOM     13  H2  BCD     1      41.370  44.980  19.570  1.00  0.00            
ATOM     14  H3  BCD     1      39.860  46.470  19.720  1.00  0.00            
ATOM     15  H4  BCD     1      38.890  43.370  20.440  1.00  0.00            
ATOM     16  H5  BCD     1      38.840  43.270  17.970  1.00  0.00            
ATOM     17  H6  BCD     1      41.290  42.850  18.620  1.00  0.00            
ATOM     18  H7  BCD     1      40.330  41.600  21.310  1.00  0.00            
ATOM     19  H8  BCD     1      41.560  40.080  19.570  1.00  0.00            
ATOM     20  H9  BCD     1      42.900  41.140  19.760  1.00  0.00            
ATOM     21  H10 BCD     1      42.920  39.320  21.000  1.00  0.00            
ATOM     22  C7  BCD     1      38.670  45.240  26.000  1.00  0.00            
ATOM     23  O6  BCD     1      37.470  45.040  25.370  1.00  0.00            
ATOM     24  C8  BCD     1      39.420  46.370  25.280  1.00  0.00            
ATOM     25  O7  BCD     1      38.780  47.620  25.490  1.00  0.00            
ATOM     26  C9  BCD     1      39.520  46.010  23.750  1.00  0.00            
ATOM     27  O8  BCD     1      40.290  47.020  22.960  1.00  0.00            
ATOM     28  C10 BCD     1      40.220  44.660  23.710  1.00  0.00            
ATOM     29  C11 BCD     1      39.640  43.530  24.660  1.00  0.00            
ATOM     30  O9  BCD     1      39.480  44.080  25.940  1.00  0.00            
ATOM     31  C12 BCD     1      40.520  42.240  24.790  1.00  0.00            
ATOM     32  O10 BCD     1      41.770  42.480  25.420  1.00  0.00            
ATOM     33  H11 BCD     1      38.460  45.530  27.030  1.00  0.00            
ATOM     34  H12 BCD     1      40.410  46.450  25.750  1.00  0.00            
ATOM     35  H13 BCD     1      38.000  47.580  24.930  1.00  0.00            
ATOM     36  H14 BCD     1      38.510  46.000  23.330  1.00  0.00            
ATOM     37  H15 BCD     1      40.350  46.680  22.060  1.00  0.00            
ATOM     38  H16 BCD     1      41.290  44.760  23.940  1.00  0.00            
ATOM     39  H17 BCD     1      38.650  43.180  24.340  1.00  0.00            
ATOM     40  H18 BCD     1      40.060  41.470  25.410  1.00  0.00            
ATOM     41  H19 BCD     1      40.730  41.810  23.800  1.00  0.00            
ATOM     42  H20 BCD     1      42.390  42.040  24.820  1.00  0.00            
ATOM     43  C13 BCD     1      33.410  45.640  25.820  1.00  0.00            
ATOM     44  O11 BCD     1      33.170  44.510  24.900  1.00  0.00            
ATOM     45  C14 BCD     1      34.110  46.770  25.030  1.00  0.00            
ATOM     46  O12 BCD     1      33.320  47.210  23.870  1.00  0.00            
ATOM     47  C15 BCD     1      35.570  46.320  24.660  1.00  0.00            
ATOM     48  O13 BCD     1      36.360  47.320  24.090  1.00  0.00            
ATOM     49  C16 BCD     1      36.290  45.690  25.920  1.00  0.00            
ATOM     50  C17 BCD     1      35.370  44.660  26.560  1.00  0.00            
ATOM     51  O14 BCD     1      34.140  45.320  26.860  1.00  0.00            
ATOM     52  C18 BCD     1      35.690  43.960  27.860  1.00  0.00            
ATOM     53  O15 BCD     1      35.960  44.880  29.000  1.00  0.00            
ATOM     54  H21 BCD     1      32.520  45.970  26.360  1.00  0.00            
ATOM     55  H22 BCD     1      34.200  47.690  25.630  1.00  0.00            
ATOM     56  H23 BCD     1      33.570  48.120  23.680  1.00  0.00            
ATOM     57  H24 BCD     1      35.470  45.470  23.960  1.00  0.00            
ATOM     58  H25 BCD     1      36.200  47.230  23.150  1.00  0.00            
ATOM     59  H26 BCD     1      36.570  46.530  26.560  1.00  0.00            
ATOM     60  H27 BCD     1      35.130  43.870  25.840  1.00  0.00            
ATOM     61  H28 BCD     1      34.790  43.350  28.020  1.00  0.00            
ATOM     62  H29 BCD     1      36.620  43.430  27.630  1.00  0.00            
ATOM     63  H30 BCD     1      36.880  44.730  29.200  1.00  0.00            
ATOM     64  C19 BCD     1      29.870  42.290  23.660  1.00  0.00            
ATOM     65  O16 BCD     1      30.780  41.780  22.710  1.00  0.00            
ATOM     66  C20 BCD     1      29.740  43.830  23.510  1.00  0.00            
ATOM     67  O17 BCD     1      29.140  44.100  22.280  1.00  0.00            
ATOM     68  C21 BCD     1      31.130  44.500  23.610  1.00  0.00            
ATOM     69  O18 BCD     1      30.860  45.950  23.550  1.00  0.00            
ATOM     70  C22 BCD     1      31.880  44.040  24.890  1.00  0.00            
ATOM     71  C23 BCD     1      31.780  42.530  25.090  1.00  0.00            
ATOM     72  O19 BCD     1      30.410  42.090  24.980  1.00  0.00            
ATOM     73  C24 BCD     1      32.230  42.080  26.460  1.00  0.00            
ATOM     74  O20 BCD     1      31.470  42.570  27.510  1.00  0.00            
ATOM     75  H31 BCD     1      28.900  41.780  23.660  1.00  0.00            
ATOM     76  H32 BCD     1      29.150  44.140  24.380  1.00  0.00            
ATOM     77  H33 BCD     1      28.890  45.030  22.350  1.00  0.00            
ATOM     78  H34 BCD     1      31.820  44.230  22.800  1.00  0.00            
ATOM     79  H35 BCD     1      31.630  46.410  23.870  1.00  0.00            
ATOM     80  H36 BCD     1      31.320  44.570  25.680  1.00  0.00            
ATOM     81  H37 BCD     1      32.410  42.010  24.360  1.00  0.00            
ATOM     82  H38 BCD     1      32.250  40.990  26.300  1.00  0.00            
ATOM     83  H39 BCD     1      33.220  42.520  26.630  1.00  0.00            
ATOM     84  H40 BCD     1      32.010  42.490  28.290  1.00  0.00            
ATOM     85  C25 BCD     1      30.880  38.910  19.670  1.00  0.00            
ATOM     86  O21 BCD     1      32.290  39.180  19.560  1.00  0.00            
ATOM     87  C26 BCD     1      30.080  40.220  19.440  1.00  0.00            
ATOM     88  O22 BCD     1      30.430  40.560  18.080  1.00  0.00            
ATOM     89  C27 BCD     1      30.520  41.260  20.400  1.00  0.00            
ATOM     90  O23 BCD     1      29.880  42.520  20.190  1.00  0.00            
ATOM     91  C28 BCD     1      30.180  40.810  21.830  1.00  0.00            
ATOM     92  C29 BCD     1      30.730  39.390  22.100  1.00  0.00            
ATOM     93  O24 BCD     1      30.530  38.520  21.040  1.00  0.00            
ATOM     94  C30 BCD     1      30.180  38.910  23.480  1.00  0.00            
ATOM     95  O25 BCD     1      28.760  38.920  23.430  1.00  0.00            
ATOM     96  H41 BCD     1      30.660  38.040  19.050  1.00  0.00            
ATOM     97  H42 BCD     1      29.000  40.040  19.590  1.00  0.00            
ATOM     98  H43 BCD     1      29.720  40.420  17.440  1.00  0.00            
ATOM     99  H44 BCD     1      31.610  41.370  20.400  1.00  0.00            
ATOM    100  H45 BCD     1      29.720  42.970  21.030  1.00  0.00            
ATOM    101  H46 BCD     1      29.100  40.800  22.020  1.00  0.00            
ATOM    102  H47 BCD     1      31.800  39.560  22.290  1.00  0.00            
ATOM    103  H48 BCD     1      30.450  37.850  23.580  1.00  0.00            
ATOM    104  H49 BCD     1      30.580  39.490  24.320  1.00  0.00            
ATOM    105  H50 BCD     1      28.510  38.590  24.300  1.00  0.00            
ATOM    106  C31 BCD     1      35.690  37.400  17.770  1.00  0.00            
ATOM    107  O26 BCD     1      36.370  38.600  18.220  1.00  0.00            
ATOM    108  C32 BCD     1      34.560  37.890  16.860  1.00  0.00            
ATOM    109  O27 BCD     1      35.190  38.330  15.640  1.00  0.00            
ATOM    110  C33 BCD     1      33.580  38.870  17.550  1.00  0.00            
ATOM    111  C34 BCD     1      33.010  38.180  18.750  1.00  0.00            
ATOM    112  C35 BCD     1      34.120  37.590  19.630  1.00  0.00            
ATOM    113  O28 BCD     1      35.080  36.790  18.930  1.00  0.00            
ATOM    114  C36 BCD     1      33.550  36.760  20.840  1.00  0.00            
ATOM    115  O29 BCD     1      32.730  35.710  20.410  1.00  0.00            
ATOM    116  O30 BCD     1      32.520  39.240  16.710  1.00  0.00            
ATOM    117  H51 BCD     1      36.340  36.690  17.260  1.00  0.00            
ATOM    118  H52 BCD     1      33.940  37.000  16.650  1.00  0.00            
ATOM    119  H53 BCD     1      35.340  39.280  15.690  1.00  0.00            
ATOM    120  H54 BCD     1      34.190  39.720  17.880  1.00  0.00            
ATOM    121  H55 BCD     1      31.850  39.680  17.240  1.00  0.00            
ATOM    122  H56 BCD     1      32.380  37.330  18.490  1.00  0.00            
ATOM    123  H57 BCD     1      34.680  38.430  20.040  1.00  0.00            
ATOM    124  H58 BCD     1      34.370  36.370  21.460  1.00  0.00            
ATOM    125  H59 BCD     1      32.940  37.420  21.470  1.00  0.00            
ATOM    126  H60 BCD     1      33.290  34.940  20.290  1.00  0.00            
ATOM    127  C37 BCD     1      39.740  40.900  17.550  1.00  0.00            
ATOM    128  O31 BCD     1      39.580  41.530  18.790  1.00  0.00            
ATOM    129  C38 BCD     1      38.580  41.040  16.630  1.00  0.00            
ATOM    130  O32 BCD     1      38.300  42.430  16.240  1.00  0.00            
ATOM    131  C39 BCD     1      37.210  40.470  17.090  1.00  0.00            
ATOM    132  O33 BCD     1      36.180  40.700  16.050  1.00  0.00            
ATOM    133  C40 BCD     1      37.510  39.020  17.460  1.00  0.00            
ATOM    134  C41 BCD     1      38.730  38.880  18.410  1.00  0.00            
ATOM    135  O34 BCD     1      39.860  39.490  17.770  1.00  0.00            
ATOM    136  C42 BCD     1      39.090  37.430  18.730  1.00  0.00            
ATOM    137  O35 BCD     1      40.410  37.360  19.240  1.00  0.00            
ATOM    138  H61 BCD     1      40.630  41.230  17.000  1.00  0.00            
ATOM    139  H62 BCD     1      38.820  40.520  15.690  1.00  0.00            
ATOM    140  H63 BCD     1      38.320  42.560  15.290  1.00  0.00            
ATOM    141  H64 BCD     1      36.880  40.890  18.060  1.00  0.00            
ATOM    142  H65 BCD     1      36.160  41.640  15.850  1.00  0.00            
ATOM    143  H66 BCD     1      37.710  38.470  16.540  1.00  0.00            
ATOM    144  H67 BCD     1      38.500  39.360  19.370  1.00  0.00            
ATOM    145  H68 BCD     1      38.260  37.000  19.310  1.00  0.00            
ATOM    146  H69 BCD     1      39.060  36.840  17.810  1.00  0.00            
ATOM    147  H70 BCD     1      40.990  38.030  18.880  1.00  0.00            
ATOM    148  N1  FC0     2      35.470  43.030  19.330  1.00  0.00            
ATOM    149  C1  FC0     2      35.340  42.460  20.570  1.00  0.00            
ATOM    150  C2  FC0     2      34.660  41.290  20.710  1.00  0.00            
ATOM    151  C3  FC0     2      34.530  40.720  21.970  1.00  0.00            
ATOM    152  C4  FC0     2      35.160  41.280  23.150  1.00  0.00            
ATOM    153  S1  FC0     2      35.010  40.450  24.770  1.00  0.00            
ATOM    154  O1  FC0     2      34.960  41.440  25.850  1.00  0.00            
ATOM    155  O2  FC0     2      34.050  39.340  24.610  1.00  0.00            
ATOM    156  N2  FC0     2      36.390  39.650  25.000  1.00  0.00            
ATOM    157  C5  FC0     2      37.200  39.370  23.940  1.00  0.00            
ATOM    158  N3  FC0     2      36.690  38.420  23.200  1.00  0.00            
ATOM    159  C6  FC0     2      37.540  37.920  22.310  1.00  0.00            
ATOM    160  C7  FC0     2      38.840  38.340  22.250  1.00  0.00            
ATOM    161  C8  FC0     2      39.210  39.440  22.980  1.00  0.00            
ATOM    162  N4  FC0     2      38.380  39.980  23.890  1.00  0.00            
ATOM    163  C9  FC0     2      35.940  42.410  22.970  1.00  0.00            
ATOM    164  C10 FC0     2      35.940  43.040  21.670  1.00  0.00            
ATOM    165  H1  FC0     2      36.340  43.540  19.170  1.00  0.00            
ATOM    166  H2  FC0     2      34.940  42.660  18.550  1.00  0.00            
ATOM    167  H3  FC0     2      34.350  40.690  19.860  1.00  0.00            
ATOM    168  H4  FC0     2      34.030  39.770  22.050  1.00  0.00            
ATOM    169  H5  FC0     2      37.020  40.060  25.680  1.00  0.00            
ATOM    170  H6  FC0     2      37.150  37.140  21.650  1.00  0.00            
ATOM    171  H7  FC0     2      39.580  38.140  21.480  1.00  0.00            
ATOM    172  H8  FC0     2      40.150  39.970  22.880  1.00  0.00            
ATOM    173  H9  FC0     2      36.490  42.840  23.810  1.00  0.00            
ATOM    174  H10 FC0     2      36.400  44.010  21.530  1.00  0.00            
TER
ENDMDL
MODEL        1
ATOM      1  C1  BCD     1      -0.460  14.010  10.380  1.00  0.00            
ATOM      2  O1  BCD     1      -1.050  15.260   9.930  1.00  0.00            
ATOM      3  C2  BCD     1      -0.910  13.680  11.800  1.00  0.00            
ATOM      4  O2  BCD     1      -2.320  13.630  11.810  1.00  0.00            
ATOM      5  C3  BCD     1      -0.340  14.790  12.810  1.00  0.00            
ATOM      6  O3  BCD     1      -0.930  14.540  14.120  1.00  0.00            
ATOM      7  C4  BCD     1       1.190  14.850  12.720  1.00  0.00            
ATOM      8  C5  BCD     1       1.550  15.170  11.240  1.00  0.00            
ATOM      9  O4  BCD     1       1.000  14.110  10.400  1.00  0.00            
ATOM     10  C6  BCD     1       3.090  15.250  11.020  1.00  0.00            
ATOM     11  O5  BCD     1       3.820  14.040  11.290  1.00  0.00            
ATOM     12  H1  BCD     1      -0.750  13.150   9.760  1.00  0.00            
ATOM     13  H2  BCD     1      -0.370  12.750  12.030  1.00  0.00            
ATOM     14  H3  BCD     1      -2.580  13.150  12.600  1.00  0.00            
ATOM     15  H4  BCD     1      -0.610  15.780  12.430  1.00  0.00            
ATOM     16  H5  BCD     1      -0.800  15.270  14.730  1.00  0.00            
ATOM     17  H6  BCD     1       1.680  13.900  12.970  1.00  0.00            
ATOM     18  H7  BCD     1       1.160  16.140  10.910  1.00  0.00            
ATOM     19  H8  BCD     1       3.440  15.660  10.060  1.00  0.00            
ATOM     20  H9  BCD     1       3.390  16.080  11.670  1.00  0.00            
ATOM     21  H10 BCD     1       3.620  13.460  10.550  1.00  0.00            
ATOM     22  C7  BCD     1      -3.390  16.760   6.930  1.00  0.00            
ATOM     23  O6  BCD     1      -2.860  18.010   7.310  1.00  0.00            
ATOM     24  C8  BCD     1      -4.210  16.210   8.100  1.00  0.00            
ATOM     25  O7  BCD     1      -5.420  16.950   8.170  1.00  0.00            
ATOM     26  C9  BCD     1      -3.360  16.080   9.370  1.00  0.00            
ATOM     27  O8  BCD     1      -4.020  15.450  10.490  1.00  0.00            
ATOM     28  C10 BCD     1      -2.090  15.180   8.960  1.00  0.00            
ATOM     29  C11 BCD     1      -1.460  15.630   7.650  1.00  0.00            
ATOM     30  O9  BCD     1      -2.380  15.860   6.580  1.00  0.00            
ATOM     31  C12 BCD     1      -0.440  14.690   7.160  1.00  0.00            
ATOM     32  O10 BCD     1      -1.010  13.320   7.070  1.00  0.00            
ATOM     33  H11 BCD     1      -4.060  16.880   6.070  1.00  0.00            
ATOM     34  H12 BCD     1      -4.520  15.220   7.740  1.00  0.00            
ATOM     35  H13 BCD     1      -6.020  16.470   7.590  1.00  0.00            
ATOM     36  H14 BCD     1      -3.000  17.080   9.620  1.00  0.00            
ATOM     37  H15 BCD     1      -3.400  15.020  11.100  1.00  0.00            
ATOM     38  H16 BCD     1      -2.500  14.170   8.870  1.00  0.00            
ATOM     39  H17 BCD     1      -0.890  16.560   7.800  1.00  0.00            
ATOM     40  H18 BCD     1      -0.070  15.140   6.230  1.00  0.00            
ATOM     41  H19 BCD     1       0.460  14.650   7.780  1.00  0.00            
ATOM     42  H20 BCD     1      -0.240  12.810   6.800  1.00  0.00            
ATOM     43  C13 BCD     1      -2.980  21.940   6.260  1.00  0.00            
ATOM     44  O11 BCD     1      -1.750  22.150   6.960  1.00  0.00            
ATOM     45  C14 BCD     1      -4.100  21.420   7.110  1.00  0.00            
ATOM     46  O12 BCD     1      -4.460  22.260   8.180  1.00  0.00            
ATOM     47  C15 BCD     1      -3.630  20.130   7.750  1.00  0.00            
ATOM     48  O13 BCD     1      -4.640  19.580   8.610  1.00  0.00            
ATOM     49  C16 BCD     1      -3.380  19.120   6.640  1.00  0.00            
ATOM     50  C17 BCD     1      -2.360  19.650   5.560  1.00  0.00            
ATOM     51  O14 BCD     1      -2.760  20.970   5.190  1.00  0.00            
ATOM     52  C18 BCD     1      -2.240  18.700   4.400  1.00  0.00            
ATOM     53  O15 BCD     1      -3.570  18.570   3.810  1.00  0.00            
ATOM     54  H21 BCD     1      -3.240  22.870   5.730  1.00  0.00            
ATOM     55  H22 BCD     1      -4.940  21.170   6.450  1.00  0.00            
ATOM     56  H23 BCD     1      -5.050  21.730   8.720  1.00  0.00            
ATOM     57  H24 BCD     1      -2.730  20.320   8.350  1.00  0.00            
ATOM     58  H25 BCD     1      -4.870  18.660   8.460  1.00  0.00            
ATOM     59  H26 BCD     1      -4.320  18.970   6.090  1.00  0.00            
ATOM     60  H27 BCD     1      -1.410  19.660   6.110  1.00  0.00            
ATOM     61  H28 BCD     1      -1.530  18.990   3.610  1.00  0.00            
ATOM     62  H29 BCD     1      -1.850  17.780   4.860  1.00  0.00            
ATOM     63  H30 BCD     1      -3.860  19.420   3.480  1.00  0.00            
ATOM     64  C19 BCD     1       1.040  25.030   7.940  1.00  0.00            
ATOM     65  O16 BCD     1       1.710  24.210   8.980  1.00  0.00            
ATOM     66  C20 BCD     1      -0.460  25.390   8.180  1.00  0.00            
ATOM     67  O17 BCD     1      -0.550  25.980   9.520  1.00  0.00            
ATOM     68  C21 BCD     1      -1.330  24.120   8.150  1.00  0.00            
ATOM     69  O18 BCD     1      -2.730  24.390   8.360  1.00  0.00            
ATOM     70  C22 BCD     1      -1.190  23.470   6.790  1.00  0.00            
ATOM     71  C23 BCD     1       0.410  23.210   6.550  1.00  0.00            
ATOM     72  O19 BCD     1       1.150  24.410   6.680  1.00  0.00            
ATOM     73  C24 BCD     1       0.700  22.620   5.240  1.00  0.00            
ATOM     74  O20 BCD     1       2.060  22.220   5.100  1.00  0.00            
ATOM     75  H31 BCD     1       1.620  25.960   7.850  1.00  0.00            
ATOM     76  H32 BCD     1      -0.790  26.020   7.340  1.00  0.00            
ATOM     77  H33 BCD     1      -0.160  25.400  10.180  1.00  0.00            
ATOM     78  H34 BCD     1      -1.030  23.490   9.000  1.00  0.00            
ATOM     79  H35 BCD     1      -3.160  23.550   8.180  1.00  0.00            
ATOM     80  H36 BCD     1      -1.560  24.110   5.980  1.00  0.00            
ATOM     81  H37 BCD     1       0.610  22.500   7.370  1.00  0.00            
ATOM     82  H38 BCD     1       0.090  21.730   5.050  1.00  0.00            
ATOM     83  H39 BCD     1       0.470  23.390   4.490  1.00  0.00            
ATOM     84  H40 BCD     1       2.620  22.910   5.460  1.00  0.00            
ATOM     85  C25 BCD     1       4.930  24.190  11.610  1.00  0.00            
ATOM     86  O21 BCD     1       4.410  23.000  12.200  1.00  0.00            
ATOM     87  C26 BCD     1       4.000  25.370  11.670  1.00  0.00            
ATOM     88  O22 BCD     1       3.590  25.770  13.000  1.00  0.00            
ATOM     89  C27 BCD     1       2.700  25.130  10.880  1.00  0.00            
ATOM     90  O23 BCD     1       1.870  26.280  10.910  1.00  0.00            
ATOM     91  C28 BCD     1       2.960  24.670   9.440  1.00  0.00            
ATOM     92  C29 BCD     1       3.960  23.550   9.440  1.00  0.00            
ATOM     93  O24 BCD     1       5.150  23.880  10.180  1.00  0.00            
ATOM     94  C30 BCD     1       4.240  23.130   7.950  1.00  0.00            
ATOM     95  O25 BCD     1       4.940  24.180   7.250  1.00  0.00            
ATOM     96  H41 BCD     1       5.900  24.330  12.100  1.00  0.00            
ATOM     97  H42 BCD     1       4.500  26.270  11.300  1.00  0.00            
ATOM     98  H43 BCD     1       2.990  25.130  13.390  1.00  0.00            
ATOM     99  H44 BCD     1       2.080  24.320  11.290  1.00  0.00            
ATOM    100  H45 BCD     1       1.930  26.960  10.220  1.00  0.00            
ATOM    101  H46 BCD     1       3.320  25.490   8.820  1.00  0.00            
ATOM    102  H47 BCD     1       3.540  22.680   9.950  1.00  0.00            
ATOM    103  H48 BCD     1       4.880  22.240   7.920  1.00  0.00            
ATOM    104  H49 BCD     1       3.320  22.970   7.370  1.00  0.00            
ATOM    105  H50 BCD     1       5.770  24.440   7.650  1.00  0.00            
ATOM    106  C31 BCD     1       3.920  20.600  15.520  1.00  0.00            
ATOM    107  O26 BCD     1       3.370  19.530  14.780  1.00  0.00            
ATOM    108  C32 BCD     1       3.060  21.820  15.470  1.00  0.00            
ATOM    109  O27 BCD     1       1.750  21.500  15.930  1.00  0.00            
ATOM    110  C33 BCD     1       3.020  22.510  14.070  1.00  0.00            
ATOM    111  C34 BCD     1       4.440  22.760  13.600  1.00  0.00            
ATOM    112  C35 BCD     1       5.400  21.490  13.760  1.00  0.00            
ATOM    113  O28 BCD     1       5.300  20.810  15.030  1.00  0.00            
ATOM    114  C36 BCD     1       6.910  21.690  13.430  1.00  0.00            
ATOM    115  O29 BCD     1       7.640  22.340  14.500  1.00  0.00            
ATOM    116  O30 BCD     1       2.270  23.710  13.970  1.00  0.00            
ATOM    117  H51 BCD     1       4.030  20.300  16.570  1.00  0.00            
ATOM    118  H52 BCD     1       3.480  22.580  16.130  1.00  0.00            
ATOM    119  H53 BCD     1       1.340  22.360  16.070  1.00  0.00            
ATOM    120  H54 BCD     1       2.560  21.760  13.410  1.00  0.00            
ATOM    121  H55 BCD     1       1.360  23.500  13.740  1.00  0.00            
ATOM    122  H56 BCD     1       4.790  23.660  14.130  1.00  0.00            
ATOM    123  H57 BCD     1       5.110  20.770  12.980  1.00  0.00            
ATOM    124  H58 BCD     1       7.280  20.670  13.270  1.00  0.00            
ATOM    125  H59 BCD     1       7.110  22.210  12.480  1.00  0.00            
ATOM    126  H60 BCD     1       7.460  21.840  15.300  1.00  0.00            
ATOM    127  C37 BCD     1       2.150  15.690  14.820  1.00  0.00            
ATOM    128  O31 BCD     1       1.700  15.880  13.490  1.00  0.00            
ATOM    129  C38 BCD     1       1.420  16.590  15.840  1.00  0.00            
ATOM    130  O32 BCD     1       0.030  16.490  15.890  1.00  0.00            
ATOM    131  C39 BCD     1       1.680  18.100  15.540  1.00  0.00            
ATOM    132  O33 BCD     1       1.160  18.960  16.550  1.00  0.00            
ATOM    133  C40 BCD     1       3.200  18.310  15.390  1.00  0.00            
ATOM    134  C41 BCD     1       3.880  17.270  14.520  1.00  0.00            
ATOM    135  O34 BCD     1       3.520  15.960  14.960  1.00  0.00            
ATOM    136  C42 BCD     1       5.410  17.400  14.530  1.00  0.00            
ATOM    137  O35 BCD     1       5.790  16.480  13.520  1.00  0.00            
ATOM    138  H61 BCD     1       1.920  14.660  15.090  1.00  0.00            
ATOM    139  H62 BCD     1       1.820  16.370  16.840  1.00  0.00            
ATOM    140  H63 BCD     1      -0.310  17.220  16.410  1.00  0.00            
ATOM    141  H64 BCD     1       1.230  18.270  14.550  1.00  0.00            
ATOM    142  H65 BCD     1       1.370  19.860  16.310  1.00  0.00            
ATOM    143  H66 BCD     1       3.690  18.190  16.370  1.00  0.00            
ATOM    144  H67 BCD     1       3.550  17.410  13.480  1.00  0.00            
ATOM    145  H68 BCD     1       5.690  18.440  14.320  1.00  0.00            
ATOM    146  H69 BCD     1       5.750  17.160  15.540  1.00  0.00            
ATOM    147  H70 BCD     1       6.350  15.880  14.020  1.00  0.00            
ATOM    148  N1  FC0     2      39.230  16.820  13.350  1.00  0.00            
ATOM    149  C1  FC0     2      39.860  17.980  13.090  1.00  0.00            
ATOM    150  C2  FC0     2      39.340  18.820  12.080  1.00  0.00            
ATOM    151  C3  FC0     2      39.890  20.100  11.930  1.00  0.00            
ATOM    152  C4  FC0     2      41.070  20.460  12.570  1.00  0.00            
ATOM    153  S1  FC0     2      41.760  22.120  12.440  1.00  0.00            
ATOM    154  O1  FC0     2      40.740  22.980  11.850  1.00  0.00            
ATOM    155  O2  FC0     2      42.610  22.510  13.560  1.00  0.00            
ATOM    156  N2  FC0     2      42.760  22.230  11.180  1.00  0.00            
ATOM    157  C5  FC0     2      43.370  21.080  10.930  1.00  0.00            
ATOM    158  N3  FC0     2      44.410  20.690  11.650  1.00  0.00            
ATOM    159  C6  FC0     2      44.940  19.600  11.260  1.00  0.00            
ATOM    160  C7  FC0     2      44.450  18.910  10.200  1.00  0.00            
ATOM    161  C8  FC0     2      43.380  19.300   9.490  1.00  0.00            
ATOM    162  N4  FC0     2      42.820  20.430   9.860  1.00  0.00            
ATOM    163  C9  FC0     2      41.590  19.620  13.580  1.00  0.00            
ATOM    164  C10 FC0     2      40.930  18.410  13.850  1.00  0.00            
ATOM    165  H1  FC0     2      39.510  16.180  14.080  1.00  0.00            
ATOM    166  H2  FC0     2      38.440  16.590  12.760  1.00  0.00            
ATOM    167  H3  FC0     2      38.450  18.500  11.540  1.00  0.00            
ATOM    168  H4  FC0     2      39.330  20.740  11.270  1.00  0.00            
ATOM    169  H5  FC0     2      42.120  22.350  10.410  1.00  0.00            
ATOM    170  H6  FC0     2      45.830  19.230  11.770  1.00  0.00            
ATOM    171  H7  FC0     2      44.980  17.990   9.970  1.00  0.00            
ATOM    172  H8  FC0     2      42.980  18.700   8.670  1.00  0.00            
ATOM    173  H9  FC0     2      42.440  19.960  14.170  1.00  0.00            
ATOM    174  H10 FC0     2      41.360  17.700  14.550  1.00  0.00            
TER
ENDMDL
MODEL        1
ATOM      1  C1  BCD     1      25.880  26.840  21.170  1.00  0.00            
ATOM      2  O1  BCD     1      25.840  25.610  21.870  1.00  0.00            
ATOM      3  C2  BCD     1      25.340  28.000  21.980  1.00  0.00            
ATOM      4  O2  BCD     1      26.110  27.980  23.210  1.00  0.00            
ATOM      5  C3  BCD     1      23.830  27.830  22.300  1.00  0.00            
ATOM      6  O3  BCD     1      23.440  28.940  23.140  1.00  0.00            
ATOM      7  C4  BCD     1      23.130  27.610  20.940  1.00  0.00            
ATOM      8  C5  BCD     1      23.720  26.390  20.180  1.00  0.00            
ATOM      9  O4  BCD     1      25.130  26.710  20.000  1.00  0.00            
ATOM     10  C6  BCD     1      23.020  26.170  18.830  1.00  0.00            
ATOM     11  O5  BCD     1      23.090  27.350  18.010  1.00  0.00            
ATOM     12  H1  BCD     1      26.920  27.070  20.930  1.00  0.00            
ATOM     13  H2  BCD     1      25.420  28.920  21.390  1.00  0.00            
ATOM     14  H3  BCD     1      26.120  27.120  23.640  1.00  0.00            
ATOM     15  H4  BCD     1      23.760  26.840  22.760  1.00  0.00            
ATOM     16  H5  BCD     1      22.490  29.000  23.020  1.00  0.00            
ATOM     17  H6  BCD     1      23.140  28.540  20.360  1.00  0.00            
ATOM     18  H7  BCD     1      23.670  25.530  20.850  1.00  0.00            
ATOM     19  H8  BCD     1      23.480  25.340  18.270  1.00  0.00            
ATOM     20  H9  BCD     1      22.050  25.750  19.140  1.00  0.00            
ATOM     21  H10 BCD     1      22.400  27.270  17.350  1.00  0.00            
ATOM     22  C7  BCD     1      28.240  22.260  22.410  1.00  0.00            
ATOM     23  O6  BCD     1      27.580  21.870  23.640  1.00  0.00            
ATOM     24  C8  BCD     1      28.890  23.570  22.440  1.00  0.00            
ATOM     25  O7  BCD     1      29.950  23.490  23.410  1.00  0.00            
ATOM     26  C9  BCD     1      28.080  24.840  22.520  1.00  0.00            
ATOM     27  O8  BCD     1      28.930  25.960  22.190  1.00  0.00            
ATOM     28  C10 BCD     1      26.870  24.690  21.560  1.00  0.00            
ATOM     29  C11 BCD     1      26.290  23.290  21.550  1.00  0.00            
ATOM     30  O9  BCD     1      27.290  22.280  21.390  1.00  0.00            
ATOM     31  C12 BCD     1      25.150  23.100  20.560  1.00  0.00            
ATOM     32  O10 BCD     1      25.490  23.200  19.180  1.00  0.00            
ATOM     33  H11 BCD     1      28.960  21.490  22.110  1.00  0.00            
ATOM     34  H12 BCD     1      29.440  23.650  21.490  1.00  0.00            
ATOM     35  H13 BCD     1      29.970  22.680  23.910  1.00  0.00            
ATOM     36  H14 BCD     1      27.590  24.900  23.500  1.00  0.00            
ATOM     37  H15 BCD     1      29.720  25.970  22.740  1.00  0.00            
ATOM     38  H16 BCD     1      27.260  24.940  20.570  1.00  0.00            
ATOM     39  H17 BCD     1      25.750  23.150  22.500  1.00  0.00            
ATOM     40  H18 BCD     1      24.870  22.050  20.710  1.00  0.00            
ATOM     41  H19 BCD     1      24.280  23.740  20.740  1.00  0.00            
ATOM     42  H20 BCD     1      24.960  22.490  18.800  1.00  0.00            
ATOM     43  C13 BCD     1      26.020  18.620  25.600  1.00  0.00            
ATOM     44  O11 BCD     1      24.900  19.430  25.930  1.00  0.00            
ATOM     45  C14 BCD     1      27.290  19.230  26.140  1.00  0.00            
ATOM     46  O12 BCD     1      27.370  19.490  27.540  1.00  0.00            
ATOM     47  C15 BCD     1      27.710  20.610  25.550  1.00  0.00            
ATOM     48  O13 BCD     1      29.050  21.100  25.910  1.00  0.00            
ATOM     49  C16 BCD     1      27.630  20.500  24.030  1.00  0.00            
ATOM     50  C17 BCD     1      26.390  19.750  23.500  1.00  0.00            
ATOM     51  O14 BCD     1      26.220  18.450  24.210  1.00  0.00            
ATOM     52  C18 BCD     1      26.440  19.330  22.020  1.00  0.00            
ATOM     53  O15 BCD     1      27.710  18.990  21.560  1.00  0.00            
ATOM     54  H21 BCD     1      25.890  17.610  26.020  1.00  0.00            
ATOM     55  H22 BCD     1      28.110  18.540  25.890  1.00  0.00            
ATOM     56  H23 BCD     1      27.850  18.760  27.960  1.00  0.00            
ATOM     57  H24 BCD     1      26.990  21.370  25.870  1.00  0.00            
ATOM     58  H25 BCD     1      29.020  21.290  26.850  1.00  0.00            
ATOM     59  H26 BCD     1      28.500  19.950  23.650  1.00  0.00            
ATOM     60  H27 BCD     1      25.480  20.330  23.690  1.00  0.00            
ATOM     61  H28 BCD     1      25.740  18.490  21.910  1.00  0.00            
ATOM     62  H29 BCD     1      26.140  20.160  21.380  1.00  0.00            
ATOM     63  H30 BCD     1      27.670  18.160  21.070  1.00  0.00            
ATOM     64  C19 BCD     1      21.880  19.520  28.520  1.00  0.00            
ATOM     65  O16 BCD     1      21.200  20.260  27.570  1.00  0.00            
ATOM     66  C20 BCD     1      23.060  20.230  29.080  1.00  0.00            
ATOM     67  O17 BCD     1      22.700  21.470  29.620  1.00  0.00            
ATOM     68  C21 BCD     1      24.100  20.360  27.970  1.00  0.00            
ATOM     69  O18 BCD     1      25.360  20.840  28.330  1.00  0.00            
ATOM     70  C22 BCD     1      24.370  19.100  27.180  1.00  0.00            
ATOM     71  C23 BCD     1      23.090  18.230  26.910  1.00  0.00            
ATOM     72  O19 BCD     1      22.300  18.250  28.090  1.00  0.00            
ATOM     73  C24 BCD     1      23.440  16.840  26.510  1.00  0.00            
ATOM     74  O20 BCD     1      24.270  16.100  27.390  1.00  0.00            
ATOM     75  H31 BCD     1      21.230  19.290  29.370  1.00  0.00            
ATOM     76  H32 BCD     1      23.500  19.660  29.910  1.00  0.00            
ATOM     77  H33 BCD     1      21.900  21.620  29.120  1.00  0.00            
ATOM     78  H34 BCD     1      23.700  21.090  27.250  1.00  0.00            
ATOM     79  H35 BCD     1      26.010  20.260  27.930  1.00  0.00            
ATOM     80  H36 BCD     1      25.020  18.490  27.810  1.00  0.00            
ATOM     81  H37 BCD     1      22.490  18.620  26.090  1.00  0.00            
ATOM     82  H38 BCD     1      22.520  16.280  26.310  1.00  0.00            
ATOM     83  H39 BCD     1      23.940  16.900  25.540  1.00  0.00            
ATOM     84  H40 BCD     1      24.200  15.190  27.110  1.00  0.00            
ATOM     85  C25 BCD     1      17.260  21.450  26.840  1.00  0.00            
ATOM     86  O21 BCD     1      17.850  22.680  26.250  1.00  0.00            
ATOM     87  C26 BCD     1      17.700  21.290  28.300  1.00  0.00            
ATOM     88  O22 BCD     1      17.300  22.390  29.100  1.00  0.00            
ATOM     89  C27 BCD     1      19.230  21.260  28.320  1.00  0.00            
ATOM     90  O23 BCD     1      19.680  21.170  29.670  1.00  0.00            
ATOM     91  C28 BCD     1      19.720  20.110  27.480  1.00  0.00            
ATOM     92  C29 BCD     1      19.180  20.140  26.070  1.00  0.00            
ATOM     93  O24 BCD     1      17.770  20.320  26.120  1.00  0.00            
ATOM     94  C30 BCD     1      19.440  18.930  25.250  1.00  0.00            
ATOM     95  O25 BCD     1      19.120  17.710  25.870  1.00  0.00            
ATOM     96  H41 BCD     1      16.180  21.460  26.660  1.00  0.00            
ATOM     97  H42 BCD     1      17.250  20.380  28.730  1.00  0.00            
ATOM     98  H43 BCD     1      17.440  22.310  30.050  1.00  0.00            
ATOM     99  H44 BCD     1      19.560  22.200  27.860  1.00  0.00            
ATOM    100  H45 BCD     1      19.640  22.080  29.990  1.00  0.00            
ATOM    101  H46 BCD     1      19.300  19.190  27.910  1.00  0.00            
ATOM    102  H47 BCD     1      19.570  20.980  25.460  1.00  0.00            
ATOM    103  H48 BCD     1      18.940  19.010  24.280  1.00  0.00            
ATOM    104  H49 BCD     1      20.480  18.970  24.880  1.00  0.00            
ATOM    105  H50 BCD     1      19.040  17.110  25.120  1.00  0.00            
ATOM    106  C31 BCD     1      16.910  25.940  23.950  1.00  0.00            
ATOM    107  O26 BCD     1      18.250  25.970  23.380  1.00  0.00            
ATOM    108  C32 BCD     1      16.850  26.160  25.470  1.00  0.00            
ATOM    109  O27 BCD     1      17.420  27.400  25.810  1.00  0.00            
ATOM    110  C33 BCD     1      17.620  25.000  26.220  1.00  0.00            
ATOM    111  C34 BCD     1      16.950  23.680  25.740  1.00  0.00            
ATOM    112  C35 BCD     1      16.930  23.560  24.240  1.00  0.00            
ATOM    113  O28 BCD     1      16.310  24.640  23.570  1.00  0.00            
ATOM    114  C36 BCD     1      16.220  22.250  23.800  1.00  0.00            
ATOM    115  O29 BCD     1      14.930  22.080  24.350  1.00  0.00            
ATOM    116  O30 BCD     1      17.570  25.140  27.650  1.00  0.00            
ATOM    117  H51 BCD     1      16.250  26.710  23.540  1.00  0.00            
ATOM    118  H52 BCD     1      15.820  26.060  25.840  1.00  0.00            
ATOM    119  H53 BCD     1      17.210  27.400  26.750  1.00  0.00            
ATOM    120  H54 BCD     1      18.640  24.830  25.870  1.00  0.00            
ATOM    121  H55 BCD     1      17.690  24.250  28.000  1.00  0.00            
ATOM    122  H56 BCD     1      15.920  23.590  26.120  1.00  0.00            
ATOM    123  H57 BCD     1      17.980  23.470  23.940  1.00  0.00            
ATOM    124  H58 BCD     1      16.320  22.130  22.710  1.00  0.00            
ATOM    125  H59 BCD     1      16.930  21.470  24.130  1.00  0.00            
ATOM    126  H60 BCD     1      14.480  22.900  24.130  1.00  0.00            
ATOM    127  C37 BCD     1      20.660  27.790  20.680  1.00  0.00            
ATOM    128  O31 BCD     1      21.780  27.160  21.330  1.00  0.00            
ATOM    129  C38 BCD     1      19.990  28.750  21.610  1.00  0.00            
ATOM    130  O32 BCD     1      20.910  29.740  22.030  1.00  0.00            
ATOM    131  C39 BCD     1      19.240  28.060  22.820  1.00  0.00            
ATOM    132  O33 BCD     1      18.380  28.940  23.560  1.00  0.00            
ATOM    133  C40 BCD     1      18.510  26.840  22.300  1.00  0.00            
ATOM    134  C41 BCD     1      19.290  25.940  21.290  1.00  0.00            
ATOM    135  O34 BCD     1      19.650  26.870  20.310  1.00  0.00            
ATOM    136  C42 BCD     1      18.430  24.840  20.690  1.00  0.00            
ATOM    137  O35 BCD     1      19.190  24.220  19.610  1.00  0.00            
ATOM    138  H61 BCD     1      21.010  28.370  19.820  1.00  0.00            
ATOM    139  H62 BCD     1      19.270  29.330  21.010  1.00  0.00            
ATOM    140  H63 BCD     1      21.100  30.210  21.210  1.00  0.00            
ATOM    141  H64 BCD     1      20.050  27.660  23.450  1.00  0.00            
ATOM    142  H65 BCD     1      18.000  28.520  24.330  1.00  0.00            
ATOM    143  H66 BCD     1      17.560  27.170  21.870  1.00  0.00            
ATOM    144  H67 BCD     1      20.130  25.470  21.810  1.00  0.00            
ATOM    145  H68 BCD     1      18.210  24.060  21.440  1.00  0.00            
ATOM    146  H69 BCD     1      17.450  25.170  20.320  1.00  0.00            
ATOM    147  H70 BCD     1      19.650  24.850  19.050  1.00  0.00            
ATOM    148  N1  FC0     2      26.920  26.600  25.800  1.00  0.00            
ATOM    149  C1  FC0     2      25.760  25.830  25.630  1.00  0.00            
ATOM    150  C2  FC0     2      25.910  24.440  25.710  1.00  0.00            
ATOM    151  C3  FC0     2      24.790  23.580  25.610  1.00  0.00            
ATOM    152  C4  FC0     2      23.500  24.120  25.370  1.00  0.00            
ATOM    153  S1  FC0     2      22.020  23.050  25.260  1.00  0.00            
ATOM    154  O1  FC0     2      22.380  21.690  24.830  1.00  0.00            
ATOM    155  O2  FC0     2      21.140  23.310  26.390  1.00  0.00            
ATOM    156  N2  FC0     2      20.990  23.620  24.220  1.00  0.00            
ATOM    157  C5  FC0     2      20.870  22.970  23.060  1.00  0.00            
ATOM    158  N3  FC0     2      21.900  23.060  22.180  1.00  0.00            
ATOM    159  C6  FC0     2      21.810  22.280  21.110  1.00  0.00            
ATOM    160  C7  FC0     2      20.680  21.490  20.900  1.00  0.00            
ATOM    161  C8  FC0     2      19.630  21.520  21.850  1.00  0.00            
ATOM    162  N4  FC0     2      19.770  22.280  22.930  1.00  0.00            
ATOM    163  C9  FC0     2      23.360  25.490  25.420  1.00  0.00            
ATOM    164  C10 FC0     2      24.500  26.360  25.530  1.00  0.00            
ATOM    165  H1  FC0     2      26.900  27.510  26.220  1.00  0.00            
ATOM    166  H2  FC0     2      27.800  26.090  25.840  1.00  0.00            
ATOM    167  H3  FC0     2      26.860  23.980  25.960  1.00  0.00            
ATOM    168  H4  FC0     2      24.970  22.520  25.760  1.00  0.00            
ATOM    169  H5  FC0     2      20.090  23.550  24.680  1.00  0.00            
ATOM    170  H6  FC0     2      22.580  22.320  20.350  1.00  0.00            
ATOM    171  H7  FC0     2      20.630  20.800  20.070  1.00  0.00            
ATOM    172  H8  FC0     2      18.860  20.770  21.690  1.00  0.00            
ATOM    173  H9  FC0     2      22.370  25.920  25.260  1.00  0.00            
ATOM    174  H10 FC0     2      24.280  27.420  25.550  1.00  0.00            
TER
ENDMDL
MODEL        1
ATOM      1  C1  BCD     1      34.460  12.460  22.880  1.00  0.00            
ATOM      2  O1  BCD     1      33.920  12.550  21.580  1.00  0.00            
ATOM      3  C2  BCD     1      34.770  13.780  23.490  1.00  0.00            
ATOM      4  O2  BCD     1      33.630  14.630  23.480  1.00  0.00            
ATOM      5  C3  BCD     1      35.930  14.460  22.760  1.00  0.00            
ATOM      6  O3  BCD     1      36.290  15.760  23.380  1.00  0.00            
ATOM      7  C4  BCD     1      37.160  13.570  22.610  1.00  0.00            
ATOM      8  C5  BCD     1      36.760  12.150  22.090  1.00  0.00            
ATOM      9  O4  BCD     1      35.640  11.650  22.860  1.00  0.00            
ATOM     10  C6  BCD     1      37.950  11.190  22.020  1.00  0.00            
ATOM     11  O5  BCD     1      38.520  10.950  23.300  1.00  0.00            
ATOM     12  H1  BCD     1      33.790  11.900  23.540  1.00  0.00            
ATOM     13  H2  BCD     1      34.980  13.500  24.530  1.00  0.00            
ATOM     14  H3  BCD     1      33.770  15.320  24.140  1.00  0.00            
ATOM     15  H4  BCD     1      35.670  14.590  21.700  1.00  0.00            
ATOM     16  H5  BCD     1      37.030  16.040  22.820  1.00  0.00            
ATOM     17  H6  BCD     1      37.660  13.460  23.590  1.00  0.00            
ATOM     18  H7  BCD     1      36.370  12.390  21.090  1.00  0.00            
ATOM     19  H8  BCD     1      37.600  10.320  21.450  1.00  0.00            
ATOM     20  H9  BCD     1      38.690  11.680  21.380  1.00  0.00            
ATOM     21  H10 BCD     1      39.200  10.300  23.150  1.00  0.00            
ATOM     22  C7  BCD     1      30.800  10.950  19.430  1.00  0.00            
ATOM     23  O6  BCD     1      31.260  11.340  18.120  1.00  0.00            
ATOM     24  C8  BCD     1      30.500  12.240  20.320  1.00  0.00            
ATOM     25  O7  BCD     1      29.750  13.170  19.640  1.00  0.00            
ATOM     26  C9  BCD     1      31.750  12.860  20.820  1.00  0.00            
ATOM     27  O8  BCD     1      31.460  13.850  21.880  1.00  0.00            
ATOM     28  C10 BCD     1      32.730  11.810  21.330  1.00  0.00            
ATOM     29  C11 BCD     1      32.980  10.710  20.370  1.00  0.00            
ATOM     30  O9  BCD     1      31.740  10.100  20.090  1.00  0.00            
ATOM     31  C12 BCD     1      34.010   9.660  20.900  1.00  0.00            
ATOM     32  O10 BCD     1      33.550   8.880  22.050  1.00  0.00            
ATOM     33  H11 BCD     1      29.810  10.490  19.380  1.00  0.00            
ATOM     34  H12 BCD     1      29.810  11.870  21.090  1.00  0.00            
ATOM     35  H13 BCD     1      29.910  13.950  20.180  1.00  0.00            
ATOM     36  H14 BCD     1      32.200  13.320  19.930  1.00  0.00            
ATOM     37  H15 BCD     1      32.250  14.070  22.380  1.00  0.00            
ATOM     38  H16 BCD     1      32.380  11.270  22.220  1.00  0.00            
ATOM     39  H17 BCD     1      33.390  11.210  19.470  1.00  0.00            
ATOM     40  H18 BCD     1      34.200   8.950  20.090  1.00  0.00            
ATOM     41  H19 BCD     1      34.940  10.230  21.030  1.00  0.00            
ATOM     42  H20 BCD     1      33.110   8.090  21.730  1.00  0.00            
ATOM     43  C13 BCD     1      30.650  10.550  14.110  1.00  0.00            
ATOM     44  O11 BCD     1      31.770  11.380  13.720  1.00  0.00            
ATOM     45  C14 BCD     1      29.620  11.390  14.780  1.00  0.00            
ATOM     46  O12 BCD     1      29.100  12.370  13.920  1.00  0.00            
ATOM     47  C15 BCD     1      30.120  12.010  16.050  1.00  0.00            
ATOM     48  O13 BCD     1      29.010  12.730  16.730  1.00  0.00            
ATOM     49  C16 BCD     1      30.630  10.850  16.960  1.00  0.00            
ATOM     50  C17 BCD     1      31.690  10.100  16.170  1.00  0.00            
ATOM     51  O14 BCD     1      31.040   9.570  15.000  1.00  0.00            
ATOM     52  C18 BCD     1      32.280   9.010  17.100  1.00  0.00            
ATOM     53  O15 BCD     1      33.200   8.120  16.470  1.00  0.00            
ATOM     54  H21 BCD     1      30.320   9.990  13.230  1.00  0.00            
ATOM     55  H22 BCD     1      28.760  10.760  15.050  1.00  0.00            
ATOM     56  H23 BCD     1      28.770  13.080  14.480  1.00  0.00            
ATOM     57  H24 BCD     1      30.970  12.670  15.830  1.00  0.00            
ATOM     58  H25 BCD     1      29.300  13.130  17.550  1.00  0.00            
ATOM     59  H26 BCD     1      29.840  10.140  17.260  1.00  0.00            
ATOM     60  H27 BCD     1      32.560  10.690  15.880  1.00  0.00            
ATOM     61  H28 BCD     1      32.850   9.430  17.930  1.00  0.00            
ATOM     62  H29 BCD     1      31.470   8.410  17.530  1.00  0.00            
ATOM     63  H30 BCD     1      33.290   7.480  17.190  1.00  0.00            
ATOM     64  C19 BCD     1      34.540  11.970  10.940  1.00  0.00            
ATOM     65  O16 BCD     1      35.310  12.420  12.030  1.00  0.00            
ATOM     66  C20 BCD     1      33.320  12.820  10.700  1.00  0.00            
ATOM     67  O17 BCD     1      33.540  14.120  10.230  1.00  0.00            
ATOM     68  C21 BCD     1      32.420  12.760  12.010  1.00  0.00            
ATOM     69  O18 BCD     1      31.130  13.450  11.960  1.00  0.00            
ATOM     70  C22 BCD     1      32.160  11.300  12.370  1.00  0.00            
ATOM     71  C23 BCD     1      33.400  10.410  12.380  1.00  0.00            
ATOM     72  O19 BCD     1      34.080  10.620  11.160  1.00  0.00            
ATOM     73  C24 BCD     1      33.060   8.970  12.630  1.00  0.00            
ATOM     74  O20 BCD     1      32.000   8.550  11.800  1.00  0.00            
ATOM     75  H31 BCD     1      35.100  11.970  10.000  1.00  0.00            
ATOM     76  H32 BCD     1      32.800  12.260   9.910  1.00  0.00            
ATOM     77  H33 BCD     1      33.900  14.530  11.020  1.00  0.00            
ATOM     78  H34 BCD     1      33.050  13.200  12.790  1.00  0.00            
ATOM     79  H35 BCD     1      30.570  13.030  12.620  1.00  0.00            
ATOM     80  H36 BCD     1      31.370  10.940  11.700  1.00  0.00            
ATOM     81  H37 BCD     1      34.040  10.650  13.240  1.00  0.00            
ATOM     82  H38 BCD     1      33.960   8.410  12.340  1.00  0.00            
ATOM     83  H39 BCD     1      32.810   8.840  13.690  1.00  0.00            
ATOM     84  H40 BCD     1      32.070   8.920  10.920  1.00  0.00            
ATOM     85  C25 BCD     1      38.580  14.820  12.710  1.00  0.00            
ATOM     86  O21 BCD     1      38.720  14.280  14.020  1.00  0.00            
ATOM     87  C26 BCD     1      37.210  15.510  12.620  1.00  0.00            
ATOM     88  O22 BCD     1      37.220  16.510  13.680  1.00  0.00            
ATOM     89  C27 BCD     1      36.030  14.610  12.730  1.00  0.00            
ATOM     90  O23 BCD     1      34.770  15.290  12.390  1.00  0.00            
ATOM     91  C28 BCD     1      36.220  13.460  11.720  1.00  0.00            
ATOM     92  C29 BCD     1      37.600  12.870  11.720  1.00  0.00            
ATOM     93  O24 BCD     1      38.670  13.870  11.720  1.00  0.00            
ATOM     94  C30 BCD     1      37.970  11.930  10.600  1.00  0.00            
ATOM     95  O25 BCD     1      37.880  12.550   9.320  1.00  0.00            
ATOM     96  H41 BCD     1      39.400  15.500  12.470  1.00  0.00            
ATOM     97  H42 BCD     1      37.240  15.940  11.610  1.00  0.00            
ATOM     98  H43 BCD     1      37.110  16.040  14.510  1.00  0.00            
ATOM     99  H44 BCD     1      36.000  14.330  13.790  1.00  0.00            
ATOM    100  H45 BCD     1      34.630  16.010  13.010  1.00  0.00            
ATOM    101  H46 BCD     1      36.040  13.800  10.690  1.00  0.00            
ATOM    102  H47 BCD     1      37.820  12.270  12.610  1.00  0.00            
ATOM    103  H48 BCD     1      39.010  11.590  10.670  1.00  0.00            
ATOM    104  H49 BCD     1      37.330  11.040  10.690  1.00  0.00            
ATOM    105  H50 BCD     1      38.130  11.980   8.590  1.00  0.00            
ATOM    106  C31 BCD     1      41.380  14.400  17.180  1.00  0.00            
ATOM    107  O26 BCD     1      40.220  14.630  18.020  1.00  0.00            
ATOM    108  C32 BCD     1      41.460  15.620  16.230  1.00  0.00            
ATOM    109  O27 BCD     1      41.510  16.870  16.920  1.00  0.00            
ATOM    110  C33 BCD     1      40.220  15.630  15.330  1.00  0.00            
ATOM    111  C34 BCD     1      40.030  14.240  14.640  1.00  0.00            
ATOM    112  C35 BCD     1      40.030  13.120  15.670  1.00  0.00            
ATOM    113  O28 BCD     1      41.270  13.220  16.430  1.00  0.00            
ATOM    114  C36 BCD     1      39.870  11.720  15.140  1.00  0.00            
ATOM    115  O29 BCD     1      40.740  11.470  14.010  1.00  0.00            
ATOM    116  O30 BCD     1      40.390  16.710  14.420  1.00  0.00            
ATOM    117  H51 BCD     1      42.320  14.330  17.750  1.00  0.00            
ATOM    118  H52 BCD     1      42.330  15.400  15.600  1.00  0.00            
ATOM    119  H53 BCD     1      41.820  17.560  16.330  1.00  0.00            
ATOM    120  H54 BCD     1      39.310  15.730  15.940  1.00  0.00            
ATOM    121  H55 BCD     1      39.860  17.440  14.760  1.00  0.00            
ATOM    122  H56 BCD     1      40.820  14.180  13.890  1.00  0.00            
ATOM    123  H57 BCD     1      39.290  13.330  16.450  1.00  0.00            
ATOM    124  H58 BCD     1      40.120  11.040  15.960  1.00  0.00            
ATOM    125  H59 BCD     1      38.810  11.540  14.910  1.00  0.00            
ATOM    126  H60 BCD     1      40.480  12.070  13.310  1.00  0.00            
ATOM    127  C37 BCD     1      39.230  14.590  21.990  1.00  0.00            
ATOM    128  O31 BCD     1      37.880  14.270  21.610  1.00  0.00            
ATOM    129  C38 BCD     1      39.610  15.970  21.460  1.00  0.00            
ATOM    130  O32 BCD     1      38.620  16.980  21.910  1.00  0.00            
ATOM    131  C39 BCD     1      39.660  15.940  19.930  1.00  0.00            
ATOM    132  O33 BCD     1      40.240  17.170  19.470  1.00  0.00            
ATOM    133  C40 BCD     1      40.510  14.770  19.430  1.00  0.00            
ATOM    134  C41 BCD     1      40.100  13.500  20.050  1.00  0.00            
ATOM    135  O34 BCD     1      40.140  13.640  21.470  1.00  0.00            
ATOM    136  C42 BCD     1      41.040  12.310  19.810  1.00  0.00            
ATOM    137  O35 BCD     1      42.320  12.480  20.430  1.00  0.00            
ATOM    138  H61 BCD     1      39.330  14.510  23.080  1.00  0.00            
ATOM    139  H62 BCD     1      40.620  16.320  21.730  1.00  0.00            
ATOM    140  H63 BCD     1      38.860  17.830  21.520  1.00  0.00            
ATOM    141  H64 BCD     1      38.660  15.860  19.490  1.00  0.00            
ATOM    142  H65 BCD     1      40.610  16.990  18.600  1.00  0.00            
ATOM    143  H66 BCD     1      41.570  14.910  19.660  1.00  0.00            
ATOM    144  H67 BCD     1      39.070  13.240  19.790  1.00  0.00            
ATOM    145  H68 BCD     1      40.490  11.480  20.270  1.00  0.00            
ATOM    146  H69 BCD     1      41.130  12.050  18.750  1.00  0.00            
ATOM    147  H70 BCD     1      42.810  13.200  20.030  1.00  0.00            
ATOM    148  N1  FC0     2      30.020  15.400  16.690  1.00  0.00            
ATOM    149  C1  FC0     2      31.380  15.250  16.780  1.00  0.00            
ATOM    150  C2  FC0     2      32.270  14.980  15.740  1.00  0.00            
ATOM    151  C3  FC0     2      33.640  14.870  15.980  1.00  0.00            
ATOM    152  C4  FC0     2      34.210  15.170  17.260  1.00  0.00            
ATOM    153  S1  FC0     2      36.020  15.220  17.610  1.00  0.00            
ATOM    154  O1  FC0     2      36.860  15.240  16.410  1.00  0.00            
ATOM    155  O2  FC0     2      36.260  16.220  18.600  1.00  0.00            
ATOM    156  N2  FC0     2      36.490  13.860  18.310  1.00  0.00            
ATOM    157  C5  FC0     2      36.380  12.720  17.680  1.00  0.00            
ATOM    158  N3  FC0     2      37.510  12.040  17.890  1.00  0.00            
ATOM    159  C6  FC0     2      37.600  10.860  17.400  1.00  0.00            
ATOM    160  C7  FC0     2      36.740  10.480  16.400  1.00  0.00            
ATOM    161  C8  FC0     2      35.600  11.250  16.240  1.00  0.00            
ATOM    162  N4  FC0     2      35.390  12.400  16.860  1.00  0.00            
ATOM    163  C9  FC0     2      33.310  15.370  18.350  1.00  0.00            
ATOM    164  C10 FC0     2      31.930  15.490  18.030  1.00  0.00            
ATOM    165  H1  FC0     2      29.470  15.790  17.450  1.00  0.00            
ATOM    166  H2  FC0     2      29.750  15.230  15.730  1.00  0.00            
ATOM    167  H3  FC0     2      31.920  14.570  14.790  1.00  0.00            
ATOM    168  H4  FC0     2      34.320  14.520  15.210  1.00  0.00            
ATOM    169  H5  FC0     2      37.450  13.940  18.630  1.00  0.00            
ATOM    170  H6  FC0     2      38.530  10.330  17.590  1.00  0.00            
ATOM    171  H7  FC0     2      36.920   9.590  15.810  1.00  0.00            
ATOM    172  H8  FC0     2      34.830  11.020  15.500  1.00  0.00            
ATOM    173  H9  FC0     2      33.690  15.420  19.370  1.00  0.00            
ATOM    174  H10 FC0     2      31.220  15.650  18.840  1.00  0.00            
TER
ENDMDL
MODEL        1
ATOM      1  C1  BCD     1      38.250  22.180  18.870  1.00  0.00            
ATOM      2  O1  BCD     1      37.180  21.310  19.300  1.00  0.00            
ATOM      3  C2  BCD     1      38.530  23.210  19.860  1.00  0.00            
ATOM      4  O2  BCD     1      38.710  22.630  21.170  1.00  0.00            
ATOM      5  C3  BCD     1      37.440  24.340  19.840  1.00  0.00            
ATOM      6  O3  BCD     1      37.830  25.450  20.690  1.00  0.00            
ATOM      7  C4  BCD     1      36.950  24.790  18.500  1.00  0.00            
ATOM      8  C5  BCD     1      36.760  23.610  17.630  1.00  0.00            
ATOM      9  O4  BCD     1      37.900  22.690  17.630  1.00  0.00            
ATOM     10  C6  BCD     1      36.630  24.000  16.130  1.00  0.00            
ATOM     11  O5  BCD     1      37.780  24.760  15.690  1.00  0.00            
ATOM     12  H1  BCD     1      39.160  21.610  18.650  1.00  0.00            
ATOM     13  H2  BCD     1      39.500  23.610  19.540  1.00  0.00            
ATOM     14  H3  BCD     1      38.310  21.760  21.180  1.00  0.00            
ATOM     15  H4  BCD     1      36.470  23.900  20.110  1.00  0.00            
ATOM     16  H5  BCD     1      38.740  25.740  20.660  1.00  0.00            
ATOM     17  H6  BCD     1      37.660  25.530  18.120  1.00  0.00            
ATOM     18  H7  BCD     1      35.890  22.980  17.890  1.00  0.00            
ATOM     19  H8  BCD     1      36.540  23.060  15.580  1.00  0.00            
ATOM     20  H9  BCD     1      35.710  24.560  15.930  1.00  0.00            
ATOM     21  H10 BCD     1      38.470  24.100  15.780  1.00  0.00            
ATOM     22  C7  BCD     1      36.460  17.380  19.710  1.00  0.00            
ATOM     23  O6  BCD     1      35.350  17.870  20.520  1.00  0.00            
ATOM     24  C8  BCD     1      37.700  17.820  20.330  1.00  0.00            
ATOM     25  O7  BCD     1      37.790  17.160  21.560  1.00  0.00            
ATOM     26  C9  BCD     1      37.800  19.290  20.340  1.00  0.00            
ATOM     27  O8  BCD     1      39.140  19.710  20.740  1.00  0.00            
ATOM     28  C10 BCD     1      37.380  19.930  19.030  1.00  0.00            
ATOM     29  C11 BCD     1      36.140  19.340  18.340  1.00  0.00            
ATOM     30  O9  BCD     1      36.290  17.950  18.420  1.00  0.00            
ATOM     31  C12 BCD     1      35.920  19.790  16.960  1.00  0.00            
ATOM     32  O10 BCD     1      37.030  19.560  16.090  1.00  0.00            
ATOM     33  H11 BCD     1      36.370  16.300  19.560  1.00  0.00            
ATOM     34  H12 BCD     1      38.490  17.490  19.640  1.00  0.00            
ATOM     35  H13 BCD     1      36.870  17.090  21.820  1.00  0.00            
ATOM     36  H14 BCD     1      37.050  19.680  21.050  1.00  0.00            
ATOM     37  H15 BCD     1      39.480  18.940  21.220  1.00  0.00            
ATOM     38  H16 BCD     1      38.240  19.830  18.360  1.00  0.00            
ATOM     39  H17 BCD     1      35.260  19.600  18.940  1.00  0.00            
ATOM     40  H18 BCD     1      35.030  19.250  16.630  1.00  0.00            
ATOM     41  H19 BCD     1      35.660  20.850  16.800  1.00  0.00            
ATOM     42  H20 BCD     1      37.350  18.660  16.170  1.00  0.00            
ATOM     43  C13 BCD     1      31.670  16.700  22.000  1.00  0.00            
ATOM     44  O11 BCD     1      31.570  17.870  22.790  1.00  0.00            
ATOM     45  C14 BCD     1      32.870  15.940  22.530  1.00  0.00            
ATOM     46  O12 BCD     1      32.710  15.510  23.830  1.00  0.00            
ATOM     47  C15 BCD     1      34.180  16.660  22.200  1.00  0.00            
ATOM     48  O13 BCD     1      35.260  15.950  22.650  1.00  0.00            
ATOM     49  C16 BCD     1      34.250  16.970  20.740  1.00  0.00            
ATOM     50  C17 BCD     1      32.980  17.610  20.120  1.00  0.00            
ATOM     51  O14 BCD     1      31.850  16.920  20.630  1.00  0.00            
ATOM     52  C18 BCD     1      32.860  17.470  18.600  1.00  0.00            
ATOM     53  O15 BCD     1      33.090  16.170  18.110  1.00  0.00            
ATOM     54  H21 BCD     1      30.800  16.050  22.150  1.00  0.00            
ATOM     55  H22 BCD     1      32.900  15.050  21.880  1.00  0.00            
ATOM     56  H23 BCD     1      32.690  16.200  24.490  1.00  0.00            
ATOM     57  H24 BCD     1      34.010  17.570  22.790  1.00  0.00            
ATOM     58  H25 BCD     1      35.230  15.780  23.600  1.00  0.00            
ATOM     59  H26 BCD     1      34.490  16.010  20.260  1.00  0.00            
ATOM     60  H27 BCD     1      32.920  18.680  20.380  1.00  0.00            
ATOM     61  H28 BCD     1      31.820  17.730  18.360  1.00  0.00            
ATOM     62  H29 BCD     1      33.500  18.250  18.180  1.00  0.00            
ATOM     63  H30 BCD     1      33.470  16.340  17.240  1.00  0.00            
ATOM     64  C19 BCD     1      29.880  19.940  25.780  1.00  0.00            
ATOM     65  O16 BCD     1      30.240  21.110  25.130  1.00  0.00            
ATOM     66  C20 BCD     1      31.020  19.010  26.220  1.00  0.00            
ATOM     67  O17 BCD     1      31.820  19.710  27.110  1.00  0.00            
ATOM     68  C21 BCD     1      31.810  18.460  25.020  1.00  0.00            
ATOM     69  O18 BCD     1      32.820  17.570  25.430  1.00  0.00            
ATOM     70  C22 BCD     1      30.910  17.870  23.990  1.00  0.00            
ATOM     71  C23 BCD     1      29.680  18.610  23.770  1.00  0.00            
ATOM     72  O19 BCD     1      29.140  19.180  24.950  1.00  0.00            
ATOM     73  C24 BCD     1      28.580  17.810  23.130  1.00  0.00            
ATOM     74  O20 BCD     1      27.890  16.960  24.130  1.00  0.00            
ATOM     75  H31 BCD     1      29.290  20.100  26.690  1.00  0.00            
ATOM     76  H32 BCD     1      30.590  18.110  26.680  1.00  0.00            
ATOM     77  H33 BCD     1      32.570  19.200  27.430  1.00  0.00            
ATOM     78  H34 BCD     1      32.220  19.370  24.560  1.00  0.00            
ATOM     79  H35 BCD     1      33.540  18.050  25.840  1.00  0.00            
ATOM     80  H36 BCD     1      30.670  16.830  24.270  1.00  0.00            
ATOM     81  H37 BCD     1      29.930  19.440  23.090  1.00  0.00            
ATOM     82  H38 BCD     1      27.920  18.500  22.600  1.00  0.00            
ATOM     83  H39 BCD     1      29.060  17.150  22.400  1.00  0.00            
ATOM     84  H40 BCD     1      27.430  17.570  24.710  1.00  0.00            
ATOM     85  C25 BCD     1      29.830  25.210  25.540  1.00  0.00            
ATOM     86  O21 BCD     1      30.510  25.500  24.290  1.00  0.00            
ATOM     87  C26 BCD     1      30.810  24.470  26.480  1.00  0.00            
ATOM     88  O22 BCD     1      31.970  25.330  26.620  1.00  0.00            
ATOM     89  C27 BCD     1      31.170  23.080  26.020  1.00  0.00            
ATOM     90  O23 BCD     1      31.890  22.380  27.070  1.00  0.00            
ATOM     91  C28 BCD     1      29.870  22.340  25.710  1.00  0.00            
ATOM     92  C29 BCD     1      28.970  23.130  24.790  1.00  0.00            
ATOM     93  O24 BCD     1      28.670  24.400  25.300  1.00  0.00            
ATOM     94  C30 BCD     1      27.730  22.330  24.430  1.00  0.00            
ATOM     95  O25 BCD     1      26.910  22.010  25.560  1.00  0.00            
ATOM     96  H41 BCD     1      29.470  26.070  26.120  1.00  0.00            
ATOM     97  H42 BCD     1      30.320  24.440  27.460  1.00  0.00            
ATOM     98  H43 BCD     1      32.680  24.830  27.030  1.00  0.00            
ATOM     99  H44 BCD     1      31.880  23.180  25.190  1.00  0.00            
ATOM    100  H45 BCD     1      31.880  21.460  26.790  1.00  0.00            
ATOM    101  H46 BCD     1      29.410  22.100  26.680  1.00  0.00            
ATOM    102  H47 BCD     1      29.520  23.260  23.850  1.00  0.00            
ATOM    103  H48 BCD     1      27.030  22.780  23.700  1.00  0.00            
ATOM    104  H49 BCD     1      28.040  21.390  23.960  1.00  0.00            
ATOM    105  H50 BCD     1      26.260  21.450  25.120  1.00  0.00            
ATOM    106  C31 BCD     1      31.800  28.330  21.780  1.00  0.00            
ATOM    107  O26 BCD     1      32.770  27.350  21.310  1.00  0.00            
ATOM    108  C32 BCD     1      32.090  28.710  23.270  1.00  0.00            
ATOM    109  O27 BCD     1      33.420  29.310  23.330  1.00  0.00            
ATOM    110  C33 BCD     1      31.810  27.490  24.100  1.00  0.00            
ATOM    111  C34 BCD     1      30.420  26.840  23.860  1.00  0.00            
ATOM    112  C35 BCD     1      30.150  26.680  22.350  1.00  0.00            
ATOM    113  O28 BCD     1      30.470  27.920  21.680  1.00  0.00            
ATOM    114  C36 BCD     1      28.650  26.360  22.070  1.00  0.00            
ATOM    115  O29 BCD     1      27.790  27.260  22.670  1.00  0.00            
ATOM    116  O30 BCD     1      31.880  27.750  25.440  1.00  0.00            
ATOM    117  H51 BCD     1      31.880  29.200  21.110  1.00  0.00            
ATOM    118  H52 BCD     1      31.330  29.420  23.630  1.00  0.00            
ATOM    119  H53 BCD     1      33.740  29.330  24.240  1.00  0.00            
ATOM    120  H54 BCD     1      32.580  26.770  23.800  1.00  0.00            
ATOM    121  H55 BCD     1      31.910  26.870  25.820  1.00  0.00            
ATOM    122  H56 BCD     1      29.590  27.320  24.380  1.00  0.00            
ATOM    123  H57 BCD     1      30.680  25.830  21.900  1.00  0.00            
ATOM    124  H58 BCD     1      28.440  26.260  20.990  1.00  0.00            
ATOM    125  H59 BCD     1      28.550  25.340  22.470  1.00  0.00            
ATOM    126  H60 BCD     1      26.940  26.840  22.820  1.00  0.00            
ATOM    127  C37 BCD     1      35.270  26.560  18.100  1.00  0.00            
ATOM    128  O31 BCD     1      35.610  25.310  18.720  1.00  0.00            
ATOM    129  C38 BCD     1      35.680  27.800  18.970  1.00  0.00            
ATOM    130  O32 BCD     1      37.030  27.930  19.230  1.00  0.00            
ATOM    131  C39 BCD     1      34.830  27.720  20.250  1.00  0.00            
ATOM    132  O33 BCD     1      35.070  28.910  21.030  1.00  0.00            
ATOM    133  C40 BCD     1      33.370  27.600  20.040  1.00  0.00            
ATOM    134  C41 BCD     1      33.030  26.460  19.060  1.00  0.00            
ATOM    135  O34 BCD     1      33.810  26.670  17.880  1.00  0.00            
ATOM    136  C42 BCD     1      31.610  26.380  18.540  1.00  0.00            
ATOM    137  O35 BCD     1      31.360  25.120  17.910  1.00  0.00            
ATOM    138  H61 BCD     1      35.690  26.670  17.090  1.00  0.00            
ATOM    139  H62 BCD     1      35.400  28.730  18.460  1.00  0.00            
ATOM    140  H63 BCD     1      37.260  27.240  19.850  1.00  0.00            
ATOM    141  H64 BCD     1      35.250  26.830  20.730  1.00  0.00            
ATOM    142  H65 BCD     1      34.740  28.740  21.920  1.00  0.00            
ATOM    143  H66 BCD     1      33.030  28.560  19.640  1.00  0.00            
ATOM    144  H67 BCD     1      33.290  25.510  19.540  1.00  0.00            
ATOM    145  H68 BCD     1      30.980  26.360  19.440  1.00  0.00            
ATOM    146  H69 BCD     1      31.250  27.230  17.940  1.00  0.00            
ATOM    147  H70 BCD     1      32.150  24.910  17.400  1.00  0.00            
ATOM    148  N1  FC0     2      34.870  25.670  25.590  1.00  0.00            
ATOM    149  C1  FC0     2      34.590  24.620  24.710  1.00  0.00            
ATOM    150  C2  FC0     2      34.390  24.930  23.360  1.00  0.00            
ATOM    151  C3  FC0     2      34.270  23.890  22.340  1.00  0.00            
ATOM    152  C4  FC0     2      34.230  22.580  22.800  1.00  0.00            
ATOM    153  S1  FC0     2      33.980  21.220  21.680  1.00  0.00            
ATOM    154  O1  FC0     2      34.160  21.770  20.340  1.00  0.00            
ATOM    155  O2  FC0     2      34.560  20.000  22.180  1.00  0.00            
ATOM    156  N2  FC0     2      32.370  20.700  21.870  1.00  0.00            
ATOM    157  C5  FC0     2      31.330  21.390  21.310  1.00  0.00            
ATOM    158  N3  FC0     2      31.310  22.720  21.360  1.00  0.00            
ATOM    159  C6  FC0     2      30.370  23.330  20.590  1.00  0.00            
ATOM    160  C7  FC0     2      29.450  22.570  19.860  1.00  0.00            
ATOM    161  C8  FC0     2      29.440  21.150  20.030  1.00  0.00            
ATOM    162  N4  FC0     2      30.370  20.570  20.790  1.00  0.00            
ATOM    163  C9  FC0     2      34.330  22.280  24.170  1.00  0.00            
ATOM    164  C10 FC0     2      34.550  23.320  25.110  1.00  0.00            
ATOM    165  H1  FC0     2      34.920  26.610  25.230  1.00  0.00            
ATOM    166  H2  FC0     2      35.270  25.500  26.500  1.00  0.00            
ATOM    167  H3  FC0     2      34.450  25.990  23.150  1.00  0.00            
ATOM    168  H4  FC0     2      34.240  24.140  21.280  1.00  0.00            
ATOM    169  H5  FC0     2      32.260  19.700  21.770  1.00  0.00            
ATOM    170  H6  FC0     2      30.390  24.420  20.480  1.00  0.00            
ATOM    171  H7  FC0     2      28.700  23.040  19.240  1.00  0.00            
ATOM    172  H8  FC0     2      28.650  20.530  19.610  1.00  0.00            
ATOM    173  H9  FC0     2      34.210  21.260  24.530  1.00  0.00            
ATOM    174  H10 FC0     2      34.650  23.010  26.150  1.00  0.00            
TER
ENDMDL
MODEL        1
ATOM      1  C1  BCD     1      37.540  23.410  18.530  1.00  0.00            
ATOM      2  O1  BCD     1      37.710  24.620  19.190  1.00  0.00            
ATOM      3  C2  BCD     1      38.860  22.620  18.300  1.00  0.00            
ATOM      4  O2  BCD     1      39.450  22.310  19.560  1.00  0.00            
ATOM      5  C3  BCD     1      39.780  23.440  17.430  1.00  0.00            
ATOM      6  O3  BCD     1      40.970  22.700  17.190  1.00  0.00            
ATOM      7  C4  BCD     1      39.060  23.810  16.150  1.00  0.00            
ATOM      8  C5  BCD     1      37.650  24.310  16.310  1.00  0.00            
ATOM      9  O4  BCD     1      36.980  23.470  17.220  1.00  0.00            
ATOM     10  C6  BCD     1      37.000  24.230  15.000  1.00  0.00            
ATOM     11  O5  BCD     1      35.670  24.750  15.040  1.00  0.00            
ATOM     12  H1  BCD     1      36.880  22.810  19.180  1.00  0.00            
ATOM     13  H2  BCD     1      38.660  21.620  17.890  1.00  0.00            
ATOM     14  H3  BCD     1      39.300  21.370  19.500  1.00  0.00            
ATOM     15  H4  BCD     1      40.140  24.300  18.010  1.00  0.00            
ATOM     16  H5  BCD     1      41.510  23.290  16.660  1.00  0.00            
ATOM     17  H6  BCD     1      39.070  22.880  15.560  1.00  0.00            
ATOM     18  H7  BCD     1      37.650  25.340  16.710  1.00  0.00            
ATOM     19  H8  BCD     1      37.590  24.840  14.290  1.00  0.00            
ATOM     20  H9  BCD     1      37.020  23.210  14.590  1.00  0.00            
ATOM     21  H10 BCD     1      35.060  24.120  15.440  1.00  0.00            
ATOM     22  C7  BCD     1      36.690  26.810  22.570  1.00  0.00            
ATOM     23  O6  BCD     1      37.080  28.020  22.010  1.00  0.00            
ATOM     24  C8  BCD     1      37.860  25.870  22.730  1.00  0.00            
ATOM     25  O7  BCD     1      38.880  26.430  23.540  1.00  0.00            
ATOM     26  C9  BCD     1      38.320  25.260  21.380  1.00  0.00            
ATOM     27  O8  BCD     1      38.950  23.980  21.620  1.00  0.00            
ATOM     28  C10 BCD     1      37.170  24.930  20.460  1.00  0.00            
ATOM     29  C11 BCD     1      36.140  26.050  20.370  1.00  0.00            
ATOM     30  O9  BCD     1      35.670  26.200  21.720  1.00  0.00            
ATOM     31  C12 BCD     1      34.950  25.680  19.470  1.00  0.00            
ATOM     32  O10 BCD     1      34.180  26.870  19.260  1.00  0.00            
ATOM     33  H11 BCD     1      36.240  27.060  23.530  1.00  0.00            
ATOM     34  H12 BCD     1      37.480  25.040  23.340  1.00  0.00            
ATOM     35  H13 BCD     1      39.570  25.760  23.440  1.00  0.00            
ATOM     36  H14 BCD     1      39.030  25.990  20.960  1.00  0.00            
ATOM     37  H15 BCD     1      39.220  23.650  20.760  1.00  0.00            
ATOM     38  H16 BCD     1      36.550  24.110  20.850  1.00  0.00            
ATOM     39  H17 BCD     1      36.660  26.920  19.940  1.00  0.00            
ATOM     40  H18 BCD     1      35.200  25.080  18.590  1.00  0.00            
ATOM     41  H19 BCD     1      34.350  24.980  20.070  1.00  0.00            
ATOM     42  H20 BCD     1      33.600  27.050  20.010  1.00  0.00            
ATOM     43  C13 BCD     1      37.120  32.150  22.690  1.00  0.00            
ATOM     44  O11 BCD     1      37.590  32.460  21.370  1.00  0.00            
ATOM     45  C14 BCD     1      38.160  31.330  23.530  1.00  0.00            
ATOM     46  O12 BCD     1      39.390  32.090  23.420  1.00  0.00            
ATOM     47  C15 BCD     1      38.240  29.940  22.960  1.00  0.00            
ATOM     48  O13 BCD     1      39.110  29.060  23.670  1.00  0.00            
ATOM     49  C16 BCD     1      36.940  29.200  22.820  1.00  0.00            
ATOM     50  C17 BCD     1      36.040  30.110  22.070  1.00  0.00            
ATOM     51  O14 BCD     1      35.900  31.400  22.700  1.00  0.00            
ATOM     52  C18 BCD     1      34.660  29.520  21.810  1.00  0.00            
ATOM     53  O15 BCD     1      33.940  29.090  23.030  1.00  0.00            
ATOM     54  H21 BCD     1      36.870  33.080  23.210  1.00  0.00            
ATOM     55  H22 BCD     1      37.830  31.230  24.570  1.00  0.00            
ATOM     56  H23 BCD     1      39.830  31.770  22.630  1.00  0.00            
ATOM     57  H24 BCD     1      38.710  30.020  21.970  1.00  0.00            
ATOM     58  H25 BCD     1      38.860  28.160  23.480  1.00  0.00            
ATOM     59  H26 BCD     1      36.490  29.030  23.810  1.00  0.00            
ATOM     60  H27 BCD     1      36.600  30.240  21.140  1.00  0.00            
ATOM     61  H28 BCD     1      34.040  30.300  21.340  1.00  0.00            
ATOM     62  H29 BCD     1      34.690  28.780  21.000  1.00  0.00            
ATOM     63  H30 BCD     1      33.630  28.210  22.800  1.00  0.00            
ATOM     64  C19 BCD     1      37.270  35.370  18.540  1.00  0.00            
ATOM     65  O16 BCD     1      38.140  34.610  17.760  1.00  0.00            
ATOM     66  C20 BCD     1      37.910  35.770  19.860  1.00  0.00            
ATOM     67  O17 BCD     1      39.080  36.550  19.700  1.00  0.00            
ATOM     68  C21 BCD     1      38.240  34.550  20.630  1.00  0.00            
ATOM     69  O18 BCD     1      38.810  34.900  21.850  1.00  0.00            
ATOM     70  C22 BCD     1      37.040  33.630  20.830  1.00  0.00            
ATOM     71  C23 BCD     1      36.420  33.350  19.480  1.00  0.00            
ATOM     72  O19 BCD     1      36.090  34.580  18.830  1.00  0.00            
ATOM     73  C24 BCD     1      35.060  32.640  19.550  1.00  0.00            
ATOM     74  O20 BCD     1      34.540  32.290  18.240  1.00  0.00            
ATOM     75  H31 BCD     1      36.900  36.280  18.050  1.00  0.00            
ATOM     76  H32 BCD     1      37.230  36.470  20.370  1.00  0.00            
ATOM     77  H33 BCD     1      39.570  36.560  20.530  1.00  0.00            
ATOM     78  H34 BCD     1      38.960  34.000  20.020  1.00  0.00            
ATOM     79  H35 BCD     1      38.840  34.110  22.410  1.00  0.00            
ATOM     80  H36 BCD     1      36.280  34.110  21.470  1.00  0.00            
ATOM     81  H37 BCD     1      37.020  32.680  18.850  1.00  0.00            
ATOM     82  H38 BCD     1      35.180  31.700  20.110  1.00  0.00            
ATOM     83  H39 BCD     1      34.350  33.170  20.190  1.00  0.00            
ATOM     84  H40 BCD     1      34.030  33.080  18.040  1.00  0.00            
ATOM     85  C25 BCD     1      40.050  34.140  14.240  1.00  0.00            
ATOM     86  O21 BCD     1      40.540  32.890  14.680  1.00  0.00            
ATOM     87  C26 BCD     1      40.550  35.260  15.080  1.00  0.00            
ATOM     88  O22 BCD     1      42.000  35.360  15.170  1.00  0.00            
ATOM     89  C27 BCD     1      39.980  35.200  16.510  1.00  0.00            
ATOM     90  O23 BCD     1      40.460  36.350  17.200  1.00  0.00            
ATOM     91  C28 BCD     1      38.490  35.090  16.440  1.00  0.00            
ATOM     92  C29 BCD     1      38.000  34.060  15.410  1.00  0.00            
ATOM     93  O24 BCD     1      38.650  34.280  14.200  1.00  0.00            
ATOM     94  C30 BCD     1      36.460  34.060  15.170  1.00  0.00            
ATOM     95  O25 BCD     1      35.930  35.240  14.800  1.00  0.00            
ATOM     96  H41 BCD     1      40.470  34.380  13.250  1.00  0.00            
ATOM     97  H42 BCD     1      40.150  36.140  14.570  1.00  0.00            
ATOM     98  H43 BCD     1      42.210  35.260  16.100  1.00  0.00            
ATOM     99  H44 BCD     1      40.350  34.240  16.900  1.00  0.00            
ATOM    100  H45 BCD     1      40.000  36.330  18.040  1.00  0.00            
ATOM    101  H46 BCD     1      38.130  36.110  16.240  1.00  0.00            
ATOM    102  H47 BCD     1      38.240  33.080  15.860  1.00  0.00            
ATOM    103  H48 BCD     1      36.160  33.240  14.500  1.00  0.00            
ATOM    104  H49 BCD     1      36.110  33.790  16.170  1.00  0.00            
ATOM    105  H50 BCD     1      35.090  35.340  15.260  1.00  0.00            
ATOM    106  C31 BCD     1      41.760  29.360  12.810  1.00  0.00            
ATOM    107  O26 BCD     1      41.190  28.420  13.760  1.00  0.00            
ATOM    108  C32 BCD     1      42.850  30.230  13.500  1.00  0.00            
ATOM    109  O27 BCD     1      43.770  29.390  14.210  1.00  0.00            
ATOM    110  C33 BCD     1      42.190  31.250  14.430  1.00  0.00            
ATOM    111  C34 BCD     1      41.210  32.160  13.690  1.00  0.00            
ATOM    112  C35 BCD     1      40.160  31.210  12.970  1.00  0.00            
ATOM    113  O28 BCD     1      40.760  30.200  12.210  1.00  0.00            
ATOM    114  C36 BCD     1      39.230  31.890  12.040  1.00  0.00            
ATOM    115  O29 BCD     1      39.820  32.760  11.110  1.00  0.00            
ATOM    116  O30 BCD     1      43.310  32.010  14.920  1.00  0.00            
ATOM    117  H51 BCD     1      42.240  28.870  11.950  1.00  0.00            
ATOM    118  H52 BCD     1      43.390  30.720  12.670  1.00  0.00            
ATOM    119  H53 BCD     1      44.320  29.960  14.750  1.00  0.00            
ATOM    120  H54 BCD     1      41.710  30.670  15.240  1.00  0.00            
ATOM    121  H55 BCD     1      43.890  32.110  14.160  1.00  0.00            
ATOM    122  H56 BCD     1      41.790  32.770  12.980  1.00  0.00            
ATOM    123  H57 BCD     1      39.560  30.790  13.790  1.00  0.00            
ATOM    124  H58 BCD     1      38.690  31.090  11.520  1.00  0.00            
ATOM    125  H59 BCD     1      38.500  32.450  12.640  1.00  0.00            
ATOM    126  H60 BCD     1      39.240  32.620  10.350  1.00  0.00            
ATOM    127  C37 BCD     1      40.550  24.420  14.410  1.00  0.00            
ATOM    128  O31 BCD     1      39.850  24.820  15.540  1.00  0.00            
ATOM    129  C38 BCD     1      42.030  24.850  14.520  1.00  0.00            
ATOM    130  O32 BCD     1      42.750  24.330  15.660  1.00  0.00            
ATOM    131  C39 BCD     1      42.060  26.390  14.610  1.00  0.00            
ATOM    132  O33 BCD     1      43.460  26.860  14.690  1.00  0.00            
ATOM    133  C40 BCD     1      41.270  27.000  13.450  1.00  0.00            
ATOM    134  C41 BCD     1      39.900  26.440  13.260  1.00  0.00            
ATOM    135  O34 BCD     1      39.930  25.030  13.260  1.00  0.00            
ATOM    136  C42 BCD     1      39.310  27.070  12.010  1.00  0.00            
ATOM    137  O35 BCD     1      38.170  26.420  11.570  1.00  0.00            
ATOM    138  H61 BCD     1      40.460  23.330  14.300  1.00  0.00            
ATOM    139  H62 BCD     1      42.520  24.570  13.580  1.00  0.00            
ATOM    140  H63 BCD     1      43.620  24.730  15.520  1.00  0.00            
ATOM    141  H64 BCD     1      41.470  26.680  15.490  1.00  0.00            
ATOM    142  H65 BCD     1      43.450  27.800  14.480  1.00  0.00            
ATOM    143  H66 BCD     1      41.800  26.880  12.500  1.00  0.00            
ATOM    144  H67 BCD     1      39.160  26.690  14.030  1.00  0.00            
ATOM    145  H68 BCD     1      39.100  28.120  12.250  1.00  0.00            
ATOM    146  H69 BCD     1      39.970  27.100  11.140  1.00  0.00            
ATOM    147  H70 BCD     1      37.770  26.830  10.800  1.00  0.00            
ATOM    148  N1  FC0     2      42.620  25.580  18.580  1.00  0.00            
ATOM    149  C1  FC0     2      42.350  26.860  18.760  1.00  0.00            
ATOM    150  C2  FC0     2      41.390  27.130  19.770  1.00  0.00            
ATOM    151  C3  FC0     2      41.060  28.410  20.190  1.00  0.00            
ATOM    152  C4  FC0     2      41.660  29.510  19.500  1.00  0.00            
ATOM    153  S1  FC0     2      41.020  31.170  19.830  1.00  0.00            
ATOM    154  O1  FC0     2      40.440  31.380  21.170  1.00  0.00            
ATOM    155  O2  FC0     2      41.860  32.230  19.220  1.00  0.00            
ATOM    156  N2  FC0     2      39.540  31.320  19.090  1.00  0.00            
ATOM    157  C5  FC0     2      39.080  30.380  18.250  1.00  0.00            
ATOM    158  N3  FC0     2      37.900  29.850  18.640  1.00  0.00            
ATOM    159  C6  FC0     2      37.430  28.850  17.830  1.00  0.00            
ATOM    160  C7  FC0     2      38.230  28.480  16.760  1.00  0.00            
ATOM    161  C8  FC0     2      39.400  29.160  16.450  1.00  0.00            
ATOM    162  N4  FC0     2      39.840  30.070  17.260  1.00  0.00            
ATOM    163  C9  FC0     2      42.620  29.260  18.490  1.00  0.00            
ATOM    164  C10 FC0     2      42.940  27.960  18.150  1.00  0.00            
ATOM    165  H1  FC0     2      43.440  25.410  18.010  1.00  0.00            
ATOM    166  H2  FC0     2      42.490  24.940  19.360  1.00  0.00            
ATOM    167  H3  FC0     2      40.950  26.260  20.250  1.00  0.00            
ATOM    168  H4  FC0     2      40.400  28.530  21.040  1.00  0.00            
ATOM    169  H5  FC0     2      38.860  31.420  19.830  1.00  0.00            
ATOM    170  H6  FC0     2      36.500  28.390  18.140  1.00  0.00            
ATOM    171  H7  FC0     2      37.930  27.640  16.130  1.00  0.00            
ATOM    172  H8  FC0     2      39.980  29.030  15.530  1.00  0.00            
ATOM    173  H9  FC0     2      43.100  30.150  18.100  1.00  0.00            
ATOM    174  H10 FC0     2      43.770  27.800  17.450  1.00  0.00            
TER
ENDMDL
MODEL        1
ATOM      1  C1  BCD     1      36.900  20.850  22.370  1.00  0.00            
ATOM      2  O1  BCD     1      36.390  21.420  21.220  1.00  0.00            
ATOM      3  C2  BCD     1      37.000  22.010  23.400  1.00  0.00            
ATOM      4  O2  BCD     1      35.710  22.780  23.510  1.00  0.00            
ATOM      5  C3  BCD     1      38.170  23.020  23.060  1.00  0.00            
ATOM      6  O3  BCD     1      38.420  23.770  24.280  1.00  0.00            
ATOM      7  C4  BCD     1      39.450  22.300  22.760  1.00  0.00            
ATOM      8  C5  BCD     1      39.140  21.170  21.760  1.00  0.00            
ATOM      9  O4  BCD     1      38.170  20.250  22.140  1.00  0.00            
ATOM     10  C6  BCD     1      40.460  20.420  21.480  1.00  0.00            
ATOM     11  O5  BCD     1      41.030  19.750  22.580  1.00  0.00            
ATOM     12  H1  BCD     1      36.240  20.100  22.810  1.00  0.00            
ATOM     13  H2  BCD     1      37.240  21.560  24.370  1.00  0.00            
ATOM     14  H3  BCD     1      35.150  22.530  22.780  1.00  0.00            
ATOM     15  H4  BCD     1      37.920  23.720  22.250  1.00  0.00            
ATOM     16  H5  BCD     1      39.170  24.340  24.110  1.00  0.00            
ATOM     17  H6  BCD     1      39.850  21.830  23.670  1.00  0.00            
ATOM     18  H7  BCD     1      38.860  21.660  20.820  1.00  0.00            
ATOM     19  H8  BCD     1      40.210  19.690  20.700  1.00  0.00            
ATOM     20  H9  BCD     1      41.180  21.130  21.040  1.00  0.00            
ATOM     21  H10 BCD     1      41.970  19.630  22.460  1.00  0.00            
ATOM     22  C7  BCD     1      33.580  20.320  18.470  1.00  0.00            
ATOM     23  O6  BCD     1      33.470  21.720  18.120  1.00  0.00            
ATOM     24  C8  BCD     1      33.130  20.130  19.900  1.00  0.00            
ATOM     25  O7  BCD     1      31.790  20.540  20.070  1.00  0.00            
ATOM     26  C9  BCD     1      34.060  20.880  20.750  1.00  0.00            
ATOM     27  O8  BCD     1      33.710  20.710  22.130  1.00  0.00            
ATOM     28  C10 BCD     1      35.590  20.470  20.520  1.00  0.00            
ATOM     29  C11 BCD     1      35.880  20.500  19.040  1.00  0.00            
ATOM     30  O9  BCD     1      34.910  19.820  18.310  1.00  0.00            
ATOM     31  C12 BCD     1      37.240  19.880  18.590  1.00  0.00            
ATOM     32  O10 BCD     1      37.330  18.510  18.940  1.00  0.00            
ATOM     33  H11 BCD     1      32.990  19.690  17.800  1.00  0.00            
ATOM     34  H12 BCD     1      33.100  19.040  20.080  1.00  0.00            
ATOM     35  H13 BCD     1      31.150  19.890  19.790  1.00  0.00            
ATOM     36  H14 BCD     1      33.950  21.960  20.600  1.00  0.00            
ATOM     37  H15 BCD     1      32.870  21.180  22.110  1.00  0.00            
ATOM     38  H16 BCD     1      35.620  19.460  20.950  1.00  0.00            
ATOM     39  H17 BCD     1      35.950  21.550  18.710  1.00  0.00            
ATOM     40  H18 BCD     1      37.390  20.070  17.520  1.00  0.00            
ATOM     41  H19 BCD     1      38.080  20.380  19.110  1.00  0.00            
ATOM     42  H20 BCD     1      38.060  18.000  18.580  1.00  0.00            
ATOM     43  C13 BCD     1      31.680  24.170  15.350  1.00  0.00            
ATOM     44  O11 BCD     1      32.720  25.070  15.680  1.00  0.00            
ATOM     45  C14 BCD     1      30.770  23.880  16.510  1.00  0.00            
ATOM     46  O12 BCD     1      30.060  25.090  16.920  1.00  0.00            
ATOM     47  C15 BCD     1      31.690  23.330  17.640  1.00  0.00            
ATOM     48  O13 BCD     1      31.030  22.990  18.770  1.00  0.00            
ATOM     49  C16 BCD     1      32.450  22.110  17.130  1.00  0.00            
ATOM     50  C17 BCD     1      33.110  22.360  15.670  1.00  0.00            
ATOM     51  O14 BCD     1      32.150  22.950  14.820  1.00  0.00            
ATOM     52  C18 BCD     1      33.810  21.140  15.110  1.00  0.00            
ATOM     53  O15 BCD     1      32.870  20.110  14.700  1.00  0.00            
ATOM     54  H21 BCD     1      31.110  24.580  14.510  1.00  0.00            
ATOM     55  H22 BCD     1      30.090  23.050  16.280  1.00  0.00            
ATOM     56  H23 BCD     1      30.680  25.760  17.240  1.00  0.00            
ATOM     57  H24 BCD     1      32.400  24.100  17.940  1.00  0.00            
ATOM     58  H25 BCD     1      31.580  22.380  19.260  1.00  0.00            
ATOM     59  H26 BCD     1      31.730  21.290  17.100  1.00  0.00            
ATOM     60  H27 BCD     1      33.950  23.050  15.820  1.00  0.00            
ATOM     61  H28 BCD     1      34.490  21.450  14.300  1.00  0.00            
ATOM     62  H29 BCD     1      34.420  20.720  15.920  1.00  0.00            
ATOM     63  H30 BCD     1      32.640  20.350  13.800  1.00  0.00            
ATOM     64  C19 BCD     1      34.960  28.400  14.570  1.00  0.00            
ATOM     65  O16 BCD     1      35.970  28.050  15.480  1.00  0.00            
ATOM     66  C20 BCD     1      33.650  28.660  15.350  1.00  0.00            
ATOM     67  O17 BCD     1      33.840  29.590  16.380  1.00  0.00            
ATOM     68  C21 BCD     1      33.160  27.350  16.040  1.00  0.00            
ATOM     69  O18 BCD     1      31.990  27.580  16.860  1.00  0.00            
ATOM     70  C22 BCD     1      32.890  26.310  14.990  1.00  0.00            
ATOM     71  C23 BCD     1      34.240  26.120  14.200  1.00  0.00            
ATOM     72  O19 BCD     1      34.680  27.360  13.630  1.00  0.00            
ATOM     73  C24 BCD     1      34.020  25.150  13.080  1.00  0.00            
ATOM     74  O20 BCD     1      32.800  25.450  12.280  1.00  0.00            
ATOM     75  H31 BCD     1      35.240  29.290  13.990  1.00  0.00            
ATOM     76  H32 BCD     1      32.960  29.030  14.570  1.00  0.00            
ATOM     77  H33 BCD     1      33.080  30.180  16.360  1.00  0.00            
ATOM     78  H34 BCD     1      34.050  27.020  16.590  1.00  0.00            
ATOM     79  H35 BCD     1      32.280  28.280  17.450  1.00  0.00            
ATOM     80  H36 BCD     1      32.050  26.630  14.350  1.00  0.00            
ATOM     81  H37 BCD     1      35.030  25.690  14.830  1.00  0.00            
ATOM     82  H38 BCD     1      34.860  25.000  12.400  1.00  0.00            
ATOM     83  H39 BCD     1      33.930  24.160  13.560  1.00  0.00            
ATOM     84  H40 BCD     1      32.590  24.650  11.780  1.00  0.00            
ATOM     85  C25 BCD     1      40.040  29.030  15.610  1.00  0.00            
ATOM     86  O21 BCD     1      40.330  28.120  16.680  1.00  0.00            
ATOM     87  C26 BCD     1      39.040  30.020  16.120  1.00  0.00            
ATOM     88  O22 BCD     1      39.570  30.750  17.250  1.00  0.00            
ATOM     89  C27 BCD     1      37.660  29.340  16.440  1.00  0.00            
ATOM     90  O23 BCD     1      36.640  30.200  16.870  1.00  0.00            
ATOM     91  C28 BCD     1      37.220  28.620  15.180  1.00  0.00            
ATOM     92  C29 BCD     1      38.240  27.540  14.800  1.00  0.00            
ATOM     93  O24 BCD     1      39.520  28.220  14.570  1.00  0.00            
ATOM     94  C30 BCD     1      37.850  26.790  13.610  1.00  0.00            
ATOM     95  O25 BCD     1      37.680  27.550  12.410  1.00  0.00            
ATOM     96  H41 BCD     1      40.880  29.620  15.220  1.00  0.00            
ATOM     97  H42 BCD     1      38.870  30.800  15.360  1.00  0.00            
ATOM     98  H43 BCD     1      38.860  31.340  17.520  1.00  0.00            
ATOM     99  H44 BCD     1      37.800  28.570  17.210  1.00  0.00            
ATOM    100  H45 BCD     1      35.840  29.710  17.080  1.00  0.00            
ATOM    101  H46 BCD     1      37.220  29.340  14.350  1.00  0.00            
ATOM    102  H47 BCD     1      38.340  26.940  15.710  1.00  0.00            
ATOM    103  H48 BCD     1      38.550  25.960  13.420  1.00  0.00            
ATOM    104  H49 BCD     1      36.860  26.350  13.800  1.00  0.00            
ATOM    105  H50 BCD     1      38.120  28.410  12.460  1.00  0.00            
ATOM    106  C31 BCD     1      43.410  26.660  18.860  1.00  0.00            
ATOM    107  O26 BCD     1      42.500  26.510  19.990  1.00  0.00            
ATOM    108  C32 BCD     1      43.480  28.080  18.380  1.00  0.00            
ATOM    109  O27 BCD     1      44.190  28.790  19.410  1.00  0.00            
ATOM    110  C33 BCD     1      42.070  28.600  18.120  1.00  0.00            
ATOM    111  C34 BCD     1      41.680  27.800  16.900  1.00  0.00            
ATOM    112  C35 BCD     1      41.700  26.280  17.060  1.00  0.00            
ATOM    113  O28 BCD     1      42.970  25.960  17.690  1.00  0.00            
ATOM    114  C36 BCD     1      41.620  25.560  15.700  1.00  0.00            
ATOM    115  O29 BCD     1      42.750  25.650  14.800  1.00  0.00            
ATOM    116  O30 BCD     1      42.050  30.010  17.900  1.00  0.00            
ATOM    117  H51 BCD     1      44.390  26.270  19.160  1.00  0.00            
ATOM    118  H52 BCD     1      44.070  28.170  17.460  1.00  0.00            
ATOM    119  H53 BCD     1      44.000  29.700  19.190  1.00  0.00            
ATOM    120  H54 BCD     1      41.380  28.370  18.940  1.00  0.00            
ATOM    121  H55 BCD     1      41.150  30.340  17.860  1.00  0.00            
ATOM    122  H56 BCD     1      42.310  28.100  16.050  1.00  0.00            
ATOM    123  H57 BCD     1      40.840  25.910  17.640  1.00  0.00            
ATOM    124  H58 BCD     1      41.220  24.550  15.870  1.00  0.00            
ATOM    125  H59 BCD     1      40.790  26.010  15.140  1.00  0.00            
ATOM    126  H60 BCD     1      43.530  25.570  15.360  1.00  0.00            
ATOM    127  C37 BCD     1      41.600  23.400  22.660  1.00  0.00            
ATOM    128  O31 BCD     1      40.360  23.250  22.100  1.00  0.00            
ATOM    129  C38 BCD     1      41.890  24.790  23.150  1.00  0.00            
ATOM    130  O32 BCD     1      40.990  25.110  24.270  1.00  0.00            
ATOM    131  C39 BCD     1      41.770  25.800  22.040  1.00  0.00            
ATOM    132  O33 BCD     1      41.920  27.140  22.530  1.00  0.00            
ATOM    133  C40 BCD     1      42.750  25.520  20.980  1.00  0.00            
ATOM    134  C41 BCD     1      42.700  24.010  20.480  1.00  0.00            
ATOM    135  O34 BCD     1      42.520  23.050  21.600  1.00  0.00            
ATOM    136  C42 BCD     1      43.880  23.610  19.590  1.00  0.00            
ATOM    137  O35 BCD     1      45.170  23.810  20.240  1.00  0.00            
ATOM    138  H61 BCD     1      41.720  22.660  23.460  1.00  0.00            
ATOM    139  H62 BCD     1      42.950  24.920  23.420  1.00  0.00            
ATOM    140  H63 BCD     1      40.770  26.050  24.200  1.00  0.00            
ATOM    141  H64 BCD     1      40.760  25.550  21.700  1.00  0.00            
ATOM    142  H65 BCD     1      42.800  27.530  22.450  1.00  0.00            
ATOM    143  H66 BCD     1      43.700  25.660  21.520  1.00  0.00            
ATOM    144  H67 BCD     1      41.760  23.980  19.910  1.00  0.00            
ATOM    145  H68 BCD     1      43.790  22.550  19.350  1.00  0.00            
ATOM    146  H69 BCD     1      43.830  24.050  18.580  1.00  0.00            
ATOM    147  H70 BCD     1      45.310  23.150  20.930  1.00  0.00            
ATOM    148  N1  FC0     2      38.540  29.740  20.400  1.00  0.00            
ATOM    149  C1  FC0     2      38.090  28.520  20.060  1.00  0.00            
ATOM    150  C2  FC0     2      38.980  27.480  20.310  1.00  0.00            
ATOM    151  C3  FC0     2      38.730  26.200  19.850  1.00  0.00            
ATOM    152  C4  FC0     2      37.470  25.940  19.270  1.00  0.00            
ATOM    153  S1  FC0     2      37.030  24.310  18.580  1.00  0.00            
ATOM    154  O1  FC0     2      38.120  23.350  18.560  1.00  0.00            
ATOM    155  O2  FC0     2      35.710  23.970  19.140  1.00  0.00            
ATOM    156  N2  FC0     2      36.460  24.520  17.080  1.00  0.00            
ATOM    157  C5  FC0     2      37.030  23.790  16.100  1.00  0.00            
ATOM    158  N3  FC0     2      38.110  24.290  15.490  1.00  0.00            
ATOM    159  C6  FC0     2      38.790  23.390  14.770  1.00  0.00            
ATOM    160  C7  FC0     2      38.330  22.100  14.600  1.00  0.00            
ATOM    161  C8  FC0     2      37.200  21.680  15.270  1.00  0.00            
ATOM    162  N4  FC0     2      36.480  22.570  15.970  1.00  0.00            
ATOM    163  C9  FC0     2      36.510  26.970  19.210  1.00  0.00            
ATOM    164  C10 FC0     2      36.840  28.280  19.550  1.00  0.00            
ATOM    165  H1  FC0     2      37.900  30.500  20.220  1.00  0.00            
ATOM    166  H2  FC0     2      39.480  29.890  20.750  1.00  0.00            
ATOM    167  H3  FC0     2      39.970  27.650  20.710  1.00  0.00            
ATOM    168  H4  FC0     2      39.480  25.430  19.990  1.00  0.00            
ATOM    169  H5  FC0     2      35.610  24.030  17.350  1.00  0.00            
ATOM    170  H6  FC0     2      39.690  23.820  14.320  1.00  0.00            
ATOM    171  H7  FC0     2      38.880  21.380  14.000  1.00  0.00            
ATOM    172  H8  FC0     2      36.830  20.670  15.130  1.00  0.00            
ATOM    173  H9  FC0     2      35.480  26.900  18.870  1.00  0.00            
ATOM    174  H10 FC0     2      36.120  29.080  19.470  1.00  0.00            
TER
ENDMDL
MODEL        1
ATOM      1  C1  BCD     1      34.280  30.230  31.800  1.00  0.00            
ATOM      2  O1  BCD     1      34.710  30.500  30.470  1.00  0.00            
ATOM      3  C2  BCD     1      33.150  31.110  32.330  1.00  0.00            
ATOM      4  O2  BCD     1      31.940  30.670  31.730  1.00  0.00            
ATOM      5  C3  BCD     1      33.600  32.520  32.120  1.00  0.00            
ATOM      6  O3  BCD     1      32.570  33.430  32.600  1.00  0.00            
ATOM      7  C4  BCD     1      34.850  32.720  33.080  1.00  0.00            
ATOM      8  C5  BCD     1      35.950  31.640  32.870  1.00  0.00            
ATOM      9  O4  BCD     1      35.370  30.350  32.720  1.00  0.00            
ATOM     10  C6  BCD     1      37.030  31.530  33.910  1.00  0.00            
ATOM     11  O5  BCD     1      36.520  31.160  35.210  1.00  0.00            
ATOM     12  H1  BCD     1      33.860  29.220  31.840  1.00  0.00            
ATOM     13  H2  BCD     1      33.040  30.990  33.410  1.00  0.00            
ATOM     14  H3  BCD     1      32.130  30.690  30.780  1.00  0.00            
ATOM     15  H4  BCD     1      33.790  32.730  31.060  1.00  0.00            
ATOM     16  H5  BCD     1      32.900  34.330  32.640  1.00  0.00            
ATOM     17  H6  BCD     1      34.470  32.790  34.110  1.00  0.00            
ATOM     18  H7  BCD     1      36.560  32.010  32.040  1.00  0.00            
ATOM     19  H8  BCD     1      37.890  30.900  33.640  1.00  0.00            
ATOM     20  H9  BCD     1      37.530  32.500  34.000  1.00  0.00            
ATOM     21  H10 BCD     1      36.730  30.250  35.460  1.00  0.00            
ATOM     22  C7  BCD     1      35.280  28.330  27.030  1.00  0.00            
ATOM     23  O6  BCD     1      35.460  29.610  26.440  1.00  0.00            
ATOM     24  C8  BCD     1      33.850  28.320  27.550  1.00  0.00            
ATOM     25  O7  BCD     1      32.950  28.740  26.560  1.00  0.00            
ATOM     26  C9  BCD     1      33.810  29.350  28.660  1.00  0.00            
ATOM     27  O8  BCD     1      32.480  29.350  29.280  1.00  0.00            
ATOM     28  C10 BCD     1      34.910  29.350  29.680  1.00  0.00            
ATOM     29  C11 BCD     1      36.300  29.280  29.100  1.00  0.00            
ATOM     30  O9  BCD     1      36.220  28.200  28.150  1.00  0.00            
ATOM     31  C12 BCD     1      37.500  29.050  29.990  1.00  0.00            
ATOM     32  O10 BCD     1      37.310  27.900  30.800  1.00  0.00            
ATOM     33  H11 BCD     1      35.500  27.470  26.380  1.00  0.00            
ATOM     34  H12 BCD     1      33.570  27.330  27.940  1.00  0.00            
ATOM     35  H13 BCD     1      32.220  28.980  27.130  1.00  0.00            
ATOM     36  H14 BCD     1      33.870  30.310  28.140  1.00  0.00            
ATOM     37  H15 BCD     1      32.370  28.650  29.930  1.00  0.00            
ATOM     38  H16 BCD     1      34.780  28.490  30.360  1.00  0.00            
ATOM     39  H17 BCD     1      36.490  30.220  28.570  1.00  0.00            
ATOM     40  H18 BCD     1      38.370  28.900  29.340  1.00  0.00            
ATOM     41  H19 BCD     1      37.490  29.990  30.560  1.00  0.00            
ATOM     42  H20 BCD     1      36.930  27.280  30.170  1.00  0.00            
ATOM     43  C13 BCD     1      36.380  31.200  22.730  1.00  0.00            
ATOM     44  O11 BCD     1      37.160  32.230  23.330  1.00  0.00            
ATOM     45  C14 BCD     1      34.920  31.240  23.110  1.00  0.00            
ATOM     46  O12 BCD     1      34.290  32.490  22.720  1.00  0.00            
ATOM     47  C15 BCD     1      34.760  30.960  24.630  1.00  0.00            
ATOM     48  O13 BCD     1      33.330  30.960  24.930  1.00  0.00            
ATOM     49  C16 BCD     1      35.410  29.650  25.030  1.00  0.00            
ATOM     50  C17 BCD     1      36.800  29.620  24.500  1.00  0.00            
ATOM     51  O14 BCD     1      36.920  29.920  23.060  1.00  0.00            
ATOM     52  C18 BCD     1      37.420  28.250  24.680  1.00  0.00            
ATOM     53  O15 BCD     1      38.800  28.330  24.310  1.00  0.00            
ATOM     54  H21 BCD     1      36.470  31.260  21.640  1.00  0.00            
ATOM     55  H22 BCD     1      34.340  30.450  22.620  1.00  0.00            
ATOM     56  H23 BCD     1      33.650  32.730  23.400  1.00  0.00            
ATOM     57  H24 BCD     1      35.250  31.740  25.240  1.00  0.00            
ATOM     58  H25 BCD     1      33.220  30.240  25.560  1.00  0.00            
ATOM     59  H26 BCD     1      34.770  28.820  24.700  1.00  0.00            
ATOM     60  H27 BCD     1      37.440  30.320  25.060  1.00  0.00            
ATOM     61  H28 BCD     1      37.340  27.950  25.730  1.00  0.00            
ATOM     62  H29 BCD     1      36.910  27.450  24.130  1.00  0.00            
ATOM     63  H30 BCD     1      38.750  28.660  23.410  1.00  0.00            
ATOM     64  C19 BCD     1      39.610  35.180  22.380  1.00  0.00            
ATOM     65  O16 BCD     1      39.330  35.640  23.700  1.00  0.00            
ATOM     66  C20 BCD     1      38.270  35.210  21.630  1.00  0.00            
ATOM     67  O17 BCD     1      37.760  36.560  21.650  1.00  0.00            
ATOM     68  C21 BCD     1      37.300  34.260  22.210  1.00  0.00            
ATOM     69  O18 BCD     1      36.150  34.080  21.350  1.00  0.00            
ATOM     70  C22 BCD     1      37.970  32.900  22.450  1.00  0.00            
ATOM     71  C23 BCD     1      39.320  33.000  23.160  1.00  0.00            
ATOM     72  O19 BCD     1      40.160  33.930  22.470  1.00  0.00            
ATOM     73  C24 BCD     1      40.020  31.660  23.360  1.00  0.00            
ATOM     74  O20 BCD     1      39.880  30.800  22.190  1.00  0.00            
ATOM     75  H31 BCD     1      40.420  35.750  21.910  1.00  0.00            
ATOM     76  H32 BCD     1      38.600  34.980  20.600  1.00  0.00            
ATOM     77  H33 BCD     1      37.680  36.850  20.730  1.00  0.00            
ATOM     78  H34 BCD     1      36.900  34.740  23.120  1.00  0.00            
ATOM     79  H35 BCD     1      35.430  33.740  21.890  1.00  0.00            
ATOM     80  H36 BCD     1      38.050  32.320  21.520  1.00  0.00            
ATOM     81  H37 BCD     1      39.160  33.430  24.150  1.00  0.00            
ATOM     82  H38 BCD     1      41.070  31.880  23.600  1.00  0.00            
ATOM     83  H39 BCD     1      39.620  31.260  24.300  1.00  0.00            
ATOM     84  H40 BCD     1      40.530  31.190  21.600  1.00  0.00            
ATOM     85  C25 BCD     1      40.750  38.280  26.630  1.00  0.00            
ATOM     86  O21 BCD     1      39.770  37.870  27.550  1.00  0.00            
ATOM     87  C26 BCD     1      40.090  38.950  25.390  1.00  0.00            
ATOM     88  O22 BCD     1      39.480  40.150  25.630  1.00  0.00            
ATOM     89  C27 BCD     1      39.270  37.940  24.560  1.00  0.00            
ATOM     90  O23 BCD     1      38.880  38.480  23.290  1.00  0.00            
ATOM     91  C28 BCD     1      40.040  36.700  24.350  1.00  0.00            
ATOM     92  C29 BCD     1      40.680  36.130  25.630  1.00  0.00            
ATOM     93  O24 BCD     1      41.450  37.120  26.230  1.00  0.00            
ATOM     94  C30 BCD     1      41.610  35.030  25.290  1.00  0.00            
ATOM     95  O25 BCD     1      42.660  35.510  24.440  1.00  0.00            
ATOM     96  H41 BCD     1      41.520  38.940  27.060  1.00  0.00            
ATOM     97  H42 BCD     1      40.990  39.080  24.770  1.00  0.00            
ATOM     98  H43 BCD     1      38.610  40.030  26.040  1.00  0.00            
ATOM     99  H44 BCD     1      38.380  37.640  25.130  1.00  0.00            
ATOM    100  H45 BCD     1      38.550  37.680  22.880  1.00  0.00            
ATOM    101  H46 BCD     1      40.900  37.030  23.750  1.00  0.00            
ATOM    102  H47 BCD     1      39.850  35.860  26.290  1.00  0.00            
ATOM    103  H48 BCD     1      41.920  34.520  26.210  1.00  0.00            
ATOM    104  H49 BCD     1      41.030  34.230  24.810  1.00  0.00            
ATOM    105  H50 BCD     1      43.200  36.060  25.010  1.00  0.00            
ATOM    106  C31 BCD     1      37.520  38.970  30.840  1.00  0.00            
ATOM    107  O26 BCD     1      37.200  37.610  30.940  1.00  0.00            
ATOM    108  C32 BCD     1      37.030  39.490  29.520  1.00  0.00            
ATOM    109  O27 BCD     1      35.600  39.230  29.530  1.00  0.00            
ATOM    110  C33 BCD     1      37.730  38.790  28.380  1.00  0.00            
ATOM    111  C34 BCD     1      39.210  38.850  28.480  1.00  0.00            
ATOM    112  C35 BCD     1      39.660  38.490  29.910  1.00  0.00            
ATOM    113  O28 BCD     1      38.930  39.180  30.930  1.00  0.00            
ATOM    114  C36 BCD     1      41.140  38.800  30.180  1.00  0.00            
ATOM    115  O29 BCD     1      41.460  40.160  30.070  1.00  0.00            
ATOM    116  O30 BCD     1      37.280  39.500  27.160  1.00  0.00            
ATOM    117  H51 BCD     1      37.070  39.520  31.670  1.00  0.00            
ATOM    118  H52 BCD     1      37.160  40.560  29.280  1.00  0.00            
ATOM    119  H53 BCD     1      35.230  39.970  30.030  1.00  0.00            
ATOM    120  H54 BCD     1      37.400  37.750  28.320  1.00  0.00            
ATOM    121  H55 BCD     1      36.340  39.370  26.990  1.00  0.00            
ATOM    122  H56 BCD     1      39.410  39.900  28.230  1.00  0.00            
ATOM    123  H57 BCD     1      39.530  37.400  29.910  1.00  0.00            
ATOM    124  H58 BCD     1      41.430  38.310  31.120  1.00  0.00            
ATOM    125  H59 BCD     1      41.560  38.200  29.360  1.00  0.00            
ATOM    126  H60 BCD     1      41.190  40.530  30.910  1.00  0.00            
ATOM    127  C37 BCD     1      35.720  34.890  33.780  1.00  0.00            
ATOM    128  O31 BCD     1      35.410  33.980  32.700  1.00  0.00            
ATOM    129  C38 BCD     1      34.820  36.210  33.480  1.00  0.00            
ATOM    130  O32 BCD     1      33.420  35.950  33.520  1.00  0.00            
ATOM    131  C39 BCD     1      35.200  36.800  32.060  1.00  0.00            
ATOM    132  O33 BCD     1      34.390  37.980  31.700  1.00  0.00            
ATOM    133  C40 BCD     1      36.770  37.100  32.140  1.00  0.00            
ATOM    134  C41 BCD     1      37.560  35.810  32.560  1.00  0.00            
ATOM    135  O34 BCD     1      37.100  35.350  33.820  1.00  0.00            
ATOM    136  C42 BCD     1      39.030  36.210  32.650  1.00  0.00            
ATOM    137  O35 BCD     1      39.710  35.080  33.130  1.00  0.00            
ATOM    138  H61 BCD     1      35.490  34.390  34.720  1.00  0.00            
ATOM    139  H62 BCD     1      35.120  36.980  34.200  1.00  0.00            
ATOM    140  H63 BCD     1      32.980  36.560  32.930  1.00  0.00            
ATOM    141  H64 BCD     1      34.980  36.000  31.350  1.00  0.00            
ATOM    142  H65 BCD     1      34.760  38.300  30.870  1.00  0.00            
ATOM    143  H66 BCD     1      36.940  37.840  32.930  1.00  0.00            
ATOM    144  H67 BCD     1      37.380  34.940  31.910  1.00  0.00            
ATOM    145  H68 BCD     1      39.370  36.510  31.650  1.00  0.00            
ATOM    146  H69 BCD     1      39.080  37.070  33.330  1.00  0.00            
ATOM    147  H70 BCD     1      39.370  34.960  34.010  1.00  0.00            
ATOM    148  N1  FC0     2      35.010  38.610  25.720  1.00  0.00            
ATOM    149  C1  FC0     2      34.990  37.340  26.140  1.00  0.00            
ATOM    150  C2  FC0     2      34.260  37.070  27.260  1.00  0.00            
ATOM    151  C3  FC0     2      34.280  35.790  27.800  1.00  0.00            
ATOM    152  C4  FC0     2      35.190  34.840  27.310  1.00  0.00            
ATOM    153  S1  FC0     2      35.320  33.220  28.040  1.00  0.00            
ATOM    154  O1  FC0     2      33.970  32.790  28.450  1.00  0.00            
ATOM    155  O2  FC0     2      36.250  32.400  27.270  1.00  0.00            
ATOM    156  N2  FC0     2      36.120  33.380  29.470  1.00  0.00            
ATOM    157  C5  FC0     2      37.390  33.710  29.550  1.00  0.00            
ATOM    158  N3  FC0     2      37.820  34.700  28.790  1.00  0.00            
ATOM    159  C6  FC0     2      39.110  34.900  28.870  1.00  0.00            
ATOM    160  C7  FC0     2      39.930  34.170  29.660  1.00  0.00            
ATOM    161  C8  FC0     2      39.460  33.050  30.360  1.00  0.00            
ATOM    162  N4  FC0     2      38.140  32.930  30.330  1.00  0.00            
ATOM    163  C9  FC0     2      35.920  35.140  26.080  1.00  0.00            
ATOM    164  C10 FC0     2      35.810  36.400  25.530  1.00  0.00            
ATOM    165  H1  FC0     2      35.540  38.630  24.850  1.00  0.00            
ATOM    166  H2  FC0     2      34.150  39.130  25.710  1.00  0.00            
ATOM    167  H3  FC0     2      33.600  37.830  27.680  1.00  0.00            
ATOM    168  H4  FC0     2      33.630  35.480  28.620  1.00  0.00            
ATOM    169  H5  FC0     2      35.920  32.590  30.080  1.00  0.00            
ATOM    170  H6  FC0     2      39.560  35.720  28.290  1.00  0.00            
ATOM    171  H7  FC0     2      40.990  34.400  29.760  1.00  0.00            
ATOM    172  H8  FC0     2      40.040  32.370  30.980  1.00  0.00            
ATOM    173  H9  FC0     2      36.430  34.340  25.550  1.00  0.00            
ATOM    174  H10 FC0     2      36.410  36.730  24.690  1.00  0.00            
TER
ENDMDL
MODEL        1
ATOM      1  C1  BCD     1      45.220  34.810  15.370  1.00  0.00            
ATOM      2  O1  BCD     1      44.160  34.880  16.360  1.00  0.00            
ATOM      3  C2  BCD     1      44.690  35.270  14.040  1.00  0.00            
ATOM      4  O2  BCD     1      44.270  36.640  14.100  1.00  0.00            
ATOM      5  C3  BCD     1      43.530  34.430  13.490  1.00  0.00            
ATOM      6  O3  BCD     1      43.220  34.910  12.100  1.00  0.00            
ATOM      7  C4  BCD     1      43.900  32.950  13.470  1.00  0.00            
ATOM      8  C5  BCD     1      44.570  32.560  14.900  1.00  0.00            
ATOM      9  O4  BCD     1      45.630  33.500  15.260  1.00  0.00            
ATOM     10  C6  BCD     1      45.080  31.160  14.850  1.00  0.00            
ATOM     11  O5  BCD     1      45.950  31.020  13.780  1.00  0.00            
ATOM     12  H1  BCD     1      46.010  35.490  15.720  1.00  0.00            
ATOM     13  H2  BCD     1      45.430  35.130  13.240  1.00  0.00            
ATOM     14  H3  BCD     1      43.430  36.680  14.570  1.00  0.00            
ATOM     15  H4  BCD     1      42.610  34.520  14.080  1.00  0.00            
ATOM     16  H5  BCD     1      42.280  34.740  12.040  1.00  0.00            
ATOM     17  H6  BCD     1      44.540  32.670  12.620  1.00  0.00            
ATOM     18  H7  BCD     1      43.760  32.480  15.640  1.00  0.00            
ATOM     19  H8  BCD     1      45.690  30.940  15.740  1.00  0.00            
ATOM     20  H9  BCD     1      44.210  30.500  14.890  1.00  0.00            
ATOM     21  H10 BCD     1      46.790  31.450  13.930  1.00  0.00            
ATOM     22  C7  BCD     1      42.690  37.250  19.390  1.00  0.00            
ATOM     23  O6  BCD     1      42.100  36.110  19.960  1.00  0.00            
ATOM     24  C8  BCD     1      42.110  37.480  18.010  1.00  0.00            
ATOM     25  O7  BCD     1      40.640  37.670  18.080  1.00  0.00            
ATOM     26  C9  BCD     1      42.500  36.450  17.030  1.00  0.00            
ATOM     27  O8  BCD     1      42.070  36.680  15.630  1.00  0.00            
ATOM     28  C10 BCD     1      43.960  36.110  17.050  1.00  0.00            
ATOM     29  C11 BCD     1      44.510  35.940  18.520  1.00  0.00            
ATOM     30  O9  BCD     1      44.100  37.040  19.230  1.00  0.00            
ATOM     31  C12 BCD     1      46.010  35.890  18.540  1.00  0.00            
ATOM     32  O10 BCD     1      46.590  37.090  17.970  1.00  0.00            
ATOM     33  H11 BCD     1      42.460  38.110  20.030  1.00  0.00            
ATOM     34  H12 BCD     1      42.540  38.460  17.770  1.00  0.00            
ATOM     35  H13 BCD     1      40.250  37.390  18.910  1.00  0.00            
ATOM     36  H14 BCD     1      41.970  35.500  17.160  1.00  0.00            
ATOM     37  H15 BCD     1      41.130  36.520  15.570  1.00  0.00            
ATOM     38  H16 BCD     1      44.530  36.980  16.700  1.00  0.00            
ATOM     39  H17 BCD     1      44.200  35.010  19.000  1.00  0.00            
ATOM     40  H18 BCD     1      46.380  35.680  19.550  1.00  0.00            
ATOM     41  H19 BCD     1      46.190  35.000  17.920  1.00  0.00            
ATOM     42  H20 BCD     1      47.550  37.040  17.880  1.00  0.00            
ATOM     43  C13 BCD     1      40.350  34.940  23.420  1.00  0.00            
ATOM     44  O11 BCD     1      39.740  33.730  22.860  1.00  0.00            
ATOM     45  C14 BCD     1      39.720  36.150  22.790  1.00  0.00            
ATOM     46  O12 BCD     1      38.340  36.120  22.910  1.00  0.00            
ATOM     47  C15 BCD     1      40.110  36.170  21.270  1.00  0.00            
ATOM     48  O13 BCD     1      39.480  37.290  20.600  1.00  0.00            
ATOM     49  C16 BCD     1      41.680  36.210  21.250  1.00  0.00            
ATOM     50  C17 BCD     1      42.230  34.970  21.980  1.00  0.00            
ATOM     51  O14 BCD     1      41.740  34.930  23.360  1.00  0.00            
ATOM     52  C18 BCD     1      43.780  34.900  22.040  1.00  0.00            
ATOM     53  O15 BCD     1      44.250  33.740  22.750  1.00  0.00            
ATOM     54  H21 BCD     1      40.170  34.980  24.500  1.00  0.00            
ATOM     55  H22 BCD     1      40.090  37.060  23.270  1.00  0.00            
ATOM     56  H23 BCD     1      38.060  36.880  22.390  1.00  0.00            
ATOM     57  H24 BCD     1      39.780  35.250  20.780  1.00  0.00            
ATOM     58  H25 BCD     1      38.530  37.160  20.630  1.00  0.00            
ATOM     59  H26 BCD     1      42.040  37.150  21.680  1.00  0.00            
ATOM     60  H27 BCD     1      41.950  34.020  21.520  1.00  0.00            
ATOM     61  H28 BCD     1      44.280  34.920  21.060  1.00  0.00            
ATOM     62  H29 BCD     1      44.160  35.770  22.590  1.00  0.00            
ATOM     63  H30 BCD     1      45.190  33.840  22.900  1.00  0.00            
ATOM     64  C19 BCD     1      38.040  30.040  23.730  1.00  0.00            
ATOM     65  O16 BCD     1      38.320  29.760  22.410  1.00  0.00            
ATOM     66  C20 BCD     1      37.100  31.320  23.870  1.00  0.00            
ATOM     67  O17 BCD     1      35.770  30.980  23.280  1.00  0.00            
ATOM     68  C21 BCD     1      37.810  32.530  23.280  1.00  0.00            
ATOM     69  O18 BCD     1      37.070  33.830  23.470  1.00  0.00            
ATOM     70  C22 BCD     1      39.240  32.730  23.870  1.00  0.00            
ATOM     71  C23 BCD     1      40.050  31.440  23.790  1.00  0.00            
ATOM     72  O19 BCD     1      39.340  30.350  24.280  1.00  0.00            
ATOM     73  C24 BCD     1      41.410  31.580  24.410  1.00  0.00            
ATOM     74  O20 BCD     1      41.320  31.680  25.780  1.00  0.00            
ATOM     75  H31 BCD     1      37.560  29.180  24.220  1.00  0.00            
ATOM     76  H32 BCD     1      37.000  31.470  24.950  1.00  0.00            
ATOM     77  H33 BCD     1      35.300  31.820  23.300  1.00  0.00            
ATOM     78  H34 BCD     1      37.870  32.250  22.220  1.00  0.00            
ATOM     79  H35 BCD     1      37.550  34.570  23.090  1.00  0.00            
ATOM     80  H36 BCD     1      39.190  33.120  24.900  1.00  0.00            
ATOM     81  H37 BCD     1      40.330  31.240  22.740  1.00  0.00            
ATOM     82  H38 BCD     1      42.000  30.710  24.090  1.00  0.00            
ATOM     83  H39 BCD     1      42.020  32.380  23.980  1.00  0.00            
ATOM     84  H40 BCD     1      40.940  30.810  25.930  1.00  0.00            
ATOM     85  C25 BCD     1      38.240  26.800  19.520  1.00  0.00            
ATOM     86  O21 BCD     1      38.380  27.740  18.450  1.00  0.00            
ATOM     87  C26 BCD     1      36.900  27.080  20.290  1.00  0.00            
ATOM     88  O22 BCD     1      35.750  27.010  19.510  1.00  0.00            
ATOM     89  C27 BCD     1      37.080  28.400  21.110  1.00  0.00            
ATOM     90  O23 BCD     1      35.820  28.470  21.850  1.00  0.00            
ATOM     91  C28 BCD     1      38.310  28.420  21.930  1.00  0.00            
ATOM     92  C29 BCD     1      39.540  28.160  21.130  1.00  0.00            
ATOM     93  O24 BCD     1      39.260  26.960  20.460  1.00  0.00            
ATOM     94  C30 BCD     1      40.790  28.010  21.920  1.00  0.00            
ATOM     95  O25 BCD     1      41.910  27.960  21.100  1.00  0.00            
ATOM     96  H41 BCD     1      38.370  25.770  19.170  1.00  0.00            
ATOM     97  H42 BCD     1      36.900  26.270  21.030  1.00  0.00            
ATOM     98  H43 BCD     1      35.060  27.550  19.910  1.00  0.00            
ATOM     99  H44 BCD     1      37.160  29.170  20.340  1.00  0.00            
ATOM    100  H45 BCD     1      35.730  29.300  22.320  1.00  0.00            
ATOM    101  H46 BCD     1      38.220  27.670  22.730  1.00  0.00            
ATOM    102  H47 BCD     1      39.630  28.990  20.420  1.00  0.00            
ATOM    103  H48 BCD     1      41.050  28.840  22.590  1.00  0.00            
ATOM    104  H49 BCD     1      40.780  27.060  22.460  1.00  0.00            
ATOM    105  H50 BCD     1      42.680  27.760  21.640  1.00  0.00            
ATOM    106  C31 BCD     1      38.670  27.940  14.240  1.00  0.00            
ATOM    107  O26 BCD     1      39.460  29.130  14.450  1.00  0.00            
ATOM    108  C32 BCD     1      37.310  28.290  14.820  1.00  0.00            
ATOM    109  O27 BCD     1      36.880  29.520  14.170  1.00  0.00            
ATOM    110  C33 BCD     1      37.340  28.450  16.370  1.00  0.00            
ATOM    111  C34 BCD     1      38.050  27.310  17.080  1.00  0.00            
ATOM    112  C35 BCD     1      39.370  27.010  16.360  1.00  0.00            
ATOM    113  O28 BCD     1      39.180  26.870  14.980  1.00  0.00            
ATOM    114  C36 BCD     1      40.180  25.810  16.890  1.00  0.00            
ATOM    115  O29 BCD     1      39.440  24.590  16.920  1.00  0.00            
ATOM    116  O30 BCD     1      36.050  28.680  16.830  1.00  0.00            
ATOM    117  H51 BCD     1      38.560  27.740  13.170  1.00  0.00            
ATOM    118  H52 BCD     1      36.690  27.430  14.530  1.00  0.00            
ATOM    119  H53 BCD     1      35.970  29.680  14.440  1.00  0.00            
ATOM    120  H54 BCD     1      38.000  29.290  16.630  1.00  0.00            
ATOM    121  H55 BCD     1      36.120  28.560  17.780  1.00  0.00            
ATOM    122  H56 BCD     1      37.370  26.440  17.050  1.00  0.00            
ATOM    123  H57 BCD     1      39.940  27.940  16.550  1.00  0.00            
ATOM    124  H58 BCD     1      41.080  25.720  16.270  1.00  0.00            
ATOM    125  H59 BCD     1      40.530  26.050  17.900  1.00  0.00            
ATOM    126  H60 BCD     1      39.230  24.350  16.010  1.00  0.00            
ATOM    127  C37 BCD     1      42.420  31.290  12.410  1.00  0.00            
ATOM    128  O31 BCD     1      42.760  32.090  13.480  1.00  0.00            
ATOM    129  C38 BCD     1      40.970  31.510  11.950  1.00  0.00            
ATOM    130  O32 BCD     1      40.640  32.890  11.710  1.00  0.00            
ATOM    131  C39 BCD     1      39.910  30.930  12.940  1.00  0.00            
ATOM    132  O33 BCD     1      38.660  30.750  12.290  1.00  0.00            
ATOM    133  C40 BCD     1      40.330  29.550  13.410  1.00  0.00            
ATOM    134  C41 BCD     1      41.750  29.540  13.950  1.00  0.00            
ATOM    135  O34 BCD     1      42.530  29.920  12.830  1.00  0.00            
ATOM    136  C42 BCD     1      42.370  28.150  14.420  1.00  0.00            
ATOM    137  O35 BCD     1      41.890  27.120  13.520  1.00  0.00            
ATOM    138  H61 BCD     1      43.020  31.490  11.510  1.00  0.00            
ATOM    139  H62 BCD     1      40.860  30.900  11.040  1.00  0.00            
ATOM    140  H63 BCD     1      39.700  32.930  11.950  1.00  0.00            
ATOM    141  H64 BCD     1      39.780  31.650  13.760  1.00  0.00            
ATOM    142  H65 BCD     1      38.110  30.240  12.890  1.00  0.00            
ATOM    143  H66 BCD     1      40.280  28.810  12.600  1.00  0.00            
ATOM    144  H67 BCD     1      41.730  30.240  14.800  1.00  0.00            
ATOM    145  H68 BCD     1      43.460  28.080  14.510  1.00  0.00            
ATOM    146  H69 BCD     1      41.970  27.850  15.400  1.00  0.00            
ATOM    147  H70 BCD     1      42.170  27.390  12.640  1.00  0.00            
ATOM    148  N1  FC0     2      39.510  36.140  15.020  1.00  0.00            
ATOM    149  C1  FC0     2      39.390  35.050  15.830  1.00  0.00            
ATOM    150  C2  FC0     2      38.580  35.040  16.980  1.00  0.00            
ATOM    151  C3  FC0     2      38.610  33.890  17.780  1.00  0.00            
ATOM    152  C4  FC0     2      39.480  32.780  17.400  1.00  0.00            
ATOM    153  S1  FC0     2      39.520  31.330  18.410  1.00  0.00            
ATOM    154  O1  FC0     2      38.280  31.140  19.210  1.00  0.00            
ATOM    155  O2  FC0     2      40.210  30.260  17.750  1.00  0.00            
ATOM    156  N2  FC0     2      40.350  31.670  19.750  1.00  0.00            
ATOM    157  C5  FC0     2      41.660  31.610  19.750  1.00  0.00            
ATOM    158  N3  FC0     2      42.300  32.240  18.750  1.00  0.00            
ATOM    159  C6  FC0     2      43.570  32.070  18.740  1.00  0.00            
ATOM    160  C7  FC0     2      44.210  31.430  19.770  1.00  0.00            
ATOM    161  C8  FC0     2      43.460  30.860  20.770  1.00  0.00            
ATOM    162  N4  FC0     2      42.140  30.900  20.790  1.00  0.00            
ATOM    163  C9  FC0     2      40.200  32.800  16.280  1.00  0.00            
ATOM    164  C10 FC0     2      40.190  33.950  15.510  1.00  0.00            
ATOM    165  H1  FC0     2      39.660  35.880  14.050  1.00  0.00            
ATOM    166  H2  FC0     2      38.810  36.870  15.070  1.00  0.00            
ATOM    167  H3  FC0     2      38.120  35.960  17.310  1.00  0.00            
ATOM    168  H4  FC0     2      38.030  33.940  18.700  1.00  0.00            
ATOM    169  H5  FC0     2      40.070  31.020  20.470  1.00  0.00            
ATOM    170  H6  FC0     2      44.200  32.430  17.930  1.00  0.00            
ATOM    171  H7  FC0     2      45.290  31.350  19.840  1.00  0.00            
ATOM    172  H8  FC0     2      43.980  30.330  21.570  1.00  0.00            
ATOM    173  H9  FC0     2      40.740  31.960  15.840  1.00  0.00            
ATOM    174  H10 FC0     2      40.630  33.870  14.520  1.00  0.00            
TER
ENDMDL
MODEL        1
ATOM      1  C1  BCD     1      46.810  34.630  14.670  1.00  0.00            
ATOM      2  O1  BCD     1      45.840  35.110  15.620  1.00  0.00            
ATOM      3  C2  BCD     1      46.460  34.920  13.250  1.00  0.00            
ATOM      4  O2  BCD     1      46.510  36.370  12.880  1.00  0.00            
ATOM      5  C3  BCD     1      45.120  34.200  12.950  1.00  0.00            
ATOM      6  O3  BCD     1      44.650  34.510  11.630  1.00  0.00            
ATOM      7  C4  BCD     1      45.360  32.650  13.160  1.00  0.00            
ATOM      8  C5  BCD     1      45.870  32.360  14.600  1.00  0.00            
ATOM      9  O4  BCD     1      47.040  33.220  14.880  1.00  0.00            
ATOM     10  C6  BCD     1      46.150  30.840  14.820  1.00  0.00            
ATOM     11  O5  BCD     1      47.200  30.330  13.960  1.00  0.00            
ATOM     12  H1  BCD     1      47.780  35.090  14.860  1.00  0.00            
ATOM     13  H2  BCD     1      47.220  34.510  12.580  1.00  0.00            
ATOM     14  H3  BCD     1      45.650  36.710  13.180  1.00  0.00            
ATOM     15  H4  BCD     1      44.360  34.510  13.680  1.00  0.00            
ATOM     16  H5  BCD     1      43.730  34.270  11.530  1.00  0.00            
ATOM     17  H6  BCD     1      46.060  32.160  12.470  1.00  0.00            
ATOM     18  H7  BCD     1      45.100  32.490  15.380  1.00  0.00            
ATOM     19  H8  BCD     1      46.460  30.600  15.840  1.00  0.00            
ATOM     20  H9  BCD     1      45.230  30.260  14.650  1.00  0.00            
ATOM     21  H10 BCD     1      46.810  29.660  13.390  1.00  0.00            
ATOM     22  C7  BCD     1      44.610  38.030  18.030  1.00  0.00            
ATOM     23  O6  BCD     1      43.620  37.070  18.550  1.00  0.00            
ATOM     24  C8  BCD     1      44.360  38.310  16.550  1.00  0.00            
ATOM     25  O7  BCD     1      43.030  38.810  16.330  1.00  0.00            
ATOM     26  C9  BCD     1      44.520  37.000  15.690  1.00  0.00            
ATOM     27  O8  BCD     1      44.240  37.150  14.270  1.00  0.00            
ATOM     28  C10 BCD     1      45.910  36.460  15.940  1.00  0.00            
ATOM     29  C11 BCD     1      46.250  36.430  17.410  1.00  0.00            
ATOM     30  O9  BCD     1      45.970  37.640  18.110  1.00  0.00            
ATOM     31  C12 BCD     1      47.720  36.200  17.680  1.00  0.00            
ATOM     32  O10 BCD     1      48.520  37.160  16.970  1.00  0.00            
ATOM     33  H11 BCD     1      44.460  39.030  18.450  1.00  0.00            
ATOM     34  H12 BCD     1      45.110  39.030  16.210  1.00  0.00            
ATOM     35  H13 BCD     1      42.480  38.220  16.840  1.00  0.00            
ATOM     36  H14 BCD     1      43.790  36.270  16.060  1.00  0.00            
ATOM     37  H15 BCD     1      43.480  37.720  14.200  1.00  0.00            
ATOM     38  H16 BCD     1      46.680  37.070  15.460  1.00  0.00            
ATOM     39  H17 BCD     1      45.710  35.610  17.890  1.00  0.00            
ATOM     40  H18 BCD     1      47.990  36.250  18.740  1.00  0.00            
ATOM     41  H19 BCD     1      47.870  35.170  17.320  1.00  0.00            
ATOM     42  H20 BCD     1      49.440  36.890  16.990  1.00  0.00            
ATOM     43  C13 BCD     1      40.580  36.850  21.360  1.00  0.00            
ATOM     44  O11 BCD     1      40.680  35.440  21.270  1.00  0.00            
ATOM     45  C14 BCD     1      40.140  37.430  19.980  1.00  0.00            
ATOM     46  O12 BCD     1      38.910  36.830  19.640  1.00  0.00            
ATOM     47  C15 BCD     1      41.260  37.060  18.950  1.00  0.00            
ATOM     48  O13 BCD     1      40.960  37.660  17.670  1.00  0.00            
ATOM     49  C16 BCD     1      42.610  37.580  19.420  1.00  0.00            
ATOM     50  C17 BCD     1      42.990  37.120  20.850  1.00  0.00            
ATOM     51  O14 BCD     1      41.890  37.440  21.680  1.00  0.00            
ATOM     52  C18 BCD     1      44.330  37.760  21.330  1.00  0.00            
ATOM     53  O15 BCD     1      44.590  37.380  22.670  1.00  0.00            
ATOM     54  H21 BCD     1      39.870  37.200  22.110  1.00  0.00            
ATOM     55  H22 BCD     1      40.090  38.530  20.080  1.00  0.00            
ATOM     56  H23 BCD     1      38.560  37.370  18.920  1.00  0.00            
ATOM     57  H24 BCD     1      41.350  35.970  18.840  1.00  0.00            
ATOM     58  H25 BCD     1      40.030  37.550  17.430  1.00  0.00            
ATOM     59  H26 BCD     1      42.490  38.670  19.370  1.00  0.00            
ATOM     60  H27 BCD     1      43.000  36.030  20.710  1.00  0.00            
ATOM     61  H28 BCD     1      45.200  37.480  20.730  1.00  0.00            
ATOM     62  H29 BCD     1      44.210  38.850  21.290  1.00  0.00            
ATOM     63  H30 BCD     1      43.760  37.170  23.120  1.00  0.00            
ATOM     64  C19 BCD     1      39.090  31.960  22.930  1.00  0.00            
ATOM     65  O16 BCD     1      39.520  31.400  21.720  1.00  0.00            
ATOM     66  C20 BCD     1      38.110  33.160  22.800  1.00  0.00            
ATOM     67  O17 BCD     1      36.760  32.620  22.450  1.00  0.00            
ATOM     68  C21 BCD     1      38.730  34.240  21.890  1.00  0.00            
ATOM     69  O18 BCD     1      37.860  35.380  21.820  1.00  0.00            
ATOM     70  C22 BCD     1      40.130  34.690  22.400  1.00  0.00            
ATOM     71  C23 BCD     1      40.980  33.480  22.790  1.00  0.00            
ATOM     72  O19 BCD     1      40.190  32.570  23.590  1.00  0.00            
ATOM     73  C24 BCD     1      42.300  33.760  23.560  1.00  0.00            
ATOM     74  O20 BCD     1      42.110  34.340  24.870  1.00  0.00            
ATOM     75  H31 BCD     1      38.600  31.270  23.620  1.00  0.00            
ATOM     76  H32 BCD     1      38.000  33.600  23.800  1.00  0.00            
ATOM     77  H33 BCD     1      36.400  33.230  21.800  1.00  0.00            
ATOM     78  H34 BCD     1      38.880  33.760  20.920  1.00  0.00            
ATOM     79  H35 BCD     1      38.210  36.090  21.280  1.00  0.00            
ATOM     80  H36 BCD     1      39.890  35.300  23.280  1.00  0.00            
ATOM     81  H37 BCD     1      41.270  32.950  21.870  1.00  0.00            
ATOM     82  H38 BCD     1      42.740  32.770  23.730  1.00  0.00            
ATOM     83  H39 BCD     1      42.980  34.290  22.870  1.00  0.00            
ATOM     84  H40 BCD     1      42.000  35.290  24.830  1.00  0.00            
ATOM     85  C25 BCD     1      39.410  27.940  19.480  1.00  0.00            
ATOM     86  O21 BCD     1      39.590  28.760  18.360  1.00  0.00            
ATOM     87  C26 BCD     1      38.070  28.330  20.110  1.00  0.00            
ATOM     88  O22 BCD     1      36.980  28.240  19.190  1.00  0.00            
ATOM     89  C27 BCD     1      38.150  29.720  20.710  1.00  0.00            
ATOM     90  O23 BCD     1      36.930  29.940  21.440  1.00  0.00            
ATOM     91  C28 BCD     1      39.410  29.920  21.590  1.00  0.00            
ATOM     92  C29 BCD     1      40.650  29.380  20.890  1.00  0.00            
ATOM     93  O24 BCD     1      40.380  28.070  20.450  1.00  0.00            
ATOM     94  C30 BCD     1      41.900  29.290  21.850  1.00  0.00            
ATOM     95  O25 BCD     1      43.050  29.180  21.060  1.00  0.00            
ATOM     96  H41 BCD     1      39.270  26.910  19.130  1.00  0.00            
ATOM     97  H42 BCD     1      37.830  27.590  20.880  1.00  0.00            
ATOM     98  H43 BCD     1      37.180  28.770  18.410  1.00  0.00            
ATOM     99  H44 BCD     1      38.270  30.500  19.940  1.00  0.00            
ATOM    100  H45 BCD     1      36.820  30.830  21.780  1.00  0.00            
ATOM    101  H46 BCD     1      39.290  29.330  22.510  1.00  0.00            
ATOM    102  H47 BCD     1      40.790  30.110  20.080  1.00  0.00            
ATOM    103  H48 BCD     1      41.890  30.180  22.500  1.00  0.00            
ATOM    104  H49 BCD     1      41.990  28.410  22.500  1.00  0.00            
ATOM    105  H50 BCD     1      43.030  29.720  20.260  1.00  0.00            
ATOM    106  C31 BCD     1      39.860  28.630  14.250  1.00  0.00            
ATOM    107  O26 BCD     1      40.800  29.740  14.250  1.00  0.00            
ATOM    108  C32 BCD     1      38.490  28.880  14.820  1.00  0.00            
ATOM    109  O27 BCD     1      37.830  29.900  14.110  1.00  0.00            
ATOM    110  C33 BCD     1      38.620  29.330  16.320  1.00  0.00            
ATOM    111  C34 BCD     1      39.410  28.270  17.060  1.00  0.00            
ATOM    112  C35 BCD     1      40.730  27.880  16.380  1.00  0.00            
ATOM    113  O28 BCD     1      40.480  27.530  15.040  1.00  0.00            
ATOM    114  C36 BCD     1      41.470  26.800  17.140  1.00  0.00            
ATOM    115  O29 BCD     1      40.660  25.670  17.410  1.00  0.00            
ATOM    116  O30 BCD     1      37.380  29.750  16.940  1.00  0.00            
ATOM    117  H51 BCD     1      39.710  28.300  13.220  1.00  0.00            
ATOM    118  H52 BCD     1      37.950  27.930  14.840  1.00  0.00            
ATOM    119  H53 BCD     1      37.210  29.420  13.540  1.00  0.00            
ATOM    120  H54 BCD     1      39.330  30.160  16.250  1.00  0.00            
ATOM    121  H55 BCD     1      37.050  30.410  16.320  1.00  0.00            
ATOM    122  H56 BCD     1      38.680  27.450  17.040  1.00  0.00            
ATOM    123  H57 BCD     1      41.360  28.780  16.440  1.00  0.00            
ATOM    124  H58 BCD     1      42.360  26.590  16.540  1.00  0.00            
ATOM    125  H59 BCD     1      41.730  27.230  18.120  1.00  0.00            
ATOM    126  H60 BCD     1      40.920  25.360  18.280  1.00  0.00            
ATOM    127  C37 BCD     1      43.680  31.520  11.880  1.00  0.00            
ATOM    128  O31 BCD     1      44.090  32.100  13.010  1.00  0.00            
ATOM    129  C38 BCD     1      42.120  31.790  11.500  1.00  0.00            
ATOM    130  O32 BCD     1      41.960  33.160  11.260  1.00  0.00            
ATOM    131  C39 BCD     1      41.190  31.350  12.640  1.00  0.00            
ATOM    132  O33 BCD     1      39.800  31.370  12.360  1.00  0.00            
ATOM    133  C40 BCD     1      41.460  29.940  13.030  1.00  0.00            
ATOM    134  C41 BCD     1      42.960  29.700  13.270  1.00  0.00            
ATOM    135  O34 BCD     1      43.710  30.140  12.160  1.00  0.00            
ATOM    136  C42 BCD     1      43.270  28.160  13.340  1.00  0.00            
ATOM    137  O35 BCD     1      42.760  27.530  12.140  1.00  0.00            
ATOM    138  H61 BCD     1      44.290  31.770  11.010  1.00  0.00            
ATOM    139  H62 BCD     1      41.880  31.180  10.620  1.00  0.00            
ATOM    140  H63 BCD     1      41.210  33.190  10.650  1.00  0.00            
ATOM    141  H64 BCD     1      41.240  31.970  13.550  1.00  0.00            
ATOM    142  H65 BCD     1      39.280  31.000  13.080  1.00  0.00            
ATOM    143  H66 BCD     1      41.070  29.300  12.230  1.00  0.00            
ATOM    144  H67 BCD     1      43.320  30.170  14.200  1.00  0.00            
ATOM    145  H68 BCD     1      44.360  28.040  13.410  1.00  0.00            
ATOM    146  H69 BCD     1      42.890  27.820  14.320  1.00  0.00            
ATOM    147  H70 BCD     1      43.410  26.850  11.940  1.00  0.00            
ATOM    148  N1  FC0     2      40.390  35.800  12.980  1.00  0.00            
ATOM    149  C1  FC0     2      40.320  35.050  14.150  1.00  0.00            
ATOM    150  C2  FC0     2      39.210  34.900  14.940  1.00  0.00            
ATOM    151  C3  FC0     2      39.280  34.060  16.050  1.00  0.00            
ATOM    152  C4  FC0     2      40.500  33.400  16.420  1.00  0.00            
ATOM    153  S1  FC0     2      40.550  32.340  17.920  1.00  0.00            
ATOM    154  O1  FC0     2      39.320  32.020  18.640  1.00  0.00            
ATOM    155  O2  FC0     2      41.580  31.340  17.600  1.00  0.00            
ATOM    156  N2  FC0     2      41.390  33.350  18.920  1.00  0.00            
ATOM    157  C5  FC0     2      42.700  33.160  19.120  1.00  0.00            
ATOM    158  N3  FC0     2      43.470  33.520  18.110  1.00  0.00            
ATOM    159  C6  FC0     2      44.770  33.370  18.270  1.00  0.00            
ATOM    160  C7  FC0     2      45.260  32.800  19.410  1.00  0.00            
ATOM    161  C8  FC0     2      44.390  32.370  20.390  1.00  0.00            
ATOM    162  N4  FC0     2      43.040  32.640  20.280  1.00  0.00            
ATOM    163  C9  FC0     2      41.630  33.490  15.520  1.00  0.00            
ATOM    164  C10 FC0     2      41.520  34.370  14.400  1.00  0.00            
ATOM    165  H1  FC0     2      41.320  35.740  12.580  1.00  0.00            
ATOM    166  H2  FC0     2      39.550  35.900  12.420  1.00  0.00            
ATOM    167  H3  FC0     2      38.330  35.460  14.630  1.00  0.00            
ATOM    168  H4  FC0     2      38.460  34.150  16.760  1.00  0.00            
ATOM    169  H5  FC0     2      40.890  33.130  19.770  1.00  0.00            
ATOM    170  H6  FC0     2      45.380  33.750  17.450  1.00  0.00            
ATOM    171  H7  FC0     2      46.320  32.600  19.430  1.00  0.00            
ATOM    172  H8  FC0     2      44.710  31.930  21.340  1.00  0.00            
ATOM    173  H9  FC0     2      42.570  32.990  15.710  1.00  0.00            
ATOM    174  H10 FC0     2      42.400  34.570  13.810  1.00  0.00            
TER
ENDMDL
MODEL        1
ATOM      1  C1  BCD     1      26.060  26.430  35.150  1.00  0.00            
ATOM      2  O1  BCD     1      26.070  27.160  36.400  1.00  0.00            
ATOM      3  C2  BCD     1      26.180  27.480  34.020  1.00  0.00            
ATOM      4  O2  BCD     1      27.350  28.250  34.230  1.00  0.00            
ATOM      5  C3  BCD     1      24.930  28.410  34.020  1.00  0.00            
ATOM      6  O3  BCD     1      24.930  29.310  32.870  1.00  0.00            
ATOM      7  C4  BCD     1      23.680  27.580  33.960  1.00  0.00            
ATOM      8  C5  BCD     1      23.600  26.420  34.890  1.00  0.00            
ATOM      9  O4  BCD     1      24.800  25.710  35.000  1.00  0.00            
ATOM     10  C6  BCD     1      22.500  25.400  34.680  1.00  0.00            
ATOM     11  O5  BCD     1      22.560  24.300  35.520  1.00  0.00            
ATOM     12  H1  BCD     1      26.840  25.670  35.110  1.00  0.00            
ATOM     13  H2  BCD     1      26.250  27.060  33.010  1.00  0.00            
ATOM     14  H3  BCD     1      27.220  28.480  35.160  1.00  0.00            
ATOM     15  H4  BCD     1      24.880  28.990  34.950  1.00  0.00            
ATOM     16  H5  BCD     1      24.190  29.930  32.900  1.00  0.00            
ATOM     17  H6  BCD     1      23.590  27.230  32.920  1.00  0.00            
ATOM     18  H7  BCD     1      23.300  26.860  35.850  1.00  0.00            
ATOM     19  H8  BCD     1      21.570  25.870  35.030  1.00  0.00            
ATOM     20  H9  BCD     1      22.260  25.120  33.650  1.00  0.00            
ATOM     21  H10 BCD     1      23.350  23.770  35.360  1.00  0.00            
ATOM     22  C7  BCD     1      27.290  26.710  40.360  1.00  0.00            
ATOM     23  O6  BCD     1      26.560  27.890  40.780  1.00  0.00            
ATOM     24  C8  BCD     1      28.400  27.100  39.370  1.00  0.00            
ATOM     25  O7  BCD     1      29.280  28.050  40.020  1.00  0.00            
ATOM     26  C9  BCD     1      27.790  27.560  37.970  1.00  0.00            
ATOM     27  O8  BCD     1      28.920  27.770  37.030  1.00  0.00            
ATOM     28  C10 BCD     1      26.750  26.510  37.480  1.00  0.00            
ATOM     29  C11 BCD     1      25.710  26.150  38.590  1.00  0.00            
ATOM     30  O9  BCD     1      26.420  25.750  39.790  1.00  0.00            
ATOM     31  C12 BCD     1      24.740  25.020  38.210  1.00  0.00            
ATOM     32  O10 BCD     1      25.450  23.810  38.180  1.00  0.00            
ATOM     33  H11 BCD     1      27.730  26.150  41.190  1.00  0.00            
ATOM     34  H12 BCD     1      29.030  26.240  39.110  1.00  0.00            
ATOM     35  H13 BCD     1      30.040  28.140  39.440  1.00  0.00            
ATOM     36  H14 BCD     1      27.290  28.520  38.160  1.00  0.00            
ATOM     37  H15 BCD     1      29.370  26.930  36.890  1.00  0.00            
ATOM     38  H16 BCD     1      27.300  25.610  37.160  1.00  0.00            
ATOM     39  H17 BCD     1      25.040  26.980  38.840  1.00  0.00            
ATOM     40  H18 BCD     1      23.910  24.930  38.930  1.00  0.00            
ATOM     41  H19 BCD     1      24.270  25.250  37.240  1.00  0.00            
ATOM     42  H20 BCD     1      25.840  23.670  39.040  1.00  0.00            
ATOM     43  C13 BCD     1      25.550  30.180  44.040  1.00  0.00            
ATOM     44  O11 BCD     1      24.370  30.380  43.300  1.00  0.00            
ATOM     45  C14 BCD     1      26.680  30.650  43.210  1.00  0.00            
ATOM     46  O12 BCD     1      26.690  32.020  43.100  1.00  0.00            
ATOM     47  C15 BCD     1      26.770  29.950  41.840  1.00  0.00            
ATOM     48  O13 BCD     1      27.910  30.420  41.100  1.00  0.00            
ATOM     49  C16 BCD     1      26.850  28.450  42.050  1.00  0.00            
ATOM     50  C17 BCD     1      25.740  27.990  43.070  1.00  0.00            
ATOM     51  O14 BCD     1      25.760  28.770  44.310  1.00  0.00            
ATOM     52  C18 BCD     1      25.760  26.570  43.400  1.00  0.00            
ATOM     53  O15 BCD     1      27.090  26.040  43.560  1.00  0.00            
ATOM     54  H21 BCD     1      25.580  30.580  45.070  1.00  0.00            
ATOM     55  H22 BCD     1      27.570  30.420  43.820  1.00  0.00            
ATOM     56  H23 BCD     1      27.470  32.260  42.590  1.00  0.00            
ATOM     57  H24 BCD     1      25.830  30.230  41.340  1.00  0.00            
ATOM     58  H25 BCD     1      28.120  29.840  40.360  1.00  0.00            
ATOM     59  H26 BCD     1      27.870  28.170  42.370  1.00  0.00            
ATOM     60  H27 BCD     1      24.800  28.140  42.530  1.00  0.00            
ATOM     61  H28 BCD     1      25.190  26.380  44.320  1.00  0.00            
ATOM     62  H29 BCD     1      25.290  25.970  42.610  1.00  0.00            
ATOM     63  H30 BCD     1      26.990  25.120  43.820  1.00  0.00            
ATOM     64  C19 BCD     1      20.700  31.940  43.810  1.00  0.00            
ATOM     65  O16 BCD     1      20.320  31.660  42.520  1.00  0.00            
ATOM     66  C20 BCD     1      21.810  32.950  43.870  1.00  0.00            
ATOM     67  O17 BCD     1      21.410  34.140  43.060  1.00  0.00            
ATOM     68  C21 BCD     1      23.150  32.330  43.320  1.00  0.00            
ATOM     69  O18 BCD     1      24.240  33.200  43.460  1.00  0.00            
ATOM     70  C22 BCD     1      23.360  31.010  43.950  1.00  0.00            
ATOM     71  C23 BCD     1      22.110  30.110  44.020  1.00  0.00            
ATOM     72  O19 BCD     1      21.030  30.810  44.530  1.00  0.00            
ATOM     73  C24 BCD     1      22.440  28.870  44.880  1.00  0.00            
ATOM     74  O20 BCD     1      23.010  29.160  46.190  1.00  0.00            
ATOM     75  H31 BCD     1      19.890  32.420  44.380  1.00  0.00            
ATOM     76  H32 BCD     1      22.080  33.290  44.880  1.00  0.00            
ATOM     77  H33 BCD     1      21.520  34.900  43.640  1.00  0.00            
ATOM     78  H34 BCD     1      23.010  32.120  42.250  1.00  0.00            
ATOM     79  H35 BCD     1      25.010  32.700  43.190  1.00  0.00            
ATOM     80  H36 BCD     1      23.680  31.230  44.980  1.00  0.00            
ATOM     81  H37 BCD     1      21.880  29.730  43.010  1.00  0.00            
ATOM     82  H38 BCD     1      21.500  28.350  45.110  1.00  0.00            
ATOM     83  H39 BCD     1      23.050  28.100  44.380  1.00  0.00            
ATOM     84  H40 BCD     1      22.410  29.750  46.660  1.00  0.00            
ATOM     85  C25 BCD     1      16.720  31.290  40.440  1.00  0.00            
ATOM     86  O21 BCD     1      17.540  31.270  39.310  1.00  0.00            
ATOM     87  C26 BCD     1      16.940  32.540  41.250  1.00  0.00            
ATOM     88  O22 BCD     1      16.530  33.740  40.500  1.00  0.00            
ATOM     89  C27 BCD     1      18.410  32.710  41.590  1.00  0.00            
ATOM     90  O23 BCD     1      18.560  33.780  42.600  1.00  0.00            
ATOM     91  C28 BCD     1      18.930  31.440  42.250  1.00  0.00            
ATOM     92  C29 BCD     1      18.620  30.210  41.400  1.00  0.00            
ATOM     93  O24 BCD     1      17.180  30.230  41.250  1.00  0.00            
ATOM     94  C30 BCD     1      19.010  28.900  42.030  1.00  0.00            
ATOM     95  O25 BCD     1      18.220  28.580  43.200  1.00  0.00            
ATOM     96  H41 BCD     1      15.680  31.140  40.140  1.00  0.00            
ATOM     97  H42 BCD     1      16.370  32.420  42.180  1.00  0.00            
ATOM     98  H43 BCD     1      17.140  33.820  39.770  1.00  0.00            
ATOM     99  H44 BCD     1      19.080  32.920  40.750  1.00  0.00            
ATOM    100  H45 BCD     1      19.510  33.730  42.700  1.00  0.00            
ATOM    101  H46 BCD     1      18.440  31.390  43.230  1.00  0.00            
ATOM    102  H47 BCD     1      19.100  30.390  40.430  1.00  0.00            
ATOM    103  H48 BCD     1      18.850  28.000  41.410  1.00  0.00            
ATOM    104  H49 BCD     1      20.080  28.830  42.280  1.00  0.00            
ATOM    105  H50 BCD     1      17.350  28.320  42.890  1.00  0.00            
ATOM    106  C31 BCD     1      17.650  30.730  35.280  1.00  0.00            
ATOM    107  O26 BCD     1      18.990  30.470  35.380  1.00  0.00            
ATOM    108  C32 BCD     1      17.190  32.160  35.680  1.00  0.00            
ATOM    109  O27 BCD     1      17.790  33.050  34.730  1.00  0.00            
ATOM    110  C33 BCD     1      17.630  32.340  37.140  1.00  0.00            
ATOM    111  C34 BCD     1      17.000  31.230  38.060  1.00  0.00            
ATOM    112  C35 BCD     1      17.230  29.800  37.490  1.00  0.00            
ATOM    113  O28 BCD     1      16.980  29.720  36.040  1.00  0.00            
ATOM    114  C36 BCD     1      16.380  28.740  38.140  1.00  0.00            
ATOM    115  O29 BCD     1      16.800  27.550  37.600  1.00  0.00            
ATOM    116  O30 BCD     1      17.130  33.660  37.580  1.00  0.00            
ATOM    117  H51 BCD     1      17.350  30.560  34.240  1.00  0.00            
ATOM    118  H52 BCD     1      16.100  32.060  35.650  1.00  0.00            
ATOM    119  H53 BCD     1      17.590  32.690  33.860  1.00  0.00            
ATOM    120  H54 BCD     1      18.720  32.230  37.160  1.00  0.00            
ATOM    121  H55 BCD     1      17.660  34.400  37.280  1.00  0.00            
ATOM    122  H56 BCD     1      15.920  31.390  38.130  1.00  0.00            
ATOM    123  H57 BCD     1      18.280  29.600  37.700  1.00  0.00            
ATOM    124  H58 BCD     1      16.520  28.770  39.230  1.00  0.00            
ATOM    125  H59 BCD     1      15.330  29.010  37.990  1.00  0.00            
ATOM    126  H60 BCD     1      16.830  27.810  36.680  1.00  0.00            
ATOM    127  C37 BCD     1      21.870  28.880  33.070  1.00  0.00            
ATOM    128  O31 BCD     1      22.610  28.470  34.260  1.00  0.00            
ATOM    129  C38 BCD     1      21.820  30.410  33.120  1.00  0.00            
ATOM    130  O32 BCD     1      23.160  31.000  33.080  1.00  0.00            
ATOM    131  C39 BCD     1      21.000  30.880  34.310  1.00  0.00            
ATOM    132  O33 BCD     1      20.820  32.290  34.230  1.00  0.00            
ATOM    133  C40 BCD     1      19.640  30.150  34.160  1.00  0.00            
ATOM    134  C41 BCD     1      19.760  28.660  34.160  1.00  0.00            
ATOM    135  O34 BCD     1      20.610  28.320  33.120  1.00  0.00            
ATOM    136  C42 BCD     1      18.450  27.860  33.770  1.00  0.00            
ATOM    137  O35 BCD     1      17.550  28.320  32.720  1.00  0.00            
ATOM    138  H61 BCD     1      22.350  28.520  32.150  1.00  0.00            
ATOM    139  H62 BCD     1      21.320  30.840  32.240  1.00  0.00            
ATOM    140  H63 BCD     1      23.050  31.860  32.660  1.00  0.00            
ATOM    141  H64 BCD     1      21.400  30.620  35.300  1.00  0.00            
ATOM    142  H65 BCD     1      20.520  32.510  35.120  1.00  0.00            
ATOM    143  H66 BCD     1      19.200  30.550  33.230  1.00  0.00            
ATOM    144  H67 BCD     1      20.200  28.260  35.080  1.00  0.00            
ATOM    145  H68 BCD     1      18.770  26.820  33.590  1.00  0.00            
ATOM    146  H69 BCD     1      17.820  27.900  34.670  1.00  0.00            
ATOM    147  H70 BCD     1      18.100  28.620  31.990  1.00  0.00            
ATOM    148  N1  FC0     2      27.030  30.330  36.130  1.00  0.00            
ATOM    149  C1  FC0     2      25.900  30.870  36.640  1.00  0.00            
ATOM    150  C2  FC0     2      25.720  30.970  38.020  1.00  0.00            
ATOM    151  C3  FC0     2      24.600  31.680  38.550  1.00  0.00            
ATOM    152  C4  FC0     2      23.540  32.120  37.730  1.00  0.00            
ATOM    153  S1  FC0     2      22.000  32.800  38.390  1.00  0.00            
ATOM    154  O1  FC0     2      22.460  33.630  39.510  1.00  0.00            
ATOM    155  O2  FC0     2      21.050  33.250  37.340  1.00  0.00            
ATOM    156  N2  FC0     2      21.120  31.700  39.290  1.00  0.00            
ATOM    157  C5  FC0     2      21.510  30.460  39.150  1.00  0.00            
ATOM    158  N3  FC0     2      21.430  29.950  37.930  1.00  0.00            
ATOM    159  C6  FC0     2      21.770  28.680  37.880  1.00  0.00            
ATOM    160  C7  FC0     2      22.190  28.010  39.040  1.00  0.00            
ATOM    161  C8  FC0     2      22.300  28.660  40.250  1.00  0.00            
ATOM    162  N4  FC0     2      22.040  29.980  40.320  1.00  0.00            
ATOM    163  C9  FC0     2      23.710  32.000  36.310  1.00  0.00            
ATOM    164  C10 FC0     2      24.910  31.450  35.820  1.00  0.00            
ATOM    165  H1  FC0     2      27.830  30.340  36.750  1.00  0.00            
ATOM    166  H2  FC0     2      27.240  30.500  35.150  1.00  0.00            
ATOM    167  H3  FC0     2      26.420  30.590  38.760  1.00  0.00            
ATOM    168  H4  FC0     2      24.550  31.840  39.620  1.00  0.00            
ATOM    169  H5  FC0     2      21.330  31.910  40.260  1.00  0.00            
ATOM    170  H6  FC0     2      21.490  28.130  36.980  1.00  0.00            
ATOM    171  H7  FC0     2      22.360  26.940  39.030  1.00  0.00            
ATOM    172  H8  FC0     2      22.660  28.150  41.140  1.00  0.00            
ATOM    173  H9  FC0     2      22.910  32.320  35.650  1.00  0.00            
ATOM    174  H10 FC0     2      25.010  31.390  34.740  1.00  0.00            
TER
ENDMDL
MODEL        1
ATOM      1  C1  BCD     1      24.520  28.810  26.540  1.00  0.00            
ATOM      2  O1  BCD     1      25.480  29.800  26.900  1.00  0.00            
ATOM      3  C2  BCD     1      24.230  27.840  27.640  1.00  0.00            
ATOM      4  O2  BCD     1      23.670  28.560  28.720  1.00  0.00            
ATOM      5  C3  BCD     1      25.510  27.120  28.040  1.00  0.00            
ATOM      6  O3  BCD     1      25.370  26.240  29.120  1.00  0.00            
ATOM      7  C4  BCD     1      26.230  26.430  26.880  1.00  0.00            
ATOM      8  C5  BCD     1      26.380  27.400  25.680  1.00  0.00            
ATOM      9  O4  BCD     1      25.130  28.080  25.490  1.00  0.00            
ATOM     10  C6  BCD     1      26.760  26.700  24.330  1.00  0.00            
ATOM     11  O5  BCD     1      26.970  27.640  23.280  1.00  0.00            
ATOM     12  H1  BCD     1      23.620  29.300  26.140  1.00  0.00            
ATOM     13  H2  BCD     1      23.480  27.120  27.280  1.00  0.00            
ATOM     14  H3  BCD     1      23.180  28.010  29.330  1.00  0.00            
ATOM     15  H4  BCD     1      26.160  27.920  28.430  1.00  0.00            
ATOM     16  H5  BCD     1      26.110  25.620  29.090  1.00  0.00            
ATOM     17  H6  BCD     1      25.580  25.610  26.550  1.00  0.00            
ATOM     18  H7  BCD     1      27.040  28.230  25.950  1.00  0.00            
ATOM     19  H8  BCD     1      27.680  26.130  24.490  1.00  0.00            
ATOM     20  H9  BCD     1      26.070  25.920  24.000  1.00  0.00            
ATOM     21  H10 BCD     1      27.110  27.080  22.510  1.00  0.00            
ATOM     22  C7  BCD     1      25.790  33.830  27.420  1.00  0.00            
ATOM     23  O6  BCD     1      26.980  33.610  28.200  1.00  0.00            
ATOM     24  C8  BCD     1      24.580  33.240  28.030  1.00  0.00            
ATOM     25  O7  BCD     1      24.490  33.720  29.370  1.00  0.00            
ATOM     26  C9  BCD     1      24.710  31.710  28.010  1.00  0.00            
ATOM     27  O8  BCD     1      23.510  31.120  28.600  1.00  0.00            
ATOM     28  C10 BCD     1      25.060  31.130  26.690  1.00  0.00            
ATOM     29  C11 BCD     1      26.240  31.890  26.100  1.00  0.00            
ATOM     30  O9  BCD     1      25.910  33.300  26.140  1.00  0.00            
ATOM     31  C12 BCD     1      26.590  31.430  24.710  1.00  0.00            
ATOM     32  O10 BCD     1      27.700  32.180  24.230  1.00  0.00            
ATOM     33  H11 BCD     1      25.620  34.910  27.320  1.00  0.00            
ATOM     34  H12 BCD     1      23.710  33.430  27.380  1.00  0.00            
ATOM     35  H13 BCD     1      25.310  33.990  29.780  1.00  0.00            
ATOM     36  H14 BCD     1      25.570  31.430  28.630  1.00  0.00            
ATOM     37  H15 BCD     1      23.660  30.170  28.660  1.00  0.00            
ATOM     38  H16 BCD     1      24.170  31.140  26.050  1.00  0.00            
ATOM     39  H17 BCD     1      27.120  31.720  26.730  1.00  0.00            
ATOM     40  H18 BCD     1      26.730  30.340  24.660  1.00  0.00            
ATOM     41  H19 BCD     1      25.720  31.720  24.120  1.00  0.00            
ATOM     42  H20 BCD     1      27.410  33.090  24.150  1.00  0.00            
ATOM     43  C13 BCD     1      29.810  36.080  29.930  1.00  0.00            
ATOM     44  O11 BCD     1      30.710  35.100  30.100  1.00  0.00            
ATOM     45  C14 BCD     1      28.570  35.850  30.750  1.00  0.00            
ATOM     46  O12 BCD     1      28.830  35.980  32.070  1.00  0.00            
ATOM     47  C15 BCD     1      27.880  34.520  30.290  1.00  0.00            
ATOM     48  O13 BCD     1      26.740  34.380  31.130  1.00  0.00            
ATOM     49  C16 BCD     1      27.560  34.770  28.740  1.00  0.00            
ATOM     50  C17 BCD     1      28.840  35.110  27.940  1.00  0.00            
ATOM     51  O14 BCD     1      29.350  36.260  28.480  1.00  0.00            
ATOM     52  C18 BCD     1      28.560  35.240  26.430  1.00  0.00            
ATOM     53  O15 BCD     1      29.750  35.580  25.730  1.00  0.00            
ATOM     54  H21 BCD     1      30.180  37.080  30.180  1.00  0.00            
ATOM     55  H22 BCD     1      27.750  36.550  30.520  1.00  0.00            
ATOM     56  H23 BCD     1      29.760  35.800  32.240  1.00  0.00            
ATOM     57  H24 BCD     1      28.620  33.700  30.310  1.00  0.00            
ATOM     58  H25 BCD     1      27.020  33.900  31.920  1.00  0.00            
ATOM     59  H26 BCD     1      26.910  35.640  28.590  1.00  0.00            
ATOM     60  H27 BCD     1      29.470  34.220  28.110  1.00  0.00            
ATOM     61  H28 BCD     1      28.160  34.340  25.960  1.00  0.00            
ATOM     62  H29 BCD     1      27.880  36.100  26.380  1.00  0.00            
ATOM     63  H30 BCD     1      30.060  36.420  26.090  1.00  0.00            
ATOM     64  C19 BCD     1      34.670  34.280  30.330  1.00  0.00            
ATOM     65  O16 BCD     1      34.310  32.970  29.750  1.00  0.00            
ATOM     66  C20 BCD     1      33.990  34.480  31.660  1.00  0.00            
ATOM     67  O17 BCD     1      34.410  33.440  32.570  1.00  0.00            
ATOM     68  C21 BCD     1      32.440  34.410  31.490  1.00  0.00            
ATOM     69  O18 BCD     1      31.790  34.810  32.690  1.00  0.00            
ATOM     70  C22 BCD     1      32.050  35.420  30.460  1.00  0.00            
ATOM     71  C23 BCD     1      32.910  35.400  29.190  1.00  0.00            
ATOM     72  O19 BCD     1      34.330  35.350  29.440  1.00  0.00            
ATOM     73  C24 BCD     1      32.660  36.630  28.320  1.00  0.00            
ATOM     74  O20 BCD     1      33.020  37.820  28.920  1.00  0.00            
ATOM     75  H31 BCD     1      35.760  34.370  30.420  1.00  0.00            
ATOM     76  H32 BCD     1      34.250  35.480  32.010  1.00  0.00            
ATOM     77  H33 BCD     1      34.010  33.660  33.420  1.00  0.00            
ATOM     78  H34 BCD     1      32.140  33.410  31.150  1.00  0.00            
ATOM     79  H35 BCD     1      31.700  34.060  33.280  1.00  0.00            
ATOM     80  H36 BCD     1      32.080  36.430  30.880  1.00  0.00            
ATOM     81  H37 BCD     1      32.600  34.510  28.630  1.00  0.00            
ATOM     82  H38 BCD     1      33.140  36.510  27.350  1.00  0.00            
ATOM     83  H39 BCD     1      31.610  36.570  28.000  1.00  0.00            
ATOM     84  H40 BCD     1      33.890  38.060  28.590  1.00  0.00            
ATOM     85  C25 BCD     1      35.970  29.510  28.380  1.00  0.00            
ATOM     86  O21 BCD     1      34.790  28.800  28.740  1.00  0.00            
ATOM     87  C26 BCD     1      36.590  30.160  29.590  1.00  0.00            
ATOM     88  O22 BCD     1      36.960  29.160  30.580  1.00  0.00            
ATOM     89  C27 BCD     1      35.780  31.300  30.160  1.00  0.00            
ATOM     90  O23 BCD     1      36.440  32.000  31.290  1.00  0.00            
ATOM     91  C28 BCD     1      35.350  32.210  29.100  1.00  0.00            
ATOM     92  C29 BCD     1      34.700  31.470  27.930  1.00  0.00            
ATOM     93  O24 BCD     1      35.590  30.460  27.440  1.00  0.00            
ATOM     94  C30 BCD     1      34.200  32.250  26.760  1.00  0.00            
ATOM     95  O25 BCD     1      35.180  33.250  26.370  1.00  0.00            
ATOM     96  H41 BCD     1      36.700  28.870  27.870  1.00  0.00            
ATOM     97  H42 BCD     1      37.510  30.670  29.260  1.00  0.00            
ATOM     98  H43 BCD     1      36.150  28.670  30.780  1.00  0.00            
ATOM     99  H44 BCD     1      34.880  30.760  30.510  1.00  0.00            
ATOM    100  H45 BCD     1      35.690  32.290  31.810  1.00  0.00            
ATOM    101  H46 BCD     1      36.230  32.780  28.770  1.00  0.00            
ATOM    102  H47 BCD     1      33.860  30.980  28.440  1.00  0.00            
ATOM    103  H48 BCD     1      34.000  31.470  26.020  1.00  0.00            
ATOM    104  H49 BCD     1      33.260  32.790  26.930  1.00  0.00            
ATOM    105  H50 BCD     1      36.010  32.820  26.610  1.00  0.00            
ATOM    106  C31 BCD     1      33.170  25.030  28.260  1.00  0.00            
ATOM    107  O26 BCD     1      31.850  25.660  28.160  1.00  0.00            
ATOM    108  C32 BCD     1      33.750  25.270  29.650  1.00  0.00            
ATOM    109  O27 BCD     1      32.960  24.650  30.680  1.00  0.00            
ATOM    110  C33 BCD     1      33.910  26.780  29.830  1.00  0.00            
ATOM    111  C34 BCD     1      34.770  27.340  28.690  1.00  0.00            
ATOM    112  C35 BCD     1      34.320  26.910  27.260  1.00  0.00            
ATOM    113  O28 BCD     1      34.130  25.450  27.300  1.00  0.00            
ATOM    114  C36 BCD     1      35.230  27.360  26.150  1.00  0.00            
ATOM    115  O29 BCD     1      36.620  27.100  26.390  1.00  0.00            
ATOM    116  O30 BCD     1      34.610  27.060  31.070  1.00  0.00            
ATOM    117  H51 BCD     1      33.120  23.950  28.120  1.00  0.00            
ATOM    118  H52 BCD     1      34.720  24.760  29.680  1.00  0.00            
ATOM    119  H53 BCD     1      32.150  24.280  30.330  1.00  0.00            
ATOM    120  H54 BCD     1      32.900  27.200  29.830  1.00  0.00            
ATOM    121  H55 BCD     1      33.950  27.330  31.730  1.00  0.00            
ATOM    122  H56 BCD     1      35.810  27.040  28.870  1.00  0.00            
ATOM    123  H57 BCD     1      33.330  27.350  27.090  1.00  0.00            
ATOM    124  H58 BCD     1      35.050  26.900  25.170  1.00  0.00            
ATOM    125  H59 BCD     1      35.040  28.430  25.990  1.00  0.00            
ATOM    126  H60 BCD     1      36.780  26.590  25.590  1.00  0.00            
ATOM    127  C37 BCD     1      27.950  24.700  27.020  1.00  0.00            
ATOM    128  O31 BCD     1      27.500  26.030  27.320  1.00  0.00            
ATOM    129  C38 BCD     1      28.500  23.940  28.240  1.00  0.00            
ATOM    130  O32 BCD     1      27.400  23.850  29.220  1.00  0.00            
ATOM    131  C39 BCD     1      29.730  24.630  28.780  1.00  0.00            
ATOM    132  O33 BCD     1      30.330  24.130  30.040  1.00  0.00            
ATOM    133  C40 BCD     1      30.810  24.820  27.680  1.00  0.00            
ATOM    134  C41 BCD     1      30.190  25.540  26.420  1.00  0.00            
ATOM    135  O34 BCD     1      29.020  24.780  26.030  1.00  0.00            
ATOM    136  C42 BCD     1      31.090  25.700  25.180  1.00  0.00            
ATOM    137  O35 BCD     1      31.520  24.350  24.730  1.00  0.00            
ATOM    138  H61 BCD     1      27.100  24.160  26.590  1.00  0.00            
ATOM    139  H62 BCD     1      28.710  22.920  27.900  1.00  0.00            
ATOM    140  H63 BCD     1      27.550  23.330  30.010  1.00  0.00            
ATOM    141  H64 BCD     1      29.420  25.640  29.080  1.00  0.00            
ATOM    142  H65 BCD     1      29.640  23.660  30.520  1.00  0.00            
ATOM    143  H66 BCD     1      31.080  23.810  27.340  1.00  0.00            
ATOM    144  H67 BCD     1      29.880  26.520  26.800  1.00  0.00            
ATOM    145  H68 BCD     1      30.470  26.240  24.450  1.00  0.00            
ATOM    146  H69 BCD     1      31.880  26.400  25.470  1.00  0.00            
ATOM    147  H70 BCD     1      32.010  24.490  23.910  1.00  0.00            
ATOM    148  N1  FC0     2      26.120  28.710  31.560  1.00  0.00            
ATOM    149  C1  FC0     2      27.290  28.980  30.900  1.00  0.00            
ATOM    150  C2  FC0     2      28.370  28.090  30.730  1.00  0.00            
ATOM    151  C3  FC0     2      29.620  28.440  30.130  1.00  0.00            
ATOM    152  C4  FC0     2      29.710  29.750  29.680  1.00  0.00            
ATOM    153  S1  FC0     2      31.240  30.390  29.020  1.00  0.00            
ATOM    154  O1  FC0     2      31.020  31.720  28.410  1.00  0.00            
ATOM    155  O2  FC0     2      32.290  30.070  30.010  1.00  0.00            
ATOM    156  N2  FC0     2      31.880  29.370  27.850  1.00  0.00            
ATOM    157  C5  FC0     2      31.390  29.340  26.590  1.00  0.00            
ATOM    158  N3  FC0     2      32.350  29.520  25.680  1.00  0.00            
ATOM    159  C6  FC0     2      31.980  29.590  24.400  1.00  0.00            
ATOM    160  C7  FC0     2      30.670  29.320  24.090  1.00  0.00            
ATOM    161  C8  FC0     2      29.750  29.090  25.100  1.00  0.00            
ATOM    162  N4  FC0     2      30.140  29.090  26.450  1.00  0.00            
ATOM    163  C9  FC0     2      28.570  30.660  29.820  1.00  0.00            
ATOM    164  C10 FC0     2      27.390  30.280  30.420  1.00  0.00            
ATOM    165  H1  FC0     2      25.710  27.820  31.310  1.00  0.00            
ATOM    166  H2  FC0     2      25.390  29.390  31.390  1.00  0.00            
ATOM    167  H3  FC0     2      28.260  27.090  31.150  1.00  0.00            
ATOM    168  H4  FC0     2      30.400  27.700  30.010  1.00  0.00            
ATOM    169  H5  FC0     2      32.850  29.660  27.870  1.00  0.00            
ATOM    170  H6  FC0     2      32.650  30.020  23.670  1.00  0.00            
ATOM    171  H7  FC0     2      30.430  29.440  23.030  1.00  0.00            
ATOM    172  H8  FC0     2      28.710  28.940  24.810  1.00  0.00            
ATOM    173  H9  FC0     2      28.570  31.600  29.280  1.00  0.00            
ATOM    174  H10 FC0     2      26.550  30.970  30.500  1.00  0.00            
TER
ENDMDL
MODEL        1
ATOM      1  C1  BCD     1      16.920  20.970  20.070  1.00  0.00            
ATOM      2  O1  BCD     1      17.660  20.100  19.260  1.00  0.00            
ATOM      3  C2  BCD     1      15.930  21.720  19.310  1.00  0.00            
ATOM      4  O2  BCD     1      14.970  20.900  18.590  1.00  0.00            
ATOM      5  C3  BCD     1      16.650  22.660  18.370  1.00  0.00            
ATOM      6  O3  BCD     1      15.690  23.470  17.570  1.00  0.00            
ATOM      7  C4  BCD     1      17.740  23.480  19.070  1.00  0.00            
ATOM      8  C5  BCD     1      18.660  22.680  19.980  1.00  0.00            
ATOM      9  O4  BCD     1      17.870  21.800  20.750  1.00  0.00            
ATOM     10  C6  BCD     1      19.410  23.500  20.970  1.00  0.00            
ATOM     11  O5  BCD     1      20.250  22.720  21.780  1.00  0.00            
ATOM     12  H1  BCD     1      16.310  20.520  20.870  1.00  0.00            
ATOM     13  H2  BCD     1      15.360  22.340  20.010  1.00  0.00            
ATOM     14  H3  BCD     1      15.420  20.300  17.980  1.00  0.00            
ATOM     15  H4  BCD     1      17.160  22.030  17.630  1.00  0.00            
ATOM     16  H5  BCD     1      16.240  24.080  17.070  1.00  0.00            
ATOM     17  H6  BCD     1      17.270  24.220  19.730  1.00  0.00            
ATOM     18  H7  BCD     1      19.320  22.060  19.360  1.00  0.00            
ATOM     19  H8  BCD     1      19.930  24.290  20.420  1.00  0.00            
ATOM     20  H9  BCD     1      18.690  23.960  21.670  1.00  0.00            
ATOM     21  H10 BCD     1      20.620  23.360  22.400  1.00  0.00            
ATOM     22  C7  BCD     1      18.600  16.320  18.120  1.00  0.00            
ATOM     23  O6  BCD     1      19.890  16.910  17.800  1.00  0.00            
ATOM     24  C8  BCD     1      17.550  16.980  17.320  1.00  0.00            
ATOM     25  O7  BCD     1      17.640  16.530  15.930  1.00  0.00            
ATOM     26  C9  BCD     1      17.500  18.470  17.540  1.00  0.00            
ATOM     27  O8  BCD     1      16.390  19.070  16.770  1.00  0.00            
ATOM     28  C10 BCD     1      17.360  18.770  19.040  1.00  0.00            
ATOM     29  C11 BCD     1      18.340  17.880  19.900  1.00  0.00            
ATOM     30  O9  BCD     1      18.400  16.510  19.530  1.00  0.00            
ATOM     31  C12 BCD     1      17.970  17.970  21.370  1.00  0.00            
ATOM     32  O10 BCD     1      16.650  17.570  21.640  1.00  0.00            
ATOM     33  H11 BCD     1      18.600  15.240  17.920  1.00  0.00            
ATOM     34  H12 BCD     1      16.560  16.660  17.680  1.00  0.00            
ATOM     35  H13 BCD     1      16.730  16.440  15.640  1.00  0.00            
ATOM     36  H14 BCD     1      18.470  18.870  17.210  1.00  0.00            
ATOM     37  H15 BCD     1      16.650  19.380  15.900  1.00  0.00            
ATOM     38  H16 BCD     1      16.290  18.530  19.190  1.00  0.00            
ATOM     39  H17 BCD     1      19.370  18.260  19.900  1.00  0.00            
ATOM     40  H18 BCD     1      18.720  17.400  21.930  1.00  0.00            
ATOM     41  H19 BCD     1      18.120  18.990  21.740  1.00  0.00            
ATOM     42  H20 BCD     1      16.230  18.150  22.280  1.00  0.00            
ATOM     43  C13 BCD     1      23.590  15.760  16.530  1.00  0.00            
ATOM     44  O11 BCD     1      24.040  17.110  16.590  1.00  0.00            
ATOM     45  C14 BCD     1      22.460  15.590  15.530  1.00  0.00            
ATOM     46  O12 BCD     1      22.900  15.950  14.200  1.00  0.00            
ATOM     47  C15 BCD     1      21.310  16.470  15.910  1.00  0.00            
ATOM     48  O13 BCD     1      20.250  16.400  15.010  1.00  0.00            
ATOM     49  C16 BCD     1      20.900  16.050  17.330  1.00  0.00            
ATOM     50  C17 BCD     1      22.060  16.030  18.310  1.00  0.00            
ATOM     51  O14 BCD     1      23.170  15.340  17.800  1.00  0.00            
ATOM     52  C18 BCD     1      21.680  15.590  19.700  1.00  0.00            
ATOM     53  O15 BCD     1      21.050  14.320  19.800  1.00  0.00            
ATOM     54  H21 BCD     1      24.470  15.140  16.310  1.00  0.00            
ATOM     55  H22 BCD     1      22.090  14.550  15.510  1.00  0.00            
ATOM     56  H23 BCD     1      22.170  16.240  13.650  1.00  0.00            
ATOM     57  H24 BCD     1      21.610  17.530  15.890  1.00  0.00            
ATOM     58  H25 BCD     1      19.410  16.590  15.450  1.00  0.00            
ATOM     59  H26 BCD     1      20.570  15.000  17.320  1.00  0.00            
ATOM     60  H27 BCD     1      22.300  17.090  18.480  1.00  0.00            
ATOM     61  H28 BCD     1      22.530  15.670  20.380  1.00  0.00            
ATOM     62  H29 BCD     1      21.000  16.350  20.100  1.00  0.00            
ATOM     63  H30 BCD     1      20.590  14.270  20.640  1.00  0.00            
ATOM     64  C19 BCD     1      27.480  19.370  16.200  1.00  0.00            
ATOM     65  O16 BCD     1      26.710  20.410  15.620  1.00  0.00            
ATOM     66  C20 BCD     1      27.270  18.180  15.290  1.00  0.00            
ATOM     67  O17 BCD     1      27.640  18.380  13.980  1.00  0.00            
ATOM     68  C21 BCD     1      25.820  17.680  15.280  1.00  0.00            
ATOM     69  O18 BCD     1      25.700  16.520  14.400  1.00  0.00            
ATOM     70  C22 BCD     1      25.380  17.400  16.690  1.00  0.00            
ATOM     71  C23 BCD     1      25.550  18.610  17.550  1.00  0.00            
ATOM     72  O19 BCD     1      26.880  18.980  17.470  1.00  0.00            
ATOM     73  C24 BCD     1      25.080  18.420  18.970  1.00  0.00            
ATOM     74  O20 BCD     1      25.520  19.530  19.740  1.00  0.00            
ATOM     75  H31 BCD     1      28.500  19.740  16.340  1.00  0.00            
ATOM     76  H32 BCD     1      27.870  17.480  15.890  1.00  0.00            
ATOM     77  H33 BCD     1      27.380  17.560  13.570  1.00  0.00            
ATOM     78  H34 BCD     1      25.270  18.540  14.870  1.00  0.00            
ATOM     79  H35 BCD     1      24.770  16.310  14.280  1.00  0.00            
ATOM     80  H36 BCD     1      25.980  16.640  17.200  1.00  0.00            
ATOM     81  H37 BCD     1      24.970  19.460  17.160  1.00  0.00            
ATOM     82  H38 BCD     1      23.990  18.410  18.960  1.00  0.00            
ATOM     83  H39 BCD     1      25.520  17.470  19.300  1.00  0.00            
ATOM     84  H40 BCD     1      25.710  20.220  19.100  1.00  0.00            
ATOM     85  C25 BCD     1      27.030  24.190  14.270  1.00  0.00            
ATOM     86  O21 BCD     1      25.650  24.350  14.800  1.00  0.00            
ATOM     87  C26 BCD     1      27.010  23.160  13.080  1.00  0.00            
ATOM     88  O22 BCD     1      25.980  23.580  12.140  1.00  0.00            
ATOM     89  C27 BCD     1      26.640  21.740  13.680  1.00  0.00            
ATOM     90  O23 BCD     1      26.590  20.640  12.790  1.00  0.00            
ATOM     91  C28 BCD     1      27.490  21.400  14.920  1.00  0.00            
ATOM     92  C29 BCD     1      27.630  22.610  15.920  1.00  0.00            
ATOM     93  O24 BCD     1      27.930  23.800  15.330  1.00  0.00            
ATOM     94  C30 BCD     1      28.510  22.410  17.190  1.00  0.00            
ATOM     95  O25 BCD     1      29.770  21.870  16.910  1.00  0.00            
ATOM     96  H41 BCD     1      27.380  25.180  13.930  1.00  0.00            
ATOM     97  H42 BCD     1      28.020  23.110  12.650  1.00  0.00            
ATOM     98  H43 BCD     1      26.360  23.290  11.310  1.00  0.00            
ATOM     99  H44 BCD     1      25.630  21.830  14.080  1.00  0.00            
ATOM    100  H45 BCD     1      26.460  19.850  13.320  1.00  0.00            
ATOM    101  H46 BCD     1      28.450  20.970  14.600  1.00  0.00            
ATOM    102  H47 BCD     1      26.620  22.690  16.350  1.00  0.00            
ATOM    103  H48 BCD     1      28.620  23.370  17.700  1.00  0.00            
ATOM    104  H49 BCD     1      28.070  21.720  17.920  1.00  0.00            
ATOM    105  H50 BCD     1      30.360  22.430  17.410  1.00  0.00            
ATOM    106  C31 BCD     1      22.610  26.920  15.720  1.00  0.00            
ATOM    107  O26 BCD     1      21.760  25.850  16.100  1.00  0.00            
ATOM    108  C32 BCD     1      23.040  26.800  14.270  1.00  0.00            
ATOM    109  O27 BCD     1      21.980  26.720  13.340  1.00  0.00            
ATOM    110  C33 BCD     1      23.970  25.590  14.040  1.00  0.00            
ATOM    111  C34 BCD     1      25.060  25.660  15.030  1.00  0.00            
ATOM    112  C35 BCD     1      24.560  25.650  16.490  1.00  0.00            
ATOM    113  O28 BCD     1      23.790  26.850  16.470  1.00  0.00            
ATOM    114  C36 BCD     1      25.710  25.640  17.530  1.00  0.00            
ATOM    115  O29 BCD     1      26.810  26.540  17.190  1.00  0.00            
ATOM    116  O30 BCD     1      24.360  25.690  12.680  1.00  0.00            
ATOM    117  H51 BCD     1      22.180  27.920  15.850  1.00  0.00            
ATOM    118  H52 BCD     1      23.670  27.680  14.040  1.00  0.00            
ATOM    119  H53 BCD     1      22.410  26.980  12.520  1.00  0.00            
ATOM    120  H54 BCD     1      23.450  24.650  14.240  1.00  0.00            
ATOM    121  H55 BCD     1      25.050  25.050  12.490  1.00  0.00            
ATOM    122  H56 BCD     1      25.700  26.520  14.780  1.00  0.00            
ATOM    123  H57 BCD     1      23.860  24.840  16.730  1.00  0.00            
ATOM    124  H58 BCD     1      25.440  25.880  18.570  1.00  0.00            
ATOM    125  H59 BCD     1      26.150  24.630  17.490  1.00  0.00            
ATOM    126  H60 BCD     1      27.470  26.720  17.860  1.00  0.00            
ATOM    127  C37 BCD     1      18.200  25.670  17.980  1.00  0.00            
ATOM    128  O31 BCD     1      18.450  24.230  18.110  1.00  0.00            
ATOM    129  C38 BCD     1      18.090  25.920  16.470  1.00  0.00            
ATOM    130  O32 BCD     1      17.040  25.040  15.950  1.00  0.00            
ATOM    131  C39 BCD     1      19.450  25.450  15.880  1.00  0.00            
ATOM    132  O33 BCD     1      19.560  25.720  14.480  1.00  0.00            
ATOM    133  C40 BCD     1      20.520  26.270  16.620  1.00  0.00            
ATOM    134  C41 BCD     1      20.530  26.110  18.120  1.00  0.00            
ATOM    135  O34 BCD     1      19.270  26.330  18.630  1.00  0.00            
ATOM    136  C42 BCD     1      21.600  26.970  18.820  1.00  0.00            
ATOM    137  O35 BCD     1      21.340  26.900  20.200  1.00  0.00            
ATOM    138  H61 BCD     1      17.250  25.920  18.460  1.00  0.00            
ATOM    139  H62 BCD     1      17.960  26.990  16.240  1.00  0.00            
ATOM    140  H63 BCD     1      17.090  25.350  15.040  1.00  0.00            
ATOM    141  H64 BCD     1      19.650  24.390  16.040  1.00  0.00            
ATOM    142  H65 BCD     1      20.490  25.830  14.250  1.00  0.00            
ATOM    143  H66 BCD     1      20.350  27.350  16.490  1.00  0.00            
ATOM    144  H67 BCD     1      20.830  25.070  18.300  1.00  0.00            
ATOM    145  H68 BCD     1      22.570  26.510  18.600  1.00  0.00            
ATOM    146  H69 BCD     1      21.640  28.030  18.540  1.00  0.00            
ATOM    147  H70 BCD     1      22.180  26.980  20.660  1.00  0.00            
ATOM    148  N1  FC0     2      18.190  23.000  13.010  1.00  0.00            
ATOM    149  C1  FC0     2      19.180  22.540  13.840  1.00  0.00            
ATOM    150  C2  FC0     2      20.470  22.430  13.350  1.00  0.00            
ATOM    151  C3  FC0     2      21.500  21.930  14.140  1.00  0.00            
ATOM    152  C4  FC0     2      21.250  21.590  15.490  1.00  0.00            
ATOM    153  S1  FC0     2      22.500  20.720  16.480  1.00  0.00            
ATOM    154  O1  FC0     2      22.070  20.010  17.680  1.00  0.00            
ATOM    155  O2  FC0     2      23.420  20.130  15.470  1.00  0.00            
ATOM    156  N2  FC0     2      23.520  21.940  16.800  1.00  0.00            
ATOM    157  C5  FC0     2      23.650  22.310  18.060  1.00  0.00            
ATOM    158  N3  FC0     2      24.880  22.170  18.610  1.00  0.00            
ATOM    159  C6  FC0     2      25.000  22.780  19.820  1.00  0.00            
ATOM    160  C7  FC0     2      23.890  23.260  20.450  1.00  0.00            
ATOM    161  C8  FC0     2      22.730  23.430  19.730  1.00  0.00            
ATOM    162  N4  FC0     2      22.590  22.900  18.520  1.00  0.00            
ATOM    163  C9  FC0     2      19.910  21.600  15.990  1.00  0.00            
ATOM    164  C10 FC0     2      18.940  22.210  15.160  1.00  0.00            
ATOM    165  H1  FC0     2      17.240  23.010  13.350  1.00  0.00            
ATOM    166  H2  FC0     2      18.470  23.810  12.450  1.00  0.00            
ATOM    167  H3  FC0     2      20.700  22.640  12.310  1.00  0.00            
ATOM    168  H4  FC0     2      22.510  21.890  13.730  1.00  0.00            
ATOM    169  H5  FC0     2      24.410  21.570  16.490  1.00  0.00            
ATOM    170  H6  FC0     2      26.010  22.690  20.230  1.00  0.00            
ATOM    171  H7  FC0     2      24.060  23.580  21.470  1.00  0.00            
ATOM    172  H8  FC0     2      21.890  23.990  20.140  1.00  0.00            
ATOM    173  H9  FC0     2      19.620  21.420  17.030  1.00  0.00            
ATOM    174  H10 FC0     2      17.910  22.290  15.480  1.00  0.00            
TER
ENDMDL
MODEL        1
ATOM      1  C1  BCD     1      18.650  19.510  21.190  1.00  0.00            
ATOM      2  O1  BCD     1      18.870  18.410  20.240  1.00  0.00            
ATOM      3  C2  BCD     1      17.930  20.720  20.480  1.00  0.00            
ATOM      4  O2  BCD     1      16.730  20.290  19.860  1.00  0.00            
ATOM      5  C3  BCD     1      18.870  21.310  19.420  1.00  0.00            
ATOM      6  O3  BCD     1      18.290  22.400  18.650  1.00  0.00            
ATOM      7  C4  BCD     1      20.130  21.760  20.050  1.00  0.00            
ATOM      8  C5  BCD     1      20.730  20.610  20.790  1.00  0.00            
ATOM      9  O4  BCD     1      19.860  20.080  21.750  1.00  0.00            
ATOM     10  C6  BCD     1      21.930  21.060  21.620  1.00  0.00            
ATOM     11  O5  BCD     1      22.680  20.060  22.200  1.00  0.00            
ATOM     12  H1  BCD     1      18.020  19.060  21.970  1.00  0.00            
ATOM     13  H2  BCD     1      17.720  21.480  21.250  1.00  0.00            
ATOM     14  H3  BCD     1      16.980  19.670  19.160  1.00  0.00            
ATOM     15  H4  BCD     1      19.070  20.510  18.700  1.00  0.00            
ATOM     16  H5  BCD     1      18.950  22.830  18.100  1.00  0.00            
ATOM     17  H6  BCD     1      20.070  22.590  20.760  1.00  0.00            
ATOM     18  H7  BCD     1      21.130  19.830  20.130  1.00  0.00            
ATOM     19  H8  BCD     1      22.550  21.720  21.000  1.00  0.00            
ATOM     20  H9  BCD     1      21.640  21.670  22.490  1.00  0.00            
ATOM     21  H10 BCD     1      23.320  20.500  22.770  1.00  0.00            
ATOM     22  C7  BCD     1      18.010  14.730  18.710  1.00  0.00            
ATOM     23  O6  BCD     1      19.430  14.500  18.340  1.00  0.00            
ATOM     24  C8  BCD     1      17.280  15.900  18.030  1.00  0.00            
ATOM     25  O7  BCD     1      17.350  15.820  16.600  1.00  0.00            
ATOM     26  C9  BCD     1      17.900  17.240  18.500  1.00  0.00            
ATOM     27  O8  BCD     1      17.190  18.370  17.890  1.00  0.00            
ATOM     28  C10 BCD     1      17.930  17.330  19.990  1.00  0.00            
ATOM     29  C11 BCD     1      18.470  16.090  20.650  1.00  0.00            
ATOM     30  O9  BCD     1      17.920  14.870  20.130  1.00  0.00            
ATOM     31  C12 BCD     1      18.350  15.970  22.150  1.00  0.00            
ATOM     32  O10 BCD     1      17.040  16.370  22.530  1.00  0.00            
ATOM     33  H11 BCD     1      17.480  13.810  18.420  1.00  0.00            
ATOM     34  H12 BCD     1      16.210  15.920  18.250  1.00  0.00            
ATOM     35  H13 BCD     1      16.850  16.510  16.150  1.00  0.00            
ATOM     36  H14 BCD     1      18.930  17.320  18.130  1.00  0.00            
ATOM     37  H15 BCD     1      16.600  18.090  17.180  1.00  0.00            
ATOM     38  H16 BCD     1      16.920  17.580  20.360  1.00  0.00            
ATOM     39  H17 BCD     1      19.540  15.960  20.430  1.00  0.00            
ATOM     40  H18 BCD     1      18.510  14.960  22.560  1.00  0.00            
ATOM     41  H19 BCD     1      19.170  16.590  22.550  1.00  0.00            
ATOM     42  H20 BCD     1      16.360  15.840  22.110  1.00  0.00            
ATOM     43  C13 BCD     1      21.910  11.830  16.370  1.00  0.00            
ATOM     44  O11 BCD     1      22.800  12.930  16.060  1.00  0.00            
ATOM     45  C14 BCD     1      20.630  12.120  15.690  1.00  0.00            
ATOM     46  O12 BCD     1      20.920  12.250  14.270  1.00  0.00            
ATOM     47  C15 BCD     1      19.880  13.290  16.330  1.00  0.00            
ATOM     48  O13 BCD     1      18.550  13.330  15.840  1.00  0.00            
ATOM     49  C16 BCD     1      19.890  13.230  17.870  1.00  0.00            
ATOM     50  C17 BCD     1      21.260  12.900  18.450  1.00  0.00            
ATOM     51  O14 BCD     1      21.780  11.740  17.810  1.00  0.00            
ATOM     52  C18 BCD     1      21.220  12.830  19.930  1.00  0.00            
ATOM     53  O15 BCD     1      20.240  11.850  20.300  1.00  0.00            
ATOM     54  H21 BCD     1      22.320  10.870  16.010  1.00  0.00            
ATOM     55  H22 BCD     1      19.980  11.230  15.780  1.00  0.00            
ATOM     56  H23 BCD     1      20.850  13.190  14.090  1.00  0.00            
ATOM     57  H24 BCD     1      20.330  14.250  16.020  1.00  0.00            
ATOM     58  H25 BCD     1      18.300  14.230  16.090  1.00  0.00            
ATOM     59  H26 BCD     1      19.230  12.420  18.190  1.00  0.00            
ATOM     60  H27 BCD     1      21.930  13.720  18.150  1.00  0.00            
ATOM     61  H28 BCD     1      22.230  12.580  20.280  1.00  0.00            
ATOM     62  H29 BCD     1      21.140  13.810  20.420  1.00  0.00            
ATOM     63  H30 BCD     1      19.970  12.050  21.200  1.00  0.00            
ATOM     64  C19 BCD     1      26.590  14.010  14.680  1.00  0.00            
ATOM     65  O16 BCD     1      26.050  15.340  14.610  1.00  0.00            
ATOM     66  C20 BCD     1      25.730  13.100  13.780  1.00  0.00            
ATOM     67  O17 BCD     1      25.860  13.650  12.460  1.00  0.00            
ATOM     68  C21 BCD     1      24.250  13.070  14.220  1.00  0.00            
ATOM     69  O18 BCD     1      23.470  12.280  13.300  1.00  0.00            
ATOM     70  C22 BCD     1      24.180  12.710  15.680  1.00  0.00            
ATOM     71  C23 BCD     1      25.070  13.520  16.530  1.00  0.00            
ATOM     72  O19 BCD     1      26.400  13.610  16.020  1.00  0.00            
ATOM     73  C24 BCD     1      25.090  13.000  17.920  1.00  0.00            
ATOM     74  O20 BCD     1      25.510  13.920  18.870  1.00  0.00            
ATOM     75  H31 BCD     1      27.620  13.930  14.320  1.00  0.00            
ATOM     76  H32 BCD     1      26.080  12.060  13.800  1.00  0.00            
ATOM     77  H33 BCD     1      26.450  13.110  11.930  1.00  0.00            
ATOM     78  H34 BCD     1      23.900  14.110  14.160  1.00  0.00            
ATOM     79  H35 BCD     1      22.540  12.250  13.560  1.00  0.00            
ATOM     80  H36 BCD     1      24.530  11.700  15.930  1.00  0.00            
ATOM     81  H37 BCD     1      24.560  14.480  16.680  1.00  0.00            
ATOM     82  H38 BCD     1      24.110  12.630  18.270  1.00  0.00            
ATOM     83  H39 BCD     1      25.780  12.150  17.890  1.00  0.00            
ATOM     84  H40 BCD     1      24.830  14.580  19.020  1.00  0.00            
ATOM     85  C25 BCD     1      26.880  19.090  12.790  1.00  0.00            
ATOM     86  O21 BCD     1      26.160  19.720  13.820  1.00  0.00            
ATOM     87  C26 BCD     1      26.020  18.140  11.950  1.00  0.00            
ATOM     88  O22 BCD     1      25.010  18.880  11.240  1.00  0.00            
ATOM     89  C27 BCD     1      25.440  16.990  12.840  1.00  0.00            
ATOM     90  O23 BCD     1      24.730  16.030  11.950  1.00  0.00            
ATOM     91  C28 BCD     1      26.550  16.240  13.580  1.00  0.00            
ATOM     92  C29 BCD     1      27.440  17.290  14.260  1.00  0.00            
ATOM     93  O24 BCD     1      27.880  18.300  13.340  1.00  0.00            
ATOM     94  C30 BCD     1      28.690  16.700  14.840  1.00  0.00            
ATOM     95  O25 BCD     1      29.460  16.020  13.860  1.00  0.00            
ATOM     96  H41 BCD     1      27.370  19.820  12.130  1.00  0.00            
ATOM     97  H42 BCD     1      26.670  17.710  11.190  1.00  0.00            
ATOM     98  H43 BCD     1      24.980  18.660  10.310  1.00  0.00            
ATOM     99  H44 BCD     1      24.690  17.400  13.530  1.00  0.00            
ATOM    100  H45 BCD     1      25.260  15.230  12.050  1.00  0.00            
ATOM    101  H46 BCD     1      27.110  15.630  12.860  1.00  0.00            
ATOM    102  H47 BCD     1      26.840  17.800  15.020  1.00  0.00            
ATOM    103  H48 BCD     1      29.280  17.490  15.320  1.00  0.00            
ATOM    104  H49 BCD     1      28.570  15.970  15.650  1.00  0.00            
ATOM    105  H50 BCD     1      30.230  15.630  14.280  1.00  0.00            
ATOM    106  C31 BCD     1      25.290  23.490  15.230  1.00  0.00            
ATOM    107  O26 BCD     1      24.220  22.920  15.990  1.00  0.00            
ATOM    108  C32 BCD     1      24.960  23.250  13.830  1.00  0.00            
ATOM    109  O27 BCD     1      23.620  23.760  13.510  1.00  0.00            
ATOM    110  C33 BCD     1      24.970  21.750  13.510  1.00  0.00            
ATOM    111  C34 BCD     1      26.280  21.150  13.980  1.00  0.00            
ATOM    112  C35 BCD     1      26.530  21.410  15.430  1.00  0.00            
ATOM    113  O28 BCD     1      26.520  22.820  15.610  1.00  0.00            
ATOM    114  C36 BCD     1      27.880  20.880  15.870  1.00  0.00            
ATOM    115  O29 BCD     1      28.940  21.350  15.010  1.00  0.00            
ATOM    116  O30 BCD     1      24.680  21.580  12.110  1.00  0.00            
ATOM    117  H51 BCD     1      25.280  24.550  15.500  1.00  0.00            
ATOM    118  H52 BCD     1      25.750  23.650  13.190  1.00  0.00            
ATOM    119  H53 BCD     1      23.330  23.280  12.730  1.00  0.00            
ATOM    120  H54 BCD     1      24.240  21.250  14.170  1.00  0.00            
ATOM    121  H55 BCD     1      24.880  20.670  11.870  1.00  0.00            
ATOM    122  H56 BCD     1      27.110  21.500  13.340  1.00  0.00            
ATOM    123  H57 BCD     1      25.750  20.890  16.010  1.00  0.00            
ATOM    124  H58 BCD     1      28.020  21.250  16.900  1.00  0.00            
ATOM    125  H59 BCD     1      27.770  19.790  15.810  1.00  0.00            
ATOM    126  H60 BCD     1      29.240  20.620  14.460  1.00  0.00            
ATOM    127  C37 BCD     1      21.490  23.500  19.050  1.00  0.00            
ATOM    128  O31 BCD     1      21.030  22.130  19.030  1.00  0.00            
ATOM    129  C38 BCD     1      21.270  24.210  17.760  1.00  0.00            
ATOM    130  O32 BCD     1      19.900  24.080  17.440  1.00  0.00            
ATOM    131  C39 BCD     1      22.170  23.710  16.670  1.00  0.00            
ATOM    132  O33 BCD     1      22.080  24.640  15.570  1.00  0.00            
ATOM    133  C40 BCD     1      23.630  23.620  17.010  1.00  0.00            
ATOM    134  C41 BCD     1      23.760  23.010  18.370  1.00  0.00            
ATOM    135  O34 BCD     1      22.900  23.640  19.340  1.00  0.00            
ATOM    136  C42 BCD     1      25.190  23.230  18.890  1.00  0.00            
ATOM    137  O35 BCD     1      25.280  22.690  20.140  1.00  0.00            
ATOM    138  H61 BCD     1      21.110  24.040  19.910  1.00  0.00            
ATOM    139  H62 BCD     1      21.550  25.270  17.830  1.00  0.00            
ATOM    140  H63 BCD     1      19.700  24.400  16.560  1.00  0.00            
ATOM    141  H64 BCD     1      21.780  22.740  16.350  1.00  0.00            
ATOM    142  H65 BCD     1      22.720  24.350  14.920  1.00  0.00            
ATOM    143  H66 BCD     1      24.090  24.620  17.090  1.00  0.00            
ATOM    144  H67 BCD     1      23.680  21.920  18.210  1.00  0.00            
ATOM    145  H68 BCD     1      25.950  22.840  18.190  1.00  0.00            
ATOM    146  H69 BCD     1      25.240  24.320  18.930  1.00  0.00            
ATOM    147  H70 BCD     1      24.470  23.000  20.550  1.00  0.00            
ATOM    148  N1  FC0     2      19.680  22.120  14.230  1.00  0.00            
ATOM    149  C1  FC0     2      20.300  20.990  14.610  1.00  0.00            
ATOM    150  C2  FC0     2      21.460  20.660  13.910  1.00  0.00            
ATOM    151  C3  FC0     2      22.190  19.460  14.220  1.00  0.00            
ATOM    152  C4  FC0     2      21.790  18.640  15.310  1.00  0.00            
ATOM    153  S1  FC0     2      22.720  17.100  15.770  1.00  0.00            
ATOM    154  O1  FC0     2      22.160  16.550  16.980  1.00  0.00            
ATOM    155  O2  FC0     2      22.820  16.260  14.630  1.00  0.00            
ATOM    156  N2  FC0     2      24.300  17.420  16.120  1.00  0.00            
ATOM    157  C5  FC0     2      24.640  17.810  17.320  1.00  0.00            
ATOM    158  N3  FC0     2      25.770  17.330  17.780  1.00  0.00            
ATOM    159  C6  FC0     2      26.020  17.640  19.080  1.00  0.00            
ATOM    160  C7  FC0     2      25.130  18.450  19.830  1.00  0.00            
ATOM    161  C8  FC0     2      24.060  19.020  19.200  1.00  0.00            
ATOM    162  N4  FC0     2      23.790  18.710  17.930  1.00  0.00            
ATOM    163  C9  FC0     2      20.680  19.090  15.940  1.00  0.00            
ATOM    164  C10 FC0     2      19.900  20.200  15.580  1.00  0.00            
ATOM    165  H1  FC0     2      19.000  22.480  14.890  1.00  0.00            
ATOM    166  H2  FC0     2      20.100  22.730  13.540  1.00  0.00            
ATOM    167  H3  FC0     2      21.800  21.210  13.040  1.00  0.00            
ATOM    168  H4  FC0     2      23.110  19.210  13.700  1.00  0.00            
ATOM    169  H5  FC0     2      24.840  16.600  15.850  1.00  0.00            
ATOM    170  H6  FC0     2      26.950  17.340  19.560  1.00  0.00            
ATOM    171  H7  FC0     2      25.460  18.690  20.830  1.00  0.00            
ATOM    172  H8  FC0     2      23.340  19.610  19.760  1.00  0.00            
ATOM    173  H9  FC0     2      20.390  18.540  16.830  1.00  0.00            
ATOM    174  H10 FC0     2      19.040  20.430  16.190  1.00  0.00            
TER
ENDMDL
MODEL        1
ATOM      1  C1  BCD     1      23.530  31.240  27.550  1.00  0.00            
ATOM      2  O1  BCD     1      24.650  31.850  28.200  1.00  0.00            
ATOM      3  C2  BCD     1      23.590  29.790  28.000  1.00  0.00            
ATOM      4  O2  BCD     1      23.610  29.720  29.490  1.00  0.00            
ATOM      5  C3  BCD     1      24.830  29.080  27.440  1.00  0.00            
ATOM      6  O3  BCD     1      24.790  27.610  27.680  1.00  0.00            
ATOM      7  C4  BCD     1      24.990  29.280  25.980  1.00  0.00
[truncated: 1,665,845 more chars]
