# Supplementary material for: Achieving Chemical Accuracy in Cyclodextrin Host–Guest Binding via Integrative Atomistic Modelling
Source: Adv Sci (Weinh). 2025 Dec 14;13(10):e19782. doi: 10.1002/advs.202519782 (PMC12915143; doi:10.1002/advs.202519782)
Supplement: Supplementary file 1 — Supporting Information [file ADVS-13-e19782-s003.zip › all_poses/BCD.FY5.pdb]

MODEL        1
ATOM      1  C1  BCD     1      28.920  20.050  19.030  1.00  0.00            
ATOM      2  O1  BCD     1      27.500  19.850  18.960  1.00  0.00            
ATOM      3  C2  BCD     1      29.720  18.770  18.630  1.00  0.00            
ATOM      4  O2  BCD     1      29.480  18.450  17.210  1.00  0.00            
ATOM      5  C3  BCD     1      29.310  17.630  19.470  1.00  0.00            
ATOM      6  O3  BCD     1      30.020  16.440  19.150  1.00  0.00            
ATOM      7  C4  BCD     1      29.390  18.030  20.980  1.00  0.00            
ATOM      8  C5  BCD     1      28.800  19.330  21.390  1.00  0.00            
ATOM      9  O4  BCD     1      29.220  20.300  20.410  1.00  0.00            
ATOM     10  C6  BCD     1      29.180  19.760  22.830  1.00  0.00            
ATOM     11  O5  BCD     1      30.570  19.980  23.050  1.00  0.00            
ATOM     12  H1  BCD     1      29.190  20.960  18.490  1.00  0.00            
ATOM     13  H2  BCD     1      30.810  18.800  18.790  1.00  0.00            
ATOM     14  H3  BCD     1      29.760  17.560  16.990  1.00  0.00            
ATOM     15  H4  BCD     1      28.250  17.470  19.240  1.00  0.00            
ATOM     16  H5  BCD     1      29.580  15.620  19.400  1.00  0.00            
ATOM     17  H6  BCD     1      30.440  18.160  21.270  1.00  0.00            
ATOM     18  H7  BCD     1      27.700  19.300  21.340  1.00  0.00            
ATOM     19  H8  BCD     1      28.500  20.550  23.180  1.00  0.00            
ATOM     20  H9  BCD     1      28.770  19.010  23.510  1.00  0.00            
ATOM     21  H10 BCD     1      30.830  20.790  22.590  1.00  0.00            
ATOM     22  C7  BCD     1      24.000  20.570  17.110  1.00  0.00            
ATOM     23  O6  BCD     1      23.550  19.360  17.630  1.00  0.00            
ATOM     24  C8  BCD     1      25.200  20.430  16.190  1.00  0.00            
ATOM     25  O7  BCD     1      24.780  19.700  15.020  1.00  0.00            
ATOM     26  C9  BCD     1      26.360  19.860  16.930  1.00  0.00            
ATOM     27  O8  BCD     1      27.530  19.850  16.120  1.00  0.00            
ATOM     28  C10 BCD     1      26.690  20.690  18.120  1.00  0.00            
ATOM     29  C11 BCD     1      25.360  20.920  19.030  1.00  0.00            
ATOM     30  O9  BCD     1      24.260  21.410  18.180  1.00  0.00            
ATOM     31  C12 BCD     1      25.550  21.930  20.070  1.00  0.00            
ATOM     32  O10 BCD     1      25.670  23.260  19.520  1.00  0.00            
ATOM     33  H11 BCD     1      23.220  21.030  16.500  1.00  0.00            
ATOM     34  H12 BCD     1      25.610  21.410  15.900  1.00  0.00            
ATOM     35  H13 BCD     1      24.680  18.770  15.260  1.00  0.00            
ATOM     36  H14 BCD     1      26.200  18.830  17.280  1.00  0.00            
ATOM     37  H15 BCD     1      28.240  19.430  16.600  1.00  0.00            
ATOM     38  H16 BCD     1      27.110  21.660  17.840  1.00  0.00            
ATOM     39  H17 BCD     1      25.080  20.030  19.610  1.00  0.00            
ATOM     40  H18 BCD     1      24.800  21.900  20.870  1.00  0.00            
ATOM     41  H19 BCD     1      26.510  21.690  20.550  1.00  0.00            
ATOM     42  H20 BCD     1      26.450  23.430  18.980  1.00  0.00            
ATOM     43  C13 BCD     1      20.800  16.260  17.180  1.00  0.00            
ATOM     44  O11 BCD     1      21.190  15.870  18.480  1.00  0.00            
ATOM     45  C14 BCD     1      22.060  16.130  16.340  1.00  0.00            
ATOM     46  O12 BCD     1      22.450  14.730  16.410  1.00  0.00            
ATOM     47  C15 BCD     1      23.120  17.150  16.780  1.00  0.00            
ATOM     48  O13 BCD     1      24.240  17.190  15.810  1.00  0.00            
ATOM     49  C16 BCD     1      22.580  18.580  16.970  1.00  0.00            
ATOM     50  C17 BCD     1      21.300  18.550  17.810  1.00  0.00            
ATOM     51  O14 BCD     1      20.390  17.620  17.240  1.00  0.00            
ATOM     52  C18 BCD     1      20.560  19.870  17.820  1.00  0.00            
ATOM     53  O15 BCD     1      20.610  20.560  16.580  1.00  0.00            
ATOM     54  H21 BCD     1      19.970  15.620  16.850  1.00  0.00            
ATOM     55  H22 BCD     1      21.800  16.350  15.300  1.00  0.00            
ATOM     56  H23 BCD     1      22.230  14.500  17.310  1.00  0.00            
ATOM     57  H24 BCD     1      23.480  16.820  17.770  1.00  0.00            
ATOM     58  H25 BCD     1      24.730  16.380  16.000  1.00  0.00            
ATOM     59  H26 BCD     1      22.350  19.000  15.980  1.00  0.00            
ATOM     60  H27 BCD     1      21.510  18.220  18.840  1.00  0.00            
ATOM     61  H28 BCD     1      19.500  19.810  18.100  1.00  0.00            
ATOM     62  H29 BCD     1      20.990  20.460  18.630  1.00  0.00            
ATOM     63  H30 BCD     1      19.850  20.170  16.140  1.00  0.00            
ATOM     64  C19 BCD     1      19.780  14.110  21.760  1.00  0.00            
ATOM     65  O16 BCD     1      20.780  14.750  22.500  1.00  0.00            
ATOM     66  C20 BCD     1      20.480  13.170  20.780  1.00  0.00            
ATOM     67  O17 BCD     1      21.280  12.300  21.540  1.00  0.00            
ATOM     68  C21 BCD     1      21.250  14.030  19.810  1.00  0.00            
ATOM     69  O18 BCD     1      21.830  13.290  18.740  1.00  0.00            
ATOM     70  C22 BCD     1      20.270  15.070  19.180  1.00  0.00            
ATOM     71  C23 BCD     1      19.510  15.870  20.260  1.00  0.00            
ATOM     72  O19 BCD     1      18.840  14.970  21.170  1.00  0.00            
ATOM     73  C24 BCD     1      18.480  16.860  19.640  1.00  0.00            
ATOM     74  O20 BCD     1      17.660  16.230  18.670  1.00  0.00            
ATOM     75  H31 BCD     1      19.210  13.480  22.450  1.00  0.00            
ATOM     76  H32 BCD     1      19.700  12.580  20.290  1.00  0.00            
ATOM     77  H33 BCD     1      21.830  11.670  21.070  1.00  0.00            
ATOM     78  H34 BCD     1      22.090  14.540  20.300  1.00  0.00            
ATOM     79  H35 BCD     1      22.170  12.520  19.190  1.00  0.00            
ATOM     80  H36 BCD     1      19.570  14.540  18.510  1.00  0.00            
ATOM     81  H37 BCD     1      20.190  16.530  20.810  1.00  0.00            
ATOM     82  H38 BCD     1      17.920  17.320  20.460  1.00  0.00            
ATOM     83  H39 BCD     1      19.040  17.670  19.150  1.00  0.00            
ATOM     84  H40 BCD     1      17.010  16.840  18.310  1.00  0.00            
ATOM     85  C25 BCD     1      21.810  15.590  26.360  1.00  0.00            
ATOM     86  O21 BCD     1      23.190  15.550  25.920  1.00  0.00            
ATOM     87  C26 BCD     1      21.180  14.270  26.140  1.00  0.00            
ATOM     88  O22 BCD     1      21.810  13.280  26.970  1.00  0.00            
ATOM     89  C27 BCD     1      21.250  13.960  24.640  1.00  0.00            
ATOM     90  O23 BCD     1      20.670  12.660  24.300  1.00  0.00            
ATOM     91  C28 BCD     1      20.470  15.090  23.840  1.00  0.00            
ATOM     92  C29 BCD     1      21.110  16.510  24.280  1.00  0.00            
ATOM     93  O24 BCD     1      21.070  16.610  25.700  1.00  0.00            
ATOM     94  C30 BCD     1      20.260  17.700  23.770  1.00  0.00            
ATOM     95  O25 BCD     1      18.890  17.540  24.040  1.00  0.00            
ATOM     96  H41 BCD     1      21.710  15.850  27.420  1.00  0.00            
ATOM     97  H42 BCD     1      20.120  14.410  26.360  1.00  0.00            
ATOM     98  H43 BCD     1      22.650  13.070  26.550  1.00  0.00            
ATOM     99  H44 BCD     1      22.290  14.050  24.310  1.00  0.00            
ATOM    100  H45 BCD     1      20.690  12.510  23.350  1.00  0.00            
ATOM    101  H46 BCD     1      19.390  15.080  24.040  1.00  0.00            
ATOM    102  H47 BCD     1      22.110  16.650  23.870  1.00  0.00            
ATOM    103  H48 BCD     1      20.640  18.650  24.160  1.00  0.00            
ATOM    104  H49 BCD     1      20.420  17.790  22.690  1.00  0.00            
ATOM    105  H50 BCD     1      18.300  17.730  23.310  1.00  0.00            
ATOM    106  C31 BCD     1      27.080  14.660  26.690  1.00  0.00            
ATOM    107  O26 BCD     1      27.140  15.160  25.380  1.00  0.00            
ATOM    108  C32 BCD     1      26.200  13.380  26.640  1.00  0.00            
ATOM    109  O27 BCD     1      26.960  12.400  25.890  1.00  0.00            
ATOM    110  C33 BCD     1      24.850  13.770  26.000  1.00  0.00            
ATOM    111  C34 BCD     1      24.190  14.960  26.720  1.00  0.00            
ATOM    112  C35 BCD     1      25.140  16.110  27.080  1.00  0.00            
ATOM    113  O28 BCD     1      26.380  15.570  27.630  1.00  0.00            
ATOM    114  C36 BCD     1      24.430  17.100  28.030  1.00  0.00            
ATOM    115  O29 BCD     1      24.320  16.530  29.300  1.00  0.00            
ATOM    116  O30 BCD     1      24.150  12.560  26.010  1.00  0.00            
ATOM    117  H51 BCD     1      28.010  14.430  27.230  1.00  0.00            
ATOM    118  H52 BCD     1      26.010  13.010  27.660  1.00  0.00            
ATOM    119  H53 BCD     1      26.910  11.600  26.430  1.00  0.00            
ATOM    120  H54 BCD     1      25.130  14.140  25.010  1.00  0.00            
ATOM    121  H55 BCD     1      24.670  11.770  26.170  1.00  0.00            
ATOM    122  H56 BCD     1      23.820  14.560  27.670  1.00  0.00            
ATOM    123  H57 BCD     1      25.380  16.700  26.190  1.00  0.00            
ATOM    124  H58 BCD     1      25.070  17.990  28.110  1.00  0.00            
ATOM    125  H59 BCD     1      23.420  17.390  27.720  1.00  0.00            
ATOM    126  H60 BCD     1      23.890  17.120  29.920  1.00  0.00            
ATOM    127  C37 BCD     1      29.780  16.100  22.410  1.00  0.00            
ATOM    128  O31 BCD     1      28.840  16.970  21.770  1.00  0.00            
ATOM    129  C38 BCD     1      29.390  14.570  22.380  1.00  0.00            
ATOM    130  O32 BCD     1      29.130  14.130  21.040  1.00  0.00            
ATOM    131  C39 BCD     1      28.090  14.450  23.260  1.00  0.00            
ATOM    132  O33 BCD     1      27.750  13.050  23.420  1.00  0.00            
ATOM    133  C40 BCD     1      28.380  15.110  24.620  1.00  0.00            
ATOM    134  C41 BCD     1      28.950  16.480  24.540  1.00  0.00            
ATOM    135  O34 BCD     1      30.070  16.590  23.710  1.00  0.00            
ATOM    136  C42 BCD     1      29.290  17.100  25.920  1.00  0.00            
ATOM    137  O35 BCD     1      30.350  16.340  26.520  1.00  0.00            
ATOM    138  H61 BCD     1      30.690  16.110  21.790  1.00  0.00            
ATOM    139  H62 BCD     1      30.220  13.970  22.780  1.00  0.00            
ATOM    140  H63 BCD     1      28.750  13.250  21.130  1.00  0.00            
ATOM    141  H64 BCD     1      27.290  15.050  22.820  1.00  0.00            
ATOM    142  H65 BCD     1      27.300  12.880  24.250  1.00  0.00            
ATOM    143  H66 BCD     1      29.090  14.410  25.080  1.00  0.00            
ATOM    144  H67 BCD     1      28.160  17.100  24.130  1.00  0.00            
ATOM    145  H68 BCD     1      29.710  18.100  25.720  1.00  0.00            
ATOM    146  H69 BCD     1      28.460  17.120  26.640  1.00  0.00            
ATOM    147  H70 BCD     1      30.930  16.080  25.800  1.00  0.00            
ATOM    148  O1  FY5     2      26.490  15.100  18.910  1.00  0.00            
ATOM    149  C1  FY5     2      25.960  15.060  20.000  1.00  0.00            
ATOM    150  C2  FY5     2      25.510  16.240  20.650  1.00  0.00            
ATOM    151  C3  FY5     2      24.790  16.180  21.820  1.00  0.00            
ATOM    152  C4  FY5     2      24.240  17.480  22.290  1.00  0.00            
ATOM    153  C5  FY5     2      24.600  17.940  23.550  1.00  0.00            
ATOM    154  C6  FY5     2      24.020  19.090  24.070  1.00  0.00            
ATOM    155  C7  FY5     2      23.090  19.790  23.250  1.00  0.00            
ATOM    156  C8  FY5     2      22.650  19.300  22.020  1.00  0.00            
ATOM    157  C9  FY5     2      23.250  18.140  21.560  1.00  0.00            
ATOM    158  O2  FY5     2      24.410  15.000  22.380  1.00  0.00            
ATOM    159  C10 FY5     2      24.910  13.870  21.880  1.00  0.00            
ATOM    160  C11 FY5     2      24.640  12.690  22.620  1.00  0.00            
ATOM    161  C12 FY5     2      25.030  11.460  22.090  1.00  0.00            
ATOM    162  O3  FY5     2      24.710  10.320  22.750  1.00  0.00            
ATOM    163  C13 FY5     2      25.640  11.380  20.820  1.00  0.00            
ATOM    164  O4  FY5     2      25.980  10.170  20.290  1.00  0.00            
ATOM    165  C14 FY5     2      25.880  12.560  20.120  1.00  0.00            
ATOM    166  O5  FY5     2      26.200  12.440  18.820  1.00  0.00            
ATOM    167  C15 FY5     2      25.600  13.860  20.680  1.00  0.00            
ATOM    168  H1  FY5     2      25.740  17.200  20.190  1.00  0.00            
ATOM    169  H2  FY5     2      25.240  17.310  24.160  1.00  0.00            
ATOM    170  H3  FY5     2      24.300  19.500  25.030  1.00  0.00            
ATOM    171  H4  FY5     2      22.860  20.800  23.600  1.00  0.00            
ATOM    172  H5  FY5     2      21.960  19.810  21.350  1.00  0.00            
ATOM    173  H6  FY5     2      23.030  17.760  20.570  1.00  0.00            
ATOM    174  H7  FY5     2      23.990  12.670  23.490  1.00  0.00            
ATOM    175  H8  FY5     2      25.140   9.610  22.240  1.00  0.00            
ATOM    176  H9  FY5     2      26.610  10.300  19.570  1.00  0.00            
ATOM    177  H10 FY5     2      26.520  13.340  18.600  1.00  0.00            
TER
ENDMDL
MODEL        1
ATOM      1  C1  BCD     1      31.860  19.120  20.550  1.00  0.00            
ATOM      2  O1  BCD     1      31.020  18.830  19.460  1.00  0.00            
ATOM      3  C2  BCD     1      32.900  18.120  20.630  1.00  0.00            
ATOM      4  O2  BCD     1      33.790  18.160  19.540  1.00  0.00            
ATOM      5  C3  BCD     1      32.320  16.750  20.920  1.00  0.00            
ATOM      6  O3  BCD     1      33.330  15.720  20.930  1.00  0.00            
ATOM      7  C4  BCD     1      31.450  16.790  22.150  1.00  0.00            
ATOM      8  C5  BCD     1      30.530  17.960  22.290  1.00  0.00            
ATOM      9  O4  BCD     1      31.140  19.150  21.840  1.00  0.00            
ATOM     10  C6  BCD     1      29.850  18.120  23.610  1.00  0.00            
ATOM     11  O5  BCD     1      30.770  18.790  24.520  1.00  0.00            
ATOM     12  H1  BCD     1      32.280  20.130  20.440  1.00  0.00            
ATOM     13  H2  BCD     1      33.550  18.280  21.500  1.00  0.00            
ATOM     14  H3  BCD     1      34.570  17.640  19.760  1.00  0.00            
ATOM     15  H4  BCD     1      31.650  16.640  20.060  1.00  0.00            
ATOM     16  H5  BCD     1      33.000  14.900  20.550  1.00  0.00            
ATOM     17  H6  BCD     1      31.970  16.890  23.110  1.00  0.00            
ATOM     18  H7  BCD     1      29.750  17.930  21.510  1.00  0.00            
ATOM     19  H8  BCD     1      29.020  18.830  23.520  1.00  0.00            
ATOM     20  H9  BCD     1      29.520  17.150  24.010  1.00  0.00            
ATOM     21  H10 BCD     1      31.340  19.400  24.050  1.00  0.00            
ATOM     22  C7  BCD     1      29.210  20.500  16.340  1.00  0.00            
ATOM     23  O6  BCD     1      28.340  19.420  16.440  1.00  0.00            
ATOM     24  C8  BCD     1      30.630  20.080  15.940  1.00  0.00            
ATOM     25  O7  BCD     1      30.560  19.480  14.630  1.00  0.00            
ATOM     26  C9  BCD     1      31.130  19.130  17.120  1.00  0.00            
ATOM     27  O8  BCD     1      32.460  18.650  17.050  1.00  0.00            
ATOM     28  C10 BCD     1      30.960  19.810  18.430  1.00  0.00            
ATOM     29  C11 BCD     1      29.580  20.500  18.670  1.00  0.00            
ATOM     30  O9  BCD     1      29.230  21.310  17.550  1.00  0.00            
ATOM     31  C12 BCD     1      29.540  21.330  19.910  1.00  0.00            
ATOM     32  O10 BCD     1      30.650  22.250  19.970  1.00  0.00            
ATOM     33  H11 BCD     1      28.880  21.090  15.480  1.00  0.00            
ATOM     34  H12 BCD     1      31.280  20.960  15.950  1.00  0.00            
ATOM     35  H13 BCD     1      29.980  18.730  14.730  1.00  0.00            
ATOM     36  H14 BCD     1      30.380  18.320  17.170  1.00  0.00            
ATOM     37  H15 BCD     1      32.630  18.310  17.940  1.00  0.00            
ATOM     38  H16 BCD     1      31.800  20.510  18.510  1.00  0.00            
ATOM     39  H17 BCD     1      28.850  19.680  18.690  1.00  0.00            
ATOM     40  H18 BCD     1      28.560  21.830  19.900  1.00  0.00            
ATOM     41  H19 BCD     1      29.590  20.750  20.840  1.00  0.00            
ATOM     42  H20 BCD     1      30.460  22.760  19.180  1.00  0.00            
ATOM     43  C13 BCD     1      25.640  16.960  14.590  1.00  0.00            
ATOM     44  O11 BCD     1      25.240  16.460  15.840  1.00  0.00            
ATOM     45  C14 BCD     1      27.040  16.650  14.380  1.00  0.00            
ATOM     46  O12 BCD     1      27.270  15.250  14.450  1.00  0.00            
ATOM     47  C15 BCD     1      27.970  17.440  15.320  1.00  0.00            
ATOM     48  O13 BCD     1      29.330  17.250  14.980  1.00  0.00            
ATOM     49  C16 BCD     1      27.620  18.910  15.310  1.00  0.00            
ATOM     50  C17 BCD     1      26.100  19.120  15.590  1.00  0.00            
ATOM     51  O14 BCD     1      25.390  18.320  14.620  1.00  0.00            
ATOM     52  C18 BCD     1      25.680  20.570  15.380  1.00  0.00            
ATOM     53  O15 BCD     1      26.220  21.110  14.210  1.00  0.00            
ATOM     54  H21 BCD     1      25.090  16.470  13.780  1.00  0.00            
ATOM     55  H22 BCD     1      27.310  16.970  13.370  1.00  0.00            
ATOM     56  H23 BCD     1      28.090  15.170  13.960  1.00  0.00            
ATOM     57  H24 BCD     1      27.760  17.110  16.340  1.00  0.00            
ATOM     58  H25 BCD     1      29.560  16.410  15.380  1.00  0.00            
ATOM     59  H26 BCD     1      27.830  19.420  14.360  1.00  0.00            
ATOM     60  H27 BCD     1      25.800  18.830  16.610  1.00  0.00            
ATOM     61  H28 BCD     1      24.580  20.590  15.360  1.00  0.00            
ATOM     62  H29 BCD     1      25.890  21.180  16.270  1.00  0.00            
ATOM     63  H30 BCD     1      26.440  22.030  14.390  1.00  0.00            
ATOM     64  C19 BCD     1      22.340  14.120  17.700  1.00  0.00            
ATOM     65  O16 BCD     1      23.000  14.260  18.950  1.00  0.00            
ATOM     66  C20 BCD     1      23.220  13.410  16.650  1.00  0.00            
ATOM     67  O17 BCD     1      23.660  12.080  17.050  1.00  0.00            
ATOM     68  C21 BCD     1      24.470  14.250  16.390  1.00  0.00            
ATOM     69  O18 BCD     1      25.280  13.540  15.450  1.00  0.00            
ATOM     70  C22 BCD     1      24.060  15.640  15.890  1.00  0.00            
ATOM     71  C23 BCD     1      23.120  16.310  16.890  1.00  0.00            
ATOM     72  O19 BCD     1      22.000  15.450  17.290  1.00  0.00            
ATOM     73  C24 BCD     1      22.470  17.440  16.230  1.00  0.00            
ATOM     74  O20 BCD     1      21.690  17.100  15.100  1.00  0.00            
ATOM     75  H31 BCD     1      21.410  13.540  17.740  1.00  0.00            
ATOM     76  H32 BCD     1      22.780  13.310  15.650  1.00  0.00            
ATOM     77  H33 BCD     1      24.260  11.860  16.330  1.00  0.00            
ATOM     78  H34 BCD     1      24.950  14.460  17.360  1.00  0.00            
ATOM     79  H35 BCD     1      25.990  14.180  15.300  1.00  0.00            
ATOM     80  H36 BCD     1      23.540  15.660  14.930  1.00  0.00            
ATOM     81  H37 BCD     1      23.700  16.710  17.730  1.00  0.00            
ATOM     82  H38 BCD     1      21.850  17.840  17.050  1.00  0.00            
ATOM     83  H39 BCD     1      23.130  18.290  16.020  1.00  0.00            
ATOM     84  H40 BCD     1      21.190  17.870  14.820  1.00  0.00            
ATOM     85  C25 BCD     1      22.350  13.580  22.990  1.00  0.00            
ATOM     86  O21 BCD     1      23.620  12.920  22.940  1.00  0.00            
ATOM     87  C26 BCD     1      21.440  12.920  22.100  1.00  0.00            
ATOM     88  O22 BCD     1      21.050  11.600  22.640  1.00  0.00            
ATOM     89  C27 BCD     1      21.910  12.860  20.710  1.00  0.00            
ATOM     90  O23 BCD     1      20.950  12.310  19.820  1.00  0.00            
ATOM     91  C28 BCD     1      22.240  14.280  20.190  1.00  0.00            
ATOM     92  C29 BCD     1      23.050  15.090  21.200  1.00  0.00            
ATOM     93  O24 BCD     1      22.430  14.930  22.480  1.00  0.00            
ATOM     94  C30 BCD     1      23.200  16.620  20.980  1.00  0.00            
ATOM     95  O25 BCD     1      21.850  17.170  20.850  1.00  0.00            
ATOM     96  H41 BCD     1      21.950  13.550  24.000  1.00  0.00            
ATOM     97  H42 BCD     1      20.610  13.630  22.050  1.00  0.00            
ATOM     98  H43 BCD     1      20.490  11.260  21.940  1.00  0.00            
ATOM     99  H44 BCD     1      22.740  12.150  20.690  1.00  0.00            
ATOM    100  H45 BCD     1      21.340  11.700  19.180  1.00  0.00            
ATOM    101  H46 BCD     1      21.310  14.800  19.950  1.00  0.00            
ATOM    102  H47 BCD     1      24.090  14.750  21.280  1.00  0.00            
ATOM    103  H48 BCD     1      23.730  17.080  21.830  1.00  0.00            
ATOM    104  H49 BCD     1      23.800  16.850  20.090  1.00  0.00            
ATOM    105  H50 BCD     1      21.570  17.460  21.730  1.00  0.00            
ATOM    106  C31 BCD     1      26.810  12.340  25.410  1.00  0.00            
ATOM    107  O26 BCD     1      27.360  13.270  24.490  1.00  0.00            
ATOM    108  C32 BCD     1      26.360  11.040  24.820  1.00  0.00            
ATOM    109  O27 BCD     1      27.450  10.310  24.340  1.00  0.00            
ATOM    110  C33 BCD     1      25.340  11.390  23.680  1.00  0.00            
ATOM    111  C34 BCD     1      24.190  12.300  24.090  1.00  0.00            
ATOM    112  C35 BCD     1      24.720  13.420  25.080  1.00  0.00            
ATOM    113  O28 BCD     1      25.700  12.890  26.020  1.00  0.00            
ATOM    114  C36 BCD     1      23.660  14.220  25.790  1.00  0.00            
ATOM    115  O29 BCD     1      22.730  13.410  26.520  1.00  0.00            
ATOM    116  O30 BCD     1      24.770  10.270  23.020  1.00  0.00            
ATOM    117  H51 BCD     1      27.460  12.220  26.290  1.00  0.00            
ATOM    118  H52 BCD     1      25.870  10.510  25.650  1.00  0.00            
ATOM    119  H53 BCD     1      28.090  10.200  25.040  1.00  0.00            
ATOM    120  H54 BCD     1      25.810  12.070  22.950  1.00  0.00            
ATOM    121  H55 BCD     1      25.430   9.990  22.380  1.00  0.00            
ATOM    122  H56 BCD     1      23.370  11.720  24.550  1.00  0.00            
ATOM    123  H57 BCD     1      25.230  14.150  24.440  1.00  0.00            
ATOM    124  H58 BCD     1      24.270  14.770  26.530  1.00  0.00            
ATOM    125  H59 BCD     1      23.180  14.900  25.070  1.00  0.00            
ATOM    126  H60 BCD     1      21.940  13.440  25.980  1.00  0.00            
ATOM    127  C37 BCD     1      31.060  14.630  22.850  1.00  0.00            
ATOM    128  O31 BCD     1      30.620  15.680  22.050  1.00  0.00            
ATOM    129  C38 BCD     1      30.630  13.250  22.390  1.00  0.00            
ATOM    130  O32 BCD     1      30.950  13.000  20.980  1.00  0.00            
ATOM    131  C39 BCD     1      29.110  12.980  22.690  1.00  0.00            
ATOM    132  O33 BCD     1      28.730  11.590  22.260  1.00  0.00            
ATOM    133  C40 BCD     1      28.800  13.230  24.200  1.00  0.00            
ATOM    134  C41 BCD     1      29.350  14.570  24.600  1.00  0.00            
ATOM    135  O34 BCD     1      30.780  14.720  24.250  1.00  0.00            
ATOM    136  C42 BCD     1      29.330  14.760  26.110  1.00  0.00            
ATOM    137  O35 BCD     1      29.870  13.590  26.820  1.00  0.00            
ATOM    138  H61 BCD     1      32.150  14.620  22.690  1.00  0.00            
ATOM    139  H62 BCD     1      31.060  12.460  23.020  1.00  0.00            
ATOM    140  H63 BCD     1      30.480  12.180  20.850  1.00  0.00            
ATOM    141  H64 BCD     1      28.660  13.760  22.070  1.00  0.00            
ATOM    142  H65 BCD     1      28.010  11.200  22.770  1.00  0.00            
ATOM    143  H66 BCD     1      29.310  12.410  24.720  1.00  0.00            
ATOM    144  H67 BCD     1      28.740  15.340  24.110  1.00  0.00            
ATOM    145  H68 BCD     1      29.930  15.650  26.310  1.00  0.00            
ATOM    146  H69 BCD     1      28.290  14.980  26.380  1.00  0.00            
ATOM    147  H70 BCD     1      30.100  13.800  27.730  1.00  0.00            
ATOM    148  O1  FY5     2      30.000  15.080  18.230  1.00  0.00            
ATOM    149  C1  FY5     2      28.990  14.980  18.880  1.00  0.00            
ATOM    150  C2  FY5     2      28.400  16.100  19.500  1.00  0.00            
ATOM    151  C3  FY5     2      27.320  15.930  20.340  1.00  0.00            
ATOM    152  C4  FY5     2      26.810  17.240  20.850  1.00  0.00            
ATOM    153  C5  FY5     2      26.490  17.190  22.220  1.00  0.00            
ATOM    154  C6  FY5     2      26.060  18.350  22.840  1.00  0.00            
ATOM    155  C7  FY5     2      25.970  19.620  22.120  1.00  0.00            
ATOM    156  C8  FY5     2      26.380  19.640  20.790  1.00  0.00            
ATOM    157  C9  FY5     2      26.690  18.430  20.090  1.00  0.00            
ATOM    158  O2  FY5     2      26.590  14.770  20.460  1.00  0.00            
ATOM    159  C10 FY5     2      27.060  13.720  19.780  1.00  0.00            
ATOM    160  C11 FY5     2      26.340  12.570  19.920  1.00  0.00            
ATOM    161  C12 FY5     2      26.620  11.470  19.140  1.00  0.00            
ATOM    162  O3  FY5     2      25.720  10.440  19.360  1.00  0.00            
ATOM    163  C13 FY5     2      27.690  11.530  18.180  1.00  0.00            
ATOM    164  O4  FY5     2      28.080  10.340  17.470  1.00  0.00            
ATOM    165  C14 FY5     2      28.520  12.680  18.210  1.00  0.00            
ATOM    166  O5  FY5     2      29.550  12.750  17.260  1.00  0.00            
ATOM    167  C15 FY5     2      28.210  13.730  19.000  1.00  0.00            
ATOM    168  H1  FY5     2      28.970  17.020  19.410  1.00  0.00            
ATOM    169  H2  FY5     2      26.590  16.240  22.740  1.00  0.00            
ATOM    170  H3  FY5     2      25.880  18.360  23.910  1.00  0.00            
ATOM    171  H4  FY5     2      25.790  20.590  22.560  1.00  0.00            
ATOM    172  H5  FY5     2      26.300  20.520  20.160  1.00  0.00            
ATOM    173  H6  FY5     2      26.940  18.370  19.040  1.00  0.00            
ATOM    174  H7  FY5     2      25.440  12.490  20.520  1.00  0.00            
ATOM    175  H8  FY5     2      26.130   9.730  18.840  1.00  0.00            
ATOM    176  H9  FY5     2      29.040  10.440  17.310  1.00  0.00            
ATOM    177  H10 FY5     2      30.060  13.560  17.470  1.00  0.00            
TER
ENDMDL
MODEL        1
ATOM      1  C1  BCD     1      23.050  25.670  25.400  1.00  0.00            
ATOM      2  O1  BCD     1      21.720  25.400  24.870  1.00  0.00            
ATOM      3  C2  BCD     1      24.120  25.070  24.600  1.00  0.00            
ATOM      4  O2  BCD     1      24.130  25.690  23.350  1.00  0.00            
ATOM      5  C3  BCD     1      23.830  23.570  24.390  1.00  0.00            
ATOM      6  O3  BCD     1      24.760  23.050  23.350  1.00  0.00            
ATOM      7  C4  BCD     1      23.980  22.940  25.780  1.00  0.00            
ATOM      8  C5  BCD     1      22.950  23.660  26.700  1.00  0.00            
ATOM      9  O4  BCD     1      23.110  25.020  26.690  1.00  0.00            
ATOM     10  C6  BCD     1      22.860  23.100  28.070  1.00  0.00            
ATOM     11  O5  BCD     1      24.010  23.310  28.760  1.00  0.00            
ATOM     12  H1  BCD     1      23.250  26.730  25.520  1.00  0.00            
ATOM     13  H2  BCD     1      25.130  25.240  24.980  1.00  0.00            
ATOM     14  H3  BCD     1      24.850  25.470  22.760  1.00  0.00            
ATOM     15  H4  BCD     1      22.800  23.350  24.080  1.00  0.00            
ATOM     16  H5  BCD     1      24.510  22.140  23.160  1.00  0.00            
ATOM     17  H6  BCD     1      25.010  23.070  26.160  1.00  0.00            
ATOM     18  H7  BCD     1      21.960  23.470  26.270  1.00  0.00            
ATOM     19  H8  BCD     1      21.970  23.570  28.510  1.00  0.00            
ATOM     20  H9  BCD     1      22.550  22.050  28.030  1.00  0.00            
ATOM     21  H10 BCD     1      24.150  24.250  28.880  1.00  0.00            
ATOM     22  C7  BCD     1      18.410  26.680  23.020  1.00  0.00            
ATOM     23  O6  BCD     1      18.440  25.290  22.710  1.00  0.00            
ATOM     24  C8  BCD     1      19.640  27.330  22.320  1.00  0.00            
ATOM     25  O7  BCD     1      19.670  27.350  20.930  1.00  0.00            
ATOM     26  C9  BCD     1      20.910  26.610  22.860  1.00  0.00            
ATOM     27  O8  BCD     1      22.170  27.250  22.390  1.00  0.00            
ATOM     28  C10 BCD     1      20.920  26.580  24.430  1.00  0.00            
ATOM     29  C11 BCD     1      19.540  26.370  25.130  1.00  0.00            
ATOM     30  O9  BCD     1      18.490  26.960  24.430  1.00  0.00            
ATOM     31  C12 BCD     1      19.620  26.790  26.600  1.00  0.00            
ATOM     32  O10 BCD     1      20.340  27.970  26.850  1.00  0.00            
ATOM     33  H11 BCD     1      17.480  27.100  22.620  1.00  0.00            
ATOM     34  H12 BCD     1      19.760  28.370  22.660  1.00  0.00            
ATOM     35  H13 BCD     1      19.750  26.420  20.690  1.00  0.00            
ATOM     36  H14 BCD     1      20.910  25.580  22.460  1.00  0.00            
ATOM     37  H15 BCD     1      22.880  26.670  22.680  1.00  0.00            
ATOM     38  H16 BCD     1      21.450  27.490  24.760  1.00  0.00            
ATOM     39  H17 BCD     1      19.470  25.280  25.030  1.00  0.00            
ATOM     40  H18 BCD     1      18.600  26.770  27.010  1.00  0.00            
ATOM     41  H19 BCD     1      20.140  26.010  27.170  1.00  0.00            
ATOM     42  H20 BCD     1      21.110  27.760  27.390  1.00  0.00            
ATOM     43  C13 BCD     1      16.170  22.650  20.510  1.00  0.00            
ATOM     44  O11 BCD     1      16.380  21.640  21.530  1.00  0.00            
ATOM     45  C14 BCD     1      17.540  23.050  19.990  1.00  0.00            
ATOM     46  O12 BCD     1      18.220  21.830  19.510  1.00  0.00            
ATOM     47  C15 BCD     1      18.340  23.740  21.070  1.00  0.00            
ATOM     48  O13 BCD     1      19.660  24.210  20.670  1.00  0.00            
ATOM     49  C16 BCD     1      17.530  24.840  21.690  1.00  0.00            
ATOM     50  C17 BCD     1      16.230  24.300  22.220  1.00  0.00            
ATOM     51  O14 BCD     1      15.490  23.710  21.160  1.00  0.00            
ATOM     52  C18 BCD     1      15.360  25.350  22.920  1.00  0.00            
ATOM     53  O15 BCD     1      14.920  26.410  22.130  1.00  0.00            
ATOM     54  H21 BCD     1      15.670  22.230  19.630  1.00  0.00            
ATOM     55  H22 BCD     1      17.350  23.660  19.100  1.00  0.00            
ATOM     56  H23 BCD     1      18.910  22.170  18.930  1.00  0.00            
ATOM     57  H24 BCD     1      18.530  22.990  21.850  1.00  0.00            
ATOM     58  H25 BCD     1      20.160  23.390  20.730  1.00  0.00            
ATOM     59  H26 BCD     1      17.310  25.550  20.890  1.00  0.00            
ATOM     60  H27 BCD     1      16.430  23.580  23.020  1.00  0.00            
ATOM     61  H28 BCD     1      14.450  24.820  23.240  1.00  0.00            
ATOM     62  H29 BCD     1      15.800  25.700  23.860  1.00  0.00            
ATOM     63  H30 BCD     1      14.210  25.990  21.640  1.00  0.00            
ATOM     64  C19 BCD     1      15.040  18.060  22.950  1.00  0.00            
ATOM     65  O16 BCD     1      16.050  18.220  23.970  1.00  0.00            
ATOM     66  C20 BCD     1      15.720  18.070  21.590  1.00  0.00            
ATOM     67  O17 BCD     1      16.620  16.950  21.420  1.00  0.00            
ATOM     68  C21 BCD     1      16.470  19.360  21.300  1.00  0.00            
ATOM     69  O18 BCD     1      16.930  19.500  19.980  1.00  0.00            
ATOM     70  C22 BCD     1      15.480  20.500  21.530  1.00  0.00            
ATOM     71  C23 BCD     1      14.760  20.400  22.890  1.00  0.00            
ATOM     72  O19 BCD     1      14.190  19.140  23.050  1.00  0.00            
ATOM     73  C24 BCD     1      13.780  21.570  23.100  1.00  0.00            
ATOM     74  O20 BCD     1      12.680  21.610  22.190  1.00  0.00            
ATOM     75  H31 BCD     1      14.380  17.200  23.120  1.00  0.00            
ATOM     76  H32 BCD     1      15.020  17.910  20.760  1.00  0.00            
ATOM     77  H33 BCD     1      16.980  16.970  20.530  1.00  0.00            
ATOM     78  H34 BCD     1      17.210  19.420  22.110  1.00  0.00            
ATOM     79  H35 BCD     1      17.580  20.200  19.870  1.00  0.00            
ATOM     80  H36 BCD     1      14.730  20.570  20.730  1.00  0.00            
ATOM     81  H37 BCD     1      15.500  20.610  23.670  1.00  0.00            
ATOM     82  H38 BCD     1      13.380  21.560  24.130  1.00  0.00            
ATOM     83  H39 BCD     1      14.380  22.480  23.000  1.00  0.00            
ATOM     84  H40 BCD     1      12.800  22.190  21.440  1.00  0.00            
ATOM     85  C25 BCD     1      17.480  15.930  27.020  1.00  0.00            
ATOM     86  O21 BCD     1      18.700  15.660  26.360  1.00  0.00            
ATOM     87  C26 BCD     1      16.350  15.270  26.270  1.00  0.00            
ATOM     88  O22 BCD     1      16.610  13.830  26.220  1.00  0.00            
ATOM     89  C27 BCD     1      16.110  15.950  24.880  1.00  0.00            
ATOM     90  O23 BCD     1      15.060  15.360  24.200  1.00  0.00            
ATOM     91  C28 BCD     1      15.880  17.460  25.110  1.00  0.00            
ATOM     92  C29 BCD     1      16.920  18.120  26.050  1.00  0.00            
ATOM     93  O24 BCD     1      17.200  17.320  27.230  1.00  0.00            
ATOM     94  C30 BCD     1      16.400  19.520  26.580  1.00  0.00            
ATOM     95  O25 BCD     1      15.010  19.540  26.910  1.00  0.00            
ATOM     96  H41 BCD     1      17.460  15.420  27.990  1.00  0.00            
ATOM     97  H42 BCD     1      15.410  15.370  26.840  1.00  0.00            
ATOM     98  H43 BCD     1      17.320  13.750  25.580  1.00  0.00            
ATOM     99  H44 BCD     1      17.020  15.800  24.290  1.00  0.00            
ATOM    100  H45 BCD     1      15.140  14.400  24.190  1.00  0.00            
ATOM    101  H46 BCD     1      14.880  17.700  25.490  1.00  0.00            
ATOM    102  H47 BCD     1      17.890  18.270  25.560  1.00  0.00            
ATOM    103  H48 BCD     1      16.970  19.820  27.460  1.00  0.00            
ATOM    104  H49 BCD     1      16.670  20.280  25.830  1.00  0.00            
ATOM    105  H50 BCD     1      14.600  20.390  27.080  1.00  0.00            
ATOM    106  C31 BCD     1      22.600  16.470  27.550  1.00  0.00            
ATOM    107  O26 BCD     1      22.620  17.720  26.850  1.00  0.00            
ATOM    108  C32 BCD     1      22.380  15.190  26.660  1.00  0.00            
ATOM    109  O27 BCD     1      23.340  15.160  25.570  1.00  0.00            
ATOM    110  C33 BCD     1      20.970  15.170  26.120  1.00  0.00            
ATOM    111  C34 BCD     1      19.870  15.480  27.200  1.00  0.00            
ATOM    112  C35 BCD     1      20.240  16.670  28.170  1.00  0.00            
ATOM    113  O28 BCD     1      21.590  16.530  28.620  1.00  0.00            
ATOM    114  C36 BCD     1      19.320  16.800  29.460  1.00  0.00            
ATOM    115  O29 BCD     1      19.420  15.530  30.160  1.00  0.00            
ATOM    116  O30 BCD     1      20.790  13.890  25.580  1.00  0.00            
ATOM    117  H51 BCD     1      23.540  16.410  28.100  1.00  0.00            
ATOM    118  H52 BCD     1      22.510  14.360  27.370  1.00  0.00            
ATOM    119  H53 BCD     1      23.190  14.380  25.050  1.00  0.00            
ATOM    120  H54 BCD     1      20.910  15.940  25.340  1.00  0.00            
ATOM    121  H55 BCD     1      19.910  13.780  25.210  1.00  0.00            
ATOM    122  H56 BCD     1      19.850  14.550  27.790  1.00  0.00            
ATOM    123  H57 BCD     1      20.110  17.560  27.540  1.00  0.00            
ATOM    124  H58 BCD     1      19.700  17.690  29.980  1.00  0.00            
ATOM    125  H59 BCD     1      18.290  17.020  29.170  1.00  0.00            
ATOM    126  H60 BCD     1      18.750  15.380  30.830  1.00  0.00            
ATOM    127  C37 BCD     1      24.960  20.810  25.610  1.00  0.00            
ATOM    128  O31 BCD     1      23.720  21.570  25.700  1.00  0.00            
ATOM    129  C38 BCD     1      24.770  19.670  24.570  1.00  0.00            
ATOM    130  O32 BCD     1      24.570  20.250  23.280  1.00  0.00            
ATOM    131  C39 BCD     1      23.630  18.710  24.990  1.00  0.00            
ATOM    132  O33 BCD     1      23.520  17.560  24.170  1.00  0.00            
ATOM    133  C40 BCD     1      23.910  18.250  26.420  1.00  0.00            
ATOM    134  C41 BCD     1      24.230  19.400  27.410  1.00  0.00            
ATOM    135  O34 BCD     1      25.260  20.240  26.880  1.00  0.00            
ATOM    136  C42 BCD     1      24.510  18.900  28.830  1.00  0.00            
ATOM    137  O35 BCD     1      25.610  17.950  28.860  1.00  0.00            
ATOM    138  H61 BCD     1      25.820  21.380  25.240  1.00  0.00            
ATOM    139  H62 BCD     1      25.720  19.140  24.650  1.00  0.00            
ATOM    140  H63 BCD     1      24.620  19.580  22.590  1.00  0.00            
ATOM    141  H64 BCD     1      22.680  19.260  24.960  1.00  0.00            
ATOM    142  H65 BCD     1      23.380  16.790  24.720  1.00  0.00            
ATOM    143  H66 BCD     1      24.710  17.500  26.440  1.00  0.00            
ATOM    144  H67 BCD     1      23.300  19.980  27.450  1.00  0.00            
ATOM    145  H68 BCD     1      24.660  19.700  29.570  1.00  0.00            
ATOM    146  H69 BCD     1      23.590  18.420  29.190  1.00  0.00            
ATOM    147  H70 BCD     1      25.850  17.690  29.750  1.00  0.00            
ATOM    148  O1  FY5     2      21.270  22.050  21.810  1.00  0.00            
ATOM    149  C1  FY5     2      20.870  21.190  22.540  1.00  0.00            
ATOM    150  C2  FY5     2      20.620  21.580  23.940  1.00  0.00            
ATOM    151  C3  FY5     2      20.070  20.700  24.790  1.00  0.00            
ATOM    152  C4  FY5     2      19.730  21.180  26.110  1.00  0.00            
ATOM    153  C5  FY5     2      20.200  20.450  27.220  1.00  0.00            
ATOM    154  C6  FY5     2      20.010  20.920  28.500  1.00  0.00            
ATOM    155  C7  FY5     2      19.220  22.060  28.710  1.00  0.00            
ATOM    156  C8  FY5     2      18.740  22.820  27.620  1.00  0.00            
ATOM    157  C9  FY5     2      19.000  22.380  26.320  1.00  0.00            
ATOM    158  O2  FY5     2      19.840  19.410  24.470  1.00  0.00            
ATOM    159  C10 FY5     2      20.140  18.990  23.240  1.00  0.00            
ATOM    160  C11 FY5     2      19.930  17.640  23.020  1.00  0.00            
ATOM    161  C12 FY5     2      20.050  17.210  21.680  1.00  0.00            
ATOM    162  O3  FY5     2      19.870  15.900  21.490  1.00  0.00            
ATOM    163  C13 FY5     2      20.410  17.970  20.590  1.00  0.00            
ATOM    164  O4  FY5     2      20.500  17.460  19.310  1.00  0.00            
ATOM    165  C14 FY5     2      20.630  19.340  20.870  1.00  0.00            
ATOM    166  O5  FY5     2      21.160  20.110  19.950  1.00  0.00            
ATOM    167  C15 FY5     2      20.510  19.800  22.160  1.00  0.00            
ATOM    168  H1  FY5     2      20.870  22.600  24.210  1.00  0.00            
ATOM    169  H2  FY5     2      20.740  19.500  27.140  1.00  0.00            
ATOM    170  H3  FY5     2      20.290  20.400  29.420  1.00  0.00            
ATOM    171  H4  FY5     2      19.060  22.400  29.730  1.00  0.00            
ATOM    172  H5  FY5     2      18.170  23.720  27.850  1.00  0.00            
ATOM    173  H6  FY5     2      18.750  22.920  25.410  1.00  0.00            
ATOM    174  H7  FY5     2      19.570  17.000  23.820  1.00  0.00            
ATOM    175  H8  FY5     2      19.650  15.830  20.540  1.00  0.00            
ATOM    176  H9  FY5     2      19.990  18.040  18.720  1.00  0.00            
ATOM    177  H10 FY5     2      21.320  20.940  20.440  1.00  0.00            
TER
ENDMDL
MODEL        1
ATOM      1  C1  BCD     1      30.370  19.620  21.820  1.00  0.00            
ATOM      2  O1  BCD     1      28.970  19.210  21.740  1.00  0.00            
ATOM      3  C2  BCD     1      31.310  18.460  21.870  1.00  0.00            
ATOM      4  O2  BCD     1      31.280  17.860  20.570  1.00  0.00            
ATOM      5  C3  BCD     1      30.940  17.430  23.010  1.00  0.00            
ATOM      6  O3  BCD     1      31.900  16.400  23.130  1.00  0.00            
ATOM      7  C4  BCD     1      30.940  18.210  24.320  1.00  0.00            
ATOM      8  C5  BCD     1      30.240  19.520  24.160  1.00  0.00            
ATOM      9  O4  BCD     1      30.610  20.280  23.010  1.00  0.00            
ATOM     10  C6  BCD     1      30.330  20.390  25.390  1.00  0.00            
ATOM     11  O5  BCD     1      31.590  20.750  25.890  1.00  0.00            
ATOM     12  H1  BCD     1      30.610  20.390  21.080  1.00  0.00            
ATOM     13  H2  BCD     1      32.350  18.750  22.020  1.00  0.00            
ATOM     14  H3  BCD     1      30.360  17.810  20.300  1.00  0.00            
ATOM     15  H4  BCD     1      29.970  16.920  22.900  1.00  0.00            
ATOM     16  H5  BCD     1      31.980  16.090  24.030  1.00  0.00            
ATOM     17  H6  BCD     1      31.990  18.420  24.560  1.00  0.00            
ATOM     18  H7  BCD     1      29.160  19.320  24.170  1.00  0.00            
ATOM     19  H8  BCD     1      29.720  21.260  25.130  1.00  0.00            
ATOM     20  H9  BCD     1      29.860  19.800  26.190  1.00  0.00            
ATOM     21  H10 BCD     1      32.140  20.870  25.120  1.00  0.00            
ATOM     22  C7  BCD     1      25.700  19.810  19.350  1.00  0.00            
ATOM     23  O6  BCD     1      24.850  19.100  20.290  1.00  0.00            
ATOM     24  C8  BCD     1      26.810  18.900  18.760  1.00  0.00            
ATOM     25  O7  BCD     1      26.260  17.780  18.060  1.00  0.00            
ATOM     26  C9  BCD     1      27.710  18.450  19.900  1.00  0.00            
ATOM     27  O8  BCD     1      28.790  17.750  19.380  1.00  0.00            
ATOM     28  C10 BCD     1      28.230  19.650  20.660  1.00  0.00            
ATOM     29  C11 BCD     1      27.110  20.580  21.110  1.00  0.00            
ATOM     30  O9  BCD     1      26.320  20.920  20.020  1.00  0.00            
ATOM     31  C12 BCD     1      27.700  21.850  21.810  1.00  0.00            
ATOM     32  O10 BCD     1      28.440  22.550  20.730  1.00  0.00            
ATOM     33  H11 BCD     1      25.080  20.320  18.600  1.00  0.00            
ATOM     34  H12 BCD     1      27.360  19.460  17.990  1.00  0.00            
ATOM     35  H13 BCD     1      26.920  17.220  17.660  1.00  0.00            
ATOM     36  H14 BCD     1      27.160  17.760  20.550  1.00  0.00            
ATOM     37  H15 BCD     1      28.670  16.800  19.480  1.00  0.00            
ATOM     38  H16 BCD     1      28.890  20.190  19.970  1.00  0.00            
ATOM     39  H17 BCD     1      26.470  20.090  21.850  1.00  0.00            
ATOM     40  H18 BCD     1      26.830  22.390  22.190  1.00  0.00            
ATOM     41  H19 BCD     1      28.400  21.510  22.590  1.00  0.00            
ATOM     42  H20 BCD     1      29.200  22.980  21.130  1.00  0.00            
ATOM     43  C13 BCD     1      20.820  18.170  20.750  1.00  0.00            
ATOM     44  O11 BCD     1      21.050  17.340  21.930  1.00  0.00            
ATOM     45  C14 BCD     1      21.560  17.600  19.540  1.00  0.00            
ATOM     46  O12 BCD     1      21.040  16.310  19.250  1.00  0.00            
ATOM     47  C15 BCD     1      23.070  17.650  19.680  1.00  0.00            
ATOM     48  O13 BCD     1      23.740  17.230  18.490  1.00  0.00            
ATOM     49  C16 BCD     1      23.450  19.110  19.990  1.00  0.00            
ATOM     50  C17 BCD     1      22.640  19.680  21.180  1.00  0.00            
ATOM     51  O14 BCD     1      21.260  19.510  21.070  1.00  0.00            
ATOM     52  C18 BCD     1      22.970  21.100  21.440  1.00  0.00            
ATOM     53  O15 BCD     1      22.710  21.490  22.850  1.00  0.00            
ATOM     54  H21 BCD     1      19.770  18.260  20.490  1.00  0.00            
ATOM     55  H22 BCD     1      21.230  18.260  18.720  1.00  0.00            
ATOM     56  H23 BCD     1      21.570  15.910  18.550  1.00  0.00            
ATOM     57  H24 BCD     1      23.350  17.040  20.550  1.00  0.00            
ATOM     58  H25 BCD     1      24.690  17.190  18.660  1.00  0.00            
ATOM     59  H26 BCD     1      23.160  19.720  19.130  1.00  0.00            
ATOM     60  H27 BCD     1      22.910  19.170  22.120  1.00  0.00            
ATOM     61  H28 BCD     1      24.020  21.290  21.170  1.00  0.00            
ATOM     62  H29 BCD     1      22.260  21.700  20.860  1.00  0.00            
ATOM     63  H30 BCD     1      22.920  20.770  23.450  1.00  0.00            
ATOM     64  C19 BCD     1      19.350  15.460  25.080  1.00  0.00            
ATOM     65  O16 BCD     1      20.640  14.810  25.170  1.00  0.00            
ATOM     66  C20 BCD     1      18.750  15.060  23.670  1.00  0.00            
ATOM     67  O17 BCD     1      18.560  13.590  23.660  1.00  0.00            
ATOM     68  C21 BCD     1      19.660  15.530  22.540  1.00  0.00            
ATOM     69  O18 BCD     1      19.180  15.220  21.150  1.00  0.00            
ATOM     70  C22 BCD     1      19.990  17.010  22.750  1.00  0.00            
ATOM     71  C23 BCD     1      20.450  17.380  24.170  1.00  0.00            
ATOM     72  O19 BCD     1      19.590  16.850  25.170  1.00  0.00            
ATOM     73  C24 BCD     1      20.650  18.880  24.310  1.00  0.00            
ATOM     74  O20 BCD     1      19.520  19.500  24.820  1.00  0.00            
ATOM     75  H31 BCD     1      18.700  15.190  25.920  1.00  0.00            
ATOM     76  H32 BCD     1      17.790  15.540  23.440  1.00  0.00            
ATOM     77  H33 BCD     1      18.220  13.420  22.780  1.00  0.00            
ATOM     78  H34 BCD     1      20.600  15.020  22.800  1.00  0.00            
ATOM     79  H35 BCD     1      19.920  15.460  20.580  1.00  0.00            
ATOM     80  H36 BCD     1      19.160  17.670  22.460  1.00  0.00            
ATOM     81  H37 BCD     1      21.450  17.000  24.390  1.00  0.00            
ATOM     82  H38 BCD     1      21.500  19.050  24.980  1.00  0.00            
ATOM     83  H39 BCD     1      20.790  19.380  23.340  1.00  0.00            
ATOM     84  H40 BCD     1      18.670  19.270  24.450  1.00  0.00            
ATOM     85  C25 BCD     1      22.520  12.470  28.060  1.00  0.00            
ATOM     86  O21 BCD     1      23.760  13.070  27.590  1.00  0.00            
ATOM     87  C26 BCD     1      21.850  11.690  26.890  1.00  0.00            
ATOM     88  O22 BCD     1      22.740  10.690  26.500  1.00  0.00            
ATOM     89  C27 BCD     1      21.580  12.640  25.730  1.00  0.00            
ATOM     90  O23 BCD     1      21.010  12.080  24.540  1.00  0.00            
ATOM     91  C28 BCD     1      20.740  13.830  26.210  1.00  0.00            
ATOM     92  C29 BCD     1      21.330  14.520  27.510  1.00  0.00            
ATOM     93  O24 BCD     1      21.690  13.530  28.460  1.00  0.00            
ATOM     94  C30 BCD     1      20.320  15.400  28.270  1.00  0.00            
ATOM     95  O25 BCD     1      19.070  14.810  28.370  1.00  0.00            
ATOM     96  H41 BCD     1      22.730  11.740  28.860  1.00  0.00            
ATOM     97  H42 BCD     1      20.900  11.250  27.220  1.00  0.00            
ATOM     98  H43 BCD     1      22.640  10.410  25.580  1.00  0.00            
ATOM     99  H44 BCD     1      22.560  13.060  25.470  1.00  0.00            
ATOM    100  H45 BCD     1      20.180  11.620  24.710  1.00  0.00            
ATOM    101  H46 BCD     1      19.730  13.430  26.400  1.00  0.00            
ATOM    102  H47 BCD     1      22.240  15.110  27.300  1.00  0.00            
ATOM    103  H48 BCD     1      20.650  15.480  29.310  1.00  0.00            
ATOM    104  H49 BCD     1      20.250  16.420  27.870  1.00  0.00            
ATOM    105  H50 BCD     1      19.160  14.050  28.960  1.00  0.00            
ATOM    106  C31 BCD     1      27.830  13.380  28.370  1.00  0.00            
ATOM    107  O26 BCD     1      27.960  14.630  27.650  1.00  0.00            
ATOM    108  C32 BCD     1      27.430  12.200  27.570  1.00  0.00            
ATOM    109  O27 BCD     1      28.270  12.070  26.390  1.00  0.00            
ATOM    110  C33 BCD     1      26.070  12.400  27.010  1.00  0.00            
ATOM    111  C34 BCD     1      25.070  12.660  28.170  1.00  0.00            
ATOM    112  C35 BCD     1      25.560  13.720  29.120  1.00  0.00            
ATOM    113  O28 BCD     1      26.990  13.460  29.410  1.00  0.00            
ATOM    114  C36 BCD     1      24.740  13.790  30.430  1.00  0.00            
ATOM    115  O29 BCD     1      24.710  12.530  31.130  1.00  0.00            
ATOM    116  O30 BCD     1      25.480  11.400  26.160  1.00  0.00            
ATOM    117  H51 BCD     1      28.710  13.050  28.940  1.00  0.00            
ATOM    118  H52 BCD     1      27.440  11.320  28.240  1.00  0.00            
ATOM    119  H53 BCD     1      27.940  11.300  25.910  1.00  0.00            
ATOM    120  H54 BCD     1      26.030  13.330  26.440  1.00  0.00            
ATOM    121  H55 BCD     1      24.530  11.540  26.100  1.00  0.00            
ATOM    122  H56 BCD     1      24.990  11.720  28.720  1.00  0.00            
ATOM    123  H57 BCD     1      25.500  14.720  28.670  1.00  0.00            
ATOM    124  H58 BCD     1      25.050  14.670  31.010  1.00  0.00            
ATOM    125  H59 BCD     1      23.700  13.980  30.150  1.00  0.00            
ATOM    126  H60 BCD     1      25.500  12.450  31.670  1.00  0.00            
ATOM    127  C37 BCD     1      31.110  17.070  26.430  1.00  0.00            
ATOM    128  O31 BCD     1      30.360  17.390  25.280  1.00  0.00            
ATOM    129  C38 BCD     1      31.430  15.550  26.580  1.00  0.00            
ATOM    130  O32 BCD     1      32.240  15.110  25.520  1.00  0.00            
ATOM    131  C39 BCD     1      30.170  14.720  26.820  1.00  0.00            
ATOM    132  O33 BCD     1      30.620  13.360  26.980  1.00  0.00            
ATOM    133  C40 BCD     1      29.220  15.280  27.890  1.00  0.00            
ATOM    134  C41 BCD     1      29.050  16.820  27.680  1.00  0.00            
ATOM    135  O34 BCD     1      30.280  17.520  27.570  1.00  0.00            
ATOM    136  C42 BCD     1      28.090  17.330  28.760  1.00  0.00            
ATOM    137  O35 BCD     1      28.570  17.130  30.130  1.00  0.00            
ATOM    138  H61 BCD     1      31.980  17.740  26.380  1.00  0.00            
ATOM    139  H62 BCD     1      32.030  15.440  27.490  1.00  0.00            
ATOM    140  H63 BCD     1      32.110  14.160  25.410  1.00  0.00            
ATOM    141  H64 BCD     1      29.590  14.770  25.890  1.00  0.00            
ATOM    142  H65 BCD     1      29.790  12.890  26.920  1.00  0.00            
ATOM    143  H66 BCD     1      29.570  15.080  28.910  1.00  0.00            
ATOM    144  H67 BCD     1      28.560  16.960  26.710  1.00  0.00            
ATOM    145  H68 BCD     1      27.910  18.390  28.530  1.00  0.00            
ATOM    146  H69 BCD     1      27.160  16.760  28.780  1.00  0.00            
ATOM    147  H70 BCD     1      27.850  17.310  30.740  1.00  0.00            
ATOM    148  O1  FY5     2      28.300  13.860  23.770  1.00  0.00            
ATOM    149  C1  FY5     2      27.180  14.250  23.950  1.00  0.00            
ATOM    150  C2  FY5     2      27.030  15.540  24.660  1.00  0.00            
ATOM    151  C3  FY5     2      25.770  16.030  24.940  1.00  0.00            
ATOM    152  C4  FY5     2      25.660  17.220  25.760  1.00  0.00            
ATOM    153  C5  FY5     2      24.640  17.370  26.730  1.00  0.00            
ATOM    154  C6  FY5     2      24.450  18.540  27.490  1.00  0.00            
ATOM    155  C7  FY5     2      25.500  19.460  27.460  1.00  0.00            
ATOM    156  C8  FY5     2      26.600  19.310  26.570  1.00  0.00            
ATOM    157  C9  FY5     2      26.660  18.250  25.710  1.00  0.00            
ATOM    158  O2  FY5     2      24.640  15.480  24.470  1.00  0.00            
ATOM    159  C10 FY5     2      24.770  14.260  23.830  1.00  0.00            
ATOM    160  C11 FY5     2      23.590  13.710  23.300  1.00  0.00            
ATOM    161  C12 FY5     2      23.580  12.590  22.510  1.00  0.00            
ATOM    162  O3  FY5     2      22.420  12.000  22.140  1.00  0.00            
ATOM    163  C13 FY5     2      24.800  11.940  22.140  1.00  0.00            
ATOM    164  O4  FY5     2      24.820  10.780  21.410  1.00  0.00            
ATOM    165  C14 FY5     2      26.030  12.510  22.630  1.00  0.00            
ATOM    166  O5  FY5     2      27.220  12.090  22.140  1.00  0.00            
ATOM    167  C15 FY5     2      25.940  13.620  23.470  1.00  0.00            
ATOM    168  H1  FY5     2      27.960  16.000  24.980  1.00  0.00            
ATOM    169  H2  FY5     2      23.890  16.580  26.830  1.00  0.00            
ATOM    170  H3  FY5     2      23.690  18.740  28.250  1.00  0.00            
ATOM    171  H4  FY5     2      25.470  20.380  28.030  1.00  0.00            
ATOM    172  H5  FY5     2      27.350  20.100  26.550  1.00  0.00            
ATOM    173  H6  FY5     2      27.510  18.210  25.050  1.00  0.00            
ATOM    174  H7  FY5     2      22.660  14.130  23.660  1.00  0.00            
ATOM    175  H8  FY5     2      21.690  12.230  22.740  1.00  0.00            
ATOM    176  H9  FY5     2      25.780  10.650  21.380  1.00  0.00            
ATOM    177  H10 FY5     2      27.870  12.660  22.590  1.00  0.00            
TER
ENDMDL
MODEL        1
ATOM      1  C1  BCD     1      27.330  20.070  24.940  1.00  0.00            
ATOM      2  O1  BCD     1      26.250  19.350  24.370  1.00  0.00            
ATOM      3  C2  BCD     1      28.450  19.070  24.820  1.00  0.00            
ATOM      4  O2  BCD     1      28.770  18.880  23.430  1.00  0.00            
ATOM      5  C3  BCD     1      28.110  17.810  25.660  1.00  0.00            
ATOM      6  O3  BCD     1      29.130  16.820  25.530  1.00  0.00            
ATOM      7  C4  BCD     1      27.910  18.240  27.160  1.00  0.00            
ATOM      8  C5  BCD     1      26.790  19.320  27.210  1.00  0.00            
ATOM      9  O4  BCD     1      27.080  20.380  26.320  1.00  0.00            
ATOM     10  C6  BCD     1      26.390  19.840  28.640  1.00  0.00            
ATOM     11  O5  BCD     1      27.550  20.490  29.210  1.00  0.00            
ATOM     12  H1  BCD     1      27.570  21.040  24.490  1.00  0.00            
ATOM     13  H2  BCD     1      29.280  19.620  25.300  1.00  0.00            
ATOM     14  H3  BCD     1      28.890  17.930  23.300  1.00  0.00            
ATOM     15  H4  BCD     1      27.160  17.410  25.270  1.00  0.00            
ATOM     16  H5  BCD     1      29.480  16.620  26.410  1.00  0.00            
ATOM     17  H6  BCD     1      28.850  18.740  27.440  1.00  0.00            
ATOM     18  H7  BCD     1      25.970  18.750  26.780  1.00  0.00            
ATOM     19  H8  BCD     1      25.540  20.520  28.550  1.00  0.00            
ATOM     20  H9  BCD     1      26.120  18.970  29.250  1.00  0.00            
ATOM     21  H10 BCD     1      27.430  20.260  30.140  1.00  0.00            
ATOM     22  C7  BCD     1      23.240  19.640  21.560  1.00  0.00            
ATOM     23  O6  BCD     1      22.990  18.310  21.820  1.00  0.00            
ATOM     24  C8  BCD     1      24.690  19.880  21.080  1.00  0.00            
ATOM     25  O7  BCD     1      24.850  19.250  19.780  1.00  0.00            
ATOM     26  C9  BCD     1      25.730  19.370  22.070  1.00  0.00            
ATOM     27  O8  BCD     1      27.110  19.560  21.630  1.00  0.00            
ATOM     28  C10 BCD     1      25.520  20.170  23.370  1.00  0.00            
ATOM     29  C11 BCD     1      24.000  20.070  23.840  1.00  0.00            
ATOM     30  O9  BCD     1      23.090  20.470  22.710  1.00  0.00            
ATOM     31  C12 BCD     1      23.790  20.910  25.100  1.00  0.00            
ATOM     32  O10 BCD     1      24.050  22.290  24.890  1.00  0.00            
ATOM     33  H11 BCD     1      22.560  20.080  20.820  1.00  0.00            
ATOM     34  H12 BCD     1      24.850  20.950  20.950  1.00  0.00            
ATOM     35  H13 BCD     1      24.740  18.320  20.030  1.00  0.00            
ATOM     36  H14 BCD     1      25.520  18.300  22.190  1.00  0.00            
ATOM     37  H15 BCD     1      27.700  19.200  22.290  1.00  0.00            
ATOM     38  H16 BCD     1      25.880  21.200  23.390  1.00  0.00            
ATOM     39  H17 BCD     1      23.810  19.030  24.130  1.00  0.00            
ATOM     40  H18 BCD     1      22.770  20.790  25.480  1.00  0.00            
ATOM     41  H19 BCD     1      24.390  20.630  25.970  1.00  0.00            
ATOM     42  H20 BCD     1      24.940  22.610  25.080  1.00  0.00            
ATOM     43  C13 BCD     1      21.220  15.070  20.330  1.00  0.00            
ATOM     44  O11 BCD     1      21.170  14.540  21.630  1.00  0.00            
ATOM     45  C14 BCD     1      22.590  15.250  19.760  1.00  0.00            
ATOM     46  O12 BCD     1      23.300  14.030  19.760  1.00  0.00            
ATOM     47  C15 BCD     1      23.310  16.220  20.710  1.00  0.00            
ATOM     48  O13 BCD     1      24.680  16.650  20.360  1.00  0.00            
ATOM     49  C16 BCD     1      22.430  17.540  20.790  1.00  0.00            
ATOM     50  C17 BCD     1      21.010  17.250  21.160  1.00  0.00            
ATOM     51  O14 BCD     1      20.490  16.290  20.240  1.00  0.00            
ATOM     52  C18 BCD     1      20.200  18.580  20.970  1.00  0.00            
ATOM     53  O15 BCD     1      18.870  18.580  21.430  1.00  0.00            
ATOM     54  H21 BCD     1      20.780  14.330  19.650  1.00  0.00            
ATOM     55  H22 BCD     1      22.550  15.640  18.740  1.00  0.00            
ATOM     56  H23 BCD     1      24.090  14.200  19.250  1.00  0.00            
ATOM     57  H24 BCD     1      23.250  15.870  21.750  1.00  0.00            
ATOM     58  H25 BCD     1      25.280  15.970  20.680  1.00  0.00            
ATOM     59  H26 BCD     1      22.430  17.990  19.800  1.00  0.00            
ATOM     60  H27 BCD     1      21.030  16.880  22.190  1.00  0.00            
ATOM     61  H28 BCD     1      20.640  19.410  21.530  1.00  0.00            
ATOM     62  H29 BCD     1      20.230  18.850  19.900  1.00  0.00            
ATOM     63  H30 BCD     1      18.260  18.540  20.690  1.00  0.00            
ATOM     64  C19 BCD     1      19.380  11.580  23.900  1.00  0.00            
ATOM     65  O16 BCD     1      20.330  11.920  24.900  1.00  0.00            
ATOM     66  C20 BCD     1      20.020  11.100  22.630  1.00  0.00            
ATOM     67  O17 BCD     1      20.660   9.880  22.840  1.00  0.00            
ATOM     68  C21 BCD     1      20.960  12.150  22.020  1.00  0.00            
ATOM     69  O18 BCD     1      21.480  11.700  20.790  1.00  0.00            
ATOM     70  C22 BCD     1      20.210  13.460  21.840  1.00  0.00            
ATOM     71  C23 BCD     1      19.410  13.780  23.140  1.00  0.00            
ATOM     72  O19 BCD     1      18.620  12.680  23.580  1.00  0.00            
ATOM     73  C24 BCD     1      18.520  14.960  22.880  1.00  0.00            
ATOM     74  O20 BCD     1      17.550  14.810  21.890  1.00  0.00            
ATOM     75  H31 BCD     1      18.730  10.760  24.230  1.00  0.00            
ATOM     76  H32 BCD     1      19.160  10.810  22.010  1.00  0.00            
ATOM     77  H33 BCD     1      21.440   9.900  22.280  1.00  0.00            
ATOM     78  H34 BCD     1      21.800  12.370  22.700  1.00  0.00            
ATOM     79  H35 BCD     1      22.290  12.190  20.620  1.00  0.00            
ATOM     80  H36 BCD     1      19.520  13.480  20.980  1.00  0.00            
ATOM     81  H37 BCD     1      20.160  14.020  23.900  1.00  0.00            
ATOM     82  H38 BCD     1      18.060  15.070  23.860  1.00  0.00            
ATOM     83  H39 BCD     1      19.190  15.800  22.680  1.00  0.00            
ATOM     84  H40 BCD     1      16.770  15.110  22.360  1.00  0.00            
ATOM     85  C25 BCD     1      21.120  10.780  28.810  1.00  0.00            
ATOM     86  O21 BCD     1      22.500  11.120  28.730  1.00  0.00            
ATOM     87  C26 BCD     1      20.790   9.590  27.870  1.00  0.00            
ATOM     88  O22 BCD     1      21.670   8.470  28.100  1.00  0.00            
ATOM     89  C27 BCD     1      20.760  10.080  26.390  1.00  0.00            
ATOM     90  O23 BCD     1      20.380   9.130  25.410  1.00  0.00            
ATOM     91  C28 BCD     1      19.950  11.360  26.190  1.00  0.00            
ATOM     92  C29 BCD     1      20.360  12.410  27.220  1.00  0.00            
ATOM     93  O24 BCD     1      20.330  11.870  28.550  1.00  0.00            
ATOM     94  C30 BCD     1      19.580  13.730  27.230  1.00  0.00            
ATOM     95  O25 BCD     1      18.200  13.500  27.530  1.00  0.00            
ATOM     96  H41 BCD     1      20.880  10.440  29.830  1.00  0.00            
ATOM     97  H42 BCD     1      19.820   9.210  28.220  1.00  0.00            
ATOM     98  H43 BCD     1      21.610   7.880  27.340  1.00  0.00            
ATOM     99  H44 BCD     1      21.780  10.380  26.130  1.00  0.00            
ATOM    100  H45 BCD     1      20.640   9.460  24.540  1.00  0.00            
ATOM    101  H46 BCD     1      18.870  11.200  26.290  1.00  0.00            
ATOM    102  H47 BCD     1      21.410  12.730  27.110  1.00  0.00            
ATOM    103  H48 BCD     1      20.120  14.340  27.960  1.00  0.00            
ATOM    104  H49 BCD     1      19.710  14.200  26.240  1.00  0.00            
ATOM    105  H50 BCD     1      17.720  13.240  26.750  1.00  0.00            
ATOM    106  C31 BCD     1      25.530  12.740  31.030  1.00  0.00            
ATOM    107  O26 BCD     1      25.920  13.630  29.940  1.00  0.00            
ATOM    108  C32 BCD     1      25.700  11.290  30.620  1.00  0.00            
ATOM    109  O27 BCD     1      26.960  11.030  30.070  1.00  0.00            
ATOM    110  C33 BCD     1      24.610  10.810  29.660  1.00  0.00            
ATOM    111  C34 BCD     1      23.240  11.240  29.980  1.00  0.00            
ATOM    112  C35 BCD     1      23.200  12.680  30.520  1.00  0.00            
ATOM    113  O28 BCD     1      24.190  12.980  31.490  1.00  0.00            
ATOM    114  C36 BCD     1      21.940  13.000  31.270  1.00  0.00            
ATOM    115  O29 BCD     1      21.510  12.140  32.370  1.00  0.00            
ATOM    116  O30 BCD     1      24.560   9.380  29.230  1.00  0.00            
ATOM    117  H51 BCD     1      26.160  12.910  31.910  1.00  0.00            
ATOM    118  H52 BCD     1      25.540  10.690  31.530  1.00  0.00            
ATOM    119  H53 BCD     1      26.930  10.120  29.760  1.00  0.00            
ATOM    120  H54 BCD     1      24.790  11.500  28.820  1.00  0.00            
ATOM    121  H55 BCD     1      23.770   9.160  28.740  1.00  0.00            
ATOM    122  H56 BCD     1      22.920  10.580  30.800  1.00  0.00            
ATOM    123  H57 BCD     1      23.240  13.340  29.650  1.00  0.00            
ATOM    124  H58 BCD     1      21.910  14.050  31.590  1.00  0.00            
ATOM    125  H59 BCD     1      21.210  12.910  30.460  1.00  0.00            
ATOM    126  H60 BCD     1      22.320  12.010  32.870  1.00  0.00            
ATOM    127  C37 BCD     1      28.230  16.910  29.210  1.00  0.00            
ATOM    128  O31 BCD     1      27.460  17.180  28.010  1.00  0.00            
ATOM    129  C38 BCD     1      28.910  15.640  29.040  1.00  0.00            
ATOM    130  O32 BCD     1      29.800  15.810  27.950  1.00  0.00            
ATOM    131  C39 BCD     1      27.950  14.420  28.930  1.00  0.00            
ATOM    132  O33 BCD     1      28.570  13.150  28.820  1.00  0.00            
ATOM    133  C40 BCD     1      27.080  14.400  30.190  1.00  0.00            
ATOM    134  C41 BCD     1      26.410  15.770  30.350  1.00  0.00            
ATOM    135  O34 BCD     1      27.390  16.830  30.370  1.00  0.00            
ATOM    136  C42 BCD     1      25.540  16.030  31.540  1.00  0.00            
ATOM    137  O35 BCD     1      26.390  15.870  32.690  1.00  0.00            
ATOM    138  H61 BCD     1      28.900  17.770  29.350  1.00  0.00            
ATOM    139  H62 BCD     1      29.540  15.510  29.930  1.00  0.00            
ATOM    140  H63 BCD     1      30.600  15.310  28.140  1.00  0.00            
ATOM    141  H64 BCD     1      27.360  14.540  28.010  1.00  0.00            
ATOM    142  H65 BCD     1      27.810  12.580  28.950  1.00  0.00            
ATOM    143  H66 BCD     1      27.620  14.110  31.110  1.00  0.00            
ATOM    144  H67 BCD     1      25.810  15.940  29.450  1.00  0.00            
ATOM    145  H68 BCD     1      25.290  17.100  31.440  1.00  0.00            
ATOM    146  H69 BCD     1      24.610  15.480  31.680  1.00  0.00            
ATOM    147  H70 BCD     1      27.080  16.530  32.770  1.00  0.00            
ATOM    148  O1  FY5     2      26.460  14.880  21.900  1.00  0.00            
ATOM    149  C1  FY5     2      26.190  14.530  23.050  1.00  0.00            
ATOM    150  C2  FY5     2      25.080  15.190  23.730  1.00  0.00            
ATOM    151  C3  FY5     2      24.720  14.790  24.960  1.00  0.00            
ATOM    152  C4  FY5     2      24.030  15.790  25.710  1.00  0.00            
ATOM    153  C5  FY5     2      24.530  16.230  26.960  1.00  0.00            
ATOM    154  C6  FY5     2      23.840  17.230  27.700  1.00  0.00            
ATOM    155  C7  FY5     2      22.680  17.790  27.190  1.00  0.00            
ATOM    156  C8  FY5     2      22.130  17.410  25.970  1.00  0.00            
ATOM    157  C9  FY5     2      22.790  16.370  25.250  1.00  0.00            
ATOM    158  O2  FY5     2      25.210  13.760  25.640  1.00  0.00            
ATOM    159  C10 FY5     2      26.320  13.120  25.110  1.00  0.00            
ATOM    160  C11 FY5     2      26.990  12.100  25.780  1.00  0.00            
ATOM    161  C12 FY5     2      27.990  11.380  25.190  1.00  0.00            
ATOM    162  O3  FY5     2      28.510  10.290  25.860  1.00  0.00            
ATOM    163  C13 FY5     2      28.550  11.730  23.960  1.00  0.00            
ATOM    164  O4  FY5     2      29.630  10.920  23.520  1.00  0.00            
ATOM    165  C14 FY5     2      28.000  12.860  23.340  1.00  0.00            
ATOM    166  O5  FY5     2      28.560  13.360  22.190  1.00  0.00            
ATOM    167  C15 FY5     2      26.880  13.540  23.900  1.00  0.00            
ATOM    168  H1  FY5     2      24.700  16.080  23.250  1.00  0.00            
ATOM    169  H2  FY5     2      25.430  15.760  27.340  1.00  0.00            
ATOM    170  H3  FY5     2      24.220  17.500  28.690  1.00  0.00            
ATOM    171  H4  FY5     2      22.140  18.570  27.740  1.00  0.00            
ATOM    172  H5  FY5     2      21.240  17.930  25.640  1.00  0.00            
ATOM    173  H6  FY5     2      22.410  15.980  24.310  1.00  0.00            
ATOM    174  H7  FY5     2      26.480  11.860  26.710  1.00  0.00            
ATOM    175  H8  FY5     2      29.090   9.880  25.190  1.00  0.00            
ATOM    176  H9  FY5     2      30.030  11.440  22.800  1.00  0.00            
ATOM    177  H10 FY5     2      27.930  14.000  21.810  1.00  0.00            
TER
ENDMDL
MODEL        1
ATOM      1  C1  BCD     1      23.750  27.470  21.430  1.00  0.00            
ATOM      2  O1  BCD     1      23.650  26.280  20.720  1.00  0.00            
ATOM      3  C2  BCD     1      24.930  27.370  22.370  1.00  0.00            
ATOM      4  O2  BCD     1      26.200  27.310  21.680  1.00  0.00            
ATOM      5  C3  BCD     1      24.700  26.240  23.410  1.00  0.00            
ATOM      6  O3  BCD     1      25.910  26.280  24.280  1.00  0.00            
ATOM      7  C4  BCD     1      23.480  26.560  24.140  1.00  0.00            
ATOM      8  C5  BCD     1      22.270  26.780  23.220  1.00  0.00            
ATOM      9  O4  BCD     1      22.560  27.750  22.120  1.00  0.00            
ATOM     10  C6  BCD     1      21.090  27.260  23.920  1.00  0.00            
ATOM     11  O5  BCD     1      21.430  28.410  24.810  1.00  0.00            
ATOM     12  H1  BCD     1      23.880  28.320  20.760  1.00  0.00            
ATOM     13  H2  BCD     1      25.030  28.320  22.920  1.00  0.00            
ATOM     14  H3  BCD     1      26.850  27.690  22.280  1.00  0.00            
ATOM     15  H4  BCD     1      24.620  25.290  22.860  1.00  0.00            
ATOM     16  H5  BCD     1      25.690  25.840  25.100  1.00  0.00            
ATOM     17  H6  BCD     1      23.690  27.410  24.790  1.00  0.00            
ATOM     18  H7  BCD     1      21.990  25.790  22.820  1.00  0.00            
ATOM     19  H8  BCD     1      20.390  27.610  23.150  1.00  0.00            
ATOM     20  H9  BCD     1      20.580  26.470  24.470  1.00  0.00            
ATOM     21  H10 BCD     1      22.290  28.720  24.530  1.00  0.00            
ATOM     22  C7  BCD     1      23.390  24.900  16.760  1.00  0.00            
ATOM     23  O6  BCD     1      22.940  23.660  17.200  1.00  0.00            
ATOM     24  C8  BCD     1      24.790  25.230  17.320  1.00  0.00            
ATOM     25  O7  BCD     1      25.720  24.130  16.900  1.00  0.00            
ATOM     26  C9  BCD     1      24.830  25.350  18.810  1.00  0.00            
ATOM     27  O8  BCD     1      26.070  25.810  19.420  1.00  0.00            
ATOM     28  C10 BCD     1      23.760  26.360  19.240  1.00  0.00            
ATOM     29  C11 BCD     1      22.340  26.060  18.600  1.00  0.00            
ATOM     30  O9  BCD     1      22.380  25.800  17.230  1.00  0.00            
ATOM     31  C12 BCD     1      21.300  27.120  18.880  1.00  0.00            
ATOM     32  O10 BCD     1      21.720  28.390  18.260  1.00  0.00            
ATOM     33  H11 BCD     1      23.400  25.000  15.670  1.00  0.00            
ATOM     34  H12 BCD     1      25.060  26.210  16.900  1.00  0.00            
ATOM     35  H13 BCD     1      25.170  23.720  16.230  1.00  0.00            
ATOM     36  H14 BCD     1      24.570  24.330  19.110  1.00  0.00            
ATOM     37  H15 BCD     1      25.940  26.330  20.210  1.00  0.00            
ATOM     38  H16 BCD     1      24.030  27.370  18.930  1.00  0.00            
ATOM     39  H17 BCD     1      22.150  25.080  19.050  1.00  0.00            
ATOM     40  H18 BCD     1      20.350  26.830  18.420  1.00  0.00            
ATOM     41  H19 BCD     1      21.050  27.140  19.950  1.00  0.00            
ATOM     42  H20 BCD     1      21.870  29.000  18.980  1.00  0.00            
ATOM     43  C13 BCD     1      21.280  20.270  15.570  1.00  0.00            
ATOM     44  O11 BCD     1      21.870  19.620  16.730  1.00  0.00            
ATOM     45  C14 BCD     1      22.440  20.860  14.810  1.00  0.00            
ATOM     46  O12 BCD     1      23.360  19.820  14.440  1.00  0.00            
ATOM     47  C15 BCD     1      23.270  21.830  15.660  1.00  0.00            
ATOM     48  O13 BCD     1      24.260  22.510  14.900  1.00  0.00            
ATOM     49  C16 BCD     1      22.370  22.890  16.190  1.00  0.00            
ATOM     50  C17 BCD     1      21.050  22.330  16.770  1.00  0.00            
ATOM     51  O14 BCD     1      20.470  21.370  15.870  1.00  0.00            
ATOM     52  C18 BCD     1      20.000  23.290  17.170  1.00  0.00            
ATOM     53  O15 BCD     1      19.480  23.990  16.110  1.00  0.00            
ATOM     54  H21 BCD     1      20.780  19.580  14.890  1.00  0.00            
ATOM     55  H22 BCD     1      22.040  21.390  13.940  1.00  0.00            
ATOM     56  H23 BCD     1      23.600  19.390  15.260  1.00  0.00            
ATOM     57  H24 BCD     1      23.650  21.290  16.540  1.00  0.00            
ATOM     58  H25 BCD     1      24.860  21.790  14.690  1.00  0.00            
ATOM     59  H26 BCD     1      22.150  23.470  15.290  1.00  0.00            
ATOM     60  H27 BCD     1      21.350  21.780  17.670  1.00  0.00            
ATOM     61  H28 BCD     1      19.190  22.750  17.690  1.00  0.00            
ATOM     62  H29 BCD     1      20.540  23.940  17.880  1.00  0.00            
ATOM     63  H30 BCD     1      19.210  23.230  15.590  1.00  0.00            
ATOM     64  C19 BCD     1      21.950  15.990  18.520  1.00  0.00            
ATOM     65  O16 BCD     1      21.940  16.750  19.740  1.00  0.00            
ATOM     66  C20 BCD     1      23.230  16.340  17.690  1.00  0.00            
ATOM     67  O17 BCD     1      24.460  15.980  18.310  1.00  0.00            
ATOM     68  C21 BCD     1      23.140  17.820  17.370  1.00  0.00            
ATOM     69  O18 BCD     1      24.330  18.350  16.640  1.00  0.00            
ATOM     70  C22 BCD     1      21.880  18.180  16.670  1.00  0.00            
ATOM     71  C23 BCD     1      20.650  17.780  17.510  1.00  0.00            
ATOM     72  O19 BCD     1      20.760  16.390  17.730  1.00  0.00            
ATOM     73  C24 BCD     1      19.260  18.030  16.890  1.00  0.00            
ATOM     74  O20 BCD     1      19.240  17.570  15.590  1.00  0.00            
ATOM     75  H31 BCD     1      21.910  14.940  18.820  1.00  0.00            
ATOM     76  H32 BCD     1      23.260  15.740  16.770  1.00  0.00            
ATOM     77  H33 BCD     1      24.960  15.750  17.530  1.00  0.00            
ATOM     78  H34 BCD     1      23.010  18.310  18.340  1.00  0.00            
ATOM     79  H35 BCD     1      25.130  18.110  17.120  1.00  0.00            
ATOM     80  H36 BCD     1      21.820  17.800  15.650  1.00  0.00            
ATOM     81  H37 BCD     1      20.700  18.350  18.450  1.00  0.00            
ATOM     82  H38 BCD     1      18.550  17.590  17.600  1.00  0.00            
ATOM     83  H39 BCD     1      18.960  19.080  16.850  1.00  0.00            
ATOM     84  H40 BCD     1      18.410  17.810  15.170  1.00  0.00            
ATOM     85  C25 BCD     1      21.390  16.210  23.750  1.00  0.00            
ATOM     86  O21 BCD     1      22.000  17.510  23.920  1.00  0.00            
ATOM     87  C26 BCD     1      22.440  15.280  23.120  1.00  0.00            
ATOM     88  O22 BCD     1      23.610  15.260  23.960  1.00  0.00            
ATOM     89  C27 BCD     1      22.850  15.870  21.790  1.00  0.00            
ATOM     90  O23 BCD     1      23.830  15.060  21.130  1.00  0.00            
ATOM     91  C28 BCD     1      21.590  16.100  21.000  1.00  0.00            
ATOM     92  C29 BCD     1      20.610  17.010  21.670  1.00  0.00            
ATOM     93  O24 BCD     1      20.300  16.460  22.900  1.00  0.00            
ATOM     94  C30 BCD     1      19.330  17.250  20.960  1.00  0.00            
ATOM     95  O25 BCD     1      18.540  16.070  20.810  1.00  0.00            
ATOM     96  H41 BCD     1      21.090  15.810  24.730  1.00  0.00            
ATOM     97  H42 BCD     1      21.980  14.290  23.010  1.00  0.00            
ATOM     98  H43 BCD     1      24.290  14.780  23.480  1.00  0.00            
ATOM     99  H44 BCD     1      23.340  16.840  21.960  1.00  0.00            
ATOM    100  H45 BCD     1      24.030  15.330  20.230  1.00  0.00            
ATOM    101  H46 BCD     1      21.140  15.120  20.800  1.00  0.00            
ATOM    102  H47 BCD     1      21.030  18.010  21.880  1.00  0.00            
ATOM    103  H48 BCD     1      18.750  17.940  21.590  1.00  0.00            
ATOM    104  H49 BCD     1      19.540  17.750  20.000  1.00  0.00            
ATOM    105  H50 BCD     1      18.570  15.550  21.630  1.00  0.00            
ATOM    106  C31 BCD     1      22.090  20.210  27.120  1.00  0.00            
ATOM    107  O26 BCD     1      22.390  21.300  26.300  1.00  0.00            
ATOM    108  C32 BCD     1      23.190  19.150  26.990  1.00  0.00            
ATOM    109  O27 BCD     1      24.510  19.730  27.360  1.00  0.00            
ATOM    110  C33 BCD     1      23.240  18.500  25.620  1.00  0.00            
ATOM    111  C34 BCD     1      21.860  18.050  25.250  1.00  0.00            
ATOM    112  C35 BCD     1      20.860  19.210  25.290  1.00  0.00            
ATOM    113  O28 BCD     1      20.850  19.750  26.620  1.00  0.00            
ATOM    114  C36 BCD     1      19.420  18.850  24.850  1.00  0.00            
ATOM    115  O29 BCD     1      18.720  18.060  25.750  1.00  0.00            
ATOM    116  O30 BCD     1      24.190  17.510  25.560  1.00  0.00            
ATOM    117  H51 BCD     1      21.990  20.600  28.140  1.00  0.00            
ATOM    118  H52 BCD     1      22.860  18.490  27.810  1.00  0.00            
ATOM    119  H53 BCD     1      24.890  19.190  28.050  1.00  0.00            
ATOM    120  H54 BCD     1      23.530  19.230  24.850  1.00  0.00            
ATOM    121  H55 BCD     1      24.040  16.910  24.820  1.00  0.00            
ATOM    122  H56 BCD     1      21.570  17.280  25.970  1.00  0.00            
ATOM    123  H57 BCD     1      21.220  19.940  24.550  1.00  0.00            
ATOM    124  H58 BCD     1      18.940  19.840  24.850  1.00  0.00            
ATOM    125  H59 BCD     1      19.360  18.390  23.860  1.00  0.00            
ATOM    126  H60 BCD     1      19.000  18.560  26.530  1.00  0.00            
ATOM    127  C37 BCD     1      22.800  25.410  26.240  1.00  0.00            
ATOM    128  O31 BCD     1      23.280  25.340  24.920  1.00  0.00            
ATOM    129  C38 BCD     1      23.740  24.660  27.210  1.00  0.00            
ATOM    130  O32 BCD     1      25.020  25.310  27.070  1.00  0.00            
ATOM    131  C39 BCD     1      23.820  23.140  26.900  1.00  0.00            
ATOM    132  O33 BCD     1      24.690  22.470  27.800  1.00  0.00            
ATOM    133  C40 BCD     1      22.370  22.560  26.920  1.00  0.00            
ATOM    134  C41 BCD     1      21.410  23.400  26.050  1.00  0.00            
ATOM    135  O34 BCD     1      21.510  24.770  26.400  1.00  0.00            
ATOM    136  C42 BCD     1      19.990  23.000  26.230  1.00  0.00            
ATOM    137  O35 BCD     1      19.120  23.700  25.280  1.00  0.00            
ATOM    138  H61 BCD     1      22.750  26.460  26.550  1.00  0.00            
ATOM    139  H62 BCD     1      23.290  24.760  28.200  1.00  0.00            
ATOM    140  H63 BCD     1      25.680  24.720  27.440  1.00  0.00            
ATOM    141  H64 BCD     1      24.180  23.060  25.870  1.00  0.00            
ATOM    142  H65 BCD     1      24.670  21.540  27.560  1.00  0.00            
ATOM    143  H66 BCD     1      22.030  22.530  27.960  1.00  0.00            
ATOM    144  H67 BCD     1      21.650  23.230  24.990  1.00  0.00            
ATOM    145  H68 BCD     1      19.970  21.930  25.980  1.00  0.00            
ATOM    146  H69 BCD     1      19.810  23.210  27.290  1.00  0.00            
ATOM    147  H70 BCD     1      18.810  23.030  24.670  1.00  0.00            
ATOM    148  O1  FY5     2      26.540  18.430  18.150  1.00  0.00            
ATOM    149  C1  FY5     2      26.020  18.640  19.230  1.00  0.00            
ATOM    150  C2  FY5     2      25.190  19.740  19.620  1.00  0.00            
ATOM    151  C3  FY5     2      24.720  19.760  20.870  1.00  0.00            
ATOM    152  C4  FY5     2      23.730  20.760  21.160  1.00  0.00            
ATOM    153  C5  FY5     2      24.000  21.660  22.140  1.00  0.00            
ATOM    154  C6  FY5     2      22.990  22.590  22.480  1.00  0.00            
ATOM    155  C7  FY5     2      21.810  22.660  21.760  1.00  0.00            
ATOM    156  C8  FY5     2      21.620  21.850  20.670  1.00  0.00            
ATOM    157  C9  FY5     2      22.540  20.820  20.360  1.00  0.00            
ATOM    158  O2  FY5     2      25.090  18.980  21.920  1.00  0.00            
ATOM    159  C10 FY5     2      25.990  17.980  21.640  1.00  0.00            
ATOM    160  C11 FY5     2      26.340  17.170  22.660  1.00  0.00            
ATOM    161  C12 FY5     2      26.980  15.940  22.380  1.00  0.00            
ATOM    162  O3  FY5     2      27.480  15.300  23.460  1.00  0.00            
ATOM    163  C13 FY5     2      27.390  15.590  21.130  1.00  0.00            
ATOM    164  O4  FY5     2      28.040  14.340  20.920  1.00  0.00            
ATOM    165  C14 FY5     2      27.160  16.500  20.060  1.00  0.00            
ATOM    166  O5  FY5     2      27.500  16.180  18.800  1.00  0.00            
ATOM    167  C15 FY5     2      26.420  17.700  20.300  1.00  0.00            
ATOM    168  H1  FY5     2      24.990  20.540  18.920  1.00  0.00            
ATOM    169  H2  FY5     2      24.990  21.580  22.570  1.00  0.00            
ATOM    170  H3  FY5     2      23.250  23.310  23.250  1.00  0.00            
ATOM    171  H4  FY5     2      21.120  23.420  22.120  1.00  0.00            
ATOM    172  H5  FY5     2      20.700  21.950  20.090  1.00  0.00            
ATOM    173  H6  FY5     2      22.250  20.110  19.590  1.00  0.00            
ATOM    174  H7  FY5     2      25.960  17.470  23.630  1.00  0.00            
ATOM    175  H8  FY5     2      27.870  14.510  23.050  1.00  0.00            
ATOM    176  H9  FY5     2      28.500  14.470  20.070  1.00  0.00            
ATOM    177  H10 FY5     2      27.130  16.910  18.280  1.00  0.00            
TER
ENDMDL
MODEL        1
ATOM      1  C1  BCD     1      24.850  25.230  22.940  1.00  0.00            
ATOM      2  O1  BCD     1      24.350  24.360  21.910  1.00  0.00            
ATOM      3  C2  BCD     1      26.240  24.760  23.440  1.00  0.00            
ATOM      4  O2  BCD     1      27.100  24.900  22.270  1.00  0.00            
ATOM      5  C3  BCD     1      26.130  23.330  23.950  1.00  0.00            
ATOM      6  O3  BCD     1      27.330  22.900  24.560  1.00  0.00            
ATOM      7  C4  BCD     1      24.930  23.150  24.970  1.00  0.00            
ATOM      8  C5  BCD     1      23.610  23.780  24.430  1.00  0.00            
ATOM      9  O4  BCD     1      23.940  25.150  23.990  1.00  0.00            
ATOM     10  C6  BCD     1      22.620  23.890  25.580  1.00  0.00            
ATOM     11  O5  BCD     1      23.060  24.430  26.810  1.00  0.00            
ATOM     12  H1  BCD     1      24.910  26.230  22.490  1.00  0.00            
ATOM     13  H2  BCD     1      26.530  25.430  24.260  1.00  0.00            
ATOM     14  H3  BCD     1      27.910  24.640  22.710  1.00  0.00            
ATOM     15  H4  BCD     1      25.960  22.680  23.080  1.00  0.00            
ATOM     16  H5  BCD     1      27.140  22.000  24.820  1.00  0.00            
ATOM     17  H6  BCD     1      25.160  23.630  25.930  1.00  0.00            
ATOM     18  H7  BCD     1      23.190  23.160  23.640  1.00  0.00            
ATOM     19  H8  BCD     1      21.750  24.510  25.320  1.00  0.00            
ATOM     20  H9  BCD     1      22.260  22.870  25.810  1.00  0.00            
ATOM     21  H10 BCD     1      23.060  23.750  27.500  1.00  0.00            
ATOM     22  C7  BCD     1      23.050  24.370  17.780  1.00  0.00            
ATOM     23  O6  BCD     1      22.650  23.010  17.590  1.00  0.00            
ATOM     24  C8  BCD     1      24.520  24.470  18.140  1.00  0.00            
ATOM     25  O7  BCD     1      25.230  23.740  17.170  1.00  0.00            
ATOM     26  C9  BCD     1      24.760  24.010  19.570  1.00  0.00            
ATOM     27  O8  BCD     1      26.170  24.160  19.800  1.00  0.00            
ATOM     28  C10 BCD     1      24.000  24.870  20.600  1.00  0.00            
ATOM     29  C11 BCD     1      22.500  24.640  20.200  1.00  0.00            
ATOM     30  O9  BCD     1      22.370  25.130  18.780  1.00  0.00            
ATOM     31  C12 BCD     1      21.600  25.580  21.060  1.00  0.00            
ATOM     32  O10 BCD     1      21.910  26.900  21.000  1.00  0.00            
ATOM     33  H11 BCD     1      22.920  24.890  16.820  1.00  0.00            
ATOM     34  H12 BCD     1      24.790  25.530  18.040  1.00  0.00            
ATOM     35  H13 BCD     1      26.160  23.710  17.410  1.00  0.00            
ATOM     36  H14 BCD     1      24.460  22.980  19.780  1.00  0.00            
ATOM     37  H15 BCD     1      26.280  24.350  20.740  1.00  0.00            
ATOM     38  H16 BCD     1      24.220  25.940  20.510  1.00  0.00            
ATOM     39  H17 BCD     1      22.240  23.580  20.330  1.00  0.00            
ATOM     40  H18 BCD     1      20.540  25.350  20.920  1.00  0.00            
ATOM     41  H19 BCD     1      21.600  25.270  22.110  1.00  0.00            
ATOM     42  H20 BCD     1      21.630  27.140  20.120  1.00  0.00            
ATOM     43  C13 BCD     1      20.280  20.900  14.830  1.00  0.00            
ATOM     44  O11 BCD     1      20.690  19.740  15.600  1.00  0.00            
ATOM     45  C14 BCD     1      21.540  21.570  14.280  1.00  0.00            
ATOM     46  O12 BCD     1      22.110  20.770  13.280  1.00  0.00            
ATOM     47  C15 BCD     1      22.470  21.900  15.410  1.00  0.00            
ATOM     48  O13 BCD     1      23.650  22.640  14.940  1.00  0.00            
ATOM     49  C16 BCD     1      21.730  22.800  16.450  1.00  0.00            
ATOM     50  C17 BCD     1      20.400  22.180  16.890  1.00  0.00            
ATOM     51  O14 BCD     1      19.640  21.850  15.720  1.00  0.00            
ATOM     52  C18 BCD     1      19.580  23.100  17.810  1.00  0.00            
ATOM     53  O15 BCD     1      19.140  24.250  17.060  1.00  0.00            
ATOM     54  H21 BCD     1      19.530  20.620  14.080  1.00  0.00            
ATOM     55  H22 BCD     1      21.250  22.560  13.900  1.00  0.00            
ATOM     56  H23 BCD     1      22.670  21.400  12.820  1.00  0.00            
ATOM     57  H24 BCD     1      22.800  21.010  15.950  1.00  0.00            
ATOM     58  H25 BCD     1      24.180  22.790  15.730  1.00  0.00            
ATOM     59  H26 BCD     1      21.410  23.690  15.900  1.00  0.00            
ATOM     60  H27 BCD     1      20.620  21.310  17.530  1.00  0.00            
ATOM     61  H28 BCD     1      18.710  22.640  18.290  1.00  0.00            
ATOM     62  H29 BCD     1      20.240  23.660  18.500  1.00  0.00            
ATOM     63  H30 BCD     1      18.860  23.950  16.190  1.00  0.00            
ATOM     64  C19 BCD     1      20.450  15.880  16.640  1.00  0.00            
ATOM     65  O16 BCD     1      21.090  16.070  17.870  1.00  0.00            
ATOM     66  C20 BCD     1      21.290  16.190  15.400  1.00  0.00            
ATOM     67  O17 BCD     1      22.510  15.420  15.390  1.00  0.00            
ATOM     68  C21 BCD     1      21.640  17.660  15.280  1.00  0.00            
ATOM     69  O18 BCD     1      22.360  17.840  13.980  1.00  0.00            
ATOM     70  C22 BCD     1      20.300  18.440  15.330  1.00  0.00            
ATOM     71  C23 BCD     1      19.420  18.060  16.480  1.00  0.00            
ATOM     72  O19 BCD     1      19.260  16.620  16.510  1.00  0.00            
ATOM     73  C24 BCD     1      18.020  18.690  16.430  1.00  0.00            
ATOM     74  O20 BCD     1      17.310  18.320  15.220  1.00  0.00            
ATOM     75  H31 BCD     1      20.160  14.830  16.660  1.00  0.00            
ATOM     76  H32 BCD     1      20.720  15.960  14.490  1.00  0.00            
ATOM     77  H33 BCD     1      22.940  15.660  14.560  1.00  0.00            
ATOM     78  H34 BCD     1      22.300  17.960  16.110  1.00  0.00            
ATOM     79  H35 BCD     1      22.460  18.790  13.940  1.00  0.00            
ATOM     80  H36 BCD     1      19.750  18.420  14.380  1.00  0.00            
ATOM     81  H37 BCD     1      19.780  18.420  17.450  1.00  0.00            
ATOM     82  H38 BCD     1      17.470  18.400  17.340  1.00  0.00            
ATOM     83  H39 BCD     1      18.220  19.770  16.490  1.00  0.00            
ATOM     84  H40 BCD     1      17.550  19.010  14.590  1.00  0.00            
ATOM     85  C25 BCD     1      21.540  14.120  21.550  1.00  0.00            
ATOM     86  O21 BCD     1      21.880  15.350  22.250  1.00  0.00            
ATOM     87  C26 BCD     1      22.480  13.790  20.390  1.00  0.00            
ATOM     88  O22 BCD     1      23.880  13.630  20.870  1.00  0.00            
ATOM     89  C27 BCD     1      22.440  14.950  19.400  1.00  0.00            
ATOM     90  O23 BCD     1      23.380  14.670  18.390  1.00  0.00            
ATOM     91  C28 BCD     1      21.050  14.980  18.800  1.00  0.00            
ATOM     92  C29 BCD     1      20.010  15.120  19.930  1.00  0.00            
ATOM     93  O24 BCD     1      20.230  14.080  21.020  1.00  0.00            
ATOM     94  C30 BCD     1      18.560  15.040  19.430  1.00  0.00            
ATOM     95  O25 BCD     1      18.440  13.850  18.550  1.00  0.00            
ATOM     96  H41 BCD     1      21.610  13.290  22.260  1.00  0.00            
ATOM     97  H42 BCD     1      22.030  12.870  19.980  1.00  0.00            
ATOM     98  H43 BCD     1      24.380  13.900  20.090  1.00  0.00            
ATOM     99  H44 BCD     1      22.620  15.870  19.960  1.00  0.00            
ATOM    100  H45 BCD     1      23.000  14.990  17.560  1.00  0.00            
ATOM    101  H46 BCD     1      21.060  13.990  18.330  1.00  0.00            
ATOM    102  H47 BCD     1      20.140  16.070  20.470  1.00  0.00            
ATOM    103  H48 BCD     1      17.770  15.050  20.200  1.00  0.00            
ATOM    104  H49 BCD     1      18.350  15.910  18.800  1.00  0.00            
ATOM    105  H50 BCD     1      17.650  13.930  18.020  1.00  0.00            
ATOM    106  C31 BCD     1      22.580  16.870  25.950  1.00  0.00            
ATOM    107  O26 BCD     1      23.170  18.010  25.340  1.00  0.00            
ATOM    108  C32 BCD     1      23.350  15.630  25.650  1.00  0.00            
ATOM    109  O27 BCD     1      24.730  15.580  26.200  1.00  0.00            
ATOM    110  C33 BCD     1      23.270  15.210  24.160  1.00  0.00            
ATOM    111  C34 BCD     1      21.830  15.320  23.640  1.00  0.00            
ATOM    112  C35 BCD     1      21.170  16.640  24.120  1.00  0.00            
ATOM    113  O28 BCD     1      21.250  16.730  25.530  1.00  0.00            
ATOM    114  C36 BCD     1      19.680  16.720  23.750  1.00  0.00            
ATOM    115  O29 BCD     1      19.080  17.890  24.400  1.00  0.00            
ATOM    116  O30 BCD     1      23.770  13.860  23.820  1.00  0.00            
ATOM    117  H51 BCD     1      22.500  17.000  27.040  1.00  0.00            
ATOM    118  H52 BCD     1      22.800  14.830  26.170  1.00  0.00            
ATOM    119  H53 BCD     1      25.240  16.380  26.080  1.00  0.00            
ATOM    120  H54 BCD     1      23.770  16.050  23.660  1.00  0.00            
ATOM    121  H55 BCD     1      23.890  13.760  22.880  1.00  0.00            
ATOM    122  H56 BCD     1      21.200  14.530  24.070  1.00  0.00            
ATOM    123  H57 BCD     1      21.670  17.480  23.630  1.00  0.00            
ATOM    124  H58 BCD     1      19.510  16.770  22.670  1.00  0.00            
ATOM    125  H59 BCD     1      19.150  15.830  24.120  1.00  0.00            
ATOM    126  H60 BCD     1      19.650  17.970  25.170  1.00  0.00            
ATOM    127  C37 BCD     1      25.320  21.110  26.350  1.00  0.00            
ATOM    128  O31 BCD     1      24.800  21.760  25.170  1.00  0.00            
ATOM    129  C38 BCD     1      26.210  19.830  25.990  1.00  0.00            
ATOM    130  O32 BCD     1      27.270  20.160  25.160  1.00  0.00            
ATOM    131  C39 BCD     1      25.290  18.890  25.320  1.00  0.00            
ATOM    132  O33 BCD     1      25.980  17.650  25.140  1.00  0.00            
ATOM    133  C40 BCD     1      24.000  18.650  26.170  1.00  0.00            
ATOM    134  C41 BCD     1      23.280  19.970  26.620  1.00  0.00            
ATOM    135  O34 BCD     1      24.260  20.750  27.260  1.00  0.00            
ATOM    136  C42 BCD     1      22.150  19.730  27.590  1.00  0.00            
ATOM    137  O35 BCD     1      21.430  20.910  27.770  1.00  0.00            
ATOM    138  H61 BCD     1      25.810  21.860  26.970  1.00  0.00            
ATOM    139  H62 BCD     1      26.530  19.430  26.960  1.00  0.00            
ATOM    140  H63 BCD     1      27.720  19.360  24.880  1.00  0.00            
ATOM    141  H64 BCD     1      24.970  19.360  24.390  1.00  0.00            
ATOM    142  H65 BCD     1      26.610  17.680  24.410  1.00  0.00            
ATOM    143  H66 BCD     1      24.280  18.070  27.050  1.00  0.00            
ATOM    144  H67 BCD     1      22.990  20.460  25.690  1.00  0.00            
ATOM    145  H68 BCD     1      21.510  18.920  27.210  1.00  0.00            
ATOM    146  H69 BCD     1      22.710  19.380  28.460  1.00  0.00            
ATOM    147  H70 BCD     1      20.540  20.590  27.890  1.00  0.00            
ATOM    148  O1  FY5     2      24.910  17.930  16.540  1.00  0.00            
ATOM    149  C1  FY5     2      24.880  17.790  17.760  1.00  0.00            
ATOM    150  C2  FY5     2      23.980  18.550  18.580  1.00  0.00            
ATOM    151  C3  FY5     2      23.880  18.350  19.930  1.00  0.00            
ATOM    152  C4  FY5     2      22.830  19.060  20.680  1.00  0.00            
ATOM    153  C5  FY5     2      22.980  19.380  22.040  1.00  0.00            
ATOM    154  C6  FY5     2      21.940  20.150  22.670  1.00  0.00            
ATOM    155  C7  FY5     2      20.770  20.480  22.090  1.00  0.00            
ATOM    156  C8  FY5     2      20.640  20.120  20.740  1.00  0.00            
ATOM    157  C9  FY5     2      21.600  19.390  20.040  1.00  0.00            
ATOM    158  O2  FY5     2      24.700  17.560  20.610  1.00  0.00            
ATOM    159  C10 FY5     2      25.730  17.020  19.940  1.00  0.00            
ATOM    160  C11 FY5     2      26.730  16.460  20.620  1.00  0.00            
ATOM    161  C12 FY5     2      27.720  15.780  19.980  1.00  0.00            
ATOM    162  O3  FY5     2      28.600  15.030  20.740  1.00  0.00            
ATOM    163  C13 FY5     2      27.900  15.730  18.570  1.00  0.00            
ATOM    164  O4  FY5     2      28.980  15.070  18.030  1.00  0.00            
ATOM    165  C14 FY5     2      26.930  16.440  17.820  1.00  0.00            
ATOM    166  O5  FY5     2      27.010  16.460  16.510  1.00  0.00            
ATOM    167  C15 FY5     2      25.860  17.030  18.480  1.00  0.00            
ATOM    168  H1  FY5     2      23.520  19.380  18.070  1.00  0.00            
ATOM    169  H2  FY5     2      23.890  19.060  22.530  1.00  0.00            
ATOM    170  H3  FY5     2      22.170  20.380  23.700  1.00  0.00            
ATOM    171  H4  FY5     2      20.070  21.090  22.650  1.00  0.00            
ATOM    172  H5  FY5     2      19.700  20.350  20.240  1.00  0.00            
ATOM    173  H6  FY5     2      21.390  19.090  19.010  1.00  0.00            
ATOM    174  H7  FY5     2      26.690  16.340  21.700  1.00  0.00            
ATOM    175  H8  FY5     2      29.080  14.650  19.980  1.00  0.00            
ATOM    176  H9  FY5     2      28.880  15.220  17.080  1.00  0.00            
ATOM    177  H10 FY5     2      26.230  17.000  16.290  1.00  0.00            
TER
ENDMDL
MODEL        1
ATOM      1  C1  BCD     1      20.520  17.420  27.600  1.00  0.00            
ATOM      2  O1  BCD     1      20.050  16.670  26.450  1.00  0.00            
ATOM      3  C2  BCD     1      21.240  18.660  27.190  1.00  0.00            
ATOM      4  O2  BCD     1      20.170  19.380  26.490  1.00  0.00            
ATOM      5  C3  BCD     1      22.510  18.270  26.410  1.00  0.00            
ATOM      6  O3  BCD     1      23.290  19.430  26.240  1.00  0.00            
ATOM      7  C4  BCD     1      23.390  17.270  27.170  1.00  0.00            
ATOM      8  C5  BCD     1      22.620  16.060  27.810  1.00  0.00            
ATOM      9  O4  BCD     1      21.400  16.590  28.380  1.00  0.00            
ATOM     10  C6  BCD     1      23.340  15.260  28.850  1.00  0.00            
ATOM     11  O5  BCD     1      23.550  16.170  29.870  1.00  0.00            
ATOM     12  H1  BCD     1      19.670  17.630  28.260  1.00  0.00            
ATOM     13  H2  BCD     1      21.620  19.270  28.020  1.00  0.00            
ATOM     14  H3  BCD     1      19.990  18.910  25.670  1.00  0.00            
ATOM     15  H4  BCD     1      22.220  17.820  25.440  1.00  0.00            
ATOM     16  H5  BCD     1      24.180  19.260  25.900  1.00  0.00            
ATOM     17  H6  BCD     1      23.890  17.880  27.930  1.00  0.00            
ATOM     18  H7  BCD     1      22.290  15.350  27.030  1.00  0.00            
ATOM     19  H8  BCD     1      22.670  14.460  29.190  1.00  0.00            
ATOM     20  H9  BCD     1      24.350  14.910  28.640  1.00  0.00            
ATOM     21  H10 BCD     1      22.660  16.500  30.030  1.00  0.00            
ATOM     22  C7  BCD     1      16.340  15.600  24.910  1.00  0.00            
ATOM     23  O6  BCD     1      16.890  14.390  24.340  1.00  0.00            
ATOM     24  C8  BCD     1      16.940  16.820  24.240  1.00  0.00            
ATOM     25  O7  BCD     1      16.960  16.660  22.840  1.00  0.00            
ATOM     26  C9  BCD     1      18.430  16.880  24.730  1.00  0.00            
ATOM     27  O8  BCD     1      19.040  18.090  24.280  1.00  0.00            
ATOM     28  C10 BCD     1      18.620  16.790  26.250  1.00  0.00            
ATOM     29  C11 BCD     1      17.910  15.590  26.780  1.00  0.00            
ATOM     30  O9  BCD     1      16.540  15.660  26.330  1.00  0.00            
ATOM     31  C12 BCD     1      17.970  15.430  28.270  1.00  0.00            
ATOM     32  O10 BCD     1      17.440  16.550  29.030  1.00  0.00            
ATOM     33  H11 BCD     1      15.270  15.610  24.710  1.00  0.00            
ATOM     34  H12 BCD     1      16.340  17.690  24.530  1.00  0.00            
ATOM     35  H13 BCD     1      16.410  15.920  22.580  1.00  0.00            
ATOM     36  H14 BCD     1      18.900  16.050  24.190  1.00  0.00            
ATOM     37  H15 BCD     1      18.600  18.380  23.480  1.00  0.00            
ATOM     38  H16 BCD     1      18.210  17.580  26.900  1.00  0.00            
ATOM     39  H17 BCD     1      18.470  14.820  26.230  1.00  0.00            
ATOM     40  H18 BCD     1      17.420  14.510  28.500  1.00  0.00            
ATOM     41  H19 BCD     1      19.000  15.170  28.550  1.00  0.00            
ATOM     42  H20 BCD     1      16.480  16.460  29.140  1.00  0.00            
ATOM     43  C13 BCD     1      15.670  10.890  22.570  1.00  0.00            
ATOM     44  O11 BCD     1      16.860  10.730  21.730  1.00  0.00            
ATOM     45  C14 BCD     1      14.810  12.120  22.160  1.00  0.00            
ATOM     46  O12 BCD     1      14.590  11.990  20.790  1.00  0.00            
ATOM     47  C15 BCD     1      15.610  13.390  22.550  1.00  0.00            
ATOM     48  O13 BCD     1      14.840  14.600  22.310  1.00  0.00            
ATOM     49  C16 BCD     1      15.970  13.420  24.010  1.00  0.00            
ATOM     50  C17 BCD     1      16.680  12.140  24.360  1.00  0.00            
ATOM     51  O14 BCD     1      15.970  10.970  23.930  1.00  0.00            
ATOM     52  C18 BCD     1      16.740  11.980  25.890  1.00  0.00            
ATOM     53  O15 BCD     1      15.520  11.970  26.670  1.00  0.00            
ATOM     54  H21 BCD     1      15.110   9.960  22.460  1.00  0.00            
ATOM     55  H22 BCD     1      13.920  12.030  22.800  1.00  0.00            
ATOM     56  H23 BCD     1      13.960  12.710  20.640  1.00  0.00            
ATOM     57  H24 BCD     1      16.530  13.400  21.950  1.00  0.00            
ATOM     58  H25 BCD     1      14.310  14.510  21.520  1.00  0.00            
ATOM     59  H26 BCD     1      15.010  13.470  24.540  1.00  0.00            
ATOM     60  H27 BCD     1      17.680  12.070  23.920  1.00  0.00            
ATOM     61  H28 BCD     1      17.230  11.010  26.000  1.00  0.00            
ATOM     62  H29 BCD     1      17.380  12.700  26.410  1.00  0.00            
ATOM     63  H30 BCD     1      15.710  12.240  27.570  1.00  0.00            
ATOM     64  C19 BCD     1      19.100   8.240  19.300  1.00  0.00            
ATOM     65  O16 BCD     1      20.210   9.110  19.500  1.00  0.00            
ATOM     66  C20 BCD     1      18.000   9.020  18.690  1.00  0.00            
ATOM     67  O17 BCD     1      18.520   9.620  17.500  1.00  0.00            
ATOM     68  C21 BCD     1      17.550  10.180  19.560  1.00  0.00            
ATOM     69  O18 BCD     1      16.500  10.960  18.910  1.00  0.00            
ATOM     70  C22 BCD     1      17.010   9.560  20.860  1.00  0.00            
ATOM     71  C23 BCD     1      18.060   8.690  21.440  1.00  0.00            
ATOM     72  O19 BCD     1      18.640   7.670  20.520  1.00  0.00            
ATOM     73  C24 BCD     1      17.640   8.010  22.700  1.00  0.00            
ATOM     74  O20 BCD     1      16.410   7.340  22.500  1.00  0.00            
ATOM     75  H31 BCD     1      19.380   7.440  18.610  1.00  0.00            
ATOM     76  H32 BCD     1      17.060   8.500  18.510  1.00  0.00            
ATOM     77  H33 BCD     1      19.350  10.030  17.760  1.00  0.00            
ATOM     78  H34 BCD     1      18.380  10.820  19.890  1.00  0.00            
ATOM     79  H35 BCD     1      16.070  11.380  19.660  1.00  0.00            
ATOM     80  H36 BCD     1      16.100   9.020  20.570  1.00  0.00            
ATOM     81  H37 BCD     1      18.970   9.250  21.690  1.00  0.00            
ATOM     82  H38 BCD     1      18.430   7.250  22.830  1.00  0.00            
ATOM     83  H39 BCD     1      17.610   8.710  23.550  1.00  0.00            
ATOM     84  H40 BCD     1      16.630   6.630  21.900  1.00  0.00            
ATOM     85  C25 BCD     1      24.290   9.280  20.020  1.00  0.00            
ATOM     86  O21 BCD     1      24.140  10.510  20.700  1.00  0.00            
ATOM     87  C26 BCD     1      23.730   9.440  18.590  1.00  0.00            
ATOM     88  O22 BCD     1      24.450  10.380  17.800  1.00  0.00            
ATOM     89  C27 BCD     1      22.210   9.790  18.610  1.00  0.00            
ATOM     90  O23 BCD     1      21.600   9.890  17.280  1.00  0.00            
ATOM     91  C28 BCD     1      21.580   8.730  19.380  1.00  0.00            
ATOM     92  C29 BCD     1      22.120   8.500  20.790  1.00  0.00            
ATOM     93  O24 BCD     1      23.540   8.220  20.630  1.00  0.00            
ATOM     94  C30 BCD     1      21.440   7.360  21.550  1.00  0.00            
ATOM     95  O25 BCD     1      21.250   6.130  20.900  1.00  0.00            
ATOM     96  H41 BCD     1      25.320   8.930  20.130  1.00  0.00            
ATOM     97  H42 BCD     1      23.650   8.430  18.160  1.00  0.00            
ATOM     98  H43 BCD     1      24.090  11.230  18.070  1.00  0.00            
ATOM     99  H44 BCD     1      22.030  10.740  19.140  1.00  0.00            
ATOM    100  H45 BCD     1      21.740  10.770  16.910  1.00  0.00            
ATOM    101  H46 BCD     1      21.610   7.770  18.850  1.00  0.00            
ATOM    102  H47 BCD     1      22.000   9.370  21.460  1.00  0.00            
ATOM    103  H48 BCD     1      21.810   7.040  22.530  1.00  0.00            
ATOM    104  H49 BCD     1      20.430   7.690  21.820  1.00  0.00            
ATOM    105  H50 BCD     1      20.340   5.830  21.010  1.00  0.00            
ATOM    106  C31 BCD     1      26.510  13.680  21.880  1.00  0.00            
ATOM    107  O26 BCD     1      25.550  14.240  22.740  1.00  0.00            
ATOM    108  C32 BCD     1      25.890  13.710  20.530  1.00  0.00            
ATOM    109  O27 BCD     1      25.550  15.100  20.160  1.00  0.00            
ATOM    110  C33 BCD     1      24.690  12.760  20.470  1.00  0.00            
ATOM    111  C34 BCD     1      25.230  11.350  20.790  1.00  0.00            
ATOM    112  C35 BCD     1      25.830  11.320  22.180  1.00  0.00            
ATOM    113  O28 BCD     1      26.870  12.320  22.180  1.00  0.00            
ATOM    114  C36 BCD     1      26.440   9.940  22.500  1.00  0.00            
ATOM    115  O29 BCD     1      27.450   9.650  21.490  1.00  0.00            
ATOM    116  O30 BCD     1      24.250  12.780  19.110  1.00  0.00            
ATOM    117  H51 BCD     1      27.350  14.380  21.850  1.00  0.00            
ATOM    118  H52 BCD     1      26.580  13.460  19.720  1.00  0.00            
ATOM    119  H53 BCD     1      25.600  15.160  19.210  1.00  0.00            
ATOM    120  H54 BCD     1      23.880  13.090  21.140  1.00  0.00            
ATOM    121  H55 BCD     1      23.600  13.490  19.070  1.00  0.00            
ATOM    122  H56 BCD     1      25.960  11.090  20.020  1.00  0.00            
ATOM    123  H57 BCD     1      25.100  11.620  22.940  1.00  0.00            
ATOM    124  H58 BCD     1      26.710   9.950  23.560  1.00  0.00            
ATOM    125  H59 BCD     1      25.690   9.150  22.410  1.00  0.00            
ATOM    126  H60 BCD     1      28.270  10.030  21.830  1.00  0.00            
ATOM    127  C37 BCD     1      25.450  15.830  26.660  1.00  0.00            
ATOM    128  O31 BCD     1      24.420  16.830  26.240  1.00  0.00            
ATOM    129  C38 BCD     1      26.770  15.990  25.970  1.00  0.00            
ATOM    130  O32 BCD     1      27.360  17.190  26.340  1.00  0.00            
ATOM    131  C39 BCD     1      26.470  15.840  24.450  1.00  0.00            
ATOM    132  O33 BCD     1      27.730  15.930  23.710  1.00  0.00            
ATOM    133  C40 BCD     1      25.920  14.410  24.140  1.00  0.00            
ATOM    134  C41 BCD     1      24.750  14.180  25.080  1.00  0.00            
ATOM    135  O34 BCD     1      25.070  14.470  26.440  1.00  0.00            
ATOM    136  C42 BCD     1      24.160  12.750  25.060  1.00  0.00            
ATOM    137  O35 BCD     1      25.250  11.700  25.300  1.00  0.00            
ATOM    138  H61 BCD     1      25.670  15.950  27.720  1.00  0.00            
ATOM    139  H62 BCD     1      27.440  15.170  26.250  1.00  0.00            
ATOM    140  H63 BCD     1      28.120  17.160  25.760  1.00  0.00            
ATOM    141  H64 BCD     1      25.790  16.640  24.120  1.00  0.00            
ATOM    142  H65 BCD     1      27.730  16.640  23.060  1.00  0.00            
ATOM    143  H66 BCD     1      26.680  13.670  24.410  1.00  0.00            
ATOM    144  H67 BCD     1      23.930  14.790  24.700  1.00  0.00            
ATOM    145  H68 BCD     1      23.320  12.690  25.770  1.00  0.00            
ATOM    146  H69 BCD     1      23.640  12.710  24.100  1.00  0.00            
ATOM    147  H70 BCD     1      25.280  11.530  26.240  1.00  0.00            
ATOM    148  O1  FY5     2      18.680  14.330  20.470  1.00  0.00            
ATOM    149  C1  FY5     2      19.520  14.500  21.300  1.00  0.00            
ATOM    150  C2  FY5     2      19.660  13.470  22.310  1.00  0.00            
ATOM    151  C3  FY5     2      20.510  13.640  23.320  1.00  0.00            
ATOM    152  C4  FY5     2      20.460  12.640  24.410  1.00  0.00            
ATOM    153  C5  FY5     2      20.530  13.160  25.740  1.00  0.00            
ATOM    154  C6  FY5     2      20.340  12.210  26.780  1.00  0.00            
ATOM    155  C7  FY5     2      20.240  10.820  26.600  1.00  0.00            
ATOM    156  C8  FY5     2      20.250  10.320  25.310  1.00  0.00            
ATOM    157  C9  FY5     2      20.380  11.240  24.250  1.00  0.00            
ATOM    158  O2  FY5     2      21.300  14.690  23.450  1.00  0.00            
ATOM    159  C10 FY5     2      21.390  15.590  22.480  1.00  0.00            
ATOM    160  C11 FY5     2      22.220  16.690  22.630  1.00  0.00            
ATOM    161  C12 FY5     2      22.150  17.720  21.710  1.00  0.00            
ATOM    162  O3  FY5     2      22.970  18.730  21.870  1.00  0.00            
ATOM    163  C13 FY5     2      21.290  17.740  20.630  1.00  0.00            
ATOM    164  O4  FY5     2      21.420  18.800  19.660  1.00  0.00            
ATOM    165  C14 FY5     2      20.450  16.650  20.450  1.00  0.00            
ATOM    166  O5  FY5     2      19.550  16.610  19.440  1.00  0.00            
ATOM    167  C15 FY5     2      20.470  15.620  21.390  1.00  0.00            
ATOM    168  H1  FY5     2      19.030  12.590  22.240  1.00  0.00            
ATOM    169  H2  FY5     2      20.580  14.210  26.030  1.00  0.00            
ATOM    170  H3  FY5     2      20.230  12.570  27.800  1.00  0.00            
ATOM    171  H4  FY5     2      20.090  10.100  27.410  1.00  0.00            
ATOM    172  H5  FY5     2      20.210   9.240  25.210  1.00  0.00            
ATOM    173  H6  FY5     2      20.340  10.910  23.210  1.00  0.00            
ATOM    174  H7  FY5     2      23.020  16.600  23.370  1.00  0.00            
ATOM    175  H8  FY5     2      22.590  19.330  21.210  1.00  0.00            
ATOM    176  H9  FY5     2      21.420  18.430  18.760  1.00  0.00            
ATOM    177  H10 FY5     2      19.230  15.700  19.390  1.00  0.00            
TER
ENDMDL
MODEL        1
ATOM      1  C1  BCD     1      28.150  27.650  22.390  1.00  0.00            
ATOM      2  O1  BCD     1      27.230  26.990  23.300  1.00  0.00            
ATOM      3  C2  BCD     1      28.760  26.700  21.440  1.00  0.00            
ATOM      4  O2  BCD     1      27.790  26.090  20.550  1.00  0.00            
ATOM      5  C3  BCD     1      29.560  25.690  22.290  1.00  0.00            
ATOM      6  O3  BCD     1      30.230  24.760  21.340  1.00  0.00            
ATOM      7  C4  BCD     1      30.580  26.340  23.260  1.00  0.00            
ATOM      8  C5  BCD     1      29.950  27.440  24.070  1.00  0.00            
ATOM      9  O4  BCD     1      29.230  28.330  23.180  1.00  0.00            
ATOM     10  C6  BCD     1      30.950  28.200  24.830  1.00  0.00            
ATOM     11  O5  BCD     1      32.000  28.610  24.120  1.00  0.00            
ATOM     12  H1  BCD     1      27.660  28.490  21.890  1.00  0.00            
ATOM     13  H2  BCD     1      29.540  27.140  20.790  1.00  0.00            
ATOM     14  H3  BCD     1      28.230  25.350  20.120  1.00  0.00            
ATOM     15  H4  BCD     1      28.920  25.080  22.940  1.00  0.00            
ATOM     16  H5  BCD     1      30.830  24.200  21.850  1.00  0.00            
ATOM     17  H6  BCD     1      31.360  26.790  22.630  1.00  0.00            
ATOM     18  H7  BCD     1      29.270  26.920  24.760  1.00  0.00            
ATOM     19  H8  BCD     1      30.340  29.000  25.280  1.00  0.00            
ATOM     20  H9  BCD     1      31.320  27.590  25.660  1.00  0.00            
ATOM     21  H10 BCD     1      31.900  29.550  23.930  1.00  0.00            
ATOM     22  C7  BCD     1      23.070  27.030  23.500  1.00  0.00            
ATOM     23  O6  BCD     1      23.030  25.680  23.680  1.00  0.00            
ATOM     24  C8  BCD     1      23.610  27.450  22.230  1.00  0.00            
ATOM     25  O7  BCD     1      22.970  26.880  21.130  1.00  0.00            
ATOM     26  C9  BCD     1      25.090  27.150  22.190  1.00  0.00            
ATOM     27  O8  BCD     1      25.620  27.550  20.910  1.00  0.00            
ATOM     28  C10 BCD     1      25.890  27.630  23.370  1.00  0.00            
ATOM     29  C11 BCD     1      25.280  27.300  24.610  1.00  0.00            
ATOM     30  O9  BCD     1      23.900  27.530  24.560  1.00  0.00            
ATOM     31  C12 BCD     1      25.850  28.160  25.770  1.00  0.00            
ATOM     32  O10 BCD     1      25.580  29.540  25.690  1.00  0.00            
ATOM     33  H11 BCD     1      22.120  27.500  23.760  1.00  0.00            
ATOM     34  H12 BCD     1      23.560  28.530  22.060  1.00  0.00            
ATOM     35  H13 BCD     1      22.590  26.070  21.480  1.00  0.00            
ATOM     36  H14 BCD     1      25.130  26.050  22.240  1.00  0.00            
ATOM     37  H15 BCD     1      26.480  27.140  20.920  1.00  0.00            
ATOM     38  H16 BCD     1      26.000  28.720  23.300  1.00  0.00            
ATOM     39  H17 BCD     1      25.400  26.230  24.810  1.00  0.00            
ATOM     40  H18 BCD     1      25.250  27.820  26.630  1.00  0.00            
ATOM     41  H19 BCD     1      26.900  27.950  26.010  1.00  0.00            
ATOM     42  H20 BCD     1      24.630  29.480  25.650  1.00  0.00            
ATOM     43  C13 BCD     1      21.090  22.390  24.770  1.00  0.00            
ATOM     44  O11 BCD     1      22.390  21.870  24.870  1.00  0.00            
ATOM     45  C14 BCD     1      20.730  22.790  23.310  1.00  0.00            
ATOM     46  O12 BCD     1      20.770  21.660  22.440  1.00  0.00            
ATOM     47  C15 BCD     1      21.750  23.900  22.900  1.00  0.00            
ATOM     48  O13 BCD     1      21.350  24.430  21.670  1.00  0.00            
ATOM     49  C16 BCD     1      21.860  25.010  23.970  1.00  0.00            
ATOM     50  C17 BCD     1      21.930  24.560  25.430  1.00  0.00            
ATOM     51  O14 BCD     1      20.980  23.520  25.650  1.00  0.00            
ATOM     52  C18 BCD     1      21.890  25.660  26.460  1.00  0.00            
ATOM     53  O15 BCD     1      20.820  26.550  26.270  1.00  0.00            
ATOM     54  H21 BCD     1      20.340  21.670  25.110  1.00  0.00            
ATOM     55  H22 BCD     1      19.760  23.300  23.290  1.00  0.00            
ATOM     56  H23 BCD     1      21.660  21.300  22.440  1.00  0.00            
ATOM     57  H24 BCD     1      22.780  23.530  22.820  1.00  0.00            
ATOM     58  H25 BCD     1      21.590  23.900  20.900  1.00  0.00            
ATOM     59  H26 BCD     1      21.010  25.690  23.860  1.00  0.00            
ATOM     60  H27 BCD     1      22.910  24.080  25.570  1.00  0.00            
ATOM     61  H28 BCD     1      21.830  25.330  27.500  1.00  0.00            
ATOM     62  H29 BCD     1      22.850  26.160  26.300  1.00  0.00            
ATOM     63  H30 BCD     1      21.070  27.470  26.100  1.00  0.00            
ATOM     64  C19 BCD     1      24.540  18.360  25.040  1.00  0.00            
ATOM     65  O16 BCD     1      25.410  19.100  25.940  1.00  0.00            
ATOM     66  C20 BCD     1      24.330  18.950  23.660  1.00  0.00            
ATOM     67  O17 BCD     1      25.570  18.820  22.860  1.00  0.00            
ATOM     68  C21 BCD     1      23.810  20.350  23.710  1.00  0.00            
ATOM     69  O18 BCD     1      23.320  20.670  22.360  1.00  0.00            
ATOM     70  C22 BCD     1      22.620  20.560  24.640  1.00  0.00            
ATOM     71  C23 BCD     1      22.680  19.770  25.960  1.00  0.00            
ATOM     72  O19 BCD     1      23.340  18.500  25.790  1.00  0.00            
ATOM     73  C24 BCD     1      21.270  19.520  26.550  1.00  0.00            
ATOM     74  O20 BCD     1      20.630  18.680  25.690  1.00  0.00            
ATOM     75  H31 BCD     1      24.770  17.300  24.940  1.00  0.00            
ATOM     76  H32 BCD     1      23.530  18.280  23.310  1.00  0.00            
ATOM     77  H33 BCD     1      25.530  19.070  21.940  1.00  0.00            
ATOM     78  H34 BCD     1      24.600  21.050  24.020  1.00  0.00            
ATOM     79  H35 BCD     1      23.990  20.450  21.710  1.00  0.00            
ATOM     80  H36 BCD     1      21.750  20.140  24.110  1.00  0.00            
ATOM     81  H37 BCD     1      23.350  20.360  26.600  1.00  0.00            
ATOM     82  H38 BCD     1      21.420  18.960  27.480  1.00  0.00            
ATOM     83  H39 BCD     1      20.620  20.380  26.730  1.00  0.00            
ATOM     84  H40 BCD     1      21.220  17.980  25.380  1.00  0.00            
ATOM     85  C25 BCD     1      28.850  17.900  28.020  1.00  0.00            
ATOM     86  O21 BCD     1      29.390  19.260  27.780  1.00  0.00            
ATOM     87  C26 BCD     1      28.630  17.190  26.680  1.00  0.00            
ATOM     88  O22 BCD     1      29.910  17.000  26.090  1.00  0.00            
ATOM     89  C27 BCD     1      27.640  18.000  25.810  1.00  0.00            
ATOM     90  O23 BCD     1      27.300  17.230  24.680  1.00  0.00            
ATOM     91  C28 BCD     1      26.400  18.280  26.630  1.00  0.00            
ATOM     92  C29 BCD     1      26.650  18.910  27.960  1.00  0.00            
ATOM     93  O24 BCD     1      27.570  17.990  28.610  1.00  0.00            
ATOM     94  C30 BCD     1      25.360  19.040  28.820  1.00  0.00            
ATOM     95  O25 BCD     1      25.480  19.880  29.980  1.00  0.00            
ATOM     96  H41 BCD     1      29.550  17.260  28.570  1.00  0.00            
ATOM     97  H42 BCD     1      28.230  16.210  26.970  1.00  0.00            
ATOM     98  H43 BCD     1      29.820  16.950  25.140  1.00  0.00            
ATOM     99  H44 BCD     1      28.030  19.010  25.590  1.00  0.00            
ATOM    100  H45 BCD     1      26.700  17.760  24.160  1.00  0.00            
ATOM    101  H46 BCD     1      25.900  17.310  26.750  1.00  0.00            
ATOM    102  H47 BCD     1      27.070  19.920  27.930  1.00  0.00            
ATOM    103  H48 BCD     1      24.610  19.380  28.090  1.00  0.00            
ATOM    104  H49 BCD     1      24.970  18.080  29.160  1.00  0.00            
ATOM    105  H50 BCD     1      24.690  19.830  30.520  1.00  0.00            
ATOM    106  C31 BCD     1      32.440  21.820  28.250  1.00  0.00            
ATOM    107  O26 BCD     1      31.810  22.660  27.240  1.00  0.00            
ATOM    108  C32 BCD     1      32.810  20.390  27.880  1.00  0.00            
ATOM    109  O27 BCD     1      33.940  20.440  26.970  1.00  0.00            
ATOM    110  C33 BCD     1      31.670  19.720  27.260  1.00  0.00            
ATOM    111  C34 BCD     1      30.590  19.650  28.340  1.00  0.00            
ATOM    112  C35 BCD     1      30.260  20.980  28.960  1.00  0.00            
ATOM    113  O28 BCD     1      31.490  21.690  29.340  1.00  0.00            
ATOM    114  C36 BCD     1      29.380  20.930  30.160  1.00  0.00            
ATOM    115  O29 BCD     1      30.100  20.350  31.250  1.00  0.00            
ATOM    116  O30 BCD     1      32.010  18.460  26.750  1.00  0.00            
ATOM    117  H51 BCD     1      33.270  22.410  28.660  1.00  0.00            
ATOM    118  H52 BCD     1      33.090  19.790  28.760  1.00  0.00            
ATOM    119  H53 BCD     1      34.780  20.540  27.430  1.00  0.00            
ATOM    120  H54 BCD     1      31.330  20.340  26.410  1.00  0.00            
ATOM    121  H55 BCD     1      31.290  17.950  26.350  1.00  0.00            
ATOM    122  H56 BCD     1      30.810  18.950  29.160  1.00  0.00            
ATOM    123  H57 BCD     1      29.790  21.670  28.240  1.00  0.00            
ATOM    124  H58 BCD     1      29.030  21.920  30.470  1.00  0.00            
ATOM    125  H59 BCD     1      28.480  20.360  29.900  1.00  0.00            
ATOM    126  H60 BCD     1      31.010  20.240  30.970  1.00  0.00            
ATOM    127  C37 BCD     1      32.480  25.060  24.030  1.00  0.00            
ATOM    128  O31 BCD     1      31.090  25.440  24.190  1.00  0.00            
ATOM    129  C38 BCD     1      32.690  23.610  23.800  1.00  0.00            
ATOM    130  O32 BCD     1      32.060  23.290  22.560  1.00  0.00            
ATOM    131  C39 BCD     1      32.210  22.740  24.930  1.00  0.00            
ATOM    132  O33 BCD     1      32.720  21.390  24.740  1.00  0.00            
ATOM    133  C40 BCD     1      32.730  23.230  26.330  1.00  0.00            
ATOM    134  C41 BCD     1      32.590  24.750  26.430  1.00  0.00            
ATOM    135  O34 BCD     1      33.110  25.430  25.250  1.00  0.00            
ATOM    136  C42 BCD     1      33.350  25.230  27.650  1.00  0.00            
ATOM    137  O35 BCD     1      34.720  24.770  27.620  1.00  0.00            
ATOM    138  H61 BCD     1      33.030  25.650  23.300  1.00  0.00            
ATOM    139  H62 BCD     1      33.770  23.420  23.720  1.00  0.00            
ATOM    140  H63 BCD     1      32.450  22.490  22.200  1.00  0.00            
ATOM    141  H64 BCD     1      31.110  22.770  24.880  1.00  0.00            
ATOM    142  H65 BCD     1      33.010  21.030  25.580  1.00  0.00            
ATOM    143  H66 BCD     1      33.790  22.940  26.300  1.00  0.00            
ATOM    144  H67 BCD     1      31.540  25.020  26.570  1.00  0.00            
ATOM    145  H68 BCD     1      33.340  26.330  27.600  1.00  0.00            
ATOM    146  H69 BCD     1      32.800  24.880  28.530  1.00  0.00            
ATOM    147  H70 BCD     1      35.000  24.860  28.530  1.00  0.00            
ATOM    148  O1  FY5     2      26.090  22.400  21.360  1.00  0.00            
ATOM    149  C1  FY5     2      26.850  22.330  22.310  1.00  0.00            
ATOM    150  C2  FY5     2      26.650  22.860  23.550  1.00  0.00            
ATOM    151  C3  FY5     2      27.550  22.690  24.530  1.00  0.00            
ATOM    152  C4  FY5     2      27.400  23.340  25.840  1.00  0.00            
ATOM    153  C5  FY5     2      28.560  23.890  26.420  1.00  0.00            
ATOM    154  C6  FY5     2      28.400  24.540  27.670  1.00  0.00            
ATOM    155  C7  FY5     2      27.130  24.650  28.370  1.00  0.00            
ATOM    156  C8  FY5     2      25.970  24.110  27.730  1.00  0.00            
ATOM    157  C9  FY5     2      26.160  23.540  26.470  1.00  0.00            
ATOM    158  O2  FY5     2      28.750  21.950  24.330  1.00  0.00            
ATOM    159  C10 FY5     2      28.920  21.290  23.160  1.00  0.00            
ATOM    160  C11 FY5     2      30.070  20.480  22.980  1.00  0.00            
ATOM    161  C12 FY5     2      30.230  19.780  21.860  1.00  0.00            
ATOM    162  O3  FY5     2      31.340  19.060  21.660  1.00  0.00            
ATOM    163  C13 FY5     2      29.420  19.970  20.740  1.00  0.00            
ATOM    164  O4  FY5     2      29.680  19.330  19.560  1.00  0.00            
ATOM    165  C14 FY5     2      28.330  20.850  20.950  1.00  0.00            
ATOM    166  O5  FY5     2      27.520  21.020  19.860  1.00  0.00            
ATOM    167  C15 FY5     2      28.030  21.490  22.120  1.00  0.00            
ATOM    168  H1  FY5     2      25.640  23.260  23.560  1.00  0.00            
ATOM    169  H2  FY5     2      29.490  23.750  25.890  1.00  0.00            
ATOM    170  H3  FY5     2      29.320  24.820  28.180  1.00  0.00            
ATOM    171  H4  FY5     2      27.150  25.040  29.380  1.00  0.00            
ATOM    172  H5  FY5     2      24.960  24.290  28.100  1.00  0.00            
ATOM    173  H6  FY5     2      25.290  23.120  25.970  1.00  0.00            
ATOM    174  H7  FY5     2      30.730  20.280  23.820  1.00  0.00            
ATOM    175  H8  FY5     2      31.190  18.830  20.730  1.00  0.00            
ATOM    176  H9  FY5     2      28.820  19.240  19.100  1.00  0.00            
ATOM    177  H10 FY5     2      26.780  21.520  20.240  1.00  0.00            
TER
ENDMDL
MODEL        1
ATOM      1  C1  BCD     1      32.090  21.280  19.660  1.00  0.00            
ATOM      2  O1  BCD     1      30.980  20.980  18.690  1.00  0.00            
ATOM      3  C2  BCD     1      32.850  20.040  20.040  1.00  0.00            
ATOM      4  O2  BCD     1      33.440  19.430  18.860  1.00  0.00            
ATOM      5  C3  BCD     1      31.980  19.100  20.720  1.00  0.00            
ATOM      6  O3  BCD     1      32.690  17.940  21.190  1.00  0.00            
ATOM      7  C4  BCD     1      31.270  19.830  21.840  1.00  0.00            
ATOM      8  C5  BCD     1      30.650  21.180  21.510  1.00  0.00            
ATOM      9  O4  BCD     1      31.700  21.910  20.880  1.00  0.00            
ATOM     10  C6  BCD     1      30.110  22.000  22.700  1.00  0.00            
ATOM     11  O5  BCD     1      31.200  22.320  23.630  1.00  0.00            
ATOM     12  H1  BCD     1      32.760  21.940  19.090  1.00  0.00            
ATOM     13  H2  BCD     1      33.610  20.220  20.810  1.00  0.00            
ATOM     14  H3  BCD     1      34.080  18.790  19.200  1.00  0.00            
ATOM     15  H4  BCD     1      31.180  18.910  19.990  1.00  0.00            
ATOM     16  H5  BCD     1      32.590  17.850  22.140  1.00  0.00            
ATOM     17  H6  BCD     1      31.950  19.980  22.690  1.00  0.00            
ATOM     18  H7  BCD     1      29.830  21.050  20.800  1.00  0.00            
ATOM     19  H8  BCD     1      29.640  22.910  22.290  1.00  0.00            
ATOM     20  H9  BCD     1      29.250  21.470  23.130  1.00  0.00            
ATOM     21  H10 BCD     1      31.820  22.820  23.090  1.00  0.00            
ATOM     22  C7  BCD     1      28.810  23.100  15.850  1.00  0.00            
ATOM     23  O6  BCD     1      28.880  21.990  14.970  1.00  0.00            
ATOM     24  C8  BCD     1      30.260  23.570  16.080  1.00  0.00            
ATOM     25  O7  BCD     1      30.860  23.880  14.790  1.00  0.00            
ATOM     26  C9  BCD     1      31.010  22.520  16.790  1.00  0.00            
ATOM     27  O8  BCD     1      32.340  22.960  17.030  1.00  0.00            
ATOM     28  C10 BCD     1      30.320  22.150  18.100  1.00  0.00            
ATOM     29  C11 BCD     1      28.860  21.700  17.770  1.00  0.00            
ATOM     30  O9  BCD     1      28.220  22.680  17.070  1.00  0.00            
ATOM     31  C12 BCD     1      27.920  21.500  18.930  1.00  0.00            
ATOM     32  O10 BCD     1      28.020  22.490  19.920  1.00  0.00            
ATOM     33  H11 BCD     1      28.250  23.950  15.450  1.00  0.00            
ATOM     34  H12 BCD     1      30.140  24.530  16.610  1.00  0.00            
ATOM     35  H13 BCD     1      31.710  24.280  14.990  1.00  0.00            
ATOM     36  H14 BCD     1      31.070  21.590  16.210  1.00  0.00            
ATOM     37  H15 BCD     1      32.930  22.210  16.890  1.00  0.00            
ATOM     38  H16 BCD     1      30.330  22.920  18.880  1.00  0.00            
ATOM     39  H17 BCD     1      28.910  20.830  17.100  1.00  0.00            
ATOM     40  H18 BCD     1      26.900  21.360  18.530  1.00  0.00            
ATOM     41  H19 BCD     1      28.140  20.580  19.480  1.00  0.00            
ATOM     42  H20 BCD     1      27.150  22.320  20.300  1.00  0.00            
ATOM     43  C13 BCD     1      27.310  20.070  11.830  1.00  0.00            
ATOM     44  O11 BCD     1      27.460  18.930  12.590  1.00  0.00            
ATOM     45  C14 BCD     1      28.680  20.790  11.590  1.00  0.00            
ATOM     46  O12 BCD     1      29.540  19.910  10.940  1.00  0.00            
ATOM     47  C15 BCD     1      29.290  21.180  12.940  1.00  0.00            
ATOM     48  O13 BCD     1      30.570  21.700  12.900  1.00  0.00            
ATOM     49  C16 BCD     1      28.370  22.100  13.690  1.00  0.00            
ATOM     50  C17 BCD     1      26.920  21.540  13.740  1.00  0.00            
ATOM     51  O14 BCD     1      26.520  21.050  12.470  1.00  0.00            
ATOM     52  C18 BCD     1      25.930  22.610  14.090  1.00  0.00            
ATOM     53  O15 BCD     1      24.530  22.060  14.090  1.00  0.00            
ATOM     54  H21 BCD     1      26.780  19.780  10.910  1.00  0.00            
ATOM     55  H22 BCD     1      28.510  21.640  10.910  1.00  0.00            
ATOM     56  H23 BCD     1      30.450  20.230  10.960  1.00  0.00            
ATOM     57  H24 BCD     1      29.400  20.220  13.460  1.00  0.00            
ATOM     58  H25 BCD     1      30.670  22.370  13.570  1.00  0.00            
ATOM     59  H26 BCD     1      28.360  23.120  13.290  1.00  0.00            
ATOM     60  H27 BCD     1      26.880  20.670  14.410  1.00  0.00            
ATOM     61  H28 BCD     1      26.220  23.100  15.020  1.00  0.00            
ATOM     62  H29 BCD     1      25.910  23.520  13.480  1.00  0.00            
ATOM     63  H30 BCD     1      24.540  21.520  13.290  1.00  0.00            
ATOM     64  C19 BCD     1      26.800  14.940  12.930  1.00  0.00            
ATOM     65  O16 BCD     1      27.210  15.060  14.320  1.00  0.00            
ATOM     66  C20 BCD     1      27.840  15.360  11.920  1.00  0.00            
ATOM     67  O17 BCD     1      28.950  14.490  11.860  1.00  0.00            
ATOM     68  C21 BCD     1      28.270  16.830  12.110  1.00  0.00            
ATOM     69  O18 BCD     1      29.050  17.230  10.990  1.00  0.00            
ATOM     70  C22 BCD     1      26.990  17.710  12.110  1.00  0.00            
ATOM     71  C23 BCD     1      25.850  17.150  12.970  1.00  0.00            
ATOM     72  O19 BCD     1      25.680  15.740  12.760  1.00  0.00            
ATOM     73  C24 BCD     1      24.450  17.680  12.840  1.00  0.00            
ATOM     74  O20 BCD     1      23.910  17.600  11.560  1.00  0.00            
ATOM     75  H31 BCD     1      26.440  13.910  12.900  1.00  0.00            
ATOM     76  H32 BCD     1      27.320  15.320  10.950  1.00  0.00            
ATOM     77  H33 BCD     1      28.540  13.620  11.780  1.00  0.00            
ATOM     78  H34 BCD     1      28.880  16.950  13.010  1.00  0.00            
ATOM     79  H35 BCD     1      29.340  18.140  11.070  1.00  0.00            
ATOM     80  H36 BCD     1      26.550  17.730  11.110  1.00  0.00            
ATOM     81  H37 BCD     1      26.090  17.310  14.030  1.00  0.00            
ATOM     82  H38 BCD     1      23.900  17.090  13.590  1.00  0.00            
ATOM     83  H39 BCD     1      24.600  18.680  13.260  1.00  0.00            
ATOM     84  H40 BCD     1      23.150  17.010  11.530  1.00  0.00            
ATOM     85  C25 BCD     1      28.300  12.420  17.330  1.00  0.00            
ATOM     86  O21 BCD     1      28.260  13.310  18.430  1.00  0.00            
ATOM     87  C26 BCD     1      29.430  12.850  16.310  1.00  0.00            
ATOM     88  O22 BCD     1      30.650  13.090  16.990  1.00  0.00            
ATOM     89  C27 BCD     1      29.010  14.150  15.590  1.00  0.00            
ATOM     90  O23 BCD     1      30.020  14.590  14.660  1.00  0.00            
ATOM     91  C28 BCD     1      27.670  13.900  14.880  1.00  0.00            
ATOM     92  C29 BCD     1      26.590  13.360  15.860  1.00  0.00            
ATOM     93  O24 BCD     1      27.080  12.230  16.660  1.00  0.00            
ATOM     94  C30 BCD     1      25.250  12.980  15.160  1.00  0.00            
ATOM     95  O25 BCD     1      25.480  11.990  14.180  1.00  0.00            
ATOM     96  H41 BCD     1      28.680  11.460  17.700  1.00  0.00            
ATOM     97  H42 BCD     1      29.620  12.020  15.630  1.00  0.00            
ATOM     98  H43 BCD     1      31.170  13.380  16.230  1.00  0.00            
ATOM     99  H44 BCD     1      28.770  14.780  16.460  1.00  0.00            
ATOM    100  H45 BCD     1      29.610  15.350  14.240  1.00  0.00            
ATOM    101  H46 BCD     1      27.850  13.110  14.140  1.00  0.00            
ATOM    102  H47 BCD     1      26.410  14.140  16.620  1.00  0.00            
ATOM    103  H48 BCD     1      24.680  12.510  15.980  1.00  0.00            
ATOM    104  H49 BCD     1      24.680  13.890  14.910  1.00  0.00            
ATOM    105  H50 BCD     1      24.630  11.570  13.980  1.00  0.00            
ATOM    106  C31 BCD     1      28.500  13.600  22.500  1.00  0.00            
ATOM    107  O26 BCD     1      29.140  14.830  22.180  1.00  0.00            
ATOM    108  C32 BCD     1      29.340  12.460  21.940  1.00  0.00            
ATOM    109  O27 BCD     1      30.650  12.560  22.490  1.00  0.00            
ATOM    110  C33 BCD     1      29.510  12.630  20.410  1.00  0.00            
ATOM    111  C34 BCD     1      28.150  12.740  19.770  1.00  0.00            
ATOM    112  C35 BCD     1      27.190  13.670  20.530  1.00  0.00            
ATOM    113  O28 BCD     1      27.240  13.500  21.930  1.00  0.00            
ATOM    114  C36 BCD     1      25.770  13.460  20.210  1.00  0.00            
ATOM    115  O29 BCD     1      25.270  12.210  20.800  1.00  0.00            
ATOM    116  O30 BCD     1      30.370  11.730  19.820  1.00  0.00            
ATOM    117  H51 BCD     1      28.500  13.550  23.600  1.00  0.00            
ATOM    118  H52 BCD     1      28.800  11.520  22.100  1.00  0.00            
ATOM    119  H53 BCD     1      31.350  12.220  21.930  1.00  0.00            
ATOM    120  H54 BCD     1      30.000  13.610  20.350  1.00  0.00            
ATOM    121  H55 BCD     1      30.670  12.130  19.000  1.00  0.00            
ATOM    122  H56 BCD     1      27.650  11.770  19.750  1.00  0.00            
ATOM    123  H57 BCD     1      27.360  14.730  20.300  1.00  0.00            
ATOM    124  H58 BCD     1      25.210  14.340  20.550  1.00  0.00            
ATOM    125  H59 BCD     1      25.650  13.420  19.120  1.00  0.00            
ATOM    126  H60 BCD     1      24.310  12.250  20.760  1.00  0.00            
ATOM    127  C37 BCD     1      29.990  18.670  23.520  1.00  0.00            
ATOM    128  O31 BCD     1      30.220  18.890  22.160  1.00  0.00            
ATOM    129  C38 BCD     1      30.920  17.530  24.020  1.00  0.00            
ATOM    130  O32 BCD     1      32.270  17.900  23.920  1.00  0.00            
ATOM    131  C39 BCD     1      30.650  16.220  23.250  1.00  0.00            
ATOM    132  O33 BCD     1      31.410  15.070  23.640  1.00  0.00            
ATOM    133  C40 BCD     1      29.150  15.860  23.180  1.00  0.00            
ATOM    134  C41 BCD     1      28.330  17.030  22.780  1.00  0.00            
ATOM    135  O34 BCD     1      28.640  18.170  23.640  1.00  0.00            
ATOM    136  C42 BCD     1      26.830  16.840  22.830  1.00  0.00            
ATOM    137  O35 BCD     1      26.220  17.750  21.900  1.00  0.00            
ATOM    138  H61 BCD     1      30.070  19.590  24.110  1.00  0.00            
ATOM    139  H62 BCD     1      30.680  17.450  25.090  1.00  0.00            
ATOM    140  H63 BCD     1      32.800  17.230  24.350  1.00  0.00            
ATOM    141  H64 BCD     1      30.970  16.450  22.230  1.00  0.00            
ATOM    142  H65 BCD     1      31.190  14.320  23.090  1.00  0.00            
ATOM    143  H66 BCD     1      28.790  15.520  24.160  1.00  0.00            
ATOM    144  H67 BCD     1      28.580  17.260  21.740  1.00  0.00            
ATOM    145  H68 BCD     1      26.660  15.830  22.440  1.00  0.00            
ATOM    146  H69 BCD     1      26.400  16.990  23.830  1.00  0.00            
ATOM    147  H70 BCD     1      26.290  18.570  22.380  1.00  0.00            
ATOM    148  O1  FY5     2      30.380  18.510  14.660  1.00  0.00            
ATOM    149  C1  FY5     2      29.750  18.200  15.640  1.00  0.00            
ATOM    150  C2  FY5     2      28.390  18.460  15.740  1.00  0.00            
ATOM    151  C3  FY5     2      27.610  17.850  16.670  1.00  0.00            
ATOM    152  C4  FY5     2      26.190  18.090  16.690  1.00  0.00            
ATOM    153  C5  FY5     2      25.730  19.440  16.520  1.00  0.00            
ATOM    154  C6  FY5     2      24.410  19.730  16.930  1.00  0.00            
ATOM    155  C7  FY5     2      23.560  18.650  17.370  1.00  0.00            
ATOM    156  C8  FY5     2      23.950  17.310  17.410  1.00  0.00            
ATOM    157  C9  FY5     2      25.280  17.090  17.200  1.00  0.00            
ATOM    158  O2  FY5     2      28.110  16.980  17.630  1.00  0.00            
ATOM    159  C10 FY5     2      29.480  16.860  17.750  1.00  0.00            
ATOM    160  C11 FY5     2      30.060  16.210  18.830  1.00  0.00            
ATOM    161  C12 FY5     2      31.430  16.100  18.980  1.00  0.00            
ATOM    162  O3  FY5     2      31.980  15.500  20.040  1.00  0.00            
ATOM    163  C13 FY5     2      32.250  16.650  18.000  1.00  0.00            
ATOM    164  O4  FY5     2      33.630  16.580  18.110  1.00  0.00            
ATOM    165  C14 FY5     2      31.740  17.200  16.830  1.00  0.00            
ATOM    166  O5  FY5     2      32.720  17.640  15.910  1.00  0.00            
ATOM    167  C15 FY5     2      30.380  17.430  16.790  1.00  0.00            
ATOM    168  H1  FY5     2      27.950  19.070  14.960  1.00  0.00            
ATOM    169  H2  FY5     2      26.460  20.220  16.340  1.00  0.00            
ATOM    170  H3  FY5     2      23.950  20.710  17.000  1.00  0.00            
ATOM    171  H4  FY5     2      22.540  18.970  17.570  1.00  0.00            
ATOM    172  H5  FY5     2      23.270  16.550  17.780  1.00  0.00            
ATOM    173  H6  FY5     2      25.640  16.060  17.260  1.00  0.00            
ATOM    174  H7  FY5     2      29.390  15.860  19.610  1.00  0.00            
ATOM    175  H8  FY5     2      32.560  16.200  20.390  1.00  0.00            
ATOM    176  H9  FY5     2      33.950  16.900  17.240  1.00  0.00            
ATOM    177  H10 FY5     2      32.130  17.860  15.160  1.00  0.00            
TER
ENDMDL
MODEL        1
ATOM      1  C1  BCD     1      17.750  14.440  25.120  1.00  0.00            
ATOM      2  O1  BCD     1      17.270  13.280  24.480  1.00  0.00            
ATOM      3  C2  BCD     1      17.120  15.630  24.380  1.00  0.00            
ATOM      4  O2  BCD     1      15.700  15.640  24.370  1.00  0.00            
ATOM      5  C3  BCD     1      17.720  15.770  22.980  1.00  0.00            
ATOM      6  O3  BCD     1      17.250  16.980  22.350  1.00  0.00            
ATOM      7  C4  BCD     1      19.290  15.740  23.130  1.00  0.00            
ATOM      8  C5  BCD     1      19.900  14.580  23.850  1.00  0.00            
ATOM      9  O4  BCD     1      19.220  14.430  25.110  1.00  0.00            
ATOM     10  C6  BCD     1      21.360  14.820  24.270  1.00  0.00            
ATOM     11  O5  BCD     1      21.520  16.080  24.980  1.00  0.00            
ATOM     12  H1  BCD     1      17.450  14.410  26.170  1.00  0.00            
ATOM     13  H2  BCD     1      17.450  16.490  24.980  1.00  0.00            
ATOM     14  H3  BCD     1      15.400  16.120  23.590  1.00  0.00            
ATOM     15  H4  BCD     1      17.420  14.910  22.370  1.00  0.00            
ATOM     16  H5  BCD     1      17.590  17.000  21.450  1.00  0.00            
ATOM     17  H6  BCD     1      19.600  16.640  23.680  1.00  0.00            
ATOM     18  H7  BCD     1      19.720  13.690  23.230  1.00  0.00            
ATOM     19  H8  BCD     1      21.780  13.970  24.810  1.00  0.00            
ATOM     20  H9  BCD     1      22.000  14.850  23.380  1.00  0.00            
ATOM     21  H10 BCD     1      22.430  16.400  24.930  1.00  0.00            
ATOM     22  C7  BCD     1      15.470   9.660  25.300  1.00  0.00            
ATOM     23  O6  BCD     1      15.270   9.500  23.950  1.00  0.00            
ATOM     24  C8  BCD     1      14.740  10.930  25.850  1.00  0.00            
ATOM     25  O7  BCD     1      13.350  10.840  25.710  1.00  0.00            
ATOM     26  C9  BCD     1      15.280  12.100  25.140  1.00  0.00            
ATOM     27  O8  BCD     1      14.600  13.280  25.600  1.00  0.00            
ATOM     28  C10 BCD     1      16.770  12.210  25.310  1.00  0.00            
ATOM     29  C11 BCD     1      17.500  10.980  24.860  1.00  0.00            
ATOM     30  O9  BCD     1      16.920   9.770  25.490  1.00  0.00            
ATOM     31  C12 BCD     1      19.020  10.940  25.160  1.00  0.00            
ATOM     32  O10 BCD     1      19.260  11.360  26.510  1.00  0.00            
ATOM     33  H11 BCD     1      15.070   8.760  25.780  1.00  0.00            
ATOM     34  H12 BCD     1      14.990  10.980  26.920  1.00  0.00            
ATOM     35  H13 BCD     1      13.060  11.720  25.970  1.00  0.00            
ATOM     36  H14 BCD     1      15.080  12.020  24.070  1.00  0.00            
ATOM     37  H15 BCD     1      14.950  14.060  25.160  1.00  0.00            
ATOM     38  H16 BCD     1      16.950  12.460  26.370  1.00  0.00            
ATOM     39  H17 BCD     1      17.380  10.820  23.780  1.00  0.00            
ATOM     40  H18 BCD     1      19.490   9.960  24.990  1.00  0.00            
ATOM     41  H19 BCD     1      19.560  11.690  24.560  1.00  0.00            
ATOM     42  H20 BCD     1      20.180  11.620  26.580  1.00  0.00            
ATOM     43  C13 BCD     1      14.220   6.670  21.200  1.00  0.00            
ATOM     44  O11 BCD     1      15.470   7.080  20.660  1.00  0.00            
ATOM     45  C14 BCD     1      13.260   7.840  21.200  1.00  0.00            
ATOM     46  O12 BCD     1      13.040   8.390  19.970  1.00  0.00            
ATOM     47  C15 BCD     1      13.810   9.030  22.140  1.00  0.00            
ATOM     48  O13 BCD     1      12.650   9.980  22.380  1.00  0.00            
ATOM     49  C16 BCD     1      14.350   8.490  23.520  1.00  0.00            
ATOM     50  C17 BCD     1      15.020   7.140  23.450  1.00  0.00            
ATOM     51  O14 BCD     1      14.450   6.180  22.530  1.00  0.00            
ATOM     52  C18 BCD     1      15.100   6.420  24.790  1.00  0.00            
ATOM     53  O15 BCD     1      13.830   6.190  25.410  1.00  0.00            
ATOM     54  H21 BCD     1      13.760   5.920  20.540  1.00  0.00            
ATOM     55  H22 BCD     1      12.330   7.440  21.630  1.00  0.00            
ATOM     56  H23 BCD     1      12.610   9.220  20.190  1.00  0.00            
ATOM     57  H24 BCD     1      14.660   9.530  21.650  1.00  0.00            
ATOM     58  H25 BCD     1      12.860  10.670  23.010  1.00  0.00            
ATOM     59  H26 BCD     1      13.480   8.480  24.190  1.00  0.00            
ATOM     60  H27 BCD     1      16.030   7.320  23.070  1.00  0.00            
ATOM     61  H28 BCD     1      15.720   5.520  24.630  1.00  0.00            
ATOM     62  H29 BCD     1      15.690   7.020  25.490  1.00  0.00            
ATOM     63  H30 BCD     1      13.250   5.770  24.760  1.00  0.00            
ATOM     64  C19 BCD     1      18.290   5.960  17.960  1.00  0.00            
ATOM     65  O16 BCD     1      19.070   7.050  18.340  1.00  0.00            
ATOM     66  C20 BCD     1      16.900   6.240  17.350  1.00  0.00            
ATOM     67  O17 BCD     1      17.110   7.110  16.310  1.00  0.00            
ATOM     68  C21 BCD     1      16.030   6.980  18.410  1.00  0.00            
ATOM     69  O18 BCD     1      14.720   7.090  17.820  1.00  0.00            
ATOM     70  C22 BCD     1      15.990   6.180  19.710  1.00  0.00            
ATOM     71  C23 BCD     1      17.350   5.720  20.170  1.00  0.00            
ATOM     72  O19 BCD     1      18.060   5.150  19.110  1.00  0.00            
ATOM     73  C24 BCD     1      17.330   4.700  21.310  1.00  0.00            
ATOM     74  O20 BCD     1      18.690   4.600  21.710  1.00  0.00            
ATOM     75  H31 BCD     1      18.880   5.380  17.240  1.00  0.00            
ATOM     76  H32 BCD     1      16.420   5.300  17.070  1.00  0.00            
ATOM     77  H33 BCD     1      17.200   7.970  16.720  1.00  0.00            
ATOM     78  H34 BCD     1      16.390   7.990  18.630  1.00  0.00            
ATOM     79  H35 BCD     1      14.120   7.600  18.370  1.00  0.00            
ATOM     80  H36 BCD     1      15.390   5.260  19.680  1.00  0.00            
ATOM     81  H37 BCD     1      17.820   6.590  20.640  1.00  0.00            
ATOM     82  H38 BCD     1      16.680   5.050  22.120  1.00  0.00            
ATOM     83  H39 BCD     1      16.880   3.760  20.950  1.00  0.00            
ATOM     84  H40 BCD     1      19.190   4.450  20.900  1.00  0.00            
ATOM     85  C25 BCD     1      22.640   8.860  17.180  1.00  0.00            
ATOM     86  O21 BCD     1      22.050  10.110  17.350  1.00  0.00            
ATOM     87  C26 BCD     1      21.870   8.110  16.080  1.00  0.00            
ATOM     88  O22 BCD     1      21.840   8.850  14.860  1.00  0.00            
ATOM     89  C27 BCD     1      20.440   7.840  16.620  1.00  0.00            
ATOM     90  O23 BCD     1      19.750   7.240  15.510  1.00  0.00            
ATOM     91  C28 BCD     1      20.420   7.120  17.910  1.00  0.00            
ATOM     92  C29 BCD     1      21.290   7.900  18.960  1.00  0.00            
ATOM     93  O24 BCD     1      22.580   8.160  18.410  1.00  0.00            
ATOM     94  C30 BCD     1      21.460   7.130  20.280  1.00  0.00            
ATOM     95  O25 BCD     1      22.230   5.970  19.980  1.00  0.00            
ATOM     96  H41 BCD     1      23.710   9.010  16.960  1.00  0.00            
ATOM     97  H42 BCD     1      22.310   7.130  15.830  1.00  0.00            
ATOM     98  H43 BCD     1      22.710   9.240  14.770  1.00  0.00            
ATOM     99  H44 BCD     1      20.000   8.810  16.870  1.00  0.00            
ATOM    100  H45 BCD     1      19.540   7.870  14.810  1.00  0.00            
ATOM    101  H46 BCD     1      20.860   6.130  17.730  1.00  0.00            
ATOM    102  H47 BCD     1      20.760   8.830  19.200  1.00  0.00            
ATOM    103  H48 BCD     1      21.960   7.770  21.020  1.00  0.00            
ATOM    104  H49 BCD     1      20.480   6.860  20.700  1.00  0.00            
ATOM    105  H50 BCD     1      23.100   6.250  19.680  1.00  0.00            
ATOM    106  C31 BCD     1      23.080  14.250  17.610  1.00  0.00            
ATOM    107  O26 BCD     1      22.010  14.470  18.530  1.00  0.00            
ATOM    108  C32 BCD     1      22.460  13.750  16.300  1.00  0.00            
ATOM    109  O27 BCD     1      21.560  14.690  15.780  1.00  0.00            
ATOM    110  C33 BCD     1      21.780  12.390  16.520  1.00  0.00            
ATOM    111  C34 BCD     1      22.770  11.390  17.040  1.00  0.00            
ATOM    112  C35 BCD     1      23.350  11.940  18.350  1.00  0.00            
ATOM    113  O28 BCD     1      23.930  13.270  18.140  1.00  0.00            
ATOM    114  C36 BCD     1      24.470  11.170  19.030  1.00  0.00            
ATOM    115  O29 BCD     1      25.570  11.000  18.180  1.00  0.00            
ATOM    116  O30 BCD     1      21.180  11.900  15.330  1.00  0.00            
ATOM    117  H51 BCD     1      23.630  15.190  17.460  1.00  0.00            
ATOM    118  H52 BCD     1      23.370  13.600  15.710  1.00  0.00            
ATOM    119  H53 BCD     1      21.090  14.310  15.030  1.00  0.00            
ATOM    120  H54 BCD     1      20.980  12.670  17.230  1.00  0.00            
ATOM    121  H55 BCD     1      20.410  11.400  15.620  1.00  0.00            
ATOM    122  H56 BCD     1      23.590  11.190  16.340  1.00  0.00            
ATOM    123  H57 BCD     1      22.520  12.000  19.070  1.00  0.00            
ATOM    124  H58 BCD     1      24.910  11.790  19.820  1.00  0.00            
ATOM    125  H59 BCD     1      24.120  10.270  19.530  1.00  0.00            
ATOM    126  H60 BCD     1      25.650  11.850  17.740  1.00  0.00            
ATOM    127  C37 BCD     1      20.340  16.830  21.270  1.00  0.00            
ATOM    128  O31 BCD     1      19.900  15.640  21.840  1.00  0.00            
ATOM    129  C38 BCD     1      19.820  17.020  19.880  1.00  0.00            
ATOM    130  O32 BCD     1      18.280  17.140  19.890  1.00  0.00            
ATOM    131  C39 BCD     1      20.240  15.960  18.950  1.00  0.00            
ATOM    132  O33 BCD     1      19.670  16.130  17.660  1.00  0.00            
ATOM    133  C40 BCD     1      21.760  15.730  19.000  1.00  0.00            
ATOM    134  C41 BCD     1      22.380  15.870  20.390  1.00  0.00            
ATOM    135  O34 BCD     1      21.780  16.860  21.230  1.00  0.00            
ATOM    136  C42 BCD     1      23.860  16.150  20.430  1.00  0.00            
ATOM    137  O35 BCD     1      24.190  17.190  19.530  1.00  0.00            
ATOM    138  H61 BCD     1      20.020  17.640  21.920  1.00  0.00            
ATOM    139  H62 BCD     1      20.320  17.920  19.490  1.00  0.00            
ATOM    140  H63 BCD     1      18.090  17.340  18.970  1.00  0.00            
ATOM    141  H64 BCD     1      19.830  15.010  19.330  1.00  0.00            
ATOM    142  H65 BCD     1      19.750  15.320  17.140  1.00  0.00            
ATOM    143  H66 BCD     1      22.180  16.460  18.300  1.00  0.00            
ATOM    144  H67 BCD     1      22.160  14.880  20.810  1.00  0.00            
ATOM    145  H68 BCD     1      24.080  16.440  21.460  1.00  0.00            
ATOM    146  H69 BCD     1      24.340  15.220  20.100  1.00  0.00            
ATOM    147  H70 BCD     1      23.790  18.010  19.830  1.00  0.00            
ATOM    148  O1  FY5     2      18.160  13.460  17.660  1.00  0.00            
ATOM    149  C1  FY5     2      17.840  13.110  18.790  1.00  0.00            
ATOM    150  C2  FY5     2      18.640  12.210  19.510  1.00  0.00            
ATOM    151  C3  FY5     2      18.100  11.690  20.640  1.00  0.00            
ATOM    152  C4  FY5     2      18.890  10.690  21.220  1.00  0.00            
ATOM    153  C5  FY5     2      18.270   9.510  21.640  1.00  0.00            
ATOM    154  C6  FY5     2      18.970   8.570  22.370  1.00  0.00            
ATOM    155  C7  FY5     2      20.260   8.770  22.730  1.00  0.00            
ATOM    156  C8  FY5     2      20.910   9.990  22.440  1.00  0.00            
ATOM    157  C9  FY5     2      20.230  10.950  21.650  1.00  0.00            
ATOM    158  O2  FY5     2      16.870  11.930  21.150  1.00  0.00            
ATOM    159  C10 FY5     2      16.180  12.960  20.570  1.00  0.00            
ATOM    160  C11 FY5     2      14.990  13.370  21.170  1.00  0.00            
ATOM    161  C12 FY5     2      14.250  14.440  20.660  1.00  0.00            
ATOM    162  O3  FY5     2      13.120  14.900  21.270  1.00  0.00            
ATOM    163  C13 FY5     2      14.810  15.130  19.590  1.00  0.00            
ATOM    164  O4  FY5     2      14.250  16.270  19.170  1.00  0.00            
ATOM    165  C14 FY5     2      16.000  14.700  18.950  1.00  0.00            
ATOM    166  O5  FY5     2      16.450  15.420  17.870  1.00  0.00            
ATOM    167  C15 FY5     2      16.650  13.580  19.440  1.00  0.00            
ATOM    168  H1  FY5     2      19.560  11.910  19.020  1.00  0.00            
ATOM    169  H2  FY5     2      17.240   9.260  21.410  1.00  0.00            
ATOM    170  H3  FY5     2      18.460   7.700  22.760  1.00  0.00            
ATOM    171  H4  FY5     2      20.850   8.060  23.300  1.00  0.00            
ATOM    172  H5  FY5     2      21.920  10.210  22.760  1.00  0.00            
ATOM    173  H6  FY5     2      20.610  11.960  21.540  1.00  0.00            
ATOM    174  H7  FY5     2      14.680  12.880  22.080  1.00  0.00            
ATOM    175  H8  FY5     2      12.660  15.510  20.670  1.00  0.00            
ATOM    176  H9  FY5     2      14.570  16.430  18.260  1.00  0.00            
ATOM    177  H10 FY5     2      17.110  14.800  17.510  1.00  0.00            
TER
ENDMDL
MODEL        1
ATOM      1  C1  BCD     1      32.140  13.020  13.850  1.00  0.00            
ATOM      2  O1  BCD     1      31.390  11.930  13.280  1.00  0.00            
ATOM      3  C2  BCD     1      32.640  12.790  15.330  1.00  0.00            
ATOM      4  O2  BCD     1      33.310  11.530  15.440  1.00  0.00            
ATOM      5  C3  BCD     1      31.600  12.910  16.440  1.00  0.00            
ATOM      6  O3  BCD     1      32.300  13.210  17.660  1.00  0.00            
ATOM      7  C4  BCD     1      30.580  14.040  16.180  1.00  0.00            
ATOM      8  C5  BCD     1      30.140  14.060  14.710  1.00  0.00            
ATOM      9  O4  BCD     1      31.310  14.190  13.930  1.00  0.00            
ATOM     10  C6  BCD     1      29.340  15.380  14.550  1.00  0.00            
ATOM     11  O5  BCD     1      28.620  15.370  13.270  1.00  0.00            
ATOM     12  H1  BCD     1      33.020  13.220  13.230  1.00  0.00            
ATOM     13  H2  BCD     1      33.500  13.460  15.430  1.00  0.00            
ATOM     14  H3  BCD     1      33.840  11.470  14.640  1.00  0.00            
ATOM     15  H4  BCD     1      31.130  11.920  16.480  1.00  0.00            
ATOM     16  H5  BCD     1      31.630  13.260  18.350  1.00  0.00            
ATOM     17  H6  BCD     1      30.990  14.990  16.540  1.00  0.00            
ATOM     18  H7  BCD     1      29.490  13.250  14.370  1.00  0.00            
ATOM     19  H8  BCD     1      28.630  15.490  15.370  1.00  0.00            
ATOM     20  H9  BCD     1      29.960  16.290  14.580  1.00  0.00            
ATOM     21  H10 BCD     1      28.090  16.170  13.200  1.00  0.00            
ATOM     22  C7  BCD     1      31.050  10.310   9.420  1.00  0.00            
ATOM     23  O6  BCD     1      31.210   9.120  10.050  1.00  0.00            
ATOM     24  C8  BCD     1      32.270  11.090   9.730  1.00  0.00            
ATOM     25  O7  BCD     1      33.390  10.540   9.100  1.00  0.00            
ATOM     26  C9  BCD     1      32.550  11.150  11.260  1.00  0.00            
ATOM     27  O8  BCD     1      33.650  12.020  11.360  1.00  0.00            
ATOM     28  C10 BCD     1      31.330  11.920  11.870  1.00  0.00            
ATOM     29  C11 BCD     1      30.010  11.290  11.430  1.00  0.00            
ATOM     30  O9  BCD     1      29.940  10.920  10.050  1.00  0.00            
ATOM     31  C12 BCD     1      28.780  12.190  11.760  1.00  0.00            
ATOM     32  O10 BCD     1      29.100  13.550  11.370  1.00  0.00            
ATOM     33  H11 BCD     1      30.970  10.120   8.340  1.00  0.00            
ATOM     34  H12 BCD     1      32.190  12.140   9.410  1.00  0.00            
ATOM     35  H13 BCD     1      34.070  10.840   9.710  1.00  0.00            
ATOM     36  H14 BCD     1      32.770  10.130  11.620  1.00  0.00            
ATOM     37  H15 BCD     1      34.160  11.800  12.140  1.00  0.00            
ATOM     38  H16 BCD     1      31.380  12.980  11.600  1.00  0.00            
ATOM     39  H17 BCD     1      29.970  10.340  11.980  1.00  0.00            
ATOM     40  H18 BCD     1      28.070  11.820  11.010  1.00  0.00            
ATOM     41  H19 BCD     1      28.400  12.180  12.790  1.00  0.00            
ATOM     42  H20 BCD     1      28.770  14.130  12.060  1.00  0.00            
ATOM     43  C13 BCD     1      31.000   5.100   9.410  1.00  0.00            
ATOM     44  O11 BCD     1      31.440   4.990  10.680  1.00  0.00            
ATOM     45  C14 BCD     1      32.010   5.720   8.490  1.00  0.00            
ATOM     46  O12 BCD     1      33.200   4.810   8.450  1.00  0.00            
ATOM     47  C15 BCD     1      32.310   7.110   9.040  1.00  0.00            
ATOM     48  O13 BCD     1      33.210   7.820   8.170  1.00  0.00            
ATOM     49  C16 BCD     1      31.040   7.920   9.300  1.00  0.00            
ATOM     50  C17 BCD     1      29.910   7.160  10.000  1.00  0.00            
ATOM     51  O14 BCD     1      29.810   5.920   9.360  1.00  0.00            
ATOM     52  C18 BCD     1      28.530   7.820   9.800  1.00  0.00            
ATOM     53  O15 BCD     1      27.720   7.220  10.730  1.00  0.00            
ATOM     54  H21 BCD     1      30.640   4.100   9.130  1.00  0.00            
ATOM     55  H22 BCD     1      31.680   5.900   7.450  1.00  0.00            
ATOM     56  H23 BCD     1      33.760   4.920   9.220  1.00  0.00            
ATOM     57  H24 BCD     1      32.790   7.010  10.020  1.00  0.00            
ATOM     58  H25 BCD     1      33.470   8.680   8.490  1.00  0.00            
ATOM     59  H26 BCD     1      30.590   8.250   8.350  1.00  0.00            
ATOM     60  H27 BCD     1      30.150   7.080  11.070  1.00  0.00            
ATOM     61  H28 BCD     1      28.530   8.900  10.000  1.00  0.00            
ATOM     62  H29 BCD     1      28.140   7.720   8.780  1.00  0.00            
ATOM     63  H30 BCD     1      27.380   6.470  10.230  1.00  0.00            
ATOM     64  C19 BCD     1      29.770   3.970  14.370  1.00  0.00            
ATOM     65  O16 BCD     1      29.340   5.320  14.760  1.00  0.00            
ATOM     66  C20 BCD     1      31.300   3.810  14.170  1.00  0.00            
ATOM     67  O17 BCD     1      31.860   4.450  15.310  1.00  0.00            
ATOM     68  C21 BCD     1      31.750   4.540  12.930  1.00  0.00            
ATOM     69  O18 BCD     1      33.160   4.480  12.850  1.00  0.00            
ATOM     70  C22 BCD     1      30.990   4.080  11.720  1.00  0.00            
ATOM     71  C23 BCD     1      29.450   4.080  12.040  1.00  0.00            
ATOM     72  O19 BCD     1      29.130   3.480  13.250  1.00  0.00            
ATOM     73  C24 BCD     1      28.710   3.240  11.020  1.00  0.00            
ATOM     74  O20 BCD     1      29.070   1.860  10.830  1.00  0.00            
ATOM     75  H31 BCD     1      29.490   3.350  15.230  1.00  0.00            
ATOM     76  H32 BCD     1      31.520   2.740  14.070  1.00  0.00            
ATOM     77  H33 BCD     1      32.700   4.810  15.020  1.00  0.00            
ATOM     78  H34 BCD     1      31.560   5.610  13.130  1.00  0.00            
ATOM     79  H35 BCD     1      33.550   4.730  12.010  1.00  0.00            
ATOM     80  H36 BCD     1      31.220   3.040  11.440  1.00  0.00            
ATOM     81  H37 BCD     1      29.130   5.130  12.010  1.00  0.00            
ATOM     82  H38 BCD     1      27.620   3.370  11.120  1.00  0.00            
ATOM     83  H39 BCD     1      28.940   3.800  10.100  1.00  0.00            
ATOM     84  H40 BCD     1      28.500   1.290  11.360  1.00  0.00            
ATOM     85  C25 BCD     1      26.730   6.300  17.780  1.00  0.00            
ATOM     86  O21 BCD     1      27.070   7.690  17.850  1.00  0.00            
ATOM     87  C26 BCD     1      27.900   5.440  18.090  1.00  0.00            
ATOM     88  O22 BCD     1      28.430   5.700  19.340  1.00  0.00            
ATOM     89  C27 BCD     1      29.050   5.720  17.080  1.00  0.00            
ATOM     90  O23 BCD     1      30.240   4.930  17.330  1.00  0.00            
ATOM     91  C28 BCD     1      28.370   5.310  15.770  1.00  0.00            
ATOM     92  C29 BCD     1      27.210   6.240  15.510  1.00  0.00            
ATOM     93  O24 BCD     1      26.250   6.000  16.510  1.00  0.00            
ATOM     94  C30 BCD     1      26.590   6.030  14.100  1.00  0.00            
ATOM     95  O25 BCD     1      26.350   4.620  13.780  1.00  0.00            
ATOM     96  H41 BCD     1      25.900   5.950  18.420  1.00  0.00            
ATOM     97  H42 BCD     1      27.700   4.360  18.150  1.00  0.00            
ATOM     98  H43 BCD     1      28.900   4.880  19.480  1.00  0.00            
ATOM     99  H44 BCD     1      29.320   6.780  17.030  1.00  0.00            
ATOM    100  H45 BCD     1      30.790   4.850  16.550  1.00  0.00            
ATOM    101  H46 BCD     1      27.870   4.340  15.820  1.00  0.00            
ATOM    102  H47 BCD     1      27.560   7.280  15.510  1.00  0.00            
ATOM    103  H48 BCD     1      25.670   6.630  14.110  1.00  0.00            
ATOM    104  H49 BCD     1      27.280   6.460  13.370  1.00  0.00            
ATOM    105  H50 BCD     1      27.180   4.240  13.510  1.00  0.00            
ATOM    106  C31 BCD     1      25.710  11.160  19.690  1.00  0.00            
ATOM    107  O26 BCD     1      26.930  11.820  19.230  1.00  0.00            
ATOM    108  C32 BCD     1      26.200  10.030  20.620  1.00  0.00            
ATOM    109  O27 BCD     1      26.860  10.620  21.790  1.00  0.00            
ATOM    110  C33 BCD     1      26.980   8.970  19.910  1.00  0.00            
ATOM    111  C34 BCD     1      26.190   8.500  18.680  1.00  0.00            
ATOM    112  C35 BCD     1      25.670   9.660  17.790  1.00  0.00            
ATOM    113  O28 BCD     1      24.900  10.650  18.590  1.00  0.00            
ATOM    114  C36 BCD     1      24.770   9.190  16.690  1.00  0.00            
ATOM    115  O29 BCD     1      23.640   8.420  17.210  1.00  0.00            
ATOM    116  O30 BCD     1      27.220   7.830  20.670  1.00  0.00            
ATOM    117  H51 BCD     1      25.130  11.910  20.240  1.00  0.00            
ATOM    118  H52 BCD     1      25.360   9.430  21.000  1.00  0.00            
ATOM    119  H53 BCD     1      27.130   9.890  22.360  1.00  0.00            
ATOM    120  H54 BCD     1      27.880   9.480  19.550  1.00  0.00            
ATOM    121  H55 BCD     1      27.790   7.260  20.140  1.00  0.00            
ATOM    122  H56 BCD     1      25.320   7.920  19.000  1.00  0.00            
ATOM    123  H57 BCD     1      26.520  10.160  17.320  1.00  0.00            
ATOM    124  H58 BCD     1      24.340   9.990  16.080  1.00  0.00            
ATOM    125  H59 BCD     1      25.320   8.490  16.040  1.00  0.00            
ATOM    126  H60 BCD     1      23.160   8.080  16.450  1.00  0.00            
ATOM    127  C37 BCD     1      28.960  14.900  17.880  1.00  0.00            
ATOM    128  O31 BCD     1      29.440  13.810  16.990  1.00  0.00            
ATOM    129  C38 BCD     1      29.280  14.590  19.310  1.00  0.00            
ATOM    130  O32 BCD     1      30.710  14.410  19.460  1.00  0.00            
ATOM    131  C39 BCD     1      28.690  13.240  19.690  1.00  0.00            
ATOM    132  O33 BCD     1      28.970  12.850  21.130  1.00  0.00            
ATOM    133  C40 BCD     1      27.190  13.190  19.430  1.00  0.00            
ATOM    134  C41 BCD     1      26.800  13.840  17.990  1.00  0.00            
ATOM    135  O34 BCD     1      27.550  15.090  17.880  1.00  0.00            
ATOM    136  C42 BCD     1      25.340  14.260  17.850  1.00  0.00            
ATOM    137  O35 BCD     1      25.130  14.900  16.600  1.00  0.00            
ATOM    138  H61 BCD     1      29.440  15.830  17.560  1.00  0.00            
ATOM    139  H62 BCD     1      28.970  15.420  19.950  1.00  0.00            
ATOM    140  H63 BCD     1      31.050  15.290  19.290  1.00  0.00            
ATOM    141  H64 BCD     1      29.120  12.470  19.030  1.00  0.00            
ATOM    142  H65 BCD     1      28.650  11.950  21.240  1.00  0.00            
ATOM    143  H66 BCD     1      26.680  13.610  20.310  1.00  0.00            
ATOM    144  H67 BCD     1      27.050  13.140  17.180  1.00  0.00            
ATOM    145  H68 BCD     1      24.660  13.430  18.070  1.00  0.00            
ATOM    146  H69 BCD     1      25.220  15.120  18.530  1.00  0.00            
ATOM    147  H70 BCD     1      25.820  15.560  16.630  1.00  0.00            
ATOM    148  O1  FY5     2      30.750   9.350  17.600  1.00  0.00            
ATOM    149  C1  FY5     2      30.520   9.310  16.420  1.00  0.00            
ATOM    150  C2  FY5     2      29.290   9.760  15.950  1.00  0.00            
ATOM    151  C3  FY5     2      29.060   9.660  14.590  1.00  0.00            
ATOM    152  C4  FY5     2      27.750  10.070  14.160  1.00  0.00            
ATOM    153  C5  FY5     2      27.140   9.490  13.030  1.00  0.00            
ATOM    154  C6  FY5     2      25.880   9.980  12.540  1.00  0.00            
ATOM    155  C7  FY5     2      25.170  11.010  13.240  1.00  0.00            
ATOM    156  C8  FY5     2      25.870  11.540  14.340  1.00  0.00            
ATOM    157  C9  FY5     2      27.130  11.140  14.820  1.00  0.00            
ATOM    158  O2  FY5     2      29.760   8.860  13.800  1.00  0.00            
ATOM    159  C10 FY5     2      31.010   8.500  14.190  1.00  0.00            
ATOM    160  C11 FY5     2      31.850   8.120  13.260  1.00  0.00            
ATOM    161  C12 FY5     2      33.220   7.900  13.490  1.00  0.00            
ATOM    162  O3  FY5     2      33.990   7.550  12.450  1.00  0.00            
ATOM    163  C13 FY5     2      33.690   7.840  14.810  1.00  0.00            
ATOM    164  O4  FY5     2      35.000   7.610  15.030  1.00  0.00            
ATOM    165  C14 FY5     2      32.810   8.300  15.790  1.00  0.00            
ATOM    166  O5  FY5     2      33.140   8.430  17.100  1.00  0.00            
ATOM    167  C15 FY5     2      31.480   8.690  15.440  1.00  0.00            
ATOM    168  H1  FY5     2      28.610  10.120  16.710  1.00  0.00            
ATOM    169  H2  FY5     2      27.600   8.610  12.590  1.00  0.00            
ATOM    170  H3  FY5     2      25.350   9.380  11.810  1.00  0.00            
ATOM    171  H4  FY5     2      24.160  11.340  13.030  1.00  0.00            
ATOM    172  H5  FY5     2      25.470  12.410  14.840  1.00  0.00            
ATOM    173  H6  FY5     2      27.590  11.690  15.630  1.00  0.00            
ATOM    174  H7  FY5     2      31.630   8.130  12.190  1.00  0.00            
ATOM    175  H8  FY5     2      34.880   7.380  12.790  1.00  0.00            
ATOM    176  H9  FY5     2      35.280   8.020  15.860  1.00  0.00            
ATOM    177  H10 FY5     2      32.400   8.940  17.480  1.00  0.00            
TER
ENDMDL
MODEL        1
ATOM      1  C1  BCD     1      30.010   6.040  31.100  1.00  0.00            
ATOM      2  O1  BCD     1      30.440   7.040  30.160  1.00  0.00            
ATOM      3  C2  BCD     1      30.510   4.680  30.820  1.00  0.00            
ATOM      4  O2  BCD     1      31.920   4.580  30.910  1.00  0.00            
ATOM      5  C3  BCD     1      30.020   4.250  29.470  1.00  0.00            
ATOM      6  O3  BCD     1      30.450   2.930  29.100  1.00  0.00            
ATOM      7  C4  BCD     1      28.450   4.360  29.420  1.00  0.00            
ATOM      8  C5  BCD     1      27.940   5.620  29.990  1.00  0.00            
ATOM      9  O4  BCD     1      28.600   5.950  31.230  1.00  0.00            
ATOM     10  C6  BCD     1      26.380   5.580  30.240  1.00  0.00            
ATOM     11  O5  BCD     1      25.950   4.700  31.260  1.00  0.00            
ATOM     12  H1  BCD     1      30.420   6.350  32.070  1.00  0.00            
ATOM     13  H2  BCD     1      30.080   3.960  31.530  1.00  0.00            
ATOM     14  H3  BCD     1      32.250   3.740  30.590  1.00  0.00            
ATOM     15  H4  BCD     1      30.490   4.910  28.730  1.00  0.00            
ATOM     16  H5  BCD     1      31.360   3.000  28.790  1.00  0.00            
ATOM     17  H6  BCD     1      28.110   3.460  29.940  1.00  0.00            
ATOM     18  H7  BCD     1      28.160   6.400  29.260  1.00  0.00            
ATOM     19  H8  BCD     1      26.230   6.650  30.420  1.00  0.00            
ATOM     20  H9  BCD     1      25.890   5.370  29.280  1.00  0.00            
ATOM     21  H10 BCD     1      25.030   4.640  30.990  1.00  0.00            
ATOM     22  C7  BCD     1      32.210  10.670  29.770  1.00  0.00            
ATOM     23  O6  BCD     1      31.270  10.860  28.670  1.00  0.00            
ATOM     24  C8  BCD     1      33.150   9.530  29.430  1.00  0.00            
ATOM     25  O7  BCD     1      33.660   9.710  28.090  1.00  0.00            
ATOM     26  C9  BCD     1      32.390   8.250  29.350  1.00  0.00            
ATOM     27  O8  BCD     1      33.310   7.120  29.290  1.00  0.00            
ATOM     28  C10 BCD     1      31.400   8.070  30.500  1.00  0.00            
ATOM     29  C11 BCD     1      30.640   9.270  30.950  1.00  0.00            
ATOM     30  O9  BCD     1      31.600  10.320  31.030  1.00  0.00            
ATOM     31  C12 BCD     1      29.930   9.140  32.270  1.00  0.00            
ATOM     32  O10 BCD     1      30.850   8.790  33.390  1.00  0.00            
ATOM     33  H11 BCD     1      32.910  11.500  29.960  1.00  0.00            
ATOM     34  H12 BCD     1      33.950   9.390  30.160  1.00  0.00            
ATOM     35  H13 BCD     1      34.260   8.980  27.950  1.00  0.00            
ATOM     36  H14 BCD     1      31.800   8.350  28.430  1.00  0.00            
ATOM     37  H15 BCD     1      32.840   6.390  28.860  1.00  0.00            
ATOM     38  H16 BCD     1      31.930   7.850  31.440  1.00  0.00            
ATOM     39  H17 BCD     1      29.900   9.500  30.180  1.00  0.00            
ATOM     40  H18 BCD     1      29.380  10.070  32.440  1.00  0.00            
ATOM     41  H19 BCD     1      29.270   8.320  31.970  1.00  0.00            
ATOM     42  H20 BCD     1      30.340   8.470  34.140  1.00  0.00            
ATOM     43  C13 BCD     1      29.990  13.980  26.490  1.00  0.00            
ATOM     44  O11 BCD     1      28.780  13.310  26.190  1.00  0.00            
ATOM     45  C14 BCD     1      31.240  13.250  25.940  1.00  0.00            
ATOM     46  O12 BCD     1      31.040  12.960  24.540  1.00  0.00            
ATOM     47  C15 BCD     1      31.330  11.940  26.590  1.00  0.00            
ATOM     48  O13 BCD     1      32.580  11.290  26.210  1.00  0.00            
ATOM     49  C16 BCD     1      31.280  12.190  28.140  1.00  0.00            
ATOM     50  C17 BCD     1      30.070  12.900  28.510  1.00  0.00            
ATOM     51  O14 BCD     1      30.040  14.190  27.910  1.00  0.00            
ATOM     52  C18 BCD     1      29.850  13.020  30.030  1.00  0.00            
ATOM     53  O15 BCD     1      30.890  13.780  30.720  1.00  0.00            
ATOM     54  H21 BCD     1      29.920  15.030  26.190  1.00  0.00            
ATOM     55  H22 BCD     1      32.150  13.820  26.160  1.00  0.00            
ATOM     56  H23 BCD     1      31.740  12.330  24.390  1.00  0.00            
ATOM     57  H24 BCD     1      30.480  11.300  26.340  1.00  0.00            
ATOM     58  H25 BCD     1      32.870  10.780  26.970  1.00  0.00            
ATOM     59  H26 BCD     1      32.180  12.750  28.430  1.00  0.00            
ATOM     60  H27 BCD     1      29.280  12.220  28.150  1.00  0.00            
ATOM     61  H28 BCD     1      28.900  13.550  30.110  1.00  0.00            
ATOM     62  H29 BCD     1      29.730  12.060  30.550  1.00  0.00            
ATOM     63  H30 BCD     1      30.880  14.650  30.320  1.00  0.00            
ATOM     64  C19 BCD     1      25.370  14.160  24.200  1.00  0.00            
ATOM     65  O16 BCD     1      25.350  12.780  23.770  1.00  0.00            
ATOM     66  C20 BCD     1      26.610  14.820  23.590  1.00  0.00            
ATOM     67  O17 BCD     1      26.510  14.690  22.200  1.00  0.00            
ATOM     68  C21 BCD     1      27.850  14.050  24.190  1.00  0.00            
ATOM     69  O18 BCD     1      29.010  14.690  23.740  1.00  0.00            
ATOM     70  C22 BCD     1      27.720  14.070  25.620  1.00  0.00            
ATOM     71  C23 BCD     1      26.470  13.540  26.240  1.00  0.00            
ATOM     72  O19 BCD     1      25.410  14.240  25.630  1.00  0.00            
ATOM     73  C24 BCD     1      26.350  13.640  27.750  1.00  0.00            
ATOM     74  O20 BCD     1      25.060  12.960  27.930  1.00  0.00            
ATOM     75  H31 BCD     1      24.520  14.740  23.840  1.00  0.00            
ATOM     76  H32 BCD     1      26.640  15.880  23.850  1.00  0.00            
ATOM     77  H33 BCD     1      27.160  15.290  21.830  1.00  0.00            
ATOM     78  H34 BCD     1      27.780  13.000  23.900  1.00  0.00            
ATOM     79  H35 BCD     1      29.740  14.080  23.900  1.00  0.00            
ATOM     80  H36 BCD     1      27.890  15.110  25.930  1.00  0.00            
ATOM     81  H37 BCD     1      26.480  12.460  26.040  1.00  0.00            
ATOM     82  H38 BCD     1      27.140  13.100  28.280  1.00  0.00            
ATOM     83  H39 BCD     1      26.500  14.680  28.060  1.00  0.00            
ATOM     84  H40 BCD     1      24.410  13.440  27.420  1.00  0.00            
ATOM     85  C25 BCD     1      22.870   9.730  22.530  1.00  0.00            
ATOM     86  O21 BCD     1      23.880   9.010  23.230  1.00  0.00            
ATOM     87  C26 BCD     1      23.520  10.610  21.360  1.00  0.00            
ATOM     88  O22 BCD     1      24.040   9.710  20.280  1.00  0.00            
ATOM     89  C27 BCD     1      24.640  11.480  21.950  1.00  0.00            
ATOM     90  O23 BCD     1      25.270  12.350  20.970  1.00  0.00            
ATOM     91  C28 BCD     1      24.160  12.310  23.130  1.00  0.00            
ATOM     92  C29 BCD     1      23.170  11.620  24.080  1.00  0.00            
ATOM     93  O24 BCD     1      22.300  10.720  23.450  1.00  0.00            
ATOM     94  C30 BCD     1      22.380  12.600  24.910  1.00  0.00            
ATOM     95  O25 BCD     1      21.340  13.090  24.080  1.00  0.00            
ATOM     96  H41 BCD     1      22.040   9.070  22.270  1.00  0.00            
ATOM     97  H42 BCD     1      22.750  11.290  20.980  1.00  0.00            
ATOM     98  H43 BCD     1      24.590   9.070  20.740  1.00  0.00            
ATOM     99  H44 BCD     1      25.380  10.760  22.340  1.00  0.00            
ATOM    100  H45 BCD     1      25.750  13.020  21.460  1.00  0.00            
ATOM    101  H46 BCD     1      23.680  13.220  22.750  1.00  0.00            
ATOM    102  H47 BCD     1      23.840  11.020  24.720  1.00  0.00            
ATOM    103  H48 BCD     1      21.900  12.070  25.750  1.00  0.00            
ATOM    104  H49 BCD     1      23.100  13.370  25.220  1.00  0.00            
ATOM    105  H50 BCD     1      21.250  14.040  24.250  1.00  0.00            
ATOM    106  C31 BCD     1      24.920   4.870  23.430  1.00  0.00            
ATOM    107  O26 BCD     1      25.750   5.040  24.590  1.00  0.00            
ATOM    108  C32 BCD     1      25.470   5.730  22.310  1.00  0.00            
ATOM    109  O27 BCD     1      26.830   5.360  22.080  1.00  0.00            
ATOM    110  C33 BCD     1      25.380   7.250  22.630  1.00  0.00            
ATOM    111  C34 BCD     1      23.920   7.590  22.900  1.00  0.00            
ATOM    112  C35 BCD     1      23.360   6.630  23.980  1.00  0.00            
ATOM    113  O28 BCD     1      23.580   5.280  23.680  1.00  0.00            
ATOM    114  C36 BCD     1      21.870   6.910  24.100  1.00  0.00            
ATOM    115  O29 BCD     1      21.140   6.600  22.920  1.00  0.00            
ATOM    116  O30 BCD     1      25.890   8.060  21.540  1.00  0.00            
ATOM    117  H51 BCD     1      24.780   3.810  23.190  1.00  0.00            
ATOM    118  H52 BCD     1      24.870   5.550  21.410  1.00  0.00            
ATOM    119  H53 BCD     1      27.220   5.050  22.900  1.00  0.00            
ATOM    120  H54 BCD     1      26.000   7.380  23.520  1.00  0.00            
ATOM    121  H55 BCD     1      26.800   7.810  21.370  1.00  0.00            
ATOM    122  H56 BCD     1      23.360   7.420  21.970  1.00  0.00            
ATOM    123  H57 BCD     1      23.820   6.880  24.950  1.00  0.00            
ATOM    124  H58 BCD     1      21.480   6.280  24.910  1.00  0.00            
ATOM    125  H59 BCD     1      21.670   7.890  24.560  1.00  0.00            
ATOM    126  H60 BCD     1      20.210   6.840  22.980  1.00  0.00            
ATOM    127  C37 BCD     1      27.830   3.110  27.480  1.00  0.00            
ATOM    128  O31 BCD     1      28.150   4.380  28.070  1.00  0.00            
ATOM    129  C38 BCD     1      28.430   2.980  26.020  1.00  0.00            
ATOM    130  O32 BCD     1      29.840   3.030  26.050  1.00  0.00            
ATOM    131  C39 BCD     1      27.790   4.070  25.160  1.00  0.00            
ATOM    132  O33 BCD     1      28.320   4.070  23.830  1.00  0.00            
ATOM    133  C40 BCD     1      26.210   3.910  25.220  1.00  0.00            
ATOM    134  C41 BCD     1      25.680   3.790  26.650  1.00  0.00            
ATOM    135  O34 BCD     1      26.410   2.900  27.400  1.00  0.00            
ATOM    136  C42 BCD     1      24.210   3.350  26.670  1.00  0.00            
ATOM    137  O35 BCD     1      23.990   2.160  25.940  1.00  0.00            
ATOM    138  H61 BCD     1      28.210   2.310  28.130  1.00  0.00            
ATOM    139  H62 BCD     1      28.080   2.050  25.560  1.00  0.00            
ATOM    140  H63 BCD     1      30.160   3.360  26.900  1.00  0.00            
ATOM    141  H64 BCD     1      28.150   5.030  25.540  1.00  0.00            
ATOM    142  H65 BCD     1      29.260   3.900  23.920  1.00  0.00            
ATOM    143  H66 BCD     1      25.890   3.060  24.610  1.00  0.00            
ATOM    144  H67 BCD     1      25.650   4.780  27.130  1.00  0.00            
ATOM    145  H68 BCD     1      23.900   3.230  27.710  1.00  0.00            
ATOM    146  H69 BCD     1      23.570   4.130  26.230  1.00  0.00            
ATOM    147  H70 BCD     1      24.650   1.510  26.190  1.00  0.00            
ATOM    148  O1  FY5     2      28.070   9.880  23.110  1.00  0.00            
ATOM    149  C1  FY5     2      28.150   9.450  24.200  1.00  0.00            
ATOM    150  C2  FY5     2      27.010   9.520  25.030  1.00  0.00            
ATOM    151  C3  FY5     2      27.000   8.970  26.240  1.00  0.00            
ATOM    152  C4  FY5     2      25.860   8.940  27.120  1.00  0.00            
ATOM    153  C5  FY5     2      24.570   8.970  26.610  1.00  0.00            
ATOM    154  C6  FY5     2      23.450   8.940  27.420  1.00  0.00            
ATOM    155  C7  FY5     2      23.560   8.950  28.830  1.00  0.00            
ATOM    156  C8  FY5     2      24.850   8.900  29.370  1.00  0.00            
ATOM    157  C9  FY5     2      25.990   8.850  28.520  1.00  0.00            
ATOM    158  O2  FY5     2      28.110   8.370  26.760  1.00  0.00            
ATOM    159  C10 FY5     2      29.200   8.220  26.040  1.00  0.00            
ATOM    160  C11 FY5     2      30.250   7.430  26.580  1.00  0.00            
ATOM    161  C12 FY5     2      31.470   7.370  25.920  1.00  0.00            
ATOM    162  O3  FY5     2      32.410   6.490  26.430  1.00  0.00            
ATOM    163  C13 FY5     2      31.700   8.040  24.720  1.00  0.00            
ATOM    164  O4  FY5     2      32.970   8.020  24.090  1.00  0.00            
ATOM    165  C14 FY5     2      30.550   8.660  24.120  1.00  0.00            
ATOM    166  O5  FY5     2      30.660   9.100  22.870  1.00  0.00            
ATOM    167  C15 FY5     2      29.300   8.780  24.790  1.00  0.00            
ATOM    168  H1  FY5     2      26.210  10.120  24.630  1.00  0.00            
ATOM    169  H2  FY5     2      24.480   8.920  25.530  1.00  0.00            
ATOM    170  H3  FY5     2      22.480   8.850  26.940  1.00  0.00            
ATOM    171  H4  FY5     2      22.740   8.780  29.530  1.00  0.00            
ATOM    172  H5  FY5     2      25.060   8.700  30.420  1.00  0.00            
ATOM    173  H6  FY5     2      26.940   8.740  29.040  1.00  0.00            
ATOM    174  H7  FY5     2      30.340   7.000  27.570  1.00  0.00            
ATOM    175  H8  FY5     2      33.250   6.880  26.130  1.00  0.00            
ATOM    176  H9  FY5     2      32.800   8.590  23.320  1.00  0.00            
ATOM    177  H10 FY5     2      29.850   9.590  22.620  1.00  0.00            
TER
ENDMDL
MODEL        1
ATOM      1  C1  BCD     1      14.120  11.640  24.880  1.00  0.00            
ATOM      2  O1  BCD     1      14.990  10.520  25.030  1.00  0.00            
ATOM      3  C2  BCD     1      13.830  11.970  23.360  1.00  0.00            
ATOM      4  O2  BCD     1      13.190  10.840  22.750  1.00  0.00            
ATOM      5  C3  BCD     1      15.200  12.330  22.790  1.00  0.00            
ATOM      6  O3  BCD     1      14.980  12.800  21.430  1.00  0.00            
ATOM      7  C4  BCD     1      15.860  13.450  23.620  1.00  0.00            
ATOM      8  C5  BCD     1      16.040  13.120  25.080  1.00  0.00            
ATOM      9  O4  BCD     1      14.790  12.620  25.580  1.00  0.00            
ATOM     10  C6  BCD     1      16.400  14.330  25.870  1.00  0.00            
ATOM     11  O5  BCD     1      15.500  15.410  25.900  1.00  0.00            
ATOM     12  H1  BCD     1      13.200  11.420  25.420  1.00  0.00            
ATOM     13  H2  BCD     1      13.160  12.840  23.330  1.00  0.00            
ATOM     14  H3  BCD     1      13.240  11.120  21.830  1.00  0.00            
ATOM     15  H4  BCD     1      15.900  11.490  22.750  1.00  0.00            
ATOM     16  H5  BCD     1      15.840  12.870  21.020  1.00  0.00            
ATOM     17  H6  BCD     1      15.220  14.340  23.530  1.00  0.00            
ATOM     18  H7  BCD     1      16.790  12.310  25.090  1.00  0.00            
ATOM     19  H8  BCD     1      16.670  14.100  26.900  1.00  0.00            
ATOM     20  H9  BCD     1      17.260  14.790  25.360  1.00  0.00            
ATOM     21  H10 BCD     1      15.850  15.990  26.580  1.00  0.00            
ATOM     22  C7  BCD     1      15.160   7.010  27.210  1.00  0.00            
ATOM     23  O6  BCD     1      15.980   6.540  26.200  1.00  0.00            
ATOM     24  C8  BCD     1      13.750   7.360  26.660  1.00  0.00            
ATOM     25  O7  BCD     1      13.130   6.190  26.060  1.00  0.00            
ATOM     26  C9  BCD     1      13.960   8.410  25.550  1.00  0.00            
ATOM     27  O8  BCD     1      12.850   8.790  24.750  1.00  0.00            
ATOM     28  C10 BCD     1      14.750   9.660  26.140  1.00  0.00            
ATOM     29  C11 BCD     1      16.110   9.190  26.830  1.00  0.00            
ATOM     30  O9  BCD     1      15.730   8.200  27.780  1.00  0.00            
ATOM     31  C12 BCD     1      16.780  10.310  27.570  1.00  0.00            
ATOM     32  O10 BCD     1      18.150   9.940  27.860  1.00  0.00            
ATOM     33  H11 BCD     1      15.090   6.240  27.980  1.00  0.00            
ATOM     34  H12 BCD     1      13.140   7.760  27.490  1.00  0.00            
ATOM     35  H13 BCD     1      13.600   6.070  25.230  1.00  0.00            
ATOM     36  H14 BCD     1      14.640   7.990  24.790  1.00  0.00            
ATOM     37  H15 BCD     1      13.120   9.420  24.080  1.00  0.00            
ATOM     38  H16 BCD     1      14.110  10.220  26.840  1.00  0.00            
ATOM     39  H17 BCD     1      16.880   8.810  26.140  1.00  0.00            
ATOM     40  H18 BCD     1      16.810  11.160  26.870  1.00  0.00            
ATOM     41  H19 BCD     1      16.140  10.640  28.400  1.00  0.00            
ATOM     42  H20 BCD     1      18.180   9.580  28.750  1.00  0.00            
ATOM     43  C13 BCD     1      18.930   3.800  25.510  1.00  0.00            
ATOM     44  O11 BCD     1      19.680   4.880  24.820  1.00  0.00            
ATOM     45  C14 BCD     1      17.630   3.640  24.830  1.00  0.00            
ATOM     46  O12 BCD     1      17.830   3.180  23.490  1.00  0.00            
ATOM     47  C15 BCD     1      16.830   4.880  24.850  1.00  0.00            
ATOM     48  O13 BCD     1      15.550   4.710  24.210  1.00  0.00            
ATOM     49  C16 BCD     1      16.630   5.210  26.340  1.00  0.00            
ATOM     50  C17 BCD     1      17.930   5.250  27.150  1.00  0.00            
ATOM     51  O14 BCD     1      18.780   4.100  26.940  1.00  0.00            
ATOM     52  C18 BCD     1      17.560   5.400  28.610  1.00  0.00            
ATOM     53  O15 BCD     1      16.910   4.300  29.120  1.00  0.00            
ATOM     54  H21 BCD     1      19.500   2.870  25.450  1.00  0.00            
ATOM     55  H22 BCD     1      17.040   2.890  25.370  1.00  0.00            
ATOM     56  H23 BCD     1      18.450   3.710  22.970  1.00  0.00            
ATOM     57  H24 BCD     1      17.420   5.670  24.380  1.00  0.00            
ATOM     58  H25 BCD     1      15.120   3.930  24.570  1.00  0.00            
ATOM     59  H26 BCD     1      15.980   4.460  26.800  1.00  0.00            
ATOM     60  H27 BCD     1      18.500   6.140  26.850  1.00  0.00            
ATOM     61  H28 BCD     1      18.470   5.600  29.180  1.00  0.00            
ATOM     62  H29 BCD     1      16.930   6.300  28.670  1.00  0.00            
ATOM     63  H30 BCD     1      17.120   3.520  28.600  1.00  0.00            
ATOM     64  C19 BCD     1      22.990   5.270  22.380  1.00  0.00            
ATOM     65  O16 BCD     1      22.940   6.740  22.670  1.00  0.00            
ATOM     66  C20 BCD     1      21.700   4.850  21.730  1.00  0.00            
ATOM     67  O17 BCD     1      21.830   5.600  20.540  1.00  0.00            
ATOM     68  C21 BCD     1      20.490   5.150  22.640  1.00  0.00            
ATOM     69  O18 BCD     1      19.260   4.720  22.030  1.00  0.00            
ATOM     70  C22 BCD     1      20.720   4.460  23.980  1.00  0.00            
ATOM     71  C23 BCD     1      22.080   4.840  24.550  1.00  0.00            
ATOM     72  O19 BCD     1      23.100   4.560  23.550  1.00  0.00            
ATOM     73  C24 BCD     1      22.370   4.100  25.870  1.00  0.00            
ATOM     74  O20 BCD     1      23.560   4.480  26.480  1.00  0.00            
ATOM     75  H31 BCD     1      23.830   4.910  21.780  1.00  0.00            
ATOM     76  H32 BCD     1      21.850   3.780  21.500  1.00  0.00            
ATOM     77  H33 BCD     1      21.260   5.210  19.880  1.00  0.00            
ATOM     78  H34 BCD     1      20.440   6.250  22.750  1.00  0.00            
ATOM     79  H35 BCD     1      19.090   5.380  21.370  1.00  0.00            
ATOM     80  H36 BCD     1      20.630   3.390  23.770  1.00  0.00            
ATOM     81  H37 BCD     1      22.000   5.910  24.770  1.00  0.00            
ATOM     82  H38 BCD     1      21.470   4.210  26.480  1.00  0.00            
ATOM     83  H39 BCD     1      22.330   3.020  25.680  1.00  0.00            
ATOM     84  H40 BCD     1      24.310   4.310  25.910  1.00  0.00            
ATOM     85  C25 BCD     1      25.170  10.200  22.110  1.00  0.00            
ATOM     86  O21 BCD     1      24.040  11.080  22.030  1.00  0.00            
ATOM     87  C26 BCD     1      25.150   9.240  20.920  1.00  0.00            
ATOM     88  O22 BCD     1      25.050  10.060  19.760  1.00  0.00            
ATOM     89  C27 BCD     1      24.010   8.270  21.100  1.00  0.00            
ATOM     90  O23 BCD     1      24.060   7.260  20.090  1.00  0.00            
ATOM     91  C28 BCD     1      24.060   7.570  22.460  1.00  0.00            
ATOM     92  C29 BCD     1      24.240   8.590  23.560  1.00  0.00            
ATOM     93  O24 BCD     1      25.350   9.400  23.300  1.00  0.00            
ATOM     94  C30 BCD     1      24.340   8.000  24.920  1.00  0.00            
ATOM     95  O25 BCD     1      25.480   7.170  25.040  1.00  0.00            
ATOM     96  H41 BCD     1      26.060  10.820  21.980  1.00  0.00            
ATOM     97  H42 BCD     1      26.060   8.630  20.950  1.00  0.00            
ATOM     98  H43 BCD     1      25.000   9.480  19.000  1.00  0.00            
ATOM     99  H44 BCD     1      23.070   8.830  21.060  1.00  0.00            
ATOM    100  H45 BCD     1      23.300   6.730  20.330  1.00  0.00            
ATOM    101  H46 BCD     1      24.950   6.930  22.500  1.00  0.00            
ATOM    102  H47 BCD     1      23.340   9.220  23.600  1.00  0.00            
ATOM    103  H48 BCD     1      24.310   8.720  25.740  1.00  0.00            
ATOM    104  H49 BCD     1      23.490   7.320  25.080  1.00  0.00            
ATOM    105  H50 BCD     1      25.980   7.630  25.710  1.00  0.00            
ATOM    106  C31 BCD     1      22.790  14.760  22.870  1.00  0.00            
ATOM    107  O26 BCD     1      21.490  14.130  22.910  1.00  0.00            
ATOM    108  C32 BCD     1      23.380  14.580  21.480  1.00  0.00            
ATOM    109  O27 BCD     1      22.640  15.180  20.500  1.00  0.00            
ATOM    110  C33 BCD     1      23.720  13.120  21.160  1.00  0.00            
ATOM    111  C34 BCD     1      24.340  12.440  22.380  1.00  0.00            
ATOM    112  C35 BCD     1      23.840  12.800  23.770  1.00  0.00            
ATOM    113  O28 BCD     1      23.700  14.250  23.860  1.00  0.00            
ATOM    114  C36 BCD     1      24.680  12.330  24.900  1.00  0.00            
ATOM    115  O29 BCD     1      25.990  12.840  24.940  1.00  0.00            
ATOM    116  O30 BCD     1      24.570  12.950  20.070  1.00  0.00            
ATOM    117  H51 BCD     1      22.690  15.830  23.090  1.00  0.00            
ATOM    118  H52 BCD     1      24.340  15.100  21.590  1.00  0.00            
ATOM    119  H53 BCD     1      21.740  14.860  20.410  1.00  0.00            
ATOM    120  H54 BCD     1      22.740  12.650  21.020  1.00  0.00            
ATOM    121  H55 BCD     1      24.670  12.010  19.890  1.00  0.00            
ATOM    122  H56 BCD     1      25.400  12.720  22.330  1.00  0.00            
ATOM    123  H57 BCD     1      22.890  12.270  23.820  1.00  0.00            
ATOM    124  H58 BCD     1      24.060  12.310  25.810  1.00  0.00            
ATOM    125  H59 BCD     1      24.730  11.250  24.730  1.00  0.00            
ATOM    126  H60 BCD     1      26.580  12.240  25.410  1.00  0.00            
ATOM    127  C37 BCD     1      17.500  14.770  22.510  1.00  0.00            
ATOM    128  O31 BCD     1      17.190  13.550  23.090  1.00  0.00            
ATOM    129  C38 BCD     1      18.150  14.530  21.180  1.00  0.00            
ATOM    130  O32 BCD     1      17.310  13.680  20.390  1.00  0.00            
ATOM    131  C39 BCD     1      19.580  13.930  21.420  1.00  0.00            
ATOM    132  O33 BCD     1      20.320  13.650  20.210  1.00  0.00            
ATOM    133  C40 BCD     1      20.280  14.810  22.430  1.00  0.00            
ATOM    134  C41 BCD     1      19.510  15.190  23.730  1.00  0.00            
ATOM    135  O34 BCD     1      18.280  15.660  23.310  1.00  0.00            
ATOM    136  C42 BCD     1      20.180  16.270  24.590  1.00  0.00            
ATOM    137  O35 BCD     1      20.520  17.520  23.960  1.00  0.00            
ATOM    138  H61 BCD     1      16.530  15.220  22.250  1.00  0.00            
ATOM    139  H62 BCD     1      18.250  15.430  20.540  1.00  0.00            
ATOM    140  H63 BCD     1      17.780  13.460  19.580  1.00  0.00            
ATOM    141  H64 BCD     1      19.590  13.020  22.020  1.00  0.00            
ATOM    142  H65 BCD     1      20.570  12.720  20.220  1.00  0.00            
ATOM    143  H66 BCD     1      20.600  15.750  21.970  1.00  0.00            
ATOM    144  H67 BCD     1      19.310  14.260  24.270  1.00  0.00            
ATOM    145  H68 BCD     1      19.590  16.510  25.480  1.00  0.00            
ATOM    146  H69 BCD     1      21.190  15.900  24.810  1.00  0.00            
ATOM    147  H70 BCD     1      19.840  17.720  23.320  1.00  0.00            
ATOM    148  O1  FY5     2      19.860  10.990  20.480  1.00  0.00            
ATOM    149  C1  FY5     2      19.480  10.390  21.460  1.00  0.00            
ATOM    150  C2  FY5     2      20.300  10.480  22.590  1.00  0.00            
ATOM    151  C3  FY5     2      19.850   9.900  23.750  1.00  0.00            
ATOM    152  C4  FY5     2      20.600  10.240  25.030  1.00  0.00            
ATOM    153  C5  FY5     2      20.950   9.170  25.940  1.00  0.00            
ATOM    154  C6  FY5     2      21.670   9.480  27.150  1.00  0.00            
ATOM    155  C7  FY5     2      22.070  10.760  27.420  1.00  0.00            
ATOM    156  C8  FY5     2      21.680  11.840  26.530  1.00  0.00            
ATOM    157  C9  FY5     2      20.980  11.560  25.330  1.00  0.00            
ATOM    158  O2  FY5     2      18.920   8.930  23.780  1.00  0.00            
ATOM    159  C10 FY5     2      17.960   9.100  22.860  1.00  0.00            
ATOM    160  C11 FY5     2      16.770   8.470  23.060  1.00  0.00            
ATOM    161  C12 FY5     2      15.810   8.450  22.050  1.00  0.00            
ATOM    162  O3  FY5     2      14.680   7.780  22.230  1.00  0.00            
ATOM    163  C13 FY5     2      16.080   9.050  20.770  1.00  0.00            
ATOM    164  O4  FY5     2      15.280   8.920  19.710  1.00  0.00            
ATOM    165  C14 FY5     2      17.220   9.770  20.650  1.00  0.00            
ATOM    166  O5  FY5     2      17.440  10.430  19.470  1.00  0.00            
ATOM    167  C15 FY5     2      18.180   9.700  21.630  1.00  0.00            
ATOM    168  H1  FY5     2      21.180  11.110  22.630  1.00  0.00            
ATOM    169  H2  FY5     2      20.710   8.130  25.720  1.00  0.00            
ATOM    170  H3  FY5     2      21.890   8.690  27.860  1.00  0.00            
ATOM    171  H4  FY5     2      22.650  10.920  28.330  1.00  0.00            
ATOM    172  H5  FY5     2      22.070  12.820  26.780  1.00  0.00            
ATOM    173  H6  FY5     2      20.680  12.380  24.680  1.00  0.00            
ATOM    174  H7  FY5     2      16.610   7.810  23.910  1.00  0.00            
ATOM    175  H8  FY5     2      14.240   7.820  21.360  1.00  0.00            
ATOM    176  H9  FY5     2      15.800   9.370  19.020  1.00  0.00            
ATOM    177  H10 FY5     2      18.310  10.860  19.570  1.00  0.00            
TER
ENDMDL
MODEL        1
ATOM      1  C1  BCD     1      28.170  19.620  25.210  1.00  0.00            
ATOM      2  O1  BCD     1      26.930  20.270  25.280  1.00  0.00            
ATOM      3  C2  BCD     1      28.020  18.060  25.370  1.00  0.00            
ATOM      4  O2  BCD     1      27.130  17.580  24.360  1.00  0.00            
ATOM      5  C3  BCD     1      27.480  17.650  26.770  1.00  0.00            
ATOM      6  O3  BCD     1      27.410  16.240  26.900  1.00  0.00            
ATOM      7  C4  BCD     1      28.350  18.360  27.780  1.00  0.00            
ATOM      8  C5  BCD     1      28.620  19.840  27.560  1.00  0.00            
ATOM      9  O4  BCD     1      29.100  20.080  26.220  1.00  0.00            
ATOM     10  C6  BCD     1      29.660  20.480  28.500  1.00  0.00            
ATOM     11  O5  BCD     1      29.830  21.840  28.200  1.00  0.00            
ATOM     12  H1  BCD     1      28.760  19.890  24.320  1.00  0.00            
ATOM     13  H2  BCD     1      29.000  17.580  25.350  1.00  0.00            
ATOM     14  H3  BCD     1      26.870  18.310  23.790  1.00  0.00            
ATOM     15  H4  BCD     1      26.470  18.070  26.920  1.00  0.00            
ATOM     16  H5  BCD     1      26.680  15.870  26.400  1.00  0.00            
ATOM     17  H6  BCD     1      29.300  17.850  27.590  1.00  0.00            
ATOM     18  H7  BCD     1      27.650  20.340  27.650  1.00  0.00            
ATOM     19  H8  BCD     1      29.310  20.390  29.530  1.00  0.00            
ATOM     20  H9  BCD     1      30.550  19.870  28.320  1.00  0.00            
ATOM     21  H10 BCD     1      30.660  21.970  27.740  1.00  0.00            
ATOM     22  C7  BCD     1      24.480  22.990  23.710  1.00  0.00            
ATOM     23  O6  BCD     1      23.620  22.500  24.720  1.00  0.00            
ATOM     24  C8  BCD     1      24.850  21.900  22.730  1.00  0.00            
ATOM     25  O7  BCD     1      23.710  21.440  22.000  1.00  0.00            
ATOM     26  C9  BCD     1      25.550  20.730  23.430  1.00  0.00            
ATOM     27  O8  BCD     1      26.120  19.660  22.590  1.00  0.00            
ATOM     28  C10 BCD     1      26.720  21.250  24.260  1.00  0.00            
ATOM     29  C11 BCD     1      26.490  22.590  25.030  1.00  0.00            
ATOM     30  O9  BCD     1      25.710  23.470  24.230  1.00  0.00            
ATOM     31  C12 BCD     1      27.790  23.270  25.440  1.00  0.00            
ATOM     32  O10 BCD     1      28.510  23.690  24.270  1.00  0.00            
ATOM     33  H11 BCD     1      23.970  23.810  23.180  1.00  0.00            
ATOM     34  H12 BCD     1      25.570  22.320  22.010  1.00  0.00            
ATOM     35  H13 BCD     1      24.060  20.800  21.380  1.00  0.00            
ATOM     36  H14 BCD     1      24.810  20.310  24.130  1.00  0.00            
ATOM     37  H15 BCD     1      26.700  20.020  21.910  1.00  0.00            
ATOM     38  H16 BCD     1      27.600  21.240  23.610  1.00  0.00            
ATOM     39  H17 BCD     1      25.890  22.380  25.930  1.00  0.00            
ATOM     40  H18 BCD     1      27.540  24.010  26.210  1.00  0.00            
ATOM     41  H19 BCD     1      28.460  22.520  25.870  1.00  0.00            
ATOM     42  H20 BCD     1      29.060  22.950  24.010  1.00  0.00            
ATOM     43  C13 BCD     1      19.930  23.750  26.110  1.00  0.00            
ATOM     44  O11 BCD     1      19.460  22.470  26.560  1.00  0.00            
ATOM     45  C14 BCD     1      20.170  23.720  24.620  1.00  0.00            
ATOM     46  O12 BCD     1      18.970  23.300  23.990  1.00  0.00            
ATOM     47  C15 BCD     1      21.380  22.870  24.200  1.00  0.00            
ATOM     48  O13 BCD     1      21.590  23.030  22.790  1.00  0.00            
ATOM     49  C16 BCD     1      22.520  23.320  25.040  1.00  0.00            
ATOM     50  C17 BCD     1      22.260  23.260  26.530  1.00  0.00            
ATOM     51  O14 BCD     1      21.190  24.130  26.770  1.00  0.00            
ATOM     52  C18 BCD     1      23.470  23.720  27.310  1.00  0.00            
ATOM     53  O15 BCD     1      23.800  25.040  27.030  1.00  0.00            
ATOM     54  H21 BCD     1      19.260  24.580  26.350  1.00  0.00            
ATOM     55  H22 BCD     1      20.400  24.740  24.270  1.00  0.00            
ATOM     56  H23 BCD     1      18.930  23.710  23.130  1.00  0.00            
ATOM     57  H24 BCD     1      21.150  21.860  24.570  1.00  0.00            
ATOM     58  H25 BCD     1      22.360  22.520  22.510  1.00  0.00            
ATOM     59  H26 BCD     1      22.760  24.340  24.710  1.00  0.00            
ATOM     60  H27 BCD     1      22.180  22.200  26.810  1.00  0.00            
ATOM     61  H28 BCD     1      23.420  23.640  28.400  1.00  0.00            
ATOM     62  H29 BCD     1      24.340  23.100  27.040  1.00  0.00            
ATOM     63  H30 BCD     1      24.680  25.240  27.360  1.00  0.00            
ATOM     64  C19 BCD     1      17.140  20.790  29.460  1.00  0.00            
ATOM     65  O16 BCD     1      18.200  19.890  29.540  1.00  0.00            
ATOM     66  C20 BCD     1      16.570  20.790  28.070  1.00  0.00            
ATOM     67  O17 BCD     1      15.910  19.560  27.850  1.00  0.00            
ATOM     68  C21 BCD     1      17.680  21.040  26.980  1.00  0.00            
ATOM     69  O18 BCD     1      17.120  21.180  25.730  1.00  0.00            
ATOM     70  C22 BCD     1      18.340  22.320  27.380  1.00  0.00            
ATOM     71  C23 BCD     1      18.720  22.470  28.880  1.00  0.00            
ATOM     72  O19 BCD     1      17.630  22.090  29.690  1.00  0.00            
ATOM     73  C24 BCD     1      19.160  23.900  29.300  1.00  0.00            
ATOM     74  O20 BCD     1      19.430  23.980  30.710  1.00  0.00            
ATOM     75  H31 BCD     1      16.330  20.600  30.170  1.00  0.00            
ATOM     76  H32 BCD     1      15.780  21.540  28.050  1.00  0.00            
ATOM     77  H33 BCD     1      15.700  19.650  26.910  1.00  0.00            
ATOM     78  H34 BCD     1      18.410  20.220  27.030  1.00  0.00            
ATOM     79  H35 BCD     1      17.790  21.050  25.060  1.00  0.00            
ATOM     80  H36 BCD     1      17.680  23.190  27.320  1.00  0.00            
ATOM     81  H37 BCD     1      19.580  21.800  28.990  1.00  0.00            
ATOM     82  H38 BCD     1      19.930  24.370  28.680  1.00  0.00            
ATOM     83  H39 BCD     1      18.310  24.570  29.130  1.00  0.00            
ATOM     84  H40 BCD     1      19.260  24.900  30.910  1.00  0.00            
ATOM     85  C25 BCD     1      19.490  16.810  31.970  1.00  0.00            
ATOM     86  O21 BCD     1      20.860  17.180  31.690  1.00  0.00            
ATOM     87  C26 BCD     1      18.700  16.320  30.690  1.00  0.00            
ATOM     88  O22 BCD     1      19.400  15.200  30.060  1.00  0.00            
ATOM     89  C27 BCD     1      18.630  17.530  29.700  1.00  0.00            
ATOM     90  O23 BCD     1      17.940  17.250  28.440  1.00  0.00            
ATOM     91  C28 BCD     1      18.020  18.800  30.420  1.00  0.00            
ATOM     92  C29 BCD     1      18.750  19.070  31.730  1.00  0.00            
ATOM     93  O24 BCD     1      18.800  17.870  32.540  1.00  0.00            
ATOM     94  C30 BCD     1      18.130  20.220  32.570  1.00  0.00            
ATOM     95  O25 BCD     1      16.810  19.960  32.810  1.00  0.00            
ATOM     96  H41 BCD     1      19.530  15.950  32.640  1.00  0.00            
ATOM     97  H42 BCD     1      17.660  16.070  30.970  1.00  0.00            
ATOM     98  H43 BCD     1      19.080  15.140  29.160  1.00  0.00            
ATOM     99  H44 BCD     1      19.690  17.760  29.540  1.00  0.00            
ATOM    100  H45 BCD     1      17.280  17.940  28.300  1.00  0.00            
ATOM    101  H46 BCD     1      16.960  18.530  30.530  1.00  0.00            
ATOM    102  H47 BCD     1      19.800  19.330  31.540  1.00  0.00            
ATOM    103  H48 BCD     1      18.740  20.300  33.470  1.00  0.00            
ATOM    104  H49 BCD     1      18.270  21.170  32.030  1.00  0.00            
ATOM    105  H50 BCD     1      16.450  20.780  33.160  1.00  0.00            
ATOM    106  C31 BCD     1      24.520  16.580  33.160  1.00  0.00            
ATOM    107  O26 BCD     1      25.020  16.870  31.840  1.00  0.00            
ATOM    108  C32 BCD     1      23.750  15.300  32.930  1.00  0.00            
ATOM    109  O27 BCD     1      24.500  14.220  32.590  1.00  0.00            
ATOM    110  C33 BCD     1      22.590  15.590  31.980  1.00  0.00            
ATOM    111  C34 BCD     1      21.800  16.710  32.610  1.00  0.00            
ATOM    112  C35 BCD     1      22.600  17.970  32.960  1.00  0.00            
ATOM    113  O28 BCD     1      23.670  17.550  33.760  1.00  0.00            
ATOM    114  C36 BCD     1      21.800  19.010  33.760  1.00  0.00            
ATOM    115  O29 BCD     1      22.530  20.090  34.380  1.00  0.00            
ATOM    116  O30 BCD     1      21.690  14.520  31.720  1.00  0.00            
ATOM    117  H51 BCD     1      25.330  16.370  33.870  1.00  0.00            
ATOM    118  H52 BCD     1      23.270  15.090  33.890  1.00  0.00            
ATOM    119  H53 BCD     1      24.140  13.440  33.030  1.00  0.00            
ATOM    120  H54 BCD     1      23.040  15.910  31.030  1.00  0.00            
ATOM    121  H55 BCD     1      20.980  14.820  31.150  1.00  0.00            
ATOM    122  H56 BCD     1      21.290  16.330  33.500  1.00  0.00            
ATOM    123  H57 BCD     1      22.930  18.490  32.050  1.00  0.00            
ATOM    124  H58 BCD     1      21.000  19.350  33.100  1.00  0.00            
ATOM    125  H59 BCD     1      21.330  18.520  34.620  1.00  0.00            
ATOM    126  H60 BCD     1      21.870  20.720  34.670  1.00  0.00            
ATOM    127  C37 BCD     1      28.560  17.620  30.010  1.00  0.00            
ATOM    128  O31 BCD     1      27.780  18.190  29.000  1.00  0.00            
ATOM    129  C38 BCD     1      28.240  16.190  30.150  1.00  0.00            
ATOM    130  O32 BCD     1      28.710  15.410  28.970  1.00  0.00            
ATOM    131  C39 BCD     1      26.770  16.000  30.430  1.00  0.00            
ATOM    132  O33 BCD     1      26.510  14.560  30.630  1.00  0.00            
ATOM    133  C40 BCD     1      26.480  16.830  31.730  1.00  0.00            
ATOM    134  C41 BCD     1      27.040  18.280  31.700  1.00  0.00            
ATOM    135  O34 BCD     1      28.340  18.250  31.240  1.00  0.00            
ATOM    136  C42 BCD     1      26.910  19.010  33.010  1.00  0.00            
ATOM    137  O35 BCD     1      27.610  18.310  34.010  1.00  0.00            
ATOM    138  H61 BCD     1      29.620  17.750  29.750  1.00  0.00            
ATOM    139  H62 BCD     1      28.740  15.740  31.020  1.00  0.00            
ATOM    140  H63 BCD     1      28.210  15.670  28.200  1.00  0.00            
ATOM    141  H64 BCD     1      26.130  16.430  29.640  1.00  0.00            
ATOM    142  H65 BCD     1      25.970  14.470  31.420  1.00  0.00            
ATOM    143  H66 BCD     1      27.050  16.310  32.510  1.00  0.00            
ATOM    144  H67 BCD     1      26.430  18.820  30.970  1.00  0.00            
ATOM    145  H68 BCD     1      27.430  19.970  32.860  1.00  0.00            
ATOM    146  H69 BCD     1      25.880  19.250  33.290  1.00  0.00            
ATOM    147  H70 BCD     1      27.740  18.880  34.770  1.00  0.00            
ATOM    148  O1  FY5     2      19.690  18.540  25.970  1.00  0.00            
ATOM    149  C1  FY5     2      20.620  18.220  26.610  1.00  0.00            
ATOM    150  C2  FY5     2      21.400  19.190  27.310  1.00  0.00            
ATOM    151  C3  FY5     2      22.380  18.750  28.160  1.00  0.00            
ATOM    152  C4  FY5     2      23.090  19.700  28.950  1.00  0.00            
ATOM    153  C5  FY5     2      22.330  20.430  29.900  1.00  0.00            
ATOM    154  C6  FY5     2      22.900  21.480  30.620  1.00  0.00            
ATOM    155  C7  FY5     2      24.300  21.740  30.480  1.00  0.00            
ATOM    156  C8  FY5     2      25.100  20.970  29.660  1.00  0.00            
ATOM    157  C9  FY5     2      24.490  19.980  28.870  1.00  0.00            
ATOM    158  O2  FY5     2      22.710  17.490  28.420  1.00  0.00            
ATOM    159  C10 FY5     2      21.990  16.510  27.750  1.00  0.00            
ATOM    160  C11 FY5     2      22.390  15.160  27.940  1.00  0.00            
ATOM    161  C12 FY5     2      21.740  14.170  27.270  1.00  0.00            
ATOM    162  O3  FY5     2      22.100  12.940  27.310  1.00  0.00            
ATOM    163  C13 FY5     2      20.600  14.420  26.450  1.00  0.00            
ATOM    164  O4  FY5     2      19.940  13.380  25.820  1.00  0.00            
ATOM    165  C14 FY5     2      20.260  15.740  26.280  1.00  0.00            
ATOM    166  O5  FY5     2      19.170  15.950  25.480  1.00  0.00            
ATOM    167  C15 FY5     2      21.010  16.820  26.810  1.00  0.00            
ATOM    168  H1  FY5     2      21.110  20.220  27.120  1.00  0.00            
ATOM    169  H2  FY5     2      21.260  20.280  29.930  1.00  0.00            
ATOM    170  H3  FY5     2      22.260  22.050  31.290  1.00  0.00            
ATOM    171  H4  FY5     2      24.800  22.510  31.070  1.00  0.00            
ATOM    172  H5  FY5     2      26.170  21.170  29.600  1.00  0.00            
ATOM    173  H6  FY5     2      25.100  19.390  28.190  1.00  0.00            
ATOM    174  H7  FY5     2      23.110  14.830  28.680  1.00  0.00            
ATOM    175  H8  FY5     2      21.690  12.510  26.540  1.00  0.00            
ATOM    176  H9  FY5     2      19.170  13.710  25.320  1.00  0.00            
ATOM    177  H10 FY5     2      19.080  16.910  25.550  1.00  0.00            
TER
ENDMDL
MODEL        1
ATOM      1  C1  BCD     1       9.410  10.690  31.260  1.00  0.00            
ATOM      2  O1  BCD     1       9.620  11.140  32.600  1.00  0.00            
ATOM      3  C2  BCD     1       9.860   9.190  31.160  1.00  0.00            
ATOM      4  O2  BCD     1       9.190   8.290  32.110  1.00  0.00            
ATOM      5  C3  BCD     1      11.410   9.150  31.310  1.00  0.00            
ATOM      6  O3  BCD     1      11.920   7.830  31.170  1.00  0.00            
ATOM      7  C4  BCD     1      12.120  10.070  30.400  1.00  0.00            
ATOM      8  C5  BCD     1      11.530  11.460  30.460  1.00  0.00            
ATOM      9  O4  BCD     1      10.130  11.390  30.280  1.00  0.00            
ATOM     10  C6  BCD     1      12.030  12.360  29.330  1.00  0.00            
ATOM     11  O5  BCD     1      11.180  13.470  29.090  1.00  0.00            
ATOM     12  H1  BCD     1       8.370  10.870  30.980  1.00  0.00            
ATOM     13  H2  BCD     1       9.620   8.930  30.120  1.00  0.00            
ATOM     14  H3  BCD     1       8.810   7.630  31.520  1.00  0.00            
ATOM     15  H4  BCD     1      11.550   9.480  32.350  1.00  0.00            
ATOM     16  H5  BCD     1      12.880   7.850  31.180  1.00  0.00            
ATOM     17  H6  BCD     1      11.980   9.640  29.400  1.00  0.00            
ATOM     18  H7  BCD     1      11.840  11.940  31.400  1.00  0.00            
ATOM     19  H8  BCD     1      13.040  12.680  29.640  1.00  0.00            
ATOM     20  H9  BCD     1      12.140  11.750  28.420  1.00  0.00            
ATOM     21  H10 BCD     1      10.320  13.130  28.830  1.00  0.00            
ATOM     22  C7  BCD     1       8.210  12.330  36.260  1.00  0.00            
ATOM     23  O6  BCD     1       9.520  13.010  36.340  1.00  0.00            
ATOM     24  C8  BCD     1       8.350  10.820  36.150  1.00  0.00            
ATOM     25  O7  BCD     1       9.010  10.320  37.270  1.00  0.00            
ATOM     26  C9  BCD     1       9.110  10.420  34.860  1.00  0.00            
ATOM     27  O8  BCD     1       9.260   9.000  34.660  1.00  0.00            
ATOM     28  C10 BCD     1       8.610  11.150  33.630  1.00  0.00            
ATOM     29  C11 BCD     1       8.230  12.580  33.820  1.00  0.00            
ATOM     30  O9  BCD     1       7.520  12.730  35.050  1.00  0.00            
ATOM     31  C12 BCD     1       7.340  13.070  32.640  1.00  0.00            
ATOM     32  O10 BCD     1       6.070  12.380  32.530  1.00  0.00            
ATOM     33  H11 BCD     1       7.560  12.530  37.120  1.00  0.00            
ATOM     34  H12 BCD     1       7.350  10.360  36.080  1.00  0.00            
ATOM     35  H13 BCD     1       9.230   9.430  37.010  1.00  0.00            
ATOM     36  H14 BCD     1      10.090  10.880  35.050  1.00  0.00            
ATOM     37  H15 BCD     1       9.270   8.770  33.730  1.00  0.00            
ATOM     38  H16 BCD     1       7.750  10.570  33.260  1.00  0.00            
ATOM     39  H17 BCD     1       9.110  13.240  33.800  1.00  0.00            
ATOM     40  H18 BCD     1       7.140  14.140  32.800  1.00  0.00            
ATOM     41  H19 BCD     1       7.810  12.950  31.660  1.00  0.00            
ATOM     42  H20 BCD     1       6.100  12.080  31.610  1.00  0.00            
ATOM     43  C13 BCD     1      11.010  16.270  38.600  1.00  0.00            
ATOM     44  O11 BCD     1      12.320  16.230  38.170  1.00  0.00            
ATOM     45  C14 BCD     1      10.650  14.980  39.370  1.00  0.00            
ATOM     46  O12 BCD     1      11.610  14.800  40.410  1.00  0.00            
ATOM     47  C15 BCD     1      10.600  13.800  38.410  1.00  0.00            
ATOM     48  O13 BCD     1      10.160  12.610  39.110  1.00  0.00            
ATOM     49  C16 BCD     1       9.560  14.130  37.300  1.00  0.00            
ATOM     50  C17 BCD     1       9.950  15.470  36.540  1.00  0.00            
ATOM     51  O14 BCD     1      10.090  16.560  37.470  1.00  0.00            
ATOM     52  C18 BCD     1       8.890  15.860  35.550  1.00  0.00            
ATOM     53  O15 BCD     1       9.320  17.050  34.910  1.00  0.00            
ATOM     54  H21 BCD     1      10.920  17.080  39.340  1.00  0.00            
ATOM     55  H22 BCD     1       9.690  15.180  39.870  1.00  0.00            
ATOM     56  H23 BCD     1      11.590  13.880  40.680  1.00  0.00            
ATOM     57  H24 BCD     1      11.650  13.720  38.090  1.00  0.00            
ATOM     58  H25 BCD     1       9.920  11.980  38.430  1.00  0.00            
ATOM     59  H26 BCD     1       8.580  14.280  37.760  1.00  0.00            
ATOM     60  H27 BCD     1      10.850  15.290  35.930  1.00  0.00            
ATOM     61  H28 BCD     1       8.740  15.060  34.820  1.00  0.00            
ATOM     62  H29 BCD     1       7.960  16.080  36.090  1.00  0.00            
ATOM     63  H30 BCD     1      10.250  16.920  34.720  1.00  0.00            
ATOM     64  C19 BCD     1      16.010  18.140  38.210  1.00  0.00            
ATOM     65  O16 BCD     1      16.550  17.010  37.600  1.00  0.00            
ATOM     66  C20 BCD     1      15.470  17.780  39.520  1.00  0.00            
ATOM     67  O17 BCD     1      16.430  17.240  40.440  1.00  0.00            
ATOM     68  C21 BCD     1      14.260  16.870  39.390  1.00  0.00            
ATOM     69  O18 BCD     1      13.710  16.550  40.630  1.00  0.00            
ATOM     70  C22 BCD     1      13.190  17.340  38.400  1.00  0.00            
ATOM     71  C23 BCD     1      13.860  17.780  37.070  1.00  0.00            
ATOM     72  O19 BCD     1      14.980  18.690  37.390  1.00  0.00            
ATOM     73  C24 BCD     1      12.810  18.450  36.150  1.00  0.00            
ATOM     74  O20 BCD     1      13.320  18.540  34.850  1.00  0.00            
ATOM     75  H31 BCD     1      16.800  18.900  38.240  1.00  0.00            
ATOM     76  H32 BCD     1      15.120  18.740  39.930  1.00  0.00            
ATOM     77  H33 BCD     1      15.900  16.620  40.950  1.00  0.00            
ATOM     78  H34 BCD     1      14.730  15.920  39.090  1.00  0.00            
ATOM     79  H35 BCD     1      12.940  15.990  40.470  1.00  0.00            
ATOM     80  H36 BCD     1      12.670  18.250  38.720  1.00  0.00            
ATOM     81  H37 BCD     1      14.180  16.840  36.590  1.00  0.00            
ATOM     82  H38 BCD     1      11.840  17.940  36.180  1.00  0.00            
ATOM     83  H39 BCD     1      12.680  19.480  36.500  1.00  0.00            
ATOM     84  H40 BCD     1      12.860  17.920  34.280  1.00  0.00            
ATOM     85  C25 BCD     1      19.520  15.570  35.340  1.00  0.00            
ATOM     86  O21 BCD     1      18.670  14.550  34.910  1.00  0.00            
ATOM     87  C26 BCD     1      19.680  15.450  36.840  1.00  0.00            
ATOM     88  O22 BCD     1      20.280  14.190  37.270  1.00  0.00            
ATOM     89  C27 BCD     1      18.370  15.760  37.570  1.00  0.00            
ATOM     90  O23 BCD     1      18.570  15.680  38.990  1.00  0.00            
ATOM     91  C28 BCD     1      17.850  17.100  37.080  1.00  0.00            
ATOM     92  C29 BCD     1      17.770  17.200  35.560  1.00  0.00            
ATOM     93  O24 BCD     1      19.080  16.860  34.960  1.00  0.00            
ATOM     94  C30 BCD     1      17.180  18.570  35.170  1.00  0.00            
ATOM     95  O25 BCD     1      17.870  19.740  35.640  1.00  0.00            
ATOM     96  H41 BCD     1      20.520  15.460  34.900  1.00  0.00            
ATOM     97  H42 BCD     1      20.430  16.190  37.150  1.00  0.00            
ATOM     98  H43 BCD     1      19.570  13.550  37.160  1.00  0.00            
ATOM     99  H44 BCD     1      17.600  15.010  37.360  1.00  0.00            
ATOM    100  H45 BCD     1      17.780  15.970  39.450  1.00  0.00            
ATOM    101  H46 BCD     1      18.460  17.900  37.520  1.00  0.00            
ATOM    102  H47 BCD     1      17.030  16.430  35.300  1.00  0.00            
ATOM    103  H48 BCD     1      17.240  18.600  34.070  1.00  0.00            
ATOM    104  H49 BCD     1      16.090  18.500  35.330  1.00  0.00            
ATOM    105  H50 BCD     1      17.250  20.460  35.780  1.00  0.00            
ATOM    106  C31 BCD     1      18.780  11.000  32.700  1.00  0.00            
ATOM    107  O26 BCD     1      17.440  11.100  32.260  1.00  0.00            
ATOM    108  C32 BCD     1      18.950  10.880  34.170  1.00  0.00            
ATOM    109  O27 BCD     1      18.170   9.780  34.670  1.00  0.00            
ATOM    110  C33 BCD     1      18.570  12.160  34.930  1.00  0.00            
ATOM    111  C34 BCD     1      19.310  13.430  34.340  1.00  0.00            
ATOM    112  C35 BCD     1      19.110  13.480  32.880  1.00  0.00            
ATOM    113  O28 BCD     1      19.580  12.210  32.270  1.00  0.00            
ATOM    114  C36 BCD     1      19.930  14.600  32.240  1.00  0.00            
ATOM    115  O29 BCD     1      21.350  14.280  32.190  1.00  0.00            
ATOM    116  O30 BCD     1      18.870  12.070  36.340  1.00  0.00            
ATOM    117  H51 BCD     1      19.220  10.130  32.190  1.00  0.00            
ATOM    118  H52 BCD     1      19.990  10.610  34.390  1.00  0.00            
ATOM    119  H53 BCD     1      18.250   9.850  35.620  1.00  0.00            
ATOM    120  H54 BCD     1      17.510  12.440  34.850  1.00  0.00            
ATOM    121  H55 BCD     1      18.280  11.480  36.800  1.00  0.00            
ATOM    122  H56 BCD     1      20.390  13.440  34.530  1.00  0.00            
ATOM    123  H57 BCD     1      18.030  13.610  32.720  1.00  0.00            
ATOM    124  H58 BCD     1      19.580  14.980  31.280  1.00  0.00            
ATOM    125  H59 BCD     1      19.910  15.480  32.890  1.00  0.00            
ATOM    126  H60 BCD     1      21.860  14.810  31.570  1.00  0.00            
ATOM    127  C37 BCD     1      14.540   9.720  29.770  1.00  0.00            
ATOM    128  O31 BCD     1      13.550  10.140  30.780  1.00  0.00            
ATOM    129  C38 BCD     1      15.400   8.700  30.470  1.00  0.00            
ATOM    130  O32 BCD     1      14.600   7.650  30.980  1.00  0.00            
ATOM    131  C39 BCD     1      16.230   9.240  31.580  1.00  0.00            
ATOM    132  O33 BCD     1      17.060   8.270  32.250  1.00  0.00            
ATOM    133  C40 BCD     1      17.090  10.440  31.040  1.00  0.00            
ATOM    134  C41 BCD     1      16.190  11.440  30.250  1.00  0.00            
ATOM    135  O34 BCD     1      15.280  10.820  29.330  1.00  0.00            
ATOM    136  C42 BCD     1      17.040  12.400  29.350  1.00  0.00            
ATOM    137  O35 BCD     1      17.880  11.650  28.450  1.00  0.00            
ATOM    138  H61 BCD     1      13.950   9.350  28.930  1.00  0.00            
ATOM    139  H62 BCD     1      15.990   8.280  29.640  1.00  0.00            
ATOM    140  H63 BCD     1      15.180   7.010  31.390  1.00  0.00            
ATOM    141  H64 BCD     1      15.510   9.660  32.300  1.00  0.00            
ATOM    142  H65 BCD     1      17.400   8.780  32.990  1.00  0.00            
ATOM    143  H66 BCD     1      17.970  10.130  30.460  1.00  0.00            
ATOM    144  H67 BCD     1      15.680  12.080  30.980  1.00  0.00            
ATOM    145  H68 BCD     1      16.490  13.110  28.730  1.00  0.00            
ATOM    146  H69 BCD     1      17.650  12.960  30.070  1.00  0.00            
ATOM    147  H70 BCD     1      18.650  12.190  28.240  1.00  0.00            
ATOM    148  O1  FY5     2      13.110  11.020  33.900  1.00  0.00            
ATOM    149  C1  FY5     2      13.590  12.100  34.230  1.00  0.00            
ATOM    150  C2  FY5     2      14.100  12.980  33.250  1.00  0.00            
ATOM    151  C3  FY5     2      14.710  14.090  33.650  1.00  0.00            
ATOM    152  C4  FY5     2      15.090  15.030  32.550  1.00  0.00            
ATOM    153  C5  FY5     2      14.240  15.160  31.450  1.00  0.00            
ATOM    154  C6  FY5     2      14.440  16.280  30.550  1.00  0.00            
ATOM    155  C7  FY5     2      15.550  17.150  30.700  1.00  0.00            
ATOM    156  C8  FY5     2      16.470  16.870  31.730  1.00  0.00            
ATOM    157  C9  FY5     2      16.250  15.820  32.640  1.00  0.00            
ATOM    158  O2  FY5     2      14.770  14.600  34.850  1.00  0.00            
ATOM    159  C10 FY5     2      14.460  13.660  35.860  1.00  0.00            
ATOM    160  C11 FY5     2      14.740  14.000  37.210  1.00  0.00            
ATOM    161  C12 FY5     2      14.340  13.220  38.230  1.00  0.00            
ATOM    162  O3  FY5     2      14.640  13.540  39.470  1.00  0.00            
ATOM    163  C13 FY5     2      13.720  11.990  37.950  1.00  0.00            
ATOM    164  O4  FY5     2      13.230  11.170  38.940  1.00  0.00            
ATOM    165  C14 FY5     2      13.400  11.640  36.630  1.00  0.00            
ATOM    166  O5  FY5     2      12.560  10.530  36.440  1.00  0.00            
ATOM    167  C15 FY5     2      13.790  12.480  35.620  1.00  0.00            
ATOM    168  H1  FY5     2      14.030  12.610  32.230  1.00  0.00            
ATOM    169  H2  FY5     2      13.370  14.520  31.310  1.00  0.00            
ATOM    170  H3  FY5     2      13.770  16.380  29.700  1.00  0.00            
ATOM    171  H4  FY5     2      15.680  17.950  29.980  1.00  0.00            
ATOM    172  H5  FY5     2      17.320  17.550  31.790  1.00  0.00            
ATOM    173  H6  FY5     2      16.950  15.600  33.440  1.00  0.00            
ATOM    174  H7  FY5     2      15.310  14.890  37.480  1.00  0.00            
ATOM    175  H8  FY5     2      14.230  12.820  39.990  1.00  0.00            
ATOM    176  H9  FY5     2      12.670  10.470  38.560  1.00  0.00            
ATOM    177  H10 FY5     2      12.380  10.510  35.490  1.00  0.00            
TER
ENDMDL
MODEL        1
ATOM      1  C1  BCD     1      23.010  18.360  23.530  1.00  0.00            
ATOM      2  O1  BCD     1      22.790  17.050  23.050  1.00  0.00            
ATOM      3  C2  BCD     1      24.360  18.880  22.990  1.00  0.00            
ATOM      4  O2  BCD     1      24.430  18.660  21.590  1.00  0.00            
ATOM      5  C3  BCD     1      25.530  18.180  23.650  1.00  0.00            
ATOM      6  O3  BCD     1      26.730  18.800  23.220  1.00  0.00            
ATOM      7  C4  BCD     1      25.330  18.190  25.190  1.00  0.00            
ATOM      8  C5  BCD     1      23.890  17.670  25.560  1.00  0.00            
ATOM      9  O4  BCD     1      22.850  18.420  24.940  1.00  0.00            
ATOM     10  C6  BCD     1      23.660  17.450  27.100  1.00  0.00            
ATOM     11  O5  BCD     1      24.140  18.480  27.920  1.00  0.00            
ATOM     12  H1  BCD     1      22.290  19.020  23.040  1.00  0.00            
ATOM     13  H2  BCD     1      24.410  19.930  23.320  1.00  0.00            
ATOM     14  H3  BCD     1      25.350  18.900  21.440  1.00  0.00            
ATOM     15  H4  BCD     1      25.510  17.130  23.320  1.00  0.00            
ATOM     16  H5  BCD     1      27.510  18.550  23.730  1.00  0.00            
ATOM     17  H6  BCD     1      25.450  19.220  25.570  1.00  0.00            
ATOM     18  H7  BCD     1      23.860  16.630  25.220  1.00  0.00            
ATOM     19  H8  BCD     1      22.610  17.300  27.370  1.00  0.00            
ATOM     20  H9  BCD     1      24.170  16.520  27.380  1.00  0.00            
ATOM     21  H10 BCD     1      23.730  19.240  27.500  1.00  0.00            
ATOM     22  C7  BCD     1      20.300  14.620  20.930  1.00  0.00            
ATOM     23  O6  BCD     1      21.520  13.860  20.980  1.00  0.00            
ATOM     24  C8  BCD     1      20.520  15.980  20.270  1.00  0.00            
ATOM     25  O7  BCD     1      20.700  15.860  18.890  1.00  0.00            
ATOM     26  C9  BCD     1      21.710  16.700  21.000  1.00  0.00            
ATOM     27  O8  BCD     1      21.960  18.070  20.550  1.00  0.00            
ATOM     28  C10 BCD     1      21.550  16.730  22.480  1.00  0.00            
ATOM     29  C11 BCD     1      21.020  15.430  23.140  1.00  0.00            
ATOM     30  O9  BCD     1      19.930  14.860  22.360  1.00  0.00            
ATOM     31  C12 BCD     1      20.540  15.600  24.620  1.00  0.00            
ATOM     32  O10 BCD     1      19.480  16.500  24.770  1.00  0.00            
ATOM     33  H11 BCD     1      19.490  14.100  20.410  1.00  0.00            
ATOM     34  H12 BCD     1      19.580  16.500  20.510  1.00  0.00            
ATOM     35  H13 BCD     1      21.580  15.510  18.730  1.00  0.00            
ATOM     36  H14 BCD     1      22.530  16.020  20.750  1.00  0.00            
ATOM     37  H15 BCD     1      22.860  18.340  20.750  1.00  0.00            
ATOM     38  H16 BCD     1      20.830  17.550  22.610  1.00  0.00            
ATOM     39  H17 BCD     1      21.880  14.740  23.080  1.00  0.00            
ATOM     40  H18 BCD     1      20.310  14.670  25.140  1.00  0.00            
ATOM     41  H19 BCD     1      21.350  15.910  25.310  1.00  0.00            
ATOM     42  H20 BCD     1      19.280  16.300  25.690  1.00  0.00            
ATOM     43  C13 BCD     1      23.550  10.800  19.200  1.00  0.00            
ATOM     44  O11 BCD     1      24.360  10.790  20.370  1.00  0.00            
ATOM     45  C14 BCD     1      23.730  12.180  18.550  1.00  0.00            
ATOM     46  O12 BCD     1      25.130  12.410  18.220  1.00  0.00            
ATOM     47  C15 BCD     1      23.220  13.260  19.470  1.00  0.00            
ATOM     48  O13 BCD     1      23.250  14.610  18.840  1.00  0.00            
ATOM     49  C16 BCD     1      21.860  12.930  19.940  1.00  0.00            
ATOM     50  C17 BCD     1      21.650  11.480  20.500  1.00  0.00            
ATOM     51  O14 BCD     1      22.100  10.680  19.470  1.00  0.00            
ATOM     52  C18 BCD     1      20.250  11.260  20.850  1.00  0.00            
ATOM     53  O15 BCD     1      20.260  10.050  21.690  1.00  0.00            
ATOM     54  H21 BCD     1      23.830  10.020  18.490  1.00  0.00            
ATOM     55  H22 BCD     1      23.120  12.250  17.650  1.00  0.00            
ATOM     56  H23 BCD     1      25.150  12.600  17.280  1.00  0.00            
ATOM     57  H24 BCD     1      23.800  13.260  20.400  1.00  0.00            
ATOM     58  H25 BCD     1      24.110  14.750  18.440  1.00  0.00            
ATOM     59  H26 BCD     1      21.130  13.000  19.110  1.00  0.00            
ATOM     60  H27 BCD     1      22.230  11.330  21.420  1.00  0.00            
ATOM     61  H28 BCD     1      19.870  12.050  21.520  1.00  0.00            
ATOM     62  H29 BCD     1      19.490  11.220  20.060  1.00  0.00            
ATOM     63  H30 BCD     1      19.520  10.020  22.300  1.00  0.00            
ATOM     64  C19 BCD     1      27.250   8.600  22.420  1.00  0.00            
ATOM     65  O16 BCD     1      27.380   9.510  23.540  1.00  0.00            
ATOM     66  C20 BCD     1      27.670   9.190  21.080  1.00  0.00            
ATOM     67  O17 BCD     1      29.030   9.530  21.110  1.00  0.00            
ATOM     68  C21 BCD     1      26.690  10.330  20.830  1.00  0.00            
ATOM     69  O18 BCD     1      27.050  11.130  19.690  1.00  0.00            
ATOM     70  C22 BCD     1      25.290   9.740  20.590  1.00  0.00            
ATOM     71  C23 BCD     1      24.930   9.000  21.880  1.00  0.00            
ATOM     72  O19 BCD     1      25.920   8.100  22.260  1.00  0.00            
ATOM     73  C24 BCD     1      23.650   8.230  21.680  1.00  0.00            
ATOM     74  O20 BCD     1      23.940   7.130  20.710  1.00  0.00            
ATOM     75  H31 BCD     1      27.920   7.760  22.620  1.00  0.00            
ATOM     76  H32 BCD     1      27.560   8.450  20.270  1.00  0.00            
ATOM     77  H33 BCD     1      29.190  10.090  20.340  1.00  0.00            
ATOM     78  H34 BCD     1      26.570  11.060  21.640  1.00  0.00            
ATOM     79  H35 BCD     1      26.300  11.620  19.340  1.00  0.00            
ATOM     80  H36 BCD     1      25.240   9.120  19.680  1.00  0.00            
ATOM     81  H37 BCD     1      24.710   9.740  22.660  1.00  0.00            
ATOM     82  H38 BCD     1      23.150   7.840  22.570  1.00  0.00            
ATOM     83  H39 BCD     1      22.890   8.900  21.260  1.00  0.00            
ATOM     84  H40 BCD     1      23.060   6.960  20.360  1.00  0.00            
ATOM     85  C25 BCD     1      27.840   9.240  27.540  1.00  0.00            
ATOM     86  O21 BCD     1      28.490  10.490  27.690  1.00  0.00            
ATOM     87  C26 BCD     1      28.650   8.260  26.760  1.00  0.00            
ATOM     88  O22 BCD     1      30.000   7.980  27.160  1.00  0.00            
ATOM     89  C27 BCD     1      28.610   8.480  25.270  1.00  0.00            
ATOM     90  O23 BCD     1      29.160   7.330  24.540  1.00  0.00            
ATOM     91  C28 BCD     1      27.260   8.940  24.770  1.00  0.00            
ATOM     92  C29 BCD     1      26.590   9.980  25.590  1.00  0.00            
ATOM     93  O24 BCD     1      26.590   9.410  26.900  1.00  0.00            
ATOM     94  C30 BCD     1      25.180  10.330  25.230  1.00  0.00            
ATOM     95  O25 BCD     1      24.310   9.170  25.200  1.00  0.00            
ATOM     96  H41 BCD     1      27.540   8.870  28.530  1.00  0.00            
ATOM     97  H42 BCD     1      28.040   7.350  26.910  1.00  0.00            
ATOM     98  H43 BCD     1      30.440   8.820  26.960  1.00  0.00            
ATOM     99  H44 BCD     1      29.300   9.310  25.060  1.00  0.00            
ATOM    100  H45 BCD     1      28.730   6.540  24.860  1.00  0.00            
ATOM    101  H46 BCD     1      26.530   8.120  24.810  1.00  0.00            
ATOM    102  H47 BCD     1      27.210  10.890  25.570  1.00  0.00            
ATOM    103  H48 BCD     1      24.770  11.010  25.980  1.00  0.00            
ATOM    104  H49 BCD     1      25.150  10.810  24.240  1.00  0.00            
ATOM    105  H50 BCD     1      23.550   9.500  24.700  1.00  0.00            
ATOM    106  C31 BCD     1      28.620  13.770  29.890  1.00  0.00            
ATOM    107  O26 BCD     1      28.160  14.390  28.640  1.00  0.00            
ATOM    108  C32 BCD     1      29.970  13.120  29.710  1.00  0.00            
ATOM    109  O27 BCD     1      30.960  14.120  29.400  1.00  0.00            
ATOM    110  C33 BCD     1      29.920  11.970  28.700  1.00  0.00            
ATOM    111  C34 BCD     1      28.680  11.070  28.940  1.00  0.00            
ATOM    112  C35 BCD     1      27.370  11.740  29.370  1.00  0.00            
ATOM    113  O28 BCD     1      27.740  12.740  30.310  1.00  0.00            
ATOM    114  C36 BCD     1      26.480  10.770  30.070  1.00  0.00            
ATOM    115  O29 BCD     1      25.230  11.330  30.380  1.00  0.00            
ATOM    116  O30 BCD     1      31.100  11.210  28.680  1.00  0.00            
ATOM    117  H51 BCD     1      28.660  14.570  30.640  1.00  0.00            
ATOM    118  H52 BCD     1      30.190  12.690  30.690  1.00  0.00            
ATOM    119  H53 BCD     1      30.790  14.520  28.540  1.00  0.00            
ATOM    120  H54 BCD     1      29.710  12.470  27.750  1.00  0.00            
ATOM    121  H55 BCD     1      31.260  10.820  27.810  1.00  0.00            
ATOM    122  H56 BCD     1      28.890  10.270  29.660  1.00  0.00            
ATOM    123  H57 BCD     1      26.940  12.200  28.480  1.00  0.00            
ATOM    124  H58 BCD     1      26.220   9.920  29.420  1.00  0.00            
ATOM    125  H59 BCD     1      26.980  10.440  30.990  1.00  0.00            
ATOM    126  H60 BCD     1      25.400  12.030  31.020  1.00  0.00            
ATOM    127  C37 BCD     1      27.350  17.880  26.580  1.00  0.00            
ATOM    128  O31 BCD     1      26.320  17.350  25.790  1.00  0.00            
ATOM    129  C38 BCD     1      28.650  17.200  26.300  1.00  0.00            
ATOM    130  O32 BCD     1      28.890  17.060  24.890  1.00  0.00            
ATOM    131  C39 BCD     1      28.790  15.840  26.960  1.00  0.00            
ATOM    132  O33 BCD     1      30.200  15.550  26.890  1.00  0.00            
ATOM    133  C40 BCD     1      28.330  15.760  28.400  1.00  0.00            
ATOM    134  C41 BCD     1      26.940  16.510  28.490  1.00  0.00            
ATOM    135  O34 BCD     1      26.960  17.840  27.900  1.00  0.00            
ATOM    136  C42 BCD     1      26.600  16.670  29.940  1.00  0.00            
ATOM    137  O35 BCD     1      25.240  17.040  30.050  1.00  0.00            
ATOM    138  H61 BCD     1      27.430  18.960  26.430  1.00  0.00            
ATOM    139  H62 BCD     1      29.340  17.910  26.780  1.00  0.00            
ATOM    140  H63 BCD     1      29.820  16.880  24.710  1.00  0.00            
ATOM    141  H64 BCD     1      28.190  15.140  26.360  1.00  0.00            
ATOM    142  H65 BCD     1      30.470  15.320  25.990  1.00  0.00            
ATOM    143  H66 BCD     1      29.070  16.240  29.050  1.00  0.00            
ATOM    144  H67 BCD     1      26.200  15.870  27.980  1.00  0.00            
ATOM    145  H68 BCD     1      26.770  15.710  30.430  1.00  0.00            
ATOM    146  H69 BCD     1      27.310  17.420  30.300  1.00  0.00            
ATOM    147  H70 BCD     1      25.040  17.560  29.270  1.00  0.00            
ATOM    148  O1  FY5     2      25.790  14.940  21.450  1.00  0.00            
ATOM    149  C1  FY5     2      26.070  14.310  22.480  1.00  0.00            
ATOM    150  C2  FY5     2      25.070  14.230  23.470  1.00  0.00            
ATOM    151  C3  FY5     2      25.380  13.730  24.700  1.00  0.00            
ATOM    152  C4  FY5     2      24.290  13.520  25.630  1.00  0.00            
ATOM    153  C5  FY5     2      23.000  13.130  25.230  1.00  0.00            
ATOM    154  C6  FY5     2      22.020  12.720  26.130  1.00  0.00            
ATOM    155  C7  FY5     2      22.270  12.850  27.500  1.00  0.00            
ATOM    156  C8  FY5     2      23.500  13.390  27.880  1.00  0.00            
ATOM    157  C9  FY5     2      24.540  13.740  26.990  1.00  0.00            
ATOM    158  O2  FY5     2      26.640  13.350  25.080  1.00  0.00            
ATOM    159  C10 FY5     2      27.600  13.300  24.100  1.00  0.00            
ATOM    160  C11 FY5     2      28.790  12.820  24.480  1.00  0.00            
ATOM    161  C12 FY5     2      29.790  12.710  23.500  1.00  0.00            
ATOM    162  O3  FY5     2      30.970  12.210  23.910  1.00  0.00            
ATOM    163  C13 FY5     2      29.620  13.190  22.190  1.00  0.00            
ATOM    164  O4  FY5     2      30.710  13.400  21.340  1.00  0.00            
ATOM    165  C14 FY5     2      28.350  13.650  21.850  1.00  0.00            
ATOM    166  O5  FY5     2      28.190  14.140  20.610  1.00  0.00            
ATOM    167  C15 FY5     2      27.360  13.690  22.800  1.00  0.00            
ATOM    168  H1  FY5     2      24.120  14.720  23.320  1.00  0.00            
ATOM    169  H2  FY5     2      22.820  12.920  24.180  1.00  0.00            
ATOM    170  H3  FY5     2      21.080  12.310  25.780  1.00  0.00            
ATOM    171  H4  FY5     2      21.490  12.550  28.190  1.00  0.00            
ATOM    172  H5  FY5     2      23.660  13.440  28.950  1.00  0.00            
ATOM    173  H6  FY5     2      25.550  13.980  27.320  1.00  0.00            
ATOM    174  H7  FY5     2      29.060  12.480  25.480  1.00  0.00            
ATOM    175  H8  FY5     2      31.380  12.100  23.040  1.00  0.00            
ATOM    176  H9  FY5     2      30.680  14.350  21.150  1.00  0.00            
ATOM    177  H10 FY5     2      27.270  14.440  20.700  1.00  0.00            
TER
ENDMDL
MODEL        1
ATOM      1  C1  BCD     1      22.780  17.860  13.540  1.00  0.00            
ATOM      2  O1  BCD     1      22.740  17.710  12.140  1.00  0.00            
ATOM      3  C2  BCD     1      22.610  16.540  14.290  1.00  0.00            
ATOM      4  O2  BCD     1      23.590  15.620  13.840  1.00  0.00            
ATOM      5  C3  BCD     1      21.150  15.960  14.100  1.00  0.00            
ATOM      6  O3  BCD     1      21.020  14.740  14.860  1.00  0.00            
ATOM      7  C4  BCD     1      20.160  17.030  14.490  1.00  0.00            
ATOM      8  C5  BCD     1      20.460  18.370  13.850  1.00  0.00            
ATOM      9  O4  BCD     1      21.840  18.740  14.030  1.00  0.00            
ATOM     10  C6  BCD     1      19.480  19.410  14.370  1.00  0.00            
ATOM     11  O5  BCD     1      19.530  19.580  15.790  1.00  0.00            
ATOM     12  H1  BCD     1      23.800  18.120  13.860  1.00  0.00            
ATOM     13  H2  BCD     1      22.850  16.630  15.350  1.00  0.00            
ATOM     14  H3  BCD     1      23.720  15.020  14.580  1.00  0.00            
ATOM     15  H4  BCD     1      21.100  15.810  13.020  1.00  0.00            
ATOM     16  H5  BCD     1      21.770  14.170  14.660  1.00  0.00            
ATOM     17  H6  BCD     1      20.160  17.060  15.590  1.00  0.00            
ATOM     18  H7  BCD     1      20.330  18.270  12.770  1.00  0.00            
ATOM     19  H8  BCD     1      19.610  20.400  13.920  1.00  0.00            
ATOM     20  H9  BCD     1      18.480  19.000  14.160  1.00  0.00            
ATOM     21  H10 BCD     1      20.340  20.070  15.950  1.00  0.00            
ATOM     22  C7  BCD     1      25.000  18.300   8.740  1.00  0.00            
ATOM     23  O6  BCD     1      24.190  17.330   8.080  1.00  0.00            
ATOM     24  C8  BCD     1      25.740  17.610   9.880  1.00  0.00            
ATOM     25  O7  BCD     1      26.510  16.540   9.320  1.00  0.00            
ATOM     26  C9  BCD     1      24.740  17.150  10.950  1.00  0.00            
ATOM     27  O8  BCD     1      25.460  16.620  12.170  1.00  0.00            
ATOM     28  C10 BCD     1      23.850  18.310  11.410  1.00  0.00            
ATOM     29  C11 BCD     1      23.200  19.070  10.270  1.00  0.00            
ATOM     30  O9  BCD     1      24.120  19.410   9.310  1.00  0.00            
ATOM     31  C12 BCD     1      22.480  20.320  10.750  1.00  0.00            
ATOM     32  O10 BCD     1      21.630  20.840   9.660  1.00  0.00            
ATOM     33  H11 BCD     1      25.730  18.700   8.030  1.00  0.00            
ATOM     34  H12 BCD     1      26.350  18.440  10.260  1.00  0.00            
ATOM     35  H13 BCD     1      26.890  16.160  10.110  1.00  0.00            
ATOM     36  H14 BCD     1      24.110  16.310  10.640  1.00  0.00            
ATOM     37  H15 BCD     1      24.820  16.210  12.770  1.00  0.00            
ATOM     38  H16 BCD     1      24.360  19.030  12.070  1.00  0.00            
ATOM     39  H17 BCD     1      22.430  18.450   9.770  1.00  0.00            
ATOM     40  H18 BCD     1      21.890  19.880  11.560  1.00  0.00            
ATOM     41  H19 BCD     1      23.150  21.070  11.200  1.00  0.00            
ATOM     42  H20 BCD     1      21.730  20.240   8.920  1.00  0.00            
ATOM     43  C13 BCD     1      22.510  16.890   4.210  1.00  0.00            
ATOM     44  O11 BCD     1      22.740  15.480   4.430  1.00  0.00            
ATOM     45  C14 BCD     1      23.890  17.510   4.250  1.00  0.00            
ATOM     46  O12 BCD     1      24.690  16.940   3.150  1.00  0.00            
ATOM     47  C15 BCD     1      24.610  17.390   5.660  1.00  0.00            
ATOM     48  O13 BCD     1      25.850  18.120   5.730  1.00  0.00            
ATOM     49  C16 BCD     1      23.690  17.790   6.790  1.00  0.00            
ATOM     50  C17 BCD     1      22.330  17.100   6.650  1.00  0.00            
ATOM     51  O14 BCD     1      21.800  17.340   5.310  1.00  0.00            
ATOM     52  C18 BCD     1      21.200  17.580   7.560  1.00  0.00            
ATOM     53  O15 BCD     1      20.950  18.980   7.470  1.00  0.00            
ATOM     54  H21 BCD     1      21.960  17.120   3.290  1.00  0.00            
ATOM     55  H22 BCD     1      23.730  18.590   4.120  1.00  0.00            
ATOM     56  H23 BCD     1      24.290  17.290   2.350  1.00  0.00            
ATOM     57  H24 BCD     1      24.810  16.310   5.660  1.00  0.00            
ATOM     58  H25 BCD     1      25.830  18.710   4.980  1.00  0.00            
ATOM     59  H26 BCD     1      23.510  18.870   6.790  1.00  0.00            
ATOM     60  H27 BCD     1      22.560  16.030   6.760  1.00  0.00            
ATOM     61  H28 BCD     1      20.320  17.010   7.230  1.00  0.00            
ATOM     62  H29 BCD     1      21.410  17.220   8.580  1.00  0.00            
ATOM     63  H30 BCD     1      20.780  19.100   6.530  1.00  0.00            
ATOM     64  C19 BCD     1      20.200  12.240   3.760  1.00  0.00            
ATOM     65  O16 BCD     1      20.150  11.980   5.150  1.00  0.00            
ATOM     66  C20 BCD     1      21.680  12.050   3.280  1.00  0.00            
ATOM     67  O17 BCD     1      22.190  10.790   3.650  1.00  0.00            
ATOM     68  C21 BCD     1      22.520  13.220   3.850  1.00  0.00            
ATOM     69  O18 BCD     1      23.810  13.180   3.190  1.00  0.00            
ATOM     70  C22 BCD     1      21.920  14.630   3.610  1.00  0.00            
ATOM     71  C23 BCD     1      20.370  14.660   3.930  1.00  0.00            
ATOM     72  O19 BCD     1      19.650  13.520   3.430  1.00  0.00            
ATOM     73  C24 BCD     1      19.650  15.940   3.470  1.00  0.00            
ATOM     74  O20 BCD     1      19.920  16.370   2.140  1.00  0.00            
ATOM     75  H31 BCD     1      19.530  11.510   3.290  1.00  0.00            
ATOM     76  H32 BCD     1      21.650  12.100   2.180  1.00  0.00            
ATOM     77  H33 BCD     1      22.160  10.730   4.610  1.00  0.00            
ATOM     78  H34 BCD     1      22.720  13.040   4.920  1.00  0.00            
ATOM     79  H35 BCD     1      24.370  13.850   3.580  1.00  0.00            
ATOM     80  H36 BCD     1      22.090  14.920   2.560  1.00  0.00            
ATOM     81  H37 BCD     1      20.360  14.590   5.020  1.00  0.00            
ATOM     82  H38 BCD     1      18.560  15.830   3.520  1.00  0.00            
ATOM     83  H39 BCD     1      19.880  16.760   4.160  1.00  0.00            
ATOM     84  H40 BCD     1      19.150  16.860   1.850  1.00  0.00            
ATOM     85  C25 BCD     1      17.850   9.900   7.830  1.00  0.00            
ATOM     86  O21 BCD     1      18.050  11.040   8.700  1.00  0.00            
ATOM     87  C26 BCD     1      19.280   9.340   7.450  1.00  0.00            
ATOM     88  O22 BCD     1      19.890   8.850   8.700  1.00  0.00            
ATOM     89  C27 BCD     1      20.210  10.400   6.820  1.00  0.00            
ATOM     90  O23 BCD     1      21.360   9.710   6.350  1.00  0.00            
ATOM     91  C28 BCD     1      19.350  10.920   5.630  1.00  0.00            
ATOM     92  C29 BCD     1      17.880  11.350   5.990  1.00  0.00            
ATOM     93  O24 BCD     1      17.200  10.310   6.670  1.00  0.00            
ATOM     94  C30 BCD     1      17.060  11.730   4.780  1.00  0.00            
ATOM     95  O25 BCD     1      17.100  10.720   3.730  1.00  0.00            
ATOM     96  H41 BCD     1      17.320   9.070   8.310  1.00  0.00            
ATOM     97  H42 BCD     1      19.190   8.530   6.710  1.00  0.00            
ATOM     98  H43 BCD     1      20.600   8.240   8.480  1.00  0.00            
ATOM     99  H44 BCD     1      20.480  11.230   7.480  1.00  0.00            
ATOM    100  H45 BCD     1      21.950   9.550   7.080  1.00  0.00            
ATOM    101  H46 BCD     1      19.270  10.200   4.810  1.00  0.00            
ATOM    102  H47 BCD     1      17.900  12.210   6.670  1.00  0.00            
ATOM    103  H48 BCD     1      16.020  11.970   5.020  1.00  0.00            
ATOM    104  H49 BCD     1      17.420  12.670   4.330  1.00  0.00            
ATOM    105  H50 BCD     1      16.600  10.030   4.180  1.00  0.00            
ATOM    106  C31 BCD     1      16.160  12.020  12.280  1.00  0.00            
ATOM    107  O26 BCD     1      17.210  12.910  12.620  1.00  0.00            
ATOM    108  C32 BCD     1      16.670  10.620  12.150  1.00  0.00            
ATOM    109  O27 BCD     1      17.120  10.090  13.400  1.00  0.00            
ATOM    110  C33 BCD     1      17.650  10.470  11.020  1.00  0.00            
ATOM    111  C34 BCD     1      17.040  10.980   9.750  1.00  0.00            
ATOM    112  C35 BCD     1      16.430  12.420   9.890  1.00  0.00            
ATOM    113  O28 BCD     1      15.600  12.390  11.100  1.00  0.00            
ATOM    114  C36 BCD     1      15.570  12.800   8.690  1.00  0.00            
ATOM    115  O29 BCD     1      14.800  14.000   8.730  1.00  0.00            
ATOM    116  O30 BCD     1      18.130   9.200  10.700  1.00  0.00            
ATOM    117  H51 BCD     1      15.460  11.960  13.120  1.00  0.00            
ATOM    118  H52 BCD     1      15.800  10.030  11.810  1.00  0.00            
ATOM    119  H53 BCD     1      17.900  10.620  13.570  1.00  0.00            
ATOM    120  H54 BCD     1      18.490  11.120  11.310  1.00  0.00            
ATOM    121  H55 BCD     1      19.060   9.270  10.470  1.00  0.00            
ATOM    122  H56 BCD     1      16.210  10.350   9.390  1.00  0.00            
ATOM    123  H57 BCD     1      17.230  13.150  10.010  1.00  0.00            
ATOM    124  H58 BCD     1      16.370  12.890   7.940  1.00  0.00            
ATOM    125  H59 BCD     1      14.880  11.960   8.540  1.00  0.00            
ATOM    126  H60 BCD     1      14.280  13.780   9.510  1.00  0.00            
ATOM    127  C37 BCD     1      17.800  16.340  14.800  1.00  0.00            
ATOM    128  O31 BCD     1      18.930  16.520  13.960  1.00  0.00            
ATOM    129  C38 BCD     1      17.740  15.010  15.610  1.00  0.00            
ATOM    130  O32 BCD     1      18.690  14.980  16.560  1.00  0.00            
ATOM    131  C39 BCD     1      17.950  13.840  14.660  1.00  0.00            
ATOM    132  O33 BCD     1      17.910  12.550  15.340  1.00  0.00            
ATOM    133  C40 BCD     1      16.840  13.910  13.570  1.00  0.00            
ATOM    134  C41 BCD     1      16.760  15.330  12.920  1.00  0.00            
ATOM    135  O34 BCD     1      16.670  16.370  13.930  1.00  0.00            
ATOM    136  C42 BCD     1      15.540  15.500  11.970  1.00  0.00            
ATOM    137  O35 BCD     1      14.390  15.130  12.660  1.00  0.00            
ATOM    138  H61 BCD     1      17.770  17.150  15.540  1.00  0.00            
ATOM    139  H62 BCD     1      16.740  14.910  16.060  1.00  0.00            
ATOM    140  H63 BCD     1      19.490  14.970  16.030  1.00  0.00            
ATOM    141  H64 BCD     1      18.950  14.020  14.240  1.00  0.00            
ATOM    142  H65 BCD     1      17.240  12.620  16.030  1.00  0.00            
ATOM    143  H66 BCD     1      15.910  13.610  14.070  1.00  0.00            
ATOM    144  H67 BCD     1      17.590  15.530  12.240  1.00  0.00            
ATOM    145  H68 BCD     1      15.560  16.520  11.570  1.00  0.00            
ATOM    146  H69 BCD     1      15.620  14.890  11.060  1.00  0.00            
ATOM    147  H70 BCD     1      14.180  15.870  13.230  1.00  0.00            
ATOM    148  O1  FY5     2      22.220  12.290  12.490  1.00  0.00            
ATOM    149  C1  FY5     2      22.120  12.950  11.460  1.00  0.00            
ATOM    150  C2  FY5     2      20.910  13.620  11.060  1.00  0.00            
ATOM    151  C3  FY5     2      20.920  14.300   9.880  1.00  0.00            
ATOM    152  C4  FY5     2      19.770  15.120   9.470  1.00  0.00            
ATOM    153  C5  FY5     2      19.360  16.200  10.250  1.00  0.00            
ATOM    154  C6  FY5     2      18.200  17.010   9.900  1.00  0.00            
ATOM    155  C7  FY5     2      17.470  16.610   8.750  1.00  0.00            
ATOM    156  C8  FY5     2      17.910  15.570   8.000  1.00  0.00            
ATOM    157  C9  FY5     2      19.000  14.770   8.350  1.00  0.00            
ATOM    158  O2  FY5     2      21.860  14.200   8.910  1.00  0.00            
ATOM    159  C10 FY5     2      23.060  13.660   9.280  1.00  0.00            
ATOM    160  C11 FY5     2      24.060  13.690   8.320  1.00  0.00            
ATOM    161  C12 FY5     2      25.270  13.090   8.650  1.00  0.00            
ATOM    162  O3  FY5     2      26.190  13.030   7.680  1.00  0.00            
ATOM    163  C13 FY5     2      25.570  12.600   9.930  1.00  0.00            
ATOM    164  O4  FY5     2      26.840  12.040  10.180  1.00  0.00            
ATOM    165  C14 FY5     2      24.510  12.570  10.880  1.00  0.00            
ATOM    166  O5  FY5     2      24.760  12.110  12.180  1.00  0.00            
ATOM    167  C15 FY5     2      23.260  13.100  10.550  1.00  0.00            
ATOM    168  H1  FY5     2      20.080  13.550  11.750  1.00  0.00            
ATOM    169  H2  FY5     2      20.010  16.430  11.090  1.00  0.00            
ATOM    170  H3  FY5     2      17.850  17.800  10.560  1.00  0.00            
ATOM    171  H4  FY5     2      16.500  17.030   8.490  1.00  0.00            
ATOM    172  H5  FY5     2      17.290  15.410   7.120  1.00  0.00            
ATOM    173  H6  FY5     2      19.300  13.910   7.760  1.00  0.00            
ATOM    174  H7  FY5     2      23.860  14.110   7.340  1.00  0.00            
ATOM    175  H8  FY5     2      26.980  12.620   8.080  1.00  0.00            
ATOM    176  H9  FY5     2      26.730  11.280  10.780  1.00  0.00            
ATOM    177  H10 FY5     2      23.900  12.120  12.630  1.00  0.00            
TER
ENDMDL
MODEL        1
ATOM      1  C1  BCD     1      10.270  10.110  24.260  1.00  0.00            
ATOM      2  O1  BCD     1       9.750  10.920  25.280  1.00  0.00            
ATOM      3  C2  BCD     1      11.630   9.540  24.680  1.00  0.00            
ATOM      4  O2  BCD     1      11.410   8.690  25.840  1.00  0.00            
ATOM      5  C3  BCD     1      12.660  10.710  24.960  1.00  0.00            
ATOM      6  O3  BCD     1      13.980  10.300  25.430  1.00  0.00            
ATOM      7  C4  BCD     1      12.780  11.640  23.810  1.00  0.00            
ATOM      8  C5  BCD     1      11.390  12.140  23.440  1.00  0.00            
ATOM      9  O4  BCD     1      10.570  11.020  23.130  1.00  0.00            
ATOM     10  C6  BCD     1      11.440  13.000  22.150  1.00  0.00            
ATOM     11  O5  BCD     1      10.150  13.530  21.790  1.00  0.00            
ATOM     12  H1  BCD     1       9.700   9.250  23.890  1.00  0.00            
ATOM     13  H2  BCD     1      11.830   9.020  23.740  1.00  0.00            
ATOM     14  H3  BCD     1      12.250   8.330  26.140  1.00  0.00            
ATOM     15  H4  BCD     1      12.150  11.290  25.750  1.00  0.00            
ATOM     16  H5  BCD     1      13.940   9.890  26.290  1.00  0.00            
ATOM     17  H6  BCD     1      13.230  11.250  22.880  1.00  0.00            
ATOM     18  H7  BCD     1      10.900  12.780  24.180  1.00  0.00            
ATOM     19  H8  BCD     1      12.110  13.860  22.280  1.00  0.00            
ATOM     20  H9  BCD     1      11.950  12.450  21.350  1.00  0.00            
ATOM     21  H10 BCD     1       9.760  12.910  21.170  1.00  0.00            
ATOM     22  C7  BCD     1       6.500  11.580  27.730  1.00  0.00            
ATOM     23  O6  BCD     1       7.040  12.660  28.430  1.00  0.00            
ATOM     24  C8  BCD     1       7.150  10.290  27.810  1.00  0.00            
ATOM     25  O7  BCD     1       7.230   9.820  29.150  1.00  0.00            
ATOM     26  C9  BCD     1       8.550  10.270  27.180  1.00  0.00            
ATOM     27  O8  BCD     1       9.060   8.920  27.170  1.00  0.00            
ATOM     28  C10 BCD     1       8.440  10.790  25.760  1.00  0.00            
ATOM     29  C11 BCD     1       7.720  12.100  25.670  1.00  0.00            
ATOM     30  O9  BCD     1       6.470  11.940  26.370  1.00  0.00            
ATOM     31  C12 BCD     1       7.390  12.450  24.190  1.00  0.00            
ATOM     32  O10 BCD     1       6.550  11.500  23.610  1.00  0.00            
ATOM     33  H11 BCD     1       5.460  11.460  28.060  1.00  0.00            
ATOM     34  H12 BCD     1       6.510   9.630  27.220  1.00  0.00            
ATOM     35  H13 BCD     1       6.710  10.460  29.640  1.00  0.00            
ATOM     36  H14 BCD     1       9.140  10.920  27.850  1.00  0.00            
ATOM     37  H15 BCD     1      10.000   8.990  26.970  1.00  0.00            
ATOM     38  H16 BCD     1       7.940  10.010  25.160  1.00  0.00            
ATOM     39  H17 BCD     1       8.330  12.870  26.170  1.00  0.00            
ATOM     40  H18 BCD     1       7.020  13.490  24.230  1.00  0.00            
ATOM     41  H19 BCD     1       8.330  12.490  23.620  1.00  0.00            
ATOM     42  H20 BCD     1       6.320  11.850  22.750  1.00  0.00            
ATOM     43  C13 BCD     1       6.320  14.830  31.680  1.00  0.00            
ATOM     44  O11 BCD     1       7.750  14.750  32.030  1.00  0.00            
ATOM     45  C14 BCD     1       5.660  13.520  31.730  1.00  0.00            
ATOM     46  O12 BCD     1       5.870  12.890  32.940  1.00  0.00            
ATOM     47  C15 BCD     1       6.160  12.690  30.620  1.00  0.00            
ATOM     48  O13 BCD     1       5.380  11.430  30.620  1.00  0.00            
ATOM     49  C16 BCD     1       6.150  13.360  29.240  1.00  0.00            
ATOM     50  C17 BCD     1       6.820  14.770  29.310  1.00  0.00            
ATOM     51  O14 BCD     1       6.170  15.460  30.370  1.00  0.00            
ATOM     52  C18 BCD     1       6.850  15.520  27.960  1.00  0.00            
ATOM     53  O15 BCD     1       8.030  16.280  27.830  1.00  0.00            
ATOM     54  H21 BCD     1       5.800  15.440  32.430  1.00  0.00            
ATOM     55  H22 BCD     1       4.580  13.710  31.650  1.00  0.00            
ATOM     56  H23 BCD     1       5.570  13.520  33.600  1.00  0.00            
ATOM     57  H24 BCD     1       7.210  12.510  30.880  1.00  0.00            
ATOM     58  H25 BCD     1       5.230  11.120  31.520  1.00  0.00            
ATOM     59  H26 BCD     1       5.140  13.340  28.820  1.00  0.00            
ATOM     60  H27 BCD     1       7.860  14.640  29.620  1.00  0.00            
ATOM     61  H28 BCD     1       6.830  14.890  27.070  1.00  0.00            
ATOM     62  H29 BCD     1       6.030  16.250  27.850  1.00  0.00            
ATOM     63  H30 BCD     1       7.980  16.720  28.680  1.00  0.00            
ATOM     64  C19 BCD     1      10.630  15.840  34.640  1.00  0.00            
ATOM     65  O16 BCD     1      11.480  15.480  33.510  1.00  0.00            
ATOM     66  C20 BCD     1       9.930  14.540  35.060  1.00  0.00            
ATOM     67  O17 BCD     1      10.690  13.460  35.650  1.00  0.00            
ATOM     68  C21 BCD     1       9.060  14.060  33.870  1.00  0.00            
ATOM     69  O18 BCD     1       8.340  12.890  34.290  1.00  0.00            
ATOM     70  C22 BCD     1       8.070  15.080  33.390  1.00  0.00            
ATOM     71  C23 BCD     1       8.670  16.520  33.230  1.00  0.00            
ATOM     72  O19 BCD     1       9.670  16.840  34.300  1.00  0.00            
ATOM     73  C24 BCD     1       7.650  17.580  33.100  1.00  0.00            
ATOM     74  O20 BCD     1       7.030  17.810  34.360  1.00  0.00            
ATOM     75  H31 BCD     1      11.240  16.240  35.460  1.00  0.00            
ATOM     76  H32 BCD     1       9.300  14.850  35.900  1.00  0.00            
ATOM     77  H33 BCD     1      11.110  13.100  34.860  1.00  0.00            
ATOM     78  H34 BCD     1       9.690  13.820  33.000  1.00  0.00            
ATOM     79  H35 BCD     1       7.560  12.750  33.740  1.00  0.00            
ATOM     80  H36 BCD     1       7.150  15.080  34.000  1.00  0.00            
ATOM     81  H37 BCD     1       9.210  16.450  32.280  1.00  0.00            
ATOM     82  H38 BCD     1       8.110  18.450  32.620  1.00  0.00            
ATOM     83  H39 BCD     1       6.840  17.300  32.410  1.00  0.00            
ATOM     84  H40 BCD     1       6.770  18.730  34.270  1.00  0.00            
ATOM     85  C25 BCD     1      15.370  14.830  32.620  1.00  0.00            
ATOM     86  O21 BCD     1      15.150  15.110  31.290  1.00  0.00            
ATOM     87  C26 BCD     1      14.570  13.580  32.990  1.00  0.00            
ATOM     88  O22 BCD     1      14.990  12.430  32.190  1.00  0.00            
ATOM     89  C27 BCD     1      13.030  13.870  32.950  1.00  0.00            
ATOM     90  O23 BCD     1      12.150  12.750  33.480  1.00  0.00            
ATOM     91  C28 BCD     1      12.830  15.170  33.740  1.00  0.00            
ATOM     92  C29 BCD     1      13.680  16.330  33.340  1.00  0.00            
ATOM     93  O24 BCD     1      15.040  15.940  33.440  1.00  0.00            
ATOM     94  C30 BCD     1      13.320  17.640  34.060  1.00  0.00            
ATOM     95  O25 BCD     1      13.370  17.540  35.460  1.00  0.00            
ATOM     96  H41 BCD     1      16.440  14.670  32.810  1.00  0.00            
ATOM     97  H42 BCD     1      14.780  13.390  34.050  1.00  0.00            
ATOM     98  H43 BCD     1      14.510  11.630  32.420  1.00  0.00            
ATOM     99  H44 BCD     1      12.840  14.070  31.890  1.00  0.00            
ATOM    100  H45 BCD     1      12.500  11.900  33.190  1.00  0.00            
ATOM    101  H46 BCD     1      13.040  15.030  34.800  1.00  0.00            
ATOM    102  H47 BCD     1      13.420  16.480  32.280  1.00  0.00            
ATOM    103  H48 BCD     1      14.090  18.370  33.770  1.00  0.00            
ATOM    104  H49 BCD     1      12.370  18.010  33.640  1.00  0.00            
ATOM    105  H50 BCD     1      14.190  17.930  35.750  1.00  0.00            
ATOM    106  C31 BCD     1      17.200  15.500  27.680  1.00  0.00            
ATOM    107  O26 BCD     1      16.120  14.710  27.040  1.00  0.00            
ATOM    108  C32 BCD     1      17.860  14.670  28.760  1.00  0.00            
ATOM    109  O27 BCD     1      18.600  13.630  28.160  1.00  0.00            
ATOM    110  C33 BCD     1      16.910  14.260  29.850  1.00  0.00            
ATOM    111  C34 BCD     1      16.230  15.490  30.500  1.00  0.00            
ATOM    112  C35 BCD     1      15.650  16.350  29.370  1.00  0.00            
ATOM    113  O28 BCD     1      16.720  16.660  28.370  1.00  0.00            
ATOM    114  C36 BCD     1      15.230  17.670  30.010  1.00  0.00            
ATOM    115  O29 BCD     1      14.890  18.730  29.080  1.00  0.00            
ATOM    116  O30 BCD     1      17.520  13.340  30.770  1.00  0.00            
ATOM    117  H51 BCD     1      17.980  15.900  27.030  1.00  0.00            
ATOM    118  H52 BCD     1      18.560  15.320  29.300  1.00  0.00            
ATOM    119  H53 BCD     1      18.070  13.220  27.470  1.00  0.00            
ATOM    120  H54 BCD     1      16.100  13.630  29.450  1.00  0.00            
ATOM    121  H55 BCD     1      16.860  12.850  31.260  1.00  0.00            
ATOM    122  H56 BCD     1      17.060  15.990  31.020  1.00  0.00            
ATOM    123  H57 BCD     1      14.760  15.870  28.920  1.00  0.00            
ATOM    124  H58 BCD     1      14.310  17.500  30.590  1.00  0.00            
ATOM    125  H59 BCD     1      15.950  18.060  30.750  1.00  0.00            
ATOM    126  H60 BCD     1      15.650  19.310  28.940  1.00  0.00            
ATOM    127  C37 BCD     1      14.520  13.340  23.590  1.00  0.00            
ATOM    128  O31 BCD     1      13.500  12.730  24.350  1.00  0.00            
ATOM    129  C38 BCD     1      15.860  12.740  23.930  1.00  0.00            
ATOM    130  O32 BCD     1      15.890  11.350  23.770  1.00  0.00            
ATOM    131  C39 BCD     1      16.240  13.040  25.450  1.00  0.00            
ATOM    132  O33 BCD     1      17.480  12.440  25.890  1.00  0.00            
ATOM    133  C40 BCD     1      16.150  14.520  25.700  1.00  0.00            
ATOM    134  C41 BCD     1      14.780  15.100  25.180  1.00  0.00            
ATOM    135  O34 BCD     1      14.480  14.750  23.840  1.00  0.00            
ATOM    136  C42 BCD     1      14.750  16.600  25.340  1.00  0.00            
ATOM    137  O35 BCD     1      15.920  17.210  24.810  1.00  0.00            
ATOM    138  H61 BCD     1      14.290  13.300  22.520  1.00  0.00            
ATOM    139  H62 BCD     1      16.650  13.170  23.290  1.00  0.00            
ATOM    140  H63 BCD     1      15.200  11.060  24.370  1.00  0.00            
ATOM    141  H64 BCD     1      15.360  12.590  25.930  1.00  0.00            
ATOM    142  H65 BCD     1      17.580  11.520  25.640  1.00  0.00            
ATOM    143  H66 BCD     1      16.990  15.020  25.210  1.00  0.00            
ATOM    144  H67 BCD     1      14.020  14.730  25.890  1.00  0.00            
ATOM    145  H68 BCD     1      13.820  16.910  24.860  1.00  0.00            
ATOM    146  H69 BCD     1      14.650  16.730  26.420  1.00  0.00            
ATOM    147  H70 BCD     1      16.110  17.890  25.460  1.00  0.00            
ATOM    148  O1  FY5     2      12.850  10.440  27.910  1.00  0.00            
ATOM    149  C1  FY5     2      12.050  11.160  28.520  1.00  0.00            
ATOM    150  C2  FY5     2      12.140  12.580  28.320  1.00  0.00            
ATOM    151  C3  FY5     2      11.480  13.400  29.220  1.00  0.00            
ATOM    152  C4  FY5     2      11.500  14.850  29.060  1.00  0.00            
ATOM    153  C5  FY5     2      11.680  15.410  27.750  1.00  0.00            
ATOM    154  C6  FY5     2      11.680  16.810  27.600  1.00  0.00            
ATOM    155  C7  FY5     2      11.380  17.680  28.700  1.00  0.00            
ATOM    156  C8  FY5     2      11.220  17.110  30.010  1.00  0.00            
ATOM    157  C9  FY5     2      11.280  15.730  30.170  1.00  0.00            
ATOM    158  O2  FY5     2      10.890  12.940  30.320  1.00  0.00            
ATOM    159  C10 FY5     2      10.620  11.620  30.420  1.00  0.00            
ATOM    160  C11 FY5     2       9.690  11.290  31.350  1.00  0.00            
ATOM    161  C12 FY5     2       9.260   9.920  31.390  1.00  0.00            
ATOM    162  O3  FY5     2       8.360   9.570  32.360  1.00  0.00            
ATOM    163  C13 FY5     2       9.830   8.910  30.600  1.00  0.00            
ATOM    164  O4  FY5     2       9.360   7.610  30.740  1.00  0.00            
ATOM    165  C14 FY5     2      10.900   9.290  29.670  1.00  0.00            
ATOM    166  O5  FY5     2      11.480   8.310  28.870  1.00  0.00            
ATOM    167  C15 FY5     2      11.160  10.700  29.510  1.00  0.00            
ATOM    168  H1  FY5     2      12.770  12.800  27.470  1.00  0.00            
ATOM    169  H2  FY5     2      11.730  14.820  26.850  1.00  0.00            
ATOM    170  H3  FY5     2      11.720  17.190  26.580  1.00  0.00            
ATOM    171  H4  FY5     2      11.240  18.760  28.610  1.00  0.00            
ATOM    172  H5  FY5     2      11.010  17.790  30.830  1.00  0.00            
ATOM    173  H6  FY5     2      11.320  15.300  31.160  1.00  0.00            
ATOM    174  H7  FY5     2       9.280  12.000  32.060  1.00  0.00            
ATOM    175  H8  FY5     2       8.040   8.660  32.240  1.00  0.00            
ATOM    176  H9  FY5     2       9.400   7.160  29.880  1.00  0.00            
ATOM    177  H10 FY5     2      12.250   8.780  28.500  1.00  0.00            
TER
ENDMDL
MODEL        1
ATOM      1  C1  BCD     1      15.880  18.770  27.120  1.00  0.00            
ATOM      2  O1  BCD     1      15.740  20.150  27.230  1.00  0.00            
ATOM      3  C2  BCD     1      15.010  18.030  28.180  1.00  0.00            
ATOM      4  O2  BCD     1      13.620  18.350  27.960  1.00  0.00            
ATOM      5  C3  BCD     1      15.420  18.280  29.590  1.00  0.00            
ATOM      6  O3  BCD     1      14.830  17.310  30.450  1.00  0.00            
ATOM      7  C4  BCD     1      17.010  18.110  29.750  1.00  0.00            
ATOM      8  C5  BCD     1      17.790  18.730  28.550  1.00  0.00            
ATOM      9  O4  BCD     1      17.230  18.330  27.280  1.00  0.00            
ATOM     10  C6  BCD     1      19.230  18.330  28.580  1.00  0.00            
ATOM     11  O5  BCD     1      19.360  17.000  28.420  1.00  0.00            
ATOM     12  H1  BCD     1      15.600  18.410  26.130  1.00  0.00            
ATOM     13  H2  BCD     1      15.090  16.940  28.030  1.00  0.00            
ATOM     14  H3  BCD     1      13.540  19.300  27.840  1.00  0.00            
ATOM     15  H4  BCD     1      15.070  19.290  29.830  1.00  0.00            
ATOM     16  H5  BCD     1      15.120  17.530  31.340  1.00  0.00            
ATOM     17  H6  BCD     1      17.230  17.050  29.920  1.00  0.00            
ATOM     18  H7  BCD     1      17.800  19.820  28.610  1.00  0.00            
ATOM     19  H8  BCD     1      19.850  18.920  27.890  1.00  0.00            
ATOM     20  H9  BCD     1      19.530  18.650  29.590  1.00  0.00            
ATOM     21  H10 BCD     1      18.440  16.710  28.410  1.00  0.00            
ATOM     22  C7  BCD     1      14.380  23.450  25.080  1.00  0.00            
ATOM     23  O6  BCD     1      13.760  23.990  26.290  1.00  0.00            
ATOM     24  C8  BCD     1      13.790  22.120  24.660  1.00  0.00            
ATOM     25  O7  BCD     1      12.330  22.180  24.390  1.00  0.00            
ATOM     26  C9  BCD     1      14.040  21.050  25.720  1.00  0.00            
ATOM     27  O8  BCD     1      13.530  19.790  25.400  1.00  0.00            
ATOM     28  C10 BCD     1      15.520  20.920  26.080  1.00  0.00            
ATOM     29  C11 BCD     1      16.200  22.360  26.240  1.00  0.00            
ATOM     30  O9  BCD     1      15.750  23.220  25.130  1.00  0.00            
ATOM     31  C12 BCD     1      17.690  22.290  26.170  1.00  0.00            
ATOM     32  O10 BCD     1      18.300  23.340  26.930  1.00  0.00            
ATOM     33  H11 BCD     1      14.330  24.250  24.340  1.00  0.00            
ATOM     34  H12 BCD     1      14.290  21.900  23.710  1.00  0.00            
ATOM     35  H13 BCD     1      12.110  21.360  23.930  1.00  0.00            
ATOM     36  H14 BCD     1      13.480  21.530  26.540  1.00  0.00            
ATOM     37  H15 BCD     1      13.950  19.440  24.610  1.00  0.00            
ATOM     38  H16 BCD     1      16.050  20.450  25.240  1.00  0.00            
ATOM     39  H17 BCD     1      15.880  22.790  27.200  1.00  0.00            
ATOM     40  H18 BCD     1      18.020  21.360  26.660  1.00  0.00            
ATOM     41  H19 BCD     1      18.080  22.170  25.150  1.00  0.00            
ATOM     42  H20 BCD     1      18.480  23.010  27.810  1.00  0.00            
ATOM     43  C13 BCD     1      11.330  26.970  27.630  1.00  0.00            
ATOM     44  O11 BCD     1      12.080  26.790  28.810  1.00  0.00            
ATOM     45  C14 BCD     1      10.650  25.680  27.310  1.00  0.00            
ATOM     46  O12 BCD     1       9.740  25.300  28.420  1.00  0.00            
ATOM     47  C15 BCD     1      11.670  24.570  27.120  1.00  0.00            
ATOM     48  O13 BCD     1      11.120  23.280  26.670  1.00  0.00            
ATOM     49  C16 BCD     1      12.790  24.980  26.120  1.00  0.00            
ATOM     50  C17 BCD     1      13.320  26.430  26.370  1.00  0.00            
ATOM     51  O14 BCD     1      12.190  27.310  26.530  1.00  0.00            
ATOM     52  C18 BCD     1      14.170  26.980  25.180  1.00  0.00            
ATOM     53  O15 BCD     1      14.860  28.210  25.490  1.00  0.00            
ATOM     54  H21 BCD     1      10.520  27.690  27.810  1.00  0.00            
ATOM     55  H22 BCD     1      10.030  25.820  26.410  1.00  0.00            
ATOM     56  H23 BCD     1       9.940  26.040  29.000  1.00  0.00            
ATOM     57  H24 BCD     1      12.100  24.540  28.130  1.00  0.00            
ATOM     58  H25 BCD     1      11.750  22.780  26.160  1.00  0.00            
ATOM     59  H26 BCD     1      12.320  24.880  25.140  1.00  0.00            
ATOM     60  H27 BCD     1      13.870  26.500  27.320  1.00  0.00            
ATOM     61  H28 BCD     1      14.910  26.260  24.810  1.00  0.00            
ATOM     62  H29 BCD     1      13.450  27.120  24.360  1.00  0.00            
ATOM     63  H30 BCD     1      14.250  28.940  25.630  1.00  0.00            
ATOM     64  C19 BCD     1      12.900  28.280  32.490  1.00  0.00            
ATOM     65  O16 BCD     1      13.530  27.090  33.010  1.00  0.00            
ATOM     66  C20 BCD     1      11.450  28.120  32.180  1.00  0.00            
ATOM     67  O17 BCD     1      10.700  27.630  33.330  1.00  0.00            
ATOM     68  C21 BCD     1      11.150  27.260  30.890  1.00  0.00            
ATOM     69  O18 BCD     1       9.780  27.430  30.410  1.00  0.00            
ATOM     70  C22 BCD     1      12.070  27.780  29.740  1.00  0.00            
ATOM     71  C23 BCD     1      13.500  28.100  30.140  1.00  0.00            
ATOM     72  O19 BCD     1      13.590  28.830  31.410  1.00  0.00            
ATOM     73  C24 BCD     1      14.270  28.820  29.080  1.00  0.00            
ATOM     74  O20 BCD     1      13.590  30.050  29.000  1.00  0.00            
ATOM     75  H31 BCD     1      12.940  29.020  33.300  1.00  0.00            
ATOM     76  H32 BCD     1      11.140  29.140  31.940  1.00  0.00            
ATOM     77  H33 BCD     1      11.310  27.000  33.740  1.00  0.00            
ATOM     78  H34 BCD     1      11.320  26.210  31.150  1.00  0.00            
ATOM     79  H35 BCD     1       9.280  27.760  31.160  1.00  0.00            
ATOM     80  H36 BCD     1      11.520  28.640  29.330  1.00  0.00            
ATOM     81  H37 BCD     1      13.940  27.120  30.340  1.00  0.00            
ATOM     82  H38 BCD     1      15.260  29.150  29.410  1.00  0.00            
ATOM     83  H39 BCD     1      14.280  28.440  28.040  1.00  0.00            
ATOM     84  H40 BCD     1      13.340  30.390  29.860  1.00  0.00            
ATOM     85  C25 BCD     1      15.360  25.740  36.400  1.00  0.00            
ATOM     86  O21 BCD     1      16.070  24.920  35.460  1.00  0.00            
ATOM     87  C26 BCD     1      13.880  25.500  36.330  1.00  0.00            
ATOM     88  O22 BCD     1      13.560  24.170  36.760  1.00  0.00            
ATOM     89  C27 BCD     1      13.500  25.640  34.860  1.00  0.00            
ATOM     90  O23 BCD     1      12.090  25.390  34.690  1.00  0.00            
ATOM     91  C28 BCD     1      13.680  27.080  34.460  1.00  0.00            
ATOM     92  C29 BCD     1      15.160  27.510  34.760  1.00  0.00            
ATOM     93  O24 BCD     1      15.530  27.130  36.100  1.00  0.00            
ATOM     94  C30 BCD     1      15.380  29.020  34.620  1.00  0.00            
ATOM     95  O25 BCD     1      14.540  29.760  35.550  1.00  0.00            
ATOM     96  H41 BCD     1      15.760  25.550  37.400  1.00  0.00            
ATOM     97  H42 BCD     1      13.250  26.220  36.860  1.00  0.00            
ATOM     98  H43 BCD     1      12.600  24.090  36.820  1.00  0.00            
ATOM     99  H44 BCD     1      14.080  24.960  34.230  1.00  0.00            
ATOM    100  H45 BCD     1      11.920  24.610  34.160  1.00  0.00            
ATOM    101  H46 BCD     1      13.100  27.820  35.020  1.00  0.00            
ATOM    102  H47 BCD     1      15.800  26.950  34.070  1.00  0.00            
ATOM    103  H48 BCD     1      16.440  29.240  34.800  1.00  0.00            
ATOM    104  H49 BCD     1      15.130  29.310  33.590  1.00  0.00            
ATOM    105  H50 BCD     1      14.990  29.510  36.360  1.00  0.00            
ATOM    106  C31 BCD     1      19.160  22.070  35.420  1.00  0.00            
ATOM    107  O26 BCD     1      18.570  21.580  34.230  1.00  0.00            
ATOM    108  C32 BCD     1      18.280  22.070  36.700  1.00  0.00            
ATOM    109  O27 BCD     1      17.980  20.740  37.120  1.00  0.00            
ATOM    110  C33 BCD     1      16.970  22.930  36.500  1.00  0.00            
ATOM    111  C34 BCD     1      17.320  24.370  35.990  1.00  0.00            
ATOM    112  C35 BCD     1      18.280  24.280  34.760  1.00  0.00            
ATOM    113  O28 BCD     1      19.410  23.450  35.190  1.00  0.00            
ATOM    114  C36 BCD     1      18.870  25.660  34.460  1.00  0.00            
ATOM    115  O29 BCD     1      19.400  25.520  33.160  1.00  0.00            
ATOM    116  O30 BCD     1      16.120  22.980  37.730  1.00  0.00            
ATOM    117  H51 BCD     1      20.030  21.450  35.660  1.00  0.00            
ATOM    118  H52 BCD     1      18.920  22.480  37.490  1.00  0.00            
ATOM    119  H53 BCD     1      17.390  20.460  36.420  1.00  0.00            
ATOM    120  H54 BCD     1      16.560  22.410  35.620  1.00  0.00            
ATOM    121  H55 BCD     1      15.200  23.060  37.480  1.00  0.00            
ATOM    122  H56 BCD     1      17.830  24.980  36.750  1.00  0.00            
ATOM    123  H57 BCD     1      17.780  23.790  33.920  1.00  0.00            
ATOM    124  H58 BCD     1      17.960  26.260  34.440  1.00  0.00            
ATOM    125  H59 BCD     1      19.630  26.020  35.170  1.00  0.00            
ATOM    126  H60 BCD     1      20.050  26.220  33.150  1.00  0.00            
ATOM    127  C37 BCD     1      17.750  18.090  32.060  1.00  0.00            
ATOM    128  O31 BCD     1      17.390  18.870  30.940  1.00  0.00            
ATOM    129  C38 BCD     1      16.910  18.290  33.310  1.00  0.00            
ATOM    130  O32 BCD     1      15.610  17.930  32.930  1.00  0.00            
ATOM    131  C39 BCD     1      17.020  19.730  33.790  1.00  0.00            
ATOM    132  O33 BCD     1      16.300  19.910  35.030  1.00  0.00            
ATOM    133  C40 BCD     1      18.440  20.130  34.000  1.00  0.00            
ATOM    134  C41 BCD     1      19.320  19.800  32.780  1.00  0.00            
ATOM    135  O34 BCD     1      19.150  18.390  32.370  1.00  0.00            
ATOM    136  C42 BCD     1      20.790  20.130  33.070  1.00  0.00            
ATOM    137  O35 BCD     1      21.360  19.460  34.210  1.00  0.00            
ATOM    138  H61 BCD     1      17.710  17.000  31.900  1.00  0.00            
ATOM    139  H62 BCD     1      17.270  17.580  34.070  1.00  0.00            
ATOM    140  H63 BCD     1      15.120  17.770  33.740  1.00  0.00            
ATOM    141  H64 BCD     1      16.640  20.290  32.920  1.00  0.00            
ATOM    142  H65 BCD     1      15.360  20.090  34.960  1.00  0.00            
ATOM    143  H66 BCD     1      18.900  19.660  34.880  1.00  0.00            
ATOM    144  H67 BCD     1      18.930  20.450  31.990  1.00  0.00            
ATOM    145  H68 BCD     1      21.470  19.880  32.240  1.00  0.00            
ATOM    146  H69 BCD     1      20.770  21.220  33.220  1.00  0.00            
ATOM    147  H70 BCD     1      21.760  18.640  33.900  1.00  0.00            
ATOM    148  O1  FY5     2      13.120  20.900  28.970  1.00  0.00            
ATOM    149  C1  FY5     2      13.620  21.610  29.800  1.00  0.00            
ATOM    150  C2  FY5     2      14.240  22.900  29.580  1.00  0.00            
ATOM    151  C3  FY5     2      14.840  23.560  30.600  1.00  0.00            
ATOM    152  C4  FY5     2      15.700  24.700  30.160  1.00  0.00            
ATOM    153  C5  FY5     2      16.420  25.400  31.210  1.00  0.00            
ATOM    154  C6  FY5     2      17.210  26.540  30.800  1.00  0.00            
ATOM    155  C7  FY5     2      17.220  26.970  29.480  1.00  0.00            
ATOM    156  C8  FY5     2      16.540  26.300  28.520  1.00  0.00            
ATOM    157  C9  FY5     2      15.840  25.140  28.840  1.00  0.00            
ATOM    158  O2  FY5     2      14.840  23.170  31.890  1.00  0.00            
ATOM    159  C10 FY5     2      14.100  22.090  32.210  1.00  0.00            
ATOM    160  C11 FY5     2      14.040  21.730  33.540  1.00  0.00            
ATOM    161  C12 FY5     2      13.270  20.660  34.000  1.00  0.00            
ATOM    162  O3  FY5     2      13.330  20.310  35.300  1.00  0.00            
ATOM    163  C13 FY5     2      12.640  19.830  33.100  1.00  0.00            
ATOM    164  O4  FY5     2      12.030  18.670  33.570  1.00  0.00            
ATOM    165  C14 FY5     2      12.790  20.060  31.700  1.00  0.00            
ATOM    166  O5  FY5     2      12.200  19.180  30.830  1.00  0.00            
ATOM    167  C15 FY5     2      13.480  21.230  31.240  1.00  0.00            
ATOM    168  H1  FY5     2      14.220  23.180  28.530  1.00  0.00            
ATOM    169  H2  FY5     2      16.260  25.100  32.240  1.00  0.00            
ATOM    170  H3  FY5     2      17.800  27.150  31.470  1.00  0.00            
ATOM    171  H4  FY5     2      17.910  27.790  29.310  1.00  0.00            
ATOM    172  H5  FY5     2      16.500  26.720  27.520  1.00  0.00            
ATOM    173  H6  FY5     2      15.380  24.670  27.980  1.00  0.00            
ATOM    174  H7  FY5     2      14.700  22.240  34.250  1.00  0.00            
ATOM    175  H8  FY5     2      12.560  19.720  35.260  1.00  0.00            
ATOM    176  H9  FY5     2      11.730  18.130  32.810  1.00  0.00            
ATOM    177  H10 FY5     2      12.400  19.490  29.930  1.00  0.00            
TER
ENDMDL
MODEL        1
ATOM      1  C1  BCD     1      12.060  14.260  21.660  1.00  0.00            
ATOM      2  O1  BCD     1      11.910  13.080  22.590  1.00  0.00            
ATOM      3  C2  BCD     1      13.160  14.280  20.640  1.00  0.00            
ATOM      4  O2  BCD     1      12.840  13.350  19.590  1.00  0.00            
ATOM      5  C3  BCD     1      14.530  13.890  21.240  1.00  0.00            
ATOM      6  O3  BCD     1      15.540  13.760  20.210  1.00  0.00            
ATOM      7  C4  BCD     1      14.790  14.790  22.430  1.00  0.00            
ATOM      8  C5  BCD     1      13.550  15.190  23.280  1.00  0.00            
ATOM      9  O4  BCD     1      12.450  15.380  22.410  1.00  0.00            
ATOM     10  C6  BCD     1      13.660  16.400  24.150  1.00  0.00            
ATOM     11  O5  BCD     1      13.740  17.740  23.450  1.00  0.00            
ATOM     12  H1  BCD     1      11.190  14.510  21.040  1.00  0.00            
ATOM     13  H2  BCD     1      13.360  15.270  20.210  1.00  0.00            
ATOM     14  H3  BCD     1      13.660  13.180  19.130  1.00  0.00            
ATOM     15  H4  BCD     1      14.380  12.910  21.710  1.00  0.00            
ATOM     16  H5  BCD     1      16.280  13.280  20.600  1.00  0.00            
ATOM     17  H6  BCD     1      15.310  15.710  22.160  1.00  0.00            
ATOM     18  H7  BCD     1      13.290  14.320  23.900  1.00  0.00            
ATOM     19  H8  BCD     1      12.780  16.410  24.800  1.00  0.00            
ATOM     20  H9  BCD     1      14.440  16.140  24.880  1.00  0.00            
ATOM     21  H10 BCD     1      13.550  17.510  22.530  1.00  0.00            
ATOM     22  C7  BCD     1       8.730  10.700  23.570  1.00  0.00            
ATOM     23  O6  BCD     1       9.730   9.720  23.850  1.00  0.00            
ATOM     24  C8  BCD     1       8.830  11.010  22.080  1.00  0.00            
ATOM     25  O7  BCD     1       8.780   9.840  21.240  1.00  0.00            
ATOM     26  C9  BCD     1      10.170  11.660  21.820  1.00  0.00            
ATOM     27  O8  BCD     1      10.230  11.990  20.420  1.00  0.00            
ATOM     28  C10 BCD     1      10.530  12.830  22.760  1.00  0.00            
ATOM     29  C11 BCD     1      10.320  12.540  24.240  1.00  0.00            
ATOM     30  O9  BCD     1       9.020  11.870  24.430  1.00  0.00            
ATOM     31  C12 BCD     1      10.410  13.800  25.060  1.00  0.00            
ATOM     32  O10 BCD     1      10.220  13.420  26.450  1.00  0.00            
ATOM     33  H11 BCD     1       7.750  10.290  23.850  1.00  0.00            
ATOM     34  H12 BCD     1       7.970  11.670  21.890  1.00  0.00            
ATOM     35  H13 BCD     1       8.820  10.250  20.370  1.00  0.00            
ATOM     36  H14 BCD     1      10.880  10.830  21.980  1.00  0.00            
ATOM     37  H15 BCD     1      11.100  12.380  20.290  1.00  0.00            
ATOM     38  H16 BCD     1       9.910  13.680  22.480  1.00  0.00            
ATOM     39  H17 BCD     1      11.050  11.810  24.630  1.00  0.00            
ATOM     40  H18 BCD     1      11.400  14.250  24.970  1.00  0.00            
ATOM     41  H19 BCD     1       9.510  14.330  24.700  1.00  0.00            
ATOM     42  H20 BCD     1       9.280  13.200  26.500  1.00  0.00            
ATOM     43  C13 BCD     1      10.190   6.050  25.740  1.00  0.00            
ATOM     44  O11 BCD     1      11.540   5.980  25.370  1.00  0.00            
ATOM     45  C14 BCD     1       9.340   6.070  24.420  1.00  0.00            
ATOM     46  O12 BCD     1       9.590   4.870  23.710  1.00  0.00            
ATOM     47  C15 BCD     1       9.610   7.310  23.670  1.00  0.00            
ATOM     48  O13 BCD     1       8.620   7.350  22.570  1.00  0.00            
ATOM     49  C16 BCD     1       9.400   8.510  24.540  1.00  0.00            
ATOM     50  C17 BCD     1      10.170   8.470  25.830  1.00  0.00            
ATOM     51  O14 BCD     1       9.880   7.250  26.490  1.00  0.00            
ATOM     52  C18 BCD     1       9.840   9.660  26.700  1.00  0.00            
ATOM     53  O15 BCD     1       9.740   9.210  28.020  1.00  0.00            
ATOM     54  H21 BCD     1      10.060   5.190  26.410  1.00  0.00            
ATOM     55  H22 BCD     1       8.270   5.930  24.620  1.00  0.00            
ATOM     56  H23 BCD     1      10.520   4.880  23.450  1.00  0.00            
ATOM     57  H24 BCD     1      10.650   7.340  23.350  1.00  0.00            
ATOM     58  H25 BCD     1       8.570   8.220  22.170  1.00  0.00            
ATOM     59  H26 BCD     1       8.350   8.550  24.870  1.00  0.00            
ATOM     60  H27 BCD     1      11.210   8.560  25.490  1.00  0.00            
ATOM     61  H28 BCD     1      10.570  10.480  26.560  1.00  0.00            
ATOM     62  H29 BCD     1       8.850   9.940  26.320  1.00  0.00            
ATOM     63  H30 BCD     1       9.960   8.270  27.930  1.00  0.00            
ATOM     64  C19 BCD     1      15.070   3.930  26.160  1.00  0.00            
ATOM     65  O16 BCD     1      15.860   4.880  25.470  1.00  0.00            
ATOM     66  C20 BCD     1      14.050   3.280  25.190  1.00  0.00            
ATOM     67  O17 BCD     1      14.720   2.720  24.110  1.00  0.00            
ATOM     68  C21 BCD     1      13.030   4.230  24.710  1.00  0.00            
ATOM     69  O18 BCD     1      12.060   3.580  23.860  1.00  0.00            
ATOM     70  C22 BCD     1      12.370   4.940  25.870  1.00  0.00            
ATOM     71  C23 BCD     1      13.380   5.470  26.880  1.00  0.00            
ATOM     72  O19 BCD     1      14.270   4.430  27.250  1.00  0.00            
ATOM     73  C24 BCD     1      12.720   5.990  28.130  1.00  0.00            
ATOM     74  O20 BCD     1      11.860   5.060  28.730  1.00  0.00            
ATOM     75  H31 BCD     1      15.730   3.160  26.580  1.00  0.00            
ATOM     76  H32 BCD     1      13.500   2.560  25.810  1.00  0.00            
ATOM     77  H33 BCD     1      15.310   3.320  23.660  1.00  0.00            
ATOM     78  H34 BCD     1      13.570   4.980  24.110  1.00  0.00            
ATOM     79  H35 BCD     1      12.230   3.740  22.920  1.00  0.00            
ATOM     80  H36 BCD     1      11.760   4.160  26.350  1.00  0.00            
ATOM     81  H37 BCD     1      14.020   6.290  26.530  1.00  0.00            
ATOM     82  H38 BCD     1      13.550   6.270  28.790  1.00  0.00            
ATOM     83  H39 BCD     1      12.160   6.910  27.910  1.00  0.00            
ATOM     84  H40 BCD     1      11.770   5.300  29.650  1.00  0.00            
ATOM     85  C25 BCD     1      19.840   5.860  24.870  1.00  0.00            
ATOM     86  O21 BCD     1      19.430   7.190  24.870  1.00  0.00            
ATOM     87  C26 BCD     1      19.130   5.190  23.730  1.00  0.00            
ATOM     88  O22 BCD     1      19.470   5.780  22.500  1.00  0.00            
ATOM     89  C27 BCD     1      17.630   5.060  23.960  1.00  0.00            
ATOM     90  O23 BCD     1      17.030   4.240  22.990  1.00  0.00            
ATOM     91  C28 BCD     1      17.230   4.620  25.310  1.00  0.00            
ATOM     92  C29 BCD     1      18.080   5.410  26.350  1.00  0.00            
ATOM     93  O24 BCD     1      19.510   5.180  26.080  1.00  0.00            
ATOM     94  C30 BCD     1      17.880   4.830  27.690  1.00  0.00            
ATOM     95  O25 BCD     1      17.990   3.420  27.670  1.00  0.00            
ATOM     96  H41 BCD     1      20.910   5.870  24.650  1.00  0.00            
ATOM     97  H42 BCD     1      19.550   4.180  23.780  1.00  0.00            
ATOM     98  H43 BCD     1      19.830   5.080  21.940  1.00  0.00            
ATOM     99  H44 BCD     1      17.180   6.060  23.880  1.00  0.00            
ATOM    100  H45 BCD     1      16.390   4.750  22.490  1.00  0.00            
ATOM    101  H46 BCD     1      17.510   3.560  25.360  1.00  0.00            
ATOM    102  H47 BCD     1      17.880   6.490  26.440  1.00  0.00            
ATOM    103  H48 BCD     1      18.580   5.230  28.430  1.00  0.00            
ATOM    104  H49 BCD     1      16.860   5.000  28.040  1.00  0.00            
ATOM    105  H50 BCD     1      18.930   3.240  27.570  1.00  0.00            
ATOM    106  C31 BCD     1      20.330  11.200  24.650  1.00  0.00            
ATOM    107  O26 BCD     1      18.850  11.460  24.620  1.00  0.00            
ATOM    108  C32 BCD     1      20.730  10.430  23.440  1.00  0.00            
ATOM    109  O27 BCD     1      20.390  11.130  22.210  1.00  0.00            
ATOM    110  C33 BCD     1      20.110   9.000  23.480  1.00  0.00            
ATOM    111  C34 BCD     1      20.220   8.350  24.850  1.00  0.00            
ATOM    112  C35 BCD     1      19.750   9.260  25.970  1.00  0.00            
ATOM    113  O28 BCD     1      20.600  10.410  25.840  1.00  0.00            
ATOM    114  C36 BCD     1      19.860   8.600  27.290  1.00  0.00            
ATOM    115  O29 BCD     1      19.770   9.550  28.330  1.00  0.00            
ATOM    116  O30 BCD     1      20.790   8.110  22.550  1.00  0.00            
ATOM    117  H51 BCD     1      20.990  12.070  24.750  1.00  0.00            
ATOM    118  H52 BCD     1      21.810  10.200  23.440  1.00  0.00            
ATOM    119  H53 BCD     1      20.140  10.580  21.470  1.00  0.00            
ATOM    120  H54 BCD     1      19.040   9.060  23.290  1.00  0.00            
ATOM    121  H55 BCD     1      20.220   7.340  22.460  1.00  0.00            
ATOM    122  H56 BCD     1      21.280   8.110  24.950  1.00  0.00            
ATOM    123  H57 BCD     1      18.720   9.640  25.920  1.00  0.00            
ATOM    124  H58 BCD     1      19.170   7.750  27.440  1.00  0.00            
ATOM    125  H59 BCD     1      20.900   8.260  27.410  1.00  0.00            
ATOM    126  H60 BCD     1      19.900  10.440  27.990  1.00  0.00            
ATOM    127  C37 BCD     1      16.520  14.860  24.160  1.00  0.00            
ATOM    128  O31 BCD     1      15.550  14.080  23.350  1.00  0.00            
ATOM    129  C38 BCD     1      17.850  14.810  23.460  1.00  0.00            
ATOM    130  O32 BCD     1      17.870  15.530  22.240  1.00  0.00            
ATOM    131  C39 BCD     1      18.500  13.490  23.450  1.00  0.00            
ATOM    132  O33 BCD     1      19.860  13.660  23.000  1.00  0.00            
ATOM    133  C40 BCD     1      18.440  12.810  24.770  1.00  0.00            
ATOM    134  C41 BCD     1      17.060  12.850  25.330  1.00  0.00            
ATOM    135  O34 BCD     1      16.610  14.210  25.430  1.00  0.00            
ATOM    136  C42 BCD     1      17.060  12.290  26.720  1.00  0.00            
ATOM    137  O35 BCD     1      17.850  13.040  27.640  1.00  0.00            
ATOM    138  H61 BCD     1      16.120  15.860  24.330  1.00  0.00            
ATOM    139  H62 BCD     1      18.530  15.340  24.130  1.00  0.00            
ATOM    140  H63 BCD     1      18.710  15.560  21.780  1.00  0.00            
ATOM    141  H64 BCD     1      17.990  12.860  22.710  1.00  0.00            
ATOM    142  H65 BCD     1      20.130  12.800  22.680  1.00  0.00            
ATOM    143  H66 BCD     1      19.180  13.270  25.450  1.00  0.00            
ATOM    144  H67 BCD     1      16.370  12.180  24.800  1.00  0.00            
ATOM    145  H68 BCD     1      16.000  12.260  27.010  1.00  0.00            
ATOM    146  H69 BCD     1      17.420  11.250  26.640  1.00  0.00            
ATOM    147  H70 BCD     1      17.290  13.440  28.310  1.00  0.00            
ATOM    148  O1  FY5     2      16.800  10.860  20.900  1.00  0.00            
ATOM    149  C1  FY5     2      15.920  10.300  21.490  1.00  0.00            
ATOM    150  C2  FY5     2      15.970  10.080  22.900  1.00  0.00            
ATOM    151  C3  FY5     2      15.000   9.290  23.400  1.00  0.00            
ATOM    152  C4  FY5     2      14.990   9.260  24.880  1.00  0.00            
ATOM    153  C5  FY5     2      15.980   8.590  25.600  1.00  0.00            
ATOM    154  C6  FY5     2      15.920   8.600  26.980  1.00  0.00            
ATOM    155  C7  FY5     2      14.850   9.160  27.640  1.00  0.00            
ATOM    156  C8  FY5     2      13.780   9.780  26.980  1.00  0.00            
ATOM    157  C9  FY5     2      13.890   9.790  25.560  1.00  0.00            
ATOM    158  O2  FY5     2      13.860   8.910  22.850  1.00  0.00            
ATOM    159  C10 FY5     2      13.700   9.150  21.490  1.00  0.00            
ATOM    160  C11 FY5     2      12.530   8.740  20.860  1.00  0.00            
ATOM    161  C12 FY5     2      12.350   9.090  19.560  1.00  0.00            
ATOM    162  O3  FY5     2      11.290   8.520  18.920  1.00  0.00            
ATOM    163  C13 FY5     2      13.280   9.880  18.810  1.00  0.00            
ATOM    164  O4  FY5     2      12.980  10.240  17.530  1.00  0.00            
ATOM    165  C14 FY5     2      14.420  10.300  19.440  1.00  0.00            
ATOM    166  O5  FY5     2      15.270  11.020  18.680  1.00  0.00            
ATOM    167  C15 FY5     2      14.660   9.940  20.800  1.00  0.00            
ATOM    168  H1  FY5     2      16.800  10.510  23.470  1.00  0.00            
ATOM    169  H2  FY5     2      16.890   8.290  25.100  1.00  0.00            
ATOM    170  H3  FY5     2      16.730   8.160  27.550  1.00  0.00            
ATOM    171  H4  FY5     2      14.930   9.270  28.710  1.00  0.00            
ATOM    172  H5  FY5     2      12.910  10.110  27.540  1.00  0.00            
ATOM    173  H6  FY5     2      13.120  10.270  24.950  1.00  0.00            
ATOM    174  H7  FY5     2      11.830   8.140  21.430  1.00  0.00            
ATOM    175  H8  FY5     2      11.580   8.810  18.040  1.00  0.00            
ATOM    176  H9  FY5     2      13.670  10.820  17.170  1.00  0.00            
ATOM    177  H10 FY5     2      16.110  10.980  19.160  1.00  0.00            
TER
ENDMDL
MODEL        1
ATOM      1  C1  BCD     1      16.400  21.010  20.500  1.00  0.00            
ATOM      2  O1  BCD     1      16.130  22.300  21.010  1.00  0.00            
ATOM      3  C2  BCD     1      15.620  19.950  21.320  1.00  0.00            
ATOM      4  O2  BCD     1      14.210  20.170  21.330  1.00  0.00            
ATOM      5  C3  BCD     1      16.000  19.860  22.710  1.00  0.00            
ATOM      6  O3  BCD     1      15.300  18.790  23.350  1.00  0.00            
ATOM      7  C4  BCD     1      17.480  19.720  22.750  1.00  0.00            
ATOM      8  C5  BCD     1      18.340  20.690  21.950  1.00  0.00            
ATOM      9  O4  BCD     1      17.760  20.730  20.650  1.00  0.00            
ATOM     10  C6  BCD     1      19.750  20.110  21.710  1.00  0.00            
ATOM     11  O5  BCD     1      19.750  18.730  21.370  1.00  0.00            
ATOM     12  H1  BCD     1      16.110  20.960  19.440  1.00  0.00            
ATOM     13  H2  BCD     1      15.910  18.980  20.900  1.00  0.00            
ATOM     14  H3  BCD     1      13.860  19.840  22.160  1.00  0.00            
ATOM     15  H4  BCD     1      15.710  20.880  23.010  1.00  0.00            
ATOM     16  H5  BCD     1      15.730  18.510  24.160  1.00  0.00            
ATOM     17  H6  BCD     1      17.690  18.690  22.440  1.00  0.00            
ATOM     18  H7  BCD     1      18.480  21.680  22.410  1.00  0.00            
ATOM     19  H8  BCD     1      20.170  20.660  20.870  1.00  0.00            
ATOM     20  H9  BCD     1      20.480  20.100  22.530  1.00  0.00            
ATOM     21  H10 BCD     1      20.610  18.300  21.410  1.00  0.00            
ATOM     22  C7  BCD     1      14.290  25.780  19.470  1.00  0.00            
ATOM     23  O6  BCD     1      13.660  26.120  20.710  1.00  0.00            
ATOM     24  C8  BCD     1      13.730  24.430  19.030  1.00  0.00            
ATOM     25  O7  BCD     1      12.290  24.560  18.920  1.00  0.00            
ATOM     26  C9  BCD     1      14.200  23.310  19.950  1.00  0.00            
ATOM     27  O8  BCD     1      13.630  22.090  19.420  1.00  0.00            
ATOM     28  C10 BCD     1      15.760  23.320  20.080  1.00  0.00            
ATOM     29  C11 BCD     1      16.240  24.670  20.510  1.00  0.00            
ATOM     30  O9  BCD     1      15.740  25.700  19.620  1.00  0.00            
ATOM     31  C12 BCD     1      17.760  24.680  20.580  1.00  0.00            
ATOM     32  O10 BCD     1      18.170  25.810  21.400  1.00  0.00            
ATOM     33  H11 BCD     1      13.990  26.570  18.780  1.00  0.00            
ATOM     34  H12 BCD     1      14.260  24.280  18.080  1.00  0.00            
ATOM     35  H13 BCD     1      11.910  23.680  18.960  1.00  0.00            
ATOM     36  H14 BCD     1      13.800  23.550  20.950  1.00  0.00            
ATOM     37  H15 BCD     1      13.870  21.510  20.150  1.00  0.00            
ATOM     38  H16 BCD     1      16.120  23.130  19.060  1.00  0.00            
ATOM     39  H17 BCD     1      15.870  24.850  21.530  1.00  0.00            
ATOM     40  H18 BCD     1      18.260  23.750  20.890  1.00  0.00            
ATOM     41  H19 BCD     1      18.090  24.830  19.540  1.00  0.00            
ATOM     42  H20 BCD     1      18.380  25.450  22.270  1.00  0.00            
ATOM     43  C13 BCD     1      11.690  28.990  22.820  1.00  0.00            
ATOM     44  O11 BCD     1      12.020  28.080  23.830  1.00  0.00            
ATOM     45  C14 BCD     1      10.840  28.380  21.790  1.00  0.00            
ATOM     46  O12 BCD     1       9.530  28.070  22.260  1.00  0.00            
ATOM     47  C15 BCD     1      11.460  27.150  21.190  1.00  0.00            
ATOM     48  O13 BCD     1      10.800  26.590  20.060  1.00  0.00            
ATOM     49  C16 BCD     1      12.980  27.360  20.760  1.00  0.00            
ATOM     50  C17 BCD     1      13.740  28.320  21.710  1.00  0.00            
ATOM     51  O14 BCD     1      12.840  29.400  22.110  1.00  0.00            
ATOM     52  C18 BCD     1      14.870  29.020  20.970  1.00  0.00            
ATOM     53  O15 BCD     1      15.840  29.500  21.880  1.00  0.00            
ATOM     54  H21 BCD     1      11.280  29.940  23.190  1.00  0.00            
ATOM     55  H22 BCD     1      10.720  29.120  20.990  1.00  0.00            
ATOM     56  H23 BCD     1       9.780  27.790  23.140  1.00  0.00            
ATOM     57  H24 BCD     1      11.430  26.380  21.970  1.00  0.00            
ATOM     58  H25 BCD     1      11.230  25.770  19.800  1.00  0.00            
ATOM     59  H26 BCD     1      12.800  27.770  19.750  1.00  0.00            
ATOM     60  H27 BCD     1      14.050  27.750  22.590  1.00  0.00            
ATOM     61  H28 BCD     1      15.380  28.280  20.340  1.00  0.00            
ATOM     62  H29 BCD     1      14.540  29.910  20.430  1.00  0.00            
ATOM     63  H30 BCD     1      15.490  30.280  22.310  1.00  0.00            
ATOM     64  C19 BCD     1      11.660  27.840  27.940  1.00  0.00            
ATOM     65  O16 BCD     1      12.600  26.740  27.990  1.00  0.00            
ATOM     66  C20 BCD     1      10.380  27.450  27.090  1.00  0.00            
ATOM     67  O17 BCD     1       9.710  26.300  27.650  1.00  0.00            
ATOM     68  C21 BCD     1      10.780  27.080  25.660  1.00  0.00            
ATOM     69  O18 BCD     1       9.730  26.710  24.780  1.00  0.00            
ATOM     70  C22 BCD     1      11.460  28.360  25.110  1.00  0.00            
ATOM     71  C23 BCD     1      12.660  28.810  25.940  1.00  0.00            
ATOM     72  O19 BCD     1      12.300  28.950  27.290  1.00  0.00            
ATOM     73  C24 BCD     1      13.240  30.100  25.480  1.00  0.00            
ATOM     74  O20 BCD     1      12.210  31.080  25.400  1.00  0.00            
ATOM     75  H31 BCD     1      11.450  28.220  28.940  1.00  0.00            
ATOM     76  H32 BCD     1       9.740  28.340  27.040  1.00  0.00            
ATOM     77  H33 BCD     1      10.320  25.560  27.650  1.00  0.00            
ATOM     78  H34 BCD     1      11.530  26.280  25.690  1.00  0.00            
ATOM     79  H35 BCD     1       9.380  25.840  24.990  1.00  0.00            
ATOM     80  H36 BCD     1      10.750  29.190  25.120  1.00  0.00            
ATOM     81  H37 BCD     1      13.410  28.010  25.890  1.00  0.00            
ATOM     82  H38 BCD     1      14.020  30.430  26.170  1.00  0.00            
ATOM     83  H39 BCD     1      13.710  30.050  24.490  1.00  0.00            
ATOM     84  H40 BCD     1      12.740  31.880  25.430  1.00  0.00            
ATOM     85  C25 BCD     1      14.070  24.080  30.740  1.00  0.00            
ATOM     86  O21 BCD     1      15.190  23.810  29.940  1.00  0.00            
ATOM     87  C26 BCD     1      12.730  23.730  30.140  1.00  0.00            
ATOM     88  O22 BCD     1      12.760  22.330  30.120  1.00  0.00            
ATOM     89  C27 BCD     1      12.570  24.470  28.750  1.00  0.00            
ATOM     90  O23 BCD     1      11.280  24.240  28.220  1.00  0.00            
ATOM     91  C28 BCD     1      12.660  25.970  29.160  1.00  0.00            
ATOM     92  C29 BCD     1      13.870  26.360  30.090  1.00  0.00            
ATOM     93  O24 BCD     1      13.980  25.450  31.160  1.00  0.00            
ATOM     94  C30 BCD     1      13.720  27.740  30.630  1.00  0.00            
ATOM     95  O25 BCD     1      12.650  27.740  31.610  1.00  0.00            
ATOM     96  H41 BCD     1      14.140  23.450  31.630  1.00  0.00            
ATOM     97  H42 BCD     1      11.970  24.120  30.830  1.00  0.00            
ATOM     98  H43 BCD     1      12.010  22.120  29.560  1.00  0.00            
ATOM     99  H44 BCD     1      13.360  24.300  28.020  1.00  0.00            
ATOM    100  H45 BCD     1      11.100  23.360  27.890  1.00  0.00            
ATOM    101  H46 BCD     1      11.750  26.150  29.740  1.00  0.00            
ATOM    102  H47 BCD     1      14.810  26.380  29.520  1.00  0.00            
ATOM    103  H48 BCD     1      14.610  28.050  31.190  1.00  0.00            
ATOM    104  H49 BCD     1      13.510  28.520  29.890  1.00  0.00            
ATOM    105  H50 BCD     1      11.970  28.370  31.360  1.00  0.00            
ATOM    106  C31 BCD     1      18.570  21.580  29.570  1.00  0.00            
ATOM    107  O26 BCD     1      18.010  21.330  28.230  1.00  0.00            
ATOM    108  C32 BCD     1      17.610  21.020  30.640  1.00  0.00            
ATOM    109  O27 BCD     1      17.500  19.610  30.400  1.00  0.00            
ATOM    110  C33 BCD     1      16.230  21.690  30.410  1.00  0.00            
ATOM    111  C34 BCD     1      16.300  23.200  30.560  1.00  0.00            
ATOM    112  C35 BCD     1      17.510  23.800  29.790  1.00  0.00            
ATOM    113  O28 BCD     1      18.640  22.970  29.880  1.00  0.00            
ATOM    114  C36 BCD     1      17.970  25.160  30.400  1.00  0.00            
ATOM    115  O29 BCD     1      18.770  25.890  29.470  1.00  0.00            
ATOM    116  O30 BCD     1      15.180  21.160  31.210  1.00  0.00            
ATOM    117  H51 BCD     1      19.540  21.090  29.720  1.00  0.00            
ATOM    118  H52 BCD     1      17.920  21.240  31.670  1.00  0.00            
ATOM    119  H53 BCD     1      17.230  19.520  29.480  1.00  0.00            
ATOM    120  H54 BCD     1      15.990  21.540  29.340  1.00  0.00            
ATOM    121  H55 BCD     1      14.350  21.430  30.810  1.00  0.00            
ATOM    122  H56 BCD     1      16.320  23.470  31.620  1.00  0.00            
ATOM    123  H57 BCD     1      17.300  23.820  28.710  1.00  0.00            
ATOM    124  H58 BCD     1      17.010  25.650  30.600  1.00  0.00            
ATOM    125  H59 BCD     1      18.510  25.070  31.340  1.00  0.00            
ATOM    126  H60 BCD     1      18.710  25.420  28.630  1.00  0.00            
ATOM    127  C37 BCD     1      18.530  19.050  24.780  1.00  0.00            
ATOM    128  O31 BCD     1      17.740  19.990  24.090  1.00  0.00            
ATOM    129  C38 BCD     1      17.730  18.390  25.860  1.00  0.00            
ATOM    130  O32 BCD     1      16.610  17.740  25.290  1.00  0.00            
ATOM    131  C39 BCD     1      17.360  19.490  26.930  1.00  0.00            
ATOM    132  O33 BCD     1      16.440  18.960  27.880  1.00  0.00            
ATOM    133  C40 BCD     1      18.560  20.210  27.490  1.00  0.00            
ATOM    134  C41 BCD     1      19.540  20.750  26.340  1.00  0.00            
ATOM    135  O34 BCD     1      19.690  19.710  25.310  1.00  0.00            
ATOM    136  C42 BCD     1      20.790  21.330  26.910  1.00  0.00            
ATOM    137  O35 BCD     1      21.420  20.300  27.760  1.00  0.00            
ATOM    138  H61 BCD     1      18.920  18.330  24.050  1.00  0.00            
ATOM    139  H62 BCD     1      18.430  17.660  26.300  1.00  0.00            
ATOM    140  H63 BCD     1      16.500  16.890  25.720  1.00  0.00            
ATOM    141  H64 BCD     1      16.810  20.230  26.340  1.00  0.00            
ATOM    142  H65 BCD     1      15.630  18.740  27.410  1.00  0.00            
ATOM    143  H66 BCD     1      19.140  19.610  28.200  1.00  0.00            
ATOM    144  H67 BCD     1      18.990  21.550  25.830  1.00  0.00            
ATOM    145  H68 BCD     1      21.410  21.610  26.040  1.00  0.00            
ATOM    146  H69 BCD     1      20.480  22.260  27.410  1.00  0.00            
ATOM    147  H70 BCD     1      21.990  20.860  28.300  1.00  0.00            
ATOM    148  O1  FY5     2      12.130  24.030  22.860  1.00  0.00            
ATOM    149  C1  FY5     2      12.910  24.010  23.740  1.00  0.00            
ATOM    150  C2  FY5     2      13.760  25.090  24.230  1.00  0.00            
ATOM    151  C3  FY5     2      14.700  24.970  25.200  1.00  0.00            
ATOM    152  C4  FY5     2      15.380  26.180  25.650  1.00  0.00            
ATOM    153  C5  FY5     2      15.720  27.240  24.790  1.00  0.00            
ATOM    154  C6  FY5     2      16.150  28.420  25.370  1.00  0.00            
ATOM    155  C7  FY5     2      16.450  28.620  26.740  1.00  0.00            
ATOM    156  C8  FY5     2      16.130  27.500  27.590  1.00  0.00            
ATOM    157  C9  FY5     2      15.620  26.340  27.060  1.00  0.00            
ATOM    158  O2  FY5     2      14.850  23.810  25.900  1.00  0.00            
ATOM    159  C10 FY5     2      13.980  22.710  25.590  1.00  0.00            
ATOM    160  C11 FY5     2      14.130  21.430  26.210  1.00  0.00            
ATOM    161  C12 FY5     2      13.510  20.300  25.740  1.00  0.00            
ATOM    162  O3  FY5     2      13.780  19.140  26.370  1.00  0.00            
ATOM    163  C13 FY5     2      12.590  20.360  24.680  1.00  0.00            
ATOM    164  O4  FY5     2      11.940  19.240  24.090  1.00  0.00            
ATOM    165  C14 FY5     2      12.430  21.590  24.060  1.00  0.00            
ATOM    166  O5  FY5     2      11.530  21.560  23.050  1.00  0.00            
ATOM    167  C15 FY5     2      13.120  22.730  24.460  1.00  0.00            
ATOM    168  H1  FY5     2      13.620  26.050  23.750  1.00  0.00            
ATOM    169  H2  FY5     2      15.620  27.120  23.710  1.00  0.00            
ATOM    170  H3  FY5     2      16.310  29.260  24.690  1.00  0.00            
ATOM    171  H4  FY5     2      16.820  29.610  26.980  1.00  0.00            
ATOM    172  H5  FY5     2      16.490  27.550  28.610  1.00  0.00            
ATOM    173  H6  FY5     2      15.400  25.520  27.740  1.00  0.00            
ATOM    174  H7  FY5     2      14.920  21.330  26.940  1.00  0.00            
ATOM    175  H8  FY5     2      13.130  18.480  26.080  1.00  0.00            
ATOM    176  H9  FY5     2      11.440  19.670  23.370  1.00  0.00            
ATOM    177  H10 FY5     2      11.640  22.440  22.640  1.00  0.00            
TER
ENDMDL
MODEL        1
ATOM      1  C1  BCD     1      30.770  22.390  26.890  1.00  0.00            
ATOM      2  O1  BCD     1      30.580  22.350  25.480  1.00  0.00            
ATOM      3  C2  BCD     1      30.940  20.990  27.550  1.00  0.00            
ATOM      4  O2  BCD     1      32.090  20.300  27.020  1.00  0.00            
ATOM      5  C3  BCD     1      29.670  20.150  27.370  1.00  0.00            
ATOM      6  O3  BCD     1      29.680  18.890  28.050  1.00  0.00            
ATOM      7  C4  BCD     1      28.460  20.990  27.850  1.00  0.00            
ATOM      8  C5  BCD     1      28.430  22.390  27.260  1.00  0.00            
ATOM      9  O4  BCD     1      29.650  23.010  27.550  1.00  0.00            
ATOM     10  C6  BCD     1      27.250  23.250  27.790  1.00  0.00            
ATOM     11  O5  BCD     1      27.350  24.620  27.360  1.00  0.00            
ATOM     12  H1  BCD     1      31.620  23.040  27.100  1.00  0.00            
ATOM     13  H2  BCD     1      31.250  21.130  28.590  1.00  0.00            
ATOM     14  H3  BCD     1      32.140  19.430  27.430  1.00  0.00            
ATOM     15  H4  BCD     1      29.590  19.830  26.320  1.00  0.00            
ATOM     16  H5  BCD     1      28.790  18.530  28.140  1.00  0.00            
ATOM     17  H6  BCD     1      28.620  21.060  28.940  1.00  0.00            
ATOM     18  H7  BCD     1      28.280  22.330  26.170  1.00  0.00            
ATOM     19  H8  BCD     1      26.340  22.730  27.490  1.00  0.00            
ATOM     20  H9  BCD     1      27.200  23.130  28.880  1.00  0.00            
ATOM     21  H10 BCD     1      26.500  24.960  27.650  1.00  0.00            
ATOM     22  C7  BCD     1      31.860  23.220  21.690  1.00  0.00            
ATOM     23  O6  BCD     1      30.700  22.490  21.350  1.00  0.00            
ATOM     24  C8  BCD     1      32.790  22.200  22.440  1.00  0.00            
ATOM     25  O7  BCD     1      33.130  21.100  21.680  1.00  0.00            
ATOM     26  C9  BCD     1      32.050  21.730  23.680  1.00  0.00            
ATOM     27  O8  BCD     1      32.890  20.880  24.450  1.00  0.00            
ATOM     28  C10 BCD     1      31.540  22.840  24.540  1.00  0.00            
ATOM     29  C11 BCD     1      30.720  23.900  23.760  1.00  0.00            
ATOM     30  O9  BCD     1      31.520  24.300  22.670  1.00  0.00            
ATOM     31  C12 BCD     1      30.410  25.200  24.530  1.00  0.00            
ATOM     32  O10 BCD     1      29.850  26.250  23.660  1.00  0.00            
ATOM     33  H11 BCD     1      32.420  23.690  20.870  1.00  0.00            
ATOM     34  H12 BCD     1      33.660  22.870  22.560  1.00  0.00            
ATOM     35  H13 BCD     1      33.380  20.390  22.280  1.00  0.00            
ATOM     36  H14 BCD     1      31.150  21.140  23.410  1.00  0.00            
ATOM     37  H15 BCD     1      32.470  20.810  25.320  1.00  0.00            
ATOM     38  H16 BCD     1      32.380  23.290  25.080  1.00  0.00            
ATOM     39  H17 BCD     1      29.710  23.560  23.500  1.00  0.00            
ATOM     40  H18 BCD     1      29.710  24.890  25.320  1.00  0.00            
ATOM     41  H19 BCD     1      31.340  25.560  24.980  1.00  0.00            
ATOM     42  H20 BCD     1      29.970  27.080  24.130  1.00  0.00            
ATOM     43  C13 BCD     1      28.160  21.890  18.160  1.00  0.00            
ATOM     44  O11 BCD     1      26.970  21.820  18.930  1.00  0.00            
ATOM     45  C14 BCD     1      29.180  20.770  18.450  1.00  0.00            
ATOM     46  O12 BCD     1      28.560  19.480  18.420  1.00  0.00            
ATOM     47  C15 BCD     1      29.730  21.030  19.820  1.00  0.00            
ATOM     48  O13 BCD     1      30.790  20.040  20.050  1.00  0.00            
ATOM     49  C16 BCD     1      30.340  22.390  20.010  1.00  0.00            
ATOM     50  C17 BCD     1      29.260  23.460  19.680  1.00  0.00            
ATOM     51  O14 BCD     1      28.760  23.220  18.390  1.00  0.00            
ATOM     52  C18 BCD     1      29.720  24.930  19.650  1.00  0.00            
ATOM     53  O15 BCD     1      30.960  25.020  18.940  1.00  0.00            
ATOM     54  H21 BCD     1      27.970  21.830  17.090  1.00  0.00            
ATOM     55  H22 BCD     1      29.940  20.680  17.660  1.00  0.00            
ATOM     56  H23 BCD     1      29.270  18.840  18.450  1.00  0.00            
ATOM     57  H24 BCD     1      28.890  20.930  20.530  1.00  0.00            
ATOM     58  H25 BCD     1      31.270  20.290  20.840  1.00  0.00            
ATOM     59  H26 BCD     1      31.240  22.580  19.410  1.00  0.00            
ATOM     60  H27 BCD     1      28.400  23.330  20.350  1.00  0.00            
ATOM     61  H28 BCD     1      28.980  25.580  19.160  1.00  0.00            
ATOM     62  H29 BCD     1      30.010  25.290  20.640  1.00  0.00            
ATOM     63  H30 BCD     1      30.760  24.710  18.050  1.00  0.00            
ATOM     64  C19 BCD     1      22.860  22.500  18.490  1.00  0.00            
ATOM     65  O16 BCD     1      22.590  21.270  19.140  1.00  0.00            
ATOM     66  C20 BCD     1      23.590  22.200  17.210  1.00  0.00            
ATOM     67  O17 BCD     1      22.900  21.480  16.210  1.00  0.00            
ATOM     68  C21 BCD     1      24.960  21.560  17.520  1.00  0.00            
ATOM     69  O18 BCD     1      25.680  21.160  16.320  1.00  0.00            
ATOM     70  C22 BCD     1      25.780  22.550  18.520  1.00  0.00            
ATOM     71  C23 BCD     1      24.880  22.750  19.690  1.00  0.00            
ATOM     72  O19 BCD     1      23.670  23.350  19.300  1.00  0.00            
ATOM     73  C24 BCD     1      25.420  23.610  20.830  1.00  0.00            
ATOM     74  O20 BCD     1      25.950  24.860  20.420  1.00  0.00            
ATOM     75  H31 BCD     1      21.900  22.990  18.300  1.00  0.00            
ATOM     76  H32 BCD     1      23.850  23.190  16.810  1.00  0.00            
ATOM     77  H33 BCD     1      22.090  21.940  15.990  1.00  0.00            
ATOM     78  H34 BCD     1      24.740  20.680  18.140  1.00  0.00            
ATOM     79  H35 BCD     1      25.800  21.950  15.790  1.00  0.00            
ATOM     80  H36 BCD     1      26.090  23.440  17.960  1.00  0.00            
ATOM     81  H37 BCD     1      24.680  21.750  20.100  1.00  0.00            
ATOM     82  H38 BCD     1      24.600  23.700  21.550  1.00  0.00            
ATOM     83  H39 BCD     1      26.220  23.040  21.320  1.00  0.00            
ATOM     84  H40 BCD     1      25.500  24.940  19.570  1.00  0.00            
ATOM     85  C25 BCD     1      19.920  19.920  22.000  1.00  0.00            
ATOM     86  O21 BCD     1      20.930  19.590  22.910  1.00  0.00            
ATOM     87  C26 BCD     1      19.990  19.070  20.750  1.00  0.00            
ATOM     88  O22 BCD     1      20.050  17.680  21.050  1.00  0.00            
ATOM     89  C27 BCD     1      21.160  19.490  19.870  1.00  0.00            
ATOM     90  O23 BCD     1      21.120  18.850  18.600  1.00  0.00            
ATOM     91  C28 BCD     1      21.250  21.010  19.670  1.00  0.00            
ATOM     92  C29 BCD     1      21.090  21.740  21.000  1.00  0.00            
ATOM     93  O24 BCD     1      19.950  21.270  21.690  1.00  0.00            
ATOM     94  C30 BCD     1      20.970  23.260  21.030  1.00  0.00            
ATOM     95  O25 BCD     1      20.000  23.760  20.030  1.00  0.00            
ATOM     96  H41 BCD     1      19.000  19.630  22.530  1.00  0.00            
ATOM     97  H42 BCD     1      19.120  19.330  20.140  1.00  0.00            
ATOM     98  H43 BCD     1      20.220  17.210  20.230  1.00  0.00            
ATOM     99  H44 BCD     1      22.130  19.210  20.300  1.00  0.00            
ATOM    100  H45 BCD     1      21.850  19.090  18.020  1.00  0.00            
ATOM    101  H46 BCD     1      20.410  21.330  19.050  1.00  0.00            
ATOM    102  H47 BCD     1      21.970  21.580  21.620  1.00  0.00            
ATOM    103  H48 BCD     1      20.750  23.610  22.050  1.00  0.00            
ATOM    104  H49 BCD     1      21.960  23.720  20.910  1.00  0.00            
ATOM    105  H50 BCD     1      19.210  23.370  20.410  1.00  0.00            
ATOM    106  C31 BCD     1      21.930  18.120  26.640  1.00  0.00            
ATOM    107  O26 BCD     1      23.120  18.900  26.500  1.00  0.00            
ATOM    108  C32 BCD     1      21.890  17.030  25.580  1.00  0.00            
ATOM    109  O27 BCD     1      22.980  16.080  25.830  1.00  0.00            
ATOM    110  C33 BCD     1      21.830  17.720  24.180  1.00  0.00            
ATOM    111  C34 BCD     1      20.690  18.780  24.060  1.00  0.00            
ATOM    112  C35 BCD     1      20.650  19.770  25.290  1.00  0.00            
ATOM    113  O28 BCD     1      20.850  19.070  26.520  1.00  0.00            
ATOM    114  C36 BCD     1      19.310  20.500  25.360  1.00  0.00            
ATOM    115  O29 BCD     1      18.190  19.620  25.390  1.00  0.00            
ATOM    116  O30 BCD     1      21.870  16.720  23.060  1.00  0.00            
ATOM    117  H51 BCD     1      21.990  17.640  27.620  1.00  0.00            
ATOM    118  H52 BCD     1      20.970  16.480  25.790  1.00  0.00            
ATOM    119  H53 BCD     1      22.500  15.440  26.380  1.00  0.00            
ATOM    120  H54 BCD     1      22.730  18.350  24.130  1.00  0.00            
ATOM    121  H55 BCD     1      21.600  17.190  22.260  1.00  0.00            
ATOM    122  H56 BCD     1      19.760  18.210  23.930  1.00  0.00            
ATOM    123  H57 BCD     1      21.390  20.570  25.180  1.00  0.00            
ATOM    124  H58 BCD     1      19.250  20.980  26.340  1.00  0.00            
ATOM    125  H59 BCD     1      19.170  21.090  24.450  1.00  0.00            
ATOM    126  H60 BCD     1      18.480  18.860  25.890  1.00  0.00            
ATOM    127  C37 BCD     1      26.380  20.110  28.660  1.00  0.00            
ATOM    128  O31 BCD     1      27.220  20.250  27.530  1.00  0.00            
ATOM    129  C38 BCD     1      26.010  18.710  28.890  1.00  0.00            
ATOM    130  O32 BCD     1      27.150  17.890  29.010  1.00  0.00            
ATOM    131  C39 BCD     1      25.040  18.230  27.790  1.00  0.00            
ATOM    132  O33 BCD     1      24.620  16.860  27.930  1.00  0.00            
ATOM    133  C40 BCD     1      23.840  19.180  27.700  1.00  0.00            
ATOM    134  C41 BCD     1      24.400  20.590  27.520  1.00  0.00            
ATOM    135  O34 BCD     1      25.310  20.880  28.570  1.00  0.00            
ATOM    136  C42 BCD     1      23.370  21.660  27.640  1.00  0.00            
ATOM    137  O35 BCD     1      22.570  21.570  28.850  1.00  0.00            
ATOM    138  H61 BCD     1      26.930  20.540  29.510  1.00  0.00            
ATOM    139  H62 BCD     1      25.410  18.770  29.810  1.00  0.00            
ATOM    140  H63 BCD     1      26.990  16.950  29.060  1.00  0.00            
ATOM    141  H64 BCD     1      25.550  18.360  26.830  1.00  0.00            
ATOM    142  H65 BCD     1      24.110  16.650  27.140  1.00  0.00            
ATOM    143  H66 BCD     1      23.250  19.080  28.610  1.00  0.00            
ATOM    144  H67 BCD     1      24.850  20.630  26.520  1.00  0.00            
ATOM    145  H68 BCD     1      23.860  22.640  27.640  1.00  0.00            
ATOM    146  H69 BCD     1      22.800  21.510  26.710  1.00  0.00            
ATOM    147  H70 BCD     1      23.160  21.680  29.610  1.00  0.00            
ATOM    148  O1  FY5     2      28.840  19.250  23.560  1.00  0.00            
ATOM    149  C1  FY5     2      27.660  19.520  23.210  1.00  0.00            
ATOM    150  C2  FY5     2      26.780  20.490  23.810  1.00  0.00            
ATOM    151  C3  FY5     2      25.550  20.790  23.210  1.00  0.00            
ATOM    152  C4  FY5     2      24.750  21.940  23.730  1.00  0.00            
ATOM    153  C5  FY5     2      23.330  21.810  23.670  1.00  0.00            
ATOM    154  C6  FY5     2      22.460  22.840  24.100  1.00  0.00            
ATOM    155  C7  FY5     2      23.070  23.980  24.680  1.00  0.00            
ATOM    156  C8  FY5     2      24.450  24.150  24.690  1.00  0.00            
ATOM    157  C9  FY5     2      25.320  23.100  24.210  1.00  0.00            
ATOM    158  O2  FY5     2      25.090  20.130  22.160  1.00  0.00            
ATOM    159  C10 FY5     2      25.830  19.140  21.520  1.00  0.00            
ATOM    160  C11 FY5     2      25.290  18.660  20.360  1.00  0.00            
ATOM    161  C12 FY5     2      26.000  17.600  19.700  1.00  0.00            
ATOM    162  O3  FY5     2      25.490  17.120  18.540  1.00  0.00            
ATOM    163  C13 FY5     2      27.290  17.250  20.100  1.00  0.00            
ATOM    164  O4  FY5     2      27.970  16.170  19.530  1.00  0.00            
ATOM    165  C14 FY5     2      27.780  17.800  21.300  1.00  0.00            
ATOM    166  O5  FY5     2      29.030  17.530  21.690  1.00  0.00            
ATOM    167  C15 FY5     2      27.090  18.800  21.990  1.00  0.00            
ATOM    168  H1  FY5     2      27.230  20.950  24.680  1.00  0.00            
ATOM    169  H2  FY5     2      22.860  20.890  23.330  1.00  0.00            
ATOM    170  H3  FY5     2      21.390  22.670  24.020  1.00  0.00            
ATOM    171  H4  FY5     2      22.440  24.830  24.900  1.00  0.00            
ATOM    172  H5  FY5     2      24.910  25.080  25.000  1.00  0.00            
ATOM    173  H6  FY5     2      26.400  23.150  24.350  1.00  0.00            
ATOM    174  H7  FY5     2      24.400  19.090  19.920  1.00  0.00            
ATOM    175  H8  FY5     2      26.140  16.410  18.410  1.00  0.00            
ATOM    176  H9  FY5     2      28.330  15.650  20.270  1.00  0.00            
ATOM    177  H10 FY5     2      29.000  17.920  22.580  1.00  0.00            
TER
ENDMDL
MODEL        1
ATOM      1  C1  BCD     1      14.910  28.060  13.660  1.00  0.00            
ATOM      2  O1  BCD     1      14.250  26.820  13.990  1.00  0.00            
ATOM      3  C2  BCD     1      13.870  29.160  13.320  1.00  0.00            
ATOM      4  O2  BCD     1      13.120  29.470  14.560  1.00  0.00            
ATOM      5  C3  BCD     1      13.000  28.710  12.200  1.00  0.00            
ATOM      6  O3  BCD     1      11.980  29.620  11.770  1.00  0.00            
ATOM      7  C4  BCD     1      13.880  28.260  11.020  1.00  0.00            
ATOM      8  C5  BCD     1      15.010  27.290  11.440  1.00  0.00            
ATOM      9  O4  BCD     1      15.670  27.880  12.490  1.00  0.00            
ATOM     10  C6  BCD     1      15.990  26.960  10.330  1.00  0.00            
ATOM     11  O5  BCD     1      17.120  26.310  10.890  1.00  0.00            
ATOM     12  H1  BCD     1      15.520  28.450  14.490  1.00  0.00            
ATOM     13  H2  BCD     1      14.410  30.080  13.080  1.00  0.00            
ATOM     14  H3  BCD     1      12.370  30.020  14.330  1.00  0.00            
ATOM     15  H4  BCD     1      12.540  27.740  12.410  1.00  0.00            
ATOM     16  H5  BCD     1      11.620  29.390  10.910  1.00  0.00            
ATOM     17  H6  BCD     1      14.280  29.110  10.450  1.00  0.00            
ATOM     18  H7  BCD     1      14.680  26.260  11.620  1.00  0.00            
ATOM     19  H8  BCD     1      15.560  26.380   9.510  1.00  0.00            
ATOM     20  H9  BCD     1      16.350  27.900   9.880  1.00  0.00            
ATOM     21  H10 BCD     1      17.650  26.980  11.320  1.00  0.00            
ATOM     22  C7  BCD     1      14.360  24.040  17.030  1.00  0.00            
ATOM     23  O6  BCD     1      13.280  23.220  16.610  1.00  0.00            
ATOM     24  C8  BCD     1      13.940  25.430  17.370  1.00  0.00            
ATOM     25  O7  BCD     1      12.820  25.330  18.280  1.00  0.00            
ATOM     26  C9  BCD     1      13.550  26.240  16.230  1.00  0.00            
ATOM     27  O8  BCD     1      13.390  27.620  16.630  1.00  0.00            
ATOM     28  C10 BCD     1      14.700  26.210  15.210  1.00  0.00            
ATOM     29  C11 BCD     1      15.090  24.790  14.840  1.00  0.00            
ATOM     30  O9  BCD     1      15.350  24.110  16.050  1.00  0.00            
ATOM     31  C12 BCD     1      16.320  24.710  13.980  1.00  0.00            
ATOM     32  O10 BCD     1      17.450  25.570  14.350  1.00  0.00            
ATOM     33  H11 BCD     1      14.920  23.590  17.870  1.00  0.00            
ATOM     34  H12 BCD     1      14.820  25.740  17.940  1.00  0.00            
ATOM     35  H13 BCD     1      12.690  26.240  18.570  1.00  0.00            
ATOM     36  H14 BCD     1      12.610  25.900  15.780  1.00  0.00            
ATOM     37  H15 BCD     1      13.080  28.040  15.820  1.00  0.00            
ATOM     38  H16 BCD     1      15.550  26.730  15.660  1.00  0.00            
ATOM     39  H17 BCD     1      14.240  24.330  14.340  1.00  0.00            
ATOM     40  H18 BCD     1      16.630  23.660  14.070  1.00  0.00            
ATOM     41  H19 BCD     1      15.920  24.930  12.990  1.00  0.00            
ATOM     42  H20 BCD     1      18.030  25.700  13.590  1.00  0.00            
ATOM     43  C13 BCD     1      11.950  19.490  17.450  1.00  0.00            
ATOM     44  O11 BCD     1      10.680  19.860  16.980  1.00  0.00            
ATOM     45  C14 BCD     1      12.290  20.410  18.670  1.00  0.00            
ATOM     46  O12 BCD     1      11.270  20.270  19.660  1.00  0.00            
ATOM     47  C15 BCD     1      12.390  21.830  18.220  1.00  0.00            
ATOM     48  O13 BCD     1      12.750  22.710  19.260  1.00  0.00            
ATOM     49  C16 BCD     1      13.300  21.930  17.050  1.00  0.00            
ATOM     50  C17 BCD     1      12.870  21.030  15.930  1.00  0.00            
ATOM     51  O14 BCD     1      12.930  19.720  16.440  1.00  0.00            
ATOM     52  C18 BCD     1      13.770  21.160  14.680  1.00  0.00            
ATOM     53  O15 BCD     1      15.030  20.720  15.090  1.00  0.00            
ATOM     54  H21 BCD     1      12.000  18.410  17.590  1.00  0.00            
ATOM     55  H22 BCD     1      13.190  20.060  19.180  1.00  0.00            
ATOM     56  H23 BCD     1      10.710  21.050  19.620  1.00  0.00            
ATOM     57  H24 BCD     1      11.420  22.130  17.810  1.00  0.00            
ATOM     58  H25 BCD     1      12.770  23.540  18.780  1.00  0.00            
ATOM     59  H26 BCD     1      14.270  21.560  17.390  1.00  0.00            
ATOM     60  H27 BCD     1      11.840  21.290  15.660  1.00  0.00            
ATOM     61  H28 BCD     1      13.470  20.560  13.810  1.00  0.00            
ATOM     62  H29 BCD     1      13.840  22.190  14.300  1.00  0.00            
ATOM     63  H30 BCD     1      15.650  20.650  14.360  1.00  0.00            
ATOM     64  C19 BCD     1       7.500  18.100  15.150  1.00  0.00            
ATOM     65  O16 BCD     1       7.540  19.120  14.190  1.00  0.00            
ATOM     66  C20 BCD     1       7.190  18.690  16.570  1.00  0.00            
ATOM     67  O17 BCD     1       5.980  19.410  16.510  1.00  0.00            
ATOM     68  C21 BCD     1       8.320  19.520  17.000  1.00  0.00            
ATOM     69  O18 BCD     1       8.200  19.840  18.430  1.00  0.00            
ATOM     70  C22 BCD     1       9.680  18.840  16.810  1.00  0.00            
ATOM     71  C23 BCD     1       9.890  18.190  15.390  1.00  0.00            
ATOM     72  O19 BCD     1       8.740  17.400  15.170  1.00  0.00            
ATOM     73  C24 BCD     1      11.080  17.250  15.300  1.00  0.00            
ATOM     74  O20 BCD     1      11.180  16.290  16.340  1.00  0.00            
ATOM     75  H31 BCD     1       6.720  17.340  15.060  1.00  0.00            
ATOM     76  H32 BCD     1       6.980  17.850  17.250  1.00  0.00            
ATOM     77  H33 BCD     1       5.920  19.650  17.440  1.00  0.00            
ATOM     78  H34 BCD     1       8.430  20.390  16.340  1.00  0.00            
ATOM     79  H35 BCD     1       8.830  20.540  18.580  1.00  0.00            
ATOM     80  H36 BCD     1       9.780  18.000  17.510  1.00  0.00            
ATOM     81  H37 BCD     1       9.930  19.050  14.710  1.00  0.00            
ATOM     82  H38 BCD     1      11.010  16.710  14.340  1.00  0.00            
ATOM     83  H39 BCD     1      11.990  17.860  15.220  1.00  0.00            
ATOM     84  H40 BCD     1      10.320  15.860  16.470  1.00  0.00            
ATOM     85  C25 BCD     1       6.320  20.700  10.680  1.00  0.00            
ATOM     86  O21 BCD     1       7.220  21.810  10.930  1.00  0.00            
ATOM     87  C26 BCD     1       5.250  20.620  11.770  1.00  0.00            
ATOM     88  O22 BCD     1       4.560  21.850  11.930  1.00  0.00            
ATOM     89  C27 BCD     1       5.830  20.350  13.120  1.00  0.00            
ATOM     90  O23 BCD     1       4.880  20.280  14.190  1.00  0.00            
ATOM     91  C28 BCD     1       6.760  19.120  13.050  1.00  0.00            
ATOM     92  C29 BCD     1       7.780  19.150  11.910  1.00  0.00            
ATOM     93  O24 BCD     1       7.070  19.470  10.710  1.00  0.00            
ATOM     94  C30 BCD     1       8.390  17.800  11.740  1.00  0.00            
ATOM     95  O25 BCD     1       9.360  17.740  10.750  1.00  0.00            
ATOM     96  H41 BCD     1       6.020  20.710   9.620  1.00  0.00            
ATOM     97  H42 BCD     1       4.480  19.910  11.440  1.00  0.00            
ATOM     98  H43 BCD     1       3.990  21.710  12.680  1.00  0.00            
ATOM     99  H44 BCD     1       6.480  21.220  13.310  1.00  0.00            
ATOM    100  H45 BCD     1       5.380  20.130  15.000  1.00  0.00            
ATOM    101  H46 BCD     1       6.060  18.280  13.120  1.00  0.00            
ATOM    102  H47 BCD     1       8.570  19.900  12.070  1.00  0.00            
ATOM    103  H48 BCD     1       8.800  17.440  12.700  1.00  0.00            
ATOM    104  H49 BCD     1       7.540  17.160  11.470  1.00  0.00            
ATOM    105  H50 BCD     1       9.020  18.020   9.900  1.00  0.00            
ATOM    106  C31 BCD     1       8.380  25.060   8.500  1.00  0.00            
ATOM    107  O26 BCD     1       9.660  25.260   9.120  1.00  0.00            
ATOM    108  C32 BCD     1       7.270  25.230   9.520  1.00  0.00            
ATOM    109  O27 BCD     1       7.300  26.550  10.120  1.00  0.00            
ATOM    110  C33 BCD     1       7.240  24.160  10.670  1.00  0.00            
ATOM    111  C34 BCD     1       7.210  22.850   9.960  1.00  0.00            
ATOM    112  C35 BCD     1       8.370  22.690   8.880  1.00  0.00            
ATOM    113  O28 BCD     1       8.270  23.760   7.980  1.00  0.00            
ATOM    114  C36 BCD     1       8.170  21.440   8.020  1.00  0.00            
ATOM    115  O29 BCD     1       6.930  21.280   7.470  1.00  0.00            
ATOM    116  O30 BCD     1       6.000  24.210  11.470  1.00  0.00            
ATOM    117  H51 BCD     1       8.200  25.830   7.750  1.00  0.00            
ATOM    118  H52 BCD     1       6.330  25.010   9.000  1.00  0.00            
ATOM    119  H53 BCD     1       6.860  27.130   9.500  1.00  0.00            
ATOM    120  H54 BCD     1       8.210  24.200  11.170  1.00  0.00            
ATOM    121  H55 BCD     1       5.800  23.340  11.820  1.00  0.00            
ATOM    122  H56 BCD     1       6.290  22.840   9.370  1.00  0.00            
ATOM    123  H57 BCD     1       9.350  22.660   9.370  1.00  0.00            
ATOM    124  H58 BCD     1       8.970  21.440   7.270  1.00  0.00            
ATOM    125  H59 BCD     1       8.400  20.560   8.640  1.00  0.00            
ATOM    126  H60 BCD     1       6.980  20.790   6.640  1.00  0.00            
ATOM    127  C37 BCD     1      13.000  27.540   8.930  1.00  0.00            
ATOM    128  O31 BCD     1      13.020  27.490  10.280  1.00  0.00            
ATOM    129  C38 BCD     1      11.760  28.230   8.400  1.00  0.00            
ATOM    130  O32 BCD     1      11.610  29.600   8.850  1.00  0.00            
ATOM    131  C39 BCD     1      10.420  27.510   8.760  1.00  0.00            
ATOM    132  O33 BCD     1       9.290  28.090   8.110  1.00  0.00            
ATOM    133  C40 BCD     1      10.600  26.010   8.350  1.00  0.00            
ATOM    134  C41 BCD     1      11.970  25.380   8.740  1.00  0.00            
ATOM    135  O34 BCD     1      13.030  26.230   8.330  1.00  0.00            
ATOM    136  C42 BCD     1      12.190  23.940   8.200  1.00  0.00            
ATOM    137  O35 BCD     1      12.010  23.680   6.800  1.00  0.00            
ATOM    138  H61 BCD     1      13.890  28.000   8.500  1.00  0.00            
ATOM    139  H62 BCD     1      11.880  28.260   7.310  1.00  0.00            
ATOM    140  H63 BCD     1      10.680  29.820   8.800  1.00  0.00            
ATOM    141  H64 BCD     1      10.240  27.440   9.840  1.00  0.00            
ATOM    142  H65 BCD     1       9.370  28.010   7.150  1.00  0.00            
ATOM    143  H66 BCD     1      10.400  25.840   7.290  1.00  0.00            
ATOM    144  H67 BCD     1      11.910  25.330   9.840  1.00  0.00            
ATOM    145  H68 BCD     1      13.220  23.740   8.540  1.00  0.00            
ATOM    146  H69 BCD     1      11.590  23.260   8.820  1.00  0.00            
ATOM    147  H70 BCD     1      12.830  23.210   6.650  1.00  0.00            
ATOM    148  O1  FY5     2       9.130  27.090  12.790  1.00  0.00            
ATOM    149  C1  FY5     2       9.210  25.920  13.000  1.00  0.00            
ATOM    150  C2  FY5     2      10.360  25.200  12.450  1.00  0.00            
ATOM    151  C3  FY5     2      10.510  23.870  12.800  1.00  0.00            
ATOM    152  C4  FY5     2      11.630  23.160  12.190  1.00  0.00            
ATOM    153  C5  FY5     2      11.440  21.870  11.630  1.00  0.00            
ATOM    154  C6  FY5     2      12.520  21.340  10.980  1.00  0.00            
ATOM    155  C7  FY5     2      13.750  21.930  10.860  1.00  0.00            
ATOM    156  C8  FY5     2      13.930  23.220  11.340  1.00  0.00            
ATOM    157  C9  FY5     2      12.830  23.890  11.970  1.00  0.00            
ATOM    158  O2  FY5     2       9.560  23.130  13.400  1.00  0.00            
ATOM    159  C10 FY5     2       8.560  23.820  14.050  1.00  0.00            
ATOM    160  C11 FY5     2       7.760  23.060  14.860  1.00  0.00            
ATOM    161  C12 FY5     2       6.610  23.650  15.470  1.00  0.00            
ATOM    162  O3  FY5     2       6.030  22.930  16.400  1.00  0.00            
ATOM    163  C13 FY5     2       6.340  24.990  15.290  1.00  0.00            
ATOM    164  O4  FY5     2       5.280  25.570  15.910  1.00  0.00            
ATOM    165  C14 FY5     2       7.260  25.760  14.530  1.00  0.00            
ATOM    166  O5  FY5     2       7.210  27.150  14.740  1.00  0.00            
ATOM    167  C15 FY5     2       8.330  25.180  13.860  1.00  0.00            
ATOM    168  H1  FY5     2      11.020  25.770  11.800  1.00  0.00            
ATOM    169  H2  FY5     2      10.490  21.360  11.690  1.00  0.00            
ATOM    170  H3  FY5     2      12.410  20.360  10.530  1.00  0.00            
ATOM    171  H4  FY5     2      14.630  21.410  10.470  1.00  0.00            
ATOM    172  H5  FY5     2      14.910  23.670  11.230  1.00  0.00            
ATOM    173  H6  FY5     2      12.900  24.930  12.280  1.00  0.00            
ATOM    174  H7  FY5     2       7.900  22.010  15.120  1.00  0.00            
ATOM    175  H8  FY5     2       5.220  23.450  16.570  1.00  0.00            
ATOM    176  H9  FY5     2       4.950  26.290  15.330  1.00  0.00            
ATOM    177  H10 FY5     2       7.390  27.300  15.680  1.00  0.00            
TER
ENDMDL
MODEL        1
ATOM      1  C1  BCD     1      24.960  18.520  24.480  1.00  0.00            
ATOM      2  O1  BCD     1      23.480  18.570  24.520  1.00  0.00            
ATOM      3  C2  BCD     1      25.520  19.650  23.600  1.00  0.00            
ATOM      4  O2  BCD     1      24.990  20.890  24.060  1.00  0.00            
ATOM      5  C3  BCD     1      25.240  19.400  22.160  1.00  0.00            
ATOM      6  O3  BCD     1      25.650  20.550  21.370  1.00  0.00            
ATOM      7  C4  BCD     1      25.770  18.110  21.620  1.00  0.00            
ATOM      8  C5  BCD     1      25.220  16.990  22.490  1.00  0.00            
ATOM      9  O4  BCD     1      25.430  17.270  23.900  1.00  0.00            
ATOM     10  C6  BCD     1      25.860  15.660  22.320  1.00  0.00            
ATOM     11  O5  BCD     1      27.210  15.680  22.920  1.00  0.00            
ATOM     12  H1  BCD     1      25.440  18.590  25.470  1.00  0.00            
ATOM     13  H2  BCD     1      26.580  19.610  23.860  1.00  0.00            
ATOM     14  H3  BCD     1      25.460  21.510  23.500  1.00  0.00            
ATOM     15  H4  BCD     1      24.150  19.300  22.150  1.00  0.00            
ATOM     16  H5  BCD     1      24.990  20.540  20.670  1.00  0.00            
ATOM     17  H6  BCD     1      26.860  18.060  21.730  1.00  0.00            
ATOM     18  H7  BCD     1      24.170  16.920  22.180  1.00  0.00            
ATOM     19  H8  BCD     1      25.220  14.940  22.840  1.00  0.00            
ATOM     20  H9  BCD     1      25.920  15.500  21.240  1.00  0.00            
ATOM     21  H10 BCD     1      27.160  16.220  23.710  1.00  0.00            
ATOM     22  C7  BCD     1      20.410  18.990  26.800  1.00  0.00            
ATOM     23  O6  BCD     1      19.960  19.360  25.500  1.00  0.00            
ATOM     24  C8  BCD     1      21.580  19.890  27.200  1.00  0.00            
ATOM     25  O7  BCD     1      21.110  21.210  27.320  1.00  0.00            
ATOM     26  C9  BCD     1      22.660  19.850  26.190  1.00  0.00            
ATOM     27  O8  BCD     1      23.740  20.630  26.640  1.00  0.00            
ATOM     28  C10 BCD     1      23.020  18.400  25.830  1.00  0.00            
ATOM     29  C11 BCD     1      21.840  17.400  25.720  1.00  0.00            
ATOM     30  O9  BCD     1      20.830  17.630  26.780  1.00  0.00            
ATOM     31  C12 BCD     1      22.290  15.920  25.730  1.00  0.00            
ATOM     32  O10 BCD     1      22.390  15.520  27.010  1.00  0.00            
ATOM     33  H11 BCD     1      19.610  19.020  27.540  1.00  0.00            
ATOM     34  H12 BCD     1      21.930  19.470  28.160  1.00  0.00            
ATOM     35  H13 BCD     1      20.690  21.400  26.480  1.00  0.00            
ATOM     36  H14 BCD     1      22.280  20.250  25.240  1.00  0.00            
ATOM     37  H15 BCD     1      24.290  20.730  25.860  1.00  0.00            
ATOM     38  H16 BCD     1      23.780  18.000  26.520  1.00  0.00            
ATOM     39  H17 BCD     1      21.390  17.460  24.730  1.00  0.00            
ATOM     40  H18 BCD     1      21.380  15.460  25.320  1.00  0.00            
ATOM     41  H19 BCD     1      23.130  15.660  25.070  1.00  0.00            
ATOM     42  H20 BCD     1      21.610  15.880  27.440  1.00  0.00            
ATOM     43  C13 BCD     1      16.960  20.790  23.270  1.00  0.00            
ATOM     44  O11 BCD     1      17.390  19.980  22.160  1.00  0.00            
ATOM     45  C14 BCD     1      18.020  21.820  23.700  1.00  0.00            
ATOM     46  O12 BCD     1      18.270  22.770  22.620  1.00  0.00            
ATOM     47  C15 BCD     1      19.280  21.180  24.310  1.00  0.00            
ATOM     48  O13 BCD     1      20.170  22.120  25.010  1.00  0.00            
ATOM     49  C16 BCD     1      18.830  20.190  25.370  1.00  0.00            
ATOM     50  C17 BCD     1      17.700  19.290  24.930  1.00  0.00            
ATOM     51  O14 BCD     1      16.620  20.110  24.420  1.00  0.00            
ATOM     52  C18 BCD     1      17.190  18.350  26.000  1.00  0.00            
ATOM     53  O15 BCD     1      17.050  18.930  27.220  1.00  0.00            
ATOM     54  H21 BCD     1      16.090  21.400  23.000  1.00  0.00            
ATOM     55  H22 BCD     1      17.520  22.310  24.540  1.00  0.00            
ATOM     56  H23 BCD     1      18.390  23.600  23.070  1.00  0.00            
ATOM     57  H24 BCD     1      19.770  20.710  23.450  1.00  0.00            
ATOM     58  H25 BCD     1      20.080  22.980  24.600  1.00  0.00            
ATOM     59  H26 BCD     1      18.510  20.730  26.270  1.00  0.00            
ATOM     60  H27 BCD     1      18.110  18.690  24.110  1.00  0.00            
ATOM     61  H28 BCD     1      16.220  17.920  25.710  1.00  0.00            
ATOM     62  H29 BCD     1      17.960  17.580  26.130  1.00  0.00            
ATOM     63  H30 BCD     1      16.990  18.150  27.790  1.00  0.00            
ATOM     64  C19 BCD     1      15.790  18.350  18.830  1.00  0.00            
ATOM     65  O16 BCD     1      16.970  17.420  18.700  1.00  0.00            
ATOM     66  C20 BCD     1      16.150  19.870  18.790  1.00  0.00            
ATOM     67  O17 BCD     1      16.760  20.210  17.530  1.00  0.00            
ATOM     68  C21 BCD     1      17.080  20.230  20.040  1.00  0.00            
ATOM     69  O18 BCD     1      17.410  21.670  20.040  1.00  0.00            
ATOM     70  C22 BCD     1      16.390  19.710  21.230  1.00  0.00            
ATOM     71  C23 BCD     1      16.040  18.170  21.250  1.00  0.00            
ATOM     72  O19 BCD     1      15.220  17.870  20.030  1.00  0.00            
ATOM     73  C24 BCD     1      15.330  17.650  22.510  1.00  0.00            
ATOM     74  O20 BCD     1      14.920  16.290  22.380  1.00  0.00            
ATOM     75  H31 BCD     1      15.150  18.140  17.960  1.00  0.00            
ATOM     76  H32 BCD     1      15.220  20.390  19.020  1.00  0.00            
ATOM     77  H33 BCD     1      17.230  21.030  17.720  1.00  0.00            
ATOM     78  H34 BCD     1      18.060  19.740  19.940  1.00  0.00            
ATOM     79  H35 BCD     1      17.800  21.910  20.890  1.00  0.00            
ATOM     80  H36 BCD     1      15.500  20.350  21.350  1.00  0.00            
ATOM     81  H37 BCD     1      16.970  17.590  21.170  1.00  0.00            
ATOM     82  H38 BCD     1      15.960  17.740  23.410  1.00  0.00            
ATOM     83  H39 BCD     1      14.430  18.240  22.710  1.00  0.00            
ATOM     84  H40 BCD     1      14.310  16.110  23.100  1.00  0.00            
ATOM     85  C25 BCD     1      18.640  14.560  16.230  1.00  0.00            
ATOM     86  O21 BCD     1      19.810  15.240  16.560  1.00  0.00            
ATOM     87  C26 BCD     1      17.700  15.540  15.570  1.00  0.00            
ATOM     88  O22 BCD     1      18.230  15.900  14.310  1.00  0.00            
ATOM     89  C27 BCD     1      17.530  16.750  16.500  1.00  0.00            
ATOM     90  O23 BCD     1      16.670  17.820  15.910  1.00  0.00            
ATOM     91  C28 BCD     1      16.880  16.360  17.780  1.00  0.00            
ATOM     92  C29 BCD     1      17.670  15.150  18.420  1.00  0.00            
ATOM     93  O24 BCD     1      17.980  14.160  17.430  1.00  0.00            
ATOM     94  C30 BCD     1      16.850  14.500  19.550  1.00  0.00            
ATOM     95  O25 BCD     1      17.780  13.940  20.430  1.00  0.00            
ATOM     96  H41 BCD     1      18.830  13.690  15.580  1.00  0.00            
ATOM     97  H42 BCD     1      16.770  14.960  15.540  1.00  0.00            
ATOM     98  H43 BCD     1      17.910  15.210  13.730  1.00  0.00            
ATOM     99  H44 BCD     1      18.530  17.130  16.770  1.00  0.00            
ATOM    100  H45 BCD     1      16.730  18.690  16.310  1.00  0.00            
ATOM    101  H46 BCD     1      15.820  16.210  17.540  1.00  0.00            
ATOM    102  H47 BCD     1      18.640  15.530  18.770  1.00  0.00            
ATOM    103  H48 BCD     1      16.350  15.250  20.170  1.00  0.00            
ATOM    104  H49 BCD     1      16.170  13.680  19.250  1.00  0.00            
ATOM    105  H50 BCD     1      18.270  13.400  19.800  1.00  0.00            
ATOM    106  C31 BCD     1      23.780  15.390  15.550  1.00  0.00            
ATOM    107  O26 BCD     1      23.930  16.020  16.820  1.00  0.00            
ATOM    108  C32 BCD     1      22.890  16.160  14.620  1.00  0.00            
ATOM    109  O27 BCD     1      23.480  17.340  14.190  1.00  0.00            
ATOM    110  C33 BCD     1      21.480  16.340  15.190  1.00  0.00            
ATOM    111  C34 BCD     1      20.930  14.970  15.660  1.00  0.00            
ATOM    112  C35 BCD     1      21.970  14.050  16.370  1.00  0.00            
ATOM    113  O28 BCD     1      23.190  14.070  15.720  1.00  0.00            
ATOM    114  C36 BCD     1      21.420  12.650  16.510  1.00  0.00            
ATOM    115  O29 BCD     1      21.130  11.940  15.290  1.00  0.00            
ATOM    116  O30 BCD     1      20.650  17.110  14.270  1.00  0.00            
ATOM    117  H51 BCD     1      24.800  15.360  15.150  1.00  0.00            
ATOM    118  H52 BCD     1      22.860  15.470  13.770  1.00  0.00            
ATOM    119  H53 BCD     1      23.080  17.980  14.780  1.00  0.00            
ATOM    120  H54 BCD     1      21.540  16.990  16.080  1.00  0.00            
ATOM    121  H55 BCD     1      19.720  16.970  14.460  1.00  0.00            
ATOM    122  H56 BCD     1      20.570  14.410  14.790  1.00  0.00            
ATOM    123  H57 BCD     1      22.120  14.500  17.360  1.00  0.00            
ATOM    124  H58 BCD     1      22.110  12.070  17.130  1.00  0.00            
ATOM    125  H59 BCD     1      20.480  12.730  17.060  1.00  0.00            
ATOM    126  H60 BCD     1      21.510  12.480  14.590  1.00  0.00            
ATOM    127  C37 BCD     1      25.980  18.410  19.220  1.00  0.00            
ATOM    128  O31 BCD     1      25.240  17.970  20.300  1.00  0.00            
ATOM    129  C38 BCD     1      24.970  19.110  18.330  1.00  0.00            
ATOM    130  O32 BCD     1      24.210  20.040  19.160  1.00  0.00            
ATOM    131  C39 BCD     1      24.060  18.130  17.660  1.00  0.00            
ATOM    132  O33 BCD     1      23.270  18.770  16.640  1.00  0.00            
ATOM    133  C40 BCD     1      24.850  17.040  17.070  1.00  0.00            
ATOM    134  C41 BCD     1      25.860  16.370  18.030  1.00  0.00            
ATOM    135  O34 BCD     1      26.710  17.420  18.550  1.00  0.00            
ATOM    136  C42 BCD     1      26.700  15.260  17.430  1.00  0.00            
ATOM    137  O35 BCD     1      27.330  15.520  16.170  1.00  0.00            
ATOM    138  H61 BCD     1      26.700  19.120  19.620  1.00  0.00            
ATOM    139  H62 BCD     1      25.570  19.530  17.520  1.00  0.00            
ATOM    140  H63 BCD     1      24.100  20.870  18.690  1.00  0.00            
ATOM    141  H64 BCD     1      23.350  17.690  18.380  1.00  0.00            
ATOM    142  H65 BCD     1      22.470  19.000  17.110  1.00  0.00            
ATOM    143  H66 BCD     1      25.390  17.350  16.170  1.00  0.00            
ATOM    144  H67 BCD     1      25.360  15.920  18.890  1.00  0.00            
ATOM    145  H68 BCD     1      27.420  14.950  18.200  1.00  0.00            
ATOM    146  H69 BCD     1      25.960  14.460  17.290  1.00  0.00            
ATOM    147  H70 BCD     1      27.870  16.280  16.420  1.00  0.00            
ATOM    148  O1  FY5     2      21.040  19.710  17.590  1.00  0.00            
ATOM    149  C1  FY5     2      21.050  19.490  18.810  1.00  0.00            
ATOM    150  C2  FY5     2      20.970  18.150  19.340  1.00  0.00            
ATOM    151  C3  FY5     2      21.190  17.940  20.690  1.00  0.00            
ATOM    152  C4  FY5     2      21.410  16.530  21.150  1.00  0.00            
ATOM    153  C5  FY5     2      22.220  15.610  20.440  1.00  0.00            
ATOM    154  C6  FY5     2      22.410  14.270  20.870  1.00  0.00            
ATOM    155  C7  FY5     2      21.690  13.880  22.030  1.00  0.00            
ATOM    156  C8  FY5     2      20.870  14.750  22.740  1.00  0.00            
ATOM    157  C9  FY5     2      20.770  16.100  22.320  1.00  0.00            
ATOM    158  O2  FY5     2      21.610  18.890  21.520  1.00  0.00            
ATOM    159  C10 FY5     2      21.500  20.240  21.140  1.00  0.00            
ATOM    160  C11 FY5     2      21.740  21.230  22.070  1.00  0.00            
ATOM    161  C12 FY5     2      21.460  22.550  21.700  1.00  0.00            
ATOM    162  O3  FY5     2      21.730  23.530  22.630  1.00  0.00            
ATOM    163  C13 FY5     2      20.960  22.900  20.440  1.00  0.00            
ATOM    164  O4  FY5     2      20.670  24.230  20.200  1.00  0.00            
ATOM    165  C14 FY5     2      20.940  21.900  19.450  1.00  0.00            
ATOM    166  O5  FY5     2      20.560  22.290  18.200  1.00  0.00            
ATOM    167  C15 FY5     2      21.170  20.580  19.820  1.00  0.00            
ATOM    168  H1  FY5     2      20.750  17.320  18.670  1.00  0.00            
ATOM    169  H2  FY5     2      22.680  15.970  19.530  1.00  0.00            
ATOM    170  H3  FY5     2      23.090  13.600  20.360  1.00  0.00            
ATOM    171  H4  FY5     2      21.690  12.830  22.300  1.00  0.00            
ATOM    172  H5  FY5     2      20.300  14.350  23.580  1.00  0.00            
ATOM    173  H6  FY5     2      20.090  16.780  22.810  1.00  0.00            
ATOM    174  H7  FY5     2      22.160  21.050  23.050  1.00  0.00            
ATOM    175  H8  FY5     2      21.560  24.380  22.170  1.00  0.00            
ATOM    176  H9  FY5     2      20.700  24.420  19.250  1.00  0.00            
ATOM    177  H10 FY5     2      20.740  21.520  17.630  1.00  0.00            
TER
ENDMDL
MODEL        1
ATOM      1  C1  BCD     1      21.800  23.550  18.960  1.00  0.00            
ATOM      2  O1  BCD     1      21.300  22.390  19.500  1.00  0.00            
ATOM      3  C2  BCD     1      23.310  23.530  19.230  1.00  0.00            
ATOM      4  O2  BCD     1      23.970  22.380  18.610  1.00  0.00            
ATOM      5  C3  BCD     1      23.590  23.620  20.740  1.00  0.00            
ATOM      6  O3  BCD     1      24.970  23.770  21.030  1.00  0.00            
ATOM      7  C4  BCD     1      22.790  24.750  21.410  1.00  0.00            
ATOM      8  C5  BCD     1      21.250  24.780  20.920  1.00  0.00            
ATOM      9  O4  BCD     1      21.260  24.680  19.550  1.00  0.00            
ATOM     10  C6  BCD     1      20.480  26.040  21.290  1.00  0.00            
ATOM     11  O5  BCD     1      21.180  27.170  20.850  1.00  0.00            
ATOM     12  H1  BCD     1      21.650  23.600  17.870  1.00  0.00            
ATOM     13  H2  BCD     1      23.680  24.480  18.810  1.00  0.00            
ATOM     14  H3  BCD     1      24.030  22.590  17.680  1.00  0.00            
ATOM     15  H4  BCD     1      23.330  22.670  21.220  1.00  0.00            
ATOM     16  H5  BCD     1      25.410  22.940  20.820  1.00  0.00            
ATOM     17  H6  BCD     1      23.190  25.760  21.260  1.00  0.00            
ATOM     18  H7  BCD     1      20.790  23.880  21.360  1.00  0.00            
ATOM     19  H8  BCD     1      19.500  25.850  20.840  1.00  0.00            
ATOM     20  H9  BCD     1      20.370  26.000  22.380  1.00  0.00            
ATOM     21  H10 BCD     1      21.180  27.730  21.630  1.00  0.00            
ATOM     22  C7  BCD     1      18.540  19.460  18.820  1.00  0.00            
ATOM     23  O6  BCD     1      18.400  19.050  20.130  1.00  0.00            
ATOM     24  C8  BCD     1      19.920  19.210  18.210  1.00  0.00            
ATOM     25  O7  BCD     1      20.180  17.830  18.310  1.00  0.00            
ATOM     26  C9  BCD     1      20.920  20.130  18.820  1.00  0.00            
ATOM     27  O8  BCD     1      22.210  20.030  18.290  1.00  0.00            
ATOM     28  C10 BCD     1      20.500  21.620  18.660  1.00  0.00            
ATOM     29  C11 BCD     1      19.120  21.880  19.110  1.00  0.00            
ATOM     30  O9  BCD     1      18.280  20.870  18.590  1.00  0.00            
ATOM     31  C12 BCD     1      18.550  23.190  18.650  1.00  0.00            
ATOM     32  O10 BCD     1      18.520  23.370  17.220  1.00  0.00            
ATOM     33  H11 BCD     1      17.850  18.940  18.160  1.00  0.00            
ATOM     34  H12 BCD     1      19.880  19.440  17.130  1.00  0.00            
ATOM     35  H13 BCD     1      19.460  17.410  18.770  1.00  0.00            
ATOM     36  H14 BCD     1      21.040  19.860  19.880  1.00  0.00            
ATOM     37  H15 BCD     1      22.790  20.670  18.700  1.00  0.00            
ATOM     38  H16 BCD     1      20.650  21.970  17.630  1.00  0.00            
ATOM     39  H17 BCD     1      19.170  21.800  20.210  1.00  0.00            
ATOM     40  H18 BCD     1      17.500  23.230  18.960  1.00  0.00            
ATOM     41  H19 BCD     1      19.080  23.870  19.330  1.00  0.00            
ATOM     42  H20 BCD     1      17.920  22.650  17.000  1.00  0.00            
ATOM     43  C13 BCD     1      15.700  16.950  22.480  1.00  0.00            
ATOM     44  O11 BCD     1      16.810  16.720  23.350  1.00  0.00            
ATOM     45  C14 BCD     1      16.000  16.310  21.120  1.00  0.00            
ATOM     46  O12 BCD     1      16.050  14.900  21.210  1.00  0.00            
ATOM     47  C15 BCD     1      17.190  17.020  20.430  1.00  0.00            
ATOM     48  O13 BCD     1      17.370  16.570  19.080  1.00  0.00            
ATOM     49  C16 BCD     1      17.080  18.540  20.360  1.00  0.00            
ATOM     50  C17 BCD     1      16.550  19.170  21.680  1.00  0.00            
ATOM     51  O14 BCD     1      15.500  18.380  22.310  1.00  0.00            
ATOM     52  C18 BCD     1      16.180  20.580  21.510  1.00  0.00            
ATOM     53  O15 BCD     1      15.140  20.710  20.550  1.00  0.00            
ATOM     54  H21 BCD     1      14.780  16.570  22.940  1.00  0.00            
ATOM     55  H22 BCD     1      15.120  16.560  20.510  1.00  0.00            
ATOM     56  H23 BCD     1      16.860  14.610  21.660  1.00  0.00            
ATOM     57  H24 BCD     1      18.070  16.710  21.000  1.00  0.00            
ATOM     58  H25 BCD     1      17.200  15.620  19.020  1.00  0.00            
ATOM     59  H26 BCD     1      16.340  18.830  19.600  1.00  0.00            
ATOM     60  H27 BCD     1      17.400  19.040  22.360  1.00  0.00            
ATOM     61  H28 BCD     1      15.740  20.880  22.470  1.00  0.00            
ATOM     62  H29 BCD     1      17.050  21.200  21.280  1.00  0.00            
ATOM     63  H30 BCD     1      14.670  21.510  20.780  1.00  0.00            
ATOM     64  C19 BCD     1      18.250  14.440  26.360  1.00  0.00            
ATOM     65  O16 BCD     1      19.250  15.510  26.370  1.00  0.00            
ATOM     66  C20 BCD     1      18.310  13.700  24.990  1.00  0.00            
ATOM     67  O17 BCD     1      19.560  13.080  25.000  1.00  0.00            
ATOM     68  C21 BCD     1      18.220  14.890  23.920  1.00  0.00            
ATOM     69  O18 BCD     1      18.370  14.280  22.610  1.00  0.00            
ATOM     70  C22 BCD     1      16.820  15.560  24.140  1.00  0.00            
ATOM     71  C23 BCD     1      16.600  15.930  25.560  1.00  0.00            
ATOM     72  O19 BCD     1      16.910  14.910  26.530  1.00  0.00            
ATOM     73  C24 BCD     1      15.180  16.440  25.920  1.00  0.00            
ATOM     74  O20 BCD     1      14.310  15.460  25.380  1.00  0.00            
ATOM     75  H31 BCD     1      18.450  13.670  27.120  1.00  0.00            
ATOM     76  H32 BCD     1      17.480  12.990  24.880  1.00  0.00            
ATOM     77  H33 BCD     1      19.620  12.510  24.230  1.00  0.00            
ATOM     78  H34 BCD     1      19.070  15.550  24.100  1.00  0.00            
ATOM     79  H35 BCD     1      19.280  13.990  22.510  1.00  0.00            
ATOM     80  H36 BCD     1      16.100  14.770  23.900  1.00  0.00            
ATOM     81  H37 BCD     1      17.290  16.740  25.820  1.00  0.00            
ATOM     82  H38 BCD     1      15.030  16.490  27.000  1.00  0.00            
ATOM     83  H39 BCD     1      14.970  17.470  25.590  1.00  0.00            
ATOM     84  H40 BCD     1      13.410  15.790  25.370  1.00  0.00            
ATOM     85  C25 BCD     1      22.480  17.000  28.460  1.00  0.00            
ATOM     86  O21 BCD     1      22.390  18.230  27.740  1.00  0.00            
ATOM     87  C26 BCD     1      22.780  15.890  27.560  1.00  0.00            
ATOM     88  O22 BCD     1      23.900  16.180  26.780  1.00  0.00            
ATOM     89  C27 BCD     1      21.610  15.420  26.600  1.00  0.00            
ATOM     90  O23 BCD     1      21.870  14.120  26.130  1.00  0.00            
ATOM     91  C28 BCD     1      20.240  15.430  27.370  1.00  0.00            
ATOM     92  C29 BCD     1      20.090  16.660  28.270  1.00  0.00            
ATOM     93  O24 BCD     1      21.270  16.740  29.190  1.00  0.00            
ATOM     94  C30 BCD     1      18.880  16.780  29.180  1.00  0.00            
ATOM     95  O25 BCD     1      19.040  16.000  30.360  1.00  0.00            
ATOM     96  H41 BCD     1      23.360  17.100  29.100  1.00  0.00            
ATOM     97  H42 BCD     1      23.030  14.970  28.120  1.00  0.00            
ATOM     98  H43 BCD     1      24.240  15.330  26.490  1.00  0.00            
ATOM     99  H44 BCD     1      21.650  16.160  25.800  1.00  0.00            
ATOM    100  H45 BCD     1      21.100  13.760  25.660  1.00  0.00            
ATOM    101  H46 BCD     1      20.210  14.460  27.900  1.00  0.00            
ATOM    102  H47 BCD     1      20.140  17.490  27.540  1.00  0.00            
ATOM    103  H48 BCD     1      18.830  17.850  29.400  1.00  0.00            
ATOM    104  H49 BCD     1      17.960  16.550  28.640  1.00  0.00            
ATOM    105  H50 BCD     1      19.840  15.480  30.220  1.00  0.00            
ATOM    106  C31 BCD     1      23.920  21.970  27.550  1.00  0.00            
ATOM    107  O26 BCD     1      23.380  22.240  26.230  1.00  0.00            
ATOM    108  C32 BCD     1      24.990  20.840  27.500  1.00  0.00            
ATOM    109  O27 BCD     1      25.970  21.160  26.510  1.00  0.00            
ATOM    110  C33 BCD     1      24.350  19.440  27.250  1.00  0.00            
ATOM    111  C34 BCD     1      23.160  19.280  28.200  1.00  0.00            
ATOM    112  C35 BCD     1      22.200  20.450  28.100  1.00  0.00            
ATOM    113  O28 BCD     1      22.820  21.660  28.420  1.00  0.00            
ATOM    114  C36 BCD     1      20.950  20.300  28.950  1.00  0.00            
ATOM    115  O29 BCD     1      19.920  21.260  28.690  1.00  0.00            
ATOM    116  O30 BCD     1      25.200  18.350  27.130  1.00  0.00            
ATOM    117  H51 BCD     1      24.330  22.880  28.010  1.00  0.00            
ATOM    118  H52 BCD     1      25.430  20.690  28.490  1.00  0.00            
ATOM    119  H53 BCD     1      26.350  20.370  26.120  1.00  0.00            
ATOM    120  H54 BCD     1      23.790  19.680  26.330  1.00  0.00            
ATOM    121  H55 BCD     1      24.650  17.580  26.980  1.00  0.00            
ATOM    122  H56 BCD     1      23.470  19.120  29.240  1.00  0.00            
ATOM    123  H57 BCD     1      21.760  20.480  27.090  1.00  0.00            
ATOM    124  H58 BCD     1      20.500  19.300  28.930  1.00  0.00            
ATOM    125  H59 BCD     1      21.260  20.360  30.000  1.00  0.00            
ATOM    126  H60 BCD     1      20.250  22.150  28.810  1.00  0.00            
ATOM    127  C37 BCD     1      22.820  25.300  23.760  1.00  0.00            
ATOM    128  O31 BCD     1      22.750  24.350  22.760  1.00  0.00            
ATOM    129  C38 BCD     1      24.210  25.350  24.370  1.00  0.00            
ATOM    130  O32 BCD     1      25.210  25.620  23.450  1.00  0.00            
ATOM    131  C39 BCD     1      24.420  23.990  25.020  1.00  0.00            
ATOM    132  O33 BCD     1      25.660  23.790  25.760  1.00  0.00            
ATOM    133  C40 BCD     1      23.240  23.650  25.950  1.00  0.00            
ATOM    134  C41 BCD     1      21.860  23.860  25.270  1.00  0.00            
ATOM    135  O34 BCD     1      21.810  25.110  24.640  1.00  0.00            
ATOM    136  C42 BCD     1      20.710  23.700  26.190  1.00  0.00            
ATOM    137  O35 BCD     1      20.500  24.730  27.080  1.00  0.00            
ATOM    138  H61 BCD     1      22.530  26.260  23.320  1.00  0.00            
ATOM    139  H62 BCD     1      24.230  26.120  25.150  1.00  0.00            
ATOM    140  H63 BCD     1      25.170  25.080  22.660  1.00  0.00            
ATOM    141  H64 BCD     1      24.440  23.270  24.200  1.00  0.00            
ATOM    142  H65 BCD     1      25.720  22.880  26.070  1.00  0.00            
ATOM    143  H66 BCD     1      23.220  24.210  26.900  1.00  0.00            
ATOM    144  H67 BCD     1      21.810  23.030  24.560  1.00  0.00            
ATOM    145  H68 BCD     1      19.750  23.600  25.670  1.00  0.00            
ATOM    146  H69 BCD     1      20.810  22.770  26.760  1.00  0.00            
ATOM    147  H70 BCD     1      19.540  24.750  27.160  1.00  0.00            
ATOM    148  O1  FY5     2      21.490  16.140  22.450  1.00  0.00            
ATOM    149  C1  FY5     2      21.600  17.280  22.930  1.00  0.00            
ATOM    150  C2  FY5     2      20.500  18.120  23.120  1.00  0.00            
ATOM    151  C3  FY5     2      20.630  19.340  23.690  1.00  0.00            
ATOM    152  C4  FY5     2      19.470  20.100  24.110  1.00  0.00            
ATOM    153  C5  FY5     2      18.440  19.670  24.930  1.00  0.00            
ATOM    154  C6  FY5     2      17.370  20.510  25.090  1.00  0.00            
ATOM    155  C7  FY5     2      17.370  21.820  24.500  1.00  0.00            
ATOM    156  C8  FY5     2      18.500  22.270  23.770  1.00  0.00            
ATOM    157  C9  FY5     2      19.550  21.370  23.470  1.00  0.00            
ATOM    158  O2  FY5     2      21.820  19.850  23.890  1.00  0.00            
ATOM    159  C10 FY5     2      22.960  19.150  23.490  1.00  0.00            
ATOM    160  C11 FY5     2      24.150  19.800  23.680  1.00  0.00            
ATOM    161  C12 FY5     2      25.340  19.140  23.520  1.00  0.00            
ATOM    162  O3  FY5     2      26.430  19.910  23.770  1.00  0.00            
ATOM    163  C13 FY5     2      25.360  17.750  23.220  1.00  0.00            
ATOM    164  O4  FY5     2      26.540  17.080  23.050  1.00  0.00            
ATOM    165  C14 FY5     2      24.160  17.040  23.130  1.00  0.00            
ATOM    166  O5  FY5     2      24.180  15.700  22.850  1.00  0.00            
ATOM    167  C15 FY5     2      22.960  17.820  23.160  1.00  0.00            
ATOM    168  H1  FY5     2      19.530  17.690  22.910  1.00  0.00            
ATOM    169  H2  FY5     2      18.410  18.650  25.300  1.00  0.00            
ATOM    170  H3  FY5     2      16.510  20.350  25.730  1.00  0.00            
ATOM    171  H4  FY5     2      16.530  22.500  24.610  1.00  0.00            
ATOM    172  H5  FY5     2      18.480  23.240  23.270  1.00  0.00            
ATOM    173  H6  FY5     2      20.370  21.700  22.850  1.00  0.00            
ATOM    174  H7  FY5     2      24.130  20.820  24.050  1.00  0.00            
ATOM    175  H8  FY5     2      27.090  19.460  23.210  1.00  0.00            
ATOM    176  H9  FY5     2      26.420  16.110  23.070  1.00  0.00            
ATOM    177  H10 FY5     2      23.270  15.560  22.510  1.00  0.00            
TER
ENDMDL
MODEL        1
ATOM      1  C1  BCD     1      30.200  10.400  25.520  1.00  0.00            
ATOM      2  O1  BCD     1      29.460  10.760  26.730  1.00  0.00            
ATOM      3  C2  BCD     1      29.660  11.030  24.280  1.00  0.00            
ATOM      4  O2  BCD     1      29.800  12.430  24.320  1.00  0.00            
ATOM      5  C3  BCD     1      28.310  10.560  24.050  1.00  0.00            
ATOM      6  O3  BCD     1      27.660  11.120  22.870  1.00  0.00            
ATOM      7  C4  BCD     1      28.500   9.020  23.860  1.00  0.00            
ATOM      8  C5  BCD     1      29.130   8.260  25.070  1.00  0.00            
ATOM      9  O4  BCD     1      30.230   8.960  25.510  1.00  0.00            
ATOM     10  C6  BCD     1      29.690   6.870  24.740  1.00  0.00            
ATOM     11  O5  BCD     1      30.590   6.880  23.560  1.00  0.00            
ATOM     12  H1  BCD     1      31.250  10.660  25.620  1.00  0.00            
ATOM     13  H2  BCD     1      30.240  10.790  23.380  1.00  0.00            
ATOM     14  H3  BCD     1      29.280  12.750  23.590  1.00  0.00            
ATOM     15  H4  BCD     1      27.800  10.720  25.000  1.00  0.00            
ATOM     16  H5  BCD     1      27.200  10.470  22.340  1.00  0.00            
ATOM     17  H6  BCD     1      29.030   8.760  22.930  1.00  0.00            
ATOM     18  H7  BCD     1      28.430   8.040  25.880  1.00  0.00            
ATOM     19  H8  BCD     1      30.210   6.460  25.610  1.00  0.00            
ATOM     20  H9  BCD     1      28.860   6.230  24.410  1.00  0.00            
ATOM     21  H10 BCD     1      30.970   6.010  23.710  1.00  0.00            
ATOM     22  C7  BCD     1      30.230  12.610  30.220  1.00  0.00            
ATOM     23  O6  BCD     1      29.000  13.310  30.240  1.00  0.00            
ATOM     24  C8  BCD     1      31.040  12.990  29.030  1.00  0.00            
ATOM     25  O7  BCD     1      31.310  14.360  28.970  1.00  0.00            
ATOM     26  C9  BCD     1      30.380  12.630  27.800  1.00  0.00            
ATOM     27  O8  BCD     1      31.210  13.050  26.730  1.00  0.00            
ATOM     28  C10 BCD     1      30.250  11.110  27.840  1.00  0.00            
ATOM     29  C11 BCD     1      29.460  10.710  29.030  1.00  0.00            
ATOM     30  O9  BCD     1      30.040  11.220  30.220  1.00  0.00            
ATOM     31  C12 BCD     1      29.280   9.170  29.170  1.00  0.00            
ATOM     32  O10 BCD     1      30.450   8.490  29.570  1.00  0.00            
ATOM     33  H11 BCD     1      30.880  12.900  31.050  1.00  0.00            
ATOM     34  H12 BCD     1      32.020  12.490  29.020  1.00  0.00            
ATOM     35  H13 BCD     1      31.630  14.490  28.080  1.00  0.00            
ATOM     36  H14 BCD     1      29.360  13.020  27.720  1.00  0.00            
ATOM     37  H15 BCD     1      30.760  12.760  25.930  1.00  0.00            
ATOM     38  H16 BCD     1      31.270  10.700  27.790  1.00  0.00            
ATOM     39  H17 BCD     1      28.460  11.140  28.930  1.00  0.00            
ATOM     40  H18 BCD     1      28.510   9.200  29.960  1.00  0.00            
ATOM     41  H19 BCD     1      28.970   8.750  28.210  1.00  0.00            
ATOM     42  H20 BCD     1      30.930   9.120  30.110  1.00  0.00            
ATOM     43  C13 BCD     1      26.060  15.170  32.380  1.00  0.00            
ATOM     44  O11 BCD     1      25.160  14.850  31.310  1.00  0.00            
ATOM     45  C14 BCD     1      27.230  15.970  31.890  1.00  0.00            
ATOM     46  O12 BCD     1      26.790  17.200  31.360  1.00  0.00            
ATOM     47  C15 BCD     1      28.220  15.370  30.880  1.00  0.00            
ATOM     48  O13 BCD     1      29.430  16.110  30.710  1.00  0.00            
ATOM     49  C16 BCD     1      28.550  14.020  31.430  1.00  0.00            
ATOM     50  C17 BCD     1      27.380  13.180  31.930  1.00  0.00            
ATOM     51  O14 BCD     1      26.550  13.910  32.800  1.00  0.00            
ATOM     52  C18 BCD     1      27.900  11.960  32.670  1.00  0.00            
ATOM     53  O15 BCD     1      26.930  10.920  32.880  1.00  0.00            
ATOM     54  H21 BCD     1      25.490  15.570  33.220  1.00  0.00            
ATOM     55  H22 BCD     1      27.800  16.180  32.800  1.00  0.00            
ATOM     56  H23 BCD     1      27.550  17.780  31.420  1.00  0.00            
ATOM     57  H24 BCD     1      27.660  15.220  29.950  1.00  0.00            
ATOM     58  H25 BCD     1      30.010  15.660  30.090  1.00  0.00            
ATOM     59  H26 BCD     1      29.210  14.130  32.300  1.00  0.00            
ATOM     60  H27 BCD     1      26.740  12.870  31.100  1.00  0.00            
ATOM     61  H28 BCD     1      28.760  11.520  32.150  1.00  0.00            
ATOM     62  H29 BCD     1      28.200  12.340  33.650  1.00  0.00            
ATOM     63  H30 BCD     1      27.470  10.350  33.440  1.00  0.00            
ATOM     64  C19 BCD     1      21.270  15.430  30.120  1.00  0.00            
ATOM     65  O16 BCD     1      21.440  14.300  29.310  1.00  0.00            
ATOM     66  C20 BCD     1      22.280  16.450  29.690  1.00  0.00            
ATOM     67  O17 BCD     1      22.130  16.780  28.270  1.00  0.00            
ATOM     68  C21 BCD     1      23.750  15.980  29.910  1.00  0.00            
ATOM     69  O18 BCD     1      24.680  17.020  29.460  1.00  0.00            
ATOM     70  C22 BCD     1      23.930  15.530  31.400  1.00  0.00            
ATOM     71  C23 BCD     1      22.830  14.500  31.780  1.00  0.00            
ATOM     72  O19 BCD     1      21.580  15.120  31.490  1.00  0.00            
ATOM     73  C24 BCD     1      22.930  14.320  33.310  1.00  0.00            
ATOM     74  O20 BCD     1      21.650  13.860  33.890  1.00  0.00            
ATOM     75  H31 BCD     1      20.260  15.840  30.120  1.00  0.00            
ATOM     76  H32 BCD     1      22.140  17.390  30.240  1.00  0.00            
ATOM     77  H33 BCD     1      22.550  17.640  28.180  1.00  0.00            
ATOM     78  H34 BCD     1      24.020  15.110  29.290  1.00  0.00            
ATOM     79  H35 BCD     1      25.570  16.800  29.770  1.00  0.00            
ATOM     80  H36 BCD     1      24.000  16.390  32.070  1.00  0.00            
ATOM     81  H37 BCD     1      22.960  13.530  31.280  1.00  0.00            
ATOM     82  H38 BCD     1      23.680  13.540  33.530  1.00  0.00            
ATOM     83  H39 BCD     1      23.280  15.220  33.840  1.00  0.00            
ATOM     84  H40 BCD     1      20.930  14.450  33.650  1.00  0.00            
ATOM     85  C25 BCD     1      19.360  11.570  27.130  1.00  0.00            
ATOM     86  O21 BCD     1      20.540  10.780  26.780  1.00  0.00            
ATOM     87  C26 BCD     1      19.370  13.020  26.580  1.00  0.00            
ATOM     88  O22 BCD     1      19.460  13.020  25.150  1.00  0.00            
ATOM     89  C27 BCD     1      20.470  13.830  27.250  1.00  0.00            
ATOM     90  O23 BCD     1      20.610  15.150  26.700  1.00  0.00            
ATOM     91  C28 BCD     1      20.260  13.720  28.770  1.00  0.00            
ATOM     92  C29 BCD     1      20.150  12.220  29.180  1.00  0.00            
ATOM     93  O24 BCD     1      19.110  11.570  28.560  1.00  0.00            
ATOM     94  C30 BCD     1      19.880  12.100  30.750  1.00  0.00            
ATOM     95  O25 BCD     1      18.720  12.790  31.250  1.00  0.00            
ATOM     96  H41 BCD     1      18.550  10.960  26.710  1.00  0.00            
ATOM     97  H42 BCD     1      18.380  13.410  26.860  1.00  0.00            
ATOM     98  H43 BCD     1      19.630  13.930  24.880  1.00  0.00            
ATOM     99  H44 BCD     1      21.370  13.250  26.980  1.00  0.00            
ATOM    100  H45 BCD     1      21.170  15.720  27.230  1.00  0.00            
ATOM    101  H46 BCD     1      19.350  14.260  29.070  1.00  0.00            
ATOM    102  H47 BCD     1      21.120  11.730  29.040  1.00  0.00            
ATOM    103  H48 BCD     1      19.850  11.010  30.910  1.00  0.00            
ATOM    104  H49 BCD     1      20.770  12.470  31.260  1.00  0.00            
ATOM    105  H50 BCD     1      18.640  12.580  32.180  1.00  0.00            
ATOM    106  C31 BCD     1      21.900   7.450  25.030  1.00  0.00            
ATOM    107  O26 BCD     1      23.130   8.100  24.770  1.00  0.00            
ATOM    108  C32 BCD     1      20.780   8.150  24.260  1.00  0.00            
ATOM    109  O27 BCD     1      21.030   8.170  22.830  1.00  0.00            
ATOM    110  C33 BCD     1      20.640   9.570  24.810  1.00  0.00            
ATOM    111  C34 BCD     1      20.460   9.500  26.310  1.00  0.00            
ATOM    112  C35 BCD     1      21.470   8.590  27.090  1.00  0.00            
ATOM    113  O28 BCD     1      21.610   7.410  26.410  1.00  0.00            
ATOM    114  C36 BCD     1      21.120   8.450  28.530  1.00  0.00            
ATOM    115  O29 BCD     1      19.870   7.730  28.730  1.00  0.00            
ATOM    116  O30 BCD     1      19.530  10.330  24.240  1.00  0.00            
ATOM    117  H51 BCD     1      22.030   6.390  24.770  1.00  0.00            
ATOM    118  H52 BCD     1      19.790   7.700  24.420  1.00  0.00            
ATOM    119  H53 BCD     1      21.920   8.520  22.710  1.00  0.00            
ATOM    120  H54 BCD     1      21.590  10.010  24.460  1.00  0.00            
ATOM    121  H55 BCD     1      19.530  11.260  24.490  1.00  0.00            
ATOM    122  H56 BCD     1      19.430   9.140  26.390  1.00  0.00            
ATOM    123  H57 BCD     1      22.440   9.110  27.100  1.00  0.00            
ATOM    124  H58 BCD     1      21.970   7.910  28.970  1.00  0.00            
ATOM    125  H59 BCD     1      21.020   9.430  29.000  1.00  0.00            
ATOM    126  H60 BCD     1      19.290   8.210  29.330  1.00  0.00            
ATOM    127  C37 BCD     1      26.690   7.690  22.950  1.00  0.00            
ATOM    128  O31 BCD     1      27.170   8.610  23.890  1.00  0.00            
ATOM    129  C38 BCD     1      25.600   8.330  22.140  1.00  0.00            
ATOM    130  O32 BCD     1      26.120   9.420  21.400  1.00  0.00            
ATOM    131  C39 BCD     1      24.430   8.730  23.010  1.00  0.00            
ATOM    132  O33 BCD     1      23.420   9.300  22.150  1.00  0.00            
ATOM    133  C40 BCD     1      23.890   7.560  23.710  1.00  0.00            
ATOM    134  C41 BCD     1      25.020   6.770  24.410  1.00  0.00            
ATOM    135  O34 BCD     1      26.150   6.540  23.620  1.00  0.00            
ATOM    136  C42 BCD     1      24.600   5.430  24.900  1.00  0.00            
ATOM    137  O35 BCD     1      23.920   4.640  23.980  1.00  0.00            
ATOM    138  H61 BCD     1      27.370   7.370  22.160  1.00  0.00            
ATOM    139  H62 BCD     1      25.300   7.480  21.520  1.00  0.00            
ATOM    140  H63 BCD     1      25.560   9.540  20.620  1.00  0.00            
ATOM    141  H64 BCD     1      24.710   9.470  23.770  1.00  0.00            
ATOM    142  H65 BCD     1      23.730  10.200  21.980  1.00  0.00            
ATOM    143  H66 BCD     1      23.270   7.070  22.950  1.00  0.00            
ATOM    144  H67 BCD     1      25.370   7.360  25.270  1.00  0.00            
ATOM    145  H68 BCD     1      25.540   4.900  25.120  1.00  0.00            
ATOM    146  H69 BCD     1      24.040   5.480  25.840  1.00  0.00            
ATOM    147  H70 BCD     1      23.570   3.920  24.510  1.00  0.00            
ATOM    148  O1  FY5     2      26.450  14.670  27.670  1.00  0.00            
ATOM    149  C1  FY5     2      25.590  13.870  27.380  1.00  0.00            
ATOM    150  C2  FY5     2      25.540  12.620  28.050  1.00  0.00            
ATOM    151  C3  FY5     2      24.720  11.660  27.600  1.00  0.00            
ATOM    152  C4  FY5     2      24.940  10.370  28.140  1.00  0.00            
ATOM    153  C5  FY5     2      25.360   9.270  27.330  1.00  0.00            
ATOM    154  C6  FY5     2      25.750   8.090  27.820  1.00  0.00            
ATOM    155  C7  FY5     2      25.540   7.860  29.200  1.00  0.00            
ATOM    156  C8  FY5     2      25.060   8.830  30.060  1.00  0.00            
ATOM    157  C9  FY5     2      24.690  10.090  29.480  1.00  0.00            
ATOM    158  O2  FY5     2      23.970  11.790  26.500  1.00  0.00            
ATOM    159  C10 FY5     2      23.810  13.060  25.960  1.00  0.00            
ATOM    160  C11 FY5     2      22.950  13.110  24.820  1.00  0.00            
ATOM    161  C12 FY5     2      22.910  14.310  24.080  1.00  0.00            
ATOM    162  O3  FY5     2      22.350  14.280  22.840  1.00  0.00            
ATOM    163  C13 FY5     2      23.710  15.390  24.480  1.00  0.00            
ATOM    164  O4  FY5     2      23.740  16.600  23.760  1.00  0.00            
ATOM    165  C14 FY5     2      24.480  15.260  25.670  1.00  0.00            
ATOM    166  O5  FY5     2      25.290  16.360  25.980  1.00  0.00            
ATOM    167  C15 FY5     2      24.510  14.130  26.420  1.00  0.00            
ATOM    168  H1  FY5     2      26.270  12.440  28.820  1.00  0.00            
ATOM    169  H2  FY5     2      25.510   9.510  26.280  1.00  0.00            
ATOM    170  H3  FY5     2      26.280   7.280  27.320  1.00  0.00            
ATOM    171  H4  FY5     2      25.810   6.880  29.580  1.00  0.00            
ATOM    172  H5  FY5     2      24.900   8.620  31.110  1.00  0.00            
ATOM    173  H6  FY5     2      24.350  10.950  30.060  1.00  0.00            
ATOM    174  H7  FY5     2      22.510  12.210  24.400  1.00  0.00            
ATOM    175  H8  FY5     2      22.620  15.150  22.530  1.00  0.00            
ATOM    176  H9  FY5     2      24.540  17.090  24.020  1.00  0.00            
ATOM    177  H10 FY5     2      25.920  15.970  26.610  1.00  0.00            
TER
ENDMDL
MODEL        1
ATOM      1  C1  BCD     1      31.960  19.210  18.280  1.00  0.00            
ATOM      2  O1  BCD     1      33.240  19.620  18.000  1.00  0.00            
ATOM      3  C2  BCD     1      31.040  20.460  18.240  1.00  0.00            
ATOM      4  O2  BCD     1      31.020  20.990  16.940  1.00  0.00            
ATOM      5  C3  BCD     1      31.370  21.470  19.380  1.00  0.00            
ATOM      6  O3  BCD     1      30.350  22.450  19.330  1.00  0.00            
ATOM      7  C4  BCD     1      31.420  20.830  20.770  1.00  0.00            
ATOM      8  C5  BCD     1      32.230  19.550  20.720  1.00  0.00            
ATOM      9  O4  BCD     1      31.860  18.630  19.600  1.00  0.00            
ATOM     10  C6  BCD     1      32.150  18.790  22.040  1.00  0.00            
ATOM     11  O5  BCD     1      30.810  18.510  22.380  1.00  0.00            
ATOM     12  H1  BCD     1      31.620  18.450  17.570  1.00  0.00            
ATOM     13  H2  BCD     1      30.040  20.110  18.520  1.00  0.00            
ATOM     14  H3  BCD     1      30.470  21.770  16.920  1.00  0.00            
ATOM     15  H4  BCD     1      32.310  22.020  19.240  1.00  0.00            
ATOM     16  H5  BCD     1      30.770  23.220  19.710  1.00  0.00            
ATOM     17  H6  BCD     1      30.390  20.570  21.060  1.00  0.00            
ATOM     18  H7  BCD     1      33.270  19.760  20.470  1.00  0.00            
ATOM     19  H8  BCD     1      32.760  17.910  21.780  1.00  0.00            
ATOM     20  H9  BCD     1      32.660  19.320  22.860  1.00  0.00            
ATOM     21  H10 BCD     1      30.280  18.150  21.670  1.00  0.00            
ATOM     22  C7  BCD     1      36.490  18.700  15.780  1.00  0.00            
ATOM     23  O6  BCD     1      37.100  19.730  16.440  1.00  0.00            
ATOM     24  C8  BCD     1      35.310  19.270  15.000  1.00  0.00            
ATOM     25  O7  BCD     1      35.630  20.200  14.030  1.00  0.00            
ATOM     26  C9  BCD     1      34.330  19.890  16.030  1.00  0.00            
ATOM     27  O8  BCD     1      33.160  20.440  15.360  1.00  0.00            
ATOM     28  C10 BCD     1      33.860  18.830  16.970  1.00  0.00            
ATOM     29  C11 BCD     1      35.040  18.150  17.630  1.00  0.00            
ATOM     30  O9  BCD     1      35.930  17.710  16.650  1.00  0.00            
ATOM     31  C12 BCD     1      34.680  16.970  18.440  1.00  0.00            
ATOM     32  O10 BCD     1      35.820  16.540  19.140  1.00  0.00            
ATOM     33  H11 BCD     1      37.210  18.230  15.110  1.00  0.00            
ATOM     34  H12 BCD     1      34.790  18.470  14.460  1.00  0.00            
ATOM     35  H13 BCD     1      34.820  20.360  13.540  1.00  0.00            
ATOM     36  H14 BCD     1      34.740  20.750  16.560  1.00  0.00            
ATOM     37  H15 BCD     1      32.480  20.430  16.050  1.00  0.00            
ATOM     38  H16 BCD     1      33.160  18.240  16.380  1.00  0.00            
ATOM     39  H17 BCD     1      35.560  18.810  18.330  1.00  0.00            
ATOM     40  H18 BCD     1      33.880  17.210  19.160  1.00  0.00            
ATOM     41  H19 BCD     1      34.390  16.200  17.720  1.00  0.00            
ATOM     42  H20 BCD     1      36.440  16.330  18.440  1.00  0.00            
ATOM     43  C13 BCD     1      40.820  21.020  17.380  1.00  0.00            
ATOM     44  O11 BCD     1      40.400  21.110  18.740  1.00  0.00            
ATOM     45  C14 BCD     1      40.120  21.930  16.560  1.00  0.00            
ATOM     46  O12 BCD     1      40.290  23.310  17.060  1.00  0.00            
ATOM     47  C15 BCD     1      38.620  21.560  16.440  1.00  0.00            
ATOM     48  O13 BCD     1      37.900  22.340  15.440  1.00  0.00            
ATOM     49  C16 BCD     1      38.450  20.020  16.080  1.00  0.00            
ATOM     50  C17 BCD     1      39.370  19.120  16.880  1.00  0.00            
ATOM     51  O14 BCD     1      40.660  19.710  16.780  1.00  0.00            
ATOM     52  C18 BCD     1      39.440  17.690  16.370  1.00  0.00            
ATOM     53  O15 BCD     1      39.650  17.650  14.970  1.00  0.00            
ATOM     54  H21 BCD     1      41.890  21.200  17.260  1.00  0.00            
ATOM     55  H22 BCD     1      40.600  21.880  15.570  1.00  0.00            
ATOM     56  H23 BCD     1      39.690  23.940  16.660  1.00  0.00            
ATOM     57  H24 BCD     1      38.260  21.740  17.460  1.00  0.00            
ATOM     58  H25 BCD     1      36.970  22.100  15.510  1.00  0.00            
ATOM     59  H26 BCD     1      38.540  19.920  14.990  1.00  0.00            
ATOM     60  H27 BCD     1      38.960  19.080  17.900  1.00  0.00            
ATOM     61  H28 BCD     1      40.250  17.300  16.990  1.00  0.00            
ATOM     62  H29 BCD     1      38.500  17.190  16.620  1.00  0.00            
ATOM     63  H30 BCD     1      39.310  16.810  14.640  1.00  0.00            
ATOM     64  C19 BCD     1      42.510  21.970  22.400  1.00  0.00            
ATOM     65  O16 BCD     1      41.410  22.780  22.890  1.00  0.00            
ATOM     66  C20 BCD     1      42.980  22.690  21.100  1.00  0.00            
ATOM     67  O17 BCD     1      43.180  24.060  21.490  1.00  0.00            
ATOM     68  C21 BCD     1      41.960  22.540  19.920  1.00  0.00            
ATOM     69  O18 BCD     1      42.490  23.090  18.670  1.00  0.00            
ATOM     70  C22 BCD     1      41.470  21.110  19.700  1.00  0.00            
ATOM     71  C23 BCD     1      40.980  20.620  21.080  1.00  0.00            
ATOM     72  O19 BCD     1      42.040  20.680  22.080  1.00  0.00            
ATOM     73  C24 BCD     1      40.590  19.140  21.080  1.00  0.00            
ATOM     74  O20 BCD     1      41.600  18.430  20.420  1.00  0.00            
ATOM     75  H31 BCD     1      43.300  21.780  23.140  1.00  0.00            
ATOM     76  H32 BCD     1      43.900  22.170  20.790  1.00  0.00            
ATOM     77  H33 BCD     1      42.600  24.410  22.180  1.00  0.00            
ATOM     78  H34 BCD     1      41.090  23.170  20.130  1.00  0.00            
ATOM     79  H35 BCD     1      41.760  23.140  18.050  1.00  0.00            
ATOM     80  H36 BCD     1      42.300  20.490  19.320  1.00  0.00            
ATOM     81  H37 BCD     1      40.130  21.230  21.430  1.00  0.00            
ATOM     82  H38 BCD     1      40.420  18.850  22.120  1.00  0.00            
ATOM     83  H39 BCD     1      39.620  19.060  20.580  1.00  0.00            
ATOM     84  H40 BCD     1      41.200  17.570  20.310  1.00  0.00            
ATOM     85  C25 BCD     1      39.670  23.910  26.490  1.00  0.00            
ATOM     86  O21 BCD     1      38.460  23.840  25.720  1.00  0.00            
ATOM     87  C26 BCD     1      40.730  24.910  26.040  1.00  0.00            
ATOM     88  O22 BCD     1      40.250  26.240  26.190  1.00  0.00            
ATOM     89  C27 BCD     1      40.960  24.530  24.540  1.00  0.00            
ATOM     90  O23 BCD     1      42.050  25.380  24.000  1.00  0.00            
ATOM     91  C28 BCD     1      41.350  23.070  24.300  1.00  0.00            
ATOM     92  C29 BCD     1      40.480  22.070  25.080  1.00  0.00            
ATOM     93  O24 BCD     1      40.370  22.690  26.370  1.00  0.00            
ATOM     94  C30 BCD     1      41.230  20.780  25.270  1.00  0.00            
ATOM     95  O25 BCD     1      40.400  19.950  26.000  1.00  0.00            
ATOM     96  H41 BCD     1      39.480  24.070  27.560  1.00  0.00            
ATOM     97  H42 BCD     1      41.610  24.780  26.690  1.00  0.00            
ATOM     98  H43 BCD     1      39.320  26.150  25.960  1.00  0.00            
ATOM     99  H44 BCD     1      39.980  24.730  24.070  1.00  0.00            
ATOM    100  H45 BCD     1      42.160  26.100  24.630  1.00  0.00            
ATOM    101  H46 BCD     1      42.380  23.090  24.690  1.00  0.00            
ATOM    102  H47 BCD     1      39.490  21.990  24.620  1.00  0.00            
ATOM    103  H48 BCD     1      41.540  20.350  24.310  1.00  0.00            
ATOM    104  H49 BCD     1      42.150  20.930  25.860  1.00  0.00            
ATOM    105  H50 BCD     1      40.420  20.270  26.910  1.00  0.00            
ATOM    106  C31 BCD     1      34.490  24.870  25.820  1.00  0.00            
ATOM    107  O26 BCD     1      34.230  24.100  24.660  1.00  0.00            
ATOM    108  C32 BCD     1      35.490  26.040  25.480  1.00  0.00            
ATOM    109  O27 BCD     1      34.950  26.870  24.390  1.00  0.00            
ATOM    110  C33 BCD     1      36.860  25.490  25.190  1.00  0.00            
ATOM    111  C34 BCD     1      37.340  24.490  26.270  1.00  0.00            
ATOM    112  C35 BCD     1      36.280  23.450  26.520  1.00  0.00            
ATOM    113  O28 BCD     1      35.020  24.030  26.840  1.00  0.00            
ATOM    114  C36 BCD     1      36.590  22.480  27.590  1.00  0.00            
ATOM    115  O29 BCD     1      37.190  23.190  28.750  1.00  0.00            
ATOM    116  O30 BCD     1      37.900  26.570  25.010  1.00  0.00            
ATOM    117  H51 BCD     1      33.550  25.290  26.170  1.00  0.00            
ATOM    118  H52 BCD     1      35.550  26.700  26.350  1.00  0.00            
ATOM    119  H53 BCD     1      34.150  27.240  24.790  1.00  0.00            
ATOM    120  H54 BCD     1      36.770  24.950  24.250  1.00  0.00            
ATOM    121  H55 BCD     1      38.130  26.670  24.080  1.00  0.00            
ATOM    122  H56 BCD     1      37.550  24.990  27.220  1.00  0.00            
ATOM    123  H57 BCD     1      36.190  22.820  25.630  1.00  0.00            
ATOM    124  H58 BCD     1      35.760  21.810  27.850  1.00  0.00            
ATOM    125  H59 BCD     1      37.260  21.780  27.080  1.00  0.00            
ATOM    126  H60 BCD     1      37.120  22.680  29.560  1.00  0.00            
ATOM    127  C37 BCD     1      31.210  22.340  22.610  1.00  0.00            
ATOM    128  O31 BCD     1      32.030  21.690  21.660  1.00  0.00            
ATOM    129  C38 BCD     1      31.290  23.870  22.470  1.00  0.00            
ATOM    130  O32 BCD     1      31.120  24.280  21.090  1.00  0.00            
ATOM    131  C39 BCD     1      32.650  24.350  22.980  1.00  0.00            
ATOM    132  O33 BCD     1      32.640  25.780  22.940  1.00  0.00            
ATOM    133  C40 BCD     1      32.830  23.780  24.370  1.00  0.00            
ATOM    134  C41 BCD     1      32.700  22.250  24.470  1.00  0.00            
ATOM    135  O34 BCD     1      31.490  21.960  23.930  1.00  0.00            
ATOM    136  C42 BCD     1      32.690  21.870  25.980  1.00  0.00            
ATOM    137  O35 BCD     1      31.620  22.550  26.660  1.00  0.00            
ATOM    138  H61 BCD     1      30.150  22.110  22.470  1.00  0.00            
ATOM    139  H62 BCD     1      30.540  24.430  23.040  1.00  0.00            
ATOM    140  H63 BCD     1      31.160  25.240  21.020  1.00  0.00            
ATOM    141  H64 BCD     1      33.430  23.890  22.360  1.00  0.00            
ATOM    142  H65 BCD     1      33.550  26.070  23.070  1.00  0.00            
ATOM    143  H66 BCD     1      32.070  24.320  24.940  1.00  0.00            
ATOM    144  H67 BCD     1      33.540  21.700  24.030  1.00  0.00            
ATOM    145  H68 BCD     1      32.400  20.810  26.050  1.00  0.00            
ATOM    146  H69 BCD     1      33.700  21.980  26.390  1.00  0.00            
ATOM    147  H70 BCD     1      31.790  22.280  27.570  1.00  0.00            
ATOM    148  O1  FY5     2      38.610  23.860  21.770  1.00  0.00            
ATOM    149  C1  FY5     2      37.780  23.020  21.310  1.00  0.00            
ATOM    150  C2  FY5     2      37.370  21.900  22.110  1.00  0.00            
ATOM    151  C3  FY5     2      36.290  21.110  21.700  1.00  0.00            
ATOM    152  C4  FY5     2      35.920  19.870  22.410  1.00  0.00            
ATOM    153  C5  FY5     2      35.580  18.760  21.650  1.00  0.00            
ATOM    154  C6  FY5     2      35.340  17.490  22.270  1.00  0.00            
ATOM    155  C7  FY5     2      35.190  17.390  23.660  1.00  0.00            
ATOM    156  C8  FY5     2      35.380  18.560  24.420  1.00  0.00            
ATOM    157  C9  FY5     2      35.830  19.760  23.830  1.00  0.00            
ATOM    158  O2  FY5     2      35.600  21.310  20.550  1.00  0.00            
ATOM    159  C10 FY5     2      36.000  22.300  19.740  1.00  0.00            
ATOM    160  C11 FY5     2      35.260  22.550  18.600  1.00  0.00            
ATOM    161  C12 FY5     2      35.580  23.590  17.810  1.00  0.00            
ATOM    162  O3  FY5     2      34.870  23.770  16.640  1.00  0.00            
ATOM    163  C13 FY5     2      36.670  24.440  18.050  1.00  0.00            
ATOM    164  O4  FY5     2      36.870  25.590  17.310  1.00  0.00            
ATOM    165  C14 FY5     2      37.450  24.170  19.160  1.00  0.00            
ATOM    166  O5  FY5     2      38.510  24.960  19.410  1.00  0.00            
ATOM    167  C15 FY5     2      37.050  23.160  20.080  1.00  0.00            
ATOM    168  H1  FY5     2      37.900  21.760  23.050  1.00  0.00            
ATOM    169  H2  FY5     2      35.670  18.810  20.560  1.00  0.00            
ATOM    170  H3  FY5     2      35.270  16.560  21.710  1.00  0.00            
ATOM    171  H4  FY5     2      35.060  16.420  24.150  1.00  0.00            
ATOM    172  H5  FY5     2      35.260  18.410  25.490  1.00  0.00            
ATOM    173  H6  FY5     2      36.030  20.640  24.450  1.00  0.00            
ATOM    174  H7  FY5     2      34.420  21.940  18.290  1.00  0.00            
ATOM    175  H8  FY5     2      34.910  24.690  16.340  1.00  0.00            
ATOM    176  H9  FY5     2      37.600  26.150  17.620  1.00  0.00            
ATOM    177  H10 FY5     2      38.870  24.600  20.240  1.00  0.00            
TER
ENDMDL
MODEL        1
ATOM      1  C1  BCD     1      18.440  22.700  17.130  1.00  0.00            
ATOM      2  O1  BCD     1      17.800  21.940  18.140  1.00  0.00            
ATOM      3  C2  BCD     1      19.750  22.170  16.580  1.00  0.00            
ATOM      4  O2  BCD     1      19.640  20.940  15.860  1.00  0.00            
ATOM      5  C3  BCD     1      20.810  22.050  17.710  1.00  0.00            
ATOM      6  O3  BCD     1      22.090  21.700  17.040  1.00  0.00            
ATOM      7  C4  BCD     1      21.010  23.310  18.540  1.00  0.00            
ATOM      8  C5  BCD     1      19.580  23.890  18.880  1.00  0.00            
ATOM      9  O4  BCD     1      18.830  23.960  17.660  1.00  0.00            
ATOM     10  C6  BCD     1      19.650  25.240  19.580  1.00  0.00            
ATOM     11  O5  BCD     1      20.280  26.240  18.780  1.00  0.00            
ATOM     12  H1  BCD     1      17.730  22.930  16.330  1.00  0.00            
ATOM     13  H2  BCD     1      19.940  23.010  15.910  1.00  0.00            
ATOM     14  H3  BCD     1      20.220  20.940  15.090  1.00  0.00            
ATOM     15  H4  BCD     1      20.600  21.230  18.400  1.00  0.00            
ATOM     16  H5  BCD     1      22.850  21.470  17.580  1.00  0.00            
ATOM     17  H6  BCD     1      21.770  23.950  18.080  1.00  0.00            
ATOM     18  H7  BCD     1      19.200  23.250  19.690  1.00  0.00            
ATOM     19  H8  BCD     1      18.610  25.530  19.720  1.00  0.00            
ATOM     20  H9  BCD     1      20.170  25.230  20.540  1.00  0.00            
ATOM     21  H10 BCD     1      19.760  26.220  17.970  1.00  0.00            
ATOM     22  C7  BCD     1      14.260  19.710  18.530  1.00  0.00            
ATOM     23  O6  BCD     1      14.880  18.680  19.260  1.00  0.00            
ATOM     24  C8  BCD     1      14.930  19.700  17.150  1.00  0.00            
ATOM     25  O7  BCD     1      14.930  18.340  16.610  1.00  0.00            
ATOM     26  C9  BCD     1      16.400  20.230  17.210  1.00  0.00            
ATOM     27  O8  BCD     1      16.930  20.340  15.920  1.00  0.00            
ATOM     28  C10 BCD     1      16.410  21.600  17.880  1.00  0.00            
ATOM     29  C11 BCD     1      15.700  21.580  19.290  1.00  0.00            
ATOM     30  O9  BCD     1      14.410  21.010  19.190  1.00  0.00            
ATOM     31  C12 BCD     1      15.610  23.040  19.640  1.00  0.00            
ATOM     32  O10 BCD     1      14.840  23.810  18.730  1.00  0.00            
ATOM     33  H11 BCD     1      13.200  19.440  18.480  1.00  0.00            
ATOM     34  H12 BCD     1      14.370  20.360  16.480  1.00  0.00            
ATOM     35  H13 BCD     1      14.540  18.240  15.740  1.00  0.00            
ATOM     36  H14 BCD     1      16.970  19.540  17.850  1.00  0.00            
ATOM     37  H15 BCD     1      17.880  20.470  16.020  1.00  0.00            
ATOM     38  H16 BCD     1      16.000  22.270  17.100  1.00  0.00            
ATOM     39  H17 BCD     1      16.300  21.010  20.000  1.00  0.00            
ATOM     40  H18 BCD     1      15.240  23.100  20.670  1.00  0.00            
ATOM     41  H19 BCD     1      16.610  23.490  19.710  1.00  0.00            
ATOM     42  H20 BCD     1      14.990  24.750  18.850  1.00  0.00            
ATOM     43  C13 BCD     1      14.320  15.740  22.130  1.00  0.00            
ATOM     44  O11 BCD     1      15.740  15.940  22.320  1.00  0.00            
ATOM     45  C14 BCD     1      14.060  15.250  20.740  1.00  0.00            
ATOM     46  O12 BCD     1      14.630  13.930  20.420  1.00  0.00            
ATOM     47  C15 BCD     1      14.560  16.360  19.760  1.00  0.00            
ATOM     48  O13 BCD     1      14.320  16.070  18.360  1.00  0.00            
ATOM     49  C16 BCD     1      14.040  17.770  19.980  1.00  0.00            
ATOM     50  C17 BCD     1      14.030  18.020  21.520  1.00  0.00            
ATOM     51  O14 BCD     1      13.570  16.950  22.280  1.00  0.00            
ATOM     52  C18 BCD     1      13.230  19.260  21.780  1.00  0.00            
ATOM     53  O15 BCD     1      11.890  19.100  21.440  1.00  0.00            
ATOM     54  H21 BCD     1      13.960  15.020  22.880  1.00  0.00            
ATOM     55  H22 BCD     1      12.980  15.240  20.550  1.00  0.00            
ATOM     56  H23 BCD     1      14.600  13.780  19.470  1.00  0.00            
ATOM     57  H24 BCD     1      15.650  16.350  19.920  1.00  0.00            
ATOM     58  H25 BCD     1      14.780  16.780  17.910  1.00  0.00            
ATOM     59  H26 BCD     1      13.000  17.710  19.620  1.00  0.00            
ATOM     60  H27 BCD     1      15.060  18.310  21.780  1.00  0.00            
ATOM     61  H28 BCD     1      13.310  19.540  22.840  1.00  0.00            
ATOM     62  H29 BCD     1      13.590  20.130  21.210  1.00  0.00            
ATOM     63  H30 BCD     1      11.320  19.570  22.050  1.00  0.00            
ATOM     64  C19 BCD     1      18.610  14.450  24.960  1.00  0.00            
ATOM     65  O16 BCD     1      19.660  15.380  24.680  1.00  0.00            
ATOM     66  C20 BCD     1      18.400  13.600  23.640  1.00  0.00            
ATOM     67  O17 BCD     1      19.660  13.250  23.100  1.00  0.00            
ATOM     68  C21 BCD     1      17.450  14.390  22.630  1.00  0.00            
ATOM     69  O18 BCD     1      17.000  13.400  21.670  1.00  0.00            
ATOM     70  C22 BCD     1      16.240  15.060  23.290  1.00  0.00            
ATOM     71  C23 BCD     1      16.760  15.930  24.450  1.00  0.00            
ATOM     72  O19 BCD     1      17.470  15.070  25.380  1.00  0.00            
ATOM     73  C24 BCD     1      15.760  16.620  25.300  1.00  0.00            
ATOM     74  O20 BCD     1      16.450  17.340  26.350  1.00  0.00            
ATOM     75  H31 BCD     1      18.890  13.680  25.680  1.00  0.00            
ATOM     76  H32 BCD     1      17.910  12.700  24.040  1.00  0.00            
ATOM     77  H33 BCD     1      19.550  12.450  22.580  1.00  0.00            
ATOM     78  H34 BCD     1      18.030  15.130  22.070  1.00  0.00            
ATOM     79  H35 BCD     1      16.150  13.670  21.310  1.00  0.00            
ATOM     80  H36 BCD     1      15.580  14.290  23.720  1.00  0.00            
ATOM     81  H37 BCD     1      17.540  16.670  24.220  1.00  0.00            
ATOM     82  H38 BCD     1      15.120  17.230  24.650  1.00  0.00            
ATOM     83  H39 BCD     1      15.140  15.830  25.740  1.00  0.00            
ATOM     84  H40 BCD     1      16.710  16.760  27.070  1.00  0.00            
ATOM     85  C25 BCD     1      23.090  16.730  26.480  1.00  0.00            
ATOM     86  O21 BCD     1      22.840  17.960  25.820  1.00  0.00            
ATOM     87  C26 BCD     1      23.270  15.630  25.490  1.00  0.00            
ATOM     88  O22 BCD     1      24.380  15.880  24.610  1.00  0.00            
ATOM     89  C27 BCD     1      22.030  15.430  24.690  1.00  0.00            
ATOM     90  O23 BCD     1      22.240  14.260  23.840  1.00  0.00            
ATOM     91  C28 BCD     1      20.800  15.200  25.560  1.00  0.00            
ATOM     92  C29 BCD     1      20.800  16.230  26.710  1.00  0.00            
ATOM     93  O24 BCD     1      22.060  16.380  27.370  1.00  0.00            
ATOM     94  C30 BCD     1      19.760  15.950  27.770  1.00  0.00            
ATOM     95  O25 BCD     1      19.760  14.620  28.220  1.00  0.00            
ATOM     96  H41 BCD     1      24.000  16.730  27.090  1.00  0.00            
ATOM     97  H42 BCD     1      23.540  14.680  25.990  1.00  0.00
[truncated: 1,701,421 more chars]
