# Supplementary material for: Achieving Chemical Accuracy in Cyclodextrin Host–Guest Binding via Integrative Atomistic Modelling
Source: Adv Sci (Weinh). 2025 Dec 14;13(10):e19782. doi: 10.1002/advs.202519782 (PMC12915143; doi:10.1002/advs.202519782)
Supplement: Supplementary file 1 — Supporting Information [file ADVS-13-e19782-s003.zip › all_poses/BCD.GB6.pdb]

MODEL        1
ATOM      1  C1  BCD     1      29.300  23.090   9.930  1.00  0.00            
ATOM      2  O1  BCD     1      28.020  23.370  10.430  1.00  0.00            
ATOM      3  C2  BCD     1      29.320  21.650   9.290  1.00  0.00            
ATOM      4  O2  BCD     1      28.310  21.700   8.300  1.00  0.00            
ATOM      5  C3  BCD     1      29.020  20.660  10.350  1.00  0.00            
ATOM      6  O3  BCD     1      29.090  19.280   9.940  1.00  0.00            
ATOM      7  C4  BCD     1      29.920  20.870  11.590  1.00  0.00            
ATOM      8  C5  BCD     1      30.110  22.290  12.080  1.00  0.00            
ATOM      9  O4  BCD     1      30.300  23.080  10.960  1.00  0.00            
ATOM     10  C6  BCD     1      31.230  22.350  13.100  1.00  0.00            
ATOM     11  O5  BCD     1      32.520  22.020  12.600  1.00  0.00            
ATOM     12  H1  BCD     1      29.610  23.880   9.230  1.00  0.00            
ATOM     13  H2  BCD     1      30.320  21.490   8.860  1.00  0.00            
ATOM     14  H3  BCD     1      28.360  20.890   7.780  1.00  0.00            
ATOM     15  H4  BCD     1      27.980  20.710  10.690  1.00  0.00            
ATOM     16  H5  BCD     1      28.340  19.090   9.380  1.00  0.00            
ATOM     17  H6  BCD     1      30.910  20.490  11.300  1.00  0.00            
ATOM     18  H7  BCD     1      29.160  22.540  12.570  1.00  0.00            
ATOM     19  H8  BCD     1      31.180  23.420  13.380  1.00  0.00            
ATOM     20  H9  BCD     1      31.090  21.730  13.990  1.00  0.00            
ATOM     21  H10 BCD     1      33.270  22.350  13.090  1.00  0.00            
ATOM     22  C7  BCD     1      25.250  26.490  10.290  1.00  0.00            
ATOM     23  O6  BCD     1      24.230  25.850  11.000  1.00  0.00            
ATOM     24  C8  BCD     1      25.700  25.840   9.010  1.00  0.00            
ATOM     25  O7  BCD     1      24.690  25.840   8.020  1.00  0.00            
ATOM     26  C9  BCD     1      26.260  24.440   9.230  1.00  0.00            
ATOM     27  O8  BCD     1      26.660  23.820   8.010  1.00  0.00            
ATOM     28  C10 BCD     1      27.490  24.680  10.170  1.00  0.00            
ATOM     29  C11 BCD     1      27.020  25.360  11.460  1.00  0.00            
ATOM     30  O9  BCD     1      26.440  26.590  11.130  1.00  0.00            
ATOM     31  C12 BCD     1      28.160  25.540  12.520  1.00  0.00            
ATOM     32  O10 BCD     1      28.990  26.540  11.930  1.00  0.00            
ATOM     33  H11 BCD     1      24.940  27.490   9.970  1.00  0.00            
ATOM     34  H12 BCD     1      26.580  26.390   8.640  1.00  0.00            
ATOM     35  H13 BCD     1      24.900  25.130   7.400  1.00  0.00            
ATOM     36  H14 BCD     1      25.510  23.810   9.740  1.00  0.00            
ATOM     37  H15 BCD     1      27.410  23.260   8.240  1.00  0.00            
ATOM     38  H16 BCD     1      28.260  25.270   9.650  1.00  0.00            
ATOM     39  H17 BCD     1      26.300  24.650  11.870  1.00  0.00            
ATOM     40  H18 BCD     1      27.720  25.870  13.480  1.00  0.00            
ATOM     41  H19 BCD     1      28.650  24.580  12.690  1.00  0.00            
ATOM     42  H20 BCD     1      28.400  27.060  11.370  1.00  0.00            
ATOM     43  C13 BCD     1      20.240  26.220  11.850  1.00  0.00            
ATOM     44  O11 BCD     1      20.110  24.840  11.710  1.00  0.00            
ATOM     45  C14 BCD     1      20.620  26.880  10.560  1.00  0.00            
ATOM     46  O12 BCD     1      19.680  26.660   9.520  1.00  0.00            
ATOM     47  C15 BCD     1      22.100  26.460  10.150  1.00  0.00            
ATOM     48  O13 BCD     1      22.590  27.170   9.030  1.00  0.00            
ATOM     49  C16 BCD     1      23.110  26.570  11.340  1.00  0.00            
ATOM     50  C17 BCD     1      22.470  26.030  12.690  1.00  0.00            
ATOM     51  O14 BCD     1      21.140  26.610  12.900  1.00  0.00            
ATOM     52  C18 BCD     1      23.270  26.400  13.910  1.00  0.00            
ATOM     53  O15 BCD     1      23.530  27.790  14.090  1.00  0.00            
ATOM     54  H21 BCD     1      19.270  26.570  12.220  1.00  0.00            
ATOM     55  H22 BCD     1      20.620  27.970  10.710  1.00  0.00            
ATOM     56  H23 BCD     1      19.720  25.700   9.440  1.00  0.00            
ATOM     57  H24 BCD     1      22.090  25.380   9.960  1.00  0.00            
ATOM     58  H25 BCD     1      23.240  26.600   8.610  1.00  0.00            
ATOM     59  H26 BCD     1      23.420  27.620  11.390  1.00  0.00            
ATOM     60  H27 BCD     1      22.370  24.940  12.670  1.00  0.00            
ATOM     61  H28 BCD     1      22.910  25.940  14.840  1.00  0.00            
ATOM     62  H29 BCD     1      24.210  25.840  13.760  1.00  0.00            
ATOM     63  H30 BCD     1      24.490  27.880  14.120  1.00  0.00            
ATOM     64  C19 BCD     1      18.140  21.410  12.370  1.00  0.00            
ATOM     65  O16 BCD     1      19.380  20.780  12.390  1.00  0.00            
ATOM     66  C20 BCD     1      17.810  22.080  11.050  1.00  0.00            
ATOM     67  O17 BCD     1      17.760  21.100   9.940  1.00  0.00            
ATOM     68  C21 BCD     1      18.720  23.250  10.750  1.00  0.00            
ATOM     69  O18 BCD     1      18.380  23.970   9.580  1.00  0.00            
ATOM     70  C22 BCD     1      18.830  24.190  11.950  1.00  0.00            
ATOM     71  C23 BCD     1      18.910  23.520  13.320  1.00  0.00            
ATOM     72  O19 BCD     1      18.050  22.340  13.440  1.00  0.00            
ATOM     73  C24 BCD     1      18.750  24.460  14.560  1.00  0.00            
ATOM     74  O20 BCD     1      17.460  24.990  14.400  1.00  0.00            
ATOM     75  H31 BCD     1      17.360  20.670  12.550  1.00  0.00            
ATOM     76  H32 BCD     1      16.840  22.590  11.150  1.00  0.00            
ATOM     77  H33 BCD     1      18.670  20.840   9.840  1.00  0.00            
ATOM     78  H34 BCD     1      19.710  22.800  10.580  1.00  0.00            
ATOM     79  H35 BCD     1      18.440  23.320   8.870  1.00  0.00            
ATOM     80  H36 BCD     1      17.970  24.870  11.890  1.00  0.00            
ATOM     81  H37 BCD     1      19.940  23.130  13.410  1.00  0.00            
ATOM     82  H38 BCD     1      18.870  23.980  15.530  1.00  0.00            
ATOM     83  H39 BCD     1      19.510  25.250  14.500  1.00  0.00            
ATOM     84  H40 BCD     1      16.960  24.220  14.130  1.00  0.00            
ATOM     85  C25 BCD     1      21.570  17.430  12.100  1.00  0.00            
ATOM     86  O21 BCD     1      22.790  18.070  12.650  1.00  0.00            
ATOM     87  C26 BCD     1      21.160  18.020  10.820  1.00  0.00            
ATOM     88  O22 BCD     1      22.230  17.930   9.870  1.00  0.00            
ATOM     89  C27 BCD     1      20.630  19.430  10.970  1.00  0.00            
ATOM     90  O23 BCD     1      20.210  19.990   9.750  1.00  0.00            
ATOM     91  C28 BCD     1      19.430  19.400  11.950  1.00  0.00            
ATOM     92  C29 BCD     1      19.810  18.570  13.260  1.00  0.00            
ATOM     93  O24 BCD     1      20.430  17.360  13.050  1.00  0.00            
ATOM     94  C30 BCD     1      18.680  18.320  14.220  1.00  0.00            
ATOM     95  O25 BCD     1      17.480  17.870  13.520  1.00  0.00            
ATOM     96  H41 BCD     1      21.940  16.410  11.970  1.00  0.00            
ATOM     97  H42 BCD     1      20.400  17.330  10.430  1.00  0.00            
ATOM     98  H43 BCD     1      22.790  18.690  10.000  1.00  0.00            
ATOM     99  H44 BCD     1      21.430  19.960  11.500  1.00  0.00            
ATOM    100  H45 BCD     1      20.770  19.810   9.000  1.00  0.00            
ATOM    101  H46 BCD     1      18.470  19.000  11.590  1.00  0.00            
ATOM    102  H47 BCD     1      20.610  19.060  13.820  1.00  0.00            
ATOM    103  H48 BCD     1      18.980  17.510  14.890  1.00  0.00            
ATOM    104  H49 BCD     1      18.360  19.190  14.820  1.00  0.00            
ATOM    105  H50 BCD     1      16.780  17.970  14.170  1.00  0.00            
ATOM    106  C31 BCD     1      25.850  17.050  15.270  1.00  0.00            
ATOM    107  O26 BCD     1      26.690  17.800  14.330  1.00  0.00            
ATOM    108  C32 BCD     1      25.270  15.830  14.610  1.00  0.00            
ATOM    109  O27 BCD     1      26.280  14.840  14.350  1.00  0.00            
ATOM    110  C33 BCD     1      24.500  16.330  13.360  1.00  0.00            
ATOM    111  C34 BCD     1      23.360  17.360  13.740  1.00  0.00            
ATOM    112  C35 BCD     1      23.930  18.470  14.740  1.00  0.00            
ATOM    113  O28 BCD     1      24.740  17.870  15.800  1.00  0.00            
ATOM    114  C36 BCD     1      22.810  19.220  15.400  1.00  0.00            
ATOM    115  O29 BCD     1      21.860  18.390  16.050  1.00  0.00            
ATOM    116  O30 BCD     1      23.870  15.270  12.640  1.00  0.00            
ATOM    117  H51 BCD     1      26.470  16.770  16.130  1.00  0.00            
ATOM    118  H52 BCD     1      24.500  15.530  15.330  1.00  0.00            
ATOM    119  H53 BCD     1      25.980  14.040  14.800  1.00  0.00            
ATOM    120  H54 BCD     1      25.070  16.880  12.590  1.00  0.00            
ATOM    121  H55 BCD     1      24.430  14.820  12.010  1.00  0.00            
ATOM    122  H56 BCD     1      22.610  16.760  14.270  1.00  0.00            
ATOM    123  H57 BCD     1      24.540  19.190  14.180  1.00  0.00            
ATOM    124  H58 BCD     1      23.270  19.850  16.180  1.00  0.00            
ATOM    125  H59 BCD     1      22.390  19.930  14.670  1.00  0.00            
ATOM    126  H60 BCD     1      21.250  19.040  16.420  1.00  0.00            
ATOM    127  C37 BCD     1      30.240  19.310  13.360  1.00  0.00            
ATOM    128  O31 BCD     1      29.340  20.110  12.620  1.00  0.00            
ATOM    129  C38 BCD     1      30.130  17.850  12.840  1.00  0.00            
ATOM    130  O32 BCD     1      30.600  17.720  11.440  1.00  0.00            
ATOM    131  C39 BCD     1      28.640  17.410  13.070  1.00  0.00            
ATOM    132  O33 BCD     1      28.470  15.980  12.680  1.00  0.00            
ATOM    133  C40 BCD     1      28.110  17.720  14.520  1.00  0.00            
ATOM    134  C41 BCD     1      28.460  19.100  15.000  1.00  0.00            
ATOM    135  O34 BCD     1      29.850  19.370  14.730  1.00  0.00            
ATOM    136  C42 BCD     1      28.220  19.320  16.450  1.00  0.00            
ATOM    137  O35 BCD     1      28.430  18.110  17.210  1.00  0.00            
ATOM    138  H61 BCD     1      31.260  19.700  13.260  1.00  0.00            
ATOM    139  H62 BCD     1      30.770  17.240  13.480  1.00  0.00            
ATOM    140  H63 BCD     1      30.070  18.210  10.800  1.00  0.00            
ATOM    141  H64 BCD     1      27.950  17.860  12.330  1.00  0.00            
ATOM    142  H65 BCD     1      27.560  15.720  12.820  1.00  0.00            
ATOM    143  H66 BCD     1      28.380  16.880  15.160  1.00  0.00            
ATOM    144  H67 BCD     1      27.910  19.910  14.500  1.00  0.00            
ATOM    145  H68 BCD     1      28.870  20.080  16.900  1.00  0.00            
ATOM    146  H69 BCD     1      27.190  19.610  16.690  1.00  0.00            
ATOM    147  H70 BCD     1      27.970  18.310  18.030  1.00  0.00            
ATOM    148  O1  GB6     2      23.670  22.660  17.070  1.00  0.00            
ATOM    149  C1  GB6     2      23.870  22.460  15.760  1.00  0.00            
ATOM    150  C2  GB6     2      25.080  22.160  15.130  1.00  0.00            
ATOM    151  C3  GB6     2      25.160  21.820  13.720  1.00  0.00            
ATOM    152  C4  GB6     2      24.000  21.830  12.930  1.00  0.00            
ATOM    153  C5  GB6     2      24.150  21.400  11.530  1.00  0.00            
ATOM    154  C6  GB6     2      23.370  21.670  10.460  1.00  0.00            
ATOM    155  C7  GB6     2      23.430  21.290   9.060  1.00  0.00            
ATOM    156  C8  GB6     2      22.510  21.780   8.130  1.00  0.00            
ATOM    157  C9  GB6     2      22.640  21.540   6.740  1.00  0.00            
ATOM    158  O2  GB6     2      21.840  22.100   5.830  1.00  0.00            
ATOM    159  C10 GB6     2      23.680  20.730   6.320  1.00  0.00            
ATOM    160  C11 GB6     2      24.550  20.130   7.260  1.00  0.00            
ATOM    161  O3  GB6     2      25.390  19.180   6.800  1.00  0.00            
ATOM    162  C12 GB6     2      24.380  20.440   8.610  1.00  0.00            
ATOM    163  C13 GB6     2      22.820  22.230  13.540  1.00  0.00            
ATOM    164  C14 GB6     2      22.740  22.530  14.940  1.00  0.00            
ATOM    165  H1  GB6     2      22.700  22.590  17.180  1.00  0.00            
ATOM    166  H2  GB6     2      26.010  22.220  15.690  1.00  0.00            
ATOM    167  H3  GB6     2      26.110  21.610  13.250  1.00  0.00            
ATOM    168  H4  GB6     2      25.060  20.820  11.360  1.00  0.00            
ATOM    169  H5  GB6     2      22.470  22.250  10.680  1.00  0.00            
ATOM    170  H6  GB6     2      21.730  22.490   8.420  1.00  0.00            
ATOM    171  H7  GB6     2      21.080  22.400   6.360  1.00  0.00            
ATOM    172  H8  GB6     2      23.740  20.510   5.260  1.00  0.00            
ATOM    173  H9  GB6     2      26.060  18.960   7.470  1.00  0.00            
ATOM    174  H10 GB6     2      25.030  20.100   9.410  1.00  0.00            
ATOM    175  H11 GB6     2      21.870  22.380  13.020  1.00  0.00            
ATOM    176  H12 GB6     2      21.770  22.730  15.380  1.00  0.00            
TER
ENDMDL
MODEL        1
ATOM      1  C1  BCD     1      23.130  24.520   9.010  1.00  0.00            
ATOM      2  O1  BCD     1      21.700  24.160   8.990  1.00  0.00            
ATOM      3  C2  BCD     1      23.920  23.990   7.860  1.00  0.00            
ATOM      4  O2  BCD     1      23.480  24.610   6.620  1.00  0.00            
ATOM      5  C3  BCD     1      23.990  22.430   7.820  1.00  0.00            
ATOM      6  O3  BCD     1      24.830  22.030   6.710  1.00  0.00            
ATOM      7  C4  BCD     1      24.590  21.960   9.050  1.00  0.00            
ATOM      8  C5  BCD     1      23.840  22.540  10.210  1.00  0.00            
ATOM      9  O4  BCD     1      23.780  23.950  10.200  1.00  0.00            
ATOM     10  C6  BCD     1      24.580  22.150  11.450  1.00  0.00            
ATOM     11  O5  BCD     1      25.970  22.470  11.360  1.00  0.00            
ATOM     12  H1  BCD     1      23.220  25.620   9.050  1.00  0.00            
ATOM     13  H2  BCD     1      24.900  24.450   8.000  1.00  0.00            
ATOM     14  H3  BCD     1      22.580  24.310   6.470  1.00  0.00            
ATOM     15  H4  BCD     1      22.940  22.130   7.750  1.00  0.00            
ATOM     16  H5  BCD     1      24.670  21.080   6.610  1.00  0.00            
ATOM     17  H6  BCD     1      25.650  22.230   9.050  1.00  0.00            
ATOM     18  H7  BCD     1      22.840  22.110  10.310  1.00  0.00            
ATOM     19  H8  BCD     1      24.190  22.670  12.330  1.00  0.00            
ATOM     20  H9  BCD     1      24.430  21.070  11.530  1.00  0.00            
ATOM     21  H10 BCD     1      26.250  23.230  10.860  1.00  0.00            
ATOM     22  C7  BCD     1      18.080  25.750   7.870  1.00  0.00            
ATOM     23  O6  BCD     1      17.400  24.990   8.930  1.00  0.00            
ATOM     24  C8  BCD     1      18.870  24.950   6.820  1.00  0.00            
ATOM     25  O7  BCD     1      17.970  24.090   6.060  1.00  0.00            
ATOM     26  C9  BCD     1      19.980  24.130   7.410  1.00  0.00            
ATOM     27  O8  BCD     1      20.770  23.370   6.450  1.00  0.00            
ATOM     28  C10 BCD     1      20.930  25.000   8.210  1.00  0.00            
ATOM     29  C11 BCD     1      20.130  25.990   9.140  1.00  0.00            
ATOM     30  O9  BCD     1      19.030  26.630   8.470  1.00  0.00            
ATOM     31  C12 BCD     1      21.000  27.120   9.760  1.00  0.00            
ATOM     32  O10 BCD     1      22.010  27.590   8.890  1.00  0.00            
ATOM     33  H11 BCD     1      17.320  26.300   7.310  1.00  0.00            
ATOM     34  H12 BCD     1      19.270  25.720   6.140  1.00  0.00            
ATOM     35  H13 BCD     1      18.500  23.670   5.370  1.00  0.00            
ATOM     36  H14 BCD     1      19.560  23.330   8.030  1.00  0.00            
ATOM     37  H15 BCD     1      20.610  22.430   6.580  1.00  0.00            
ATOM     38  H16 BCD     1      21.370  25.690   7.480  1.00  0.00            
ATOM     39  H17 BCD     1      19.680  25.310   9.880  1.00  0.00            
ATOM     40  H18 BCD     1      20.390  27.880  10.270  1.00  0.00            
ATOM     41  H19 BCD     1      21.580  26.600  10.540  1.00  0.00            
ATOM     42  H20 BCD     1      22.280  28.460   9.200  1.00  0.00            
ATOM     43  C13 BCD     1      13.860  23.540  10.090  1.00  0.00            
ATOM     44  O11 BCD     1      14.630  22.360  10.360  1.00  0.00            
ATOM     45  C14 BCD     1      13.860  23.850   8.640  1.00  0.00            
ATOM     46  O12 BCD     1      13.380  22.660   7.950  1.00  0.00            
ATOM     47  C15 BCD     1      15.320  24.080   8.270  1.00  0.00            
ATOM     48  O13 BCD     1      15.400  24.360   6.900  1.00  0.00            
ATOM     49  C16 BCD     1      15.960  25.140   9.140  1.00  0.00            
ATOM     50  C17 BCD     1      15.760  24.860  10.610  1.00  0.00            
ATOM     51  O14 BCD     1      14.370  24.650  10.810  1.00  0.00            
ATOM     52  C18 BCD     1      16.110  26.050  11.490  1.00  0.00            
ATOM     53  O15 BCD     1      15.310  27.190  11.130  1.00  0.00            
ATOM     54  H21 BCD     1      12.790  23.520  10.340  1.00  0.00            
ATOM     55  H22 BCD     1      13.300  24.760   8.390  1.00  0.00            
ATOM     56  H23 BCD     1      13.930  22.690   7.160  1.00  0.00            
ATOM     57  H24 BCD     1      16.030  23.250   8.360  1.00  0.00            
ATOM     58  H25 BCD     1      16.320  24.450   6.620  1.00  0.00            
ATOM     59  H26 BCD     1      15.650  26.150   8.850  1.00  0.00            
ATOM     60  H27 BCD     1      16.360  24.030  10.980  1.00  0.00            
ATOM     61  H28 BCD     1      15.860  25.830  12.530  1.00  0.00            
ATOM     62  H29 BCD     1      17.170  26.320  11.400  1.00  0.00            
ATOM     63  H30 BCD     1      15.010  27.510  11.990  1.00  0.00            
ATOM     64  C19 BCD     1      14.450  18.780  12.400  1.00  0.00            
ATOM     65  O16 BCD     1      15.870  18.640  12.240  1.00  0.00            
ATOM     66  C20 BCD     1      13.820  18.740  11.100  1.00  0.00            
ATOM     67  O17 BCD     1      14.170  17.490  10.540  1.00  0.00            
ATOM     68  C21 BCD     1      14.340  19.980  10.350  1.00  0.00            
ATOM     69  O18 BCD     1      13.760  20.120   9.060  1.00  0.00            
ATOM     70  C22 BCD     1      13.890  21.260  11.100  1.00  0.00            
ATOM     71  C23 BCD     1      14.330  21.220  12.570  1.00  0.00            
ATOM     72  O19 BCD     1      14.020  19.930  13.150  1.00  0.00            
ATOM     73  C24 BCD     1      13.760  22.320  13.460  1.00  0.00            
ATOM     74  O20 BCD     1      12.350  22.350  13.550  1.00  0.00            
ATOM     75  H31 BCD     1      14.140  18.010  13.120  1.00  0.00            
ATOM     76  H32 BCD     1      12.780  18.910  11.390  1.00  0.00            
ATOM     77  H33 BCD     1      13.670  17.310   9.740  1.00  0.00            
ATOM     78  H34 BCD     1      15.420  19.800  10.290  1.00  0.00            
ATOM     79  H35 BCD     1      14.030  20.980   8.730  1.00  0.00            
ATOM     80  H36 BCD     1      12.800  21.330  11.010  1.00  0.00            
ATOM     81  H37 BCD     1      15.430  21.210  12.560  1.00  0.00            
ATOM     82  H38 BCD     1      14.190  22.060  14.430  1.00  0.00            
ATOM     83  H39 BCD     1      14.100  23.300  13.090  1.00  0.00            
ATOM     84  H40 BCD     1      12.010  21.460  13.660  1.00  0.00            
ATOM     85  C25 BCD     1      18.980  16.590  13.760  1.00  0.00            
ATOM     86  O21 BCD     1      19.850  16.630  12.660  1.00  0.00            
ATOM     87  C26 BCD     1      17.720  15.760  13.460  1.00  0.00            
ATOM     88  O22 BCD     1      18.010  14.500  12.960  1.00  0.00            
ATOM     89  C27 BCD     1      16.750  16.600  12.660  1.00  0.00            
ATOM     90  O23 BCD     1      15.480  15.930  12.430  1.00  0.00            
ATOM     91  C28 BCD     1      16.570  17.980  13.260  1.00  0.00            
ATOM     92  C29 BCD     1      17.910  18.640  13.430  1.00  0.00            
ATOM     93  O24 BCD     1      18.740  17.860  14.300  1.00  0.00            
ATOM     94  C30 BCD     1      17.760  20.000  13.940  1.00  0.00            
ATOM     95  O25 BCD     1      17.040  20.040  15.130  1.00  0.00            
ATOM     96  H41 BCD     1      19.540  16.010  14.500  1.00  0.00            
ATOM     97  H42 BCD     1      17.300  15.690  14.480  1.00  0.00            
ATOM     98  H43 BCD     1      18.470  14.660  12.130  1.00  0.00            
ATOM     99  H44 BCD     1      17.200  16.720  11.660  1.00  0.00            
ATOM    100  H45 BCD     1      15.020  16.540  11.840  1.00  0.00            
ATOM    101  H46 BCD     1      16.040  17.850  14.200  1.00  0.00            
ATOM    102  H47 BCD     1      18.350  18.650  12.430  1.00  0.00            
ATOM    103  H48 BCD     1      18.730  20.480  14.120  1.00  0.00            
ATOM    104  H49 BCD     1      17.270  20.530  13.110  1.00  0.00            
ATOM    105  H50 BCD     1      17.500  19.350  15.630  1.00  0.00            
ATOM    106  C31 BCD     1      23.130  15.430  10.850  1.00  0.00            
ATOM    107  O26 BCD     1      23.140  16.750  10.340  1.00  0.00            
ATOM    108  C32 BCD     1      21.940  14.660  10.430  1.00  0.00            
ATOM    109  O27 BCD     1      22.100  14.590   9.070  1.00  0.00            
ATOM    110  C33 BCD     1      20.670  15.230  11.010  1.00  0.00            
ATOM    111  C34 BCD     1      20.760  15.590  12.500  1.00  0.00            
ATOM    112  C35 BCD     1      22.090  16.160  12.890  1.00  0.00            
ATOM    113  O28 BCD     1      23.150  15.420  12.290  1.00  0.00            
ATOM    114  C36 BCD     1      22.170  16.140  14.450  1.00  0.00            
ATOM    115  O29 BCD     1      21.760  14.890  14.980  1.00  0.00            
ATOM    116  O30 BCD     1      19.490  14.420  10.810  1.00  0.00            
ATOM    117  H51 BCD     1      24.060  14.900  10.600  1.00  0.00            
ATOM    118  H52 BCD     1      22.130  13.610  10.690  1.00  0.00            
ATOM    119  H53 BCD     1      22.270  15.440   8.660  1.00  0.00            
ATOM    120  H54 BCD     1      20.640  16.210  10.510  1.00  0.00            
ATOM    121  H55 BCD     1      19.340  14.290   9.870  1.00  0.00            
ATOM    122  H56 BCD     1      20.410  14.750  13.110  1.00  0.00            
ATOM    123  H57 BCD     1      22.200  17.220  12.640  1.00  0.00            
ATOM    124  H58 BCD     1      23.130  16.560  14.780  1.00  0.00            
ATOM    125  H59 BCD     1      21.420  16.840  14.860  1.00  0.00            
ATOM    126  H60 BCD     1      22.190  14.630  15.800  1.00  0.00            
ATOM    127  C37 BCD     1      25.440  19.680   8.760  1.00  0.00            
ATOM    128  O31 BCD     1      24.310  20.560   9.070  1.00  0.00            
ATOM    129  C38 BCD     1      24.950  18.660   7.760  1.00  0.00            
ATOM    130  O32 BCD     1      24.510  19.340   6.580  1.00  0.00            
ATOM    131  C39 BCD     1      23.850  17.800   8.370  1.00  0.00            
ATOM    132  O33 BCD     1      23.400  16.720   7.520  1.00  0.00            
ATOM    133  C40 BCD     1      24.330  17.200   9.680  1.00  0.00            
ATOM    134  C41 BCD     1      25.010  18.200  10.580  1.00  0.00            
ATOM    135  O34 BCD     1      25.940  19.050   9.840  1.00  0.00            
ATOM    136  C42 BCD     1      25.720  17.510  11.700  1.00  0.00            
ATOM    137  O35 BCD     1      26.770  16.620  11.160  1.00  0.00            
ATOM    138  H61 BCD     1      26.290  20.210   8.330  1.00  0.00            
ATOM    139  H62 BCD     1      25.740  17.960   7.460  1.00  0.00            
ATOM    140  H63 BCD     1      24.700  18.750   5.840  1.00  0.00            
ATOM    141  H64 BCD     1      22.950  18.420   8.530  1.00  0.00            
ATOM    142  H65 BCD     1      23.120  17.110   6.690  1.00  0.00            
ATOM    143  H66 BCD     1      24.960  16.340   9.380  1.00  0.00            
ATOM    144  H67 BCD     1      24.180  18.770  11.010  1.00  0.00            
ATOM    145  H68 BCD     1      26.170  18.310  12.300  1.00  0.00            
ATOM    146  H69 BCD     1      24.980  17.040  12.360  1.00  0.00            
ATOM    147  H70 BCD     1      27.260  17.210  10.580  1.00  0.00            
ATOM    148  O1  GB6     2      22.470  21.910  14.180  1.00  0.00            
ATOM    149  C1  GB6     2      21.630  21.630  13.150  1.00  0.00            
ATOM    150  C2  GB6     2      20.870  22.660  12.640  1.00  0.00            
ATOM    151  C3  GB6     2      19.900  22.380  11.690  1.00  0.00            
ATOM    152  C4  GB6     2      19.780  21.080  11.140  1.00  0.00            
ATOM    153  C5  GB6     2      18.670  20.810  10.130  1.00  0.00            
ATOM    154  C6  GB6     2      18.500  19.740   9.330  1.00  0.00            
ATOM    155  C7  GB6     2      17.500  19.620   8.240  1.00  0.00            
ATOM    156  C8  GB6     2      16.930  18.340   7.990  1.00  0.00            
ATOM    157  C9  GB6     2      15.950  18.220   7.030  1.00  0.00            
ATOM    158  O2  GB6     2      15.410  17.090   6.840  1.00  0.00            
ATOM    159  C10 GB6     2      15.560  19.290   6.270  1.00  0.00            
ATOM    160  C11 GB6     2      16.130  20.560   6.530  1.00  0.00            
ATOM    161  O3  GB6     2      15.630  21.520   5.820  1.00  0.00            
ATOM    162  C12 GB6     2      17.120  20.740   7.480  1.00  0.00            
ATOM    163  C13 GB6     2      20.630  20.060  11.640  1.00  0.00            
ATOM    164  C14 GB6     2      21.560  20.340  12.640  1.00  0.00            
ATOM    165  H1  GB6     2      22.480  22.850  14.430  1.00  0.00            
ATOM    166  H2  GB6     2      21.030  23.660  13.050  1.00  0.00            
ATOM    167  H3  GB6     2      19.260  23.170  11.280  1.00  0.00            
ATOM    168  H4  GB6     2      17.980  21.630   9.980  1.00  0.00            
ATOM    169  H5  GB6     2      19.170  18.880   9.370  1.00  0.00            
ATOM    170  H6  GB6     2      17.320  17.470   8.510  1.00  0.00            
ATOM    171  H7  GB6     2      15.400  16.690   7.730  1.00  0.00            
ATOM    172  H8  GB6     2      14.730  19.100   5.590  1.00  0.00            
ATOM    173  H9  GB6     2      16.060  22.240   6.310  1.00  0.00            
ATOM    174  H10 GB6     2      17.600  21.710   7.560  1.00  0.00            
ATOM    175  H11 GB6     2      20.560  19.010  11.380  1.00  0.00            
ATOM    176  H12 GB6     2      22.210  19.610  13.120  1.00  0.00            
TER
ENDMDL
MODEL        1
ATOM      1  C1  BCD     1      24.650  24.320   7.530  1.00  0.00            
ATOM      2  O1  BCD     1      23.340  23.840   7.190  1.00  0.00            
ATOM      3  C2  BCD     1      25.710  23.490   6.910  1.00  0.00            
ATOM      4  O2  BCD     1      25.470  23.410   5.530  1.00  0.00            
ATOM      5  C3  BCD     1      25.620  22.030   7.440  1.00  0.00            
ATOM      6  O3  BCD     1      26.690  21.240   6.870  1.00  0.00            
ATOM      7  C4  BCD     1      25.910  22.030   8.930  1.00  0.00            
ATOM      8  C5  BCD     1      24.830  22.930   9.580  1.00  0.00            
ATOM      9  O4  BCD     1      24.860  24.270   8.970  1.00  0.00            
ATOM     10  C6  BCD     1      24.920  23.130  11.080  1.00  0.00            
ATOM     11  O5  BCD     1      26.150  23.600  11.460  1.00  0.00            
ATOM     12  H1  BCD     1      24.750  25.330   7.120  1.00  0.00            
ATOM     13  H2  BCD     1      26.660  23.960   7.170  1.00  0.00            
ATOM     14  H3  BCD     1      24.560  23.670   5.390  1.00  0.00            
ATOM     15  H4  BCD     1      24.670  21.590   7.120  1.00  0.00            
ATOM     16  H5  BCD     1      26.360  20.910   6.030  1.00  0.00            
ATOM     17  H6  BCD     1      26.900  22.420   9.200  1.00  0.00            
ATOM     18  H7  BCD     1      23.820  22.530   9.410  1.00  0.00            
ATOM     19  H8  BCD     1      24.170  23.830  11.460  1.00  0.00            
ATOM     20  H9  BCD     1      24.720  22.160  11.560  1.00  0.00            
ATOM     21  H10 BCD     1      26.110  23.670  12.420  1.00  0.00            
ATOM     22  C7  BCD     1      19.520  24.880   6.720  1.00  0.00            
ATOM     23  O6  BCD     1      19.270  23.680   7.360  1.00  0.00            
ATOM     24  C8  BCD     1      20.230  24.700   5.370  1.00  0.00            
ATOM     25  O7  BCD     1      19.390  24.030   4.420  1.00  0.00            
ATOM     26  C9  BCD     1      21.630  24.060   5.620  1.00  0.00            
ATOM     27  O8  BCD     1      22.360  23.990   4.400  1.00  0.00            
ATOM     28  C10 BCD     1      22.380  24.820   6.670  1.00  0.00            
ATOM     29  C11 BCD     1      21.650  25.240   7.900  1.00  0.00            
ATOM     30  O9  BCD     1      20.390  25.750   7.520  1.00  0.00            
ATOM     31  C12 BCD     1      22.310  26.360   8.770  1.00  0.00            
ATOM     32  O10 BCD     1      22.720  27.530   8.050  1.00  0.00            
ATOM     33  H11 BCD     1      18.570  25.380   6.510  1.00  0.00            
ATOM     34  H12 BCD     1      20.380  25.720   4.980  1.00  0.00            
ATOM     35  H13 BCD     1      18.950  23.270   4.820  1.00  0.00            
ATOM     36  H14 BCD     1      21.410  23.010   5.860  1.00  0.00            
ATOM     37  H15 BCD     1      22.370  23.090   4.060  1.00  0.00            
ATOM     38  H16 BCD     1      22.860  25.700   6.220  1.00  0.00            
ATOM     39  H17 BCD     1      21.520  24.350   8.530  1.00  0.00            
ATOM     40  H18 BCD     1      21.560  26.750   9.460  1.00  0.00            
ATOM     41  H19 BCD     1      23.160  26.020   9.370  1.00  0.00            
ATOM     42  H20 BCD     1      23.630  27.710   8.300  1.00  0.00            
ATOM     43  C13 BCD     1      16.220  21.300   8.770  1.00  0.00            
ATOM     44  O11 BCD     1      17.210  20.440   9.430  1.00  0.00            
ATOM     45  C14 BCD     1      16.430  21.330   7.240  1.00  0.00            
ATOM     46  O12 BCD     1      16.190  20.040   6.790  1.00  0.00            
ATOM     47  C15 BCD     1      17.790  21.900   6.840  1.00  0.00            
ATOM     48  O13 BCD     1      18.100  22.060   5.420  1.00  0.00            
ATOM     49  C16 BCD     1      17.900  23.260   7.560  1.00  0.00            
ATOM     50  C17 BCD     1      17.610  23.250   9.020  1.00  0.00            
ATOM     51  O14 BCD     1      16.320  22.610   9.130  1.00  0.00            
ATOM     52  C18 BCD     1      17.530  24.660   9.600  1.00  0.00            
ATOM     53  O15 BCD     1      17.330  24.570  10.960  1.00  0.00            
ATOM     54  H21 BCD     1      15.270  20.920   9.150  1.00  0.00            
ATOM     55  H22 BCD     1      15.690  21.970   6.730  1.00  0.00            
ATOM     56  H23 BCD     1      16.500  19.870   5.900  1.00  0.00            
ATOM     57  H24 BCD     1      18.530  21.280   7.360  1.00  0.00            
ATOM     58  H25 BCD     1      17.850  21.270   4.930  1.00  0.00            
ATOM     59  H26 BCD     1      17.210  23.970   7.080  1.00  0.00            
ATOM     60  H27 BCD     1      18.330  22.620   9.550  1.00  0.00            
ATOM     61  H28 BCD     1      18.440  25.250   9.390  1.00  0.00            
ATOM     62  H29 BCD     1      16.690  25.170   9.120  1.00  0.00            
ATOM     63  H30 BCD     1      16.410  24.300  11.110  1.00  0.00            
ATOM     64  C19 BCD     1      16.870  16.780  11.310  1.00  0.00            
ATOM     65  O16 BCD     1      17.940  16.230  10.440  1.00  0.00            
ATOM     66  C20 BCD     1      15.600  17.240  10.570  1.00  0.00            
ATOM     67  O17 BCD     1      14.920  16.200   9.830  1.00  0.00            
ATOM     68  C21 BCD     1      16.100  18.240   9.470  1.00  0.00            
ATOM     69  O18 BCD     1      14.920  18.540   8.610  1.00  0.00            
ATOM     70  C22 BCD     1      16.670  19.420  10.320  1.00  0.00            
ATOM     71  C23 BCD     1      17.810  18.910  11.190  1.00  0.00            
ATOM     72  O19 BCD     1      17.330  17.870  12.060  1.00  0.00            
ATOM     73  C24 BCD     1      18.430  19.960  11.990  1.00  0.00            
ATOM     74  O20 BCD     1      17.490  20.560  12.900  1.00  0.00            
ATOM     75  H31 BCD     1      16.620  16.000  12.040  1.00  0.00            
ATOM     76  H32 BCD     1      14.880  17.700  11.270  1.00  0.00            
ATOM     77  H33 BCD     1      14.330  16.670   9.230  1.00  0.00            
ATOM     78  H34 BCD     1      16.920  17.850   8.860  1.00  0.00            
ATOM     79  H35 BCD     1      15.220  19.110   7.900  1.00  0.00            
ATOM     80  H36 BCD     1      15.870  19.780  10.980  1.00  0.00            
ATOM     81  H37 BCD     1      18.560  18.470  10.520  1.00  0.00            
ATOM     82  H38 BCD     1      19.220  19.500  12.590  1.00  0.00            
ATOM     83  H39 BCD     1      18.860  20.690  11.290  1.00  0.00            
ATOM     84  H40 BCD     1      17.870  21.400  13.170  1.00  0.00            
ATOM     85  C25 BCD     1      20.480  13.320   9.460  1.00  0.00            
ATOM     86  O21 BCD     1      21.410  14.380   9.410  1.00  0.00            
ATOM     87  C26 BCD     1      19.320  13.470   8.450  1.00  0.00            
ATOM     88  O22 BCD     1      19.850  13.560   7.120  1.00  0.00            
ATOM     89  C27 BCD     1      18.480  14.690   8.860  1.00  0.00            
ATOM     90  O23 BCD     1      17.240  14.790   8.050  1.00  0.00            
ATOM     91  C28 BCD     1      18.120  14.760  10.330  1.00  0.00            
ATOM     92  C29 BCD     1      19.300  14.420  11.280  1.00  0.00            
ATOM     93  O24 BCD     1      19.950  13.210  10.810  1.00  0.00            
ATOM     94  C30 BCD     1      18.990  14.330  12.750  1.00  0.00            
ATOM     95  O25 BCD     1      18.040  13.240  13.070  1.00  0.00            
ATOM     96  H41 BCD     1      21.040  12.430   9.140  1.00  0.00            
ATOM     97  H42 BCD     1      18.780  12.530   8.610  1.00  0.00            
ATOM     98  H43 BCD     1      19.820  12.660   6.790  1.00  0.00            
ATOM     99  H44 BCD     1      19.180  15.500   8.630  1.00  0.00            
ATOM    100  H45 BCD     1      17.020  15.710   7.880  1.00  0.00            
ATOM    101  H46 BCD     1      17.190  14.230  10.570  1.00  0.00            
ATOM    102  H47 BCD     1      19.990  15.250  11.110  1.00  0.00            
ATOM    103  H48 BCD     1      19.980  14.140  13.190  1.00  0.00            
ATOM    104  H49 BCD     1      18.640  15.300  13.120  1.00  0.00            
ATOM    105  H50 BCD     1      18.130  13.130  14.020  1.00  0.00            
ATOM    106  C31 BCD     1      25.370  15.340   9.300  1.00  0.00            
ATOM    107  O26 BCD     1      25.010  16.730   9.440  1.00  0.00            
ATOM    108  C32 BCD     1      24.780  14.710   8.040  1.00  0.00            
ATOM    109  O27 BCD     1      25.140  15.430   6.890  1.00  0.00            
ATOM    110  C33 BCD     1      23.250  14.720   8.070  1.00  0.00            
ATOM    111  C34 BCD     1      22.760  14.010   9.350  1.00  0.00            
ATOM    112  C35 BCD     1      23.430  14.650  10.560  1.00  0.00            
ATOM    113  O28 BCD     1      24.830  14.650  10.440  1.00  0.00            
ATOM    114  C36 BCD     1      23.090  13.980  11.860  1.00  0.00            
ATOM    115  O29 BCD     1      23.390  12.560  11.750  1.00  0.00            
ATOM    116  O30 BCD     1      22.740  14.100   6.850  1.00  0.00            
ATOM    117  H51 BCD     1      26.450  15.200   9.410  1.00  0.00            
ATOM    118  H52 BCD     1      25.040  13.650   7.900  1.00  0.00            
ATOM    119  H53 BCD     1      25.040  16.340   7.170  1.00  0.00            
ATOM    120  H54 BCD     1      22.880  15.760   8.080  1.00  0.00            
ATOM    121  H55 BCD     1      21.790  14.230   6.910  1.00  0.00            
ATOM    122  H56 BCD     1      22.940  12.920   9.350  1.00  0.00            
ATOM    123  H57 BCD     1      23.130  15.690  10.750  1.00  0.00            
ATOM    124  H58 BCD     1      23.750  14.420  12.630  1.00  0.00            
ATOM    125  H59 BCD     1      22.070  14.160  12.210  1.00  0.00            
ATOM    126  H60 BCD     1      23.010  12.110  12.510  1.00  0.00            
ATOM    127  C37 BCD     1      26.650  20.250  10.330  1.00  0.00            
ATOM    128  O31 BCD     1      25.660  20.710   9.390  1.00  0.00            
ATOM    129  C38 BCD     1      27.660  19.310   9.690  1.00  0.00            
ATOM    130  O32 BCD     1      28.450  19.990   8.730  1.00  0.00            
ATOM    131  C39 BCD     1      26.880  18.110   9.170  1.00  0.00            
ATOM    132  O33 BCD     1      27.780  17.140   8.740  1.00  0.00            
ATOM    133  C40 BCD     1      25.950  17.430  10.210  1.00  0.00            
ATOM    134  C41 BCD     1      25.170  18.460  11.020  1.00  0.00            
ATOM    135  O34 BCD     1      26.010  19.610  11.380  1.00  0.00            
ATOM    136  C42 BCD     1      24.480  17.920  12.270  1.00  0.00            
ATOM    137  O35 BCD     1      25.380  17.260  13.140  1.00  0.00            
ATOM    138  H61 BCD     1      27.190  21.120  10.730  1.00  0.00            
ATOM    139  H62 BCD     1      28.340  18.930  10.460  1.00  0.00            
ATOM    140  H63 BCD     1      27.880  20.370   8.060  1.00  0.00            
ATOM    141  H64 BCD     1      26.290  18.500   8.330  1.00  0.00            
ATOM    142  H65 BCD     1      28.320  17.640   8.120  1.00  0.00            
ATOM    143  H66 BCD     1      26.600  16.720  10.740  1.00  0.00            
ATOM    144  H67 BCD     1      24.440  18.800  10.280  1.00  0.00            
ATOM    145  H68 BCD     1      23.930  18.660  12.860  1.00  0.00            
ATOM    146  H69 BCD     1      23.660  17.240  12.010  1.00  0.00            
ATOM    147  H70 BCD     1      25.230  17.650  14.010  1.00  0.00            
ATOM    148  O1  GB6     2      21.350  24.180  14.860  1.00  0.00            
ATOM    149  C1  GB6     2      21.490  23.590  13.680  1.00  0.00            
ATOM    150  C2  GB6     2      20.820  24.180  12.550  1.00  0.00            
ATOM    151  C3  GB6     2      20.730  23.450  11.390  1.00  0.00            
ATOM    152  C4  GB6     2      21.390  22.280  11.160  1.00  0.00            
ATOM    153  C5  GB6     2      21.160  21.530   9.930  1.00  0.00            
ATOM    154  C6  GB6     2      21.970  20.560   9.440  1.00  0.00            
ATOM    155  C7  GB6     2      21.760  19.700   8.220  1.00  0.00            
ATOM    156  C8  GB6     2      22.870  19.250   7.540  1.00  0.00            
ATOM    157  C9  GB6     2      22.710  18.320   6.500  1.00  0.00            
ATOM    158  O2  GB6     2      23.810  17.800   6.030  1.00  0.00            
ATOM    159  C10 GB6     2      21.450  17.930   6.110  1.00  0.00            
ATOM    160  C11 GB6     2      20.360  18.460   6.770  1.00  0.00            
ATOM    161  O3  GB6     2      19.150  17.980   6.400  1.00  0.00            
ATOM    162  C12 GB6     2      20.480  19.380   7.810  1.00  0.00            
ATOM    163  C13 GB6     2      22.190  21.770  12.180  1.00  0.00            
ATOM    164  C14 GB6     2      22.220  22.420  13.480  1.00  0.00            
ATOM    165  H1  GB6     2      21.510  23.440  15.460  1.00  0.00            
ATOM    166  H2  GB6     2      20.220  25.060  12.770  1.00  0.00            
ATOM    167  H3  GB6     2      20.160  23.980  10.630  1.00  0.00            
ATOM    168  H4  GB6     2      20.300  21.870   9.360  1.00  0.00            
ATOM    169  H5  GB6     2      22.920  20.390   9.940  1.00  0.00            
ATOM    170  H6  GB6     2      23.880  19.550   7.800  1.00  0.00            
ATOM    171  H7  GB6     2      23.540  17.290   5.250  1.00  0.00            
ATOM    172  H8  GB6     2      21.260  17.230   5.300  1.00  0.00            
ATOM    173  H9  GB6     2      19.320  17.250   5.780  1.00  0.00            
ATOM    174  H10 GB6     2      19.580  19.700   8.340  1.00  0.00            
ATOM    175  H11 GB6     2      22.710  20.820  12.060  1.00  0.00            
ATOM    176  H12 GB6     2      22.700  22.010  14.370  1.00  0.00            
TER
ENDMDL
MODEL        1
ATOM      1  C1  BCD     1      20.660  27.570  10.780  1.00  0.00            
ATOM      2  O1  BCD     1      19.520  26.840  10.370  1.00  0.00            
ATOM      3  C2  BCD     1      21.360  28.190   9.570  1.00  0.00            
ATOM      4  O2  BCD     1      20.430  29.010   8.800  1.00  0.00            
ATOM      5  C3  BCD     1      22.060  27.090   8.710  1.00  0.00            
ATOM      6  O3  BCD     1      22.830  27.740   7.670  1.00  0.00            
ATOM      7  C4  BCD     1      22.960  26.280   9.520  1.00  0.00            
ATOM      8  C5  BCD     1      22.310  25.700  10.750  1.00  0.00            
ATOM      9  O4  BCD     1      21.560  26.720  11.490  1.00  0.00            
ATOM     10  C6  BCD     1      23.260  24.970  11.770  1.00  0.00            
ATOM     11  O5  BCD     1      24.120  25.870  12.370  1.00  0.00            
ATOM     12  H1  BCD     1      20.290  28.300  11.510  1.00  0.00            
ATOM     13  H2  BCD     1      22.130  28.860   9.970  1.00  0.00            
ATOM     14  H3  BCD     1      19.780  28.370   8.520  1.00  0.00            
ATOM     15  H4  BCD     1      21.270  26.440   8.310  1.00  0.00            
ATOM     16  H5  BCD     1      23.090  27.240   6.890  1.00  0.00            
ATOM     17  H6  BCD     1      23.840  26.880   9.790  1.00  0.00            
ATOM     18  H7  BCD     1      21.480  25.030  10.460  1.00  0.00            
ATOM     19  H8  BCD     1      22.540  24.350  12.310  1.00  0.00            
ATOM     20  H9  BCD     1      23.760  24.170  11.210  1.00  0.00            
ATOM     21  H10 BCD     1      24.500  25.340  13.080  1.00  0.00            
ATOM     22  C7  BCD     1      15.650  26.390  10.870  1.00  0.00            
ATOM     23  O6  BCD     1      15.830  25.000  10.920  1.00  0.00            
ATOM     24  C8  BCD     1      16.020  27.040   9.560  1.00  0.00            
ATOM     25  O7  BCD     1      15.260  26.550   8.430  1.00  0.00            
ATOM     26  C9  BCD     1      17.530  26.800   9.330  1.00  0.00            
ATOM     27  O8  BCD     1      18.070  27.520   8.160  1.00  0.00            
ATOM     28  C10 BCD     1      18.300  27.410  10.540  1.00  0.00            
ATOM     29  C11 BCD     1      17.740  26.890  11.880  1.00  0.00            
ATOM     30  O9  BCD     1      16.320  27.050  11.910  1.00  0.00            
ATOM     31  C12 BCD     1      18.230  27.640  13.110  1.00  0.00            
ATOM     32  O10 BCD     1      17.590  28.950  13.190  1.00  0.00            
ATOM     33  H11 BCD     1      14.590  26.640  11.000  1.00  0.00            
ATOM     34  H12 BCD     1      15.980  28.120   9.760  1.00  0.00            
ATOM     35  H13 BCD     1      14.500  26.090   8.790  1.00  0.00            
ATOM     36  H14 BCD     1      17.710  25.720   9.240  1.00  0.00            
ATOM     37  H15 BCD     1      18.330  26.790   7.600  1.00  0.00            
ATOM     38  H16 BCD     1      18.300  28.500  10.500  1.00  0.00            
ATOM     39  H17 BCD     1      18.110  25.860  11.960  1.00  0.00            
ATOM     40  H18 BCD     1      17.970  27.110  14.030  1.00  0.00            
ATOM     41  H19 BCD     1      19.330  27.690  13.100  1.00  0.00            
ATOM     42  H20 BCD     1      16.710  28.750  13.530  1.00  0.00            
ATOM     43  C13 BCD     1      13.630  21.480  11.150  1.00  0.00            
ATOM     44  O11 BCD     1      14.590  20.750  10.400  1.00  0.00            
ATOM     45  C14 BCD     1      12.880  22.580  10.380  1.00  0.00            
ATOM     46  O12 BCD     1      12.290  21.990   9.220  1.00  0.00            
ATOM     47  C15 BCD     1      13.890  23.740  10.070  1.00  0.00            
ATOM     48  O13 BCD     1      13.290  24.880   9.510  1.00  0.00            
ATOM     49  C16 BCD     1      14.630  24.200  11.330  1.00  0.00            
ATOM     50  C17 BCD     1      15.220  23.030  12.150  1.00  0.00            
ATOM     51  O14 BCD     1      14.200  22.050  12.360  1.00  0.00            
ATOM     52  C18 BCD     1      15.750  23.460  13.450  1.00  0.00            
ATOM     53  O15 BCD     1      15.040  24.400  14.150  1.00  0.00            
ATOM     54  H21 BCD     1      12.940  20.770  11.630  1.00  0.00            
ATOM     55  H22 BCD     1      12.050  22.930  11.000  1.00  0.00            
ATOM     56  H23 BCD     1      11.540  22.510   8.920  1.00  0.00            
ATOM     57  H24 BCD     1      14.650  23.310   9.400  1.00  0.00            
ATOM     58  H25 BCD     1      12.550  25.180  10.050  1.00  0.00            
ATOM     59  H26 BCD     1      14.030  24.800  12.030  1.00  0.00            
ATOM     60  H27 BCD     1      16.070  22.560  11.630  1.00  0.00            
ATOM     61  H28 BCD     1      16.040  22.620  14.090  1.00  0.00            
ATOM     62  H29 BCD     1      16.730  23.910  13.240  1.00  0.00            
ATOM     63  H30 BCD     1      15.690  24.980  14.560  1.00  0.00            
ATOM     64  C19 BCD     1      16.290  16.970   9.810  1.00  0.00            
ATOM     65  O16 BCD     1      17.390  17.540   9.080  1.00  0.00            
ATOM     66  C20 BCD     1      15.050  17.330   9.040  1.00  0.00            
ATOM     67  O17 BCD     1      15.230  16.870   7.710  1.00  0.00            
ATOM     68  C21 BCD     1      14.710  18.900   9.100  1.00  0.00            
ATOM     69  O18 BCD     1      13.410  19.250   8.540  1.00  0.00            
ATOM     70  C22 BCD     1      14.680  19.340  10.580  1.00  0.00            
ATOM     71  C23 BCD     1      15.930  18.910  11.310  1.00  0.00            
ATOM     72  O19 BCD     1      16.180  17.480  11.120  1.00  0.00            
ATOM     73  C24 BCD     1      15.920  19.120  12.760  1.00  0.00            
ATOM     74  O20 BCD     1      14.920  18.430  13.400  1.00  0.00            
ATOM     75  H31 BCD     1      16.410  15.880   9.750  1.00  0.00            
ATOM     76  H32 BCD     1      14.250  16.800   9.580  1.00  0.00            
ATOM     77  H33 BCD     1      14.440  16.990   7.190  1.00  0.00            
ATOM     78  H34 BCD     1      15.490  19.480   8.590  1.00  0.00            
ATOM     79  H35 BCD     1      13.330  20.210   8.630  1.00  0.00            
ATOM     80  H36 BCD     1      13.730  19.030  11.030  1.00  0.00            
ATOM     81  H37 BCD     1      16.800  19.500  10.980  1.00  0.00            
ATOM     82  H38 BCD     1      16.890  18.700  13.060  1.00  0.00            
ATOM     83  H39 BCD     1      15.830  20.190  13.020  1.00  0.00            
ATOM     84  H40 BCD     1      14.820  17.550  13.030  1.00  0.00            
ATOM     85  C25 BCD     1      21.270  16.600   7.940  1.00  0.00            
ATOM     86  O21 BCD     1      21.680  17.950   7.800  1.00  0.00            
ATOM     87  C26 BCD     1      20.130  16.310   7.030  1.00  0.00            
ATOM     88  O22 BCD     1      20.520  16.290   5.590  1.00  0.00            
ATOM     89  C27 BCD     1      18.830  16.980   7.380  1.00  0.00            
ATOM     90  O23 BCD     1      17.690  16.500   6.540  1.00  0.00            
ATOM     91  C28 BCD     1      18.480  16.730   8.770  1.00  0.00            
ATOM     92  C29 BCD     1      19.630  16.980   9.760  1.00  0.00            
ATOM     93  O24 BCD     1      20.900  16.390   9.250  1.00  0.00            
ATOM     94  C30 BCD     1      19.360  16.540  11.170  1.00  0.00            
ATOM     95  O25 BCD     1      19.150  15.190  11.200  1.00  0.00            
ATOM     96  H41 BCD     1      22.120  15.940   7.720  1.00  0.00            
ATOM     97  H42 BCD     1      19.940  15.250   7.280  1.00  0.00            
ATOM     98  H43 BCD     1      20.750  17.190   5.330  1.00  0.00            
ATOM     99  H44 BCD     1      18.920  18.060   7.210  1.00  0.00            
ATOM    100  H45 BCD     1      16.900  16.880   6.940  1.00  0.00            
ATOM    101  H46 BCD     1      18.190  15.670   8.800  1.00  0.00            
ATOM    102  H47 BCD     1      19.890  18.050   9.750  1.00  0.00            
ATOM    103  H48 BCD     1      20.180  16.770  11.870  1.00  0.00            
ATOM    104  H49 BCD     1      18.540  17.030  11.720  1.00  0.00            
ATOM    105  H50 BCD     1      18.680  15.030  12.020  1.00  0.00            
ATOM    106  C31 BCD     1      24.570  20.290   6.120  1.00  0.00            
ATOM    107  O26 BCD     1      24.120  21.330   6.990  1.00  0.00            
ATOM    108  C32 BCD     1      23.540  19.800   5.150  1.00  0.00            
ATOM    109  O27 BCD     1      23.320  20.940   4.320  1.00  0.00            
ATOM    110  C33 BCD     1      22.320  19.260   5.870  1.00  0.00            
ATOM    111  C34 BCD     1      22.760  18.170   6.920  1.00  0.00            
ATOM    112  C35 BCD     1      23.940  18.680   7.830  1.00  0.00            
ATOM    113  O28 BCD     1      24.970  19.110   6.960  1.00  0.00            
ATOM    114  C36 BCD     1      24.470  17.580   8.640  1.00  0.00            
ATOM    115  O29 BCD     1      25.140  16.600   7.810  1.00  0.00            
ATOM    116  O30 BCD     1      21.390  18.810   4.890  1.00  0.00            
ATOM    117  H51 BCD     1      25.410  20.700   5.540  1.00  0.00            
ATOM    118  H52 BCD     1      24.010  18.970   4.600  1.00  0.00            
ATOM    119  H53 BCD     1      22.400  21.010   4.030  1.00  0.00            
ATOM    120  H54 BCD     1      21.890  20.080   6.470  1.00  0.00            
ATOM    121  H55 BCD     1      21.090  19.630   4.490  1.00  0.00            
ATOM    122  H56 BCD     1      23.040  17.290   6.330  1.00  0.00            
ATOM    123  H57 BCD     1      23.710  19.610   8.370  1.00  0.00            
ATOM    124  H58 BCD     1      25.160  18.010   9.370  1.00  0.00            
ATOM    125  H59 BCD     1      23.610  17.080   9.110  1.00  0.00            
ATOM    126  H60 BCD     1      25.800  16.990   7.220  1.00  0.00            
ATOM    127  C37 BCD     1      24.760  25.110   8.400  1.00  0.00            
ATOM    128  O31 BCD     1      23.330  25.170   8.700  1.00  0.00            
ATOM    129  C38 BCD     1      24.890  24.910   6.890  1.00  0.00            
ATOM    130  O32 BCD     1      24.300  26.010   6.210  1.00  0.00            
ATOM    131  C39 BCD     1      24.220  23.600   6.510  1.00  0.00            
ATOM    132  O33 BCD     1      24.250  23.470   5.030  1.00  0.00            
ATOM    133  C40 BCD     1      24.890  22.420   7.260  1.00  0.00            
ATOM    134  C41 BCD     1      24.810  22.670   8.790  1.00  0.00            
ATOM    135  O34 BCD     1      25.420  24.010   8.970  1.00  0.00            
ATOM    136  C42 BCD     1      25.550  21.660   9.590  1.00  0.00            
ATOM    137  O35 BCD     1      26.830  21.550   9.050  1.00  0.00            
ATOM    138  H61 BCD     1      25.290  26.010   8.740  1.00  0.00            
ATOM    139  H62 BCD     1      25.970  24.770   6.800  1.00  0.00            
ATOM    140  H63 BCD     1      24.630  26.070   5.310  1.00  0.00            
ATOM    141  H64 BCD     1      23.150  23.640   6.750  1.00  0.00            
ATOM    142  H65 BCD     1      23.920  22.590   4.840  1.00  0.00            
ATOM    143  H66 BCD     1      25.870  22.280   6.790  1.00  0.00            
ATOM    144  H67 BCD     1      23.790  22.850   9.170  1.00  0.00            
ATOM    145  H68 BCD     1      25.610  21.960  10.650  1.00  0.00            
ATOM    146  H69 BCD     1      25.040  20.690   9.530  1.00  0.00            
ATOM    147  H70 BCD     1      27.260  22.410   9.060  1.00  0.00            
ATOM    148  O1  GB6     2      22.430  21.610  11.960  1.00  0.00            
ATOM    149  C1  GB6     2      21.360  21.860  11.110  1.00  0.00            
ATOM    150  C2  GB6     2      20.360  22.810  11.420  1.00  0.00            
ATOM    151  C3  GB6     2      19.280  22.930  10.630  1.00  0.00            
ATOM    152  C4  GB6     2      19.020  22.070   9.550  1.00  0.00            
ATOM    153  C5  GB6     2      17.720  22.150   8.830  1.00  0.00            
ATOM    154  C6  GB6     2      17.160  21.350   7.860  1.00  0.00            
ATOM    155  C7  GB6     2      16.000  21.560   7.040  1.00  0.00            
ATOM    156  C8  GB6     2      15.430  20.630   6.120  1.00  0.00            
ATOM    157  C9  GB6     2      14.230  20.960   5.520  1.00  0.00            
ATOM    158  O2  GB6     2      13.660  20.090   4.700  1.00  0.00            
ATOM    159  C10 GB6     2      13.650  22.220   5.650  1.00  0.00            
ATOM    160  C11 GB6     2      14.300  23.190   6.410  1.00  0.00            
ATOM    161  O3  GB6     2      13.710  24.410   6.600  1.00  0.00            
ATOM    162  C12 GB6     2      15.470  22.900   7.040  1.00  0.00            
ATOM    163  C13 GB6     2      20.100  21.320   9.100  1.00  0.00            
ATOM    164  C14 GB6     2      21.250  21.220   9.900  1.00  0.00            
ATOM    165  H1  GB6     2      22.330  22.070  12.810  1.00  0.00            
ATOM    166  H2  GB6     2      20.560  23.420  12.290  1.00  0.00            
ATOM    167  H3  GB6     2      18.580  23.710  10.920  1.00  0.00            
ATOM    168  H4  GB6     2      17.210  23.060   9.140  1.00  0.00            
ATOM    169  H5  GB6     2      17.790  20.500   7.610  1.00  0.00            
ATOM    170  H6  GB6     2      15.930  19.690   5.930  1.00  0.00            
ATOM    171  H7  GB6     2      14.310  19.370   4.580  1.00  0.00            
ATOM    172  H8  GB6     2      12.690  22.390   5.160  1.00  0.00            
ATOM    173  H9  GB6     2      14.160  24.690   7.420  1.00  0.00            
ATOM    174  H10 GB6     2      15.930  23.730   7.570  1.00  0.00            
ATOM    175  H11 GB6     2      20.090  20.780   8.150  1.00  0.00            
ATOM    176  H12 GB6     2      22.130  20.640   9.640  1.00  0.00            
TER
ENDMDL
MODEL        1
ATOM      1  C1  BCD     1      27.030  20.660   1.080  1.00  0.00            
ATOM      2  O1  BCD     1      25.970  21.560   1.200  1.00  0.00            
ATOM      3  C2  BCD     1      26.600  19.290   1.560  1.00  0.00            
ATOM      4  O2  BCD     1      25.750  18.660   0.600  1.00  0.00            
ATOM      5  C3  BCD     1      26.150  19.200   3.010  1.00  0.00            
ATOM      6  O3  BCD     1      25.710  17.840   3.340  1.00  0.00            
ATOM      7  C4  BCD     1      27.210  19.860   3.970  1.00  0.00            
ATOM      8  C5  BCD     1      27.810  21.160   3.310  1.00  0.00            
ATOM      9  O4  BCD     1      28.070  21.020   1.910  1.00  0.00            
ATOM     10  C6  BCD     1      29.150  21.570   3.990  1.00  0.00            
ATOM     11  O5  BCD     1      30.180  20.520   3.980  1.00  0.00            
ATOM     12  H1  BCD     1      27.460  20.670   0.080  1.00  0.00            
ATOM     13  H2  BCD     1      27.500  18.670   1.530  1.00  0.00            
ATOM     14  H3  BCD     1      25.810  17.710   0.740  1.00  0.00            
ATOM     15  H4  BCD     1      25.330  19.910   3.120  1.00  0.00            
ATOM     16  H5  BCD     1      25.660  17.680   4.290  1.00  0.00            
ATOM     17  H6  BCD     1      28.000  19.100   4.040  1.00  0.00            
ATOM     18  H7  BCD     1      27.100  21.990   3.420  1.00  0.00            
ATOM     19  H8  BCD     1      29.610  22.410   3.450  1.00  0.00            
ATOM     20  H9  BCD     1      28.980  21.830   5.040  1.00  0.00            
ATOM     21  H10 BCD     1      30.250  20.190   3.080  1.00  0.00            
ATOM     22  C7  BCD     1      23.620  24.250  -0.720  1.00  0.00            
ATOM     23  O6  BCD     1      22.770  24.270   0.500  1.00  0.00            
ATOM     24  C8  BCD     1      23.710  22.840  -1.340  1.00  0.00            
ATOM     25  O7  BCD     1      22.380  22.330  -1.720  1.00  0.00            
ATOM     26  C9  BCD     1      24.440  21.870  -0.450  1.00  0.00            
ATOM     27  O8  BCD     1      24.710  20.610  -1.100  1.00  0.00            
ATOM     28  C10 BCD     1      25.770  22.410   0.130  1.00  0.00            
ATOM     29  C11 BCD     1      25.510  23.770   0.740  1.00  0.00            
ATOM     30  O9  BCD     1      24.930  24.630  -0.300  1.00  0.00            
ATOM     31  C12 BCD     1      26.730  24.460   1.280  1.00  0.00            
ATOM     32  O10 BCD     1      26.450  25.350   2.300  1.00  0.00            
ATOM     33  H11 BCD     1      23.230  24.920  -1.490  1.00  0.00            
ATOM     34  H12 BCD     1      24.250  22.870  -2.290  1.00  0.00            
ATOM     35  H13 BCD     1      22.570  21.480  -2.130  1.00  0.00            
ATOM     36  H14 BCD     1      23.800  21.800   0.430  1.00  0.00            
ATOM     37  H15 BCD     1      25.120  19.920  -0.580  1.00  0.00            
ATOM     38  H16 BCD     1      26.530  22.430  -0.650  1.00  0.00            
ATOM     39  H17 BCD     1      24.880  23.680   1.630  1.00  0.00            
ATOM     40  H18 BCD     1      27.420  23.690   1.650  1.00  0.00            
ATOM     41  H19 BCD     1      27.230  24.890   0.400  1.00  0.00            
ATOM     42  H20 BCD     1      26.180  26.160   1.860  1.00  0.00            
ATOM     43  C13 BCD     1      19.410  26.600   1.340  1.00  0.00            
ATOM     44  O11 BCD     1      18.780  25.780   2.370  1.00  0.00            
ATOM     45  C14 BCD     1      19.410  25.940  -0.030  1.00  0.00            
ATOM     46  O12 BCD     1      18.080  25.480  -0.320  1.00  0.00            
ATOM     47  C15 BCD     1      20.500  24.830  -0.030  1.00  0.00            
ATOM     48  O13 BCD     1      20.620  24.210  -1.260  1.00  0.00            
ATOM     49  C16 BCD     1      21.830  25.330   0.460  1.00  0.00            
ATOM     50  C17 BCD     1      21.690  25.910   1.910  1.00  0.00            
ATOM     51  O14 BCD     1      20.670  26.910   1.900  1.00  0.00            
ATOM     52  C18 BCD     1      22.970  26.610   2.440  1.00  0.00            
ATOM     53  O15 BCD     1      23.410  27.720   1.600  1.00  0.00            
ATOM     54  H21 BCD     1      18.800  27.500   1.240  1.00  0.00            
ATOM     55  H22 BCD     1      19.760  26.810  -0.590  1.00  0.00            
ATOM     56  H23 BCD     1      18.170  24.970  -1.130  1.00  0.00            
ATOM     57  H24 BCD     1      20.080  24.050   0.620  1.00  0.00            
ATOM     58  H25 BCD     1      21.280  23.510  -1.310  1.00  0.00            
ATOM     59  H26 BCD     1      22.170  26.130  -0.210  1.00  0.00            
ATOM     60  H27 BCD     1      21.500  25.110   2.640  1.00  0.00            
ATOM     61  H28 BCD     1      22.740  26.920   3.470  1.00  0.00            
ATOM     62  H29 BCD     1      23.760  25.840   2.430  1.00  0.00            
ATOM     63  H30 BCD     1      24.310  27.630   1.270  1.00  0.00            
ATOM     64  C19 BCD     1      16.740  26.160   5.910  1.00  0.00            
ATOM     65  O16 BCD     1      17.470  24.990   6.270  1.00  0.00            
ATOM     66  C20 BCD     1      15.880  25.660   4.700  1.00  0.00            
ATOM     67  O17 BCD     1      14.840  24.690   5.070  1.00  0.00            
ATOM     68  C21 BCD     1      16.850  25.180   3.590  1.00  0.00            
ATOM     69  O18 BCD     1      16.140  24.820   2.430  1.00  0.00            
ATOM     70  C22 BCD     1      17.870  26.300   3.310  1.00  0.00            
ATOM     71  C23 BCD     1      18.500  26.920   4.510  1.00  0.00            
ATOM     72  O19 BCD     1      17.570  27.280   5.510  1.00  0.00            
ATOM     73  C24 BCD     1      19.210  28.240   4.270  1.00  0.00            
ATOM     74  O20 BCD     1      18.380  29.210   3.670  1.00  0.00            
ATOM     75  H31 BCD     1      16.090  26.430   6.740  1.00  0.00            
ATOM     76  H32 BCD     1      15.370  26.580   4.380  1.00  0.00            
ATOM     77  H33 BCD     1      14.430  24.540   4.210  1.00  0.00            
ATOM     78  H34 BCD     1      17.390  24.290   3.940  1.00  0.00            
ATOM     79  H35 BCD     1      16.760  25.050   1.730  1.00  0.00            
ATOM     80  H36 BCD     1      17.230  27.060   2.840  1.00  0.00            
ATOM     81  H37 BCD     1      19.230  26.230   4.940  1.00  0.00            
ATOM     82  H38 BCD     1      19.440  28.630   5.270  1.00  0.00            
ATOM     83  H39 BCD     1      20.180  28.000   3.810  1.00  0.00            
ATOM     84  H40 BCD     1      18.850  29.600   2.930  1.00  0.00            
ATOM     85  C25 BCD     1      18.470  22.470   9.360  1.00  0.00            
ATOM     86  O21 BCD     1      19.700  22.160   8.680  1.00  0.00            
ATOM     87  C26 BCD     1      17.280  22.000   8.490  1.00  0.00            
ATOM     88  O22 BCD     1      17.350  20.570   8.200  1.00  0.00            
ATOM     89  C27 BCD     1      17.270  22.840   7.220  1.00  0.00            
ATOM     90  O23 BCD     1      16.130  22.510   6.400  1.00  0.00            
ATOM     91  C28 BCD     1      17.170  24.330   7.510  1.00  0.00            
ATOM     92  C29 BCD     1      18.380  24.670   8.410  1.00  0.00            
ATOM     93  O24 BCD     1      18.380  23.870   9.570  1.00  0.00            
ATOM     94  C30 BCD     1      18.570  26.110   8.770  1.00  0.00            
ATOM     95  O25 BCD     1      17.610  26.630   9.630  1.00  0.00            
ATOM     96  H41 BCD     1      18.470  22.010  10.360  1.00  0.00            
ATOM     97  H42 BCD     1      16.320  22.120   9.010  1.00  0.00            
ATOM     98  H43 BCD     1      16.760  20.170   8.850  1.00  0.00            
ATOM     99  H44 BCD     1      18.220  22.680   6.700  1.00  0.00            
ATOM    100  H45 BCD     1      15.880  23.290   5.890  1.00  0.00            
ATOM    101  H46 BCD     1      16.200  24.480   8.010  1.00  0.00            
ATOM    102  H47 BCD     1      19.190  24.410   7.720  1.00  0.00            
ATOM    103  H48 BCD     1      19.570  26.150   9.230  1.00  0.00            
ATOM    104  H49 BCD     1      18.570  26.650   7.810  1.00  0.00            
ATOM    105  H50 BCD     1      17.260  25.970  10.230  1.00  0.00            
ATOM    106  C31 BCD     1      23.370  20.860   9.850  1.00  0.00            
ATOM    107  O26 BCD     1      23.850  20.740   8.510  1.00  0.00            
ATOM    108  C32 BCD     1      22.260  19.880  10.190  1.00  0.00            
ATOM    109  O27 BCD     1      22.720  18.540   9.940  1.00  0.00            
ATOM    110  C33 BCD     1      21.040  20.330   9.400  1.00  0.00            
ATOM    111  C34 BCD     1      20.730  21.830   9.610  1.00  0.00            
ATOM    112  C35 BCD     1      21.960  22.720   9.290  1.00  0.00            
ATOM    113  O28 BCD     1      22.950  22.200  10.150  1.00  0.00            
ATOM    114  C36 BCD     1      21.700  24.210   9.690  1.00  0.00            
ATOM    115  O29 BCD     1      21.650  24.270  11.130  1.00  0.00            
ATOM    116  O30 BCD     1      19.920  19.510   9.830  1.00  0.00            
ATOM    117  H51 BCD     1      24.180  20.720  10.570  1.00  0.00            
ATOM    118  H52 BCD     1      22.110  20.050  11.260  1.00  0.00            
ATOM    119  H53 BCD     1      22.090  17.920  10.310  1.00  0.00            
ATOM    120  H54 BCD     1      21.360  20.180   8.360  1.00  0.00            
ATOM    121  H55 BCD     1      19.080  19.870   9.520  1.00  0.00            
ATOM    122  H56 BCD     1      20.640  21.930  10.690  1.00  0.00            
ATOM    123  H57 BCD     1      22.340  22.650   8.260  1.00  0.00            
ATOM    124  H58 BCD     1      22.590  24.690   9.250  1.00  0.00            
ATOM    125  H59 BCD     1      20.830  24.630   9.180  1.00  0.00            
ATOM    126  H60 BCD     1      21.310  25.150  11.320  1.00  0.00            
ATOM    127  C37 BCD     1      27.250  19.780   6.370  1.00  0.00            
ATOM    128  O31 BCD     1      26.550  20.180   5.160  1.00  0.00            
ATOM    129  C38 BCD     1      26.520  18.600   7.040  1.00  0.00            
ATOM    130  O32 BCD     1      26.440  17.530   6.060  1.00  0.00            
ATOM    131  C39 BCD     1      25.090  19.040   7.420  1.00  0.00            
ATOM    132  O33 BCD     1      24.390  17.970   8.070  1.00  0.00            
ATOM    133  C40 BCD     1      25.170  20.260   8.350  1.00  0.00            
ATOM    134  C41 BCD     1      25.990  21.380   7.710  1.00  0.00            
ATOM    135  O34 BCD     1      27.270  20.840   7.280  1.00  0.00            
ATOM    136  C42 BCD     1      26.180  22.520   8.710  1.00  0.00            
ATOM    137  O35 BCD     1      26.840  21.990   9.870  1.00  0.00            
ATOM    138  H61 BCD     1      28.300  19.520   6.190  1.00  0.00            
ATOM    139  H62 BCD     1      27.080  18.200   7.900  1.00  0.00            
ATOM    140  H63 BCD     1      27.340  17.220   5.950  1.00  0.00            
ATOM    141  H64 BCD     1      24.580  19.480   6.550  1.00  0.00            
ATOM    142  H65 BCD     1      23.780  18.320   8.730  1.00  0.00            
ATOM    143  H66 BCD     1      25.640  19.990   9.300  1.00  0.00            
ATOM    144  H67 BCD     1      25.370  21.780   6.900  1.00  0.00            
ATOM    145  H68 BCD     1      26.800  23.330   8.290  1.00  0.00            
ATOM    146  H69 BCD     1      25.170  22.840   8.980  1.00  0.00            
ATOM    147  H70 BCD     1      26.930  22.760  10.440  1.00  0.00            
ATOM    148  O1  GB6     2      25.370  25.420   6.960  1.00  0.00            
ATOM    149  C1  GB6     2      24.360  24.960   6.190  1.00  0.00            
ATOM    150  C2  GB6     2      24.570  24.060   5.180  1.00  0.00            
ATOM    151  C3  GB6     2      23.530  23.300   4.600  1.00  0.00            
ATOM    152  C4  GB6     2      22.210  23.480   4.950  1.00  0.00            
ATOM    153  C5  GB6     2      21.010  22.870   4.260  1.00  0.00            
ATOM    154  C6  GB6     2      20.940  21.960   3.210  1.00  0.00            
ATOM    155  C7  GB6     2      19.790  21.570   2.460  1.00  0.00            
ATOM    156  C8  GB6     2      19.810  21.640   1.050  1.00  0.00            
ATOM    157  C9  GB6     2      18.690  21.330   0.320  1.00  0.00            
ATOM    158  O2  GB6     2      18.730  21.110  -0.980  1.00  0.00            
ATOM    159  C10 GB6     2      17.550  20.860   0.970  1.00  0.00            
ATOM    160  C11 GB6     2      17.500  20.810   2.320  1.00  0.00            
ATOM    161  O3  GB6     2      16.350  20.570   2.980  1.00  0.00            
ATOM    162  C12 GB6     2      18.630  21.240   3.130  1.00  0.00            
ATOM    163  C13 GB6     2      22.030  24.440   6.020  1.00  0.00            
ATOM    164  C14 GB6     2      23.040  25.190   6.590  1.00  0.00            
ATOM    165  H1  GB6     2      26.240  25.210   6.570  1.00  0.00            
ATOM    166  H2  GB6     2      25.570  23.790   4.850  1.00  0.00            
ATOM    167  H3  GB6     2      23.700  22.570   3.810  1.00  0.00            
ATOM    168  H4  GB6     2      20.090  23.080   4.790  1.00  0.00            
ATOM    169  H5  GB6     2      21.860  21.540   2.820  1.00  0.00            
ATOM    170  H6  GB6     2      20.720  21.840   0.500  1.00  0.00            
ATOM    171  H7  GB6     2      18.050  20.410  -1.000  1.00  0.00            
ATOM    172  H8  GB6     2      16.650  20.620   0.400  1.00  0.00            
ATOM    173  H9  GB6     2      16.660  20.220   3.830  1.00  0.00            
ATOM    174  H10 GB6     2      18.620  21.290   4.210  1.00  0.00            
ATOM    175  H11 GB6     2      21.020  24.820   6.170  1.00  0.00            
ATOM    176  H12 GB6     2      22.790  25.980   7.300  1.00  0.00            
TER
ENDMDL
MODEL        1
ATOM      1  C1  BCD     1      31.710  23.610   9.140  1.00  0.00            
ATOM      2  O1  BCD     1      30.420  23.710   9.800  1.00  0.00            
ATOM      3  C2  BCD     1      32.290  22.170   8.970  1.00  0.00            
ATOM      4  O2  BCD     1      31.250  21.450   8.320  1.00  0.00            
ATOM      5  C3  BCD     1      32.440  21.480  10.300  1.00  0.00            
ATOM      6  O3  BCD     1      32.930  20.190  10.100  1.00  0.00            
ATOM      7  C4  BCD     1      33.320  22.340  11.250  1.00  0.00            
ATOM      8  C5  BCD     1      32.870  23.830  11.270  1.00  0.00            
ATOM      9  O4  BCD     1      32.650  24.270   9.920  1.00  0.00            
ATOM     10  C6  BCD     1      33.890  24.770  11.840  1.00  0.00            
ATOM     11  O5  BCD     1      33.240  26.050  11.890  1.00  0.00            
ATOM     12  H1  BCD     1      31.700  24.180   8.210  1.00  0.00            
ATOM     13  H2  BCD     1      33.150  22.260   8.300  1.00  0.00            
ATOM     14  H3  BCD     1      31.630  20.650   7.950  1.00  0.00            
ATOM     15  H4  BCD     1      31.420  21.460  10.690  1.00  0.00            
ATOM     16  H5  BCD     1      32.460  19.630  10.730  1.00  0.00            
ATOM     17  H6  BCD     1      34.330  22.330  10.820  1.00  0.00            
ATOM     18  H7  BCD     1      32.040  23.870  11.980  1.00  0.00            
ATOM     19  H8  BCD     1      34.310  24.340  12.760  1.00  0.00            
ATOM     20  H9  BCD     1      34.670  24.880  11.070  1.00  0.00            
ATOM     21  H10 BCD     1      32.600  25.890  11.190  1.00  0.00            
ATOM     22  C7  BCD     1      26.770  25.360   9.030  1.00  0.00            
ATOM     23  O6  BCD     1      26.100  24.360   9.810  1.00  0.00            
ATOM     24  C8  BCD     1      27.400  24.710   7.850  1.00  0.00            
ATOM     25  O7  BCD     1      26.430  23.840   7.240  1.00  0.00            
ATOM     26  C9  BCD     1      28.540  23.830   8.320  1.00  0.00            
ATOM     27  O8  BCD     1      29.380  23.270   7.320  1.00  0.00            
ATOM     28  C10 BCD     1      29.520  24.650   9.260  1.00  0.00            
ATOM     29  C11 BCD     1      28.850  25.420  10.320  1.00  0.00            
ATOM     30  O9  BCD     1      27.750  26.120   9.880  1.00  0.00            
ATOM     31  C12 BCD     1      29.870  26.360  10.940  1.00  0.00            
ATOM     32  O10 BCD     1      30.700  27.150  10.080  1.00  0.00            
ATOM     33  H11 BCD     1      26.100  26.100   8.570  1.00  0.00            
ATOM     34  H12 BCD     1      27.810  25.430   7.140  1.00  0.00            
ATOM     35  H13 BCD     1      25.810  23.570   7.920  1.00  0.00            
ATOM     36  H14 BCD     1      28.140  23.040   8.960  1.00  0.00            
ATOM     37  H15 BCD     1      30.020  22.730   7.800  1.00  0.00            
ATOM     38  H16 BCD     1      30.050  25.330   8.590  1.00  0.00            
ATOM     39  H17 BCD     1      28.530  24.750  11.130  1.00  0.00            
ATOM     40  H18 BCD     1      29.250  27.060  11.510  1.00  0.00            
ATOM     41  H19 BCD     1      30.520  25.860  11.670  1.00  0.00            
ATOM     42  H20 BCD     1      30.320  27.980   9.780  1.00  0.00            
ATOM     43  C13 BCD     1      22.470  23.860  11.700  1.00  0.00            
ATOM     44  O11 BCD     1      23.150  23.130  12.710  1.00  0.00            
ATOM     45  C14 BCD     1      22.520  23.260  10.310  1.00  0.00            
ATOM     46  O12 BCD     1      21.930  21.920  10.170  1.00  0.00            
ATOM     47  C15 BCD     1      24.010  23.270   9.880  1.00  0.00            
ATOM     48  O13 BCD     1      24.060  23.080   8.430  1.00  0.00            
ATOM     49  C16 BCD     1      24.710  24.580  10.170  1.00  0.00            
ATOM     50  C17 BCD     1      24.450  25.160  11.550  1.00  0.00            
ATOM     51  O14 BCD     1      23.050  25.130  11.730  1.00  0.00            
ATOM     52  C18 BCD     1      24.880  26.600  11.680  1.00  0.00            
ATOM     53  O15 BCD     1      24.480  27.580  10.690  1.00  0.00            
ATOM     54  H21 BCD     1      21.410  23.880  11.960  1.00  0.00            
ATOM     55  H22 BCD     1      21.930  23.920   9.660  1.00  0.00            
ATOM     56  H23 BCD     1      21.360  21.970   9.390  1.00  0.00            
ATOM     57  H24 BCD     1      24.580  22.530  10.440  1.00  0.00            
ATOM     58  H25 BCD     1      23.570  22.270   8.270  1.00  0.00            
ATOM     59  H26 BCD     1      24.330  25.330   9.460  1.00  0.00            
ATOM     60  H27 BCD     1      25.020  24.510  12.220  1.00  0.00            
ATOM     61  H28 BCD     1      24.560  26.980  12.650  1.00  0.00            
ATOM     62  H29 BCD     1      25.970  26.720  11.750  1.00  0.00            
ATOM     63  H30 BCD     1      25.280  28.060  10.440  1.00  0.00            
ATOM     64  C19 BCD     1      22.870  20.980  16.180  1.00  0.00            
ATOM     65  O16 BCD     1      24.250  20.670  15.920  1.00  0.00            
ATOM     66  C20 BCD     1      22.020  20.550  15.050  1.00  0.00            
ATOM     67  O17 BCD     1      22.120  19.080  14.950  1.00  0.00            
ATOM     68  C21 BCD     1      22.510  21.170  13.770  1.00  0.00            
ATOM     69  O18 BCD     1      21.660  20.700  12.740  1.00  0.00            
ATOM     70  C22 BCD     1      22.430  22.710  13.840  1.00  0.00            
ATOM     71  C23 BCD     1      23.080  23.230  15.120  1.00  0.00            
ATOM     72  O19 BCD     1      22.730  22.450  16.280  1.00  0.00            
ATOM     73  C24 BCD     1      22.760  24.710  15.370  1.00  0.00            
ATOM     74  O20 BCD     1      21.310  24.940  15.440  1.00  0.00            
ATOM     75  H31 BCD     1      22.620  20.540  17.150  1.00  0.00            
ATOM     76  H32 BCD     1      20.970  20.820  15.240  1.00  0.00            
ATOM     77  H33 BCD     1      22.980  18.780  14.630  1.00  0.00            
ATOM     78  H34 BCD     1      23.550  20.860  13.610  1.00  0.00            
ATOM     79  H35 BCD     1      21.910  21.200  11.950  1.00  0.00            
ATOM     80  H36 BCD     1      21.380  23.030  13.760  1.00  0.00            
ATOM     81  H37 BCD     1      24.170  23.180  15.010  1.00  0.00            
ATOM     82  H38 BCD     1      23.200  25.010  16.330  1.00  0.00            
ATOM     83  H39 BCD     1      23.100  25.310  14.510  1.00  0.00            
ATOM     84  H40 BCD     1      21.010  25.500  14.720  1.00  0.00            
ATOM     85  C25 BCD     1      27.130  17.970  16.810  1.00  0.00            
ATOM     86  O21 BCD     1      28.110  19.010  16.520  1.00  0.00            
ATOM     87  C26 BCD     1      26.280  17.570  15.630  1.00  0.00            
ATOM     88  O22 BCD     1      27.070  17.110  14.450  1.00  0.00            
ATOM     89  C27 BCD     1      25.430  18.740  15.160  1.00  0.00            
ATOM     90  O23 BCD     1      24.480  18.420  14.080  1.00  0.00            
ATOM     91  C28 BCD     1      24.720  19.350  16.360  1.00  0.00            
ATOM     92  C29 BCD     1      25.600  19.540  17.620  1.00  0.00            
ATOM     93  O24 BCD     1      26.300  18.340  17.880  1.00  0.00            
ATOM     94  C30 BCD     1      24.940  19.970  18.950  1.00  0.00            
ATOM     95  O25 BCD     1      25.860  20.010  19.990  1.00  0.00            
ATOM     96  H41 BCD     1      27.770  17.160  17.180  1.00  0.00            
ATOM     97  H42 BCD     1      25.540  16.800  15.870  1.00  0.00            
ATOM     98  H43 BCD     1      26.540  16.590  13.830  1.00  0.00            
ATOM     99  H44 BCD     1      26.130  19.520  14.850  1.00  0.00            
ATOM    100  H45 BCD     1      24.880  17.950  13.350  1.00  0.00            
ATOM    101  H46 BCD     1      23.880  18.690  16.610  1.00  0.00            
ATOM    102  H47 BCD     1      26.300  20.360  17.420  1.00  0.00            
ATOM    103  H48 BCD     1      24.430  20.930  18.840  1.00  0.00            
ATOM    104  H49 BCD     1      24.110  19.270  19.130  1.00  0.00            
ATOM    105  H50 BCD     1      26.680  20.410  19.680  1.00  0.00            
ATOM    106  C31 BCD     1      31.970  19.920  17.680  1.00  0.00            
ATOM    107  O26 BCD     1      32.130  20.100  16.290  1.00  0.00            
ATOM    108  C32 BCD     1      31.640  18.410  17.960  1.00  0.00            
ATOM    109  O27 BCD     1      32.730  17.540  17.440  1.00  0.00            
ATOM    110  C33 BCD     1      30.330  18.120  17.150  1.00  0.00            
ATOM    111  C34 BCD     1      29.170  19.080  17.550  1.00  0.00            
ATOM    112  C35 BCD     1      29.620  20.570  17.470  1.00  0.00            
ATOM    113  O28 BCD     1      30.830  20.750  18.110  1.00  0.00            
ATOM    114  C36 BCD     1      28.650  21.580  18.020  1.00  0.00            
ATOM    115  O29 BCD     1      28.130  21.240  19.310  1.00  0.00            
ATOM    116  O30 BCD     1      29.850  16.720  17.310  1.00  0.00            
ATOM    117  H51 BCD     1      32.860  20.190  18.260  1.00  0.00            
ATOM    118  H52 BCD     1      31.530  18.080  19.000  1.00  0.00            
ATOM    119  H53 BCD     1      33.100  18.010  16.690  1.00  0.00            
ATOM    120  H54 BCD     1      30.600  18.380  16.120  1.00  0.00            
ATOM    121  H55 BCD     1      30.630  16.180  17.470  1.00  0.00            
ATOM    122  H56 BCD     1      28.760  18.880  18.550  1.00  0.00            
ATOM    123  H57 BCD     1      29.830  20.780  16.410  1.00  0.00            
ATOM    124  H58 BCD     1      28.980  22.630  17.910  1.00  0.00            
ATOM    125  H59 BCD     1      27.880  21.540  17.240  1.00  0.00            
ATOM    126  H60 BCD     1      28.850  20.870  19.840  1.00  0.00            
ATOM    127  C37 BCD     1      34.380  21.870  13.450  1.00  0.00            
ATOM    128  O31 BCD     1      33.190  21.790  12.580  1.00  0.00            
ATOM    129  C38 BCD     1      34.820  20.490  13.910  1.00  0.00            
ATOM    130  O32 BCD     1      35.140  19.780  12.680  1.00  0.00            
ATOM    131  C39 BCD     1      33.690  19.900  14.760  1.00  0.00            
ATOM    132  O33 BCD     1      34.010  18.580  15.230  1.00  0.00            
ATOM    133  C40 BCD     1      33.310  20.810  15.900  1.00  0.00            
ATOM    134  C41 BCD     1      32.930  22.260  15.370  1.00  0.00            
ATOM    135  O34 BCD     1      34.050  22.720  14.570  1.00  0.00            
ATOM    136  C42 BCD     1      32.800  23.230  16.560  1.00  0.00            
ATOM    137  O35 BCD     1      32.700  24.600  16.230  1.00  0.00            
ATOM    138  H61 BCD     1      35.250  22.280  12.930  1.00  0.00            
ATOM    139  H62 BCD     1      35.800  20.570  14.400  1.00  0.00            
ATOM    140  H63 BCD     1      34.390  19.800  12.080  1.00  0.00            
ATOM    141  H64 BCD     1      32.790  19.840  14.140  1.00  0.00            
ATOM    142  H65 BCD     1      34.510  18.180  14.510  1.00  0.00            
ATOM    143  H66 BCD     1      34.090  20.760  16.670  1.00  0.00            
ATOM    144  H67 BCD     1      32.020  22.330  14.760  1.00  0.00            
ATOM    145  H68 BCD     1      31.870  23.050  17.110  1.00  0.00            
ATOM    146  H69 BCD     1      33.720  23.190  17.160  1.00  0.00            
ATOM    147  H70 BCD     1      33.390  24.760  15.590  1.00  0.00            
ATOM    148  O1  GB6     2      27.830  25.320  17.590  1.00  0.00            
ATOM    149  C1  GB6     2      27.900  24.750  16.370  1.00  0.00            
ATOM    150  C2  GB6     2      29.140  24.490  15.780  1.00  0.00            
ATOM    151  C3  GB6     2      29.160  23.640  14.670  1.00  0.00            
ATOM    152  C4  GB6     2      28.000  23.030  14.130  1.00  0.00            
ATOM    153  C5  GB6     2      28.030  22.210  12.940  1.00  0.00            
ATOM    154  C6  GB6     2      27.070  21.420  12.450  1.00  0.00            
ATOM    155  C7  GB6     2      26.920  20.750  11.170  1.00  0.00            
ATOM    156  C8  GB6     2      25.720  20.150  10.900  1.00  0.00            
ATOM    157  C9  GB6     2      25.450  19.650   9.620  1.00  0.00            
ATOM    158  O2  GB6     2      24.240  19.200   9.280  1.00  0.00            
ATOM    159  C10 GB6     2      26.470  19.670   8.670  1.00  0.00            
ATOM    160  C11 GB6     2      27.750  20.280   8.950  1.00  0.00            
ATOM    161  O3  GB6     2      28.640  20.400   7.930  1.00  0.00            
ATOM    162  C12 GB6     2      27.970  20.860  10.210  1.00  0.00            
ATOM    163  C13 GB6     2      26.790  23.520  14.650  1.00  0.00            
ATOM    164  C14 GB6     2      26.710  24.320  15.750  1.00  0.00            
ATOM    165  H1  GB6     2      28.720  25.400  17.970  1.00  0.00            
ATOM    166  H2  GB6     2      30.100  24.920  16.060  1.00  0.00            
ATOM    167  H3  GB6     2      30.120  23.410  14.210  1.00  0.00            
ATOM    168  H4  GB6     2      28.890  22.500  12.340  1.00  0.00            
ATOM    169  H5  GB6     2      26.270  21.180  13.150  1.00  0.00            
ATOM    170  H6  GB6     2      25.030  20.250  11.740  1.00  0.00            
ATOM    171  H7  GB6     2      23.820  18.880  10.100  1.00  0.00            
ATOM    172  H8  GB6     2      26.380  19.170   7.710  1.00  0.00            
ATOM    173  H9  GB6     2      29.400  20.870   8.320  1.00  0.00            
ATOM    174  H10 GB6     2      28.890  21.380  10.440  1.00  0.00            
ATOM    175  H11 GB6     2      25.870  23.210  14.170  1.00  0.00            
ATOM    176  H12 GB6     2      25.780  24.640  16.210  1.00  0.00            
TER
ENDMDL
MODEL        1
ATOM      1  C1  BCD     1      27.960  22.970   1.510  1.00  0.00            
ATOM      2  O1  BCD     1      26.920  23.830   1.920  1.00  0.00            
ATOM      3  C2  BCD     1      27.540  21.550   1.170  1.00  0.00            
ATOM      4  O2  BCD     1      26.770  21.480  -0.100  1.00  0.00            
ATOM      5  C3  BCD     1      26.840  20.910   2.400  1.00  0.00            
ATOM      6  O3  BCD     1      26.280  19.640   2.020  1.00  0.00            
ATOM      7  C4  BCD     1      27.720  20.970   3.650  1.00  0.00            
ATOM      8  C5  BCD     1      28.350  22.400   3.800  1.00  0.00            
ATOM      9  O4  BCD     1      28.940  22.850   2.590  1.00  0.00            
ATOM     10  C6  BCD     1      29.420  22.400   4.900  1.00  0.00            
ATOM     11  O5  BCD     1      30.470  21.530   4.460  1.00  0.00            
ATOM     12  H1  BCD     1      28.480  23.390   0.640  1.00  0.00            
ATOM     13  H2  BCD     1      28.450  21.030   0.850  1.00  0.00            
ATOM     14  H3  BCD     1      26.220  20.700  -0.040  1.00  0.00            
ATOM     15  H4  BCD     1      25.990  21.550   2.630  1.00  0.00            
ATOM     16  H5  BCD     1      25.770  19.410   2.800  1.00  0.00            
ATOM     17  H6  BCD     1      28.580  20.290   3.630  1.00  0.00            
ATOM     18  H7  BCD     1      27.480  23.010   4.070  1.00  0.00            
ATOM     19  H8  BCD     1      29.820  23.400   5.130  1.00  0.00            
ATOM     20  H9  BCD     1      28.930  22.130   5.840  1.00  0.00            
ATOM     21  H10 BCD     1      31.150  21.490   5.130  1.00  0.00            
ATOM     22  C7  BCD     1      24.800  27.000   0.580  1.00  0.00            
ATOM     23  O6  BCD     1      23.690  26.750   1.480  1.00  0.00            
ATOM     24  C8  BCD     1      24.960  25.890  -0.470  1.00  0.00            
ATOM     25  O7  BCD     1      23.720  25.610  -1.100  1.00  0.00            
ATOM     26  C9  BCD     1      25.570  24.630   0.140  1.00  0.00            
ATOM     27  O8  BCD     1      25.870  23.700  -0.960  1.00  0.00            
ATOM     28  C10 BCD     1      26.710  24.920   1.100  1.00  0.00            
ATOM     29  C11 BCD     1      26.460  26.080   2.040  1.00  0.00            
ATOM     30  O9  BCD     1      25.980  27.290   1.280  1.00  0.00            
ATOM     31  C12 BCD     1      27.740  26.440   2.850  1.00  0.00            
ATOM     32  O10 BCD     1      27.460  27.410   3.890  1.00  0.00            
ATOM     33  H11 BCD     1      24.620  28.000   0.180  1.00  0.00            
ATOM     34  H12 BCD     1      25.660  26.290  -1.210  1.00  0.00            
ATOM     35  H13 BCD     1      23.880  24.730  -1.460  1.00  0.00            
ATOM     36  H14 BCD     1      24.730  24.100   0.620  1.00  0.00            
ATOM     37  H15 BCD     1      26.170  22.830  -0.690  1.00  0.00            
ATOM     38  H16 BCD     1      27.590  25.060   0.470  1.00  0.00            
ATOM     39  H17 BCD     1      25.680  25.730   2.740  1.00  0.00            
ATOM     40  H18 BCD     1      28.160  25.560   3.350  1.00  0.00            
ATOM     41  H19 BCD     1      28.420  26.890   2.110  1.00  0.00            
ATOM     42  H20 BCD     1      28.320  27.700   4.190  1.00  0.00            
ATOM     43  C13 BCD     1      19.990  28.130   2.630  1.00  0.00            
ATOM     44  O11 BCD     1      20.400  27.780   3.990  1.00  0.00            
ATOM     45  C14 BCD     1      19.980  26.910   1.770  1.00  0.00            
ATOM     46  O12 BCD     1      19.010  25.940   2.280  1.00  0.00            
ATOM     47  C15 BCD     1      21.350  26.340   1.700  1.00  0.00            
ATOM     48  O13 BCD     1      21.310  25.250   0.740  1.00  0.00            
ATOM     49  C16 BCD     1      22.380  27.330   1.260  1.00  0.00            
ATOM     50  C17 BCD     1      22.330  28.550   2.160  1.00  0.00            
ATOM     51  O14 BCD     1      20.910  29.030   2.180  1.00  0.00            
ATOM     52  C18 BCD     1      23.230  29.780   1.760  1.00  0.00            
ATOM     53  O15 BCD     1      23.190  30.080   0.350  1.00  0.00            
ATOM     54  H21 BCD     1      19.030  28.640   2.760  1.00  0.00            
ATOM     55  H22 BCD     1      19.690  27.300   0.790  1.00  0.00            
ATOM     56  H23 BCD     1      19.270  25.180   1.760  1.00  0.00            
ATOM     57  H24 BCD     1      21.670  25.910   2.660  1.00  0.00            
ATOM     58  H25 BCD     1      22.200  24.970   0.530  1.00  0.00            
ATOM     59  H26 BCD     1      22.130  27.610   0.230  1.00  0.00            
ATOM     60  H27 BCD     1      22.680  28.270   3.160  1.00  0.00            
ATOM     61  H28 BCD     1      22.920  30.630   2.370  1.00  0.00            
ATOM     62  H29 BCD     1      24.240  29.440   2.030  1.00  0.00            
ATOM     63  H30 BCD     1      22.260  30.030   0.120  1.00  0.00            
ATOM     64  C19 BCD     1      19.170  27.860   7.960  1.00  0.00            
ATOM     65  O16 BCD     1      19.790  26.570   8.140  1.00  0.00            
ATOM     66  C20 BCD     1      18.070  27.750   6.940  1.00  0.00            
ATOM     67  O17 BCD     1      17.100  26.840   7.490  1.00  0.00            
ATOM     68  C21 BCD     1      18.680  27.320   5.540  1.00  0.00            
ATOM     69  O18 BCD     1      17.650  27.040   4.580  1.00  0.00            
ATOM     70  C22 BCD     1      19.750  28.370   5.080  1.00  0.00            
ATOM     71  C23 BCD     1      20.730  28.720   6.200  1.00  0.00            
ATOM     72  O19 BCD     1      20.100  28.870   7.500  1.00  0.00            
ATOM     73  C24 BCD     1      21.750  29.780   5.790  1.00  0.00            
ATOM     74  O20 BCD     1      21.060  30.990   5.480  1.00  0.00            
ATOM     75  H31 BCD     1      18.710  28.040   8.940  1.00  0.00            
ATOM     76  H32 BCD     1      17.700  28.770   6.820  1.00  0.00            
ATOM     77  H33 BCD     1      17.620  26.030   7.480  1.00  0.00            
ATOM     78  H34 BCD     1      19.180  26.350   5.660  1.00  0.00            
ATOM     79  H35 BCD     1      18.020  26.520   3.860  1.00  0.00            
ATOM     80  H36 BCD     1      19.180  29.270   4.820  1.00  0.00            
ATOM     81  H37 BCD     1      21.360  27.830   6.340  1.00  0.00            
ATOM     82  H38 BCD     1      22.620  29.970   6.430  1.00  0.00            
ATOM     83  H39 BCD     1      22.230  29.380   4.880  1.00  0.00            
ATOM     84  H40 BCD     1      20.670  30.780   4.630  1.00  0.00            
ATOM     85  C25 BCD     1      20.270  23.510  10.810  1.00  0.00            
ATOM     86  O21 BCD     1      21.610  23.240  10.150  1.00  0.00            
ATOM     87  C26 BCD     1      19.060  23.330   9.930  1.00  0.00            
ATOM     88  O22 BCD     1      19.080  21.940   9.380  1.00  0.00            
ATOM     89  C27 BCD     1      19.090  24.410   8.790  1.00  0.00            
ATOM     90  O23 BCD     1      17.890  24.310   8.010  1.00  0.00            
ATOM     91  C28 BCD     1      19.360  25.800   9.300  1.00  0.00            
ATOM     92  C29 BCD     1      20.490  25.780  10.280  1.00  0.00            
ATOM     93  O24 BCD     1      20.170  24.810  11.260  1.00  0.00            
ATOM     94  C30 BCD     1      20.610  27.090  10.990  1.00  0.00            
ATOM     95  O25 BCD     1      19.440  27.640  11.580  1.00  0.00            
ATOM     96  H41 BCD     1      20.100  22.840  11.660  1.00  0.00            
ATOM     97  H42 BCD     1      18.260  23.590  10.640  1.00  0.00            
ATOM     98  H43 BCD     1      18.240  21.700   8.990  1.00  0.00            
ATOM     99  H44 BCD     1      19.990  24.170   8.220  1.00  0.00            
ATOM    100  H45 BCD     1      17.170  23.910   8.500  1.00  0.00            
ATOM    101  H46 BCD     1      18.430  26.210   9.690  1.00  0.00            
ATOM    102  H47 BCD     1      21.530  25.650   9.960  1.00  0.00            
ATOM    103  H48 BCD     1      21.230  27.010  11.890  1.00  0.00            
ATOM    104  H49 BCD     1      21.200  27.780  10.370  1.00  0.00            
ATOM    105  H50 BCD     1      19.680  28.530  11.860  1.00  0.00            
ATOM    106  C31 BCD     1      24.920  20.690  10.130  1.00  0.00            
ATOM    107  O26 BCD     1      24.980  20.990   8.760  1.00  0.00            
ATOM    108  C32 BCD     1      23.580  20.020  10.530  1.00  0.00            
ATOM    109  O27 BCD     1      23.450  18.700   9.970  1.00  0.00            
ATOM    110  C33 BCD     1      22.390  20.930  10.170  1.00  0.00            
ATOM    111  C34 BCD     1      22.500  22.310  10.820  1.00  0.00            
ATOM    112  C35 BCD     1      23.910  22.890  10.580  1.00  0.00            
ATOM    113  O28 BCD     1      24.910  21.910  10.940  1.00  0.00            
ATOM    114  C36 BCD     1      24.180  24.160  11.350  1.00  0.00            
ATOM    115  O29 BCD     1      24.280  23.930  12.740  1.00  0.00            
ATOM    116  O30 BCD     1      21.160  20.230  10.610  1.00  0.00            
ATOM    117  H51 BCD     1      25.770  20.100  10.490  1.00  0.00            
ATOM    118  H52 BCD     1      23.580  19.940  11.630  1.00  0.00            
ATOM    119  H53 BCD     1      23.510  18.740   9.010  1.00  0.00            
ATOM    120  H54 BCD     1      22.370  21.130   9.090  1.00  0.00            
ATOM    121  H55 BCD     1      20.460  20.730  10.190  1.00  0.00            
ATOM    122  H56 BCD     1      22.270  22.310  11.890  1.00  0.00            
ATOM    123  H57 BCD     1      24.040  23.080   9.510  1.00  0.00            
ATOM    124  H58 BCD     1      25.180  24.430  10.990  1.00  0.00            
ATOM    125  H59 BCD     1      23.560  25.030  11.100  1.00  0.00            
ATOM    126  H60 BCD     1      24.590  23.020  12.870  1.00  0.00            
ATOM    127  C37 BCD     1      27.110  19.520   5.490  1.00  0.00            
ATOM    128  O31 BCD     1      26.980  20.750   4.820  1.00  0.00            
ATOM    129  C38 BCD     1      25.750  18.780   5.690  1.00  0.00            
ATOM    130  O32 BCD     1      25.190  18.700   4.350  1.00  0.00            
ATOM    131  C39 BCD     1      24.940  19.430   6.830  1.00  0.00            
ATOM    132  O33 BCD     1      23.750  18.700   7.220  1.00  0.00            
ATOM    133  C40 BCD     1      25.680  19.890   8.060  1.00  0.00            
ATOM    134  C41 BCD     1      27.010  20.610   7.620  1.00  0.00            
ATOM    135  O34 BCD     1      27.650  19.770   6.770  1.00  0.00            
ATOM    136  C42 BCD     1      27.930  20.860   8.840  1.00  0.00            
ATOM    137  O35 BCD     1      28.270  19.600   9.380  1.00  0.00            
ATOM    138  H61 BCD     1      27.850  18.910   4.960  1.00  0.00            
ATOM    139  H62 BCD     1      25.950  17.790   6.100  1.00  0.00            
ATOM    140  H63 BCD     1      24.300  18.360   4.480  1.00  0.00            
ATOM    141  H64 BCD     1      24.560  20.380   6.430  1.00  0.00            
ATOM    142  H65 BCD     1      23.170  18.660   6.450  1.00  0.00            
ATOM    143  H66 BCD     1      25.880  19.060   8.750  1.00  0.00            
ATOM    144  H67 BCD     1      26.890  21.550   7.080  1.00  0.00            
ATOM    145  H68 BCD     1      28.830  21.350   8.440  1.00  0.00            
ATOM    146  H69 BCD     1      27.420  21.570   9.500  1.00  0.00            
ATOM    147  H70 BCD     1      28.710  19.110   8.680  1.00  0.00            
ATOM    148  O1  GB6     2      26.550  25.630   8.820  1.00  0.00            
ATOM    149  C1  GB6     2      25.710  25.220   7.840  1.00  0.00            
ATOM    150  C2  GB6     2      26.190  24.430   6.800  1.00  0.00            
ATOM    151  C3  GB6     2      25.310  23.980   5.800  1.00  0.00            
ATOM    152  C4  GB6     2      23.920  24.340   5.850  1.00  0.00            
ATOM    153  C5  GB6     2      22.980  23.820   4.810  1.00  0.00            
ATOM    154  C6  GB6     2      23.260  23.000   3.760  1.00  0.00            
ATOM    155  C7  GB6     2      22.330  22.310   2.860  1.00  0.00            
ATOM    156  C8  GB6     2      22.770  21.530   1.780  1.00  0.00            
ATOM    157  C9  GB6     2      21.900  20.990   0.840  1.00  0.00            
ATOM    158  O2  GB6     2      22.390  20.320  -0.170  1.00  0.00            
ATOM    159  C10 GB6     2      20.580  21.380   0.830  1.00  0.00            
ATOM    160  C11 GB6     2      20.110  22.140   1.890  1.00  0.00            
ATOM    161  O3  GB6     2      18.810  22.510   2.010  1.00  0.00            
ATOM    162  C12 GB6     2      20.950  22.630   2.910  1.00  0.00            
ATOM    163  C13 GB6     2      23.480  25.130   6.920  1.00  0.00            
ATOM    164  C14 GB6     2      24.380  25.690   7.860  1.00  0.00            
ATOM    165  H1  GB6     2      25.980  26.170   9.390  1.00  0.00            
ATOM    166  H2  GB6     2      27.250  24.210   6.810  1.00  0.00            
ATOM    167  H3  GB6     2      25.720  23.440   4.950  1.00  0.00            
ATOM    168  H4  GB6     2      21.940  24.130   4.900  1.00  0.00            
ATOM    169  H5  GB6     2      24.280  22.640   3.670  1.00  0.00            
ATOM    170  H6  GB6     2      23.840  21.380   1.650  1.00  0.00            
ATOM    171  H7  GB6     2      21.670  19.920  -0.690  1.00  0.00            
ATOM    172  H8  GB6     2      19.910  21.160   0.010  1.00  0.00            
ATOM    173  H9  GB6     2      18.570  22.800   2.910  1.00  0.00            
ATOM    174  H10 GB6     2      20.530  23.210   3.730  1.00  0.00            
ATOM    175  H11 GB6     2      22.430  25.380   7.050  1.00  0.00            
ATOM    176  H12 GB6     2      24.000  26.340   8.640  1.00  0.00            
TER
ENDMDL
MODEL        1
ATOM      1  C1  BCD     1      24.160  23.010  15.040  1.00  0.00            
ATOM      2  O1  BCD     1      22.870  23.090  15.710  1.00  0.00            
ATOM      3  C2  BCD     1      24.040  23.550  13.650  1.00  0.00            
ATOM      4  O2  BCD     1      23.630  24.910  13.690  1.00  0.00            
ATOM      5  C3  BCD     1      23.230  22.630  12.680  1.00  0.00            
ATOM      6  O3  BCD     1      23.270  23.040  11.370  1.00  0.00            
ATOM      7  C4  BCD     1      23.740  21.160  12.840  1.00  0.00            
ATOM      8  C5  BCD     1      23.760  20.760  14.320  1.00  0.00            
ATOM      9  O4  BCD     1      24.640  21.680  15.040  1.00  0.00            
ATOM     10  C6  BCD     1      24.160  19.350  14.510  1.00  0.00            
ATOM     11  O5  BCD     1      25.450  19.070  14.030  1.00  0.00            
ATOM     12  H1  BCD     1      24.950  23.560  15.560  1.00  0.00            
ATOM     13  H2  BCD     1      25.080  23.560  13.310  1.00  0.00            
ATOM     14  H3  BCD     1      23.480  25.190  12.780  1.00  0.00            
ATOM     15  H4  BCD     1      22.210  22.630  13.090  1.00  0.00            
ATOM     16  H5  BCD     1      22.870  22.320  10.880  1.00  0.00            
ATOM     17  H6  BCD     1      24.730  21.020  12.400  1.00  0.00            
ATOM     18  H7  BCD     1      22.730  20.870  14.670  1.00  0.00            
ATOM     19  H8  BCD     1      24.130  19.170  15.590  1.00  0.00            
ATOM     20  H9  BCD     1      23.410  18.650  14.100  1.00  0.00            
ATOM     21  H10 BCD     1      25.860  18.270  14.350  1.00  0.00            
ATOM     22  C7  BCD     1      21.180  24.430  19.010  1.00  0.00            
ATOM     23  O6  BCD     1      19.870  24.170  18.530  1.00  0.00            
ATOM     24  C8  BCD     1      21.890  25.600  18.300  1.00  0.00            
ATOM     25  O7  BCD     1      21.200  26.830  18.220  1.00  0.00            
ATOM     26  C9  BCD     1      22.150  25.030  16.860  1.00  0.00            
ATOM     27  O8  BCD     1      22.940  25.930  16.070  1.00  0.00            
ATOM     28  C10 BCD     1      22.810  23.650  16.990  1.00  0.00            
ATOM     29  C11 BCD     1      22.120  22.610  17.820  1.00  0.00            
ATOM     30  O9  BCD     1      21.900  23.260  19.060  1.00  0.00            
ATOM     31  C12 BCD     1      23.060  21.380  18.030  1.00  0.00            
ATOM     32  O10 BCD     1      24.250  21.650  18.680  1.00  0.00            
ATOM     33  H11 BCD     1      21.080  24.680  20.080  1.00  0.00            
ATOM     34  H12 BCD     1      22.810  25.750  18.880  1.00  0.00            
ATOM     35  H13 BCD     1      21.710  27.280  17.530  1.00  0.00            
ATOM     36  H14 BCD     1      21.120  24.870  16.490  1.00  0.00            
ATOM     37  H15 BCD     1      22.970  25.670  15.140  1.00  0.00            
ATOM     38  H16 BCD     1      23.820  23.890  17.340  1.00  0.00            
ATOM     39  H17 BCD     1      21.220  22.230  17.330  1.00  0.00            
ATOM     40  H18 BCD     1      22.360  20.720  18.550  1.00  0.00            
ATOM     41  H19 BCD     1      23.250  20.860  17.080  1.00  0.00            
ATOM     42  H20 BCD     1      25.000  21.320  18.180  1.00  0.00            
ATOM     43  C13 BCD     1      16.620  22.200  19.860  1.00  0.00            
ATOM     44  O11 BCD     1      16.780  21.270  18.790  1.00  0.00            
ATOM     45  C14 BCD     1      16.420  23.650  19.380  1.00  0.00            
ATOM     46  O12 BCD     1      15.180  23.610  18.660  1.00  0.00            
ATOM     47  C15 BCD     1      17.560  23.990  18.450  1.00  0.00            
ATOM     48  O13 BCD     1      17.390  25.270  17.890  1.00  0.00            
ATOM     49  C16 BCD     1      18.790  23.980  19.410  1.00  0.00            
ATOM     50  C17 BCD     1      19.010  22.700  20.240  1.00  0.00            
ATOM     51  O14 BCD     1      17.790  22.090  20.700  1.00  0.00            
ATOM     52  C18 BCD     1      19.770  22.860  21.590  1.00  0.00            
ATOM     53  O15 BCD     1      19.130  23.910  22.400  1.00  0.00            
ATOM     54  H21 BCD     1      15.820  21.890  20.540  1.00  0.00            
ATOM     55  H22 BCD     1      16.480  24.350  20.220  1.00  0.00            
ATOM     56  H23 BCD     1      15.290  22.800  18.150  1.00  0.00            
ATOM     57  H24 BCD     1      17.690  23.210  17.680  1.00  0.00            
ATOM     58  H25 BCD     1      18.110  25.580  17.330  1.00  0.00            
ATOM     59  H26 BCD     1      18.710  24.900  20.010  1.00  0.00            
ATOM     60  H27 BCD     1      19.500  21.940  19.610  1.00  0.00            
ATOM     61  H28 BCD     1      19.790  21.940  22.190  1.00  0.00            
ATOM     62  H29 BCD     1      20.800  23.210  21.530  1.00  0.00            
ATOM     63  H30 BCD     1      18.860  23.500  23.230  1.00  0.00            
ATOM     64  C19 BCD     1      14.740  18.280  16.700  1.00  0.00            
ATOM     65  O16 BCD     1      15.810  17.720  15.950  1.00  0.00            
ATOM     66  C20 BCD     1      14.460  19.710  16.290  1.00  0.00            
ATOM     67  O17 BCD     1      14.560  19.770  14.890  1.00  0.00            
ATOM     68  C21 BCD     1      15.400  20.710  16.900  1.00  0.00            
ATOM     69  O18 BCD     1      15.040  22.070  16.600  1.00  0.00            
ATOM     70  C22 BCD     1      15.690  20.410  18.390  1.00  0.00            
ATOM     71  C23 BCD     1      16.100  18.930  18.480  1.00  0.00            
ATOM     72  O19 BCD     1      15.030  18.120  18.020  1.00  0.00            
ATOM     73  C24 BCD     1      16.520  18.480  19.860  1.00  0.00            
ATOM     74  O20 BCD     1      15.570  18.770  20.840  1.00  0.00            
ATOM     75  H31 BCD     1      13.800  17.730  16.570  1.00  0.00            
ATOM     76  H32 BCD     1      13.470  19.960  16.710  1.00  0.00            
ATOM     77  H33 BCD     1      15.400  19.420  14.570  1.00  0.00            
ATOM     78  H34 BCD     1      16.380  20.520  16.440  1.00  0.00            
ATOM     79  H35 BCD     1      14.860  22.100  15.660  1.00  0.00            
ATOM     80  H36 BCD     1      14.820  20.570  19.030  1.00  0.00            
ATOM     81  H37 BCD     1      16.960  18.700  17.830  1.00  0.00            
ATOM     82  H38 BCD     1      16.810  17.420  19.820  1.00  0.00            
ATOM     83  H39 BCD     1      17.420  19.050  20.110  1.00  0.00            
ATOM     84  H40 BCD     1      15.920  19.370  21.500  1.00  0.00            
ATOM     85  C25 BCD     1      16.400  14.500  13.540  1.00  0.00            
ATOM     86  O21 BCD     1      17.290  15.340  12.840  1.00  0.00            
ATOM     87  C26 BCD     1      14.960  15.090  13.510  1.00  0.00            
ATOM     88  O22 BCD     1      14.550  15.120  12.080  1.00  0.00            
ATOM     89  C27 BCD     1      15.010  16.440  14.160  1.00  0.00            
ATOM     90  O23 BCD     1      13.730  17.150  14.130  1.00  0.00            
ATOM     91  C28 BCD     1      15.550  16.380  15.610  1.00  0.00            
ATOM     92  C29 BCD     1      16.970  15.710  15.570  1.00  0.00            
ATOM     93  O24 BCD     1      16.870  14.450  14.920  1.00  0.00            
ATOM     94  C30 BCD     1      17.330  15.530  17.000  1.00  0.00            
ATOM     95  O25 BCD     1      16.630  14.430  17.620  1.00  0.00            
ATOM     96  H41 BCD     1      16.390  13.450  13.230  1.00  0.00            
ATOM     97  H42 BCD     1      14.280  14.570  14.200  1.00  0.00            
ATOM     98  H43 BCD     1      15.310  15.240  11.500  1.00  0.00            
ATOM     99  H44 BCD     1      15.810  17.000  13.660  1.00  0.00            
ATOM    100  H45 BCD     1      13.910  18.090  14.200  1.00  0.00            
ATOM    101  H46 BCD     1      14.880  15.790  16.260  1.00  0.00            
ATOM    102  H47 BCD     1      17.670  16.340  15.010  1.00  0.00            
ATOM    103  H48 BCD     1      18.390  15.270  17.160  1.00  0.00            
ATOM    104  H49 BCD     1      17.220  16.460  17.560  1.00  0.00            
ATOM    105  H50 BCD     1      17.030  13.600  17.350  1.00  0.00            
ATOM    106  C31 BCD     1      20.640  15.320  10.680  1.00  0.00            
ATOM    107  O26 BCD     1      20.790  16.780  11.010  1.00  0.00            
ATOM    108  C32 BCD     1      19.390  15.170   9.890  1.00  0.00            
ATOM    109  O27 BCD     1      19.450  16.080   8.780  1.00  0.00            
ATOM    110  C33 BCD     1      18.130  15.310  10.780  1.00  0.00            
ATOM    111  C34 BCD     1      18.260  14.610  12.110  1.00  0.00            
ATOM    112  C35 BCD     1      19.600  14.800  12.760  1.00  0.00            
ATOM    113  O28 BCD     1      20.610  14.530  11.840  1.00  0.00            
ATOM    114  C36 BCD     1      19.950  13.890  13.920  1.00  0.00            
ATOM    115  O29 BCD     1      20.180  12.610  13.380  1.00  0.00            
ATOM    116  O30 BCD     1      17.010  14.910  10.030  1.00  0.00            
ATOM    117  H51 BCD     1      21.520  14.980  10.120  1.00  0.00            
ATOM    118  H52 BCD     1      19.370  14.170   9.450  1.00  0.00            
ATOM    119  H53 BCD     1      19.720  15.530   8.040  1.00  0.00            
ATOM    120  H54 BCD     1      17.950  16.370  10.970  1.00  0.00            
ATOM    121  H55 BCD     1      17.040  14.010   9.680  1.00  0.00            
ATOM    122  H56 BCD     1      18.140  13.530  12.010  1.00  0.00            
ATOM    123  H57 BCD     1      19.690  15.790  13.230  1.00  0.00            
ATOM    124  H58 BCD     1      20.780  14.190  14.570  1.00  0.00            
ATOM    125  H59 BCD     1      19.090  13.920  14.610  1.00  0.00            
ATOM    126  H60 BCD     1      20.560  12.160  14.140  1.00  0.00            
ATOM    127  C37 BCD     1      23.310  19.900  10.830  1.00  0.00            
ATOM    128  O31 BCD     1      22.880  20.280  12.120  1.00  0.00            
ATOM    129  C38 BCD     1      22.220  19.930   9.760  1.00  0.00            
ATOM    130  O32 BCD     1      21.550  21.150   9.750  1.00  0.00            
ATOM    131  C39 BCD     1      21.150  18.890  10.160  1.00  0.00            
ATOM    132  O33 BCD     1      20.090  18.950   9.190  1.00  0.00            
ATOM    133  C40 BCD     1      21.780  17.490  10.300  1.00  0.00            
ATOM    134  C41 BCD     1      23.050  17.490  11.100  1.00  0.00            
ATOM    135  O34 BCD     1      23.910  18.620  10.770  1.00  0.00            
ATOM    136  C42 BCD     1      23.900  16.190  11.150  1.00  0.00            
ATOM    137  O35 BCD     1      24.080  15.670   9.790  1.00  0.00            
ATOM    138  H61 BCD     1      24.100  20.540  10.430  1.00  0.00            
ATOM    139  H62 BCD     1      22.630  19.710   8.760  1.00  0.00            
ATOM    140  H63 BCD     1      20.800  20.940   9.180  1.00  0.00            
ATOM    141  H64 BCD     1      20.910  19.220  11.180  1.00  0.00            
ATOM    142  H65 BCD     1      19.600  18.120   9.170  1.00  0.00            
ATOM    143  H66 BCD     1      21.870  16.990   9.320  1.00  0.00            
ATOM    144  H67 BCD     1      22.720  17.680  12.130  1.00  0.00            
ATOM    145  H68 BCD     1      24.860  16.440  11.620  1.00  0.00            
ATOM    146  H69 BCD     1      23.530  15.430  11.850  1.00  0.00            
ATOM    147  H70 BCD     1      24.420  14.790   9.970  1.00  0.00            
ATOM    148  O1  GB6     2      21.430  15.740  16.810  1.00  0.00            
ATOM    149  C1  GB6     2      21.020  16.890  16.320  1.00  0.00            
ATOM    150  C2  GB6     2      20.250  17.710  17.150  1.00  0.00            
ATOM    151  C3  GB6     2      19.830  18.960  16.760  1.00  0.00            
ATOM    152  C4  GB6     2      20.150  19.470  15.450  1.00  0.00            
ATOM    153  C5  GB6     2      19.640  20.790  15.010  1.00  0.00            
ATOM    154  C6  GB6     2      19.760  21.550  13.940  1.00  0.00            
ATOM    155  C7  GB6     2      19.220  22.950  13.720  1.00  0.00            
ATOM    156  C8  GB6     2      19.170  23.790  14.840  1.00  0.00            
ATOM    157  C9  GB6     2      18.820  25.140  14.580  1.00  0.00            
ATOM    158  O2  GB6     2      18.930  25.960  15.620  1.00  0.00            
ATOM    159  C10 GB6     2      18.560  25.640  13.290  1.00  0.00            
ATOM    160  C11 GB6     2      18.720  24.800  12.210  1.00  0.00            
ATOM    161  O3  GB6     2      18.490  25.300  10.970  1.00  0.00            
ATOM    162  C12 GB6     2      19.010  23.470  12.460  1.00  0.00            
ATOM    163  C13 GB6     2      20.770  18.520  14.590  1.00  0.00            
ATOM    164  C14 GB6     2      21.150  17.240  14.970  1.00  0.00            
ATOM    165  H1  GB6     2      22.260  15.570  16.330  1.00  0.00            
ATOM    166  H2  GB6     2      20.050  17.320  18.150  1.00  0.00            
ATOM    167  H3  GB6     2      19.290  19.600  17.450  1.00  0.00            
ATOM    168  H4  GB6     2      18.980  21.110  15.820  1.00  0.00            
ATOM    169  H5  GB6     2      20.340  21.140  13.110  1.00  0.00            
ATOM    170  H6  GB6     2      19.290  23.460  15.860  1.00  0.00            
ATOM    171  H7  GB6     2      19.160  26.750  15.100  1.00  0.00            
ATOM    172  H8  GB6     2      18.310  26.680  13.100  1.00  0.00            
ATOM    173  H9  GB6     2      18.200  24.530  10.460  1.00  0.00            
ATOM    174  H10 GB6     2      19.170  22.740  11.660  1.00  0.00            
ATOM    175  H11 GB6     2      20.930  18.810  13.560  1.00  0.00            
ATOM    176  H12 GB6     2      21.630  16.470  14.380  1.00  0.00            
TER
ENDMDL
MODEL        1
ATOM      1  C1  BCD     1      19.320  29.020  14.170  1.00  0.00            
ATOM      2  O1  BCD     1      18.080  28.340  13.820  1.00  0.00            
ATOM      3  C2  BCD     1      20.210  29.120  13.010  1.00  0.00            
ATOM      4  O2  BCD     1      19.740  29.920  11.900  1.00  0.00            
ATOM      5  C3  BCD     1      20.610  27.700  12.590  1.00  0.00            
ATOM      6  O3  BCD     1      21.500  27.670  11.450  1.00  0.00            
ATOM      7  C4  BCD     1      21.180  27.000  13.840  1.00  0.00            
ATOM      8  C5  BCD     1      20.360  27.050  15.110  1.00  0.00            
ATOM      9  O4  BCD     1      20.000  28.400  15.310  1.00  0.00            
ATOM     10  C6  BCD     1      21.060  26.450  16.370  1.00  0.00            
ATOM     11  O5  BCD     1      22.400  27.040  16.540  1.00  0.00            
ATOM     12  H1  BCD     1      19.140  30.060  14.480  1.00  0.00            
ATOM     13  H2  BCD     1      21.060  29.660  13.440  1.00  0.00            
ATOM     14  H3  BCD     1      19.810  30.860  12.100  1.00  0.00            
ATOM     15  H4  BCD     1      19.660  27.230  12.300  1.00  0.00            
ATOM     16  H5  BCD     1      21.850  26.790  11.300  1.00  0.00            
ATOM     17  H6  BCD     1      22.180  27.400  14.060  1.00  0.00            
ATOM     18  H7  BCD     1      19.430  26.490  14.930  1.00  0.00            
ATOM     19  H8  BCD     1      20.360  26.560  17.210  1.00  0.00            
ATOM     20  H9  BCD     1      21.200  25.380  16.190  1.00  0.00            
ATOM     21  H10 BCD     1      22.990  26.290  16.450  1.00  0.00            
ATOM     22  C7  BCD     1      14.020  28.910  13.700  1.00  0.00            
ATOM     23  O6  BCD     1      13.740  27.510  13.510  1.00  0.00            
ATOM     24  C8  BCD     1      14.770  29.480  12.500  1.00  0.00            
ATOM     25  O7  BCD     1      14.110  29.240  11.290  1.00  0.00            
ATOM     26  C9  BCD     1      16.180  28.910  12.430  1.00  0.00            
ATOM     27  O8  BCD     1      16.920  29.490  11.330  1.00  0.00            
ATOM     28  C10 BCD     1      16.900  29.080  13.810  1.00  0.00            
ATOM     29  C11 BCD     1      16.070  28.550  14.980  1.00  0.00            
ATOM     30  O9  BCD     1      14.750  29.100  14.950  1.00  0.00            
ATOM     31  C12 BCD     1      16.710  28.930  16.320  1.00  0.00            
ATOM     32  O10 BCD     1      16.980  30.320  16.410  1.00  0.00            
ATOM     33  H11 BCD     1      13.130  29.530  13.840  1.00  0.00            
ATOM     34  H12 BCD     1      14.880  30.550  12.730  1.00  0.00            
ATOM     35  H13 BCD     1      14.680  29.270  10.510  1.00  0.00            
ATOM     36  H14 BCD     1      15.970  27.870  12.150  1.00  0.00            
ATOM     37  H15 BCD     1      17.770  29.050  11.330  1.00  0.00            
ATOM     38  H16 BCD     1      17.040  30.150  13.990  1.00  0.00            
ATOM     39  H17 BCD     1      15.960  27.460  14.880  1.00  0.00            
ATOM     40  H18 BCD     1      16.150  28.560  17.180  1.00  0.00            
ATOM     41  H19 BCD     1      17.620  28.310  16.330  1.00  0.00            
ATOM     42  H20 BCD     1      16.200  30.750  16.780  1.00  0.00            
ATOM     43  C13 BCD     1      10.460  24.990  13.750  1.00  0.00            
ATOM     44  O11 BCD     1      11.350  24.000  13.310  1.00  0.00            
ATOM     45  C14 BCD     1      10.370  26.090  12.680  1.00  0.00            
ATOM     46  O12 BCD     1       9.700  25.560  11.530  1.00  0.00            
ATOM     47  C15 BCD     1      11.740  26.790  12.430  1.00  0.00            
ATOM     48  O13 BCD     1      11.680  28.010  11.550  1.00  0.00            
ATOM     49  C16 BCD     1      12.380  27.170  13.760  1.00  0.00            
ATOM     50  C17 BCD     1      12.320  26.010  14.810  1.00  0.00            
ATOM     51  O14 BCD     1      10.940  25.580  14.960  1.00  0.00            
ATOM     52  C18 BCD     1      12.740  26.440  16.170  1.00  0.00            
ATOM     53  O15 BCD     1      12.000  27.540  16.600  1.00  0.00            
ATOM     54  H21 BCD     1       9.490  24.520  13.950  1.00  0.00            
ATOM     55  H22 BCD     1       9.660  26.840  13.040  1.00  0.00            
ATOM     56  H23 BCD     1       9.790  26.190  10.810  1.00  0.00            
ATOM     57  H24 BCD     1      12.470  26.050  12.080  1.00  0.00            
ATOM     58  H25 BCD     1      12.590  28.300  11.460  1.00  0.00            
ATOM     59  H26 BCD     1      11.850  28.030  14.200  1.00  0.00            
ATOM     60  H27 BCD     1      12.980  25.220  14.440  1.00  0.00            
ATOM     61  H28 BCD     1      12.720  25.630  16.920  1.00  0.00            
ATOM     62  H29 BCD     1      13.770  26.830  16.190  1.00  0.00            
ATOM     63  H30 BCD     1      11.140  27.610  16.200  1.00  0.00            
ATOM     64  C19 BCD     1      11.490  19.840  13.020  1.00  0.00            
ATOM     65  O16 BCD     1      12.840  20.010  12.740  1.00  0.00            
ATOM     66  C20 BCD     1      10.740  20.560  11.930  1.00  0.00            
ATOM     67  O17 BCD     1      11.010  20.060  10.600  1.00  0.00            
ATOM     68  C21 BCD     1      11.050  22.080  12.000  1.00  0.00            
ATOM     69  O18 BCD     1      10.250  22.840  11.040  1.00  0.00            
ATOM     70  C22 BCD     1      10.890  22.650  13.370  1.00  0.00            
ATOM     71  C23 BCD     1      11.480  21.820  14.490  1.00  0.00            
ATOM     72  O19 BCD     1      11.180  20.390  14.310  1.00  0.00            
ATOM     73  C24 BCD     1      10.870  22.190  15.890  1.00  0.00            
ATOM     74  O20 BCD     1       9.420  22.080  15.820  1.00  0.00            
ATOM     75  H31 BCD     1      11.190  18.790  13.050  1.00  0.00            
ATOM     76  H32 BCD     1       9.660  20.590  12.130  1.00  0.00            
ATOM     77  H33 BCD     1      10.440  19.300  10.540  1.00  0.00            
ATOM     78  H34 BCD     1      12.110  22.160  11.710  1.00  0.00            
ATOM     79  H35 BCD     1      10.240  23.770  11.280  1.00  0.00            
ATOM     80  H36 BCD     1       9.820  22.600  13.620  1.00  0.00            
ATOM     81  H37 BCD     1      12.580  21.860  14.580  1.00  0.00            
ATOM     82  H38 BCD     1      11.260  21.370  16.510  1.00  0.00            
ATOM     83  H39 BCD     1      11.240  23.100  16.390  1.00  0.00            
ATOM     84  H40 BCD     1       9.260  21.140  15.900  1.00  0.00            
ATOM     85  C25 BCD     1      16.400  17.990  12.190  1.00  0.00            
ATOM     86  O21 BCD     1      17.250  19.110  12.280  1.00  0.00            
ATOM     87  C26 BCD     1      15.520  18.110  10.950  1.00  0.00            
ATOM     88  O22 BCD     1      16.360  18.290   9.870  1.00  0.00            
ATOM     89  C27 BCD     1      14.500  19.150  11.170  1.00  0.00            
ATOM     90  O23 BCD     1      13.660  19.210   9.980  1.00  0.00            
ATOM     91  C28 BCD     1      13.660  18.900  12.500  1.00  0.00            
ATOM     92  C29 BCD     1      14.630  18.850  13.720  1.00  0.00            
ATOM     93  O24 BCD     1      15.590  17.770  13.420  1.00  0.00            
ATOM     94  C30 BCD     1      13.920  18.660  15.020  1.00  0.00            
ATOM     95  O25 BCD     1      12.860  17.610  15.040  1.00  0.00            
ATOM     96  H41 BCD     1      17.090  17.140  12.190  1.00  0.00            
ATOM     97  H42 BCD     1      14.990  17.150  10.820  1.00  0.00            
ATOM     98  H43 BCD     1      15.930  18.700   9.110  1.00  0.00            
ATOM     99  H44 BCD     1      15.050  20.100  11.280  1.00  0.00            
ATOM    100  H45 BCD     1      13.000  19.880  10.190  1.00  0.00            
ATOM    101  H46 BCD     1      13.090  17.980  12.350  1.00  0.00            
ATOM    102  H47 BCD     1      15.170  19.800  13.790  1.00  0.00            
ATOM    103  H48 BCD     1      14.590  18.610  15.880  1.00  0.00            
ATOM    104  H49 BCD     1      13.460  19.640  15.220  1.00  0.00            
ATOM    105  H50 BCD     1      11.990  17.980  15.210  1.00  0.00            
ATOM    106  C31 BCD     1      21.030  20.040  13.420  1.00  0.00            
ATOM    107  O26 BCD     1      20.760  21.440  13.230  1.00  0.00            
ATOM    108  C32 BCD     1      20.910  19.230  12.140  1.00  0.00            
ATOM    109  O27 BCD     1      21.900  19.640  11.160  1.00  0.00            
ATOM    110  C33 BCD     1      19.460  19.290  11.680  1.00  0.00            
ATOM    111  C34 BCD     1      18.550  18.820  12.800  1.00  0.00            
ATOM    112  C35 BCD     1      18.740  19.590  14.110  1.00  0.00            
ATOM    113  O28 BCD     1      20.110  19.600  14.390  1.00  0.00            
ATOM    114  C36 BCD     1      18.040  18.920  15.240  1.00  0.00            
ATOM    115  O29 BCD     1      18.200  17.480  15.360  1.00  0.00            
ATOM    116  O30 BCD     1      19.210  18.360  10.590  1.00  0.00            
ATOM    117  H51 BCD     1      22.020  19.940  13.880  1.00  0.00            
ATOM    118  H52 BCD     1      21.140  18.180  12.370  1.00  0.00            
ATOM    119  H53 BCD     1      22.680  19.210  11.510  1.00  0.00            
ATOM    120  H54 BCD     1      19.350  20.360  11.500  1.00  0.00            
ATOM    121  H55 BCD     1      18.260  18.490  10.470  1.00  0.00            
ATOM    122  H56 BCD     1      18.670  17.750  13.010  1.00  0.00            
ATOM    123  H57 BCD     1      18.310  20.590  14.110  1.00  0.00            
ATOM    124  H58 BCD     1      18.380  19.370  16.180  1.00  0.00            
ATOM    125  H59 BCD     1      16.960  19.120  15.200  1.00  0.00            
ATOM    126  H60 BCD     1      17.360  17.080  15.590  1.00  0.00            
ATOM    127  C37 BCD     1      22.550  25.010  13.320  1.00  0.00            
ATOM    128  O31 BCD     1      21.240  25.610  13.460  1.00  0.00            
ATOM    129  C38 BCD     1      22.620  24.360  11.880  1.00  0.00            
ATOM    130  O32 BCD     1      22.080  25.240  10.890  1.00  0.00            
ATOM    131  C39 BCD     1      21.720  23.110  11.960  1.00  0.00            
ATOM    132  O33 BCD     1      21.880  22.440  10.690  1.00  0.00            
ATOM    133  C40 BCD     1      21.990  22.160  13.140  1.00  0.00            
ATOM    134  C41 BCD     1      22.200  22.970  14.420  1.00  0.00            
ATOM    135  O34 BCD     1      22.990  24.140  14.350  1.00  0.00            
ATOM    136  C42 BCD     1      22.630  22.200  15.660  1.00  0.00            
ATOM    137  O35 BCD     1      23.910  21.570  15.490  1.00  0.00            
ATOM    138  H61 BCD     1      23.220  25.880  13.260  1.00  0.00            
ATOM    139  H62 BCD     1      23.660  24.160  11.580  1.00  0.00            
ATOM    140  H63 BCD     1      21.730  24.680  10.190  1.00  0.00            
ATOM    141  H64 BCD     1      20.720  23.510  12.130  1.00  0.00            
ATOM    142  H65 BCD     1      21.510  21.560  10.770  1.00  0.00            
ATOM    143  H66 BCD     1      22.890  21.540  13.000  1.00  0.00            
ATOM    144  H67 BCD     1      21.210  23.320  14.730  1.00  0.00            
ATOM    145  H68 BCD     1      22.600  22.920  16.490  1.00  0.00            
ATOM    146  H69 BCD     1      21.890  21.430  15.920  1.00  0.00            
ATOM    147  H70 BCD     1      24.540  22.280  15.330  1.00  0.00            
ATOM    148  O1  GB6     2      14.620  23.770  16.710  1.00  0.00            
ATOM    149  C1  GB6     2      15.560  23.620  15.690  1.00  0.00            
ATOM    150  C2  GB6     2      16.460  24.640  15.450  1.00  0.00            
ATOM    151  C3  GB6     2      17.310  24.610  14.340  1.00  0.00            
ATOM    152  C4  GB6     2      17.230  23.510  13.430  1.00  0.00            
ATOM    153  C5  GB6     2      18.050  23.500  12.180  1.00  0.00            
ATOM    154  C6  GB6     2      17.840  22.780  11.020  1.00  0.00            
ATOM    155  C7  GB6     2      18.660  22.930   9.800  1.00  0.00            
ATOM    156  C8  GB6     2      19.260  24.130   9.480  1.00  0.00            
ATOM    157  C9  GB6     2      19.880  24.320   8.270  1.00  0.00            
ATOM    158  O2  GB6     2      20.300  25.560   8.010  1.00  0.00            
ATOM    159  C10 GB6     2      20.180  23.220   7.470  1.00  0.00            
ATOM    160  C11 GB6     2      19.860  21.930   7.990  1.00  0.00            
ATOM    161  O3  GB6     2      20.210  20.850   7.280  1.00  0.00            
ATOM    162  C12 GB6     2      18.990  21.870   9.050  1.00  0.00            
ATOM    163  C13 GB6     2      16.300  22.470  13.730  1.00  0.00            
ATOM    164  C14 GB6     2      15.470  22.550  14.790  1.00  0.00            
ATOM    165  H1  GB6     2      14.730  24.600  17.200  1.00  0.00            
ATOM    166  H2  GB6     2      16.530  25.480  16.140  1.00  0.00            
ATOM    167  H3  GB6     2      17.980  25.430  14.100  1.00  0.00            
ATOM    168  H4  GB6     2      18.790  24.300  12.140  1.00  0.00            
ATOM    169  H5  GB6     2      16.980  22.110  10.940  1.00  0.00            
ATOM    170  H6  GB6     2      19.090  25.010  10.090  1.00  0.00            
ATOM    171  H7  GB6     2      20.420  25.580   7.050  1.00  0.00            
ATOM    172  H8  GB6     2      20.810  23.310   6.590  1.00  0.00            
ATOM    173  H9  GB6     2      20.840  21.220   6.640  1.00  0.00            
ATOM    174  H10 GB6     2      18.550  20.930   9.370  1.00  0.00            
ATOM    175  H11 GB6     2      16.110  21.630  13.070  1.00  0.00            
ATOM    176  H12 GB6     2      14.770  21.740  14.980  1.00  0.00            
TER
ENDMDL
MODEL        1
ATOM      1  C1  BCD     1      24.810  23.410  10.510  1.00  0.00            
ATOM      2  O1  BCD     1      24.120  24.350  11.280  1.00  0.00            
ATOM      3  C2  BCD     1      25.000  23.890   9.090  1.00  0.00            
ATOM      4  O2  BCD     1      25.890  25.100   9.030  1.00  0.00            
ATOM      5  C3  BCD     1      23.660  24.260   8.470  1.00  0.00            
ATOM      6  O3  BCD     1      23.730  24.540   7.050  1.00  0.00            
ATOM      7  C4  BCD     1      22.770  23.040   8.570  1.00  0.00            
ATOM      8  C5  BCD     1      22.810  22.310   9.870  1.00  0.00            
ATOM      9  O4  BCD     1      24.130  22.220  10.360  1.00  0.00            
ATOM     10  C6  BCD     1      22.080  20.890  10.050  1.00  0.00            
ATOM     11  O5  BCD     1      22.200  20.160   8.800  1.00  0.00            
ATOM     12  H1  BCD     1      25.720  23.200  11.080  1.00  0.00            
ATOM     13  H2  BCD     1      25.370  23.060   8.480  1.00  0.00            
ATOM     14  H3  BCD     1      25.530  25.750   9.640  1.00  0.00            
ATOM     15  H4  BCD     1      23.220  25.070   9.060  1.00  0.00            
ATOM     16  H5  BCD     1      24.470  25.110   6.810  1.00  0.00            
ATOM     17  H6  BCD     1      23.110  22.240   7.900  1.00  0.00            
ATOM     18  H7  BCD     1      22.100  22.850  10.510  1.00  0.00            
ATOM     19  H8  BCD     1      22.490  20.330  10.900  1.00  0.00            
ATOM     20  H9  BCD     1      21.030  21.120  10.270  1.00  0.00            
ATOM     21  H10 BCD     1      21.650  19.380   8.890  1.00  0.00            
ATOM     22  C7  BCD     1      24.700  26.720  14.680  1.00  0.00            
ATOM     23  O6  BCD     1      23.320  27.020  14.660  1.00  0.00            
ATOM     24  C8  BCD     1      25.250  27.190  13.330  1.00  0.00            
ATOM     25  O7  BCD     1      25.160  28.580  13.280  1.00  0.00            
ATOM     26  C9  BCD     1      24.580  26.530  12.130  1.00  0.00            
ATOM     27  O8  BCD     1      25.210  26.960  10.900  1.00  0.00            
ATOM     28  C10 BCD     1      24.770  24.990  12.380  1.00  0.00            
ATOM     29  C11 BCD     1      24.340  24.410  13.780  1.00  0.00            
ATOM     30  O9  BCD     1      25.000  25.280  14.750  1.00  0.00            
ATOM     31  C12 BCD     1      24.690  22.890  13.980  1.00  0.00            
ATOM     32  O10 BCD     1      23.920  22.360  15.120  1.00  0.00            
ATOM     33  H11 BCD     1      25.200  27.200  15.530  1.00  0.00            
ATOM     34  H12 BCD     1      26.300  26.880  13.240  1.00  0.00            
ATOM     35  H13 BCD     1      25.750  28.980  12.630  1.00  0.00            
ATOM     36  H14 BCD     1      23.510  26.730  12.050  1.00  0.00            
ATOM     37  H15 BCD     1      24.530  27.250  10.290  1.00  0.00            
ATOM     38  H16 BCD     1      25.840  24.740  12.290  1.00  0.00            
ATOM     39  H17 BCD     1      23.260  24.590  13.840  1.00  0.00            
ATOM     40  H18 BCD     1      24.530  22.320  13.050  1.00  0.00            
ATOM     41  H19 BCD     1      25.770  22.760  14.140  1.00  0.00            
ATOM     42  H20 BCD     1      24.080  21.440  15.330  1.00  0.00            
ATOM     43  C13 BCD     1      20.590  28.330  17.340  1.00  0.00            
ATOM     44  O11 BCD     1      19.630  27.830  16.440  1.00  0.00            
ATOM     45  C14 BCD     1      21.490  29.420  16.730  1.00  0.00            
ATOM     46  O12 BCD     1      20.730  30.560  16.430  1.00  0.00            
ATOM     47  C15 BCD     1      22.160  28.850  15.490  1.00  0.00            
ATOM     48  O13 BCD     1      23.050  29.790  14.800  1.00  0.00            
ATOM     49  C16 BCD     1      22.870  27.600  15.840  1.00  0.00            
ATOM     50  C17 BCD     1      21.970  26.560  16.550  1.00  0.00            
ATOM     51  O14 BCD     1      21.470  27.220  17.710  1.00  0.00            
ATOM     52  C18 BCD     1      22.670  25.330  16.930  1.00  0.00            
ATOM     53  O15 BCD     1      23.840  25.620  17.700  1.00  0.00            
ATOM     54  H21 BCD     1      20.060  28.740  18.210  1.00  0.00            
ATOM     55  H22 BCD     1      22.390  29.680  17.310  1.00  0.00            
ATOM     56  H23 BCD     1      21.300  30.970  15.770  1.00  0.00            
ATOM     57  H24 BCD     1      21.390  28.600  14.750  1.00  0.00            
ATOM     58  H25 BCD     1      23.590  29.300  14.170  1.00  0.00            
ATOM     59  H26 BCD     1      23.680  27.810  16.550  1.00  0.00            
ATOM     60  H27 BCD     1      21.160  26.270  15.870  1.00  0.00            
ATOM     61  H28 BCD     1      21.990  24.640  17.440  1.00  0.00            
ATOM     62  H29 BCD     1      22.900  24.860  15.970  1.00  0.00            
ATOM     63  H30 BCD     1      24.260  24.780  17.880  1.00  0.00            
ATOM     64  C19 BCD     1      15.570  27.570  16.050  1.00  0.00            
ATOM     65  O16 BCD     1      15.750  27.680  14.610  1.00  0.00            
ATOM     66  C20 BCD     1      15.980  28.820  16.830  1.00  0.00            
ATOM     67  O17 BCD     1      15.240  29.950  16.340  1.00  0.00            
ATOM     68  C21 BCD     1      17.510  29.040  16.620  1.00  0.00            
ATOM     69  O18 BCD     1      18.120  30.090  17.430  1.00  0.00            
ATOM     70  C22 BCD     1      18.260  27.710  16.890  1.00  0.00            
ATOM     71  C23 BCD     1      17.620  26.450  16.290  1.00  0.00            
ATOM     72  O19 BCD     1      16.290  26.440  16.610  1.00  0.00            
ATOM     73  C24 BCD     1      18.330  25.190  16.760  1.00  0.00            
ATOM     74  O20 BCD     1      18.520  25.060  18.210  1.00  0.00            
ATOM     75  H31 BCD     1      14.490  27.430  16.170  1.00  0.00            
ATOM     76  H32 BCD     1      15.690  28.650  17.870  1.00  0.00            
ATOM     77  H33 BCD     1      14.460  30.080  16.890  1.00  0.00            
ATOM     78  H34 BCD     1      17.690  29.190  15.550  1.00  0.00            
ATOM     79  H35 BCD     1      19.010  30.200  17.080  1.00  0.00            
ATOM     80  H36 BCD     1      18.250  27.560  17.970  1.00  0.00            
ATOM     81  H37 BCD     1      17.730  26.390  15.200  1.00  0.00            
ATOM     82  H38 BCD     1      17.800  24.260  16.520  1.00  0.00            
ATOM     83  H39 BCD     1      19.270  25.080  16.200  1.00  0.00            
ATOM     84  H40 BCD     1      17.660  24.810  18.540  1.00  0.00            
ATOM     85  C25 BCD     1      13.590  28.130  11.100  1.00  0.00            
ATOM     86  O21 BCD     1      14.710  27.910  10.260  1.00  0.00            
ATOM     87  C26 BCD     1      13.850  29.390  11.910  1.00  0.00            
ATOM     88  O22 BCD     1      14.040  30.480  11.070  1.00  0.00            
ATOM     89  C27 BCD     1      14.980  29.140  12.880  1.00  0.00            
ATOM     90  O23 BCD     1      15.220  30.310  13.630  1.00  0.00            
ATOM     91  C28 BCD     1      14.650  27.960  13.800  1.00  0.00            
ATOM     92  C29 BCD     1      14.330  26.730  12.870  1.00  0.00            
ATOM     93  O24 BCD     1      13.240  27.040  12.030  1.00  0.00            
ATOM     94  C30 BCD     1      13.930  25.480  13.600  1.00  0.00            
ATOM     95  O25 BCD     1      14.070  24.330  12.830  1.00  0.00            
ATOM     96  H41 BCD     1      12.720  28.200  10.420  1.00  0.00            
ATOM     97  H42 BCD     1      12.900  29.580  12.440  1.00  0.00            
ATOM     98  H43 BCD     1      14.820  30.330  10.530  1.00  0.00            
ATOM     99  H44 BCD     1      15.880  28.950  12.280  1.00  0.00            
ATOM    100  H45 BCD     1      15.220  30.120  14.570  1.00  0.00            
ATOM    101  H46 BCD     1      13.780  28.190  14.430  1.00  0.00            
ATOM    102  H47 BCD     1      15.250  26.400  12.360  1.00  0.00            
ATOM    103  H48 BCD     1      14.650  25.370  14.420  1.00  0.00            
ATOM    104  H49 BCD     1      12.950  25.620  14.080  1.00  0.00            
ATOM    105  H50 BCD     1      13.330  23.790  13.110  1.00  0.00            
ATOM    106  C31 BCD     1      16.020  25.460   7.080  1.00  0.00            
ATOM    107  O26 BCD     1      17.210  25.190   7.850  1.00  0.00            
ATOM    108  C32 BCD     1      15.970  26.920   6.750  1.00  0.00            
ATOM    109  O27 BCD     1      17.100  27.350   6.030  1.00  0.00            
ATOM    110  C33 BCD     1      15.690  27.770   8.030  1.00  0.00            
ATOM    111  C34 BCD     1      14.510  27.290   8.930  1.00  0.00            
ATOM    112  C35 BCD     1      14.530  25.760   9.140  1.00  0.00            
ATOM    113  O28 BCD     1      14.870  25.100   7.860  1.00  0.00            
ATOM    114  C36 BCD     1      13.230  25.130   9.610  1.00  0.00            
ATOM    115  O29 BCD     1      12.060  25.720   8.990  1.00  0.00            
ATOM    116  O30 BCD     1      15.470  29.250   7.810  1.00  0.00            
ATOM    117  H51 BCD     1      15.930  24.810   6.200  1.00  0.00            
ATOM    118  H52 BCD     1      15.110  27.070   6.080  1.00  0.00            
ATOM    119  H53 BCD     1      17.050  28.290   5.860  1.00  0.00            
ATOM    120  H54 BCD     1      16.510  27.590   8.730  1.00  0.00            
ATOM    121  H55 BCD     1      16.090  29.750   8.340  1.00  0.00            
ATOM    122  H56 BCD     1      13.590  27.660   8.470  1.00  0.00            
ATOM    123  H57 BCD     1      15.320  25.480   9.850  1.00  0.00            
ATOM    124  H58 BCD     1      13.530  24.080   9.470  1.00  0.00            
ATOM    125  H59 BCD     1      13.100  25.240  10.690  1.00  0.00            
ATOM    126  H60 BCD     1      11.520  24.920   8.990  1.00  0.00            
ATOM    127  C37 BCD     1      20.520  22.500   7.520  1.00  0.00            
ATOM    128  O31 BCD     1      21.440  23.360   8.230  1.00  0.00            
ATOM    129  C38 BCD     1      20.030  23.240   6.280  1.00  0.00            
ATOM    130  O32 BCD     1      21.190  23.600   5.500  1.00  0.00            
ATOM    131  C39 BCD     1      19.130  24.440   6.580  1.00  0.00            
ATOM    132  O33 BCD     1      18.650  25.040   5.380  1.00  0.00            
ATOM    133  C40 BCD     1      17.960  23.980   7.460  1.00  0.00            
ATOM    134  C41 BCD     1      18.510  23.310   8.670  1.00  0.00            
ATOM    135  O34 BCD     1      19.380  22.150   8.350  1.00  0.00            
ATOM    136  C42 BCD     1      17.540  22.960   9.730  1.00  0.00            
ATOM    137  O35 BCD     1      16.700  21.890   9.310  1.00  0.00            
ATOM    138  H61 BCD     1      20.930  21.520   7.240  1.00  0.00            
ATOM    139  H62 BCD     1      19.470  22.490   5.710  1.00  0.00            
ATOM    140  H63 BCD     1      21.850  23.650   6.200  1.00  0.00            
ATOM    141  H64 BCD     1      19.740  25.080   7.230  1.00  0.00            
ATOM    142  H65 BCD     1      18.140  25.840   5.560  1.00  0.00            
ATOM    143  H66 BCD     1      17.270  23.320   6.910  1.00  0.00            
ATOM    144  H67 BCD     1      19.210  24.050   9.080  1.00  0.00            
ATOM    145  H68 BCD     1      18.220  22.550  10.490  1.00  0.00            
ATOM    146  H69 BCD     1      17.050  23.740  10.330  1.00  0.00            
ATOM    147  H70 BCD     1      17.260  21.120   9.190  1.00  0.00            
ATOM    148  O1  GB6     2      18.900  23.240  14.330  1.00  0.00            
ATOM    149  C1  GB6     2      18.960  24.100  13.300  1.00  0.00            
ATOM    150  C2  GB6     2      17.830  24.770  12.820  1.00  0.00            
ATOM    151  C3  GB6     2      17.970  25.620  11.690  1.00  0.00            
ATOM    152  C4  GB6     2      19.290  25.890  11.160  1.00  0.00            
ATOM    153  C5  GB6     2      19.360  26.680   9.890  1.00  0.00            
ATOM    154  C6  GB6     2      20.420  26.770   9.020  1.00  0.00            
ATOM    155  C7  GB6     2      20.520  27.500   7.780  1.00  0.00            
ATOM    156  C8  GB6     2      21.380  27.080   6.760  1.00  0.00            
ATOM    157  C9  GB6     2      21.730  27.830   5.660  1.00  0.00            
ATOM    158  O2  GB6     2      22.650  27.380   4.790  1.00  0.00            
ATOM    159  C10 GB6     2      21.260  29.140   5.610  1.00  0.00            
ATOM    160  C11 GB6     2      20.410  29.630   6.610  1.00  0.00            
ATOM    161  O3  GB6     2      20.010  30.860   6.490  1.00  0.00            
ATOM    162  C12 GB6     2      20.120  28.800   7.710  1.00  0.00            
ATOM    163  C13 GB6     2      20.420  25.350  11.770  1.00  0.00            
ATOM    164  C14 GB6     2      20.230  24.440  12.830  1.00  0.00            
ATOM    165  H1  GB6     2      17.970  23.080  14.550  1.00  0.00            
ATOM    166  H2  GB6     2      16.840  24.450  13.140  1.00  0.00            
ATOM    167  H3  GB6     2      17.080  25.760  11.090  1.00  0.00            
ATOM    168  H4  GB6     2      18.470  27.250   9.620  1.00  0.00            
ATOM    169  H5  GB6     2      21.260  26.100   9.160  1.00  0.00            
ATOM    170  H6  GB6     2      21.830  26.090   6.820  1.00  0.00            
ATOM    171  H7  GB6     2      23.360  28.040   4.740  1.00  0.00            
ATOM    172  H8  GB6     2      21.590  29.730   4.760  1.00  0.00            
ATOM    173  H9  GB6     2      20.340  31.110   5.610  1.00  0.00            
ATOM    174  H10 GB6     2      19.630  29.260   8.560  1.00  0.00            
ATOM    175  H11 GB6     2      21.460  25.470  11.450  1.00  0.00            
ATOM    176  H12 GB6     2      21.090  24.080  13.390  1.00  0.00            
TER
ENDMDL
MODEL        1
ATOM      1  C1  BCD     1      21.880  29.100  -2.970  1.00  0.00            
ATOM      2  O1  BCD     1      21.120  28.620  -1.890  1.00  0.00            
ATOM      3  C2  BCD     1      22.800  28.020  -3.520  1.00  0.00            
ATOM      4  O2  BCD     1      22.200  26.910  -4.020  1.00  0.00            
ATOM      5  C3  BCD     1      23.840  27.650  -2.440  1.00  0.00            
ATOM      6  O3  BCD     1      24.880  26.790  -2.920  1.00  0.00            
ATOM      7  C4  BCD     1      24.520  28.940  -1.880  1.00  0.00            
ATOM      8  C5  BCD     1      23.510  30.030  -1.500  1.00  0.00            
ATOM      9  O4  BCD     1      22.700  30.240  -2.610  1.00  0.00            
ATOM     10  C6  BCD     1      24.140  31.300  -0.910  1.00  0.00            
ATOM     11  O5  BCD     1      24.950  31.940  -1.870  1.00  0.00            
ATOM     12  H1  BCD     1      21.280  29.520  -3.790  1.00  0.00            
ATOM     13  H2  BCD     1      23.410  28.570  -4.250  1.00  0.00            
ATOM     14  H3  BCD     1      21.960  26.390  -3.250  1.00  0.00            
ATOM     15  H4  BCD     1      23.260  27.200  -1.630  1.00  0.00            
ATOM     16  H5  BCD     1      25.340  26.440  -2.150  1.00  0.00            
ATOM     17  H6  BCD     1      25.210  29.250  -2.680  1.00  0.00            
ATOM     18  H7  BCD     1      22.880  29.660  -0.680  1.00  0.00            
ATOM     19  H8  BCD     1      23.320  31.960  -0.580  1.00  0.00            
ATOM     20  H9  BCD     1      24.740  31.080  -0.020  1.00  0.00            
ATOM     21  H10 BCD     1      24.470  31.770  -2.690  1.00  0.00            
ATOM     22  C7  BCD     1      17.720  26.930  -0.400  1.00  0.00            
ATOM     23  O6  BCD     1      18.190  27.350   0.820  1.00  0.00            
ATOM     24  C8  BCD     1      18.660  25.930  -0.900  1.00  0.00            
ATOM     25  O7  BCD     1      18.790  24.740  -0.050  1.00  0.00            
ATOM     26  C9  BCD     1      20.070  26.570  -1.190  1.00  0.00            
ATOM     27  O8  BCD     1      20.930  25.620  -1.740  1.00  0.00            
ATOM     28  C10 BCD     1      19.900  27.850  -2.040  1.00  0.00            
ATOM     29  C11 BCD     1      18.780  28.770  -1.580  1.00  0.00            
ATOM     30  O9  BCD     1      17.600  27.990  -1.330  1.00  0.00            
ATOM     31  C12 BCD     1      18.380  29.840  -2.600  1.00  0.00            
ATOM     32  O10 BCD     1      17.510  30.830  -2.110  1.00  0.00            
ATOM     33  H11 BCD     1      16.750  26.470  -0.200  1.00  0.00            
ATOM     34  H12 BCD     1      18.290  25.540  -1.850  1.00  0.00            
ATOM     35  H13 BCD     1      19.050  23.950  -0.530  1.00  0.00            
ATOM     36  H14 BCD     1      20.430  26.900  -0.210  1.00  0.00            
ATOM     37  H15 BCD     1      20.790  24.760  -1.340  1.00  0.00            
ATOM     38  H16 BCD     1      19.680  27.640  -3.090  1.00  0.00            
ATOM     39  H17 BCD     1      19.160  29.230  -0.660  1.00  0.00            
ATOM     40  H18 BCD     1      19.310  30.330  -2.910  1.00  0.00            
ATOM     41  H19 BCD     1      18.050  29.340  -3.520  1.00  0.00            
ATOM     42  H20 BCD     1      17.320  31.350  -2.890  1.00  0.00            
ATOM     43  C13 BCD     1      16.880  27.790   4.600  1.00  0.00            
ATOM     44  O11 BCD     1      18.230  28.020   5.080  1.00  0.00            
ATOM     45  C14 BCD     1      16.590  26.440   3.970  1.00  0.00            
ATOM     46  O12 BCD     1      16.770  25.510   4.960  1.00  0.00            
ATOM     47  C15 BCD     1      17.430  26.290   2.720  1.00  0.00            
ATOM     48  O13 BCD     1      17.100  25.020   2.000  1.00  0.00            
ATOM     49  C16 BCD     1      17.160  27.450   1.800  1.00  0.00            
ATOM     50  C17 BCD     1      17.450  28.770   2.550  1.00  0.00            
ATOM     51  O14 BCD     1      16.530  28.740   3.620  1.00  0.00            
ATOM     52  C18 BCD     1      17.200  29.870   1.480  1.00  0.00            
ATOM     53  O15 BCD     1      16.740  31.050   2.100  1.00  0.00            
ATOM     54  H21 BCD     1      16.180  28.010   5.410  1.00  0.00            
ATOM     55  H22 BCD     1      15.550  26.360   3.630  1.00  0.00            
ATOM     56  H23 BCD     1      16.460  24.660   4.640  1.00  0.00            
ATOM     57  H24 BCD     1      18.500  26.260   2.970  1.00  0.00            
ATOM     58  H25 BCD     1      17.730  24.890   1.280  1.00  0.00            
ATOM     59  H26 BCD     1      16.150  27.460   1.380  1.00  0.00            
ATOM     60  H27 BCD     1      18.510  28.770   2.830  1.00  0.00            
ATOM     61  H28 BCD     1      18.090  29.970   0.850  1.00  0.00            
ATOM     62  H29 BCD     1      16.360  29.570   0.830  1.00  0.00            
ATOM     63  H30 BCD     1      16.180  30.740   2.820  1.00  0.00            
ATOM     64  C19 BCD     1      20.040  29.710   8.170  1.00  0.00            
ATOM     65  O16 BCD     1      21.290  29.160   7.790  1.00  0.00            
ATOM     66  C20 BCD     1      18.980  28.710   8.580  1.00  0.00            
ATOM     67  O17 BCD     1      19.340  27.840   9.710  1.00  0.00            
ATOM     68  C21 BCD     1      18.640  28.040   7.260  1.00  0.00            
ATOM     69  O18 BCD     1      17.650  27.060   7.510  1.00  0.00            
ATOM     70  C22 BCD     1      18.210  28.930   6.160  1.00  0.00            
ATOM     71  C23 BCD     1      19.260  30.020   5.910  1.00  0.00            
ATOM     72  O19 BCD     1      19.560  30.610   7.150  1.00  0.00            
ATOM     73  C24 BCD     1      18.690  31.100   5.050  1.00  0.00            
ATOM     74  O20 BCD     1      19.670  32.090   4.730  1.00  0.00            
ATOM     75  H31 BCD     1      20.290  30.360   9.010  1.00  0.00            
ATOM     76  H32 BCD     1      18.100  29.280   8.900  1.00  0.00            
ATOM     77  H33 BCD     1      20.250  27.560   9.600  1.00  0.00            
ATOM     78  H34 BCD     1      19.610  27.600   6.990  1.00  0.00            
ATOM     79  H35 BCD     1      17.490  26.510   6.740  1.00  0.00            
ATOM     80  H36 BCD     1      17.190  29.300   6.330  1.00  0.00            
ATOM     81  H37 BCD     1      20.180  29.620   5.460  1.00  0.00            
ATOM     82  H38 BCD     1      18.290  30.600   4.160  1.00  0.00            
ATOM     83  H39 BCD     1      17.800  31.540   5.510  1.00  0.00            
ATOM     84  H40 BCD     1      20.380  31.670   4.240  1.00  0.00            
ATOM     85  C25 BCD     1      25.110  28.820   8.750  1.00  0.00            
ATOM     86  O21 BCD     1      25.250  28.780   7.310  1.00  0.00            
ATOM     87  C26 BCD     1      24.260  27.710   9.340  1.00  0.00            
ATOM     88  O22 BCD     1      24.840  26.410   9.200  1.00  0.00            
ATOM     89  C27 BCD     1      22.820  27.700   8.710  1.00  0.00            
ATOM     90  O23 BCD     1      21.940  26.860   9.550  1.00  0.00            
ATOM     91  C28 BCD     1      22.230  29.110   8.880  1.00  0.00            
ATOM     92  C29 BCD     1      23.240  30.250   8.570  1.00  0.00            
ATOM     93  O24 BCD     1      24.550  30.070   9.170  1.00  0.00            
ATOM     94  C30 BCD     1      22.650  31.600   8.980  1.00  0.00            
ATOM     95  O25 BCD     1      22.300  31.560  10.340  1.00  0.00            
ATOM     96  H41 BCD     1      26.090  28.830   9.230  1.00  0.00            
ATOM     97  H42 BCD     1      24.210  27.950  10.410  1.00  0.00            
ATOM     98  H43 BCD     1      25.000  26.250   8.270  1.00  0.00            
ATOM     99  H44 BCD     1      22.890  27.470   7.640  1.00  0.00            
ATOM    100  H45 BCD     1      22.140  25.940   9.380  1.00  0.00            
ATOM    101  H46 BCD     1      21.810  29.280   9.890  1.00  0.00            
ATOM    102  H47 BCD     1      23.320  30.290   7.470  1.00  0.00            
ATOM    103  H48 BCD     1      23.500  32.270   8.810  1.00  0.00            
ATOM    104  H49 BCD     1      21.780  31.890   8.380  1.00  0.00            
ATOM    105  H50 BCD     1      22.910  32.130  10.810  1.00  0.00            
ATOM    106  C31 BCD     1      27.910  27.500   4.300  1.00  0.00            
ATOM    107  O26 BCD     1      27.100  28.230   3.270  1.00  0.00            
ATOM    108  C32 BCD     1      27.080  26.410   4.920  1.00  0.00            
ATOM    109  O27 BCD     1      26.720  25.410   3.940  1.00  0.00            
ATOM    110  C33 BCD     1      25.880  27.070   5.640  1.00  0.00            
ATOM    111  C34 BCD     1      26.380  28.030   6.710  1.00  0.00            
ATOM    112  C35 BCD     1      27.270  29.100   6.030  1.00  0.00            
ATOM    113  O28 BCD     1      28.340  28.410   5.270  1.00  0.00            
ATOM    114  C36 BCD     1      28.010  30.110   6.900  1.00  0.00            
ATOM    115  O29 BCD     1      28.810  29.430   7.890  1.00  0.00            
ATOM    116  O30 BCD     1      24.980  26.100   6.270  1.00  0.00            
ATOM    117  H51 BCD     1      28.800  27.160   3.760  1.00  0.00            
ATOM    118  H52 BCD     1      27.660  25.850   5.670  1.00  0.00            
ATOM    119  H53 BCD     1      27.160  24.610   4.240  1.00  0.00            
ATOM    120  H54 BCD     1      25.350  27.680   4.910  1.00  0.00            
ATOM    121  H55 BCD     1      24.500  25.630   5.580  1.00  0.00            
ATOM    122  H56 BCD     1      26.980  27.550   7.500  1.00  0.00            
ATOM    123  H57 BCD     1      26.720  29.730   5.320  1.00  0.00            
ATOM    124  H58 BCD     1      28.710  30.670   6.260  1.00  0.00            
ATOM    125  H59 BCD     1      27.270  30.750   7.410  1.00  0.00            
ATOM    126  H60 BCD     1      28.490  29.630   8.770  1.00  0.00            
ATOM    127  C37 BCD     1      26.710  28.390  -0.850  1.00  0.00            
ATOM    128  O31 BCD     1      25.300  28.500  -0.740  1.00  0.00            
ATOM    129  C38 BCD     1      27.240  27.090  -0.200  1.00  0.00            
ATOM    130  O32 BCD     1      26.570  25.960  -0.830  1.00  0.00            
ATOM    131  C39 BCD     1      27.310  26.950   1.320  1.00  0.00            
ATOM    132  O33 BCD     1      28.290  25.990   1.640  1.00  0.00            
ATOM    133  C40 BCD     1      27.630  28.300   2.010  1.00  0.00            
ATOM    134  C41 BCD     1      26.970  29.480   1.200  1.00  0.00            
ATOM    135  O34 BCD     1      27.310  29.470  -0.150  1.00  0.00            
ATOM    136  C42 BCD     1      27.480  30.760   1.870  1.00  0.00            
ATOM    137  O35 BCD     1      28.930  30.870   1.710  1.00  0.00            
ATOM    138  H61 BCD     1      27.200  28.340  -1.830  1.00  0.00            
ATOM    139  H62 BCD     1      28.250  26.960  -0.600  1.00  0.00            
ATOM    140  H63 BCD     1      26.820  25.160  -0.360  1.00  0.00            
ATOM    141  H64 BCD     1      26.370  26.450   1.590  1.00  0.00            
ATOM    142  H65 BCD     1      27.850  25.340   2.190  1.00  0.00            
ATOM    143  H66 BCD     1      28.720  28.410   2.040  1.00  0.00            
ATOM    144  H67 BCD     1      25.890  29.450   1.380  1.00  0.00            
ATOM    145  H68 BCD     1      26.930  31.570   1.370  1.00  0.00            
ATOM    146  H69 BCD     1      27.260  30.870   2.940  1.00  0.00            
ATOM    147  H70 BCD     1      28.980  30.790   0.760  1.00  0.00            
ATOM    148  O1  GB6     2      24.060  32.440   3.020  1.00  0.00            
ATOM    149  C1  GB6     2      23.310  31.360   3.290  1.00  0.00            
ATOM    150  C2  GB6     2      22.250  31.060   2.400  1.00  0.00            
ATOM    151  C3  GB6     2      21.500  29.910   2.620  1.00  0.00            
ATOM    152  C4  GB6     2      21.860  28.930   3.610  1.00  0.00            
ATOM    153  C5  GB6     2      21.160  27.660   3.720  1.00  0.00            
ATOM    154  C6  GB6     2      21.350  26.680   4.620  1.00  0.00            
ATOM    155  C7  GB6     2      20.710  25.350   4.640  1.00  0.00            
ATOM    156  C8  GB6     2      20.630  24.510   3.490  1.00  0.00            
ATOM    157  C9  GB6     2      19.870  23.370   3.520  1.00  0.00            
ATOM    158  O2  GB6     2      19.920  22.520   2.480  1.00  0.00            
ATOM    159  C10 GB6     2      19.340  22.880   4.730  1.00  0.00            
ATOM    160  C11 GB6     2      19.510  23.660   5.880  1.00  0.00            
ATOM    161  O3  GB6     2      18.910  23.250   7.010  1.00  0.00            
ATOM    162  C12 GB6     2      20.200  24.900   5.880  1.00  0.00            
ATOM    163  C13 GB6     2      22.960  29.250   4.420  1.00  0.00            
ATOM    164  C14 GB6     2      23.660  30.440   4.260  1.00  0.00            
ATOM    165  H1  GB6     2      24.660  32.670   3.740  1.00  0.00            
ATOM    166  H2  GB6     2      21.950  31.780   1.640  1.00  0.00            
ATOM    167  H3  GB6     2      20.710  29.640   1.920  1.00  0.00            
ATOM    168  H4  GB6     2      20.420  27.400   2.960  1.00  0.00            
ATOM    169  H5  GB6     2      21.830  27.050   5.530  1.00  0.00            
ATOM    170  H6  GB6     2      21.100  24.760   2.550  1.00  0.00            
ATOM    171  H7  GB6     2      19.140  21.940   2.580  1.00  0.00            
ATOM    172  H8  GB6     2      18.890  21.900   4.740  1.00  0.00            
ATOM    173  H9  GB6     2      17.990  23.540   6.950  1.00  0.00            
ATOM    174  H10 GB6     2      20.290  25.500   6.780  1.00  0.00            
ATOM    175  H11 GB6     2      23.310  28.450   5.070  1.00  0.00            
ATOM    176  H12 GB6     2      24.460  30.640   4.970  1.00  0.00            
TER
ENDMDL
MODEL        1
ATOM      1  C1  BCD     1      24.170  20.390   7.510  1.00  0.00            
ATOM      2  O1  BCD     1      23.550  21.680   7.900  1.00  0.00            
ATOM      3  C2  BCD     1      23.680  19.130   8.330  1.00  0.00            
ATOM      4  O2  BCD     1      22.320  18.770   8.070  1.00  0.00            
ATOM      5  C3  BCD     1      23.950  19.400   9.840  1.00  0.00            
ATOM      6  O3  BCD     1      23.670  18.280  10.690  1.00  0.00            
ATOM      7  C4  BCD     1      25.340  19.850  10.140  1.00  0.00            
ATOM      8  C5  BCD     1      26.000  20.800   9.050  1.00  0.00            
ATOM      9  O4  BCD     1      25.540  20.550   7.700  1.00  0.00            
ATOM     10  C6  BCD     1      27.540  20.890   9.170  1.00  0.00            
ATOM     11  O5  BCD     1      28.140  19.630   8.930  1.00  0.00            
ATOM     12  H1  BCD     1      24.000  20.240   6.440  1.00  0.00            
ATOM     13  H2  BCD     1      24.330  18.270   8.130  1.00  0.00            
ATOM     14  H3  BCD     1      22.290  17.840   8.290  1.00  0.00            
ATOM     15  H4  BCD     1      23.370  20.300  10.080  1.00  0.00            
ATOM     16  H5  BCD     1      22.710  18.200  10.780  1.00  0.00            
ATOM     17  H6  BCD     1      25.920  18.920  10.150  1.00  0.00            
ATOM     18  H7  BCD     1      25.560  21.780   9.260  1.00  0.00            
ATOM     19  H8  BCD     1      28.000  21.590   8.450  1.00  0.00            
ATOM     20  H9  BCD     1      27.690  21.150  10.220  1.00  0.00            
ATOM     21  H10 BCD     1      27.810  19.160   8.150  1.00  0.00            
ATOM     22  C7  BCD     1      21.860  25.150   6.370  1.00  0.00            
ATOM     23  O6  BCD     1      21.830  25.930   7.570  1.00  0.00            
ATOM     24  C8  BCD     1      20.940  23.860   6.550  1.00  0.00            
ATOM     25  O7  BCD     1      19.630  24.160   7.060  1.00  0.00            
ATOM     26  C9  BCD     1      21.640  22.940   7.560  1.00  0.00            
ATOM     27  O8  BCD     1      20.790  21.760   7.670  1.00  0.00            
ATOM     28  C10 BCD     1      22.990  22.590   7.040  1.00  0.00            
ATOM     29  C11 BCD     1      23.810  23.890   6.840  1.00  0.00            
ATOM     30  O9  BCD     1      23.150  24.740   5.940  1.00  0.00            
ATOM     31  C12 BCD     1      25.200  23.610   6.310  1.00  0.00            
ATOM     32  O10 BCD     1      25.990  24.750   6.080  1.00  0.00            
ATOM     33  H11 BCD     1      21.480  25.660   5.480  1.00  0.00            
ATOM     34  H12 BCD     1      20.720  23.350   5.600  1.00  0.00            
ATOM     35  H13 BCD     1      19.360  23.510   7.710  1.00  0.00            
ATOM     36  H14 BCD     1      21.680  23.460   8.530  1.00  0.00            
ATOM     37  H15 BCD     1      20.780  21.360   8.550  1.00  0.00            
ATOM     38  H16 BCD     1      22.870  22.120   6.050  1.00  0.00            
ATOM     39  H17 BCD     1      23.980  24.480   7.750  1.00  0.00            
ATOM     40  H18 BCD     1      25.700  23.070   7.130  1.00  0.00            
ATOM     41  H19 BCD     1      25.120  22.920   5.450  1.00  0.00            
ATOM     42  H20 BCD     1      25.800  24.970   5.160  1.00  0.00            
ATOM     43  C13 BCD     1      21.110  29.650   9.070  1.00  0.00            
ATOM     44  O11 BCD     1      21.380  29.210  10.460  1.00  0.00            
ATOM     45  C14 BCD     1      19.910  28.960   8.440  1.00  0.00            
ATOM     46  O12 BCD     1      18.690  29.150   9.210  1.00  0.00            
ATOM     47  C15 BCD     1      20.250  27.520   8.220  1.00  0.00            
ATOM     48  O13 BCD     1      19.220  26.840   7.520  1.00  0.00            
ATOM     49  C16 BCD     1      21.490  27.310   7.430  1.00  0.00            
ATOM     50  C17 BCD     1      22.670  28.120   8.080  1.00  0.00            
ATOM     51  O14 BCD     1      22.310  29.490   8.330  1.00  0.00            
ATOM     52  C18 BCD     1      23.980  28.110   7.210  1.00  0.00            
ATOM     53  O15 BCD     1      23.830  28.960   6.110  1.00  0.00            
ATOM     54  H21 BCD     1      20.940  30.730   9.190  1.00  0.00            
ATOM     55  H22 BCD     1      19.950  29.480   7.470  1.00  0.00            
ATOM     56  H23 BCD     1      17.970  28.820   8.670  1.00  0.00            
ATOM     57  H24 BCD     1      20.460  27.030   9.180  1.00  0.00            
ATOM     58  H25 BCD     1      19.490  25.920   7.500  1.00  0.00            
ATOM     59  H26 BCD     1      21.400  27.610   6.380  1.00  0.00            
ATOM     60  H27 BCD     1      22.900  27.620   9.030  1.00  0.00            
ATOM     61  H28 BCD     1      24.730  28.480   7.920  1.00  0.00            
ATOM     62  H29 BCD     1      24.290  27.090   6.930  1.00  0.00            
ATOM     63  H30 BCD     1      23.370  28.470   5.430  1.00  0.00            
ATOM     64  C19 BCD     1      21.310  30.440  14.370  1.00  0.00            
ATOM     65  O16 BCD     1      21.400  29.070  14.720  1.00  0.00            
ATOM     66  C20 BCD     1      20.060  30.840  13.550  1.00  0.00            
ATOM     67  O17 BCD     1      18.890  30.830  14.410  1.00  0.00            
ATOM     68  C21 BCD     1      19.960  29.960  12.340  1.00  0.00            
ATOM     69  O18 BCD     1      18.830  30.250  11.550  1.00  0.00            
ATOM     70  C22 BCD     1      21.230  30.210  11.500  1.00  0.00            
ATOM     71  C23 BCD     1      22.530  30.040  12.320  1.00  0.00            
ATOM     72  O19 BCD     1      22.390  30.740  13.550  1.00  0.00            
ATOM     73  C24 BCD     1      23.830  30.380  11.640  1.00  0.00            
ATOM     74  O20 BCD     1      23.700  31.570  10.880  1.00  0.00            
ATOM     75  H31 BCD     1      21.350  31.120  15.230  1.00  0.00            
ATOM     76  H32 BCD     1      20.160  31.860  13.150  1.00  0.00            
ATOM     77  H33 BCD     1      18.510  29.960  14.310  1.00  0.00            
ATOM     78  H34 BCD     1      19.930  28.920  12.710  1.00  0.00            
ATOM     79  H35 BCD     1      18.750  29.590  10.860  1.00  0.00            
ATOM     80  H36 BCD     1      21.080  31.210  11.080  1.00  0.00            
ATOM     81  H37 BCD     1      22.510  28.980  12.600  1.00  0.00            
ATOM     82  H38 BCD     1      24.610  30.610  12.380  1.00  0.00            
ATOM     83  H39 BCD     1      24.180  29.640  10.920  1.00  0.00            
ATOM     84  H40 BCD     1      23.490  32.260  11.520  1.00  0.00            
ATOM     85  C25 BCD     1      21.100  26.370  17.770  1.00  0.00            
ATOM     86  O21 BCD     1      21.730  25.480  16.840  1.00  0.00            
ATOM     87  C26 BCD     1      19.770  26.930  17.240  1.00  0.00            
ATOM     88  O22 BCD     1      18.740  25.920  17.240  1.00  0.00            
ATOM     89  C27 BCD     1      19.880  27.600  15.900  1.00  0.00            
ATOM     90  O23 BCD     1      18.610  28.220  15.510  1.00  0.00            
ATOM     91  C28 BCD     1      20.980  28.670  15.990  1.00  0.00            
ATOM     92  C29 BCD     1      22.290  28.150  16.730  1.00  0.00            
ATOM     93  O24 BCD     1      21.940  27.510  17.980  1.00  0.00            
ATOM     94  C30 BCD     1      23.420  29.190  16.920  1.00  0.00            
ATOM     95  O25 BCD     1      22.990  30.380  17.580  1.00  0.00            
ATOM     96  H41 BCD     1      20.980  25.770  18.690  1.00  0.00            
ATOM     97  H42 BCD     1      19.430  27.680  17.970  1.00  0.00            
ATOM     98  H43 BCD     1      19.160  25.110  16.940  1.00  0.00            
ATOM     99  H44 BCD     1      20.270  26.910  15.140  1.00  0.00            
ATOM    100  H45 BCD     1      17.990  27.570  15.180  1.00  0.00            
ATOM    101  H46 BCD     1      20.540  29.480  16.580  1.00  0.00            
ATOM    102  H47 BCD     1      22.670  27.380  16.040  1.00  0.00            
ATOM    103  H48 BCD     1      24.370  28.860  17.350  1.00  0.00            
ATOM    104  H49 BCD     1      23.800  29.340  15.900  1.00  0.00            
ATOM    105  H50 BCD     1      22.870  30.270  18.530  1.00  0.00            
ATOM    106  C31 BCD     1      23.050  21.600  16.530  1.00  0.00            
ATOM    107  O26 BCD     1      23.560  21.910  15.230  1.00  0.00            
ATOM    108  C32 BCD     1      21.530  21.680  16.470  1.00  0.00            
ATOM    109  O27 BCD     1      20.820  20.790  15.560  1.00  0.00            
ATOM    110  C33 BCD     1      21.200  23.200  16.280  1.00  0.00            
ATOM    111  C34 BCD     1      21.930  24.080  17.290  1.00  0.00            
ATOM    112  C35 BCD     1      23.500  23.800  17.220  1.00  0.00            
ATOM    113  O28 BCD     1      23.640  22.420  17.540  1.00  0.00            
ATOM    114  C36 BCD     1      24.210  24.480  18.350  1.00  0.00            
ATOM    115  O29 BCD     1      23.510  24.510  19.630  1.00  0.00            
ATOM    116  O30 BCD     1      19.770  23.400  16.340  1.00  0.00            
ATOM    117  H51 BCD     1      23.360  20.560  16.690  1.00  0.00            
ATOM    118  H52 BCD     1      21.160  21.480  17.480  1.00  0.00            
ATOM    119  H53 BCD     1      20.220  20.310  16.140  1.00  0.00            
ATOM    120  H54 BCD     1      21.580  23.600  15.340  1.00  0.00            
ATOM    121  H55 BCD     1      19.410  22.580  16.010  1.00  0.00            
ATOM    122  H56 BCD     1      21.580  23.860  18.300  1.00  0.00            
ATOM    123  H57 BCD     1      23.960  24.020  16.240  1.00  0.00            
ATOM    124  H58 BCD     1      25.230  24.080  18.480  1.00  0.00            
ATOM    125  H59 BCD     1      24.270  25.550  18.110  1.00  0.00            
ATOM    126  H60 BCD     1      24.180  24.470  20.320  1.00  0.00            
ATOM    127  C37 BCD     1      26.170  20.380  12.430  1.00  0.00            
ATOM    128  O31 BCD     1      25.200  20.540  11.430  1.00  0.00            
ATOM    129  C38 BCD     1      25.710  19.350  13.470  1.00  0.00            
ATOM    130  O32 BCD     1      25.430  18.050  12.890  1.00  0.00            
ATOM    131  C39 BCD     1      24.500  19.970  14.180  1.00  0.00            
ATOM    132  O33 BCD     1      23.970  19.130  15.180  1.00  0.00            
ATOM    133  C40 BCD     1      24.820  21.340  14.820  1.00  0.00            
ATOM    134  C41 BCD     1      25.430  22.240  13.740  1.00  0.00            
ATOM    135  O34 BCD     1      26.490  21.590  13.100  1.00  0.00            
ATOM    136  C42 BCD     1      26.040  23.550  14.230  1.00  0.00            
ATOM    137  O35 BCD     1      26.930  23.260  15.350  1.00  0.00            
ATOM    138  H61 BCD     1      27.070  20.020  11.920  1.00  0.00            
ATOM    139  H62 BCD     1      26.500  19.170  14.210  1.00  0.00            
ATOM    140  H63 BCD     1      24.740  18.260  12.260  1.00  0.00            
ATOM    141  H64 BCD     1      23.700  20.180  13.460  1.00  0.00            
ATOM    142  H65 BCD     1      23.170  18.700  14.870  1.00  0.00            
ATOM    143  H66 BCD     1      25.460  21.300  15.710  1.00  0.00            
ATOM    144  H67 BCD     1      24.650  22.560  13.050  1.00  0.00            
ATOM    145  H68 BCD     1      26.580  23.950  13.360  1.00  0.00            
ATOM    146  H69 BCD     1      25.280  24.270  14.530  1.00  0.00            
ATOM    147  H70 BCD     1      27.340  22.420  15.110  1.00  0.00            
ATOM    148  O1  GB6     2      26.550  27.500  13.560  1.00  0.00            
ATOM    149  C1  GB6     2      25.470  26.930  13.000  1.00  0.00            
ATOM    150  C2  GB6     2      25.380  26.850  11.580  1.00  0.00            
ATOM    151  C3  GB6     2      24.260  26.130  11.050  1.00  0.00            
ATOM    152  C4  GB6     2      23.140  25.940  11.880  1.00  0.00            
ATOM    153  C5  GB6     2      21.800  25.560  11.260  1.00  0.00            
ATOM    154  C6  GB6     2      20.550  25.960  11.680  1.00  0.00            
ATOM    155  C7  GB6     2      19.320  25.640  11.090  1.00  0.00            
ATOM    156  C8  GB6     2      19.160  24.440  10.410  1.00  0.00            
ATOM    157  C9  GB6     2      17.910  24.090   9.840  1.00  0.00            
ATOM    158  O2  GB6     2      17.810  23.010   9.030  1.00  0.00            
ATOM    159  C10 GB6     2      16.780  24.880  10.020  1.00  0.00            
ATOM    160  C11 GB6     2      16.940  26.050  10.760  1.00  0.00            
ATOM    161  O3  GB6     2      15.900  26.860  10.820  1.00  0.00            
ATOM    162  C12 GB6     2      18.170  26.380  11.380  1.00  0.00            
ATOM    163  C13 GB6     2      23.240  26.240  13.290  1.00  0.00            
ATOM    164  C14 GB6     2      24.470  26.640  13.850  1.00  0.00            
ATOM    165  H1  GB6     2      26.780  28.080  12.810  1.00  0.00            
ATOM    166  H2  GB6     2      26.180  27.140  10.910  1.00  0.00            
ATOM    167  H3  GB6     2      24.240  25.830  10.010  1.00  0.00            
ATOM    168  H4  GB6     2      21.960  24.940  10.380  1.00  0.00            
ATOM    169  H5  GB6     2      20.560  26.710  12.470  1.00  0.00            
ATOM    170  H6  GB6     2      19.980  23.760  10.240  1.00  0.00            
ATOM    171  H7  GB6     2      16.890  22.740   8.910  1.00  0.00            
ATOM    172  H8  GB6     2      15.830  24.660   9.560  1.00  0.00            
ATOM    173  H9  GB6     2      16.140  27.680  11.300  1.00  0.00            
ATOM    174  H10 GB6     2      18.290  27.260  12.010  1.00  0.00            
ATOM    175  H11 GB6     2      22.350  26.360  13.890  1.00  0.00            
ATOM    176  H12 GB6     2      24.500  26.890  14.910  1.00  0.00            
TER
ENDMDL
MODEL        1
ATOM      1  C1  BCD     1      19.380  24.580   9.360  1.00  0.00            
ATOM      2  O1  BCD     1      18.030  24.190   9.690  1.00  0.00            
ATOM      3  C2  BCD     1      19.610  24.890   7.930  1.00  0.00            
ATOM      4  O2  BCD     1      18.760  25.910   7.390  1.00  0.00            
ATOM      5  C3  BCD     1      19.430  23.590   7.130  1.00  0.00            
ATOM      6  O3  BCD     1      19.470  23.660   5.710  1.00  0.00            
ATOM      7  C4  BCD     1      20.460  22.580   7.650  1.00  0.00            
ATOM      8  C5  BCD     1      20.350  22.390   9.170  1.00  0.00            
ATOM      9  O4  BCD     1      20.310  23.610   9.850  1.00  0.00            
ATOM     10  C6  BCD     1      21.510  21.510   9.660  1.00  0.00            
ATOM     11  O5  BCD     1      22.690  22.270   9.480  1.00  0.00            
ATOM     12  H1  BCD     1      19.740  25.440   9.930  1.00  0.00            
ATOM     13  H2  BCD     1      20.660  25.190   7.810  1.00  0.00            
ATOM     14  H3  BCD     1      17.930  25.760   7.850  1.00  0.00            
ATOM     15  H4  BCD     1      18.490  23.130   7.450  1.00  0.00            
ATOM     16  H5  BCD     1      19.130  22.840   5.340  1.00  0.00            
ATOM     17  H6  BCD     1      21.500  22.740   7.340  1.00  0.00            
ATOM     18  H7  BCD     1      19.410  21.850   9.370  1.00  0.00            
ATOM     19  H8  BCD     1      21.310  21.390  10.730  1.00  0.00            
ATOM     20  H9  BCD     1      21.550  20.520   9.190  1.00  0.00            
ATOM     21  H10 BCD     1      23.380  21.610   9.560  1.00  0.00            
ATOM     22  C7  BCD     1      14.560  25.120  11.350  1.00  0.00            
ATOM     23  O6  BCD     1      14.430  23.650  11.310  1.00  0.00            
ATOM     24  C8  BCD     1      14.750  25.750  10.000  1.00  0.00            
ATOM     25  O7  BCD     1      13.610  25.530   9.190  1.00  0.00            
ATOM     26  C9  BCD     1      15.950  25.170   9.290  1.00  0.00            
ATOM     27  O8  BCD     1      16.180  25.880   8.050  1.00  0.00            
ATOM     28  C10 BCD     1      17.140  25.190  10.190  1.00  0.00            
ATOM     29  C11 BCD     1      16.890  24.830  11.650  1.00  0.00            
ATOM     30  O9  BCD     1      15.690  25.440  12.140  1.00  0.00            
ATOM     31  C12 BCD     1      17.970  25.350  12.560  1.00  0.00            
ATOM     32  O10 BCD     1      18.310  26.690  12.340  1.00  0.00            
ATOM     33  H11 BCD     1      13.780  25.630  11.920  1.00  0.00            
ATOM     34  H12 BCD     1      14.920  26.800  10.260  1.00  0.00            
ATOM     35  H13 BCD     1      13.620  25.990   8.350  1.00  0.00            
ATOM     36  H14 BCD     1      15.650  24.150   9.020  1.00  0.00            
ATOM     37  H15 BCD     1      15.330  26.030   7.620  1.00  0.00            
ATOM     38  H16 BCD     1      17.700  26.130  10.140  1.00  0.00            
ATOM     39  H17 BCD     1      16.850  23.740  11.760  1.00  0.00            
ATOM     40  H18 BCD     1      17.530  25.280  13.570  1.00  0.00            
ATOM     41  H19 BCD     1      18.860  24.710  12.490  1.00  0.00            
ATOM     42  H20 BCD     1      18.860  26.980  13.070  1.00  0.00            
ATOM     43  C13 BCD     1      11.680  20.800  12.540  1.00  0.00            
ATOM     44  O11 BCD     1      12.210  19.960  11.470  1.00  0.00            
ATOM     45  C14 BCD     1      11.120  22.160  12.020  1.00  0.00            
ATOM     46  O12 BCD     1      10.080  21.790  11.140  1.00  0.00            
ATOM     47  C15 BCD     1      12.210  22.950  11.260  1.00  0.00            
ATOM     48  O13 BCD     1      11.650  24.220  10.820  1.00  0.00            
ATOM     49  C16 BCD     1      13.460  23.130  12.220  1.00  0.00            
ATOM     50  C17 BCD     1      13.930  21.770  12.770  1.00  0.00            
ATOM     51  O14 BCD     1      12.800  21.140  13.430  1.00  0.00            
ATOM     52  C18 BCD     1      15.110  21.930  13.700  1.00  0.00            
ATOM     53  O15 BCD     1      15.570  20.750  14.180  1.00  0.00            
ATOM     54  H21 BCD     1      10.870  20.360  13.120  1.00  0.00            
ATOM     55  H22 BCD     1      10.710  22.750  12.850  1.00  0.00            
ATOM     56  H23 BCD     1       9.630  22.620  10.980  1.00  0.00            
ATOM     57  H24 BCD     1      12.590  22.380  10.410  1.00  0.00            
ATOM     58  H25 BCD     1      12.210  24.640  10.160  1.00  0.00            
ATOM     59  H26 BCD     1      13.260  23.820  13.040  1.00  0.00            
ATOM     60  H27 BCD     1      14.350  21.150  11.950  1.00  0.00            
ATOM     61  H28 BCD     1      16.040  22.280  13.230  1.00  0.00            
ATOM     62  H29 BCD     1      14.900  22.720  14.430  1.00  0.00            
ATOM     63  H30 BCD     1      15.580  20.770  15.140  1.00  0.00            
ATOM     64  C19 BCD     1      12.260  15.950  10.640  1.00  0.00            
ATOM     65  O16 BCD     1      13.330  16.000   9.640  1.00  0.00            
ATOM     66  C20 BCD     1      11.000  16.760  10.320  1.00  0.00            
ATOM     67  O17 BCD     1      10.580  16.380   9.020  1.00  0.00            
ATOM     68  C21 BCD     1      11.350  18.220  10.280  1.00  0.00            
ATOM     69  O18 BCD     1      10.210  18.990   9.940  1.00  0.00            
ATOM     70  C22 BCD     1      11.810  18.600  11.680  1.00  0.00            
ATOM     71  C23 BCD     1      13.000  17.730  12.150  1.00  0.00            
ATOM     72  O19 BCD     1      12.780  16.280  11.930  1.00  0.00            
ATOM     73  C24 BCD     1      13.350  17.970  13.630  1.00  0.00            
ATOM     74  O20 BCD     1      12.200  17.810  14.390  1.00  0.00            
ATOM     75  H31 BCD     1      11.930  14.900  10.660  1.00  0.00            
ATOM     76  H32 BCD     1      10.180  16.580  11.030  1.00  0.00            
ATOM     77  H33 BCD     1      10.200  17.170   8.620  1.00  0.00            
ATOM     78  H34 BCD     1      12.220  18.480   9.660  1.00  0.00            
ATOM     79  H35 BCD     1      10.340  19.940  10.080  1.00  0.00            
ATOM     80  H36 BCD     1      11.000  18.490  12.410  1.00  0.00            
ATOM     81  H37 BCD     1      13.870  17.980  11.530  1.00  0.00            
ATOM     82  H38 BCD     1      14.110  17.240  13.940  1.00  0.00            
ATOM     83  H39 BCD     1      13.850  18.910  13.890  1.00  0.00            
ATOM     84  H40 BCD     1      11.790  16.990  14.110  1.00  0.00            
ATOM     85  C25 BCD     1      15.620  13.580   7.220  1.00  0.00            
ATOM     86  O21 BCD     1      16.540  14.730   7.070  1.00  0.00            
ATOM     87  C26 BCD     1      14.250  13.950   6.690  1.00  0.00            
ATOM     88  O22 BCD     1      14.420  14.280   5.330  1.00  0.00            
ATOM     89  C27 BCD     1      13.600  15.010   7.500  1.00  0.00            
ATOM     90  O23 BCD     1      12.250  15.150   7.040  1.00  0.00            
ATOM     91  C28 BCD     1      13.670  14.750   9.030  1.00  0.00            
ATOM     92  C29 BCD     1      15.090  14.260   9.480  1.00  0.00            
ATOM     93  O24 BCD     1      15.560  13.250   8.570  1.00  0.00            
ATOM     94  C30 BCD     1      14.940  13.560  10.830  1.00  0.00            
ATOM     95  O25 BCD     1      16.160  12.940  11.180  1.00  0.00            
ATOM     96  H41 BCD     1      16.000  12.670   6.740  1.00  0.00            
ATOM     97  H42 BCD     1      13.610  13.070   6.740  1.00  0.00            
ATOM     98  H43 BCD     1      13.550  14.230   4.910  1.00  0.00            
ATOM     99  H44 BCD     1      14.160  15.920   7.260  1.00  0.00            
ATOM    100  H45 BCD     1      11.760  15.820   7.540  1.00  0.00            
ATOM    101  H46 BCD     1      12.990  13.930   9.270  1.00  0.00            
ATOM    102  H47 BCD     1      15.870  15.030   9.480  1.00  0.00            
ATOM    103  H48 BCD     1      14.650  14.320  11.570  1.00  0.00            
ATOM    104  H49 BCD     1      14.230  12.730  10.780  1.00  0.00            
ATOM    105  H50 BCD     1      16.370  12.110  10.730  1.00  0.00            
ATOM    106  C31 BCD     1      20.280  15.680   5.670  1.00  0.00            
ATOM    107  O26 BCD     1      20.030  16.970   6.210  1.00  0.00            
ATOM    108  C32 BCD     1      19.280  15.290   4.650  1.00  0.00            
ATOM    109  O27 BCD     1      19.410  16.120   3.480  1.00  0.00            
ATOM    110  C33 BCD     1      17.830  15.300   5.180  1.00  0.00            
ATOM    111  C34 BCD     1      17.770  14.450   6.410  1.00  0.00            
ATOM    112  C35 BCD     1      18.890  14.780   7.470  1.00  0.00            
ATOM    113  O28 BCD     1      20.170  14.790   6.750  1.00  0.00            
ATOM    114  C36 BCD     1      18.960  13.800   8.620  1.00  0.00            
ATOM    115  O29 BCD     1      18.880  12.500   8.160  1.00  0.00            
ATOM    116  O30 BCD     1      16.910  14.810   4.200  1.00  0.00            
ATOM    117  H51 BCD     1      21.270  15.660   5.210  1.00  0.00            
ATOM    118  H52 BCD     1      19.530  14.240   4.470  1.00  0.00            
ATOM    119  H53 BCD     1      18.900  16.920   3.610  1.00  0.00            
ATOM    120  H54 BCD     1      17.520  16.340   5.350  1.00  0.00            
ATOM    121  H55 BCD     1      16.040  14.720   4.600  1.00  0.00            
ATOM    122  H56 BCD     1      17.810  13.420   6.030  1.00  0.00            
ATOM    123  H57 BCD     1      18.750  15.810   7.840  1.00  0.00            
ATOM    124  H58 BCD     1      19.890  14.010   9.170  1.00  0.00            
ATOM    125  H59 BCD     1      18.090  14.190   9.170  1.00  0.00            
ATOM    126  H60 BCD     1      18.500  11.920   8.830  1.00  0.00            
ATOM    127  C37 BCD     1      20.710  21.030   5.760  1.00  0.00            
ATOM    128  O31 BCD     1      20.160  21.330   7.000  1.00  0.00            
ATOM    129  C38 BCD     1      19.680  20.450   4.790  1.00  0.00            
ATOM    130  O32 BCD     1      18.560  21.290   4.830  1.00  0.00            
ATOM    131  C39 BCD     1      19.290  19.020   5.320  1.00  0.00            
ATOM    132  O33 BCD     1      18.380  18.380   4.390  1.00  0.00            
ATOM    133  C40 BCD     1      20.500  18.120   5.610  1.00  0.00            
ATOM    134  C41 BCD     1      21.500  18.790   6.460  1.00  0.00            
ATOM    135  O34 BCD     1      21.760  20.080   5.930  1.00  0.00            
ATOM    136  C42 BCD     1      22.790  18.030   6.720  1.00  0.00            
ATOM    137  O35 BCD     1      23.440  17.700   5.500  1.00  0.00            
ATOM    138  H61 BCD     1      21.220  21.840   5.230  1.00  0.00            
ATOM    139  H62 BCD     1      20.030  20.320   3.760  1.00  0.00            
ATOM    140  H63 BCD     1      18.010  21.110   4.060  1.00  0.00            
ATOM    141  H64 BCD     1      18.740  19.300   6.230  1.00  0.00            
ATOM    142  H65 BCD     1      17.480  18.580   4.650  1.00  0.00            
ATOM    143  H66 BCD     1      20.950  17.850   4.640  1.00  0.00            
ATOM    144  H67 BCD     1      21.080  18.960   7.470  1.00  0.00            
ATOM    145  H68 BCD     1      23.520  18.710   7.170  1.00  0.00            
ATOM    146  H69 BCD     1      22.700  17.100   7.300  1.00  0.00            
ATOM    147  H70 BCD     1      24.170  18.310   5.460  1.00  0.00            
ATOM    148  O1  GB6     2      20.790  16.260  11.380  1.00  0.00            
ATOM    149  C1  GB6     2      19.740  16.790  10.780  1.00  0.00            
ATOM    150  C2  GB6     2      18.470  16.480  11.170  1.00  0.00            
ATOM    151  C3  GB6     2      17.320  17.030  10.540  1.00  0.00            
ATOM    152  C4  GB6     2      17.410  17.960   9.520  1.00  0.00            
ATOM    153  C5  GB6     2      16.200  18.580   9.020  1.00  0.00            
ATOM    154  C6  GB6     2      16.050  19.730   8.270  1.00  0.00            
ATOM    155  C7  GB6     2      14.710  20.330   7.740  1.00  0.00            
ATOM    156  C8  GB6     2      13.580  19.530   7.580  1.00  0.00            
ATOM    157  C9  GB6     2      12.470  19.990   6.960  1.00  0.00            
ATOM    158  O2  GB6     2      11.560  19.060   6.650  1.00  0.00            
ATOM    159  C10 GB6     2      12.400  21.300   6.560  1.00  0.00            
ATOM    160  C11 GB6     2      13.500  22.080   6.710  1.00  0.00            
ATOM    161  O3  GB6     2      13.570  23.310   6.210  1.00  0.00            
ATOM    162  C12 GB6     2      14.680  21.610   7.260  1.00  0.00            
ATOM    163  C13 GB6     2      18.730  18.340   9.200  1.00  0.00            
ATOM    164  C14 GB6     2      19.850  17.680   9.720  1.00  0.00            
ATOM    165  H1  GB6     2      20.420  15.870  12.180  1.00  0.00            
ATOM    166  H2  GB6     2      18.340  15.770  11.990  1.00  0.00            
ATOM    167  H3  GB6     2      16.340  16.710  10.880  1.00  0.00            
ATOM    168  H4  GB6     2      15.300  18.020   9.260  1.00  0.00            
ATOM    169  H5  GB6     2      16.860  20.290   7.820  1.00  0.00            
ATOM    170  H6  GB6     2      13.630  18.510   7.960  1.00  0.00            
ATOM    171  H7  GB6     2      10.840  19.630   6.320  1.00  0.00            
ATOM    172  H8  GB6     2      11.490  21.680   6.090  1.00  0.00            
ATOM    173  H9  GB6     2      14.510  23.560   6.230  1.00  0.00            
ATOM    174  H10 GB6     2      15.590  22.210   7.240  1.00  0.00            
ATOM    175  H11 GB6     2      18.830  19.160   8.490  1.00  0.00            
ATOM    176  H12 GB6     2      20.860  17.950   9.420  1.00  0.00            
TER
ENDMDL
MODEL        1
ATOM      1  C1  BCD     1      21.230  24.000  11.620  1.00  0.00            
ATOM      2  O1  BCD     1      19.860  23.630  11.540  1.00  0.00            
ATOM      3  C2  BCD     1      21.810  24.450  10.230  1.00  0.00            
ATOM      4  O2  BCD     1      21.110  25.610   9.760  1.00  0.00            
ATOM      5  C3  BCD     1      21.910  23.290   9.270  1.00  0.00            
ATOM      6  O3  BCD     1      22.520  23.680   8.000  1.00  0.00            
ATOM      7  C4  BCD     1      22.670  22.160   9.870  1.00  0.00            
ATOM      8  C5  BCD     1      22.060  21.750  11.240  1.00  0.00            
ATOM      9  O4  BCD     1      21.980  22.890  12.170  1.00  0.00            
ATOM     10  C6  BCD     1      22.630  20.610  12.050  1.00  0.00            
ATOM     11  O5  BCD     1      23.970  20.880  12.420  1.00  0.00            
ATOM     12  H1  BCD     1      21.450  24.720  12.420  1.00  0.00            
ATOM     13  H2  BCD     1      22.860  24.780  10.270  1.00  0.00            
ATOM     14  H3  BCD     1      20.150  25.540   9.880  1.00  0.00            
ATOM     15  H4  BCD     1      20.900  22.910   9.100  1.00  0.00            
ATOM     16  H5  BCD     1      22.060  24.420   7.600  1.00  0.00            
ATOM     17  H6  BCD     1      23.730  22.440   9.930  1.00  0.00            
ATOM     18  H7  BCD     1      21.060  21.410  10.940  1.00  0.00            
ATOM     19  H8  BCD     1      21.940  20.310  12.840  1.00  0.00            
ATOM     20  H9  BCD     1      22.640  19.760  11.360  1.00  0.00            
ATOM     21  H10 BCD     1      24.450  20.080  12.650  1.00  0.00            
ATOM     22  C7  BCD     1      16.060  25.080  12.460  1.00  0.00            
ATOM     23  O6  BCD     1      15.610  23.710  12.220  1.00  0.00            
ATOM     24  C8  BCD     1      16.740  25.710  11.250  1.00  0.00            
ATOM     25  O7  BCD     1      15.710  25.810  10.240  1.00  0.00            
ATOM     26  C9  BCD     1      17.830  24.790  10.770  1.00  0.00            
ATOM     27  O8  BCD     1      18.440  25.270   9.600  1.00  0.00            
ATOM     28  C10 BCD     1      18.900  24.630  11.920  1.00  0.00            
ATOM     29  C11 BCD     1      18.220  24.310  13.220  1.00  0.00            
ATOM     30  O9  BCD     1      17.050  25.070  13.480  1.00  0.00            
ATOM     31  C12 BCD     1      19.170  24.420  14.450  1.00  0.00            
ATOM     32  O10 BCD     1      19.600  25.810  14.530  1.00  0.00            
ATOM     33  H11 BCD     1      15.320  25.790  12.860  1.00  0.00            
ATOM     34  H12 BCD     1      17.080  26.730  11.460  1.00  0.00            
ATOM     35  H13 BCD     1      15.990  26.630   9.810  1.00  0.00            
ATOM     36  H14 BCD     1      17.420  23.800  10.520  1.00  0.00            
ATOM     37  H15 BCD     1      17.860  25.120   8.850  1.00  0.00            
ATOM     38  H16 BCD     1      19.390  25.610  12.010  1.00  0.00            
ATOM     39  H17 BCD     1      18.040  23.240  13.360  1.00  0.00            
ATOM     40  H18 BCD     1      18.680  24.050  15.360  1.00  0.00            
ATOM     41  H19 BCD     1      19.990  23.720  14.260  1.00  0.00            
ATOM     42  H20 BCD     1      20.550  25.960  14.600  1.00  0.00            
ATOM     43  C13 BCD     1      12.170  21.380  12.300  1.00  0.00            
ATOM     44  O11 BCD     1      12.860  20.360  11.530  1.00  0.00            
ATOM     45  C14 BCD     1      12.120  22.630  11.420  1.00  0.00            
ATOM     46  O12 BCD     1      11.370  22.330  10.240  1.00  0.00            
ATOM     47  C15 BCD     1      13.500  23.200  11.170  1.00  0.00            
ATOM     48  O13 BCD     1      13.370  24.410  10.380  1.00  0.00            
ATOM     49  C16 BCD     1      14.240  23.370  12.490  1.00  0.00            
ATOM     50  C17 BCD     1      14.140  22.100  13.340  1.00  0.00            
ATOM     51  O14 BCD     1      12.810  21.630  13.520  1.00  0.00            
ATOM     52  C18 BCD     1      14.620  22.390  14.760  1.00  0.00            
ATOM     53  O15 BCD     1      14.820  21.240  15.480  1.00  0.00            
ATOM     54  H21 BCD     1      11.130  21.040  12.420  1.00  0.00            
ATOM     55  H22 BCD     1      11.530  23.400  11.930  1.00  0.00            
ATOM     56  H23 BCD     1      11.270  23.170   9.780  1.00  0.00            
ATOM     57  H24 BCD     1      13.950  22.410  10.550  1.00  0.00            
ATOM     58  H25 BCD     1      14.180  24.920  10.430  1.00  0.00            
ATOM     59  H26 BCD     1      13.760  24.200  13.030  1.00  0.00            
ATOM     60  H27 BCD     1      14.750  21.340  12.840  1.00  0.00            
ATOM     61  H28 BCD     1      15.550  22.960  14.650  1.00  0.00            
ATOM     62  H29 BCD     1      13.860  23.010  15.250  1.00  0.00            
ATOM     63  H30 BCD     1      14.050  20.950  15.970  1.00  0.00            
ATOM     64  C19 BCD     1      13.170  16.480  10.300  1.00  0.00            
ATOM     65  O16 BCD     1      14.510  16.670   9.750  1.00  0.00            
ATOM     66  C20 BCD     1      12.100  17.310   9.580  1.00  0.00            
ATOM     67  O17 BCD     1      12.010  17.070   8.230  1.00  0.00            
ATOM     68  C21 BCD     1      12.170  18.780  10.020  1.00  0.00            
ATOM     69  O18 BCD     1      10.980  19.490   9.660  1.00  0.00            
ATOM     70  C22 BCD     1      12.390  19.030  11.500  1.00  0.00            
ATOM     71  C23 BCD     1      13.450  18.140  12.050  1.00  0.00            
ATOM     72  O19 BCD     1      13.240  16.760  11.720  1.00  0.00            
ATOM     73  C24 BCD     1      13.570  18.170  13.560  1.00  0.00            
ATOM     74  O20 BCD     1      12.400  17.750  14.220  1.00  0.00            
ATOM     75  H31 BCD     1      12.790  15.450  10.270  1.00  0.00            
ATOM     76  H32 BCD     1      11.160  16.990  10.050  1.00  0.00            
ATOM     77  H33 BCD     1      12.890  17.210   7.880  1.00  0.00            
ATOM     78  H34 BCD     1      13.020  19.170   9.440  1.00  0.00            
ATOM     79  H35 BCD     1      11.170  20.430   9.570  1.00  0.00            
ATOM     80  H36 BCD     1      11.390  18.870  11.930  1.00  0.00            
ATOM     81  H37 BCD     1      14.390  18.490  11.610  1.00  0.00            
ATOM     82  H38 BCD     1      14.450  17.560  13.830  1.00  0.00            
ATOM     83  H39 BCD     1      13.820  19.190  13.860  1.00  0.00            
ATOM     84  H40 BCD     1      12.420  18.090  15.120  1.00  0.00            
ATOM     85  C25 BCD     1      17.090  14.750   7.040  1.00  0.00            
ATOM     86  O21 BCD     1      18.150  15.560   7.470  1.00  0.00            
ATOM     87  C26 BCD     1      15.930  15.600   6.430  1.00  0.00            
ATOM     88  O22 BCD     1      16.560  16.400   5.330  1.00  0.00            
ATOM     89  C27 BCD     1      15.480  16.560   7.500  1.00  0.00            
ATOM     90  O23 BCD     1      14.360  17.400   7.050  1.00  0.00            
ATOM     91  C28 BCD     1      14.900  15.730   8.680  1.00  0.00            
ATOM     92  C29 BCD     1      16.010  14.790   9.190  1.00  0.00            
ATOM     93  O24 BCD     1      16.540  14.030   8.160  1.00  0.00            
ATOM     94  C30 BCD     1      15.350  13.900  10.170  1.00  0.00            
ATOM     95  O25 BCD     1      16.270  13.070  10.760  1.00  0.00            
ATOM     96  H41 BCD     1      17.430  14.030   6.270  1.00  0.00            
ATOM     97  H42 BCD     1      15.060  15.020   6.090  1.00  0.00            
ATOM     98  H43 BCD     1      16.820  15.800   4.620  1.00  0.00            
ATOM     99  H44 BCD     1      16.310  17.190   7.850  1.00  0.00            
ATOM    100  H45 BCD     1      14.670  17.990   6.360  1.00  0.00            
ATOM    101  H46 BCD     1      14.030  15.170   8.340  1.00  0.00            
ATOM    102  H47 BCD     1      16.800  15.300   9.760  1.00  0.00            
ATOM    103  H48 BCD     1      14.800  14.440  10.950  1.00  0.00            
ATOM    104  H49 BCD     1      14.690  13.220   9.600  1.00  0.00            
ATOM    105  H50 BCD     1      15.890  12.630  11.520  1.00  0.00            
ATOM    106  C31 BCD     1      22.250  15.780   7.670  1.00  0.00            
ATOM    107  O26 BCD     1      22.050  17.150   7.850  1.00  0.00            
ATOM    108  C32 BCD     1      21.690  15.340   6.350  1.00  0.00            
ATOM    109  O27 BCD     1      22.580  15.840   5.370  1.00  0.00            
ATOM    110  C33 BCD     1      20.200  15.690   6.210  1.00  0.00            
ATOM    111  C34 BCD     1      19.450  14.960   7.350  1.00  0.00            
ATOM    112  C35 BCD     1      20.140  15.150   8.690  1.00  0.00            
ATOM    113  O28 BCD     1      21.570  15.080   8.670  1.00  0.00            
ATOM    114  C36 BCD     1      19.590  14.250   9.790  1.00  0.00            
ATOM    115  O29 BCD     1      19.880  12.960   9.430  1.00  0.00            
ATOM    116  O30 BCD     1      19.650  15.350   4.910  1.00  0.00            
ATOM    117  H51 BCD     1      23.310  15.520   7.610  1.00  0.00            
ATOM    118  H52 BCD     1      21.720  14.240   6.380  1.00  0.00            
ATOM    119  H53 BCD     1      22.490  16.800   5.420  1.00  0.00            
ATOM    120  H54 BCD     1      20.130  16.770   6.360  1.00  0.00            
ATOM    121  H55 BCD     1      18.850  15.850   4.750  1.00  0.00            
ATOM    122  H56 BCD     1      19.480  13.880   7.170  1.00  0.00            
ATOM    123  H57 BCD     1      20.000  16.200   8.940  1.00  0.00            
ATOM    124  H58 BCD     1      20.120  14.500  10.720  1.00  0.00            
ATOM    125  H59 BCD     1      18.520  14.440   9.910  1.00  0.00            
ATOM    126  H60 BCD     1      19.020  12.530   9.430  1.00  0.00            
ATOM    127  C37 BCD     1      23.710  20.720   8.260  1.00  0.00            
ATOM    128  O31 BCD     1      22.520  20.970   8.990  1.00  0.00            
ATOM    129  C38 BCD     1      23.390  20.410   6.830  1.00  0.00            
ATOM    130  O32 BCD     1      22.720  21.530   6.170  1.00  0.00            
ATOM    131  C39 BCD     1      22.460  19.180   6.860  1.00  0.00            
ATOM    132  O33 BCD     1      22.160  18.670   5.530  1.00  0.00            
ATOM    133  C40 BCD     1      23.070  18.010   7.590  1.00  0.00            
ATOM    134  C41 BCD     1      23.670  18.430   9.010  1.00  0.00            
ATOM    135  O34 BCD     1      24.450  19.650   8.840  1.00  0.00            
ATOM    136  C42 BCD     1      24.510  17.330   9.680  1.00  0.00            
ATOM    137  O35 BCD     1      25.630  17.070   8.990  1.00  0.00            
ATOM    138  H61 BCD     1      24.370  21.590   8.330  1.00  0.00            
ATOM    139  H62 BCD     1      24.310  20.120   6.310  1.00  0.00            
ATOM    140  H63 BCD     1      22.820  22.320   6.710  1.00  0.00            
ATOM    141  H64 BCD     1      21.560  19.520   7.380  1.00  0.00            
ATOM    142  H65 BCD     1      21.540  19.270   5.120  1.00  0.00            
ATOM    143  H66 BCD     1      23.950  17.610   7.060  1.00  0.00            
ATOM    144  H67 BCD     1      22.820  18.620   9.670  1.00  0.00            
ATOM    145  H68 BCD     1      24.890  17.730  10.630  1.00  0.00            
ATOM    146  H69 BCD     1      23.890  16.440   9.800  1.00  0.00            
ATOM    147  H70 BCD     1      25.910  17.970   8.830  1.00  0.00            
ATOM    148  O1  GB6     2      20.650  16.270  13.120  1.00  0.00            
ATOM    149  C1  GB6     2      19.780  16.920  12.310  1.00  0.00            
ATOM    150  C2  GB6     2      18.380  16.740  12.490  1.00  0.00            
ATOM    151  C3  GB6     2      17.610  17.530  11.630  1.00  0.00            
ATOM    152  C4  GB6     2      18.110  18.300  10.610  1.00  0.00            
ATOM    153  C5  GB6     2      17.150  19.060   9.720  1.00  0.00            
ATOM    154  C6  GB6     2      17.280  20.300   9.180  1.00  0.00            
ATOM    155  C7  GB6     2      16.370  21.170   8.450  1.00  0.00            
ATOM    156  C8  GB6     2      15.070  20.730   8.150  1.00  0.00            
ATOM    157  C9  GB6     2      14.180  21.550   7.500  1.00  0.00            
ATOM    158  O2  GB6     2      12.950  21.100   7.420  1.00  0.00            
ATOM    159  C10 GB6     2      14.560  22.820   7.170  1.00  0.00            
ATOM    160  C11 GB6     2      15.800  23.320   7.530  1.00  0.00            
ATOM    161  O3  GB6     2      16.030  24.570   7.400  1.00  0.00            
ATOM    162  C12 GB6     2      16.710  22.500   8.190  1.00  0.00            
ATOM    163  C13 GB6     2      19.540  18.340  10.400  1.00  0.00            
ATOM    164  C14 GB6     2      20.360  17.640  11.270  1.00  0.00            
ATOM    165  H1  GB6     2      20.190  15.980  13.930  1.00  0.00            
ATOM    166  H2  GB6     2      18.000  16.090  13.280  1.00  0.00            
ATOM    167  H3  GB6     2      16.530  17.560  11.700  1.00  0.00            
ATOM    168  H4  GB6     2      16.190  18.570   9.560  1.00  0.00            
ATOM    169  H5  GB6     2      18.190  20.850   9.420  1.00  0.00            
ATOM    170  H6  GB6     2      14.850  19.700   8.390  1.00  0.00            
ATOM    171  H7  GB6     2      12.470  21.930   7.260  1.00  0.00            
ATOM    172  H8  GB6     2      13.750  23.430   6.770  1.00  0.00            
ATOM    173  H9  GB6     2      15.510  24.880   6.640  1.00  0.00            
ATOM    174  H10 GB6     2      17.720  22.770   8.470  1.00  0.00            
ATOM    175  H11 GB6     2      19.960  18.920   9.590  1.00  0.00            
ATOM    176  H12 GB6     2      21.450  17.640  11.210  1.00  0.00            
TER
ENDMDL
MODEL        1
ATOM      1  C1  BCD     1      23.040  19.850  10.990  1.00  0.00            
ATOM      2  O1  BCD     1      21.990  19.820  11.990  1.00  0.00            
ATOM      3  C2  BCD     1      23.130  18.460  10.340  1.00  0.00            
ATOM      4  O2  BCD     1      21.850  18.180   9.620  1.00  0.00            
ATOM      5  C3  BCD     1      23.420  17.440  11.350  1.00  0.00            
ATOM      6  O3  BCD     1      23.780  16.280  10.650  1.00  0.00            
ATOM      7  C4  BCD     1      24.520  17.800  12.280  1.00  0.00            
ATOM      8  C5  BCD     1      24.540  19.250  12.740  1.00  0.00            
ATOM      9  O4  BCD     1      24.300  20.110  11.610  1.00  0.00            
ATOM     10  C6  BCD     1      25.900  19.590  13.420  1.00  0.00            
ATOM     11  O5  BCD     1      26.970  19.550  12.450  1.00  0.00            
ATOM     12  H1  BCD     1      22.830  20.590  10.210  1.00  0.00            
ATOM     13  H2  BCD     1      23.990  18.470   9.660  1.00  0.00            
ATOM     14  H3  BCD     1      22.060  17.340   9.200  1.00  0.00            
ATOM     15  H4  BCD     1      22.510  17.270  11.930  1.00  0.00            
ATOM     16  H5  BCD     1      23.980  15.580  11.270  1.00  0.00            
ATOM     17  H6  BCD     1      25.480  17.720  11.750  1.00  0.00            
ATOM     18  H7  BCD     1      23.690  19.270  13.430  1.00  0.00            
ATOM     19  H8  BCD     1      25.910  20.530  13.990  1.00  0.00            
ATOM     20  H9  BCD     1      26.100  18.860  14.200  1.00  0.00            
ATOM     21  H10 BCD     1      26.960  20.330  11.890  1.00  0.00            
ATOM     22  C7  BCD     1      18.850  22.370  13.030  1.00  0.00            
ATOM     23  O6  BCD     1      18.550  21.310  13.980  1.00  0.00            
ATOM     24  C8  BCD     1      18.710  21.700  11.600  1.00  0.00            
ATOM     25  O7  BCD     1      17.370  21.240  11.330  1.00  0.00            
ATOM     26  C9  BCD     1      19.740  20.530  11.560  1.00  0.00            
ATOM     27  O8  BCD     1      19.740  19.940  10.240  1.00  0.00            
ATOM     28  C10 BCD     1      21.190  21.030  11.920  1.00  0.00            
ATOM     29  C11 BCD     1      21.170  21.700  13.220  1.00  0.00            
ATOM     30  O9  BCD     1      20.190  22.730  13.280  1.00  0.00            
ATOM     31  C12 BCD     1      22.510  22.230  13.550  1.00  0.00            
ATOM     32  O10 BCD     1      22.800  23.470  12.870  1.00  0.00            
ATOM     33  H11 BCD     1      18.220  23.270  13.110  1.00  0.00            
ATOM     34  H12 BCD     1      18.940  22.500  10.890  1.00  0.00            
ATOM     35  H13 BCD     1      17.230  20.600  12.030  1.00  0.00            
ATOM     36  H14 BCD     1      19.490  19.730  12.270  1.00  0.00            
ATOM     37  H15 BCD     1      20.470  19.320  10.160  1.00  0.00            
ATOM     38  H16 BCD     1      21.540  21.720  11.140  1.00  0.00            
ATOM     39  H17 BCD     1      21.010  20.870  13.920  1.00  0.00            
ATOM     40  H18 BCD     1      22.550  22.500  14.620  1.00  0.00            
ATOM     41  H19 BCD     1      23.310  21.470  13.460  1.00  0.00            
ATOM     42  H20 BCD     1      21.960  23.940  12.910  1.00  0.00            
ATOM     43  C13 BCD     1      15.790  20.650  16.910  1.00  0.00            
ATOM     44  O11 BCD     1      16.720  19.980  17.770  1.00  0.00            
ATOM     45  C14 BCD     1      15.580  19.810  15.680  1.00  0.00            
ATOM     46  O12 BCD     1      15.300  18.480  15.970  1.00  0.00            
ATOM     47  C15 BCD     1      16.820  19.960  14.750  1.00  0.00            
ATOM     48  O13 BCD     1      16.670  19.270  13.490  1.00  0.00            
ATOM     49  C16 BCD     1      17.240  21.420  14.470  1.00  0.00            
ATOM     50  C17 BCD     1      17.290  22.120  15.850  1.00  0.00            
ATOM     51  O14 BCD     1      16.080  21.990  16.560  1.00  0.00            
ATOM     52  C18 BCD     1      17.550  23.620  15.660  1.00  0.00            
ATOM     53  O15 BCD     1      16.470  24.320  14.950  1.00  0.00            
ATOM     54  H21 BCD     1      14.860  20.720  17.480  1.00  0.00            
ATOM     55  H22 BCD     1      14.770  20.260  15.090  1.00  0.00            
ATOM     56  H23 BCD     1      15.930  18.190  16.640  1.00  0.00            
ATOM     57  H24 BCD     1      17.690  19.600  15.300  1.00  0.00            
ATOM     58  H25 BCD     1      15.860  18.760  13.530  1.00  0.00            
ATOM     59  H26 BCD     1      16.500  21.780  13.730  1.00  0.00            
ATOM     60  H27 BCD     1      18.110  21.730  16.460  1.00  0.00            
ATOM     61  H28 BCD     1      17.470  24.090  16.660  1.00  0.00            
ATOM     62  H29 BCD     1      18.570  23.740  15.280  1.00  0.00            
ATOM     63  H30 BCD     1      15.700  24.340  15.530  1.00  0.00            
ATOM     64  C19 BCD     1      17.650  18.950  21.650  1.00  0.00            
ATOM     65  O16 BCD     1      18.350  17.890  21.100  1.00  0.00            
ATOM     66  C20 BCD     1      16.200  18.920  21.250  1.00  0.00            
ATOM     67  O17 BCD     1      15.720  17.690  21.830  1.00  0.00            
ATOM     68  C21 BCD     1      16.040  19.000  19.740  1.00  0.00            
ATOM     69  O18 BCD     1      14.660  18.920  19.420  1.00  0.00            
ATOM     70  C22 BCD     1      16.640  20.250  19.200  1.00  0.00            
ATOM     71  C23 BCD     1      18.070  20.410  19.760  1.00  0.00            
ATOM     72  O19 BCD     1      18.090  20.210  21.160  1.00  0.00            
ATOM     73  C24 BCD     1      18.640  21.800  19.480  1.00  0.00            
ATOM     74  O20 BCD     1      17.720  22.740  20.020  1.00  0.00            
ATOM     75  H31 BCD     1      17.660  18.930  22.750  1.00  0.00            
ATOM     76  H32 BCD     1      15.610  19.770  21.620  1.00  0.00            
ATOM     77  H33 BCD     1      16.380  17.050  21.570  1.00  0.00            
ATOM     78  H34 BCD     1      16.540  18.150  19.240  1.00  0.00            
ATOM     79  H35 BCD     1      14.370  18.060  19.750  1.00  0.00            
ATOM     80  H36 BCD     1      16.070  21.180  19.310  1.00  0.00            
ATOM     81  H37 BCD     1      18.700  19.570  19.430  1.00  0.00            
ATOM     82  H38 BCD     1      19.660  21.990  19.820  1.00  0.00            
ATOM     83  H39 BCD     1      18.610  22.000  18.400  1.00  0.00            
ATOM     84  H40 BCD     1      17.990  23.620  19.740  1.00  0.00            
ATOM     85  C25 BCD     1      21.160  15.040  22.070  1.00  0.00            
ATOM     86  O21 BCD     1      21.360  15.000  20.680  1.00  0.00            
ATOM     87  C26 BCD     1      19.760  14.640  22.330  1.00  0.00            
ATOM     88  O22 BCD     1      19.540  13.290  21.900  1.00  0.00            
ATOM     89  C27 BCD     1      18.690  15.620  21.650  1.00  0.00            
ATOM     90  O23 BCD     1      17.310  15.320  21.930  1.00  0.00            
ATOM     91  C28 BCD     1      19.080  17.060  21.990  1.00  0.00            
ATOM     92  C29 BCD     1      20.500  17.330  21.830  1.00  0.00            
ATOM     93  O24 BCD     1      21.290  16.370  22.540  1.00  0.00            
ATOM     94  C30 BCD     1      20.900  18.640  22.510  1.00  0.00            
ATOM     95  O25 BCD     1      22.110  19.200  22.210  1.00  0.00            
ATOM     96  H41 BCD     1      21.880  14.440  22.630  1.00  0.00            
ATOM     97  H42 BCD     1      19.650  14.680  23.420  1.00  0.00            
ATOM     98  H43 BCD     1      19.580  13.200  20.940  1.00  0.00            
ATOM     99  H44 BCD     1      18.800  15.690  20.560  1.00  0.00            
ATOM    100  H45 BCD     1      17.170  14.370  21.930  1.00  0.00            
ATOM    101  H46 BCD     1      18.790  17.240  23.030  1.00  0.00            
ATOM    102  H47 BCD     1      20.800  17.340  20.770  1.00  0.00            
ATOM    103  H48 BCD     1      20.200  19.450  22.240  1.00  0.00            
ATOM    104  H49 BCD     1      20.730  18.490  23.590  1.00  0.00            
ATOM    105  H50 BCD     1      22.010  20.160  22.250  1.00  0.00            
ATOM    106  C31 BCD     1      23.970  13.380  17.940  1.00  0.00            
ATOM    107  O26 BCD     1      23.800  14.440  17.010  1.00  0.00            
ATOM    108  C32 BCD     1      22.620  12.580  18.180  1.00  0.00            
ATOM    109  O27 BCD     1      22.170  11.970  16.970  1.00  0.00            
ATOM    110  C33 BCD     1      21.640  13.490  18.950  1.00  0.00            
ATOM    111  C34 BCD     1      22.310  14.050  20.270  1.00  0.00            
ATOM    112  C35 BCD     1      23.680  14.710  20.050  1.00  0.00            
ATOM    113  O28 BCD     1      24.490  13.790  19.220  1.00  0.00            
ATOM    114  C36 BCD     1      24.480  15.030  21.300  1.00  0.00            
ATOM    115  O29 BCD     1      24.780  13.830  22.010  1.00  0.00            
ATOM    116  O30 BCD     1      20.370  12.780  19.240  1.00  0.00            
ATOM    117  H51 BCD     1      24.600  12.630  17.450  1.00  0.00            
ATOM    118  H52 BCD     1      22.820  11.790  18.910  1.00  0.00            
ATOM    119  H53 BCD     1      21.610  11.260  17.280  1.00  0.00            
ATOM    120  H54 BCD     1      21.380  14.400  18.390  1.00  0.00            
ATOM    121  H55 BCD     1      19.860  12.820  18.430  1.00  0.00            
ATOM    122  H56 BCD     1      22.420  13.250  21.010  1.00  0.00            
ATOM    123  H57 BCD     1      23.480  15.610  19.450  1.00  0.00            
ATOM    124  H58 BCD     1      25.410  15.560  21.080  1.00  0.00            
ATOM    125  H59 BCD     1      23.820  15.580  21.990  1.00  0.00            
ATOM    126  H60 BCD     1      25.060  14.050  22.900  1.00  0.00            
ATOM    127  C37 BCD     1      25.660  16.090  13.600  1.00  0.00            
ATOM    128  O31 BCD     1      24.500  16.890  13.420  1.00  0.00            
ATOM    129  C38 BCD     1      25.330  14.590  13.460  1.00  0.00            
ATOM    130  O32 BCD     1      24.700  14.310  12.160  1.00  0.00            
ATOM    131  C39 BCD     1      24.280  14.160  14.610  1.00  0.00            
ATOM    132  O33 BCD     1      24.020  12.750  14.540  1.00  0.00            
ATOM    133  C40 BCD     1      24.770  14.640  15.970  1.00  0.00            
ATOM    134  C41 BCD     1      25.080  16.060  15.970  1.00  0.00            
ATOM    135  O34 BCD     1      26.050  16.280  14.940  1.00  0.00            
ATOM    136  C42 BCD     1      25.840  16.540  17.300  1.00  0.00            
ATOM    137  O35 BCD     1      26.330  17.830  17.200  1.00  0.00            
ATOM    138  H61 BCD     1      26.430  16.540  12.970  1.00  0.00            
ATOM    139  H62 BCD     1      26.220  13.950  13.520  1.00  0.00            
ATOM    140  H63 BCD     1      24.240  13.520  12.450  1.00  0.00            
ATOM    141  H64 BCD     1      23.330  14.690  14.470  1.00  0.00            
ATOM    142  H65 BCD     1      23.510  12.550  15.330  1.00  0.00            
ATOM    143  H66 BCD     1      25.700  14.090  16.190  1.00  0.00            
ATOM    144  H67 BCD     1      24.170  16.660  15.820  1.00  0.00            
ATOM    145  H68 BCD     1      25.180  16.500  18.180  1.00  0.00            
ATOM    146  H69 BCD     1      26.660  15.870  17.540  1.00  0.00            
ATOM    147  H70 BCD     1      25.530  18.360  17.110  1.00  0.00            
ATOM    148  O1  GB6     2      21.500  19.620  18.550  1.00  0.00            
ATOM    149  C1  GB6     2      21.290  18.880  17.470  1.00  0.00            
ATOM    150  C2  GB6     2      20.530  19.280  16.320  1.00  0.00            
ATOM    151  C3  GB6     2      20.170  18.390  15.330  1.00  0.00            
ATOM    152  C4  GB6     2      20.590  17.080  15.400  1.00  0.00            
ATOM    153  C5  GB6     2      20.370  16.300  14.240  1.00  0.00            
ATOM    154  C6  GB6     2      19.900  16.610  13.000  1.00  0.00            
ATOM    155  C7  GB6     2      19.600  15.770  11.810  1.00  0.00            
ATOM    156  C8  GB6     2      20.040  14.460  11.660  1.00  0.00            
ATOM    157  C9  GB6     2      19.740  13.720  10.470  1.00  0.00            
ATOM    158  O2  GB6     2      20.160  12.430  10.390  1.00  0.00            
ATOM    159  C10 GB6     2      19.270  14.380   9.370  1.00  0.00            
ATOM    160  C11 GB6     2      19.010  15.730   9.480  1.00  0.00            
ATOM    161  O3  GB6     2      18.310  16.310   8.510  1.00  0.00            
ATOM    162  C12 GB6     2      19.160  16.420  10.660  1.00  0.00            
ATOM    163  C13 GB6     2      21.200  16.620  16.570  1.00  0.00            
ATOM    164  C14 GB6     2      21.620  17.540  17.530  1.00  0.00            
ATOM    165  H1  GB6     2      22.100  19.110  19.120  1.00  0.00            
ATOM    166  H2  GB6     2      20.100  20.280  16.260  1.00  0.00            
ATOM    167  H3  GB6     2      19.540  18.780  14.540  1.00  0.00            
ATOM    168  H4  GB6     2      20.720  15.280  14.390  1.00  0.00            
ATOM    169  H5  GB6     2      19.560  17.630  12.800  1.00  0.00            
ATOM    170  H6  GB6     2      20.490  13.930  12.500  1.00  0.00            
ATOM    171  H7  GB6     2      20.190  12.300   9.430  1.00  0.00            
ATOM    172  H8  GB6     2      19.160  13.970   8.370  1.00  0.00            
ATOM    173  H9  GB6     2      18.070  15.590   7.900  1.00  0.00            
ATOM    174  H10 GB6     2      18.800  17.450  10.630  1.00  0.00            
ATOM    175  H11 GB6     2      21.380  15.560  16.690  1.00  0.00            
ATOM    176  H12 GB6     2      22.040  17.060  18.410  1.00  0.00            
TER
ENDMDL
MODEL        1
ATOM      1  C1  BCD     1      21.910  21.530  12.310  1.00  0.00            
ATOM      2  O1  BCD     1      20.480  21.580  12.270  1.00  0.00            
ATOM      3  C2  BCD     1      22.490  20.450  11.450  1.00  0.00            
ATOM      4  O2  BCD     1      22.090  20.660  10.140  1.00  0.00            
ATOM      5  C3  BCD     1      22.160  19.010  11.930  1.00  0.00            
ATOM      6  O3  BCD     1      22.850  18.170  11.070  1.00  0.00            
ATOM      7  C4  BCD     1      22.640  18.890  13.370  1.00  0.00            
ATOM      8  C5  BCD     1      21.890  19.920  14.120  1.00  0.00            
ATOM      9  O4  BCD     1      22.240  21.280  13.680  1.00  0.00            
ATOM     10  C6  BCD     1      21.990  19.750  15.620  1.00  0.00            
ATOM     11  O5  BCD     1      23.300  20.040  16.090  1.00  0.00            
ATOM     12  H1  BCD     1      22.310  22.510  12.060  1.00  0.00            
ATOM     13  H2  BCD     1      23.580  20.490  11.430  1.00  0.00            
ATOM     14  H3  BCD     1      22.330  19.850   9.670  1.00  0.00            
ATOM     15  H4  BCD     1      21.110  18.710  11.910  1.00  0.00            
ATOM     16  H5  BCD     1      22.730  17.240  11.270  1.00  0.00            
ATOM     17  H6  BCD     1      23.720  19.050  13.450  1.00  0.00            
ATOM     18  H7  BCD     1      20.820  19.750  13.920  1.00  0.00            
ATOM     19  H8  BCD     1      21.340  20.480  16.120  1.00  0.00            
ATOM     20  H9  BCD     1      21.560  18.780  15.890  1.00  0.00            
ATOM     21  H10 BCD     1      23.470  19.670  16.970  1.00  0.00            
ATOM     22  C7  BCD     1      17.280  23.760  13.180  1.00  0.00            
ATOM     23  O6  BCD     1      16.790  22.600  13.870  1.00  0.00            
ATOM     24  C8  BCD     1      17.460  23.560  11.690  1.00  0.00            
ATOM     25  O7  BCD     1      16.190  23.260  11.030  1.00  0.00            
ATOM     26  C9  BCD     1      18.540  22.470  11.460  1.00  0.00            
ATOM     27  O8  BCD     1      18.810  22.210  10.080  1.00  0.00            
ATOM     28  C10 BCD     1      19.820  22.830  12.180  1.00  0.00            
ATOM     29  C11 BCD     1      19.630  23.370  13.630  1.00  0.00            
ATOM     30  O9  BCD     1      18.480  24.290  13.690  1.00  0.00            
ATOM     31  C12 BCD     1      20.810  24.090  14.130  1.00  0.00            
ATOM     32  O10 BCD     1      21.050  25.110  13.190  1.00  0.00            
ATOM     33  H11 BCD     1      16.530  24.550  13.340  1.00  0.00            
ATOM     34  H12 BCD     1      17.930  24.440  11.240  1.00  0.00            
ATOM     35  H13 BCD     1      15.660  22.600  11.480  1.00  0.00            
ATOM     36  H14 BCD     1      18.070  21.550  11.810  1.00  0.00            
ATOM     37  H15 BCD     1      18.750  21.260   9.970  1.00  0.00            
ATOM     38  H16 BCD     1      20.410  23.500  11.550  1.00  0.00            
ATOM     39  H17 BCD     1      19.330  22.480  14.200  1.00  0.00            
ATOM     40  H18 BCD     1      20.600  24.650  15.050  1.00  0.00            
ATOM     41  H19 BCD     1      21.730  23.490  14.110  1.00  0.00            
ATOM     42  H20 BCD     1      20.230  25.590  13.050  1.00  0.00            
ATOM     43  C13 BCD     1      13.270  21.830  15.810  1.00  0.00            
ATOM     44  O11 BCD     1      13.810  20.680  16.410  1.00  0.00            
ATOM     45  C14 BCD     1      13.220  21.650  14.330  1.00  0.00            
ATOM     46  O12 BCD     1      12.520  20.480  14.060  1.00  0.00            
ATOM     47  C15 BCD     1      14.650  21.550  13.780  1.00  0.00            
ATOM     48  O13 BCD     1      14.690  21.600  12.380  1.00  0.00            
ATOM     49  C16 BCD     1      15.440  22.710  14.340  1.00  0.00            
ATOM     50  C17 BCD     1      15.390  22.870  15.850  1.00  0.00            
ATOM     51  O14 BCD     1      14.050  22.900  16.210  1.00  0.00            
ATOM     52  C18 BCD     1      16.120  24.140  16.400  1.00  0.00            
ATOM     53  O15 BCD     1      15.370  25.300  15.980  1.00  0.00            
ATOM     54  H21 BCD     1      12.310  22.080  16.280  1.00  0.00            
ATOM     55  H22 BCD     1      12.660  22.520  13.940  1.00  0.00            
ATOM     56  H23 BCD     1      12.680  19.960  14.860  1.00  0.00            
ATOM     57  H24 BCD     1      15.100  20.670  14.250  1.00  0.00            
ATOM     58  H25 BCD     1      14.440  20.750  12.000  1.00  0.00            
ATOM     59  H26 BCD     1      15.010  23.620  13.900  1.00  0.00            
ATOM     60  H27 BCD     1      15.910  21.970  16.230  1.00  0.00            
ATOM     61  H28 BCD     1      16.070  23.960  17.480  1.00  0.00            
ATOM     62  H29 BCD     1      17.180  24.070  16.130  1.00  0.00            
ATOM     63  H30 BCD     1      14.610  25.040  15.450  1.00  0.00            
ATOM     64  C19 BCD     1      13.200  17.890  19.360  1.00  0.00            
ATOM     65  O16 BCD     1      14.410  17.230  18.940  1.00  0.00            
ATOM     66  C20 BCD     1      12.100  17.970  18.360  1.00  0.00            
ATOM     67  O17 BCD     1      11.720  16.710  17.920  1.00  0.00            
ATOM     68  C21 BCD     1      12.560  18.790  17.110  1.00  0.00            
ATOM     69  O18 BCD     1      11.410  19.080  16.270  1.00  0.00            
ATOM     70  C22 BCD     1      13.140  20.150  17.520  1.00  0.00            
ATOM     71  C23 BCD     1      14.110  20.030  18.700  1.00  0.00            
ATOM     72  O19 BCD     1      13.490  19.220  19.750  1.00  0.00            
ATOM     73  C24 BCD     1      14.480  21.330  19.350  1.00  0.00            
ATOM     74  O20 BCD     1      13.280  22.080  19.650  1.00  0.00            
ATOM     75  H31 BCD     1      12.880  17.420  20.300  1.00  0.00            
ATOM     76  H32 BCD     1      11.280  18.500  18.860  1.00  0.00            
ATOM     77  H33 BCD     1      10.900  16.880  17.460  1.00  0.00            
ATOM     78  H34 BCD     1      13.300  18.170  16.580  1.00  0.00            
ATOM     79  H35 BCD     1      10.640  19.410  16.740  1.00  0.00            
ATOM     80  H36 BCD     1      12.330  20.840  17.800  1.00  0.00            
ATOM     81  H37 BCD     1      14.960  19.530  18.230  1.00  0.00            
ATOM     82  H38 BCD     1      15.000  21.080  20.290  1.00  0.00            
ATOM     83  H39 BCD     1      15.090  21.830  18.600  1.00  0.00            
ATOM     84  H40 BCD     1      12.700  21.610  20.250  1.00  0.00            
ATOM     85  C25 BCD     1      16.880  13.930  19.800  1.00  0.00            
ATOM     86  O21 BCD     1      17.660  14.270  18.640  1.00  0.00            
ATOM     87  C26 BCD     1      15.450  13.710  19.350  1.00  0.00            
ATOM     88  O22 BCD     1      15.360  12.590  18.460  1.00  0.00            
ATOM     89  C27 BCD     1      14.790  14.930  18.730  1.00  0.00            
ATOM     90  O23 BCD     1      13.380  14.640  18.630  1.00  0.00            
ATOM     91  C28 BCD     1      14.930  16.120  19.620  1.00  0.00            
ATOM     92  C29 BCD     1      16.390  16.380  20.050  1.00  0.00            
ATOM     93  O24 BCD     1      16.850  15.110  20.620  1.00  0.00            
ATOM     94  C30 BCD     1      16.500  17.530  21.010  1.00  0.00            
ATOM     95  O25 BCD     1      17.890  17.720  21.330  1.00  0.00            
ATOM     96  H41 BCD     1      17.340  13.110  20.370  1.00  0.00            
ATOM     97  H42 BCD     1      14.890  13.410  20.250  1.00  0.00            
ATOM     98  H43 BCD     1      14.500  12.470  18.040  1.00  0.00            
ATOM     99  H44 BCD     1      15.200  15.120  17.730  1.00  0.00            
ATOM    100  H45 BCD     1      12.920  15.440  18.330  1.00  0.00            
ATOM    101  H46 BCD     1      14.410  16.010  20.570  1.00  0.00            
ATOM    102  H47 BCD     1      16.850  16.570  19.070  1.00  0.00            
ATOM    103  H48 BCD     1      16.120  18.410  20.470  1.00  0.00            
ATOM    104  H49 BCD     1      15.850  17.330  21.860  1.00  0.00            
ATOM    105  H50 BCD     1      18.360  16.940  21.620  1.00  0.00            
ATOM    106  C31 BCD     1      21.220  13.360  17.020  1.00  0.00            
ATOM    107  O26 BCD     1      21.300  14.530  16.260  1.00  0.00            
ATOM    108  C32 BCD     1      20.020  12.500  16.510  1.00  0.00            
ATOM    109  O27 BCD     1      20.050  12.110  15.150  1.00  0.00            
ATOM    110  C33 BCD     1      18.740  13.180  16.940  1.00  0.00            
ATOM    111  C34 BCD     1      18.770  13.510  18.440  1.00  0.00            
ATOM    112  C35 BCD     1      20.020  14.280  18.830  1.00  0.00            
ATOM    113  O28 BCD     1      21.150  13.560  18.420  1.00  0.00            
ATOM    114  C36 BCD     1      20.140  14.640  20.230  1.00  0.00            
ATOM    115  O29 BCD     1      20.150  13.500  21.040  1.00  0.00            
ATOM    116  O30 BCD     1      17.640  12.330  16.680  1.00  0.00            
ATOM    117  H51 BCD     1      22.110  12.740  16.870  1.00  0.00            
ATOM    118  H52 BCD     1      20.020  11.570  17.100  1.00  0.00            
ATOM    119  H53 BCD     1      19.160  11.950  14.820  1.00  0.00            
ATOM    120  H54 BCD     1      18.680  14.120  16.370  1.00  0.00            
ATOM    121  H55 BCD     1      16.910  12.610  17.240  1.00  0.00            
ATOM    122  H56 BCD     1      18.710  12.560  19.000  1.00  0.00            
ATOM    123  H57 BCD     1      19.980  15.180  18.200  1.00  0.00            
ATOM    124  H58 BCD     1      21.040  15.250  20.420  1.00  0.00            
ATOM    125  H59 BCD     1      19.270  15.260  20.490  1.00  0.00            
ATOM    126  H60 BCD     1      20.290  13.790  21.950  1.00  0.00            
ATOM    127  C37 BCD     1      23.640  16.750  13.890  1.00  0.00            
ATOM    128  O31 BCD     1      22.510  17.560  13.710  1.00  0.00            
ATOM    129  C38 BCD     1      23.270  15.410  13.320  1.00  0.00            
ATOM    130  O32 BCD     1      23.030  15.480  11.880  1.00  0.00            
ATOM    131  C39 BCD     1      22.150  14.700  14.120  1.00  0.00            
ATOM    132  O33 BCD     1      21.990  13.320  13.700  1.00  0.00            
ATOM    133  C40 BCD     1      22.560  14.720  15.660  1.00  0.00            
ATOM    134  C41 BCD     1      23.000  16.090  16.090  1.00  0.00            
ATOM    135  O34 BCD     1      24.040  16.610  15.220  1.00  0.00            
ATOM    136  C42 BCD     1      23.480  15.980  17.500  1.00  0.00            
ATOM    137  O35 BCD     1      23.620  17.290  18.140  1.00  0.00            
ATOM    138  H61 BCD     1      24.470  17.090  13.260  1.00  0.00            
ATOM    139  H62 BCD     1      24.160  14.770  13.310  1.00  0.00            
ATOM    140  H63 BCD     1      22.700  14.610  11.650  1.00  0.00            
ATOM    141  H64 BCD     1      21.200  15.260  14.100  1.00  0.00            
ATOM    142  H65 BCD     1      21.300  13.000  14.280  1.00  0.00            
ATOM    143  H66 BCD     1      23.300  13.980  15.960  1.00  0.00            
ATOM    144  H67 BCD     1      22.090  16.710  16.070  1.00  0.00            
ATOM    145  H68 BCD     1      22.860  15.310  18.100  1.00  0.00            
ATOM    146  H69 BCD     1      24.520  15.610  17.510  1.00  0.00            
ATOM    147  H70 BCD     1      23.630  17.110  19.080  1.00  0.00            
ATOM    148  O1  GB6     2      18.040  20.980  18.020  1.00  0.00            
ATOM    149  C1  GB6     2      18.250  19.900  17.250  1.00  0.00            
ATOM    150  C2  GB6     2      18.250  20.130  15.860  1.00  0.00            
ATOM    151  C3  GB6     2      18.350  19.050  15.000  1.00  0.00            
ATOM    152  C4  GB6     2      18.440  17.720  15.510  1.00  0.00            
ATOM    153  C5  GB6     2      18.510  16.590  14.610  1.00  0.00            
ATOM    154  C6  GB6     2      18.660  16.700  13.270  1.00  0.00            
ATOM    155  C7  GB6     2      18.960  15.550  12.340  1.00  0.00            
ATOM    156  C8  GB6     2      18.640  14.250  12.690  1.00  0.00            
ATOM    157  C9  GB6     2      19.000  13.170  11.860  1.00  0.00            
ATOM    158  O2  GB6     2      18.790  11.830  12.200  1.00  0.00            
ATOM    159  C10 GB6     2      19.590  13.360  10.680  1.00  0.00            
ATOM    160  C11 GB6     2      20.040  14.670  10.380  1.00  0.00            
ATOM    161  O3  GB6     2      20.610  14.860   9.180  1.00  0.00            
ATOM    162  C12 GB6     2      19.700  15.770  11.220  1.00  0.00            
ATOM    163  C13 GB6     2      18.480  17.500  16.880  1.00  0.00            
ATOM    164  C14 GB6     2      18.340  18.640  17.770  1.00  0.00            
ATOM    165  H1  GB6     2      17.920  20.640  18.920  1.00  0.00            
ATOM    166  H2  GB6     2      18.190  21.150  15.490  1.00  0.00            
ATOM    167  H3  GB6     2      18.470  19.180  13.930  1.00  0.00            
ATOM    168  H4  GB6     2      18.680  15.640  15.130  1.00  0.00            
ATOM    169  H5  GB6     2      18.750  17.660  12.770  1.00  0.00            
ATOM    170  H6  GB6     2      18.000  14.110  13.560  1.00  0.00            
ATOM    171  H7  GB6     2      19.390  11.240  11.700  1.00  0.00            
ATOM    172  H8  GB6     2      19.890  12.530  10.050  1.00  0.00            
ATOM    173  H9  GB6     2      20.700  15.830   9.190  1.00  0.00            
ATOM    174  H10 GB6     2      20.050  16.790  11.080  1.00  0.00            
ATOM    175  H11 GB6     2      18.620  16.490  17.240  1.00  0.00            
ATOM    176  H12 GB6     2      18.500  18.580  18.850  1.00  0.00            
TER
ENDMDL
MODEL        1
ATOM      1  C1  BCD     1      24.480  15.650   7.730  1.00  0.00            
ATOM      2  O1  BCD     1      23.550  16.250   8.600  1.00  0.00            
ATOM      3  C2  BCD     1      24.150  16.070   6.280  1.00  0.00            
ATOM      4  O2  BCD     1      23.910  17.480   6.060  1.00  0.00            
ATOM      5  C3  BCD     1      22.810  15.400   5.900  1.00  0.00            
ATOM      6  O3  BCD     1      22.510  15.680   4.550  1.00  0.00            
ATOM      7  C4  BCD     1      22.740  13.780   6.170  1.00  0.00            
ATOM      8  C5  BCD     1      23.290  13.470   7.520  1.00  0.00            
ATOM      9  O4  BCD     1      24.450  14.160   7.890  1.00  0.00            
ATOM     10  C6  BCD     1      23.640  11.990   7.600  1.00  0.00            
ATOM     11  O5  BCD     1      23.500  11.540   8.960  1.00  0.00            
ATOM     12  H1  BCD     1      25.460  15.970   8.080  1.00  0.00            
ATOM     13  H2  BCD     1      25.000  15.680   5.700  1.00  0.00            
ATOM     14  H3  BCD     1      23.720  17.590   5.130  1.00  0.00            
ATOM     15  H4  BCD     1      22.100  15.880   6.590  1.00  0.00            
ATOM     16  H5  BCD     1      21.600  15.470   4.340  1.00  0.00            
ATOM     17  H6  BCD     1      23.440  13.340   5.440  1.00  0.00            
ATOM     18  H7  BCD     1      22.450  13.630   8.200  1.00  0.00            
ATOM     19  H8  BCD     1      22.980  11.460   6.890  1.00  0.00            
ATOM     20  H9  BCD     1      24.680  11.880   7.290  1.00  0.00            
ATOM     21  H10 BCD     1      24.140  11.960   9.540  1.00  0.00            
ATOM     22  C7  BCD     1      23.010  18.850  11.690  1.00  0.00            
ATOM     23  O6  BCD     1      22.110  18.000  12.230  1.00  0.00            
ATOM     24  C8  BCD     1      22.520  19.410  10.310  1.00  0.00            
ATOM     25  O7  BCD     1      21.190  19.950  10.390  1.00  0.00            
ATOM     26  C9  BCD     1      22.580  18.320   9.270  1.00  0.00            
ATOM     27  O8  BCD     1      22.450  18.770   7.890  1.00  0.00            
ATOM     28  C10 BCD     1      23.930  17.490   9.250  1.00  0.00            
ATOM     29  C11 BCD     1      24.300  17.070  10.690  1.00  0.00            
ATOM     30  O9  BCD     1      24.330  18.190  11.610  1.00  0.00            
ATOM     31  C12 BCD     1      25.630  16.360  10.780  1.00  0.00            
ATOM     32  O10 BCD     1      26.700  17.190  10.380  1.00  0.00            
ATOM     33  H11 BCD     1      23.060  19.740  12.320  1.00  0.00            
ATOM     34  H12 BCD     1      23.270  20.150   9.990  1.00  0.00            
ATOM     35  H13 BCD     1      20.670  19.410   9.790  1.00  0.00            
ATOM     36  H14 BCD     1      21.760  17.640   9.540  1.00  0.00            
ATOM     37  H15 BCD     1      22.980  18.150   7.390  1.00  0.00            
ATOM     38  H16 BCD     1      24.790  17.900   8.700  1.00  0.00            
ATOM     39  H17 BCD     1      23.600  16.280  10.980  1.00  0.00            
ATOM     40  H18 BCD     1      25.720  16.140  11.850  1.00  0.00            
ATOM     41  H19 BCD     1      25.550  15.390  10.280  1.00  0.00            
ATOM     42  H20 BCD     1      26.410  18.040  10.040  1.00  0.00            
ATOM     43  C13 BCD     1      19.810  17.400  15.630  1.00  0.00            
ATOM     44  O11 BCD     1      18.900  16.570  14.870  1.00  0.00            
ATOM     45  C14 BCD     1      19.840  18.870  15.080  1.00  0.00            
ATOM     46  O12 BCD     1      18.490  19.440  15.200  1.00  0.00            
ATOM     47  C15 BCD     1      20.390  18.850  13.630  1.00  0.00            
ATOM     48  O13 BCD     1      20.500  20.190  13.010  1.00  0.00            
ATOM     49  C16 BCD     1      21.790  18.110  13.620  1.00  0.00            
ATOM     50  C17 BCD     1      21.710  16.700  14.250  1.00  0.00            
ATOM     51  O14 BCD     1      21.190  16.910  15.550  1.00  0.00            
ATOM     52  C18 BCD     1      23.060  15.990  14.420  1.00  0.00            
ATOM     53  O15 BCD     1      23.940  16.800  15.350  1.00  0.00            
ATOM     54  H21 BCD     1      19.510  17.330  16.680  1.00  0.00            
ATOM     55  H22 BCD     1      20.510  19.540  15.640  1.00  0.00            
ATOM     56  H23 BCD     1      17.840  18.930  14.710  1.00  0.00            
ATOM     57  H24 BCD     1      19.680  18.150  13.170  1.00  0.00            
ATOM     58  H25 BCD     1      20.900  20.070  12.150  1.00  0.00            
ATOM     59  H26 BCD     1      22.490  18.740  14.190  1.00  0.00            
ATOM     60  H27 BCD     1      21.110  15.990  13.670  1.00  0.00            
ATOM     61  H28 BCD     1      22.920  14.970  14.800  1.00  0.00            
ATOM     62  H29 BCD     1      23.560  16.070  13.450  1.00  0.00            
ATOM     63  H30 BCD     1      24.870  16.680  15.160  1.00  0.00            
ATOM     64  C19 BCD     1      15.380  14.470  15.110  1.00  0.00            
ATOM     65  O16 BCD     1      15.810  13.780  13.920  1.00  0.00            
ATOM     66  C20 BCD     1      15.260  15.970  14.680  1.00  0.00            
ATOM     67  O17 BCD     1      14.220  16.110  13.680  1.00  0.00            
ATOM     68  C21 BCD     1      16.660  16.450  14.320  1.00  0.00            
ATOM     69  O18 BCD     1      16.600  17.840  13.940  1.00  0.00            
ATOM     70  C22 BCD     1      17.640  16.290  15.480  1.00  0.00            
ATOM     71  C23 BCD     1      17.670  14.800  15.880  1.00  0.00            
ATOM     72  O19 BCD     1      16.300  14.300  16.150  1.00  0.00            
ATOM     73  C24 BCD     1      18.430  14.520  17.100  1.00  0.00            
ATOM     74  O20 BCD     1      17.650  15.070  18.140  1.00  0.00            
ATOM     75  H31 BCD     1      14.380  14.080  15.350  1.00  0.00            
ATOM     76  H32 BCD     1      14.990  16.520  15.590  1.00  0.00            
ATOM     77  H33 BCD     1      14.220  17.070  13.590  1.00  0.00            
ATOM     78  H34 BCD     1      17.060  15.920  13.450  1.00  0.00            
ATOM     79  H35 BCD     1      16.260  17.960  13.050  1.00  0.00            
ATOM     80  H36 BCD     1      17.440  16.960  16.320  1.00  0.00            
ATOM     81  H37 BCD     1      18.060  14.190  15.060  1.00  0.00            
ATOM     82  H38 BCD     1      18.460  13.420  17.110  1.00  0.00            
ATOM     83  H39 BCD     1      19.470  14.860  17.070  1.00  0.00            
ATOM     84  H40 BCD     1      16.880  14.500  18.190  1.00  0.00            
ATOM     85  C25 BCD     1      14.830  10.730  11.420  1.00  0.00            
ATOM     86  O21 BCD     1      15.670  11.140  10.360  1.00  0.00            
ATOM     87  C26 BCD     1      13.690  11.670  11.750  1.00  0.00            
ATOM     88  O22 BCD     1      12.860  12.020  10.600  1.00  0.00            
ATOM     89  C27 BCD     1      14.300  12.880  12.360  1.00  0.00            
ATOM     90  O23 BCD     1      13.240  13.660  12.860  1.00  0.00            
ATOM     91  C28 BCD     1      15.140  12.550  13.570  1.00  0.00            
ATOM     92  C29 BCD     1      16.190  11.520  13.240  1.00  0.00            
ATOM     93  O24 BCD     1      15.530  10.450  12.620  1.00  0.00            
ATOM     94  C30 BCD     1      17.000  11.110  14.500  1.00  0.00            
ATOM     95  O25 BCD     1      18.090  10.250  14.050  1.00  0.00            
ATOM     96  H41 BCD     1      14.380   9.750  11.200  1.00  0.00            
ATOM     97  H42 BCD     1      13.040  11.250  12.520  1.00  0.00            
ATOM     98  H43 BCD     1      12.070  12.450  10.940  1.00  0.00            
ATOM     99  H44 BCD     1      14.940  13.320  11.580  1.00  0.00            
ATOM    100  H45 BCD     1      13.640  14.500  13.120  1.00  0.00            
ATOM    101  H46 BCD     1      14.560  12.150  14.410  1.00  0.00            
ATOM    102  H47 BCD     1      16.950  11.980  12.600  1.00  0.00            
ATOM    103  H48 BCD     1      17.360  11.990  15.050  1.00  0.00            
ATOM    104  H49 BCD     1      16.290  10.570  15.140  1.00  0.00            
ATOM    105  H50 BCD     1      18.390   9.790  14.840  1.00  0.00            
ATOM    106  C31 BCD     1      17.080   9.880   6.650  1.00  0.00            
ATOM    107  O26 BCD     1      17.890  11.040   6.680  1.00  0.00            
ATOM    108  C32 BCD     1      15.620  10.300   6.650  1.00  0.00            
ATOM    109  O27 BCD     1      15.260  11.220   5.590  1.00  0.00            
ATOM    110  C33 BCD     1      15.290  11.010   7.940  1.00  0.00            
ATOM    111  C34 BCD     1      15.770  10.310   9.210  1.00  0.00            
ATOM    112  C35 BCD     1      17.220   9.890   9.070  1.00  0.00            
ATOM    113  O28 BCD     1      17.410   9.150   7.800  1.00  0.00            
ATOM    114  C36 BCD     1      17.500   8.830  10.170  1.00  0.00            
ATOM    115  O29 BCD     1      18.920   8.470   9.970  1.00  0.00            
ATOM    116  O30 BCD     1      13.900  11.110   8.100  1.00  0.00            
ATOM    117  H51 BCD     1      17.320   9.340   5.720  1.00  0.00            
ATOM    118  H52 BCD     1      15.020   9.390   6.640  1.00  0.00            
ATOM    119  H53 BCD     1      14.310  11.370   5.580  1.00  0.00            
ATOM    120  H54 BCD     1      15.730  12.020   7.920  1.00  0.00            
ATOM    121  H55 BCD     1      13.680  11.610   8.890  1.00  0.00            
ATOM    122  H56 BCD     1      15.170   9.400   9.330  1.00  0.00            
ATOM    123  H57 BCD     1      17.930  10.720   9.150  1.00  0.00            
ATOM    124  H58 BCD     1      17.430   9.290  11.160  1.00  0.00            
ATOM    125  H59 BCD     1      16.860   7.960   9.950  1.00  0.00            
ATOM    126  H60 BCD     1      19.380   9.300   9.820  1.00  0.00            
ATOM    127  C37 BCD     1      21.180  12.620   4.780  1.00  0.00            
ATOM    128  O31 BCD     1      21.470  13.260   6.020  1.00  0.00            
ATOM    129  C38 BCD     1      19.800  13.020   4.250  1.00  0.00            
ATOM    130  O32 BCD     1      19.890  14.500   4.160  1.00  0.00            
ATOM    131  C39 BCD     1      18.730  12.720   5.330  1.00  0.00            
ATOM    132  O33 BCD     1      17.410  13.100   4.890  1.00  0.00            
ATOM    133  C40 BCD     1      18.740  11.160   5.580  1.00  0.00            
ATOM    134  C41 BCD     1      20.110  10.650   5.950  1.00  0.00            
ATOM    135  O34 BCD     1      21.080  11.140   4.930  1.00  0.00            
ATOM    136  C42 BCD     1      20.270   9.100   6.010  1.00  0.00            
ATOM    137  O35 BCD     1      19.700   8.450   4.830  1.00  0.00            
ATOM    138  H61 BCD     1      22.000  12.860   4.100  1.00  0.00            
ATOM    139  H62 BCD     1      19.590  12.470   3.330  1.00  0.00            
ATOM    140  H63 BCD     1      19.170  14.800   3.590  1.00  0.00            
ATOM    141  H64 BCD     1      18.870  13.260   6.280  1.00  0.00            
ATOM    142  H65 BCD     1      16.750  12.590   5.380  1.00  0.00            
ATOM    143  H66 BCD     1      18.350  10.660   4.690  1.00  0.00            
ATOM    144  H67 BCD     1      20.370  11.150   6.890  1.00  0.00            
ATOM    145  H68 BCD     1      21.320   8.810   6.090  1.00  0.00            
ATOM    146  H69 BCD     1      19.890   8.740   6.970  1.00  0.00            
ATOM    147  H70 BCD     1      19.810   7.510   5.020  1.00  0.00            
ATOM    148  O1  GB6     2      23.840  11.420  15.950  1.00  0.00            
ATOM    149  C1  GB6     2      23.090  11.950  14.960  1.00  0.00            
ATOM    150  C2  GB6     2      21.780  12.240  15.260  1.00  0.00            
ATOM    151  C3  GB6     2      20.980  12.900  14.330  1.00  0.00            
ATOM    152  C4  GB6     2      21.520  13.250  13.100  1.00  0.00            
ATOM    153  C5  GB6     2      20.730  13.960  12.050  1.00  0.00            
ATOM    154  C6  GB6     2      19.340  14.150  11.960  1.00  0.00            
ATOM    155  C7  GB6     2      18.630  14.960  10.930  1.00  0.00            
ATOM    156  C8  GB6     2      18.970  16.290  10.760  1.00  0.00            
ATOM    157  C9  GB6     2      18.470  17.000   9.720  1.00  0.00            
ATOM    158  O2  GB6     2      18.920  18.190   9.470  1.00  0.00            
ATOM    159  C10 GB6     2      17.440  16.460   9.010  1.00  0.00            
ATOM    160  C11 GB6     2      17.020  15.170   9.230  1.00  0.00            
ATOM    161  O3  GB6     2      16.100  14.740   8.440  1.00  0.00            
ATOM    162  C12 GB6     2      17.700  14.370  10.130  1.00  0.00            
ATOM    163  C13 GB6     2      22.890  12.940  12.780  1.00  0.00            
ATOM    164  C14 GB6     2      23.680  12.350  13.760  1.00  0.00            
ATOM    165  H1  GB6     2      24.710  11.230  15.570  1.00  0.00            
ATOM    166  H2  GB6     2      21.330  12.000  16.220  1.00  0.00            
ATOM    167  H3  GB6     2      19.950  13.160  14.540  1.00  0.00            
ATOM    168  H4  GB6     2      21.290  14.480  11.280  1.00  0.00            
ATOM    169  H5  GB6     2      18.600  13.630  12.560  1.00  0.00            
ATOM    170  H6  GB6     2      19.840  16.670  11.300  1.00  0.00            
ATOM    171  H7  GB6     2      18.320  18.410   8.730  1.00  0.00            
ATOM    172  H8  GB6     2      16.980  17.120   8.280  1.00  0.00            
ATOM    173  H9  GB6     2      16.320  15.260   7.640  1.00  0.00            
ATOM    174  H10 GB6     2      17.260  13.420  10.400  1.00  0.00            
ATOM    175  H11 GB6     2      23.380  13.210  11.850  1.00  0.00            
ATOM    176  H12 GB6     2      24.750  12.210  13.600  1.00  0.00            
TER
ENDMDL
MODEL        1
ATOM      1  C1  BCD     1      22.970  21.890  15.870  1.00  0.00            
ATOM      2  O1  BCD     1      21.620  22.230  16.300  1.00  0.00            
ATOM      3  C2  BCD     1      22.850  21.010  14.670  1.00  0.00            
ATOM      4  O2  BCD     1      22.130  21.720  13.690  1.00  0.00            
ATOM      5  C3  BCD     1      22.420  19.580  15.000  1.00  0.00            
ATOM      6  O3  BCD     1      22.570  18.750  13.840  1.00  0.00            
ATOM      7  C4  BCD     1      23.220  18.980  16.100  1.00  0.00            
ATOM      8  C5  BCD     1      23.220  19.910  17.330  1.00  0.00            
ATOM      9  O4  BCD     1      23.750  21.190  16.860  1.00  0.00            
ATOM     10  C6  BCD     1      24.060  19.460  18.450  1.00  0.00            
ATOM     11  O5  BCD     1      25.300  18.930  18.130  1.00  0.00            
ATOM     12  H1  BCD     1      23.480  22.800  15.530  1.00  0.00            
ATOM     13  H2  BCD     1      23.870  20.980  14.280  1.00  0.00            
ATOM     14  H3  BCD     1      21.560  22.350  14.140  1.00  0.00            
ATOM     15  H4  BCD     1      21.380  19.550  15.370  1.00  0.00            
ATOM     16  H5  BCD     1      22.200  19.200  13.080  1.00  0.00            
ATOM     17  H6  BCD     1      24.230  18.910  15.660  1.00  0.00            
ATOM     18  H7  BCD     1      22.180  19.950  17.690  1.00  0.00            
ATOM     19  H8  BCD     1      24.140  20.320  19.120  1.00  0.00            
ATOM     20  H9  BCD     1      23.450  18.830  19.120  1.00  0.00            
ATOM     21  H10 BCD     1      25.250  17.980  18.000  1.00  0.00            
ATOM     22  C7  BCD     1      19.560  25.440  17.730  1.00  0.00            
ATOM     23  O6  BCD     1      18.430  24.580  17.940  1.00  0.00            
ATOM     24  C8  BCD     1      20.000  25.590  16.280  1.00  0.00            
ATOM     25  O7  BCD     1      18.940  26.080  15.440  1.00  0.00            
ATOM     26  C9  BCD     1      20.510  24.220  15.770  1.00  0.00            
ATOM     27  O8  BCD     1      20.970  24.260  14.420  1.00  0.00            
ATOM     28  C10 BCD     1      21.500  23.540  16.730  1.00  0.00            
ATOM     29  C11 BCD     1      21.050  23.590  18.140  1.00  0.00            
ATOM     30  O9  BCD     1      20.660  24.930  18.490  1.00  0.00            
ATOM     31  C12 BCD     1      22.110  23.120  19.100  1.00  0.00            
ATOM     32  O10 BCD     1      23.300  23.860  18.960  1.00  0.00            
ATOM     33  H11 BCD     1      19.440  26.420  18.200  1.00  0.00            
ATOM     34  H12 BCD     1      20.870  26.240  16.100  1.00  0.00            
ATOM     35  H13 BCD     1      18.150  25.680  15.830  1.00  0.00            
ATOM     36  H14 BCD     1      19.680  23.510  15.860  1.00  0.00            
ATOM     37  H15 BCD     1      20.450  24.950  14.010  1.00  0.00            
ATOM     38  H16 BCD     1      22.400  24.160  16.670  1.00  0.00            
ATOM     39  H17 BCD     1      20.140  23.010  18.290  1.00  0.00            
ATOM     40  H18 BCD     1      21.730  23.250  20.120  1.00  0.00            
ATOM     41  H19 BCD     1      22.330  22.040  19.000  1.00  0.00            
ATOM     42  H20 BCD     1      22.930  24.750  18.890  1.00  0.00            
ATOM     43  C13 BCD     1      14.550  24.700  19.080  1.00  0.00            
ATOM     44  O11 BCD     1      14.750  23.430  19.510  1.00  0.00            
ATOM     45  C14 BCD     1      14.730  24.790  17.560  1.00  0.00            
ATOM     46  O12 BCD     1      13.710  24.020  16.860  1.00  0.00            
ATOM     47  C15 BCD     1      16.210  24.520  17.200  1.00  0.00            
ATOM     48  O13 BCD     1      16.500  24.920  15.880  1.00  0.00            
ATOM     49  C16 BCD     1      17.220  25.250  18.090  1.00  0.00            
ATOM     50  C17 BCD     1      16.800  25.210  19.560  1.00  0.00            
ATOM     51  O14 BCD     1      15.520  25.650  19.720  1.00  0.00            
ATOM     52  C18 BCD     1      17.820  25.890  20.490  1.00  0.00            
ATOM     53  O15 BCD     1      17.870  27.300  20.140  1.00  0.00            
ATOM     54  H21 BCD     1      13.520  24.930  19.380  1.00  0.00            
ATOM     55  H22 BCD     1      14.670  25.850  17.290  1.00  0.00            
ATOM     56  H23 BCD     1      14.010  24.170  15.960  1.00  0.00            
ATOM     57  H24 BCD     1      16.380  23.440  17.250  1.00  0.00            
ATOM     58  H25 BCD     1      15.960  24.510  15.200  1.00  0.00            
ATOM     59  H26 BCD     1      17.250  26.280  17.730  1.00  0.00            
ATOM     60  H27 BCD     1      16.890  24.170  19.890  1.00  0.00            
ATOM     61  H28 BCD     1      17.510  25.740  21.530  1.00  0.00            
ATOM     62  H29 BCD     1      18.810  25.460  20.310  1.00  0.00            
ATOM     63  H30 BCD     1      18.270  27.600  20.960  1.00  0.00            
ATOM     64  C19 BCD     1      13.170  20.100  21.300  1.00  0.00            
ATOM     65  O16 BCD     1      14.090  19.190  20.670  1.00  0.00            
ATOM     66  C20 BCD     1      12.250  20.790  20.290  1.00  0.00            
ATOM     67  O17 BCD     1      11.560  19.850  19.500  1.00  0.00            
ATOM     68  C21 BCD     1      13.080  21.710  19.430  1.00  0.00            
ATOM     69  O18 BCD     1      12.230  22.460  18.510  1.00  0.00            
ATOM     70  C22 BCD     1      13.840  22.780  20.350  1.00  0.00            
ATOM     71  C23 BCD     1      14.640  22.050  21.400  1.00  0.00            
ATOM     72  O19 BCD     1      13.790  21.150  22.110  1.00  0.00            
ATOM     73  C24 BCD     1      15.290  22.980  22.390  1.00  0.00            
ATOM     74  O20 BCD     1      14.510  23.180  23.540  1.00  0.00            
ATOM     75  H31 BCD     1      12.580  19.550  22.040  1.00  0.00            
ATOM     76  H32 BCD     1      11.420  21.420  20.650  1.00  0.00            
ATOM     77  H33 BCD     1      11.060  19.290  20.110  1.00  0.00            
ATOM     78  H34 BCD     1      13.850  21.120  18.910  1.00  0.00            
ATOM     79  H35 BCD     1      12.790  23.080  18.040  1.00  0.00            
ATOM     80  H36 BCD     1      13.100  23.400  20.880  1.00  0.00            
ATOM     81  H37 BCD     1      15.460  21.560  20.870  1.00  0.00            
ATOM     82  H38 BCD     1      16.260  22.610  22.760  1.00  0.00            
ATOM     83  H39 BCD     1      15.540  23.910  21.860  1.00  0.00            
ATOM     84  H40 BCD     1      14.050  22.360  23.720  1.00  0.00            
ATOM     85  C25 BCD     1      15.210  15.290  20.900  1.00  0.00            
ATOM     86  O21 BCD     1      16.360  15.610  20.160  1.00  0.00            
ATOM     87  C26 BCD     1      13.930  15.610  20.020  1.00  0.00            
ATOM     88  O22 BCD     1      13.960  14.780  18.820  1.00  0.00            
ATOM     89  C27 BCD     1      13.960  17.060  19.800  1.00  0.00            
ATOM     90  O23 BCD     1      12.810  17.410  19.170  1.00  0.00            
ATOM     91  C28 BCD     1      14.030  17.890  21.080  1.00  0.00            
ATOM     92  C29 BCD     1      15.290  17.450  21.920  1.00  0.00            
ATOM     93  O24 BCD     1      15.250  15.990  22.070  1.00  0.00            
ATOM     94  C30 BCD     1      15.290  18.020  23.310  1.00  0.00            
ATOM     95  O25 BCD     1      16.420  17.610  24.020  1.00  0.00            
ATOM     96  H41 BCD     1      15.120  14.260  21.240  1.00  0.00            
ATOM     97  H42 BCD     1      13.050  15.530  20.670  1.00  0.00            
ATOM     98  H43 BCD     1      13.140  14.980  18.370  1.00  0.00            
ATOM     99  H44 BCD     1      14.880  17.250  19.220  1.00  0.00            
ATOM    100  H45 BCD     1      12.910  18.350  19.020  1.00  0.00            
ATOM    101  H46 BCD     1      13.080  17.680  21.580  1.00  0.00            
ATOM    102  H47 BCD     1      16.220  17.770  21.430  1.00  0.00            
ATOM    103  H48 BCD     1      15.340  19.110  23.240  1.00  0.00            
ATOM    104  H49 BCD     1      14.310  17.680  23.680  1.00  0.00            
ATOM    105  H50 BCD     1      16.280  16.660  24.050  1.00  0.00            
ATOM    106  C31 BCD     1      19.730  13.640  18.960  1.00  0.00            
ATOM    107  O26 BCD     1      20.090  14.690  18.050  1.00  0.00            
ATOM    108  C32 BCD     1      18.400  13.040  18.570  1.00  0.00            
ATOM    109  O27 BCD     1      18.490  12.500  17.280  1.00  0.00            
ATOM    110  C33 BCD     1      17.210  13.950  18.780  1.00  0.00            
ATOM    111  C34 BCD     1      17.280  14.600  20.160  1.00  0.00            
ATOM    112  C35 BCD     1      18.680  15.130  20.440  1.00  0.00            
ATOM    113  O28 BCD     1      19.670  14.060  20.320  1.00  0.00            
ATOM    114  C36 BCD     1      18.750  15.730  21.800  1.00  0.00            
ATOM    115  O29 BCD     1      18.370  14.820  22.820  1.00  0.00            
ATOM    116  O30 BCD     1      16.030  13.240  18.520  1.00  0.00            
ATOM    117  H51 BCD     1      20.520  12.880  19.000  1.00  0.00            
ATOM    118  H52 BCD     1      18.140  12.180  19.200  1.00  0.00            
ATOM    119  H53 BCD     1      18.630  13.260  16.700  1.00  0.00            
ATOM    120  H54 BCD     1      17.300  14.820  18.120  1.00  0.00            
ATOM    121  H55 BCD     1      15.270  13.820  18.630  1.00  0.00            
ATOM    122  H56 BCD     1      17.030  13.750  20.810  1.00  0.00            
ATOM    123  H57 BCD     1      18.890  15.940  19.730  1.00  0.00            
ATOM    124  H58 BCD     1      19.780  16.090  21.970  1.00  0.00            
ATOM    125  H59 BCD     1      18.070  16.590  21.800  1.00  0.00            
ATOM    126  H60 BCD     1      18.940  14.050  22.850  1.00  0.00            
ATOM    127  C37 BCD     1      23.410  16.620  16.560  1.00  0.00            
ATOM    128  O31 BCD     1      22.610  17.790  16.400  1.00  0.00            
ATOM    129  C38 BCD     1      22.860  15.560  15.670  1.00  0.00            
ATOM    130  O32 BCD     1      22.760  16.090  14.340  1.00  0.00            
ATOM    131  C39 BCD     1      21.490  15.200  16.240  1.00  0.00            
ATOM    132  O33 BCD     1      20.770  14.090  15.650  1.00  0.00            
ATOM    133  C40 BCD     1      21.500  14.920  17.760  1.00  0.00            
ATOM    134  C41 BCD     1      22.120  16.070  18.610  1.00  0.00            
ATOM    135  O34 BCD     1      23.370  16.380  17.960  1.00  0.00            
ATOM    136  C42 BCD     1      22.520  15.650  19.980  1.00  0.00            
ATOM    137  O35 BCD     1      23.210  16.770  20.630  1.00  0.00            
ATOM    138  H61 BCD     1      24.430  16.910  16.250  1.00  0.00            
ATOM    139  H62 BCD     1      23.480  14.650  15.650  1.00  0.00            
ATOM    140  H63 BCD     1      22.430  17.000  14.380  1.00  0.00            
ATOM    141  H64 BCD     1      20.890  16.100  16.100  1.00  0.00            
ATOM    142  H65 BCD     1      19.820  14.240  15.720  1.00  0.00            
ATOM    143  H66 BCD     1      22.070  14.010  17.960  1.00  0.00            
ATOM    144  H67 BCD     1      21.500  16.980  18.600  1.00  0.00            
ATOM    145  H68 BCD     1      21.600  15.290  20.460  1.00  0.00            
ATOM    146  H69 BCD     1      23.150  14.750  20.000  1.00  0.00            
ATOM    147  H70 BCD     1      24.100  16.770  20.270  1.00  0.00            
ATOM    148  O1  GB6     2      18.140  20.200  21.850  1.00  0.00            
ATOM    149  C1  GB6     2      18.280  20.010  20.480  1.00  0.00            
ATOM    150  C2  GB6     2      18.000  21.090  19.640  1.00  0.00            
ATOM    151  C3  GB6     2      18.130  20.940  18.290  1.00  0.00            
ATOM    152  C4  GB6     2      18.480  19.720  17.720  1.00  0.00            
ATOM    153  C5  GB6     2      18.520  19.460  16.270  1.00  0.00            
ATOM    154  C6  GB6     2      18.830  20.320  15.270  1.00  0.00            
ATOM    155  C7  GB6     2      18.850  20.130  13.760  1.00  0.00            
ATOM    156  C8  GB6     2      18.890  18.920  13.180  1.00  0.00            
ATOM    157  C9  GB6     2      18.840  18.810  11.800  1.00  0.00            
ATOM    158  O2  GB6     2      18.900  17.560  11.190  1.00  0.00            
ATOM    159  C10 GB6     2      18.820  19.910  11.010  1.00  0.00            
ATOM    160  C11 GB6     2      18.790  21.140  11.620  1.00  0.00            
ATOM    161  O3  GB6     2      18.920  22.280  10.850  1.00  0.00            
ATOM    162  C12 GB6     2      18.860  21.290  12.990  1.00  0.00            
ATOM    163  C13 GB6     2      18.910  18.650  18.520  1.00  0.00            
ATOM    164  C14 GB6     2      18.760  18.850  19.890  1.00  0.00            
ATOM    165  H1  GB6     2      18.580  19.430  22.240  1.00  0.00            
ATOM    166  H2  GB6     2      17.750  22.000  20.170  1.00  0.00            
ATOM    167  H3  GB6     2      17.870  21.770  17.630  1.00  0.00            
ATOM    168  H4  GB6     2      18.160  18.490  15.940  1.00  0.00            
ATOM    169  H5  GB6     2      19.000  21.360  15.550  1.00  0.00            
ATOM    170  H6  GB6     2      18.820  18.000  13.750  1.00  0.00            
ATOM    171  H7  GB6     2      18.900  17.680  10.220  1.00  0.00            
ATOM    172  H8  GB6     2      18.740  19.840   9.930  1.00  0.00            
ATOM    173  H9  GB6     2      18.900  23.100  11.380  1.00  0.00            
ATOM    174  H10 GB6     2      18.970  22.310  13.350  1.00  0.00            
ATOM    175  H11 GB6     2      19.210  17.720  18.060  1.00  0.00            
ATOM    176  H12 GB6     2      19.070  17.990  20.470  1.00  0.00            
TER
ENDMDL
MODEL        1
ATOM      1  C1  BCD     1      35.630  31.630  11.710  1.00  0.00            
ATOM      2  O1  BCD     1      34.800  32.580  11.020  1.00  0.00            
ATOM      3  C2  BCD     1      35.070  30.150  11.540  1.00  0.00            
ATOM      4  O2  BCD     1      35.230  29.650  10.180  1.00  0.00            
ATOM      5  C3  BCD     1      33.640  29.940  12.040  1.00  0.00            
ATOM      6  O3  BCD     1      33.220  28.600  11.820  1.00  0.00            
ATOM      7  C4  BCD     1      33.590  30.410  13.490  1.00  0.00            
ATOM      8  C5  BCD     1      34.200  31.870  13.670  1.00  0.00            
ATOM      9  O4  BCD     1      35.560  31.910  13.110  1.00  0.00            
ATOM     10  C6  BCD     1      34.410  32.250  15.140  1.00  0.00            
ATOM     11  O5  BCD     1      35.390  31.510  15.890  1.00  0.00            
ATOM     12  H1  BCD     1      36.640  31.750  11.300  1.00  0.00            
ATOM     13  H2  BCD     1      35.810  29.550  12.080  1.00  0.00            
ATOM     14  H3  BCD     1      34.560  28.970  10.220  1.00  0.00            
ATOM     15  H4  BCD     1      33.030  30.680  11.500  1.00  0.00            
ATOM     16  H5  BCD     1      32.260  28.670  11.870  1.00  0.00            
ATOM     17  H6  BCD     1      34.190  29.750  14.140  1.00  0.00            
ATOM     18  H7  BCD     1      33.570  32.570  13.110  1.00  0.00            
ATOM     19  H8  BCD     1      34.670  33.310  15.280  1.00  0.00            
ATOM     20  H9  BCD     1      33.430  32.100  15.600  1.00  0.00            
ATOM     21  H10 BCD     1      35.020  30.670  16.170  1.00  0.00            
ATOM     22  C7  BCD     1      34.230  35.410   8.200  1.00  0.00            
ATOM     23  O6  BCD     1      32.850  35.520   8.530  1.00  0.00            
ATOM     24  C8  BCD     1      34.620  34.090   7.660  1.00  0.00            
ATOM     25  O7  BCD     1      33.880  33.840   6.470  1.00  0.00            
ATOM     26  C9  BCD     1      34.520  33.010   8.720  1.00  0.00            
ATOM     27  O8  BCD     1      34.990  31.710   8.300  1.00  0.00            
ATOM     28  C10 BCD     1      35.260  33.420   9.980  1.00  0.00            
ATOM     29  C11 BCD     1      34.880  34.810  10.400  1.00  0.00            
ATOM     30  O9  BCD     1      35.020  35.800   9.370  1.00  0.00            
ATOM     31  C12 BCD     1      35.530  35.410  11.690  1.00  0.00            
ATOM     32  O10 BCD     1      36.850  36.000  11.570  1.00  0.00            
ATOM     33  H11 BCD     1      34.400  36.250   7.520  1.00  0.00            
ATOM     34  H12 BCD     1      35.690  34.200   7.450  1.00  0.00            
ATOM     35  H13 BCD     1      34.100  34.510   5.820  1.00  0.00            
ATOM     36  H14 BCD     1      33.450  32.990   8.960  1.00  0.00            
ATOM     37  H15 BCD     1      35.100  31.180   9.090  1.00  0.00            
ATOM     38  H16 BCD     1      36.330  33.230   9.820  1.00  0.00            
ATOM     39  H17 BCD     1      33.810  34.750  10.670  1.00  0.00            
ATOM     40  H18 BCD     1      34.690  35.990  12.100  1.00  0.00            
ATOM     41  H19 BCD     1      35.730  34.600  12.400  1.00  0.00            
ATOM     42  H20 BCD     1      37.420  35.290  11.270  1.00  0.00            
ATOM     43  C13 BCD     1      29.320  37.500   8.040  1.00  0.00            
ATOM     44  O11 BCD     1      28.920  37.180   9.410  1.00  0.00            
ATOM     45  C14 BCD     1      29.540  36.300   7.140  1.00  0.00            
ATOM     46  O12 BCD     1      28.240  35.650   7.210  1.00  0.00            
ATOM     47  C15 BCD     1      30.720  35.380   7.570  1.00  0.00            
ATOM     48  O13 BCD     1      31.060  34.390   6.510  1.00  0.00            
ATOM     49  C16 BCD     1      31.950  36.350   7.740  1.00  0.00            
ATOM     50  C17 BCD     1      31.590  37.600   8.610  1.00  0.00            
ATOM     51  O14 BCD     1      30.440  38.320   8.130  1.00  0.00            
ATOM     52  C18 BCD     1      32.750  38.540   8.770  1.00  0.00            
ATOM     53  O15 BCD     1      32.990  39.150   7.550  1.00  0.00            
ATOM     54  H21 BCD     1      28.510  38.110   7.620  1.00  0.00            
ATOM     55  H22 BCD     1      29.710  36.790   6.170  1.00  0.00            
ATOM     56  H23 BCD     1      28.230  34.890   6.620  1.00  0.00            
ATOM     57  H24 BCD     1      30.300  34.900   8.470  1.00  0.00            
ATOM     58  H25 BCD     1      31.950  34.070   6.660  1.00  0.00            
ATOM     59  H26 BCD     1      32.420  36.550   6.770  1.00  0.00            
ATOM     60  H27 BCD     1      31.430  37.220   9.620  1.00  0.00            
ATOM     61  H28 BCD     1      32.380  39.270   9.500  1.00  0.00            
ATOM     62  H29 BCD     1      33.630  38.030   9.180  1.00  0.00            
ATOM     63  H30 BCD     1      32.080  39.240   7.240  1.00  0.00            
ATOM     64  C19 BCD     1      26.140  37.960  12.300  1.00  0.00            
ATOM     65  O16 BCD     1      26.710  37.170  13.290  1.00  0.00            
ATOM     66  C20 BCD     1      25.660  37.200  11.070  1.00  0.00            
ATOM     67  O17 BCD     1      24.710  36.250  11.410  1.00  0.00            
ATOM     68  C21 BCD     1      26.860  36.560  10.410  1.00  0.00            
ATOM     69  O18 BCD     1      26.490  35.730   9.260  1.00  0.00            
ATOM     70  C22 BCD     1      27.750  37.730   9.950  1.00  0.00            
ATOM     71  C23 BCD     1      28.200  38.600  11.160  1.00  0.00            
ATOM     72  O19 BCD     1      27.070  39.060  11.900  1.00  0.00            
ATOM     73  C24 BCD     1      29.050  39.790  10.900  1.00  0.00            
ATOM     74  O20 BCD     1      28.670  40.510   9.710  1.00  0.00            
ATOM     75  H31 BCD     1      25.270  38.460  12.740  1.00  0.00            
ATOM     76  H32 BCD     1      25.140  37.890  10.390  1.00  0.00            
ATOM     77  H33 BCD     1      24.720  35.680  10.630  1.00  0.00            
ATOM     78  H34 BCD     1      27.450  35.950  11.110  1.00  0.00            
ATOM     79  H35 BCD     1      27.300  35.370   8.890  1.00  0.00            
ATOM     80  H36 BCD     1      27.150  38.330   9.250  1.00  0.00            
ATOM     81  H37 BCD     1      28.790  37.980  11.850  1.00  0.00            
ATOM     82  H38 BCD     1      29.000  40.400  11.810  1.00  0.00            
ATOM     83  H39 BCD     1      30.090  39.480  10.780  1.00  0.00            
ATOM     84  H40 BCD     1      29.290  40.270   9.020  1.00  0.00            
ATOM     85  C25 BCD     1      26.340  36.290  17.160  1.00  0.00            
ATOM     86  O21 BCD     1      26.780  35.070  16.560  1.00  0.00            
ATOM     87  C26 BCD     1      25.080  36.760  16.520  1.00  0.00            
ATOM     88  O22 BCD     1      24.150  35.770  16.880  1.00  0.00            
ATOM     89  C27 BCD     1      25.150  36.820  15.060  1.00  0.00            
ATOM     90  O23 BCD     1      23.960  37.290  14.460  1.00  0.00            
ATOM     91  C28 BCD     1      26.390  37.610  14.600  1.00  0.00            
ATOM     92  C29 BCD     1      27.590  37.430  15.460  1.00  0.00            
ATOM     93  O24 BCD     1      27.240  37.390  16.890  1.00  0.00            
ATOM     94  C30 BCD     1      28.790  38.440  15.210  1.00  0.00            
ATOM     95  O25 BCD     1      28.420  39.800  15.390  1.00  0.00            
ATOM     96  H41 BCD     1      26.220  36.180  18.240  1.00  0.00            
ATOM     97  H42 BCD     1      24.790  37.720  16.980  1.00  0.00            
ATOM     98  H43 BCD     1      24.330  34.900  16.520  1.00  0.00            
ATOM     99  H44 BCD     1      25.310  35.770  14.790  1.00  0.00            
ATOM    100  H45 BCD     1      23.390  36.560  14.220  1.00  0.00            
ATOM    101  H46 BCD     1      26.180  38.690  14.610  1.00  0.00            
ATOM    102  H47 BCD     1      28.090  36.490  15.210  1.00  0.00            
ATOM    103  H48 BCD     1      29.630  38.210  15.880  1.00  0.00            
ATOM    104  H49 BCD     1      29.190  38.160  14.230  1.00  0.00            
ATOM    105  H50 BCD     1      28.250  39.900  16.330  1.00  0.00            
ATOM    106  C31 BCD     1      27.700  31.120  17.130  1.00  0.00            
ATOM    107  O26 BCD     1      28.640  31.210  16.050  1.00  0.00            
ATOM    108  C32 BCD     1      26.320  31.420  16.600  1.00  0.00            
ATOM    109  O27 BCD     1      26.050  30.530  15.570  1.00  0.00            
ATOM    110  C33 BCD     1      26.270  32.870  16.120  1.00  0.00            
ATOM    111  C34 BCD     1      26.730  33.850  17.260  1.00  0.00            
ATOM    112  C35 BCD     1      28.140  33.410  17.620  1.00  0.00            
ATOM    113  O28 BCD     1      28.050  32.010  18.120  1.00  0.00            
ATOM    114  C36 BCD     1      28.680  34.350  18.650  1.00  0.00            
ATOM    115  O29 BCD     1      27.990  34.310  19.900  1.00  0.00            
ATOM    116  O30 BCD     1      24.920  33.200  15.660  1.00  0.00            
ATOM    117  H51 BCD     1      27.680  30.160  17.660  1.00  0.00            
ATOM    118  H52 BCD     1      25.560  31.220  17.360  1.00  0.00            
ATOM    119  H53 BCD     1      26.780  30.330  14.980  1.00  0.00            
ATOM    120  H54 BCD     1      26.980  33.060  15.300  1.00  0.00            
ATOM    121  H55 BCD     1      24.950  33.130  14.710  1.00  0.00            
ATOM    122  H56 BCD     1      26.070  33.880  18.140  1.00  0.00            
ATOM    123  H57 BCD     1      28.770  33.510  16.730  1.00  0.00            
ATOM    124  H58 BCD     1      29.750  34.140  18.770  1.00  0.00            
ATOM    125  H59 BCD     1      28.670  35.360  18.230  1.00  0.00            
ATOM    126  H60 BCD     1      27.920  35.260  20.060  1.00  0.00            
ATOM    127  C37 BCD     1      31.640  29.130  14.250  1.00  0.00            
ATOM    128  O31 BCD     1      32.240  30.460  14.040  1.00  0.00            
ATOM    129  C38 BCD     1      30.220  28.980  13.620  1.00  0.00            
ATOM    130  O32 BCD     1      30.330  29.070  12.180  1.00  0.00            
ATOM    131  C39 BCD     1      29.310  30.090  14.110  1.00  0.00            
ATOM    132  O33 BCD     1      27.970  29.850  13.620  1.00  0.00            
ATOM    133  C40 BCD     1      29.290  30.010  15.630  1.00  0.00            
ATOM    134  C41 BCD     1      30.710  29.900  16.310  1.00  0.00            
ATOM    135  O34 BCD     1      31.450  28.870  15.650  1.00  0.00            
ATOM    136  C42 BCD     1      30.670  29.580  17.780  1.00  0.00            
ATOM    137  O35 BCD     1      29.500  28.820  18.170  1.00  0.00            
ATOM    138  H61 BCD     1      32.280  28.330  13.870  1.00  0.00            
ATOM    139  H62 BCD     1      29.770  28.030  13.940  1.00  0.00            
ATOM    140  H63 BCD     1      29.520  28.740  11.790  1.00  0.00            
ATOM    141  H64 BCD     1      29.590  31.100  13.770  1.00  0.00            
ATOM    142  H65 BCD     1      27.780  30.140  12.720  1.00  0.00            
ATOM    143  H66 BCD     1      28.720  29.120  15.930  1.00  0.00            
ATOM    144  H67 BCD     1      31.230  30.860  16.230  1.00  0.00            
ATOM    145  H68 BCD     1      31.600  29.070  18.060  1.00  0.00            
ATOM    146  H69 BCD     1      30.630  30.500  18.390  1.00  0.00            
ATOM    147  H70 BCD     1      29.860  28.110  18.720  1.00  0.00            
ATOM    148  O1  GB6     2      31.650  36.280  16.580  1.00  0.00            
ATOM    149  C1  GB6     2      31.430  35.710  15.340  1.00  0.00            
ATOM    150  C2  GB6     2      31.320  34.320  15.240  1.00  0.00            
ATOM    151  C3  GB6     2      30.900  33.740  14.060  1.00  0.00            
ATOM    152  C4  GB6     2      30.550  34.610  12.950  1.00  0.00            
ATOM    153  C5  GB6     2      30.120  34.040  11.720  1.00  0.00            
ATOM    154  C6  GB6     2      30.430  32.810  11.180  1.00  0.00            
ATOM    155  C7  GB6     2      30.010  32.270   9.880  1.00  0.00            
ATOM    156  C8  GB6     2      28.900  32.850   9.240  1.00  0.00            
ATOM    157  C9  GB6     2      28.440  32.360   8.030  1.00  0.00            
ATOM    158  O2  GB6     2      27.330  32.920   7.500  1.00  0.00            
ATOM    159  C10 GB6     2      29.100  31.280   7.370  1.00  0.00            
ATOM    160  C11 GB6     2      30.250  30.700   8.040  1.00  0.00            
ATOM    161  O3  GB6     2      31.090  29.820   7.430  1.00  0.00            
ATOM    162  C12 GB6     2      30.740  31.310   9.210  1.00  0.00            
ATOM    163  C13 GB6     2      30.800  35.970  13.060  1.00  0.00            
ATOM    164  C14 GB6     2      31.340  36.530  14.250  1.00  0.00            
ATOM    165  H1  GB6     2      31.820  35.560  17.210  1.00  0.00            
ATOM    166  H2  GB6     2      31.400  33.710  16.140  1.00  0.00            
ATOM    167  H3  GB6     2      30.810  32.670  14.150  1.00  0.00            
ATOM    168  H4  GB6     2      29.630  34.800  11.110  1.00  0.00            
ATOM    169  H5  GB6     2      31.070  32.170  11.790  1.00  0.00            
ATOM    170  H6  GB6     2      28.200  33.530   9.700  1.00  0.00            
ATOM    171  H7  GB6     2      27.130  32.460   6.670  1.00  0.00            
ATOM    172  H8  GB6     2      28.860  30.900   6.380  1.00  0.00            
ATOM    173  H9  GB6     2      30.570  29.410   6.720  1.00  0.00            
ATOM    174  H10 GB6     2      31.690  30.930   9.570  1.00  0.00            
ATOM    175  H11 GB6     2      30.600  36.580  12.190  1.00  0.00            
ATOM    176  H12 GB6     2      31.440  37.610  14.290  1.00  0.00            
TER
ENDMDL
MODEL        1
ATOM      1  C1  BCD     1      34.250  34.070  12.230  1.00  0.00            
ATOM      2  O1  BCD     1      33.210  35.060  12.170  1.00  0.00            
ATOM      3  C2  BCD     1      33.730  32.750  11.640  1.00  0.00            
ATOM      4  O2  BCD     1      33.320  32.900  10.250  1.00  0.00            
ATOM      5  C3  BCD     1      32.430  32.360  12.410  1.00  0.00            
ATOM      6  O3  BCD     1      31.880  31.190  11.910  1.00  0.00            
ATOM      7  C4  BCD     1      32.690  32.360  13.900  1.00  0.00            
ATOM      8  C5  BCD     1      33.630  33.510  14.430  1.00  0.00            
ATOM      9  O4  BCD     1      34.710  33.830  13.570  1.00  0.00            
ATOM     10  C6  BCD     1      34.130  33.190  15.840  1.00  0.00            
ATOM     11  O5  BCD     1      35.120  32.210  15.990  1.00  0.00            
ATOM     12  H1  BCD     1      35.140  34.360  11.660  1.00  0.00            
ATOM     13  H2  BCD     1      34.400  31.880  11.670  1.00  0.00            
ATOM     14  H3  BCD     1      32.860  32.090  10.020  1.00  0.00            
ATOM     15  H4  BCD     1      31.700  33.160  12.270  1.00  0.00            
ATOM     16  H5  BCD     1      31.000  31.170  12.290  1.00  0.00            
ATOM     17  H6  BCD     1      33.230  31.450  14.220  1.00  0.00            
ATOM     18  H7  BCD     1      32.980  34.400  14.490  1.00  0.00            
ATOM     19  H8  BCD     1      34.470  34.140  16.270  1.00  0.00            
ATOM     20  H9  BCD     1      33.230  32.920  16.400  1.00  0.00            
ATOM     21  H10 BCD     1      35.990  32.620  16.130  1.00  0.00            
ATOM     22  C7  BCD     1      33.310  39.030  10.730  1.00  0.00            
ATOM     23  O6  BCD     1      31.880  39.160  11.150  1.00  0.00            
ATOM     24  C8  BCD     1      33.360  37.900   9.720  1.00  0.00            
ATOM     25  O7  BCD     1      32.620  38.220   8.530  1.00  0.00            
ATOM     26  C9  BCD     1      32.970  36.500  10.290  1.00  0.00            
ATOM     27  O8  BCD     1      33.430  35.510   9.420  1.00  0.00            
ATOM     28  C10 BCD     1      33.740  36.260  11.570  1.00  0.00            
ATOM     29  C11 BCD     1      33.660  37.400  12.540  1.00  0.00            
ATOM     30  O9  BCD     1      34.050  38.640  11.910  1.00  0.00            
ATOM     31  C12 BCD     1      34.620  37.240  13.730  1.00  0.00            
ATOM     32  O10 BCD     1      36.000  37.160  13.300  1.00  0.00            
ATOM     33  H11 BCD     1      33.690  39.990  10.370  1.00  0.00            
ATOM     34  H12 BCD     1      34.400  37.750   9.430  1.00  0.00            
ATOM     35  H13 BCD     1      32.500  37.380   8.080  1.00  0.00            
ATOM     36  H14 BCD     1      31.890  36.500  10.510  1.00  0.00            
ATOM     37  H15 BCD     1      33.120  34.690   9.800  1.00  0.00            
ATOM     38  H16 BCD     1      34.810  36.260  11.320  1.00  0.00            
ATOM     39  H17 BCD     1      32.640  37.600  12.900  1.00  0.00            
ATOM     40  H18 BCD     1      34.600  38.160  14.320  1.00  0.00            
ATOM     41  H19 BCD     1      34.410  36.450  14.460  1.00  0.00            
ATOM     42  H20 BCD     1      36.200  37.940  12.780  1.00  0.00            
ATOM     43  C13 BCD     1      29.010  41.980  11.910  1.00  0.00            
ATOM     44  O11 BCD     1      28.280  41.000  12.620  1.00  0.00            
ATOM     45  C14 BCD     1      29.230  41.550  10.420  1.00  0.00            
ATOM     46  O12 BCD     1      27.920  41.280   9.890  1.00  0.00            
ATOM     47  C15 BCD     1      30.060  40.310  10.260  1.00  0.00            
ATOM     48  O13 BCD     1      30.240  39.930   8.860  1.00  0.00            
ATOM     49  C16 BCD     1      31.350  40.460  11.070  1.00  0.00            
ATOM     50  C17 BCD     1      31.110  41.000  12.480  1.00  0.00            
ATOM     51  O14 BCD     1      30.310  42.130  12.500  1.00  0.00            
ATOM     52  C18 BCD     1      32.390  41.300  13.130  1.00  0.00            
ATOM     53  O15 BCD     1      33.100  42.400  12.640  1.00  0.00            
ATOM     54  H21 BCD     1      28.490  42.940  12.030  1.00  0.00            
ATOM     55  H22 BCD     1      29.710  42.370   9.860  1.00  0.00            
ATOM     56  H23 BCD     1      27.470  41.130  10.730  1.00  0.00            
ATOM     57  H24 BCD     1      29.500  39.490  10.730  1.00  0.00            
ATOM     58  H25 BCD     1      30.990  39.330   8.840  1.00  0.00            
ATOM     59  H26 BCD     1      31.970  41.250  10.620  1.00  0.00            
ATOM     60  H27 BCD     1      30.560  40.330  13.150  1.00  0.00            
ATOM     61  H28 BCD     1      32.080  41.540  14.160  1.00  0.00            
ATOM     62  H29 BCD     1      33.040  40.410  13.110  1.00  0.00            
ATOM     63  H30 BCD     1      32.940  43.120  13.260  1.00  0.00            
ATOM     64  C19 BCD     1      24.930  40.780  15.070  1.00  0.00            
ATOM     65  O16 BCD     1      25.550  39.730  15.840  1.00  0.00            
ATOM     66  C20 BCD     1      24.810  40.340  13.590  1.00  0.00            
ATOM     67  O17 BCD     1      24.000  39.180  13.470  1.00  0.00            
ATOM     68  C21 BCD     1      26.180  40.090  13.010  1.00  0.00            
ATOM     69  O18 BCD     1      26.110  39.760  11.650  1.00  0.00            
ATOM     70  C22 BCD     1      27.030  41.300  13.170  1.00  0.00            
ATOM     71  C23 BCD     1      27.120  41.710  14.610  1.00  0.00            
ATOM     72  O19 BCD     1      25.820  41.890  15.160  1.00  0.00            
ATOM     73  C24 BCD     1      28.060  42.900  14.990  1.00  0.00            
ATOM     74  O20 BCD     1      27.550  44.110  14.440  1.00  0.00            
ATOM     75  H31 BCD     1      23.960  41.040  15.490  1.00  0.00            
ATOM     76  H32 BCD     1      24.390  41.160  12.990  1.00  0.00            
ATOM     77  H33 BCD     1      24.030  38.970  12.530  1.00  0.00            
ATOM     78  H34 BCD     1      26.660  39.270  13.550  1.00  0.00            
ATOM     79  H35 BCD     1      25.780  38.860  11.580  1.00  0.00            
ATOM     80  H36 BCD     1      26.580  42.170  12.670  1.00  0.00            
ATOM     81  H37 BCD     1      27.620  40.880  15.140  1.00  0.00            
ATOM     82  H38 BCD     1      28.160  43.000  16.080  1.00  0.00            
ATOM     83  H39 BCD     1      29.050  42.750  14.520  1.00  0.00            
ATOM     84  H40 BCD     1      26.810  44.380  15.000  1.00  0.00            
ATOM     85  C25 BCD     1      24.450  37.120  18.710  1.00  0.00            
ATOM     86  O21 BCD     1      25.050  36.140  17.900  1.00  0.00            
ATOM     87  C26 BCD     1      23.240  37.730  17.920  1.00  0.00            
ATOM     88  O22 BCD     1      22.350  36.610  17.770  1.00  0.00            
ATOM     89  C27 BCD     1      23.800  38.430  16.660  1.00  0.00            
ATOM     90  O23 BCD     1      22.760  39.090  15.880  1.00  0.00            
ATOM     91  C28 BCD     1      24.930  39.390  17.050  1.00  0.00            
ATOM     92  C29 BCD     1      25.940  38.740  17.970  1.00  0.00            
ATOM     93  O24 BCD     1      25.330  38.180  19.060  1.00  0.00            
ATOM     94  C30 BCD     1      27.020  39.670  18.410  1.00  0.00            
ATOM     95  O25 BCD     1      26.370  40.690  19.160  1.00  0.00            
ATOM     96  H41 BCD     1      24.140  36.640  19.650  1.00  0.00            
ATOM     97  H42 BCD     1      22.710  38.480  18.530  1.00  0.00            
ATOM     98  H43 BCD     1      22.800  35.810  17.500  1.00  0.00            
ATOM     99  H44 BCD     1      24.290  37.630  16.090  1.00  0.00            
ATOM    100  H45 BCD     1      23.110  39.130  14.990  1.00  0.00            
ATOM    101  H46 BCD     1      24.560  40.330  17.490  1.00  0.00            
ATOM    102  H47 BCD     1      26.510  38.020  17.360  1.00  0.00            
ATOM    103  H48 BCD     1      27.730  39.100  19.020  1.00  0.00            
ATOM    104  H49 BCD     1      27.540  40.040  17.510  1.00  0.00            
ATOM    105  H50 BCD     1      25.850  40.230  19.830  1.00  0.00            
ATOM    106  C31 BCD     1      26.840  32.440  18.140  1.00  0.00            
ATOM    107  O26 BCD     1      27.670  32.860  17.090  1.00  0.00            
ATOM    108  C32 BCD     1      25.330  32.440  17.780  1.00  0.00            
ATOM    109  O27 BCD     1      25.110  31.620  16.640  1.00  0.00            
ATOM    110  C33 BCD     1      24.900  33.880  17.490  1.00  0.00            
ATOM    111  C34 BCD     1      25.220  34.880  18.590  1.00  0.00            
ATOM    112  C35 BCD     1      26.670  34.720  19.080  1.00  0.00            
ATOM    113  O28 BCD     1      27.090  33.350  19.240  1.00  0.00            
ATOM    114  C36 BCD     1      26.990  35.340  20.490  1.00  0.00            
ATOM    115  O29 BCD     1      26.010  34.900  21.460  1.00  0.00            
ATOM    116  O30 BCD     1      23.500  33.830  17.220  1.00  0.00            
ATOM    117  H51 BCD     1      27.250  31.460  18.430  1.00  0.00            
ATOM    118  H52 BCD     1      24.770  32.110  18.660  1.00  0.00            
ATOM    119  H53 BCD     1      25.800  31.880  16.020  1.00  0.00            
ATOM    120  H54 BCD     1      25.380  34.210  16.560  1.00  0.00            
ATOM    121  H55 BCD     1      23.240  33.460  16.370  1.00  0.00            
ATOM    122  H56 BCD     1      24.570  34.760  19.470  1.00  0.00            
ATOM    123  H57 BCD     1      27.400  35.160  18.390  1.00  0.00            
ATOM    124  H58 BCD     1      27.910  34.820  20.810  1.00  0.00            
ATOM    125  H59 BCD     1      27.030  36.420  20.310  1.00  0.00            
ATOM    126  H60 BCD     1      26.230  33.990  21.650  1.00  0.00            
ATOM    127  C37 BCD     1      30.800  31.180  14.990  1.00  0.00            
ATOM    128  O31 BCD     1      31.400  32.460  14.660  1.00  0.00            
ATOM    129  C38 BCD     1      29.420  31.110  14.390  1.00  0.00            
ATOM    130  O32 BCD     1      29.400  31.330  13.000  1.00  0.00            
ATOM    131  C39 BCD     1      28.430  32.080  15.090  1.00  0.00            
ATOM    132  O33 BCD     1      27.030  31.970  14.660  1.00  0.00            
ATOM    133  C40 BCD     1      28.510  31.830  16.570  1.00  0.00            
ATOM    134  C41 BCD     1      29.930  31.890  17.080  1.00  0.00            
ATOM    135  O34 BCD     1      30.800  30.990  16.370  1.00  0.00            
ATOM    136  C42 BCD     1      30.110  31.430  18.470  1.00  0.00            
ATOM    137  O35 BCD     1      29.760  30.050  18.700  1.00  0.00            
ATOM    138  H61 BCD     1      31.370  30.330  14.610  1.00  0.00            
ATOM    139  H62 BCD     1      29.050  30.090  14.580  1.00  0.00            
ATOM    140  H63 BCD     1      28.520  31.290  12.600  1.00  0.00            
ATOM    141  H64 BCD     1      28.820  33.110  15.030  1.00  0.00            
ATOM    142  H65 BCD     1      26.800  32.750  14.140  1.00  0.00            
ATOM    143  H66 BCD     1      28.110  30.860  16.900  1.00  0.00            
ATOM    144  H67 BCD     1      30.340  32.900  17.070  1.00  0.00            
ATOM    145  H68 BCD     1      31.150  31.660  18.750  1.00  0.00            
ATOM    146  H69 BCD     1      29.510  32.100  19.100  1.00  0.00            
ATOM    147  H70 BCD     1      30.370  29.350  18.450  1.00  0.00            
ATOM    148  O1  GB6     2      29.130  37.190  17.120  1.00  0.00            
ATOM    149  C1  GB6     2      29.250  36.910  15.780  1.00  0.00            
ATOM    150  C2  GB6     2      29.610  35.660  15.390  1.00  0.00            
ATOM    151  C3  GB6     2      29.690  35.360  13.980  1.00  0.00            
ATOM    152  C4  GB6     2      29.430  36.290  13.010  1.00  0.00            
ATOM    153  C5  GB6     2      29.570  36.020  11.580  1.00  0.00            
ATOM    154  C6  GB6     2      29.590  34.860  10.880  1.00  0.00            
ATOM    155  C7  GB6     2      29.740  34.570   9.460  1.00  0.00            
ATOM    156  C8  GB6     2      29.710  35.640   8.530  1.00  0.00            
ATOM    157  C9  GB6     2      29.910  35.330   7.180  1.00  0.00            
ATOM    158  O2  GB6     2      29.940  36.350   6.370  1.00  0.00            
ATOM    159  C10 GB6     2      30.350  34.050   6.850  1.00  0.00            
ATOM    160  C11 GB6     2      30.280  33.000   7.790  1.00  0.00            
ATOM    161  O3  GB6     2      30.750  31.810   7.450  1.00  0.00            
ATOM    162  C12 GB6     2      30.020  33.220   9.080  1.00  0.00            
ATOM    163  C13 GB6     2      29.170  37.610  13.460  1.00  0.00            
ATOM    164  C14 GB6     2      29.130  37.950  14.820  1.00  0.00            
ATOM    165  H1  GB6     2      29.850  36.640  17.480  1.00  0.00            
ATOM    166  H2  GB6     2      29.680  34.880  16.140  1.00  0.00            
ATOM    167  H3  GB6     2      29.890  34.360  13.600  1.00  0.00            
ATOM    168  H4  GB6     2      29.690  36.940  11.020  1.00  0.00            
ATOM    169  H5  GB6     2      29.490  33.950  11.470  1.00  0.00            
ATOM    170  H6  GB6     2      29.550  36.670   8.830  1.00  0.00            
ATOM    171  H7  GB6     2      30.660  36.160   5.750  1.00  0.00            
ATOM    172  H8  GB6     2      30.630  33.910   5.810  1.00  0.00            
ATOM    173  H9  GB6     2      30.580  31.750   6.500  1.00  0.00            
ATOM    174  H10 GB6     2      30.010  32.440   9.840  1.00  0.00            
ATOM    175  H11 GB6     2      28.860  38.300  12.680  1.00  0.00            
ATOM    176  H12 GB6     2      29.040  38.990  15.140  1.00  0.00            
TER
ENDMDL
MODEL        1
ATOM      1  C1  BCD     1      10.220  22.970   3.570  1.00  0.00            
ATOM      2  O1  BCD     1      10.340  21.990   4.600  1.00  0.00            
ATOM      3  C2  BCD     1      11.380  22.780   2.520  1.00  0.00            
ATOM      4  O2  BCD     1      11.330  21.550   1.890  1.00  0.00            
ATOM      5  C3  BCD     1      12.670  22.990   3.260  1.00  0.00            
ATOM      6  O3  BCD     1      13.840  22.900   2.310  1.00  0.00            
ATOM      7  C4  BCD     1      12.670  24.300   4.070  1.00  0.00            
ATOM      8  C5  BCD     1      11.460  24.360   5.050  1.00  0.00            
ATOM      9  O4  BCD     1      10.320  24.240   4.260  1.00  0.00            
ATOM     10  C6  BCD     1      11.250  25.660   5.780  1.00  0.00            
ATOM     11  O5  BCD     1      11.310  26.800   4.910  1.00  0.00            
ATOM     12  H1  BCD     1       9.230  22.990   3.100  1.00  0.00            
ATOM     13  H2  BCD     1      11.260  23.580   1.780  1.00  0.00            
ATOM     14  H3  BCD     1      11.430  20.850   2.540  1.00  0.00            
ATOM     15  H4  BCD     1      12.720  22.150   3.970  1.00  0.00            
ATOM     16  H5  BCD     1      14.530  23.550   2.440  1.00  0.00            
ATOM     17  H6  BCD     1      12.540  25.170   3.420  1.00  0.00            
ATOM     18  H7  BCD     1      11.660  23.590   5.800  1.00  0.00            
ATOM     19  H8  BCD     1      10.330  25.610   6.390  1.00  0.00            
ATOM     20  H9  BCD     1      12.100  25.740   6.470  1.00  0.00            
ATOM     21  H10 BCD     1      10.480  27.080   4.530  1.00  0.00            
ATOM     22  C7  BCD     1       8.950  18.280   5.770  1.00  0.00            
ATOM     23  O6  BCD     1       9.510  18.570   7.070  1.00  0.00            
ATOM     24  C8  BCD     1      10.110  18.270   4.760  1.00  0.00            
ATOM     25  O7  BCD     1      11.030  17.230   5.040  1.00  0.00            
ATOM     26  C9  BCD     1      10.790  19.630   4.640  1.00  0.00            
ATOM     27  O8  BCD     1      11.780  19.670   3.600  1.00  0.00            
ATOM     28  C10 BCD     1       9.690  20.700   4.440  1.00  0.00            
ATOM     29  C11 BCD     1       8.560  20.610   5.510  1.00  0.00            
ATOM     30  O9  BCD     1       7.970  19.290   5.420  1.00  0.00            
ATOM     31  C12 BCD     1       7.400  21.530   5.110  1.00  0.00            
ATOM     32  O10 BCD     1       6.690  21.820   6.290  1.00  0.00            
ATOM     33  H11 BCD     1       8.460  17.300   5.870  1.00  0.00            
ATOM     34  H12 BCD     1       9.660  18.100   3.770  1.00  0.00            
ATOM     35  H13 BCD     1      11.940  17.510   5.050  1.00  0.00            
ATOM     36  H14 BCD     1      11.200  19.870   5.630  1.00  0.00            
ATOM     37  H15 BCD     1      12.590  19.320   3.980  1.00  0.00            
ATOM     38  H16 BCD     1       9.300  20.650   3.420  1.00  0.00            
ATOM     39  H17 BCD     1       8.920  20.870   6.520  1.00  0.00            
ATOM     40  H18 BCD     1       7.730  22.470   4.660  1.00  0.00            
ATOM     41  H19 BCD     1       6.710  21.110   4.370  1.00  0.00            
ATOM     42  H20 BCD     1       6.050  21.140   6.520  1.00  0.00            
ATOM     43  C13 BCD     1      10.120  16.980  10.790  1.00  0.00            
ATOM     44  O11 BCD     1      11.270  17.790  10.780  1.00  0.00            
ATOM     45  C14 BCD     1      10.030  15.980   9.630  1.00  0.00            
ATOM     46  O12 BCD     1      11.200  15.160   9.750  1.00  0.00            
ATOM     47  C15 BCD     1      10.220  16.770   8.330  1.00  0.00            
ATOM     48  O13 BCD     1      10.200  15.850   7.210  1.00  0.00            
ATOM     49  C16 BCD     1       9.090  17.790   8.170  1.00  0.00            
ATOM     50  C17 BCD     1       9.010  18.660   9.430  1.00  0.00            
ATOM     51  O14 BCD     1       9.040  17.830  10.660  1.00  0.00            
ATOM     52  C18 BCD     1       7.870  19.650   9.300  1.00  0.00            
ATOM     53  O15 BCD     1       8.050  20.700  10.270  1.00  0.00            
ATOM     54  H21 BCD     1       9.940  16.440  11.730  1.00  0.00            
ATOM     55  H22 BCD     1       9.080  15.470   9.800  1.00  0.00            
ATOM     56  H23 BCD     1      11.570  15.480  10.580  1.00  0.00            
ATOM     57  H24 BCD     1      11.160  17.330   8.330  1.00  0.00            
ATOM     58  H25 BCD     1      10.560  16.290   6.440  1.00  0.00            
ATOM     59  H26 BCD     1       8.160  17.280   7.890  1.00  0.00            
ATOM     60  H27 BCD     1       9.920  19.260   9.430  1.00  0.00            
ATOM     61  H28 BCD     1       7.820  20.070   8.290  1.00  0.00            
ATOM     62  H29 BCD     1       6.950  19.060   9.400  1.00  0.00            
ATOM     63  H30 BCD     1       7.400  20.520  10.960  1.00  0.00            
ATOM     64  C19 BCD     1      14.480  18.690  13.170  1.00  0.00            
ATOM     65  O16 BCD     1      15.190  19.050  11.990  1.00  0.00            
ATOM     66  C20 BCD     1      14.020  17.240  13.180  1.00  0.00            
ATOM     67  O17 BCD     1      15.170  16.370  12.990  1.00  0.00            
ATOM     68  C21 BCD     1      13.080  16.950  12.010  1.00  0.00            
ATOM     69  O18 BCD     1      12.430  15.640  12.140  1.00  0.00            
ATOM     70  C22 BCD     1      11.930  17.940  11.950  1.00  0.00            
ATOM     71  C23 BCD     1      12.470  19.350  12.010  1.00  0.00            
ATOM     72  O19 BCD     1      13.340  19.540  13.160  1.00  0.00            
ATOM     73  C24 BCD     1      11.290  20.310  12.170  1.00  0.00            
ATOM     74  O20 BCD     1      11.740  21.640  12.340  1.00  0.00            
ATOM     75  H31 BCD     1      14.990  18.970  14.110  1.00  0.00            
ATOM     76  H32 BCD     1      13.400  17.090  14.070  1.00  0.00            
ATOM     77  H33 BCD     1      15.650  16.720  12.230  1.00  0.00            
ATOM     78  H34 BCD     1      13.640  16.960  11.070  1.00  0.00            
ATOM     79  H35 BCD     1      13.100  15.050  12.490  1.00  0.00            
ATOM     80  H36 BCD     1      11.280  17.770  12.820  1.00  0.00            
ATOM     81  H37 BCD     1      12.910  19.520  11.020  1.00  0.00            
ATOM     82  H38 BCD     1      10.600  20.220  11.320  1.00  0.00            
ATOM     83  H39 BCD     1      10.820  20.050  13.120  1.00  0.00            
ATOM     84  H40 BCD     1      10.950  22.190  12.410  1.00  0.00            
ATOM     85  C25 BCD     1      18.960  19.790  10.620  1.00  0.00            
ATOM     86  O21 BCD     1      18.390  20.730   9.760  1.00  0.00            
ATOM     87  C26 BCD     1      18.380  18.430  10.360  1.00  0.00            
ATOM     88  O22 BCD     1      18.810  18.030   9.050  1.00  0.00            
ATOM     89  C27 BCD     1      16.890  18.260  10.630  1.00  0.00            
ATOM     90  O23 BCD     1      16.540  16.860  10.630  1.00  0.00            
ATOM     91  C28 BCD     1      16.590  18.980  11.960  1.00  0.00            
ATOM     92  C29 BCD     1      17.250  20.350  12.190  1.00  0.00            
ATOM     93  O24 BCD     1      18.580  20.140  12.000  1.00  0.00            
ATOM     94  C30 BCD     1      16.940  21.100  13.440  1.00  0.00            
ATOM     95  O25 BCD     1      17.270  20.310  14.570  1.00  0.00            
ATOM     96  H41 BCD     1      20.060  19.800  10.640  1.00  0.00            
ATOM     97  H42 BCD     1      18.910  17.830  11.110  1.00  0.00            
ATOM     98  H43 BCD     1      19.530  17.390   9.080  1.00  0.00            
ATOM     99  H44 BCD     1      16.480  18.780   9.750  1.00  0.00            
ATOM    100  H45 BCD     1      16.720  16.500   9.750  1.00  0.00            
ATOM    101  H46 BCD     1      16.860  18.330  12.800  1.00  0.00            
ATOM    102  H47 BCD     1      16.750  21.000  11.460  1.00  0.00            
ATOM    103  H48 BCD     1      17.390  22.080  13.620  1.00  0.00            
ATOM    104  H49 BCD     1      15.870  21.380  13.450  1.00  0.00            
ATOM    105  H50 BCD     1      16.800  20.700  15.320  1.00  0.00            
ATOM    106  C31 BCD     1      18.870  23.720   7.170  1.00  0.00            
ATOM    107  O26 BCD     1      17.520  23.700   6.930  1.00  0.00            
ATOM    108  C32 BCD     1      19.550  22.380   6.820  1.00  0.00            
ATOM    109  O27 BCD     1      19.170  22.130   5.440  1.00  0.00            
ATOM    110  C33 BCD     1      19.030  21.300   7.720  1.00  0.00            
ATOM    111  C34 BCD     1      19.130  21.690   9.190  1.00  0.00            
ATOM    112  C35 BCD     1      18.530  23.110   9.500  1.00  0.00            
ATOM    113  O28 BCD     1      19.130  23.980   8.510  1.00  0.00            
ATOM    114  C36 BCD     1      18.840  23.520  10.920  1.00  0.00            
ATOM    115  O29 BCD     1      18.170  24.710  11.330  1.00  0.00            
ATOM    116  O30 BCD     1      19.690  20.010   7.490  1.00  0.00            
ATOM    117  H51 BCD     1      19.260  24.500   6.520  1.00  0.00            
ATOM    118  H52 BCD     1      20.640  22.490   6.800  1.00  0.00            
ATOM    119  H53 BCD     1      19.300  21.180   5.360  1.00  0.00            
ATOM    120  H54 BCD     1      17.970  21.240   7.460  1.00  0.00            
ATOM    121  H55 BCD     1      19.220  19.290   7.900  1.00  0.00            
ATOM    122  H56 BCD     1      20.210  21.670   9.400  1.00  0.00            
ATOM    123  H57 BCD     1      17.440  23.040   9.400  1.00  0.00            
ATOM    124  H58 BCD     1      18.630  22.690  11.630  1.00  0.00            
ATOM    125  H59 BCD     1      19.920  23.610  11.070  1.00  0.00            
ATOM    126  H60 BCD     1      18.350  25.390  10.670  1.00  0.00            
ATOM    127  C37 BCD     1      14.590  25.560   4.700  1.00  0.00            
ATOM    128  O31 BCD     1      13.920  24.360   4.640  1.00  0.00            
ATOM    129  C38 BCD     1      15.920  25.410   4.030  1.00  0.00            
ATOM    130  O32 BCD     1      15.760  25.010   2.710  1.00  0.00            
ATOM    131  C39 BCD     1      16.750  24.380   4.800  1.00  0.00            
ATOM    132  O33 BCD     1      18.040  24.300   4.080  1.00  0.00            
ATOM    133  C40 BCD     1      16.960  24.830   6.260  1.00  0.00            
ATOM    134  C41 BCD     1      15.580  25.110   6.850  1.00  0.00            
ATOM    135  O34 BCD     1      14.770  25.990   6.000  1.00  0.00            
ATOM    136  C42 BCD     1      15.690  25.670   8.210  1.00  0.00            
ATOM    137  O35 BCD     1      16.320  26.970   8.160  1.00  0.00            
ATOM    138  H61 BCD     1      13.960  26.310   4.210  1.00  0.00            
ATOM    139  H62 BCD     1      16.440  26.370   4.050  1.00  0.00            
ATOM    140  H63 BCD     1      15.580  25.790   2.170  1.00  0.00            
ATOM    141  H64 BCD     1      16.330  23.370   4.720  1.00  0.00            
ATOM    142  H65 BCD     1      18.540  23.510   4.320  1.00  0.00            
ATOM    143  H66 BCD     1      17.590  25.720   6.180  1.00  0.00            
ATOM    144  H67 BCD     1      15.090  24.130   6.870  1.00  0.00            
ATOM    145  H68 BCD     1      14.690  25.620   8.650  1.00  0.00            
ATOM    146  H69 BCD     1      16.300  25.010   8.830  1.00  0.00            
ATOM    147  H70 BCD     1      15.550  27.500   7.950  1.00  0.00            
ATOM    148  O1  GB6     2       9.240  26.660   9.240  1.00  0.00            
ATOM    149  C1  GB6     2       9.830  25.450   8.960  1.00  0.00            
ATOM    150  C2  GB6     2      11.180  25.390   8.900  1.00  0.00            
ATOM    151  C3  GB6     2      11.860  24.190   8.540  1.00  0.00            
ATOM    152  C4  GB6     2      11.090  23.060   8.290  1.00  0.00            
ATOM    153  C5  GB6     2      11.830  21.870   7.940  1.00  0.00            
ATOM    154  C6  GB6     2      13.190  21.650   8.010  1.00  0.00            
ATOM    155  C7  GB6     2      13.960  20.430   7.560  1.00  0.00            
ATOM    156  C8  GB6     2      13.630  19.150   8.010  1.00  0.00            
ATOM    157  C9  GB6     2      14.420  18.020   7.730  1.00  0.00            
ATOM    158  O2  GB6     2      14.140  16.780   8.210  1.00  0.00            
ATOM    159  C10 GB6     2      15.610  18.220   7.010  1.00  0.00            
ATOM    160  C11 GB6     2      16.000  19.520   6.550  1.00  0.00            
ATOM    161  O3  GB6     2      17.180  19.590   5.930  1.00  0.00            
ATOM    162  C12 GB6     2      15.190  20.580   6.880  1.00  0.00            
ATOM    163  C13 GB6     2       9.650  23.140   8.400  1.00  0.00            
ATOM    164  C14 GB6     2       9.030  24.340   8.660  1.00  0.00            
ATOM    165  H1  GB6     2       8.300  26.460   9.170  1.00  0.00            
ATOM    166  H2  GB6     2      11.820  26.200   9.240  1.00  0.00            
ATOM    167  H3  GB6     2      12.950  24.180   8.580  1.00  0.00            
ATOM    168  H4  GB6     2      11.160  21.060   7.620  1.00  0.00            
ATOM    169  H5  GB6     2      13.860  22.470   8.270  1.00  0.00            
ATOM    170  H6  GB6     2      12.830  19.080   8.750  1.00  0.00            
ATOM    171  H7  GB6     2      15.000  16.330   8.280  1.00  0.00            
ATOM    172  H8  GB6     2      16.250  17.360   6.840  1.00  0.00            
ATOM    173  H9  GB6     2      17.720  18.810   6.120  1.00  0.00            
ATOM    174  H10 GB6     2      15.470  21.570   6.540  1.00  0.00            
ATOM    175  H11 GB6     2       8.990  22.270   8.310  1.00  0.00            
ATOM    176  H12 GB6     2       7.970  24.490   8.820  1.00  0.00            
TER
ENDMDL
MODEL        1
ATOM      1  C1  BCD     1      30.380  21.250   9.190  1.00  0.00            
ATOM      2  O1  BCD     1      29.620  22.020  10.150  1.00  0.00            
ATOM      3  C2  BCD     1      30.050  21.640   7.750  1.00  0.00            
ATOM      4  O2  BCD     1      30.350  22.930   7.540  1.00  0.00            
ATOM      5  C3  BCD     1      28.570  21.380   7.330  1.00  0.00            
ATOM      6  O3  BCD     1      28.410  21.600   5.860  1.00  0.00            
ATOM      7  C4  BCD     1      28.080  20.010   7.740  1.00  0.00            
ATOM      8  C5  BCD     1      28.620  19.510   9.070  1.00  0.00            
ATOM      9  O4  BCD     1      30.030  19.820   9.200  1.00  0.00            
ATOM     10  C6  BCD     1      28.490  17.960   9.160  1.00  0.00            
ATOM     11  O5  BCD     1      29.080  17.290   8.030  1.00  0.00            
ATOM     12  H1  BCD     1      31.460  21.240   9.370  1.00  0.00            
ATOM     13  H2  BCD     1      30.660  21.000   7.100  1.00  0.00            
ATOM     14  H3  BCD     1      30.190  23.100   6.610  1.00  0.00            
ATOM     15  H4  BCD     1      27.940  22.100   7.890  1.00  0.00            
ATOM     16  H5  BCD     1      28.830  22.420   5.580  1.00  0.00            
ATOM     17  H6  BCD     1      28.290  19.350   6.890  1.00  0.00            
ATOM     18  H7  BCD     1      28.110  20.090   9.850  1.00  0.00            
ATOM     19  H8  BCD     1      29.010  17.630  10.060  1.00  0.00            
ATOM     20  H9  BCD     1      27.400  17.830   9.180  1.00  0.00            
ATOM     21  H10 BCD     1      29.940  17.100   8.420  1.00  0.00            
ATOM     22  C7  BCD     1      29.820  24.730  13.250  1.00  0.00            
ATOM     23  O6  BCD     1      28.420  24.590  13.370  1.00  0.00            
ATOM     24  C8  BCD     1      30.170  25.300  11.860  1.00  0.00            
ATOM     25  O7  BCD     1      29.680  26.680  11.750  1.00  0.00            
ATOM     26  C9  BCD     1      29.630  24.400  10.760  1.00  0.00            
ATOM     27  O8  BCD     1      29.980  24.890   9.560  1.00  0.00            
ATOM     28  C10 BCD     1      30.300  23.020  10.960  1.00  0.00            
ATOM     29  C11 BCD     1      30.100  22.440  12.340  1.00  0.00            
ATOM     30  O9  BCD     1      30.400  23.420  13.400  1.00  0.00            
ATOM     31  C12 BCD     1      30.860  21.170  12.560  1.00  0.00            
ATOM     32  O10 BCD     1      30.170  20.240  13.450  1.00  0.00            
ATOM     33  H11 BCD     1      30.260  25.360  14.030  1.00  0.00            
ATOM     34  H12 BCD     1      31.260  25.440  11.930  1.00  0.00            
ATOM     35  H13 BCD     1      28.730  26.740  11.880  1.00  0.00            
ATOM     36  H14 BCD     1      28.550  24.210  10.830  1.00  0.00            
ATOM     37  H15 BCD     1      29.590  24.300   8.910  1.00  0.00            
ATOM     38  H16 BCD     1      31.370  22.990  10.730  1.00  0.00            
ATOM     39  H17 BCD     1      29.030  22.230  12.220  1.00  0.00            
ATOM     40  H18 BCD     1      30.880  20.610  11.620  1.00  0.00            
ATOM     41  H19 BCD     1      31.880  21.480  12.840  1.00  0.00            
ATOM     42  H20 BCD     1      30.790  20.090  14.180  1.00  0.00            
ATOM     43  C13 BCD     1      25.240  25.850  15.290  1.00  0.00            
ATOM     44  O11 BCD     1      24.960  24.470  15.290  1.00  0.00            
ATOM     45  C14 BCD     1      25.370  26.450  13.870  1.00  0.00            
ATOM     46  O12 BCD     1      24.170  26.400  13.210  1.00  0.00            
ATOM     47  C15 BCD     1      26.490  25.690  13.120  1.00  0.00            
ATOM     48  O13 BCD     1      26.910  26.310  11.830  1.00  0.00            
ATOM     49  C16 BCD     1      27.710  25.680  14.010  1.00  0.00            
ATOM     50  C17 BCD     1      27.580  25.460  15.500  1.00  0.00            
ATOM     51  O14 BCD     1      26.380  26.070  15.990  1.00  0.00            
ATOM     52  C18 BCD     1      28.850  25.930  16.300  1.00  0.00            
ATOM     53  O15 BCD     1      29.250  27.210  15.850  1.00  0.00            
ATOM     54  H21 BCD     1      24.430  26.320  15.840  1.00  0.00            
ATOM     55  H22 BCD     1      25.580  27.520  14.030  1.00  0.00            
ATOM     56  H23 BCD     1      24.110  27.160  12.620  1.00  0.00            
ATOM     57  H24 BCD     1      26.200  24.640  12.980  1.00  0.00            
ATOM     58  H25 BCD     1      26.290  26.230  11.100  1.00  0.00            
ATOM     59  H26 BCD     1      28.250  26.620  13.810  1.00  0.00            
ATOM     60  H27 BCD     1      27.470  24.380  15.630  1.00  0.00            
ATOM     61  H28 BCD     1      28.820  25.860  17.390  1.00  0.00            
ATOM     62  H29 BCD     1      29.610  25.150  16.130  1.00  0.00            
ATOM     63  H30 BCD     1      29.910  27.540  16.460  1.00  0.00            
ATOM     64  C19 BCD     1      22.000  21.830  16.510  1.00  0.00            
ATOM     65  O16 BCD     1      22.050  21.020  15.320  1.00  0.00            
ATOM     66  C20 BCD     1      21.500  23.270  16.180  1.00  0.00            
ATOM     67  O17 BCD     1      20.240  23.090  15.540  1.00  0.00            
ATOM     68  C21 BCD     1      22.540  24.030  15.280  1.00  0.00            
ATOM     69  O18 BCD     1      22.230  25.410  14.970  1.00  0.00            
ATOM     70  C22 BCD     1      23.820  23.950  16.030  1.00  0.00            
ATOM     71  C23 BCD     1      24.280  22.490  16.330  1.00  0.00            
ATOM     72  O19 BCD     1      23.260  21.760  17.060  1.00  0.00            
ATOM     73  C24 BCD     1      25.460  22.440  17.260  1.00  0.00            
ATOM     74  O20 BCD     1      25.440  23.390  18.320  1.00  0.00            
ATOM     75  H31 BCD     1      21.400  21.470  17.350  1.00  0.00            
ATOM     76  H32 BCD     1      21.280  23.860  17.080  1.00  0.00            
ATOM     77  H33 BCD     1      19.960  23.890  15.070  1.00  0.00            
ATOM     78  H34 BCD     1      22.710  23.480  14.350  1.00  0.00            
ATOM     79  H35 BCD     1      22.850  25.760  14.330  1.00  0.00            
ATOM     80  H36 BCD     1      23.790  24.500  16.980  1.00  0.00            
ATOM     81  H37 BCD     1      24.550  21.920  15.440  1.00  0.00            
ATOM     82  H38 BCD     1      25.520  21.500  17.830  1.00  0.00            
ATOM     83  H39 BCD     1      26.360  22.590  16.650  1.00  0.00            
ATOM     84  H40 BCD     1      25.030  22.990  19.090  1.00  0.00            
ATOM     85  C25 BCD     1      20.760  17.390  13.980  1.00  0.00            
ATOM     86  O21 BCD     1      21.240  17.850  12.700  1.00  0.00            
ATOM     87  C26 BCD     1      19.660  18.280  14.440  1.00  0.00            
ATOM     88  O22 BCD     1      18.450  18.160  13.590  1.00  0.00            
ATOM     89  C27 BCD     1      20.150  19.720  14.590  1.00  0.00            
ATOM     90  O23 BCD     1      19.110  20.680  14.940  1.00  0.00            
ATOM     91  C28 BCD     1      21.380  19.760  15.520  1.00  0.00            
ATOM     92  C29 BCD     1      22.400  18.740  15.070  1.00  0.00            
ATOM     93  O24 BCD     1      21.770  17.460  14.990  1.00  0.00            
ATOM     94  C30 BCD     1      23.620  18.610  16.020  1.00  0.00            
ATOM     95  O25 BCD     1      23.210  18.650  17.350  1.00  0.00            
ATOM     96  H41 BCD     1      20.490  16.340  13.860  1.00  0.00            
ATOM     97  H42 BCD     1      19.300  17.880  15.400  1.00  0.00            
ATOM     98  H43 BCD     1      18.650  18.540  12.730  1.00  0.00            
ATOM     99  H44 BCD     1      20.510  20.040  13.610  1.00  0.00            
ATOM    100  H45 BCD     1      19.570  21.510  15.000  1.00  0.00            
ATOM    101  H46 BCD     1      21.040  19.550  16.540  1.00  0.00            
ATOM    102  H47 BCD     1      22.790  18.950  14.070  1.00  0.00            
ATOM    103  H48 BCD     1      24.300  17.820  15.690  1.00  0.00            
ATOM    104  H49 BCD     1      24.240  19.490  15.780  1.00  0.00            
ATOM    105  H50 BCD     1      23.920  18.300  17.890  1.00  0.00            
ATOM    106  C31 BCD     1      21.630  17.440   8.640  1.00  0.00            
ATOM    107  O26 BCD     1      22.780  18.310   8.720  1.00  0.00            
ATOM    108  C32 BCD     1      20.280  18.030   9.120  1.00  0.00            
ATOM    109  O27 BCD     1      19.970  19.180   8.320  1.00  0.00            
ATOM    110  C33 BCD     1      20.300  18.450  10.590  1.00  0.00            
ATOM    111  C34 BCD     1      20.710  17.270  11.450  1.00  0.00            
ATOM    112  C35 BCD     1      21.860  16.560  10.800  1.00  0.00            
ATOM    113  O28 BCD     1      21.810  16.310   9.410  1.00  0.00            
ATOM    114  C36 BCD     1      22.320  15.360  11.570  1.00  0.00            
ATOM    115  O29 BCD     1      21.290  14.410  11.700  1.00  0.00            
ATOM    116  O30 BCD     1      18.970  18.870  11.010  1.00  0.00            
ATOM    117  H51 BCD     1      21.550  17.170   7.580  1.00  0.00            
ATOM    118  H52 BCD     1      19.500  17.260   9.000  1.00  0.00            
ATOM    119  H53 BCD     1      19.070  19.360   8.580  1.00  0.00            
ATOM    120  H54 BCD     1      21.030  19.250  10.670  1.00  0.00            
ATOM    121  H55 BCD     1      18.900  19.790  10.750  1.00  0.00            
ATOM    122  H56 BCD     1      19.890  16.550  11.580  1.00  0.00            
ATOM    123  H57 BCD     1      22.710  17.240  10.930  1.00  0.00            
ATOM    124  H58 BCD     1      23.150  14.880  11.040  1.00  0.00            
ATOM    125  H59 BCD     1      22.650  15.760  12.540  1.00  0.00            
ATOM    126  H60 BCD     1      21.570  13.710  12.310  1.00  0.00            
ATOM    127  C37 BCD     1      25.950  19.990   6.630  1.00  0.00            
ATOM    128  O31 BCD     1      26.630  20.190   7.880  1.00  0.00            
ATOM    129  C38 BCD     1      24.580  20.710   6.640  1.00  0.00            
ATOM    130  O32 BCD     1      24.830  22.090   6.760  1.00  0.00            
ATOM    131  C39 BCD     1      23.580  20.180   7.720  1.00  0.00            
ATOM    132  O33 BCD     1      22.250  20.790   7.550  1.00  0.00            
ATOM    133  C40 BCD     1      23.490  18.700   7.560  1.00  0.00            
ATOM    134  C41 BCD     1      24.860  17.950   7.560  1.00  0.00            
ATOM    135  O34 BCD     1      25.630  18.560   6.540  1.00  0.00            
ATOM    136  C42 BCD     1      24.680  16.520   7.190  1.00  0.00            
ATOM    137  O35 BCD     1      25.880  15.810   7.610  1.00  0.00            
ATOM    138  H61 BCD     1      26.550  20.310   5.770  1.00  0.00            
ATOM    139  H62 BCD     1      24.010  20.560   5.710  1.00  0.00            
ATOM    140  H63 BCD     1      23.940  22.440   6.770  1.00  0.00            
ATOM    141  H64 BCD     1      23.870  20.270   8.770  1.00  0.00            
ATOM    142  H65 BCD     1      21.520  20.300   7.930  1.00  0.00            
ATOM    143  H66 BCD     1      22.830  18.400   6.740  1.00  0.00            
ATOM    144  H67 BCD     1      25.280  18.170   8.550  1.00  0.00            
ATOM    145  H68 BCD     1      23.880  16.090   7.800  1.00  0.00            
ATOM    146  H69 BCD     1      24.570  16.330   6.110  1.00  0.00            
ATOM    147  H70 BCD     1      26.600  16.440   7.580  1.00  0.00            
ATOM    148  O1  GB6     2      27.960  18.670  12.100  1.00  0.00            
ATOM    149  C1  GB6     2      26.810  19.480  11.960  1.00  0.00            
ATOM    150  C2  GB6     2      25.620  18.870  11.600  1.00  0.00            
ATOM    151  C3  GB6     2      24.390  19.620  11.590  1.00  0.00            
ATOM    152  C4  GB6     2      24.420  20.900  12.110  1.00  0.00            
ATOM    153  C5  GB6     2      23.270  21.770  12.130  1.00  0.00            
ATOM    154  C6  GB6     2      23.280  23.080  11.810  1.00  0.00            
ATOM    155  C7  GB6     2      22.080  23.900  11.650  1.00  0.00            
ATOM    156  C8  GB6     2      20.850  23.580  12.210  1.00  0.00            
ATOM    157  C9  GB6     2      19.700  24.300  12.000  1.00  0.00            
ATOM    158  O2  GB6     2      18.590  24.000  12.660  1.00  0.00            
ATOM    159  C10 GB6     2      19.760  25.320  11.130  1.00  0.00            
ATOM    160  C11 GB6     2      20.930  25.680  10.540  1.00  0.00            
ATOM    161  O3  GB6     2      21.080  26.840   9.790  1.00  0.00            
ATOM    162  C12 GB6     2      22.090  25.000  10.750  1.00  0.00            
ATOM    163  C13 GB6     2      25.570  21.400  12.660  1.00  0.00            
ATOM    164  C14 GB6     2      26.760  20.700  12.530  1.00  0.00            
ATOM    165  H1  GB6     2      28.650  19.300  12.390  1.00  0.00            
ATOM    166  H2  GB6     2      25.560  17.820  11.330  1.00  0.00            
ATOM    167  H3  GB6     2      23.460  19.150  11.260  1.00  0.00            
ATOM    168  H4  GB6     2      22.320  21.290  12.380  1.00  0.00            
ATOM    169  H5  GB6     2      24.190  23.580  11.500  1.00  0.00            
ATOM    170  H6  GB6     2      20.850  22.780  12.950  1.00  0.00            
ATOM    171  H7  GB6     2      17.900  24.430  12.130  1.00  0.00            
ATOM    172  H8  GB6     2      18.880  25.920  10.920  1.00  0.00            
ATOM    173  H9  GB6     2      20.220  27.280   9.820  1.00  0.00            
ATOM    174  H10 GB6     2      22.970  25.290  10.190  1.00  0.00            
ATOM    175  H11 GB6     2      25.570  22.410  13.070  1.00  0.00            
ATOM    176  H12 GB6     2      27.640  21.110  13.030  1.00  0.00            
TER
ENDMDL
MODEL        1
ATOM      1  C1  BCD     1      18.420  18.810  17.060  1.00  0.00            
ATOM      2  O1  BCD     1      18.390  20.160  16.600  1.00  0.00            
ATOM      3  C2  BCD     1      18.540  18.760  18.570  1.00  0.00            
ATOM      4  O2  BCD     1      17.400  19.530  19.070  1.00  0.00            
ATOM      5  C3  BCD     1      19.830  19.310  19.050  1.00  0.00            
ATOM      6  O3  BCD     1      19.810  19.340  20.510  1.00  0.00            
ATOM      7  C4  BCD     1      20.970  18.570  18.470  1.00  0.00            
ATOM      8  C5  BCD     1      20.800  18.360  16.920  1.00  0.00            
ATOM      9  O4  BCD     1      19.440  18.060  16.470  1.00  0.00            
ATOM     10  C6  BCD     1      21.620  17.240  16.310  1.00  0.00            
ATOM     11  O5  BCD     1      21.370  17.120  14.940  1.00  0.00            
ATOM     12  H1  BCD     1      17.520  18.280  16.710  1.00  0.00            
ATOM     13  H2  BCD     1      18.540  17.690  18.800  1.00  0.00            
ATOM     14  H3  BCD     1      16.940  19.720  18.250  1.00  0.00            
ATOM     15  H4  BCD     1      19.910  20.340  18.670  1.00  0.00            
ATOM     16  H5  BCD     1      18.990  19.750  20.800  1.00  0.00            
ATOM     17  H6  BCD     1      21.110  17.610  18.990  1.00  0.00            
ATOM     18  H7  BCD     1      21.130  19.310  16.480  1.00  0.00            
ATOM     19  H8  BCD     1      22.670  17.520  16.480  1.00  0.00            
ATOM     20  H9  BCD     1      21.350  16.340  16.880  1.00  0.00            
ATOM     21  H10 BCD     1      20.410  17.060  14.890  1.00  0.00            
ATOM     22  C7  BCD     1      15.930  22.440  13.960  1.00  0.00            
ATOM     23  O6  BCD     1      16.250  23.650  14.640  1.00  0.00            
ATOM     24  C8  BCD     1      15.150  21.480  14.910  1.00  0.00            
ATOM     25  O7  BCD     1      14.030  22.260  15.380  1.00  0.00            
ATOM     26  C9  BCD     1      16.160  21.050  16.070  1.00  0.00            
ATOM     27  O8  BCD     1      15.660  19.990  16.900  1.00  0.00            
ATOM     28  C10 BCD     1      17.490  20.560  15.560  1.00  0.00            
ATOM     29  C11 BCD     1      18.100  21.590  14.590  1.00  0.00            
ATOM     30  O9  BCD     1      17.170  21.890  13.540  1.00  0.00            
ATOM     31  C12 BCD     1      19.430  21.080  14.100  1.00  0.00            
ATOM     32  O10 BCD     1      19.430  19.970  13.150  1.00  0.00            
ATOM     33  H11 BCD     1      15.440  22.780  13.040  1.00  0.00            
ATOM     34  H12 BCD     1      14.850  20.560  14.400  1.00  0.00            
ATOM     35  H13 BCD     1      13.710  21.740  16.120  1.00  0.00            
ATOM     36  H14 BCD     1      16.310  21.940  16.690  1.00  0.00            
ATOM     37  H15 BCD     1      14.780  20.310  17.080  1.00  0.00            
ATOM     38  H16 BCD     1      17.280  19.640  15.000  1.00  0.00            
ATOM     39  H17 BCD     1      18.280  22.530  15.130  1.00  0.00            
ATOM     40  H18 BCD     1      19.980  21.940  13.700  1.00  0.00            
ATOM     41  H19 BCD     1      19.930  20.720  15.000  1.00  0.00            
ATOM     42  H20 BCD     1      20.350  19.740  13.000  1.00  0.00            
ATOM     43  C13 BCD     1      16.030  27.780  14.220  1.00  0.00            
ATOM     44  O11 BCD     1      16.420  27.810  15.570  1.00  0.00            
ATOM     45  C14 BCD     1      14.740  26.990  14.090  1.00  0.00            
ATOM     46  O12 BCD     1      13.790  27.700  14.850  1.00  0.00            
ATOM     47  C15 BCD     1      14.940  25.600  14.730  1.00  0.00            
ATOM     48  O13 BCD     1      13.730  24.790  14.700  1.00  0.00            
ATOM     49  C16 BCD     1      16.010  24.880  13.910  1.00  0.00            
ATOM     50  C17 BCD     1      17.310  25.760  13.860  1.00  0.00            
ATOM     51  O14 BCD     1      16.980  27.010  13.400  1.00  0.00            
ATOM     52  C18 BCD     1      18.300  25.190  12.930  1.00  0.00            
ATOM     53  O15 BCD     1      17.810  25.050  11.660  1.00  0.00            
ATOM     54  H21 BCD     1      15.820  28.730  13.730  1.00  0.00            
ATOM     55  H22 BCD     1      14.390  26.930  13.050  1.00  0.00            
ATOM     56  H23 BCD     1      14.180  27.910  15.700  1.00  0.00            
ATOM     57  H24 BCD     1      15.360  25.790  15.730  1.00  0.00            
ATOM     58  H25 BCD     1      13.900  23.890  15.000  1.00  0.00            
ATOM     59  H26 BCD     1      15.550  24.700  12.940  1.00  0.00            
ATOM     60  H27 BCD     1      17.760  25.820  14.850  1.00  0.00            
ATOM     61  H28 BCD     1      19.160  25.870  12.830  1.00  0.00            
ATOM     62  H29 BCD     1      18.590  24.200  13.300  1.00  0.00            
ATOM     63  H30 BCD     1      17.500  25.930  11.430  1.00  0.00            
ATOM     64  C19 BCD     1      18.020  29.790  18.580  1.00  0.00            
ATOM     65  O16 BCD     1      18.480  28.450  18.800  1.00  0.00            
ATOM     66  C20 BCD     1      16.450  29.720  18.610  1.00  0.00            
ATOM     67  O17 BCD     1      15.900  29.370  19.870  1.00  0.00            
ATOM     68  C21 BCD     1      16.030  28.650  17.580  1.00  0.00            
ATOM     69  O18 BCD     1      14.590  28.450  17.630  1.00  0.00            
ATOM     70  C22 BCD     1      16.570  28.990  16.190  1.00  0.00            
ATOM     71  C23 BCD     1      18.020  29.370  16.160  1.00  0.00            
ATOM     72  O19 BCD     1      18.370  30.250  17.270  1.00  0.00            
ATOM     73  C24 BCD     1      18.370  29.970  14.860  1.00  0.00            
ATOM     74  O20 BCD     1      17.710  31.230  14.720  1.00  0.00            
ATOM     75  H31 BCD     1      18.440  30.550  19.250  1.00  0.00            
ATOM     76  H32 BCD     1      15.930  30.660  18.370  1.00  0.00            
ATOM     77  H33 BCD     1      16.410  28.600  20.150  1.00  0.00            
ATOM     78  H34 BCD     1      16.440  27.690  17.920  1.00  0.00            
ATOM     79  H35 BCD     1      14.150  28.420  18.480  1.00  0.00            
ATOM     80  H36 BCD     1      15.950  29.740  15.680  1.00  0.00            
ATOM     81  H37 BCD     1      18.610  28.450  16.340  1.00  0.00            
ATOM     82  H38 BCD     1      19.430  30.220  14.910  1.00  0.00            
ATOM     83  H39 BCD     1      18.190  29.290  14.020  1.00  0.00            
ATOM     84  H40 BCD     1      17.870  31.530  13.820  1.00  0.00            
ATOM     85  C25 BCD     1      20.590  26.750  22.010  1.00  0.00            
ATOM     86  O21 BCD     1      21.260  25.610  21.460  1.00  0.00            
ATOM     87  C26 BCD     1      19.060  26.510  21.960  1.00  0.00            
ATOM     88  O22 BCD     1      18.660  25.230  22.500  1.00  0.00            
ATOM     89  C27 BCD     1      18.400  26.780  20.600  1.00  0.00            
ATOM     90  O23 BCD     1      17.010  26.970  20.850  1.00  0.00            
ATOM     91  C28 BCD     1      18.940  28.100  20.120  1.00  0.00            
ATOM     92  C29 BCD     1      20.470  28.170  20.070  1.00  0.00            
ATOM     93  O24 BCD     1      20.920  28.020  21.430  1.00  0.00            
ATOM     94  C30 BCD     1      21.190  29.420  19.590  1.00  0.00            
ATOM     95  O25 BCD     1      22.610  29.230  19.740  1.00  0.00            
ATOM     96  H41 BCD     1      20.880  26.870  23.060  1.00  0.00            
ATOM     97  H42 BCD     1      18.620  27.290  22.600  1.00  0.00            
ATOM     98  H43 BCD     1      18.890  24.530  21.880  1.00  0.00            
ATOM     99  H44 BCD     1      18.580  26.020  19.830  1.00  0.00            
ATOM    100  H45 BCD     1      16.670  26.160  21.240  1.00  0.00            
ATOM    101  H46 BCD     1      18.690  28.970  20.750  1.00  0.00            
ATOM    102  H47 BCD     1      20.810  27.300  19.490  1.00  0.00            
ATOM    103  H48 BCD     1      20.930  29.700  18.560  1.00  0.00            
ATOM    104  H49 BCD     1      20.920  30.230  20.270  1.00  0.00            
ATOM    105  H50 BCD     1      22.880  28.320  19.600  1.00  0.00            
ATOM    106  C31 BCD     1      24.550  23.230  21.600  1.00  0.00            
ATOM    107  O26 BCD     1      23.640  22.140  21.370  1.00  0.00            
ATOM    108  C32 BCD     1      24.340  24.000  22.890  1.00  0.00            
ATOM    109  O27 BCD     1      24.510  23.150  24.050  1.00  0.00            
ATOM    110  C33 BCD     1      22.970  24.620  22.850  1.00  0.00            
ATOM    111  C34 BCD     1      22.670  25.420  21.650  1.00  0.00            
ATOM    112  C35 BCD     1      23.060  24.730  20.400  1.00  0.00            
ATOM    113  O28 BCD     1      24.380  24.220  20.570  1.00  0.00            
ATOM    114  C36 BCD     1      23.010  25.560  19.170  1.00  0.00            
ATOM    115  O29 BCD     1      23.720  26.850  19.280  1.00  0.00            
ATOM    116  O30 BCD     1      22.700  25.370  24.020  1.00  0.00            
ATOM    117  H51 BCD     1      25.590  22.900  21.620  1.00  0.00            
ATOM    118  H52 BCD     1      25.120  24.780  22.870  1.00  0.00            
ATOM    119  H53 BCD     1      23.850  22.480  23.840  1.00  0.00            
ATOM    120  H54 BCD     1      22.300  23.750  22.740  1.00  0.00            
ATOM    121  H55 BCD     1      21.780  25.210  24.230  1.00  0.00            
ATOM    122  H56 BCD     1      23.060  26.440  21.730  1.00  0.00            
ATOM    123  H57 BCD     1      22.410  23.860  20.260  1.00  0.00            
ATOM    124  H58 BCD     1      23.580  24.990  18.420  1.00  0.00            
ATOM    125  H59 BCD     1      21.970  25.780  18.880  1.00  0.00            
ATOM    126  H60 BCD     1      24.630  26.690  19.530  1.00  0.00            
ATOM    127  C37 BCD     1      23.330  18.860  19.050  1.00  0.00            
ATOM    128  O31 BCD     1      22.050  19.420  18.690  1.00  0.00            
ATOM    129  C38 BCD     1      23.280  18.650  20.580  1.00  0.00            
ATOM    130  O32 BCD     1      22.240  17.760  21.010  1.00  0.00            
ATOM    131  C39 BCD     1      23.050  19.980  21.280  1.00  0.00            
ATOM    132  O33 BCD     1      23.010  19.950  22.710  1.00  0.00            
ATOM    133  C40 BCD     1      24.120  20.950  20.860  1.00  0.00            
ATOM    134  C41 BCD     1      24.290  21.070  19.320  1.00  0.00            
ATOM    135  O34 BCD     1      24.420  19.710  18.770  1.00  0.00            
ATOM    136  C42 BCD     1      25.470  21.940  18.770  1.00  0.00            
ATOM    137  O35 BCD     1      26.760  21.690  19.380  1.00  0.00            
ATOM    138  H61 BCD     1      23.510  17.910  18.530  1.00  0.00            
ATOM    139  H62 BCD     1      24.200  18.200  20.980  1.00  0.00            
ATOM    140  H63 BCD     1      21.430  18.250  20.890  1.00  0.00            
ATOM    141  H64 BCD     1      22.170  20.470  20.840  1.00  0.00            
ATOM    142  H65 BCD     1      23.650  19.310  23.020  1.00  0.00            
ATOM    143  H66 BCD     1      25.030  20.600  21.370  1.00  0.00            
ATOM    144  H67 BCD     1      23.370  21.540  18.940  1.00  0.00            
ATOM    145  H68 BCD     1      25.530  21.800  17.680  1.00  0.00            
ATOM    146  H69 BCD     1      25.320  23.020  18.800  1.00  0.00            
ATOM    147  H70 BCD     1      27.510  21.910  18.820  1.00  0.00            
ATOM    148  O1  GB6     2      22.930  25.460  15.370  1.00  0.00            
ATOM    149  C1  GB6     2      21.870  25.050  16.100  1.00  0.00            
ATOM    150  C2  GB6     2      21.760  23.690  16.430  1.00  0.00            
ATOM    151  C3  GB6     2      20.640  23.200  17.120  1.00  0.00            
ATOM    152  C4  GB6     2      19.580  24.140  17.350  1.00  0.00            
ATOM    153  C5  GB6     2      18.390  23.540  18.120  1.00  0.00            
ATOM    154  C6  GB6     2      17.120  24.000  18.310  1.00  0.00            
ATOM    155  C7  GB6     2      15.890  23.490  18.870  1.00  0.00            
ATOM    156  C8  GB6     2      15.890  22.310  19.580  1.00  0.00            
ATOM    157  C9  GB6     2      14.660  21.930  20.140  1.00  0.00            
ATOM    158  O2  GB6     2      14.580  20.860  20.940  1.00  0.00            
ATOM    159  C10 GB6     2      13.480  22.710  19.940  1.00  0.00            
ATOM    160  C11 GB6     2      13.640  23.920  19.240  1.00  0.00            
ATOM    161  O3  GB6     2      12.530  24.680  19.170  1.00  0.00            
ATOM    162  C12 GB6     2      14.780  24.300  18.730  1.00  0.00            
ATOM    163  C13 GB6     2      19.650  25.510  16.950  1.00  0.00            
ATOM    164  C14 GB6     2      20.850  25.990  16.460  1.00  0.00            
ATOM    165  H1  GB6     2      23.540  24.730  15.150  1.00  0.00            
ATOM    166  H2  GB6     2      22.640  23.100  16.160  1.00  0.00            
ATOM    167  H3  GB6     2      20.640  22.140  17.380  1.00  0.00            
ATOM    168  H4  GB6     2      18.600  22.570  18.570  1.00  0.00            
ATOM    169  H5  GB6     2      16.930  24.950  17.810  1.00  0.00            
ATOM    170  H6  GB6     2      16.780  21.690  19.620  1.00  0.00            
ATOM    171  H7  GB6     2      15.460  20.510  20.730  1.00  0.00            
ATOM    172  H8  GB6     2      12.530  22.470  20.400  1.00  0.00            
ATOM    173  H9  GB6     2      12.770  25.350  18.500  1.00  0.00            
ATOM    174  H10 GB6     2      14.760  25.250  18.220  1.00  0.00            
ATOM    175  H11 GB6     2      18.790  26.150  17.130  1.00  0.00            
ATOM    176  H12 GB6     2      20.940  26.960  15.970  1.00  0.00            
TER
ENDMDL
MODEL        1
ATOM      1  C1  BCD     1      26.620  20.640  13.380  1.00  0.00            
ATOM      2  O1  BCD     1      27.250  19.720  12.510  1.00  0.00            
ATOM      3  C2  BCD     1      25.610  19.920  14.370  1.00  0.00            
ATOM      4  O2  BCD     1      26.310  19.000  15.260  1.00  0.00            
ATOM      5  C3  BCD     1      24.560  19.140  13.510  1.00  0.00            
ATOM      6  O3  BCD     1      23.500  18.590  14.360  1.00  0.00            
ATOM      7  C4  BCD     1      23.870  20.070  12.460  1.00  0.00            
ATOM      8  C5  BCD     1      24.900  20.920  11.680  1.00  0.00            
ATOM      9  O4  BCD     1      25.840  21.550  12.600  1.00  0.00            
ATOM     10  C6  BCD     1      24.230  22.050  10.840  1.00  0.00            
ATOM     11  O5  BCD     1      23.340  22.730  11.730  1.00  0.00            
ATOM     12  H1  BCD     1      27.360  21.180  13.980  1.00  0.00            
ATOM     13  H2  BCD     1      25.100  20.720  14.920  1.00  0.00            
ATOM     14  H3  BCD     1      26.650  18.280  14.720  1.00  0.00            
ATOM     15  H4  BCD     1      25.160  18.370  13.000  1.00  0.00            
ATOM     16  H5  BCD     1      23.890  17.830  14.800  1.00  0.00            
ATOM     17  H6  BCD     1      23.170  20.740  12.980  1.00  0.00            
ATOM     18  H7  BCD     1      25.480  20.420  10.890  1.00  0.00            
ATOM     19  H8  BCD     1      24.870  22.680  10.200  1.00  0.00            
ATOM     20  H9  BCD     1      23.610  21.530  10.100  1.00  0.00            
ATOM     21  H10 BCD     1      23.020  23.550  11.350  1.00  0.00            
ATOM     22  C7  BCD     1      30.860  17.780  11.770  1.00  0.00            
ATOM     23  O6  BCD     1      30.310  17.430  10.520  1.00  0.00            
ATOM     24  C8  BCD     1      29.920  17.230  12.840  1.00  0.00            
ATOM     25  O7  BCD     1      29.980  15.770  12.790  1.00  0.00            
ATOM     26  C9  BCD     1      28.490  17.790  12.840  1.00  0.00            
ATOM     27  O8  BCD     1      27.690  17.250  13.840  1.00  0.00            
ATOM     28  C10 BCD     1      28.540  19.280  12.810  1.00  0.00            
ATOM     29  C11 BCD     1      29.500  19.800  11.730  1.00  0.00            
ATOM     30  O9  BCD     1      30.750  19.190  11.960  1.00  0.00            
ATOM     31  C12 BCD     1      29.580  21.360  11.740  1.00  0.00            
ATOM     32  O10 BCD     1      29.820  21.820  13.080  1.00  0.00            
ATOM     33  H11 BCD     1      31.870  17.360  11.810  1.00  0.00            
ATOM     34  H12 BCD     1      30.400  17.610  13.750  1.00  0.00            
ATOM     35  H13 BCD     1      29.490  15.580  11.990  1.00  0.00            
ATOM     36  H14 BCD     1      28.050  17.470  11.890  1.00  0.00            
ATOM     37  H15 BCD     1      28.020  16.350  13.900  1.00  0.00            
ATOM     38  H16 BCD     1      28.810  19.570  13.830  1.00  0.00            
ATOM     39  H17 BCD     1      29.130  19.590  10.720  1.00  0.00            
ATOM     40  H18 BCD     1      30.330  21.780  11.050  1.00  0.00            
ATOM     41  H19 BCD     1      28.610  21.770  11.410  1.00  0.00            
ATOM     42  H20 BCD     1      29.840  22.780  13.070  1.00  0.00            
ATOM     43  C13 BCD     1      31.600  16.180   6.810  1.00  0.00            
ATOM     44  O11 BCD     1      30.500  15.270   6.900  1.00  0.00            
ATOM     45  C14 BCD     1      32.520  15.820   7.980  1.00  0.00            
ATOM     46  O12 BCD     1      33.000  14.480   7.810  1.00  0.00            
ATOM     47  C15 BCD     1      31.630  15.960   9.250  1.00  0.00            
ATOM     48  O13 BCD     1      32.260  15.580  10.490  1.00  0.00            
ATOM     49  C16 BCD     1      31.220  17.430   9.480  1.00  0.00            
ATOM     50  C17 BCD     1      30.430  17.870   8.190  1.00  0.00            
ATOM     51  O14 BCD     1      31.230  17.580   7.020  1.00  0.00            
ATOM     52  C18 BCD     1      29.990  19.280   8.050  1.00  0.00            
ATOM     53  O15 BCD     1      30.970  20.230   8.060  1.00  0.00            
ATOM     54  H21 BCD     1      32.090  16.120   5.830  1.00  0.00            
ATOM     55  H22 BCD     1      33.390  16.480   7.960  1.00  0.00            
ATOM     56  H23 BCD     1      32.320  13.810   7.890  1.00  0.00            
ATOM     57  H24 BCD     1      30.710  15.370   9.110  1.00  0.00            
ATOM     58  H25 BCD     1      32.210  14.640  10.660  1.00  0.00            
ATOM     59  H26 BCD     1      32.040  18.140   9.650  1.00  0.00            
ATOM     60  H27 BCD     1      29.500  17.300   8.090  1.00  0.00            
ATOM     61  H28 BCD     1      29.430  19.360   7.110  1.00  0.00            
ATOM     62  H29 BCD     1      29.210  19.460   8.790  1.00  0.00            
ATOM     63  H30 BCD     1      31.730  19.900   7.570  1.00  0.00            
ATOM     64  C19 BCD     1      28.780  11.890   5.190  1.00  0.00            
ATOM     65  O16 BCD     1      27.530  12.290   5.730  1.00  0.00            
ATOM     66  C20 BCD     1      29.770  11.690   6.320  1.00  0.00            
ATOM     67  O17 BCD     1      29.380  10.610   7.200  1.00  0.00            
ATOM     68  C21 BCD     1      30.090  12.930   7.160  1.00  0.00            
ATOM     69  O18 BCD     1      31.150  12.640   8.120  1.00  0.00            
ATOM     70  C22 BCD     1      30.450  14.040   6.170  1.00  0.00            
ATOM     71  C23 BCD     1      29.460  14.130   5.000  1.00  0.00            
ATOM     72  O19 BCD     1      29.340  12.860   4.330  1.00  0.00            
ATOM     73  C24 BCD     1      29.970  15.090   3.930  1.00  0.00            
ATOM     74  O20 BCD     1      31.170  14.670   3.240  1.00  0.00            
ATOM     75  H31 BCD     1      28.700  10.890   4.760  1.00  0.00            
ATOM     76  H32 BCD     1      30.740  11.440   5.880  1.00  0.00            
ATOM     77  H33 BCD     1      28.440  10.760   7.340  1.00  0.00            
ATOM     78  H34 BCD     1      29.200  13.150   7.750  1.00  0.00            
ATOM     79  H35 BCD     1      30.770  12.030   8.760  1.00  0.00            
ATOM     80  H36 BCD     1      31.450  13.800   5.780  1.00  0.00            
ATOM     81  H37 BCD     1      28.510  14.490   5.430  1.00  0.00            
ATOM     82  H38 BCD     1      29.080  15.310   3.330  1.00  0.00            
ATOM     83  H39 BCD     1      30.090  16.090   4.370  1.00  0.00            
ATOM     84  H40 BCD     1      31.630  15.360   2.750  1.00  0.00            
ATOM     85  C25 BCD     1      23.540  11.530   5.560  1.00  0.00            
ATOM     86  O21 BCD     1      23.320  12.640   6.400  1.00  0.00            
ATOM     87  C26 BCD     1      24.340  10.520   6.330  1.00  0.00            
ATOM     88  O22 BCD     1      23.580  10.120   7.480  1.00  0.00            
ATOM     89  C27 BCD     1      25.740  11.060   6.670  1.00  0.00            
ATOM     90  O23 BCD     1      26.630  10.120   7.360  1.00  0.00            
ATOM     91  C28 BCD     1      26.400  11.550   5.390  1.00  0.00            
ATOM     92  C29 BCD     1      25.470  12.490   4.550  1.00  0.00            
ATOM     93  O24 BCD     1      24.170  11.940   4.360  1.00  0.00            
ATOM     94  C30 BCD     1      26.040  12.680   3.170  1.00  0.00            
ATOM     95  O25 BCD     1      25.410  13.720   2.440  1.00  0.00            
ATOM     96  H41 BCD     1      22.620  11.010   5.260  1.00  0.00            
ATOM     97  H42 BCD     1      24.590   9.590   5.800  1.00  0.00            
ATOM     98  H43 BCD     1      24.090   9.780   8.210  1.00  0.00            
ATOM     99  H44 BCD     1      25.430  11.870   7.340  1.00  0.00            
ATOM    100  H45 BCD     1      26.080   9.670   8.010  1.00  0.00            
ATOM    101  H46 BCD     1      26.690  10.740   4.720  1.00  0.00            
ATOM    102  H47 BCD     1      25.390  13.480   5.010  1.00  0.00            
ATOM    103  H48 BCD     1      27.130  12.770   3.190  1.00  0.00            
ATOM    104  H49 BCD     1      25.920  11.740   2.620  1.00  0.00            
ATOM    105  H50 BCD     1      24.570  13.440   2.080  1.00  0.00            
ATOM    106  C31 BCD     1      20.710  15.310   8.040  1.00  0.00            
ATOM    107  O26 BCD     1      21.670  15.980   8.750  1.00  0.00            
ATOM    108  C32 BCD     1      20.570  13.850   8.520  1.00  0.00            
ATOM    109  O27 BCD     1      20.410  13.920   9.880  1.00  0.00            
ATOM    110  C33 BCD     1      21.800  13.090   8.150  1.00  0.00            
ATOM    111  C34 BCD     1      22.010  13.110   6.650  1.00  0.00            
ATOM    112  C35 BCD     1      22.030  14.560   6.150  1.00  0.00            
ATOM    113  O28 BCD     1      20.870  15.290   6.620  1.00  0.00            
ATOM    114  C36 BCD     1      22.090  14.620   4.640  1.00  0.00            
ATOM    115  O29 BCD     1      21.220  13.830   4.000  1.00  0.00            
ATOM    116  O30 BCD     1      21.620  11.740   8.470  1.00  0.00            
ATOM    117  H51 BCD     1      19.730  15.780   8.220  1.00  0.00            
ATOM    118  H52 BCD     1      19.670  13.530   7.970  1.00  0.00            
ATOM    119  H53 BCD     1      20.230  13.010  10.130  1.00  0.00            
ATOM    120  H54 BCD     1      22.630  13.630   8.620  1.00  0.00            
ATOM    121  H55 BCD     1      22.200  11.210   7.920  1.00  0.00            
ATOM    122  H56 BCD     1      21.270  12.500   6.100  1.00  0.00            
ATOM    123  H57 BCD     1      22.940  15.020   6.550  1.00  0.00            
ATOM    124  H58 BCD     1      21.850  15.670   4.450  1.00  0.00            
ATOM    125  H59 BCD     1      23.120  14.290   4.450  1.00  0.00            
ATOM    126  H60 BCD     1      20.350  14.220   4.080  1.00  0.00            
ATOM    127  C37 BCD     1      22.070  19.630  10.850  1.00  0.00            
ATOM    128  O31 BCD     1      23.230  19.200  11.520  1.00  0.00            
ATOM    129  C38 BCD     1      20.910  18.720  11.280  1.00  0.00            
ATOM    130  O32 BCD     1      20.970  18.720  12.760  1.00  0.00            
ATOM    131  C39 BCD     1      21.080  17.280  10.730  1.00  0.00            
ATOM    132  O33 BCD     1      19.980  16.450  11.100  1.00  0.00            
ATOM    133  C40 BCD     1      21.350  17.330   9.190  1.00  0.00            
ATOM    134  C41 BCD     1      22.520  18.300   8.910  1.00  0.00            
ATOM    135  O34 BCD     1      22.130  19.540   9.450  1.00  0.00            
ATOM    136  C42 BCD     1      22.770  18.350   7.440  1.00  0.00            
ATOM    137  O35 BCD     1      21.610  18.830   6.790  1.00  0.00            
ATOM    138  H61 BCD     1      22.000  20.700  11.080  1.00  0.00            
ATOM    139  H62 BCD     1      19.930  19.090  10.930  1.00  0.00            
ATOM    140  H63 BCD     1      21.770  18.220  12.940  1.00  0.00            
ATOM    141  H64 BCD     1      21.970  16.890  11.240  1.00  0.00            
ATOM    142  H65 BCD     1      20.280  15.590  10.800  1.00  0.00            
ATOM    143  H66 BCD     1      20.450  17.680   8.670  1.00  0.00            
ATOM    144  H67 BCD     1      23.480  17.990   9.350  1.00  0.00            
ATOM    145  H68 BCD     1      23.550  19.100   7.290  1.00  0.00            
ATOM    146  H69 BCD     1      23.050  17.370   7.020  1.00  0.00            
ATOM    147  H70 BCD     1      21.110  19.360   7.410  1.00  0.00            
ATOM    148  O1  GB6     2      27.300  17.650   4.830  1.00  0.00            
ATOM    149  C1  GB6     2      26.790  17.390   6.010  1.00  0.00            
ATOM    150  C2  GB6     2      26.460  16.090   6.410  1.00  0.00            
ATOM    151  C3  GB6     2      26.050  15.850   7.750  1.00  0.00            
ATOM    152  C4  GB6     2      25.950  16.860   8.730  1.00  0.00            
ATOM    153  C5  GB6     2      25.420  16.640  10.110  1.00  0.00            
ATOM    154  C6  GB6     2      24.760  15.510  10.430  1.00  0.00            
ATOM    155  C7  GB6     2      24.160  15.140  11.780  1.00  0.00            
ATOM    156  C8  GB6     2      24.670  15.690  12.950  1.00  0.00            
ATOM    157  C9  GB6     2      23.950  15.540  14.160  1.00  0.00            
ATOM    158  O2  GB6     2      24.420  16.040  15.260  1.00  0.00            
ATOM    159  C10 GB6     2      22.790  14.780  14.210  1.00  0.00            
ATOM    160  C11 GB6     2      22.460  14.040  13.100  1.00  0.00            
ATOM    161  O3  GB6     2      21.520  13.120  13.290  1.00  0.00            
ATOM    162  C12 GB6     2      23.030  14.330  11.870  1.00  0.00            
ATOM    163  C13 GB6     2      26.320  18.180   8.290  1.00  0.00            
ATOM    164  C14 GB6     2      26.780  18.420   6.950  1.00  0.00            
ATOM    165  H1  GB6     2      27.520  18.600   4.860  1.00  0.00            
ATOM    166  H2  GB6     2      26.390  15.290   5.670  1.00  0.00            
ATOM    167  H3  GB6     2      25.740  14.830   7.940  1.00  0.00            
ATOM    168  H4  GB6     2      25.510  17.450  10.820  1.00  0.00            
ATOM    169  H5  GB6     2      24.500  14.740   9.700  1.00  0.00            
ATOM    170  H6  GB6     2      25.640  16.170  12.930  1.00  0.00            
ATOM    171  H7  GB6     2      23.700  16.000  15.910  1.00  0.00            
ATOM    172  H8  GB6     2      22.260  14.530  15.120  1.00  0.00            
ATOM    173  H9  GB6     2      21.690  12.930  14.230  1.00  0.00            
ATOM    174  H10 GB6     2      22.600  13.930  10.950  1.00  0.00            
ATOM    175  H11 GB6     2      26.330  18.970   9.040  1.00  0.00            
ATOM    176  H12 GB6     2      27.140  19.420   6.710  1.00  0.00            
TER
ENDMDL
MODEL        1
ATOM      1  C1  BCD     1      21.670  19.510  24.280  1.00  0.00            
ATOM      2  O1  BCD     1      20.550  20.340  24.400  1.00  0.00            
ATOM      3  C2  BCD     1      21.230  18.090  23.990  1.00  0.00            
ATOM      4  O2  BCD     1      20.550  18.120  22.700  1.00  0.00            
ATOM      5  C3  BCD     1      20.280  17.500  25.010  1.00  0.00            
ATOM      6  O3  BCD     1      20.000  16.090  24.680  1.00  0.00            
ATOM      7  C4  BCD     1      20.910  17.630  26.410  1.00  0.00            
ATOM      8  C5  BCD     1      21.580  18.990  26.650  1.00  0.00            
ATOM      9  O4  BCD     1      22.360  19.460  25.520  1.00  0.00            
ATOM     10  C6  BCD     1      22.410  18.980  27.910  1.00  0.00            
ATOM     11  O5  BCD     1      23.480  18.100  27.670  1.00  0.00            
ATOM     12  H1  BCD     1      22.400  19.890  23.560  1.00  0.00            
ATOM     13  H2  BCD     1      22.100  17.440  24.060  1.00  0.00            
ATOM     14  H3  BCD     1      20.210  17.230  22.640  1.00  0.00            
ATOM     15  H4  BCD     1      19.390  18.140  24.970  1.00  0.00            
ATOM     16  H5  BCD     1      19.270  15.860  25.260  1.00  0.00            
ATOM     17  H6  BCD     1      21.750  16.940  26.540  1.00  0.00            
ATOM     18  H7  BCD     1      20.750  19.670  26.900  1.00  0.00            
ATOM     19  H8  BCD     1      22.810  20.000  28.010  1.00  0.00            
ATOM     20  H9  BCD     1      21.730  18.680  28.720  1.00  0.00            
ATOM     21  H10 BCD     1      23.740  17.840  28.560  1.00  0.00            
ATOM     22  C7  BCD     1      19.420  24.270  23.570  1.00  0.00            
ATOM     23  O6  BCD     1      18.790  24.520  24.900  1.00  0.00            
ATOM     24  C8  BCD     1      18.630  23.110  22.870  1.00  0.00            
ATOM     25  O7  BCD     1      17.190  23.410  22.830  1.00  0.00            
ATOM     26  C9  BCD     1      18.950  21.830  23.640  1.00  0.00            
ATOM     27  O8  BCD     1      18.240  20.720  23.080  1.00  0.00            
ATOM     28  C10 BCD     1      20.490  21.550  23.690  1.00  0.00            
ATOM     29  C11 BCD     1      21.070  22.740  24.420  1.00  0.00            
ATOM     30  O9  BCD     1      20.800  23.960  23.790  1.00  0.00            
ATOM     31  C12 BCD     1      22.620  22.620  24.620  1.00  0.00            
ATOM     32  O10 BCD     1      23.210  22.640  23.270  1.00  0.00            
ATOM     33  H11 BCD     1      19.500  25.180  22.970  1.00  0.00            
ATOM     34  H12 BCD     1      18.960  23.120  21.830  1.00  0.00            
ATOM     35  H13 BCD     1      16.720  22.830  22.230  1.00  0.00            
ATOM     36  H14 BCD     1      18.490  21.980  24.630  1.00  0.00            
ATOM     37  H15 BCD     1      17.300  20.770  23.280  1.00  0.00            
ATOM     38  H16 BCD     1      20.890  21.440  22.670  1.00  0.00            
ATOM     39  H17 BCD     1      20.650  22.830  25.430  1.00  0.00            
ATOM     40  H18 BCD     1      22.960  23.530  25.120  1.00  0.00            
ATOM     41  H19 BCD     1      22.930  21.790  25.260  1.00  0.00            
ATOM     42  H20 BCD     1      24.140  22.870  23.310  1.00  0.00            
ATOM     43  C13 BCD     1      17.150  27.600  27.070  1.00  0.00            
ATOM     44  O11 BCD     1      16.530  26.690  27.980  1.00  0.00            
ATOM     45  C14 BCD     1      16.510  27.310  25.660  1.00  0.00            
ATOM     46  O12 BCD     1      15.070  27.500  25.650  1.00  0.00            
ATOM     47  C15 BCD     1      17.020  25.940  25.150  1.00  0.00            
ATOM     48  O13 BCD     1      16.500  25.750  23.870  1.00  0.00            
ATOM     49  C16 BCD     1      18.500  25.820  25.200  1.00  0.00            
ATOM     50  C17 BCD     1      19.060  26.180  26.570  1.00  0.00            
ATOM     51  O14 BCD     1      18.570  27.450  26.990  1.00  0.00            
ATOM     52  C18 BCD     1      20.600  26.110  26.530  1.00  0.00            
ATOM     53  O15 BCD     1      21.270  26.910  25.530  1.00  0.00            
ATOM     54  H21 BCD     1      16.940  28.630  27.380  1.00  0.00            
ATOM     55  H22 BCD     1      16.860  28.120  25.020  1.00  0.00            
ATOM     56  H23 BCD     1      14.800  26.970  26.410  1.00  0.00            
ATOM     57  H24 BCD     1      16.570  25.190  25.810  1.00  0.00            
ATOM     58  H25 BCD     1      16.710  24.860  23.560  1.00  0.00            
ATOM     59  H26 BCD     1      18.990  26.510  24.490  1.00  0.00            
ATOM     60  H27 BCD     1      18.660  25.440  27.270  1.00  0.00            
ATOM     61  H28 BCD     1      20.900  26.420  27.540  1.00  0.00            
ATOM     62  H29 BCD     1      20.830  25.040  26.490  1.00  0.00            
ATOM     63  H30 BCD     1      20.760  27.710  25.390  1.00  0.00            
ATOM     64  C19 BCD     1      14.630  26.680  31.670  1.00  0.00            
ATOM     65  O16 BCD     1      15.040  25.320  31.750  1.00  0.00            
ATOM     66  C20 BCD     1      13.730  26.920  30.480  1.00  0.00            
ATOM     67  O17 BCD     1      12.530  26.140  30.690  1.00  0.00            
ATOM     68  C21 BCD     1      14.450  26.530  29.180  1.00  0.00            
ATOM     69  O18 BCD     1      13.640  26.840  27.970  1.00  0.00            
ATOM     70  C22 BCD     1      15.790  27.240  29.080  1.00  0.00            
ATOM     71  C23 BCD     1      16.620  27.130  30.410  1.00  0.00            
ATOM     72  O19 BCD     1      15.770  27.500  31.490  1.00  0.00            
ATOM     73  C24 BCD     1      17.800  28.050  30.480  1.00  0.00            
ATOM     74  O20 BCD     1      17.380  29.370  30.430  1.00  0.00            
ATOM     75  H31 BCD     1      14.190  26.960  32.640  1.00  0.00            
ATOM     76  H32 BCD     1      13.610  28.010  30.430  1.00  0.00            
ATOM     77  H33 BCD     1      11.830  26.480  30.120  1.00  0.00            
ATOM     78  H34 BCD     1      14.610  25.450  29.090  1.00  0.00            
ATOM     79  H35 BCD     1      12.950  26.170  27.930  1.00  0.00            
ATOM     80  H36 BCD     1      15.560  28.290  28.890  1.00  0.00            
ATOM     81  H37 BCD     1      17.030  26.160  30.690  1.00  0.00            
ATOM     82  H38 BCD     1      18.340  27.770  31.390  1.00  0.00            
ATOM     83  H39 BCD     1      18.500  27.920  29.640  1.00  0.00            
ATOM     84  H40 BCD     1      17.960  29.940  29.910  1.00  0.00            
ATOM     85  C25 BCD     1      15.300  21.850  34.030  1.00  0.00            
ATOM     86  O21 BCD     1      15.790  21.170  32.940  1.00  0.00            
ATOM     87  C26 BCD     1      13.920  22.440  33.800  1.00  0.00            
ATOM     88  O22 BCD     1      12.900  21.440  33.510  1.00  0.00            
ATOM     89  C27 BCD     1      13.940  23.340  32.580  1.00  0.00            
ATOM     90  O23 BCD     1      12.650  23.850  32.290  1.00  0.00            
ATOM     91  C28 BCD     1      14.950  24.490  32.890  1.00  0.00            
ATOM     92  C29 BCD     1      16.320  23.830  33.180  1.00  0.00            
ATOM     93  O24 BCD     1      16.320  22.840  34.260  1.00  0.00            
ATOM     94  C30 BCD     1      17.410  24.800  33.530  1.00  0.00            
ATOM     95  O25 BCD     1      16.970  25.790  34.420  1.00  0.00            
ATOM     96  H41 BCD     1      15.320  21.180  34.900  1.00  0.00            
ATOM     97  H42 BCD     1      13.670  23.000  34.710  1.00  0.00            
ATOM     98  H43 BCD     1      13.130  20.950  32.720  1.00  0.00            
ATOM     99  H44 BCD     1      14.330  22.740  31.750  1.00  0.00            
ATOM    100  H45 BCD     1      12.670  24.540  31.620  1.00  0.00            
ATOM    101  H46 BCD     1      14.590  25.050  33.770  1.00  0.00            
ATOM    102  H47 BCD     1      16.600  23.210  32.310  1.00  0.00            
ATOM    103  H48 BCD     1      18.230  24.210  33.960  1.00  0.00            
ATOM    104  H49 BCD     1      17.700  25.280  32.590  1.00  0.00            
ATOM    105  H50 BCD     1      16.350  25.340  35.000  1.00  0.00            
ATOM    106  C31 BCD     1      15.900  17.230  31.450  1.00  0.00            
ATOM    107  O26 BCD     1      16.830  17.650  30.530  1.00  0.00            
ATOM    108  C32 BCD     1      14.590  17.950  31.260  1.00  0.00            
ATOM    109  O27 BCD     1      14.000  17.570  29.960  1.00  0.00            
ATOM    110  C33 BCD     1      14.820  19.460  31.450  1.00  0.00            
ATOM    111  C34 BCD     1      15.420  19.730  32.830  1.00  0.00            
ATOM    112  C35 BCD     1      16.690  18.850  33.100  1.00  0.00            
ATOM    113  O28 BCD     1      16.460  17.470  32.750  1.00  0.00            
ATOM    114  C36 BCD     1      17.140  18.920  34.490  1.00  0.00            
ATOM    115  O29 BCD     1      16.130  18.520  35.340  1.00  0.00            
ATOM    116  O30 BCD     1      13.560  20.160  31.170  1.00  0.00            
ATOM    117  H51 BCD     1      15.770  16.140  31.370  1.00  0.00            
ATOM    118  H52 BCD     1      13.980  17.540  32.080  1.00  0.00            
ATOM    119  H53 BCD     1      13.200  17.100  30.190  1.00  0.00            
ATOM    120  H54 BCD     1      15.590  19.700  30.710  1.00  0.00            
ATOM    121  H55 BCD     1      13.260  19.870  30.300  1.00  0.00            
ATOM    122  H56 BCD     1      14.670  19.490  33.590  1.00  0.00            
ATOM    123  H57 BCD     1      17.490  19.130  32.400  1.00  0.00            
ATOM    124  H58 BCD     1      18.020  18.280  34.610  1.00  0.00            
ATOM    125  H59 BCD     1      17.440  19.970  34.580  1.00  0.00            
ATOM    126  H60 BCD     1      16.070  17.570  35.170  1.00  0.00            
ATOM    127  C37 BCD     1      19.690  16.130  27.920  1.00  0.00            
ATOM    128  O31 BCD     1      19.900  17.400  27.360  1.00  0.00            
ATOM    129  C38 BCD     1      18.190  15.830  27.650  1.00  0.00            
ATOM    130  O32 BCD     1      17.880  15.810  26.260  1.00  0.00            
ATOM    131  C39 BCD     1      17.310  16.790  28.470  1.00  0.00            
ATOM    132  O33 BCD     1      15.940  16.440  28.230  1.00  0.00            
ATOM    133  C40 BCD     1      17.690  16.660  29.950  1.00  0.00            
ATOM    134  C41 BCD     1      19.110  17.010  30.090  1.00  0.00            
ATOM    135  O34 BCD     1      19.930  16.150  29.300  1.00  0.00            
ATOM    136  C42 BCD     1      19.580  17.020  31.510  1.00  0.00            
ATOM    137  O35 BCD     1      20.890  17.390  31.720  1.00  0.00            
ATOM    138  H61 BCD     1      20.330  15.370  27.470  1.00  0.00            
ATOM    139  H62 BCD     1      18.050  14.830  28.070  1.00  0.00            
ATOM    140  H63 BCD     1      17.230  15.100  26.240  1.00  0.00            
ATOM    141  H64 BCD     1      17.480  17.810  28.080  1.00  0.00            
ATOM    142  H65 BCD     1      15.400  17.090  28.690  1.00  0.00            
ATOM    143  H66 BCD     1      17.470  15.690  30.410  1.00  0.00            
ATOM    144  H67 BCD     1      19.240  18.060  29.820  1.00  0.00            
ATOM    145  H68 BCD     1      18.980  17.790  32.010  1.00  0.00            
ATOM    146  H69 BCD     1      19.320  16.080  32.020  1.00  0.00            
ATOM    147  H70 BCD     1      20.920  18.320  31.450  1.00  0.00            
ATOM    148  O1  GB6     2      24.340  23.750  29.600  1.00  0.00            
ATOM    149  C1  GB6     2      22.980  23.630  29.350  1.00  0.00            
ATOM    150  C2  GB6     2      22.530  22.770  28.360  1.00  0.00            
ATOM    151  C3  GB6     2      21.140  22.470  28.210  1.00  0.00            
ATOM    152  C4  GB6     2      20.170  23.030  29.090  1.00  0.00            
ATOM    153  C5  GB6     2      18.740  22.680  29.000  1.00  0.00            
ATOM    154  C6  GB6     2      18.090  21.690  28.360  1.00  0.00            
ATOM    155  C7  GB6     2      16.650  21.410  28.180  1.00  0.00            
ATOM    156  C8  GB6     2      16.200  20.270  27.520  1.00  0.00            
ATOM    157  C9  GB6     2      14.850  19.940  27.550  1.00  0.00            
ATOM    158  O2  GB6     2      14.410  18.940  26.760  1.00  0.00            
ATOM    159  C10 GB6     2      13.890  20.820  28.020  1.00  0.00            
ATOM    160  C11 GB6     2      14.340  21.960  28.640  1.00  0.00            
ATOM    161  O3  GB6     2      13.490  22.850  29.000  1.00  0.00            
ATOM    162  C12 GB6     2      15.700  22.230  28.750  1.00  0.00            
ATOM    163  C13 GB6     2      20.670  23.890  30.090  1.00  0.00            
ATOM    164  C14 GB6     2      22.060  24.280  30.150  1.00  0.00            
ATOM    165  H1  GB6     2      24.430  23.940  30.550  1.00  0.00            
ATOM    166  H2  GB6     2      23.230  22.260  27.700  1.00  0.00            
ATOM    167  H3  GB6     2      20.740  21.870  27.390  1.00  0.00            
ATOM    168  H4  GB6     2      18.180  23.390  29.600  1.00  0.00            
ATOM    169  H5  GB6     2      18.720  21.040  27.760  1.00  0.00            
ATOM    170  H6  GB6     2      16.830  19.510  27.050  1.00  0.00            
ATOM    171  H7  GB6     2      15.190  18.550  26.320  1.00  0.00            
ATOM    172  H8  GB6     2      12.830  20.610  27.870  1.00  0.00            
ATOM    173  H9  GB6     2      12.620  22.460  29.230  1.00  0.00            
ATOM    174  H10 GB6     2      16.070  23.140  29.210  1.00  0.00            
ATOM    175  H11 GB6     2      20.050  24.500  30.750  1.00  0.00            
ATOM    176  H12 GB6     2      22.400  25.010  30.880  1.00  0.00            
TER
ENDMDL
MODEL        1
ATOM      1  C1  BCD     1      23.740  19.680  24.050  1.00  0.00            
ATOM      2  O1  BCD     1      22.800  20.460  23.350  1.00  0.00            
ATOM      3  C2  BCD     1      23.400  18.160  23.980  1.00  0.00            
ATOM      4  O2  BCD     1      23.310  17.690  22.640  1.00  0.00            
ATOM      5  C3  BCD     1      22.240  17.810  24.810  1.00  0.00            
ATOM      6  O3  BCD     1      22.110  16.340  24.910  1.00  0.00            
ATOM      7  C4  BCD     1      22.260  18.450  26.170  1.00  0.00            
ATOM      8  C5  BCD     1      22.540  19.880  26.170  1.00  0.00            
ATOM      9  O4  BCD     1      23.760  20.100  25.440  1.00  0.00            
ATOM     10  C6  BCD     1      22.640  20.520  27.570  1.00  0.00            
ATOM     11  O5  BCD     1      23.740  19.940  28.320  1.00  0.00            
ATOM     12  H1  BCD     1      24.770  19.850  23.700  1.00  0.00            
ATOM     13  H2  BCD     1      24.280  17.700  24.460  1.00  0.00            
ATOM     14  H3  BCD     1      23.440  16.740  22.720  1.00  0.00            
ATOM     15  H4  BCD     1      21.380  18.280  24.310  1.00  0.00            
ATOM     16  H5  BCD     1      21.220  16.210  25.260  1.00  0.00            
ATOM     17  H6  BCD     1      22.960  17.930  26.840  1.00  0.00            
ATOM     18  H7  BCD     1      21.720  20.360  25.620  1.00  0.00            
ATOM     19  H8  BCD     1      22.780  21.600  27.600  1.00  0.00            
ATOM     20  H9  BCD     1      21.680  20.350  28.070  1.00  0.00            
ATOM     21  H10 BCD     1      24.400  19.570  27.730  1.00  0.00            
ATOM     22  C7  BCD     1      22.530  23.680  20.720  1.00  0.00            
ATOM     23  O6  BCD     1      21.320  23.990  21.440  1.00  0.00            
ATOM     24  C8  BCD     1      22.330  22.300  20.100  1.00  0.00            
ATOM     25  O7  BCD     1      21.170  22.310  19.240  1.00  0.00            
ATOM     26  C9  BCD     1      22.130  21.230  21.230  1.00  0.00            
ATOM     27  O8  BCD     1      21.960  19.940  20.650  1.00  0.00            
ATOM     28  C10 BCD     1      23.260  21.290  22.280  1.00  0.00            
ATOM     29  C11 BCD     1      23.540  22.770  22.700  1.00  0.00            
ATOM     30  O9  BCD     1      23.750  23.600  21.480  1.00  0.00            
ATOM     31  C12 BCD     1      24.720  23.050  23.650  1.00  0.00            
ATOM     32  O10 BCD     1      25.820  22.440  23.020  1.00  0.00            
ATOM     33  H11 BCD     1      22.530  24.410  19.900  1.00  0.00            
ATOM     34  H12 BCD     1      23.240  22.050  19.540  1.00  0.00            
ATOM     35  H13 BCD     1      21.030  21.410  18.950  1.00  0.00            
ATOM     36  H14 BCD     1      21.240  21.610  21.740  1.00  0.00            
ATOM     37  H15 BCD     1      21.530  19.460  21.360  1.00  0.00            
ATOM     38  H16 BCD     1      24.140  20.860  21.790  1.00  0.00            
ATOM     39  H17 BCD     1      22.620  23.110  23.190  1.00  0.00            
ATOM     40  H18 BCD     1      24.850  24.140  23.700  1.00  0.00            
ATOM     41  H19 BCD     1      24.460  22.550  24.600  1.00  0.00            
ATOM     42  H20 BCD     1      26.420  22.030  23.640  1.00  0.00            
ATOM     43  C13 BCD     1      18.350  26.650  22.050  1.00  0.00            
ATOM     44  O11 BCD     1      17.920  25.880  23.230  1.00  0.00            
ATOM     45  C14 BCD     1      18.190  25.790  20.820  1.00  0.00            
ATOM     46  O12 BCD     1      16.830  25.400  20.640  1.00  0.00            
ATOM     47  C15 BCD     1      19.170  24.590  20.820  1.00  0.00            
ATOM     48  O13 BCD     1      19.060  23.870  19.570  1.00  0.00            
ATOM     49  C16 BCD     1      20.590  25.130  21.130  1.00  0.00            
ATOM     50  C17 BCD     1      20.640  26.030  22.330  1.00  0.00            
ATOM     51  O14 BCD     1      19.690  27.060  22.180  1.00  0.00            
ATOM     52  C18 BCD     1      21.990  26.820  22.380  1.00  0.00            
ATOM     53  O15 BCD     1      22.320  27.300  21.070  1.00  0.00            
ATOM     54  H21 BCD     1      17.700  27.520  21.940  1.00  0.00            
ATOM     55  H22 BCD     1      18.410  26.440  19.960  1.00  0.00            
ATOM     56  H23 BCD     1      16.670  24.610  20.130  1.00  0.00            
ATOM     57  H24 BCD     1      18.950  23.940  21.670  1.00  0.00            
ATOM     58  H25 BCD     1      19.810  23.260  19.530  1.00  0.00            
ATOM     59  H26 BCD     1      21.000  25.550  20.200  1.00  0.00            
ATOM     60  H27 BCD     1      20.560  25.520  23.300  1.00  0.00            
ATOM     61  H28 BCD     1      21.920  27.700  23.030  1.00  0.00            
ATOM     62  H29 BCD     1      22.800  26.190  22.780  1.00  0.00            
ATOM     63  H30 BCD     1      21.730  28.030  20.850  1.00  0.00            
ATOM     64  C19 BCD     1      15.680  26.830  26.560  1.00  0.00            
ATOM     65  O16 BCD     1      15.410  25.510  26.990  1.00  0.00            
ATOM     66  C20 BCD     1      15.120  27.180  25.180  1.00  0.00            
ATOM     67  O17 BCD     1      13.660  26.890  25.130  1.00  0.00            
ATOM     68  C21 BCD     1      15.830  26.420  24.120  1.00  0.00            
ATOM     69  O18 BCD     1      15.290  26.700  22.840  1.00  0.00            
ATOM     70  C22 BCD     1      17.330  26.630  24.220  1.00  0.00            
ATOM     71  C23 BCD     1      17.820  26.280  25.610  1.00  0.00            
ATOM     72  O19 BCD     1      17.090  26.950  26.610  1.00  0.00            
ATOM     73  C24 BCD     1      19.280  26.530  25.890  1.00  0.00            
ATOM     74  O20 BCD     1      19.580  27.890  25.600  1.00  0.00            
ATOM     75  H31 BCD     1      15.290  27.520  27.320  1.00  0.00            
ATOM     76  H32 BCD     1      15.390  28.220  24.960  1.00  0.00            
ATOM     77  H33 BCD     1      13.240  27.650  25.540  1.00  0.00            
ATOM     78  H34 BCD     1      15.720  25.350  24.380  1.00  0.00            
ATOM     79  H35 BCD     1      15.740  26.170  22.180  1.00  0.00            
ATOM     80  H36 BCD     1      17.510  27.700  24.050  1.00  0.00            
ATOM     81  H37 BCD     1      17.560  25.210  25.670  1.00  0.00            
ATOM     82  H38 BCD     1      19.520  26.310  26.940  1.00  0.00            
ATOM     83  H39 BCD     1      19.870  25.840  25.280  1.00  0.00            
ATOM     84  H40 BCD     1      20.450  28.080  25.970  1.00  0.00            
ATOM     85  C25 BCD     1      13.680  23.340  29.940  1.00  0.00            
ATOM     86  O21 BCD     1      14.420  22.290  29.450  1.00  0.00            
ATOM     87  C26 BCD     1      12.710  23.850  28.940  1.00  0.00            
ATOM     88  O22 BCD     1      11.800  22.740  28.670  1.00  0.00            
ATOM     89  C27 BCD     1      13.530  24.210  27.690  1.00  0.00            
ATOM     90  O23 BCD     1      12.760  24.710  26.580  1.00  0.00            
ATOM     91  C28 BCD     1      14.480  25.330  28.120  1.00  0.00            
ATOM     92  C29 BCD     1      15.310  25.000  29.360  1.00  0.00            
ATOM     93  O24 BCD     1      14.540  24.380  30.340  1.00  0.00            
ATOM     94  C30 BCD     1      15.870  26.210  30.040  1.00  0.00            
ATOM     95  O25 BCD     1      14.890  27.030  30.510  1.00  0.00            
ATOM     96  H41 BCD     1      13.150  22.950  30.810  1.00  0.00            
ATOM     97  H42 BCD     1      12.120  24.680  29.340  1.00  0.00            
ATOM     98  H43 BCD     1      12.340  21.960  28.560  1.00  0.00            
ATOM     99  H44 BCD     1      14.000  23.280  27.360  1.00  0.00            
ATOM    100  H45 BCD     1      13.300  25.170  25.930  1.00  0.00            
ATOM    101  H46 BCD     1      13.940  26.280  28.270  1.00  0.00            
ATOM    102  H47 BCD     1      16.100  24.270  29.140  1.00  0.00            
ATOM    103  H48 BCD     1      16.510  26.030  30.920  1.00  0.00            
ATOM    104  H49 BCD     1      16.500  26.780  29.350  1.00  0.00            
ATOM    105  H50 BCD     1      15.310  27.670  31.090  1.00  0.00            
ATOM    106  C31 BCD     1      16.040  18.570  30.040  1.00  0.00            
ATOM    107  O26 BCD     1      16.920  18.930  28.920  1.00  0.00            
ATOM    108  C32 BCD     1      14.590  18.520  29.600  1.00  0.00            
ATOM    109  O27 BCD     1      14.530  17.440  28.590  1.00  0.00            
ATOM    110  C33 BCD     1      14.180  19.950  29.070  1.00  0.00            
ATOM    111  C34 BCD     1      14.410  21.040  30.060  1.00  0.00            
ATOM    112  C35 BCD     1      15.750  20.920  30.790  1.00  0.00            
ATOM    113  O28 BCD     1      16.080  19.570  31.060  1.00  0.00            
ATOM    114  C36 BCD     1      15.800  21.680  32.180  1.00  0.00            
ATOM    115  O29 BCD     1      14.740  21.160  32.960  1.00  0.00            
ATOM    116  O30 BCD     1      12.850  20.120  28.590  1.00  0.00            
ATOM    117  H51 BCD     1      16.340  17.640  30.540  1.00  0.00            
ATOM    118  H52 BCD     1      13.940  18.420  30.480  1.00  0.00            
ATOM    119  H53 BCD     1      13.680  17.530  28.150  1.00  0.00            
ATOM    120  H54 BCD     1      14.810  20.080  28.170  1.00  0.00            
ATOM    121  H55 BCD     1      12.650  19.340  28.060  1.00  0.00            
ATOM    122  H56 BCD     1      13.600  20.970  30.800  1.00  0.00            
ATOM    123  H57 BCD     1      16.450  21.410  30.100  1.00  0.00            
ATOM    124  H58 BCD     1      16.710  21.400  32.730  1.00  0.00            
ATOM    125  H59 BCD     1      15.790  22.770  32.080  1.00  0.00            
ATOM    126  H60 BCD     1      14.820  20.200  32.950  1.00  0.00            
ATOM    127  C37 BCD     1      20.780  17.440  27.730  1.00  0.00            
ATOM    128  O31 BCD     1      20.980  18.380  26.690  1.00  0.00            
ATOM    129  C38 BCD     1      19.550  16.600  27.440  1.00  0.00            
ATOM    130  O32 BCD     1      19.780  15.900  26.190  1.00  0.00            
ATOM    131  C39 BCD     1      18.180  17.430  27.450  1.00  0.00            
ATOM    132  O33 BCD     1      17.030  16.520  27.240  1.00  0.00            
ATOM    133  C40 BCD     1      18.100  18.070  28.830  1.00  0.00            
ATOM    134  C41 BCD     1      19.370  18.910  29.120  1.00  0.00            
ATOM    135  O34 BCD     1      20.560  18.110  29.040  1.00  0.00            
ATOM    136  C42 BCD     1      19.290  19.440  30.520  1.00  0.00            
ATOM    137  O35 BCD     1      20.660  19.930  30.780  1.00  0.00            
ATOM    138  H61 BCD     1      21.680  16.810  27.750  1.00  0.00            
ATOM    139  H62 BCD     1      19.480  15.820  28.210  1.00  0.00            
ATOM    140  H63 BCD     1      19.180  16.310  25.560  1.00  0.00            
ATOM    141  H64 BCD     1      18.190  18.180  26.650  1.00  0.00            
ATOM    142  H65 BCD     1      16.290  16.870  27.740  1.00  0.00            
ATOM    143  H66 BCD     1      17.960  17.250  29.550  1.00  0.00            
ATOM    144  H67 BCD     1      19.510  19.780  28.460  1.00  0.00            
ATOM    145  H68 BCD     1      18.460  20.140  30.680  1.00  0.00            
ATOM    146  H69 BCD     1      19.150  18.610  31.220  1.00  0.00            
ATOM    147  H70 BCD     1      21.000  19.340  30.110  1.00  0.00            
ATOM    148  O1  GB6     2      22.200  24.330  27.890  1.00  0.00            
ATOM    149  C1  GB6     2      21.030  23.800  27.520  1.00  0.00            
ATOM    150  C2  GB6     2      20.910  23.360  26.210  1.00  0.00            
ATOM    151  C3  GB6     2      19.700  22.790  25.700  1.00  0.00            
ATOM    152  C4  GB6     2      18.660  22.500  26.560  1.00  0.00            
ATOM    153  C5  GB6     2      17.480  21.780  26.240  1.00  0.00            
ATOM    154  C6  GB6     2      17.360  20.960  25.150  1.00  0.00            
ATOM    155  C7  GB6     2      16.240  20.090  24.830  1.00  0.00            
ATOM    156  C8  GB6     2      16.480  18.940  24.150  1.00  0.00            
ATOM    157  C9  GB6     2      15.490  18.080  23.790  1.00  0.00            
ATOM    158  O2  GB6     2      15.790  16.850  23.280  1.00  0.00            
ATOM    159  C10 GB6     2      14.170  18.390  24.010  1.00  0.00            
ATOM    160  C11 GB6     2      13.860  19.600  24.620  1.00  0.00            
ATOM    161  O3  GB6     2      12.520  19.810  24.780  1.00  0.00            
ATOM    162  C12 GB6     2      14.910  20.460  25.070  1.00  0.00            
ATOM    163  C13 GB6     2      18.850  22.740  27.940  1.00  0.00            
ATOM    164  C14 GB6     2      19.980  23.430  28.370  1.00  0.00            
ATOM    165  H1  GB6     2      21.920  24.750  28.720  1.00  0.00            
ATOM    166  H2  GB6     2      21.660  23.600  25.460  1.00  0.00            
ATOM    167  H3  GB6     2      19.600  22.420  24.680  1.00  0.00            
ATOM    168  H4  GB6     2      16.670  21.840  26.970  1.00  0.00            
ATOM    169  H5  GB6     2      18.270  20.850  24.560  1.00  0.00            
ATOM    170  H6  GB6     2      17.540  18.790  23.950  1.00  0.00            
ATOM    171  H7  GB6     2      16.740  16.620  23.240  1.00  0.00            
ATOM    172  H8  GB6     2      13.460  17.610  23.750  1.00  0.00            
ATOM    173  H9  GB6     2      12.270  20.710  25.060  1.00  0.00            
ATOM    174  H10 GB6     2      14.680  21.360  25.640  1.00  0.00            
ATOM    175  H11 GB6     2      18.040  22.440  28.610  1.00  0.00            
ATOM    176  H12 GB6     2      19.990  23.710  29.420  1.00  0.00            
TER
ENDMDL
MODEL        1
ATOM      1  C1  BCD     1      14.450  31.460  -2.890  1.00  0.00            
ATOM      2  O1  BCD     1      14.150  30.010  -2.740  1.00  0.00            
ATOM      3  C2  BCD     1      15.750  31.660  -2.080  1.00  0.00            
ATOM      4  O2  BCD     1      16.870  30.910  -2.550  1.00  0.00            
ATOM      5  C3  BCD     1      15.490  31.510  -0.610  1.00  0.00            
ATOM      6  O3  BCD     1      16.640  31.860   0.120  1.00  0.00            
ATOM      7  C4  BCD     1      14.350  32.460  -0.230  1.00  0.00            
ATOM      8  C5  BCD     1      13.060  32.280  -1.090  1.00  0.00            
ATOM      9  O4  BCD     1      13.340  32.310  -2.490  1.00  0.00            
ATOM     10  C6  BCD     1      12.010  33.360  -0.870  1.00  0.00            
ATOM     11  O5  BCD     1      12.500  34.660  -1.190  1.00  0.00            
ATOM     12  H1  BCD     1      14.620  31.770  -3.930  1.00  0.00            
ATOM     13  H2  BCD     1      16.120  32.700  -2.060  1.00  0.00            
ATOM     14  H3  BCD     1      17.600  31.090  -1.950  1.00  0.00            
ATOM     15  H4  BCD     1      15.240  30.440  -0.540  1.00  0.00            
ATOM     16  H5  BCD     1      16.430  31.580   1.020  1.00  0.00            
ATOM     17  H6  BCD     1      14.710  33.500  -0.300  1.00  0.00            
ATOM     18  H7  BCD     1      12.670  31.290  -0.810  1.00  0.00            
ATOM     19  H8  BCD     1      11.040  33.310  -1.390  1.00  0.00            
ATOM     20  H9  BCD     1      11.790  33.430   0.200  1.00  0.00            
ATOM     21  H10 BCD     1      13.230  34.560  -1.820  1.00  0.00            
ATOM     22  C7  BCD     1      12.670  26.720  -4.670  1.00  0.00            
ATOM     23  O6  BCD     1      12.050  26.380  -3.420  1.00  0.00            
ATOM     24  C8  BCD     1      14.160  26.780  -4.650  1.00  0.00            
ATOM     25  O7  BCD     1      14.810  25.530  -4.390  1.00  0.00            
ATOM     26  C9  BCD     1      14.570  27.850  -3.590  1.00  0.00            
ATOM     27  O8  BCD     1      15.980  28.060  -3.540  1.00  0.00            
ATOM     28  C10 BCD     1      13.840  29.210  -3.850  1.00  0.00            
ATOM     29  C11 BCD     1      12.340  28.990  -4.010  1.00  0.00            
ATOM     30  O9  BCD     1      12.180  28.000  -5.040  1.00  0.00            
ATOM     31  C12 BCD     1      11.700  30.290  -4.350  1.00  0.00            
ATOM     32  O10 BCD     1      10.370  30.160  -4.650  1.00  0.00            
ATOM     33  H11 BCD     1      12.340  26.060  -5.480  1.00  0.00            
ATOM     34  H12 BCD     1      14.590  27.250  -5.540  1.00  0.00            
ATOM     35  H13 BCD     1      15.760  25.680  -4.450  1.00  0.00            
ATOM     36  H14 BCD     1      14.230  27.480  -2.620  1.00  0.00            
ATOM     37  H15 BCD     1      16.180  28.870  -3.060  1.00  0.00            
ATOM     38  H16 BCD     1      14.200  29.660  -4.790  1.00  0.00            
ATOM     39  H17 BCD     1      11.990  28.660  -3.020  1.00  0.00            
ATOM     40  H18 BCD     1      11.740  31.010  -3.520  1.00  0.00            
ATOM     41  H19 BCD     1      12.170  30.690  -5.250  1.00  0.00            
ATOM     42  H20 BCD     1       9.970  29.660  -3.940  1.00  0.00            
ATOM     43  C13 BCD     1      10.060  23.310  -1.400  1.00  0.00            
ATOM     44  O11 BCD     1      10.370  23.920  -0.120  1.00  0.00            
ATOM     45  C14 BCD     1      11.280  22.910  -2.190  1.00  0.00            
ATOM     46  O12 BCD     1      12.030  21.910  -1.480  1.00  0.00            
ATOM     47  C15 BCD     1      12.120  24.110  -2.540  1.00  0.00            
ATOM     48  O13 BCD     1      13.200  23.570  -3.330  1.00  0.00            
ATOM     49  C16 BCD     1      11.360  25.170  -3.360  1.00  0.00            
ATOM     50  C17 BCD     1      10.060  25.450  -2.590  1.00  0.00            
ATOM     51  O14 BCD     1       9.370  24.250  -2.180  1.00  0.00            
ATOM     52  C18 BCD     1       9.140  26.310  -3.530  1.00  0.00            
ATOM     53  O15 BCD     1       8.910  25.700  -4.790  1.00  0.00            
ATOM     54  H21 BCD     1       9.320  22.510  -1.280  1.00  0.00            
ATOM     55  H22 BCD     1      11.020  22.500  -3.170  1.00  0.00            
ATOM     56  H23 BCD     1      12.420  22.320  -0.700  1.00  0.00            
ATOM     57  H24 BCD     1      12.350  24.610  -1.590  1.00  0.00            
ATOM     58  H25 BCD     1      13.890  24.210  -3.540  1.00  0.00            
ATOM     59  H26 BCD     1      11.090  24.740  -4.330  1.00  0.00            
ATOM     60  H27 BCD     1      10.240  26.040  -1.680  1.00  0.00            
ATOM     61  H28 BCD     1       8.180  26.520  -3.040  1.00  0.00            
ATOM     62  H29 BCD     1       9.650  27.280  -3.660  1.00  0.00            
ATOM     63  H30 BCD     1       8.220  26.240  -5.180  1.00  0.00            
ATOM     64  C19 BCD     1      10.490  23.380   4.010  1.00  0.00            
ATOM     65  O16 BCD     1      10.450  24.740   4.260  1.00  0.00            
ATOM     66  C20 BCD     1      11.760  22.840   3.220  1.00  0.00            
ATOM     67  O17 BCD     1      12.990  23.070   3.950  1.00  0.00            
ATOM     68  C21 BCD     1      11.740  23.450   1.760  1.00  0.00            
ATOM     69  O18 BCD     1      12.890  23.120   0.920  1.00  0.00            
ATOM     70  C22 BCD     1      10.390  23.080   1.020  1.00  0.00            
ATOM     71  C23 BCD     1       9.260  23.520   1.930  1.00  0.00            
ATOM     72  O19 BCD     1       9.390  22.960   3.230  1.00  0.00            
ATOM     73  C24 BCD     1       7.900  23.100   1.410  1.00  0.00            
ATOM     74  O20 BCD     1       6.840  23.640   2.150  1.00  0.00            
ATOM     75  H31 BCD     1      10.460  22.750   4.910  1.00  0.00            
ATOM     76  H32 BCD     1      11.600  21.780   2.990  1.00  0.00            
ATOM     77  H33 BCD     1      13.640  22.430   3.650  1.00  0.00            
ATOM     78  H34 BCD     1      11.690  24.540   1.850  1.00  0.00            
ATOM     79  H35 BCD     1      13.710  23.510   1.240  1.00  0.00            
ATOM     80  H36 BCD     1      10.280  22.020   0.740  1.00  0.00            
ATOM     81  H37 BCD     1       9.300  24.610   2.050  1.00  0.00            
ATOM     82  H38 BCD     1       7.900  23.400   0.350  1.00  0.00            
ATOM     83  H39 BCD     1       7.790  22.010   1.450  1.00  0.00            
ATOM     84  H40 BCD     1       6.650  23.010   2.850  1.00  0.00            
ATOM     85  C25 BCD     1      10.430  27.430   7.240  1.00  0.00            
ATOM     86  O21 BCD     1      10.660  28.560   6.380  1.00  0.00            
ATOM     87  C26 BCD     1      11.560  26.450   7.250  1.00  0.00            
ATOM     88  O22 BCD     1      12.830  27.010   7.630  1.00  0.00            
ATOM     89  C27 BCD     1      11.620  25.660   5.960  1.00  0.00            
ATOM     90  O23 BCD     1      12.500  24.590   6.130  1.00  0.00            
ATOM     91  C28 BCD     1      10.220  25.140   5.570  1.00  0.00            
ATOM     92  C29 BCD     1       9.180  26.290   5.620  1.00  0.00            
ATOM     93  O24 BCD     1       9.220  26.840   6.890  1.00  0.00            
ATOM     94  C30 BCD     1       7.740  25.800   5.450  1.00  0.00            
ATOM     95  O25 BCD     1       7.330  24.980   6.560  1.00  0.00            
ATOM     96  H41 BCD     1      10.300  27.850   8.240  1.00  0.00            
ATOM     97  H42 BCD     1      11.300  25.630   7.930  1.00  0.00            
ATOM     98  H43 BCD     1      13.450  26.340   7.930  1.00  0.00            
ATOM     99  H44 BCD     1      12.010  26.400   5.260  1.00  0.00            
ATOM    100  H45 BCD     1      12.570  24.050   5.340  1.00  0.00            
ATOM    101  H46 BCD     1       9.870  24.360   6.260  1.00  0.00            
ATOM    102  H47 BCD     1       9.280  27.110   4.900  1.00  0.00            
ATOM    103  H48 BCD     1       7.140  26.720   5.430  1.00  0.00            
ATOM    104  H49 BCD     1       7.530  25.210   4.540  1.00  0.00            
ATOM    105  H50 BCD     1       6.460  24.590   6.380  1.00  0.00            
ATOM    106  C31 BCD     1      11.410  32.420   6.280  1.00  0.00            
ATOM    107  O26 BCD     1      12.090  31.990   5.060  1.00  0.00            
ATOM    108  C32 BCD     1      12.050  31.740   7.510  1.00  0.00            
ATOM    109  O27 BCD     1      13.360  32.250   7.750  1.00  0.00            
ATOM    110  C33 BCD     1      12.020  30.210   7.280  1.00  0.00            
ATOM    111  C34 BCD     1      10.550  29.780   7.040  1.00  0.00            
ATOM    112  C35 BCD     1       9.820  30.590   6.040  1.00  0.00            
ATOM    113  O28 BCD     1      10.060  31.930   6.260  1.00  0.00            
ATOM    114  C36 BCD     1       8.340  30.250   5.960  1.00  0.00            
ATOM    115  O29 BCD     1       7.730  30.890   4.800  1.00  0.00            
ATOM    116  O30 BCD     1      12.490  29.440   8.410  1.00  0.00            
ATOM    117  H51 BCD     1      11.330  33.510   6.410  1.00  0.00            
ATOM    118  H52 BCD     1      11.430  32.010   8.370  1.00  0.00            
ATOM    119  H53 BCD     1      13.900  31.870   7.050  1.00  0.00            
ATOM    120  H54 BCD     1      12.530  29.890   6.370  1.00  0.00            
ATOM    121  H55 BCD     1      12.560  28.510   8.190  1.00  0.00            
ATOM    122  H56 BCD     1       9.950  29.720   7.960  1.00  0.00            
ATOM    123  H57 BCD     1      10.280  30.370   5.070  1.00  0.00            
ATOM    124  H58 BCD     1       8.160  29.180   5.820  1.00  0.00            
ATOM    125  H59 BCD     1       7.970  30.680   6.900  1.00  0.00            
ATOM    126  H60 BCD     1       7.920  31.820   4.880  1.00  0.00            
ATOM    127  C37 BCD     1      14.670  33.070   2.050  1.00  0.00            
ATOM    128  O31 BCD     1      14.100  32.200   1.110  1.00  0.00            
ATOM    129  C38 BCD     1      15.310  32.290   3.210  1.00  0.00            
ATOM    130  O32 BCD     1      16.300  31.360   2.800  1.00  0.00            
ATOM    131  C39 BCD     1      14.290  31.720   4.240  1.00  0.00            
ATOM    132  O33 BCD     1      14.820  31.130   5.510  1.00  0.00            
ATOM    133  C40 BCD     1      13.190  32.700   4.510  1.00  0.00            
ATOM    134  C41 BCD     1      12.690  33.360   3.250  1.00  0.00            
ATOM    135  O34 BCD     1      13.650  33.940   2.430  1.00  0.00            
ATOM    136  C42 BCD     1      11.770  34.530   3.480  1.00  0.00            
ATOM    137  O35 BCD     1      12.380  35.600   4.200  1.00  0.00            
ATOM    138  H61 BCD     1      15.520  33.640   1.670  1.00  0.00            
ATOM    139  H62 BCD     1      15.730  33.080   3.840  1.00  0.00            
ATOM    140  H63 BCD     1      17.010  31.500   3.430  1.00  0.00            
ATOM    141  H64 BCD     1      13.780  30.940   3.660  1.00  0.00            
ATOM    142  H65 BCD     1      14.760  30.170   5.500  1.00  0.00            
ATOM    143  H66 BCD     1      13.610  33.410   5.240  1.00  0.00            
ATOM    144  H67 BCD     1      12.050  32.630   2.730  1.00  0.00            
ATOM    145  H68 BCD     1      11.370  34.860   2.510  1.00  0.00            
ATOM    146  H69 BCD     1      10.980  34.110   4.110  1.00  0.00            
ATOM    147  H70 BCD     1      13.040  36.020   3.650  1.00  0.00            
ATOM    148  O1  GB6     2       7.400  29.050   2.900  1.00  0.00            
ATOM    149  C1  GB6     2       8.550  28.760   2.200  1.00  0.00            
ATOM    150  C2  GB6     2       9.290  29.850   1.670  1.00  0.00            
ATOM    151  C3  GB6     2      10.630  29.610   1.150  1.00  0.00            
ATOM    152  C4  GB6     2      11.100  28.310   1.090  1.00  0.00            
ATOM    153  C5  GB6     2      12.540  28.150   0.630  1.00  0.00            
ATOM    154  C6  GB6     2      13.210  27.010   0.630  1.00  0.00            
ATOM    155  C7  GB6     2      14.600  26.720   0.190  1.00  0.00            
ATOM    156  C8  GB6     2      15.670  27.620   0.280  1.00  0.00            
ATOM    157  C9  GB6     2      16.930  27.380  -0.360  1.00  0.00            
ATOM    158  O2  GB6     2      17.850  28.370  -0.370  1.00  0.00            
ATOM    159  C10 GB6     2      17.020  26.260  -1.160  1.00  0.00            
ATOM    160  C11 GB6     2      15.980  25.360  -1.150  1.00  0.00            
ATOM    161  O3  GB6     2      16.010  24.250  -1.870  1.00  0.00            
ATOM    162  C12 GB6     2      14.780  25.580  -0.560  1.00  0.00            
ATOM    163  C13 GB6     2      10.320  27.280   1.640  1.00  0.00            
ATOM    164  C14 GB6     2       9.070  27.510   2.260  1.00  0.00            
ATOM    165  H1  GB6     2       7.510  29.900   3.370  1.00  0.00            
ATOM    166  H2  GB6     2       8.870  30.850   1.740  1.00  0.00            
ATOM    167  H3  GB6     2      11.250  30.470   0.920  1.00  0.00            
ATOM    168  H4  GB6     2      13.080  29.070   0.420  1.00  0.00            
ATOM    169  H5  GB6     2      12.710  26.080   0.890  1.00  0.00            
ATOM    170  H6  GB6     2      15.520  28.500   0.890  1.00  0.00            
ATOM    171  H7  GB6     2      18.540  27.980  -0.930  1.00  0.00            
ATOM    172  H8  GB6     2      17.960  26.120  -1.690  1.00  0.00            
ATOM    173  H9  GB6     2      16.670  24.450  -2.550  1.00  0.00            
ATOM    174  H10 GB6     2      13.990  24.850  -0.690  1.00  0.00            
ATOM    175  H11 GB6     2      10.730  26.280   1.520  1.00  0.00            
ATOM    176  H12 GB6     2       8.450  26.720   2.690  1.00  0.00            
TER
ENDMDL
MODEL        1
ATOM      1  C1  BCD     1      28.310  24.670   6.400  1.00  0.00            
ATOM      2  O1  BCD     1      28.260  24.740   7.890  1.00  0.00            
ATOM      3  C2  BCD     1      26.930  24.500   5.850  1.00  0.00            
ATOM      4  O2  BCD     1      26.170  25.670   6.190  1.00  0.00            
ATOM      5  C3  BCD     1      26.340  23.120   6.360  1.00  0.00            
ATOM      6  O3  BCD     1      25.100  22.730   5.580  1.00  0.00            
ATOM      7  C4  BCD     1      27.340  21.950   6.220  1.00  0.00            
ATOM      8  C5  BCD     1      28.840  22.250   6.350  1.00  0.00            
ATOM      9  O4  BCD     1      29.110  23.620   5.970  1.00  0.00            
ATOM     10  C6  BCD     1      29.670  21.300   5.540  1.00  0.00            
ATOM     11  O5  BCD     1      29.320  21.490   4.160  1.00  0.00            
ATOM     12  H1  BCD     1      28.550  25.660   5.990  1.00  0.00            
ATOM     13  H2  BCD     1      27.040  24.430   4.760  1.00  0.00            
ATOM     14  H3  BCD     1      26.780  26.370   5.950  1.00  0.00            
ATOM     15  H4  BCD     1      26.080  23.300   7.410  1.00  0.00            
ATOM     16  H5  BCD     1      24.450  23.440   5.560  1.00  0.00            
ATOM     17  H6  BCD     1      27.190  21.490   5.230  1.00  0.00            
ATOM     18  H7  BCD     1      28.980  22.050   7.420  1.00  0.00            
ATOM     19  H8  BCD     1      30.750  21.470   5.700  1.00  0.00            
ATOM     20  H9  BCD     1      29.450  20.260   5.810  1.00  0.00            
ATOM     21  H10 BCD     1      29.340  22.450   4.100  1.00  0.00            
ATOM     22  C7  BCD     1      30.010  27.030  10.930  1.00  0.00            
ATOM     23  O6  BCD     1      29.770  26.070  11.990  1.00  0.00            
ATOM     24  C8  BCD     1      28.760  27.700  10.290  1.00  0.00            
ATOM     25  O7  BCD     1      27.990  28.270  11.280  1.00  0.00            
ATOM     26  C9  BCD     1      28.050  26.590   9.510  1.00  0.00            
ATOM     27  O8  BCD     1      26.940  27.160   8.790  1.00  0.00            
ATOM     28  C10 BCD     1      28.970  25.850   8.490  1.00  0.00            
ATOM     29  C11 BCD     1      30.160  25.270   9.290  1.00  0.00            
ATOM     30  O9  BCD     1      30.810  26.360  10.000  1.00  0.00            
ATOM     31  C12 BCD     1      31.200  24.820   8.330  1.00  0.00            
ATOM     32  O10 BCD     1      32.310  24.340   9.060  1.00  0.00            
ATOM     33  H11 BCD     1      30.590  27.870  11.350  1.00  0.00            
ATOM     34  H12 BCD     1      29.000  28.470   9.540  1.00  0.00            
ATOM     35  H13 BCD     1      27.330  28.880  10.940  1.00  0.00            
ATOM     36  H14 BCD     1      27.610  25.790  10.130  1.00  0.00            
ATOM     37  H15 BCD     1      26.230  26.540   8.610  1.00  0.00            
ATOM     38  H16 BCD     1      29.300  26.570   7.730  1.00  0.00            
ATOM     39  H17 BCD     1      29.780  24.570  10.050  1.00  0.00            
ATOM     40  H18 BCD     1      30.840  23.970   7.730  1.00  0.00            
ATOM     41  H19 BCD     1      31.420  25.640   7.640  1.00  0.00            
ATOM     42  H20 BCD     1      32.650  25.090   9.550  1.00  0.00            
ATOM     43  C13 BCD     1      30.240  25.420  16.010  1.00  0.00            
ATOM     44  O11 BCD     1      29.090  24.580  16.030  1.00  0.00            
ATOM     45  C14 BCD     1      29.900  26.870  15.650  1.00  0.00            
ATOM     46  O12 BCD     1      29.040  27.450  16.650  1.00  0.00            
ATOM     47  C15 BCD     1      29.510  26.950  14.190  1.00  0.00            
ATOM     48  O13 BCD     1      29.230  28.260  13.670  1.00  0.00            
ATOM     49  C16 BCD     1      30.430  26.250  13.230  1.00  0.00            
ATOM     50  C17 BCD     1      30.840  24.880  13.720  1.00  0.00            
ATOM     51  O14 BCD     1      31.280  24.900  15.100  1.00  0.00            
ATOM     52  C18 BCD     1      31.870  24.120  12.920  1.00  0.00            
ATOM     53  O15 BCD     1      33.040  24.820  13.050  1.00  0.00            
ATOM     54  H21 BCD     1      30.690  25.400  17.010  1.00  0.00            
ATOM     55  H22 BCD     1      30.920  27.260  15.700  1.00  0.00            
ATOM     56  H23 BCD     1      28.840  28.370  16.450  1.00  0.00            
ATOM     57  H24 BCD     1      28.560  26.400  14.160  1.00  0.00            
ATOM     58  H25 BCD     1      28.680  28.070  12.910  1.00  0.00            
ATOM     59  H26 BCD     1      31.280  26.930  13.120  1.00  0.00            
ATOM     60  H27 BCD     1      29.940  24.240  13.750  1.00  0.00            
ATOM     61  H28 BCD     1      31.950  23.100  13.300  1.00  0.00            
ATOM     62  H29 BCD     1      31.510  23.930  11.900  1.00  0.00            
ATOM     63  H30 BCD     1      33.080  25.260  13.900  1.00  0.00            
ATOM     64  C19 BCD     1      26.680  22.480  18.780  1.00  0.00            
ATOM     65  O16 BCD     1      25.570  22.260  17.940  1.00  0.00            
ATOM     66  C20 BCD     1      27.010  23.950  19.090  1.00  0.00            
ATOM     67  O17 BCD     1      25.770  24.580  19.560  1.00  0.00            
ATOM     68  C21 BCD     1      27.670  24.680  17.970  1.00  0.00            
ATOM     69  O18 BCD     1      28.140  25.920  18.520  1.00  0.00            
ATOM     70  C22 BCD     1      28.780  23.950  17.240  1.00  0.00            
ATOM     71  C23 BCD     1      28.390  22.530  16.970  1.00  0.00            
ATOM     72  O19 BCD     1      27.910  21.970  18.250  1.00  0.00            
ATOM     73  C24 BCD     1      29.480  21.670  16.440  1.00  0.00            
ATOM     74  O20 BCD     1      30.600  21.580  17.370  1.00  0.00            
ATOM     75  H31 BCD     1      26.480  22.010  19.760  1.00  0.00            
ATOM     76  H32 BCD     1      27.700  23.910  19.940  1.00  0.00            
ATOM     77  H33 BCD     1      25.920  25.530  19.490  1.00  0.00            
ATOM     78  H34 BCD     1      26.880  24.930  17.240  1.00  0.00            
ATOM     79  H35 BCD     1      28.190  26.500  17.760  1.00  0.00            
ATOM     80  H36 BCD     1      29.620  23.840  17.950  1.00  0.00            
ATOM     81  H37 BCD     1      27.590  22.600  16.230  1.00  0.00            
ATOM     82  H38 BCD     1      29.090  20.640  16.340  1.00  0.00            
ATOM     83  H39 BCD     1      29.840  22.000  15.450  1.00  0.00            
ATOM     84  H40 BCD     1      30.400  20.900  18.020  1.00  0.00            
ATOM     85  C25 BCD     1      24.040  18.960  16.200  1.00  0.00            
ATOM     86  O21 BCD     1      24.470  19.440  14.850  1.00  0.00            
ATOM     87  C26 BCD     1      23.000  19.840  16.800  1.00  0.00            
ATOM     88  O22 BCD     1      21.910  19.950  15.840  1.00  0.00            
ATOM     89  C27 BCD     1      23.660  21.200  17.080  1.00  0.00            
ATOM     90  O23 BCD     1      22.770  22.080  17.710  1.00  0.00            
ATOM     91  C28 BCD     1      24.870  20.970  18.090  1.00  0.00            
ATOM     92  C29 BCD     1      25.810  19.840  17.640  1.00  0.00            
ATOM     93  O24 BCD     1      25.150  18.750  17.090  1.00  0.00            
ATOM     94  C30 BCD     1      26.660  19.220  18.770  1.00  0.00            
ATOM     95  O25 BCD     1      26.040  19.230  20.010  1.00  0.00            
ATOM     96  H41 BCD     1      23.560  17.990  16.010  1.00  0.00            
ATOM     97  H42 BCD     1      22.760  19.370  17.760  1.00  0.00            
ATOM     98  H43 BCD     1      22.270  20.320  15.030  1.00  0.00            
ATOM     99  H44 BCD     1      24.040  21.660  16.160  1.00  0.00            
ATOM    100  H45 BCD     1      22.270  22.520  17.020  1.00  0.00            
ATOM    101  H46 BCD     1      24.590  20.920  19.150  1.00  0.00            
ATOM    102  H47 BCD     1      26.440  20.310  16.870  1.00  0.00            
ATOM    103  H48 BCD     1      26.730  18.180  18.440  1.00  0.00            
ATOM    104  H49 BCD     1      27.600  19.780  18.830  1.00  0.00            
ATOM    105  H50 BCD     1      26.580  19.600  20.710  1.00  0.00            
ATOM    106  C31 BCD     1      23.800  18.490  10.780  1.00  0.00            
ATOM    107  O26 BCD     1      24.910  19.180  10.270  1.00  0.00            
ATOM    108  C32 BCD     1      22.890  19.550  11.480  1.00  0.00            
ATOM    109  O27 BCD     1      22.630  20.640  10.590  1.00  0.00            
ATOM    110  C33 BCD     1      23.510  20.020  12.750  1.00  0.00            
ATOM    111  C34 BCD     1      23.880  18.870  13.630  1.00  0.00            
ATOM    112  C35 BCD     1      24.830  17.930  12.990  1.00  0.00            
ATOM    113  O28 BCD     1      24.280  17.480  11.690  1.00  0.00            
ATOM    114  C36 BCD     1      25.200  16.670  13.800  1.00  0.00            
ATOM    115  O29 BCD     1      24.040  15.980  14.240  1.00  0.00            
ATOM    116  O30 BCD     1      22.610  20.910  13.420  1.00  0.00            
ATOM    117  H51 BCD     1      23.180  18.040   9.990  1.00  0.00            
ATOM    118  H52 BCD     1      21.940  19.100  11.770  1.00  0.00            
ATOM    119  H53 BCD     1      22.310  20.200   9.790  1.00  0.00            
ATOM    120  H54 BCD     1      24.380  20.630  12.480  1.00  0.00            
ATOM    121  H55 BCD     1      22.090  21.390  12.770  1.00  0.00            
ATOM    122  H56 BCD     1      22.990  18.300  13.930  1.00  0.00            
ATOM    123  H57 BCD     1      25.670  18.570  12.720  1.00  0.00            
ATOM    124  H58 BCD     1      25.900  16.010  13.270  1.00  0.00            
ATOM    125  H59 BCD     1      25.620  17.120  14.710  1.00  0.00            
ATOM    126  H60 BCD     1      23.640  15.570  13.460  1.00  0.00            
ATOM    127  C37 BCD     1      26.810  19.670   6.830  1.00  0.00            
ATOM    128  O31 BCD     1      27.010  21.000   7.250  1.00  0.00            
ATOM    129  C38 BCD     1      25.330  19.360   6.670  1.00  0.00            
ATOM    130  O32 BCD     1      24.760  20.070   5.510  1.00  0.00            
ATOM    131  C39 BCD     1      24.540  19.590   7.860  1.00  0.00            
ATOM    132  O33 BCD     1      23.200  19.190   7.680  1.00  0.00            
ATOM    133  C40 BCD     1      25.320  18.730   9.040  1.00  0.00            
ATOM    134  C41 BCD     1      26.860  18.870   9.030  1.00  0.00            
ATOM    135  O34 BCD     1      27.260  18.650   7.710  1.00  0.00            
ATOM    136  C42 BCD     1      27.500  17.730   9.890  1.00  0.00            
ATOM    137  O35 BCD     1      28.870  17.980  10.050  1.00  0.00            
ATOM    138  H61 BCD     1      27.300  19.450   5.870  1.00  0.00            
ATOM    139  H62 BCD     1      25.300  18.290   6.450  1.00  0.00            
ATOM    140  H63 BCD     1      24.990  21.000   5.620  1.00  0.00            
ATOM    141  H64 BCD     1      24.660  20.650   8.120  1.00  0.00            
ATOM    142  H65 BCD     1      22.830  19.730   6.970  1.00  0.00            
ATOM    143  H66 BCD     1      25.110  17.660   8.890  1.00  0.00            
ATOM    144  H67 BCD     1      27.100  19.840   9.480  1.00  0.00            
ATOM    145  H68 BCD     1      27.090  17.870  10.900  1.00  0.00            
ATOM    146  H69 BCD     1      27.200  16.790   9.410  1.00  0.00            
ATOM    147  H70 BCD     1      29.240  17.290  10.610  1.00  0.00            
ATOM    148  O1  GB6     2      29.520  18.260  14.050  1.00  0.00            
ATOM    149  C1  GB6     2      28.880  19.400  13.770  1.00  0.00            
ATOM    150  C2  GB6     2      27.740  19.730  14.380  1.00  0.00            
ATOM    151  C3  GB6     2      27.120  21.010  14.230  1.00  0.00            
ATOM    152  C4  GB6     2      27.730  21.940  13.390  1.00  0.00            
ATOM    153  C5  GB6     2      27.090  23.210  13.020  1.00  0.00            
ATOM    154  C6  GB6     2      26.230  23.940  13.770  1.00  0.00            
ATOM    155  C7  GB6     2      25.630  25.240  13.580  1.00  0.00            
ATOM    156  C8  GB6     2      25.360  25.730  12.290  1.00  0.00            
ATOM    157  C9  GB6     2      24.720  26.890  12.080  1.00  0.00            
ATOM    158  O2  GB6     2      24.220  27.290  10.850  1.00  0.00            
ATOM    159  C10 GB6     2      24.330  27.640  13.180  1.00  0.00            
ATOM    160  C11 GB6     2      24.540  27.170  14.470  1.00  0.00            
ATOM    161  O3  GB6     2      24.000  27.840  15.450  1.00  0.00            
ATOM    162  C12 GB6     2      25.130  25.900  14.610  1.00  0.00            
ATOM    163  C13 GB6     2      28.860  21.560  12.600  1.00  0.00            
ATOM    164  C14 GB6     2      29.450  20.270  12.820  1.00  0.00            
ATOM    165  H1  GB6     2      28.900  17.780  14.620  1.00  0.00            
ATOM    166  H2  GB6     2      27.320  18.970  15.030  1.00  0.00            
ATOM    167  H3  GB6     2      26.180  21.280  14.690  1.00  0.00            
ATOM    168  H4  GB6     2      27.450  23.700  12.120  1.00  0.00            
ATOM    169  H5  GB6     2      25.840  23.550  14.710  1.00  0.00            
ATOM    170  H6  GB6     2      25.650  25.130  11.430  1.00  0.00            
ATOM    171  H7  GB6     2      24.660  26.650  10.260  1.00  0.00            
ATOM    172  H8  GB6     2      23.920  28.640  13.070  1.00  0.00            
ATOM    173  H9  GB6     2      23.610  28.590  14.950  1.00  0.00            
ATOM    174  H10 GB6     2      25.290  25.610  15.640  1.00  0.00            
ATOM    175  H11 GB6     2      29.300  22.230  11.860  1.00  0.00            
ATOM    176  H12 GB6     2      30.260  19.850  12.230  1.00  0.00            
TER
ENDMDL
MODEL        1
ATOM      1  C1  BCD     1      29.440  15.590  12.010  1.00  0.00            
ATOM      2  O1  BCD     1      29.060  14.300  11.640  1.00  0.00            
ATOM      3  C2  BCD     1      28.340  16.280  12.810  1.00  0.00            
ATOM      4  O2  BCD     1      27.940  15.390  13.930  1.00  0.00            
ATOM      5  C3  BCD     1      27.120  16.530  11.980  1.00  0.00            
ATOM      6  O3  BCD     1      26.200  17.350  12.720  1.00  0.00            
ATOM      7  C4  BCD     1      27.440  17.180  10.660  1.00  0.00            
ATOM      8  C5  BCD     1      28.710  16.490   9.980  1.00  0.00            
ATOM      9  O4  BCD     1      29.750  16.400  10.910  1.00  0.00            
ATOM     10  C6  BCD     1      29.330  17.270   8.760  1.00  0.00            
ATOM     11  O5  BCD     1      29.950  18.550   9.030  1.00  0.00            
ATOM     12  H1  BCD     1      30.380  15.560  12.580  1.00  0.00            
ATOM     13  H2  BCD     1      28.760  17.180  13.270  1.00  0.00            
ATOM     14  H3  BCD     1      27.160  15.800  14.320  1.00  0.00            
ATOM     15  H4  BCD     1      26.580  15.610  11.730  1.00  0.00            
ATOM     16  H5  BCD     1      25.530  17.640  12.100  1.00  0.00            
ATOM     17  H6  BCD     1      27.780  18.210  10.850  1.00  0.00            
ATOM     18  H7  BCD     1      28.380  15.500   9.640  1.00  0.00            
ATOM     19  H8  BCD     1      29.990  16.510   8.320  1.00  0.00            
ATOM     20  H9  BCD     1      28.560  17.450   8.010  1.00  0.00            
ATOM     21  H10 BCD     1      29.430  19.190   8.550  1.00  0.00            
ATOM     22  C7  BCD     1      30.650  10.520  11.520  1.00  0.00            
ATOM     23  O6  BCD     1      29.650  10.110  10.570  1.00  0.00            
ATOM     24  C8  BCD     1      29.950  10.870  12.840  1.00  0.00            
ATOM     25  O7  BCD     1      29.260   9.740  13.310  1.00  0.00            
ATOM     26  C9  BCD     1      29.090  12.130  12.750  1.00  0.00            
ATOM     27  O8  BCD     1      28.660  12.570  14.050  1.00  0.00            
ATOM     28  C10 BCD     1      29.930  13.200  11.960  1.00  0.00            
ATOM     29  C11 BCD     1      30.550  12.720  10.670  1.00  0.00            
ATOM     30  O9  BCD     1      31.400  11.650  10.980  1.00  0.00            
ATOM     31  C12 BCD     1      31.400  13.810   9.970  1.00  0.00            
ATOM     32  O10 BCD     1      32.250  14.400  10.880  1.00  0.00            
ATOM     33  H11 BCD     1      31.340   9.720  11.780  1.00  0.00            
ATOM     34  H12 BCD     1      30.740  11.090  13.570  1.00  0.00            
ATOM     35  H13 BCD     1      28.850   9.940  14.160  1.00  0.00            
ATOM     36  H14 BCD     1      28.210  11.920  12.130  1.00  0.00            
ATOM     37  H15 BCD     1      28.240  13.430  13.930  1.00  0.00            
ATOM     38  H16 BCD     1      30.670  13.530  12.700  1.00  0.00            
ATOM     39  H17 BCD     1      29.760  12.290  10.040  1.00  0.00            
ATOM     40  H18 BCD     1      31.970  13.390   9.130  1.00  0.00            
ATOM     41  H19 BCD     1      30.670  14.530   9.570  1.00  0.00            
ATOM     42  H20 BCD     1      32.760  13.630  11.120  1.00  0.00            
ATOM     43  C13 BCD     1      29.100   7.140   7.700  1.00  0.00            
ATOM     44  O11 BCD     1      27.990   7.980   7.190  1.00  0.00            
ATOM     45  C14 BCD     1      28.740   6.790   9.160  1.00  0.00            
ATOM     46  O12 BCD     1      27.610   5.910   9.110  1.00  0.00            
ATOM     47  C15 BCD     1      28.680   8.010  10.110  1.00  0.00            
ATOM     48  O13 BCD     1      28.530   7.580  11.500  1.00  0.00            
ATOM     49  C16 BCD     1      29.910   8.910   9.880  1.00  0.00            
ATOM     50  C17 BCD     1      30.230   9.180   8.480  1.00  0.00            
ATOM     51  O14 BCD     1      30.290   7.930   7.690  1.00  0.00            
ATOM     52  C18 BCD     1      31.550   9.990   8.230  1.00  0.00            
ATOM     53  O15 BCD     1      32.630   9.260   8.930  1.00  0.00            
ATOM     54  H21 BCD     1      29.150   6.140   7.240  1.00  0.00            
ATOM     55  H22 BCD     1      29.580   6.190   9.520  1.00  0.00            
ATOM     56  H23 BCD     1      27.420   5.700  10.030  1.00  0.00            
ATOM     57  H24 BCD     1      27.840   8.610   9.750  1.00  0.00            
ATOM     58  H25 BCD     1      28.500   8.350  12.090  1.00  0.00            
ATOM     59  H26 BCD     1      30.730   8.300  10.290  1.00  0.00            
ATOM     60  H27 BCD     1      29.390   9.740   8.050  1.00  0.00            
ATOM     61  H28 BCD     1      31.800  10.090   7.170  1.00  0.00            
ATOM     62  H29 BCD     1      31.430  11.020   8.590  1.00  0.00            
ATOM     63  H30 BCD     1      33.260   9.870   9.320  1.00  0.00            
ATOM     64  C19 BCD     1      24.840   7.900   4.350  1.00  0.00            
ATOM     65  O16 BCD     1      24.600   9.350   4.570  1.00  0.00            
ATOM     66  C20 BCD     1      24.610   7.140   5.730  1.00  0.00            
ATOM     67  O17 BCD     1      23.250   7.330   6.240  1.00  0.00            
ATOM     68  C21 BCD     1      25.700   7.640   6.790  1.00  0.00            
ATOM     69  O18 BCD     1      25.530   6.880   7.980  1.00  0.00            
ATOM     70  C22 BCD     1      27.110   7.400   6.270  1.00  0.00            
ATOM     71  C23 BCD     1      27.260   8.120   4.900  1.00  0.00            
ATOM     72  O19 BCD     1      26.190   7.600   4.080  1.00  0.00            
ATOM     73  C24 BCD     1      28.610   8.020   4.250  1.00  0.00            
ATOM     74  O20 BCD     1      28.810   6.660   3.830  1.00  0.00            
ATOM     75  H31 BCD     1      24.160   7.450   3.620  1.00  0.00            
ATOM     76  H32 BCD     1      24.730   6.050   5.650  1.00  0.00            
ATOM     77  H33 BCD     1      23.110   6.800   7.020  1.00  0.00            
ATOM     78  H34 BCD     1      25.500   8.710   6.920  1.00  0.00            
ATOM     79  H35 BCD     1      26.380   6.890   8.420  1.00  0.00            
ATOM     80  H36 BCD     1      27.300   6.320   6.150  1.00  0.00            
ATOM     81  H37 BCD     1      27.230   9.180   5.180  1.00  0.00            
ATOM     82  H38 BCD     1      28.670   8.760   3.440  1.00  0.00            
ATOM     83  H39 BCD     1      29.360   8.300   5.000  1.00  0.00            
ATOM     84  H40 BCD     1      29.740   6.590   3.580  1.00  0.00            
ATOM     85  C25 BCD     1      22.220  12.240   3.070  1.00  0.00            
ATOM     86  O21 BCD     1      22.510  13.130   4.190  1.00  0.00            
ATOM     87  C26 BCD     1      21.460  11.020   3.560  1.00  0.00            
ATOM     88  O22 BCD     1      20.330  11.440   4.320  1.00  0.00            
ATOM     89  C27 BCD     1      22.370  10.220   4.420  1.00  0.00            
ATOM     90  O23 BCD     1      21.680   8.960   4.870  1.00  0.00            
ATOM     91  C28 BCD     1      23.690   9.900   3.650  1.00  0.00            
ATOM     92  C29 BCD     1      24.350  11.050   2.960  1.00  0.00            
ATOM     93  O24 BCD     1      23.350  11.840   2.380  1.00  0.00            
ATOM     94  C30 BCD     1      25.340  10.600   1.880  1.00  0.00            
ATOM     95  O25 BCD     1      25.860  11.650   1.140  1.00  0.00            
ATOM     96  H41 BCD     1      21.610  12.810   2.360  1.00  0.00            
ATOM     97  H42 BCD     1      21.200  10.360   2.720  1.00  0.00            
ATOM     98  H43 BCD     1      20.480  10.930   5.120  1.00  0.00            
ATOM     99  H44 BCD     1      22.560  10.790   5.340  1.00  0.00            
ATOM    100  H45 BCD     1      22.260   8.460   5.460  1.00  0.00            
ATOM    101  H46 BCD     1      23.310   9.170   2.920  1.00  0.00            
ATOM    102  H47 BCD     1      24.820  11.590   3.790  1.00  0.00            
ATOM    103  H48 BCD     1      26.190  10.080   2.340  1.00  0.00            
ATOM    104  H49 BCD     1      24.770   9.930   1.220  1.00  0.00            
ATOM    105  H50 BCD     1      25.200  12.330   1.290  1.00  0.00            
ATOM    106  C31 BCD     1      22.100  16.730   5.900  1.00  0.00            
ATOM    107  O26 BCD     1      23.200  16.300   6.680  1.00  0.00            
ATOM    108  C32 BCD     1      20.820  15.860   6.030  1.00  0.00            
ATOM    109  O27 BCD     1      20.490  15.670   7.470  1.00  0.00            
ATOM    110  C33 BCD     1      20.970  14.490   5.400  1.00  0.00            
ATOM    111  C34 BCD     1      21.860  14.440   4.160  1.00  0.00            
ATOM    112  C35 BCD     1      22.850  15.550   3.970  1.00  0.00            
ATOM    113  O28 BCD     1      22.460  16.810   4.540  1.00  0.00            
ATOM    114  C36 BCD     1      23.430  15.710   2.660  1.00  0.00            
ATOM    115  O29 BCD     1      22.540  16.170   1.640  1.00  0.00            
ATOM    116  O30 BCD     1      19.670  13.910   5.120  1.00  0.00            
ATOM    117  H51 BCD     1      21.820  17.770   6.100  1.00  0.00            
ATOM    118  H52 BCD     1      20.090  16.390   5.400  1.00  0.00            
ATOM    119  H53 BCD     1      19.740  15.080   7.610  1.00  0.00            
ATOM    120  H54 BCD     1      21.400  13.810   6.150  1.00  0.00            
ATOM    121  H55 BCD     1      19.830  13.000   4.850  1.00  0.00            
ATOM    122  H56 BCD     1      21.180  14.460   3.300  1.00  0.00            
ATOM    123  H57 BCD     1      23.710  15.190   4.550  1.00  0.00            
ATOM    124  H58 BCD     1      24.190  16.490   2.800  1.00  0.00            
ATOM    125  H59 BCD     1      24.000  14.840   2.310  1.00  0.00
[truncated: 1,689,571 more chars]
