# Supplementary material for: Achieving Chemical Accuracy in Cyclodextrin Host–Guest Binding via Integrative Atomistic Modelling
Source: Adv Sci (Weinh). 2025 Dec 14;13(10):e19782. doi: 10.1002/advs.202519782 (PMC12915143; doi:10.1002/advs.202519782)
Supplement: Supplementary file 1 — Supporting Information [file ADVS-13-e19782-s003.zip › all_poses/BCD.GE3.pdb]

MODEL        1
ATOM      1  C1  BCD     1      10.340  31.300  13.510  1.00  0.00            
ATOM      2  O1  BCD     1      10.800  29.970  13.720  1.00  0.00            
ATOM      3  C2  BCD     1      11.240  31.940  12.400  1.00  0.00            
ATOM      4  O2  BCD     1      11.100  31.120  11.210  1.00  0.00            
ATOM      5  C3  BCD     1      12.680  32.170  12.870  1.00  0.00            
ATOM      6  O3  BCD     1      13.320  32.960  11.870  1.00  0.00            
ATOM      7  C4  BCD     1      12.740  32.860  14.230  1.00  0.00            
ATOM      8  C5  BCD     1      11.890  32.120  15.220  1.00  0.00            
ATOM      9  O4  BCD     1      10.560  31.940  14.740  1.00  0.00            
ATOM     10  C6  BCD     1      11.830  32.830  16.640  1.00  0.00            
ATOM     11  O5  BCD     1      11.560  34.270  16.480  1.00  0.00            
ATOM     12  H1  BCD     1       9.280  31.280  13.220  1.00  0.00            
ATOM     13  H2  BCD     1      10.770  32.910  12.190  1.00  0.00            
ATOM     14  H3  BCD     1      10.800  31.770  10.570  1.00  0.00            
ATOM     15  H4  BCD     1      13.120  31.170  13.000  1.00  0.00            
ATOM     16  H5  BCD     1      13.680  32.300  11.270  1.00  0.00            
ATOM     17  H6  BCD     1      12.310  33.840  13.990  1.00  0.00            
ATOM     18  H7  BCD     1      12.320  31.130  15.410  1.00  0.00            
ATOM     19  H8  BCD     1      11.000  32.440  17.260  1.00  0.00            
ATOM     20  H9  BCD     1      12.680  32.550  17.270  1.00  0.00            
ATOM     21  H10 BCD     1      11.060  34.360  15.660  1.00  0.00            
ATOM     22  C7  BCD     1       9.000  26.210  13.960  1.00  0.00            
ATOM     23  O6  BCD     1      10.100  25.390  13.690  1.00  0.00            
ATOM     24  C8  BCD     1       8.580  27.160  12.820  1.00  0.00            
ATOM     25  O7  BCD     1       8.260  26.410  11.690  1.00  0.00            
ATOM     26  C9  BCD     1       9.570  28.290  12.560  1.00  0.00            
ATOM     27  O8  BCD     1       8.940  29.240  11.680  1.00  0.00            
ATOM     28  C10 BCD     1       9.860  28.940  13.940  1.00  0.00            
ATOM     29  C11 BCD     1      10.330  27.990  15.000  1.00  0.00            
ATOM     30  O9  BCD     1       9.290  27.040  15.140  1.00  0.00            
ATOM     31  C12 BCD     1      10.710  28.590  16.330  1.00  0.00            
ATOM     32  O10 BCD     1       9.580  29.180  16.810  1.00  0.00            
ATOM     33  H11 BCD     1       8.180  25.560  14.290  1.00  0.00            
ATOM     34  H12 BCD     1       7.640  27.610  13.170  1.00  0.00            
ATOM     35  H13 BCD     1       7.390  26.740  11.420  1.00  0.00            
ATOM     36  H14 BCD     1      10.460  27.810  12.120  1.00  0.00            
ATOM     37  H15 BCD     1       9.550  29.950  11.450  1.00  0.00            
ATOM     38  H16 BCD     1       8.920  29.370  14.330  1.00  0.00            
ATOM     39  H17 BCD     1      11.190  27.440  14.590  1.00  0.00            
ATOM     40  H18 BCD     1      11.100  27.950  17.120  1.00  0.00            
ATOM     41  H19 BCD     1      11.520  29.300  16.110  1.00  0.00            
ATOM     42  H20 BCD     1       8.910  28.490  16.850  1.00  0.00            
ATOM     43  C13 BCD     1      11.660  21.860  15.060  1.00  0.00            
ATOM     44  O11 BCD     1      12.780  22.720  15.290  1.00  0.00            
ATOM     45  C14 BCD     1      11.470  21.920  13.550  1.00  0.00            
ATOM     46  O12 BCD     1      12.640  21.240  12.890  1.00  0.00            
ATOM     47  C15 BCD     1      11.140  23.350  13.140  1.00  0.00            
ATOM     48  O13 BCD     1      10.880  23.380  11.750  1.00  0.00            
ATOM     49  C16 BCD     1       9.980  24.010  13.890  1.00  0.00            
ATOM     50  C17 BCD     1      10.010  23.630  15.450  1.00  0.00            
ATOM     51  O14 BCD     1      10.400  22.320  15.670  1.00  0.00            
ATOM     52  C18 BCD     1       8.670  23.740  16.130  1.00  0.00            
ATOM     53  O15 BCD     1       7.710  23.030  15.410  1.00  0.00            
ATOM     54  H21 BCD     1      11.880  20.850  15.420  1.00  0.00            
ATOM     55  H22 BCD     1      10.550  21.400  13.260  1.00  0.00            
ATOM     56  H23 BCD     1      13.390  21.810  13.120  1.00  0.00            
ATOM     57  H24 BCD     1      12.050  23.940  13.300  1.00  0.00            
ATOM     58  H25 BCD     1      11.670  22.990  11.350  1.00  0.00            
ATOM     59  H26 BCD     1       9.020  23.690  13.470  1.00  0.00            
ATOM     60  H27 BCD     1      10.690  24.330  15.960  1.00  0.00            
ATOM     61  H28 BCD     1       8.710  23.480  17.200  1.00  0.00            
ATOM     62  H29 BCD     1       8.310  24.780  16.140  1.00  0.00            
ATOM     63  H30 BCD     1       6.920  23.050  15.950  1.00  0.00            
ATOM     64  C19 BCD     1      16.570  22.690  16.860  1.00  0.00            
ATOM     65  O16 BCD     1      16.440  24.010  17.250  1.00  0.00            
ATOM     66  C20 BCD     1      16.390  22.630  15.390  1.00  0.00            
ATOM     67  O17 BCD     1      17.260  23.390  14.640  1.00  0.00            
ATOM     68  C21 BCD     1      15.010  23.020  14.910  1.00  0.00            
ATOM     69  O18 BCD     1      14.890  22.790  13.470  1.00  0.00            
ATOM     70  C22 BCD     1      13.990  22.200  15.650  1.00  0.00            
ATOM     71  C23 BCD     1      14.160  22.350  17.120  1.00  0.00            
ATOM     72  O19 BCD     1      15.480  21.890  17.490  1.00  0.00            
ATOM     73  C24 BCD     1      13.090  21.420  17.850  1.00  0.00            
ATOM     74  O20 BCD     1      13.190  20.060  17.370  1.00  0.00            
ATOM     75  H31 BCD     1      17.530  22.220  17.080  1.00  0.00            
ATOM     76  H32 BCD     1      16.480  21.580  15.060  1.00  0.00            
ATOM     77  H33 BCD     1      17.980  23.570  15.250  1.00  0.00            
ATOM     78  H34 BCD     1      14.840  24.090  15.090  1.00  0.00            
ATOM     79  H35 BCD     1      15.710  22.960  13.010  1.00  0.00            
ATOM     80  H36 BCD     1      14.140  21.190  15.270  1.00  0.00            
ATOM     81  H37 BCD     1      14.010  23.410  17.380  1.00  0.00            
ATOM     82  H38 BCD     1      13.120  21.480  18.940  1.00  0.00            
ATOM     83  H39 BCD     1      12.080  21.790  17.630  1.00  0.00            
ATOM     84  H40 BCD     1      12.750  19.520  18.040  1.00  0.00            
ATOM     85  C25 BCD     1      18.740  26.940  19.050  1.00  0.00            
ATOM     86  O21 BCD     1      18.470  27.980  18.100  1.00  0.00            
ATOM     87  C26 BCD     1      19.480  25.840  18.350  1.00  0.00            
ATOM     88  O22 BCD     1      20.610  26.250  17.640  1.00  0.00            
ATOM     89  C27 BCD     1      18.540  25.010  17.490  1.00  0.00            
ATOM     90  O23 BCD     1      19.280  23.880  16.980  1.00  0.00            
ATOM     91  C28 BCD     1      17.330  24.500  18.220  1.00  0.00            
ATOM     92  C29 BCD     1      16.650  25.690  18.850  1.00  0.00            
ATOM     93  O24 BCD     1      17.600  26.380  19.700  1.00  0.00            
ATOM     94  C30 BCD     1      15.460  25.240  19.670  1.00  0.00            
ATOM     95  O25 BCD     1      15.710  24.370  20.750  1.00  0.00            
ATOM     96  H41 BCD     1      19.460  27.340  19.780  1.00  0.00            
ATOM     97  H42 BCD     1      19.790  25.170  19.160  1.00  0.00            
ATOM     98  H43 BCD     1      21.270  25.580  17.440  1.00  0.00            
ATOM     99  H44 BCD     1      18.190  25.670  16.680  1.00  0.00            
ATOM    100  H45 BCD     1      19.790  24.090  16.190  1.00  0.00            
ATOM    101  H46 BCD     1      17.660  23.770  18.980  1.00  0.00            
ATOM    102  H47 BCD     1      16.270  26.440  18.150  1.00  0.00            
ATOM    103  H48 BCD     1      14.890  26.100  20.050  1.00  0.00            
ATOM    104  H49 BCD     1      14.700  24.860  18.970  1.00  0.00            
ATOM    105  H50 BCD     1      16.030  24.940  21.460  1.00  0.00            
ATOM    106  C31 BCD     1      18.810  32.010  17.580  1.00  0.00            
ATOM    107  O26 BCD     1      17.570  31.980  16.800  1.00  0.00            
ATOM    108  C32 BCD     1      19.930  31.190  16.900  1.00  0.00            
ATOM    109  O27 BCD     1      20.110  31.790  15.590  1.00  0.00            
ATOM    110  C33 BCD     1      19.550  29.700  16.950  1.00  0.00            
ATOM    111  C34 BCD     1      19.060  29.270  18.320  1.00  0.00            
ATOM    112  C35 BCD     1      18.060  30.170  18.980  1.00  0.00            
ATOM    113  O28 BCD     1      18.530  31.490  18.900  1.00  0.00            
ATOM    114  C36 BCD     1      17.740  29.880  20.400  1.00  0.00            
ATOM    115  O29 BCD     1      18.980  29.960  21.240  1.00  0.00            
ATOM    116  O30 BCD     1      20.650  28.850  16.620  1.00  0.00            
ATOM    117  H51 BCD     1      19.030  33.060  17.760  1.00  0.00            
ATOM    118  H52 BCD     1      20.800  31.290  17.550  1.00  0.00            
ATOM    119  H53 BCD     1      21.000  31.570  15.320  1.00  0.00            
ATOM    120  H54 BCD     1      18.690  29.590  16.270  1.00  0.00            
ATOM    121  H55 BCD     1      20.390  27.980  16.940  1.00  0.00            
ATOM    122  H56 BCD     1      19.850  29.250  19.080  1.00  0.00            
ATOM    123  H57 BCD     1      17.080  29.960  18.520  1.00  0.00            
ATOM    124  H58 BCD     1      17.010  30.620  20.750  1.00  0.00            
ATOM    125  H59 BCD     1      17.360  28.880  20.630  1.00  0.00            
ATOM    126  H60 BCD     1      18.850  30.620  21.920  1.00  0.00            
ATOM    127  C37 BCD     1      14.730  34.070  14.980  1.00  0.00            
ATOM    128  O31 BCD     1      14.100  32.790  14.690  1.00  0.00            
ATOM    129  C38 BCD     1      16.040  34.180  14.290  1.00  0.00            
ATOM    130  O32 BCD     1      15.880  34.020  12.870  1.00  0.00            
ATOM    131  C39 BCD     1      17.050  33.180  14.830  1.00  0.00            
ATOM    132  O33 BCD     1      18.380  33.460  14.320  1.00  0.00            
ATOM    133  C40 BCD     1      17.030  33.230  16.370  1.00  0.00            
ATOM    134  C41 BCD     1      15.570  33.200  16.920  1.00  0.00            
ATOM    135  O34 BCD     1      14.850  34.300  16.400  1.00  0.00            
ATOM    136  C42 BCD     1      15.440  33.230  18.410  1.00  0.00            
ATOM    137  O35 BCD     1      15.750  34.550  18.870  1.00  0.00            
ATOM    138  H61 BCD     1      14.040  34.840  14.630  1.00  0.00            
ATOM    139  H62 BCD     1      16.370  35.200  14.530  1.00  0.00            
ATOM    140  H63 BCD     1      15.090  33.500  12.690  1.00  0.00            
ATOM    141  H64 BCD     1      16.690  32.200  14.510  1.00  0.00            
ATOM    142  H65 BCD     1      18.890  32.780  14.770  1.00  0.00            
ATOM    143  H66 BCD     1      17.600  34.080  16.770  1.00  0.00            
ATOM    144  H67 BCD     1      15.220  32.240  16.510  1.00  0.00            
ATOM    145  H68 BCD     1      14.440  32.930  18.750  1.00  0.00            
ATOM    146  H69 BCD     1      16.110  32.460  18.810  1.00  0.00            
ATOM    147  H70 BCD     1      15.060  35.150  18.580  1.00  0.00            
ATOM    148  O1  GE3     2      13.630  25.440  11.070  1.00  0.00            
ATOM    149  C1  GE3     2      13.690  26.340  11.870  1.00  0.00            
ATOM    150  C2  GE3     2      13.300  27.820  11.690  1.00  0.00            
ATOM    151  N1  GE3     2      14.510  28.730  11.810  1.00  0.00            
ATOM    152  C3  GE3     2      15.210  28.570  12.900  1.00  0.00            
ATOM    153  C4  GE3     2      16.680  29.000  12.890  1.00  0.00            
ATOM    154  C5  GE3     2      17.040  30.290  12.400  1.00  0.00            
ATOM    155  C6  GE3     2      18.400  30.660  12.470  1.00  0.00            
ATOM    156  C7  GE3     2      19.380  29.880  13.120  1.00  0.00            
ATOM    157  C8  GE3     2      18.940  28.670  13.680  1.00  0.00            
ATOM    158  C9  GE3     2      17.630  28.240  13.550  1.00  0.00            
ATOM    159  Cl1 GE3     2      17.240  26.680  14.300  1.00  0.00            
ATOM    160  C10 GE3     2      14.540  28.070  14.150  1.00  0.00            
ATOM    161  C11 GE3     2      14.640  28.850  15.330  1.00  0.00            
ATOM    162  C12 GE3     2      14.140  28.340  16.540  1.00  0.00            
ATOM    163  N2  GE3     2      14.450  29.030  17.850  1.00  0.00            
ATOM    164  O2  GE3     2      14.680  30.200  17.780  1.00  0.00            
ATOM    165  O3  GE3     2      14.320  28.530  18.920  1.00  0.00            
ATOM    166  C13 GE3     2      13.470  27.120  16.590  1.00  0.00            
ATOM    167  C14 GE3     2      13.410  26.300  15.450  1.00  0.00            
ATOM    168  C15 GE3     2      13.940  26.770  14.250  1.00  0.00            
ATOM    169  N3  GE3     2      13.920  25.910  13.140  1.00  0.00            
ATOM    170  H1  GE3     2      12.550  28.110  12.450  1.00  0.00            
ATOM    171  H2  GE3     2      12.710  27.850  10.770  1.00  0.00            
ATOM    172  H3  GE3     2      16.310  30.810  11.790  1.00  0.00            
ATOM    173  H4  GE3     2      18.750  31.630  12.130  1.00  0.00            
ATOM    174  H5  GE3     2      20.370  30.270  13.320  1.00  0.00            
ATOM    175  H6  GE3     2      19.610  28.080  14.300  1.00  0.00            
ATOM    176  H7  GE3     2      15.060  29.850  15.400  1.00  0.00            
ATOM    177  H8  GE3     2      12.970  26.830  17.510  1.00  0.00            
ATOM    178  H9  GE3     2      12.780  25.420  15.460  1.00  0.00            
ATOM    179  H10 GE3     2      13.780  24.920  13.300  1.00  0.00            
TER
ENDMDL
MODEL        1
ATOM      1  C1  BCD     1       9.060  35.390  15.670  1.00  0.00            
ATOM      2  O1  BCD     1       9.210  33.970  15.970  1.00  0.00            
ATOM      3  C2  BCD     1       9.760  35.740  14.360  1.00  0.00            
ATOM      4  O2  BCD     1       9.170  34.900  13.320  1.00  0.00            
ATOM      5  C3  BCD     1      11.240  35.550  14.470  1.00  0.00            
ATOM      6  O3  BCD     1      11.870  36.100  13.300  1.00  0.00            
ATOM      7  C4  BCD     1      11.800  36.300  15.670  1.00  0.00            
ATOM      8  C5  BCD     1      11.100  35.870  16.970  1.00  0.00            
ATOM      9  O4  BCD     1       9.710  36.110  16.750  1.00  0.00            
ATOM     10  C6  BCD     1      11.580  36.680  18.150  1.00  0.00            
ATOM     11  O5  BCD     1      11.500  38.120  18.040  1.00  0.00            
ATOM     12  H1  BCD     1       8.010  35.720  15.640  1.00  0.00            
ATOM     13  H2  BCD     1       9.640  36.780  14.060  1.00  0.00            
ATOM     14  H3  BCD     1       8.320  34.720  13.740  1.00  0.00            
ATOM     15  H4  BCD     1      11.460  34.480  14.550  1.00  0.00            
ATOM     16  H5  BCD     1      12.820  36.170  13.380  1.00  0.00            
ATOM     17  H6  BCD     1      11.700  37.380  15.510  1.00  0.00            
ATOM     18  H7  BCD     1      11.220  34.790  17.140  1.00  0.00            
ATOM     19  H8  BCD     1      10.970  36.380  19.010  1.00  0.00            
ATOM     20  H9  BCD     1      12.600  36.450  18.470  1.00  0.00            
ATOM     21  H10 BCD     1      12.110  38.410  17.360  1.00  0.00            
ATOM     22  C7  BCD     1       6.760  30.850  17.220  1.00  0.00            
ATOM     23  O6  BCD     1       7.790  29.850  17.070  1.00  0.00            
ATOM     24  C8  BCD     1       6.380  31.490  15.910  1.00  0.00            
ATOM     25  O7  BCD     1       6.110  30.340  14.950  1.00  0.00            
ATOM     26  C9  BCD     1       7.450  32.390  15.390  1.00  0.00            
ATOM     27  O8  BCD     1       6.820  33.220  14.450  1.00  0.00            
ATOM     28  C10 BCD     1       8.070  33.290  16.470  1.00  0.00            
ATOM     29  C11 BCD     1       8.440  32.550  17.780  1.00  0.00            
ATOM     30  O9  BCD     1       7.260  31.850  18.160  1.00  0.00            
ATOM     31  C12 BCD     1       8.550  33.610  18.850  1.00  0.00            
ATOM     32  O10 BCD     1       7.460  34.570  18.940  1.00  0.00            
ATOM     33  H11 BCD     1       5.870  30.380  17.660  1.00  0.00            
ATOM     34  H12 BCD     1       5.490  32.120  16.050  1.00  0.00            
ATOM     35  H13 BCD     1       6.580  29.590  15.330  1.00  0.00            
ATOM     36  H14 BCD     1       8.160  31.720  14.900  1.00  0.00            
ATOM     37  H15 BCD     1       6.550  32.710  13.680  1.00  0.00            
ATOM     38  H16 BCD     1       7.270  34.020  16.630  1.00  0.00            
ATOM     39  H17 BCD     1       9.280  31.860  17.700  1.00  0.00            
ATOM     40  H18 BCD     1       8.500  33.020  19.780  1.00  0.00            
ATOM     41  H19 BCD     1       9.480  34.190  18.890  1.00  0.00            
ATOM     42  H20 BCD     1       7.820  35.360  19.340  1.00  0.00            
ATOM     43  C13 BCD     1       9.180  26.000  17.950  1.00  0.00            
ATOM     44  O11 BCD     1      10.390  26.700  17.890  1.00  0.00            
ATOM     45  C14 BCD     1       8.350  26.240  16.690  1.00  0.00            
ATOM     46  O12 BCD     1       8.880  25.530  15.630  1.00  0.00            
ATOM     47  C15 BCD     1       8.260  27.710  16.300  1.00  0.00            
ATOM     48  O13 BCD     1       7.540  28.030  15.020  1.00  0.00            
ATOM     49  C16 BCD     1       7.510  28.470  17.440  1.00  0.00            
ATOM     50  C17 BCD     1       8.130  28.140  18.820  1.00  0.00            
ATOM     51  O14 BCD     1       8.350  26.710  18.980  1.00  0.00            
ATOM     52  C18 BCD     1       7.500  28.760  20.000  1.00  0.00            
ATOM     53  O15 BCD     1       6.330  28.020  20.350  1.00  0.00            
ATOM     54  H21 BCD     1       9.410  24.980  18.280  1.00  0.00            
ATOM     55  H22 BCD     1       7.310  25.930  16.850  1.00  0.00            
ATOM     56  H23 BCD     1       9.740  25.950  15.590  1.00  0.00            
ATOM     57  H24 BCD     1       9.260  28.170  16.190  1.00  0.00            
ATOM     58  H25 BCD     1       7.790  27.420  14.330  1.00  0.00            
ATOM     59  H26 BCD     1       6.440  28.250  17.420  1.00  0.00            
ATOM     60  H27 BCD     1       9.130  28.600  18.880  1.00  0.00            
ATOM     61  H28 BCD     1       8.230  28.770  20.820  1.00  0.00            
ATOM     62  H29 BCD     1       7.270  29.810  19.800  1.00  0.00            
ATOM     63  H30 BCD     1       6.600  27.130  20.120  1.00  0.00            
ATOM     64  C19 BCD     1      14.450  26.290  17.740  1.00  0.00            
ATOM     65  O16 BCD     1      14.610  27.680  18.070  1.00  0.00            
ATOM     66  C20 BCD     1      13.660  26.130  16.440  1.00  0.00            
ATOM     67  O17 BCD     1      14.240  26.990  15.370  1.00  0.00            
ATOM     68  C21 BCD     1      12.270  26.630  16.570  1.00  0.00            
ATOM     69  O18 BCD     1      11.520  26.730  15.290  1.00  0.00            
ATOM     70  C22 BCD     1      11.530  25.980  17.680  1.00  0.00            
ATOM     71  C23 BCD     1      12.410  26.070  18.990  1.00  0.00            
ATOM     72  O19 BCD     1      13.780  25.700  18.830  1.00  0.00            
ATOM     73  C24 BCD     1      11.970  25.290  20.220  1.00  0.00            
ATOM     74  O20 BCD     1      11.640  23.950  19.910  1.00  0.00            
ATOM     75  H31 BCD     1      15.450  25.870  17.550  1.00  0.00            
ATOM     76  H32 BCD     1      13.580  25.050  16.260  1.00  0.00            
ATOM     77  H33 BCD     1      15.090  26.590  15.150  1.00  0.00            
ATOM     78  H34 BCD     1      12.380  27.680  16.860  1.00  0.00            
ATOM     79  H35 BCD     1      12.160  27.020  14.640  1.00  0.00            
ATOM     80  H36 BCD     1      11.340  24.920  17.460  1.00  0.00            
ATOM     81  H37 BCD     1      12.310  27.080  19.420  1.00  0.00            
ATOM     82  H38 BCD     1      12.830  25.130  20.880  1.00  0.00            
ATOM     83  H39 BCD     1      11.120  25.730  20.760  1.00  0.00            
ATOM     84  H40 BCD     1      12.420  23.420  19.750  1.00  0.00            
ATOM     85  C25 BCD     1      17.610  30.110  19.690  1.00  0.00            
ATOM     86  O21 BCD     1      17.330  31.100  18.800  1.00  0.00            
ATOM     87  C26 BCD     1      18.130  28.920  18.900  1.00  0.00            
ATOM     88  O22 BCD     1      19.240  29.360  18.120  1.00  0.00            
ATOM     89  C27 BCD     1      17.010  28.200  18.060  1.00  0.00            
ATOM     90  O23 BCD     1      17.600  26.970  17.490  1.00  0.00            
ATOM     91  C28 BCD     1      15.840  27.860  18.950  1.00  0.00            
ATOM     92  C29 BCD     1      15.390  29.070  19.830  1.00  0.00            
ATOM     93  O24 BCD     1      16.510  29.730  20.470  1.00  0.00            
ATOM     94  C30 BCD     1      14.400  28.520  20.940  1.00  0.00            
ATOM     95  O25 BCD     1      14.090  29.560  21.860  1.00  0.00            
ATOM     96  H41 BCD     1      18.390  30.450  20.380  1.00  0.00            
ATOM     97  H42 BCD     1      18.460  28.200  19.660  1.00  0.00            
ATOM     98  H43 BCD     1      18.910  30.130  17.650  1.00  0.00            
ATOM     99  H44 BCD     1      16.750  28.930  17.290  1.00  0.00            
ATOM    100  H45 BCD     1      18.280  27.250  16.870  1.00  0.00            
ATOM    101  H46 BCD     1      16.060  26.970  19.560  1.00  0.00            
ATOM    102  H47 BCD     1      14.880  29.780  19.170  1.00  0.00            
ATOM    103  H48 BCD     1      13.460  28.280  20.420  1.00  0.00            
ATOM    104  H49 BCD     1      14.940  27.760  21.510  1.00  0.00            
ATOM    105  H50 BCD     1      14.630  30.320  21.630  1.00  0.00            
ATOM    106  C31 BCD     1      18.150  34.930  17.990  1.00  0.00            
ATOM    107  O26 BCD     1      16.870  35.000  17.450  1.00  0.00            
ATOM    108  C32 BCD     1      18.980  33.950  17.160  1.00  0.00            
ATOM    109  O27 BCD     1      19.160  34.450  15.790  1.00  0.00            
ATOM    110  C33 BCD     1      18.290  32.640  17.260  1.00  0.00            
ATOM    111  C34 BCD     1      18.140  32.310  18.760  1.00  0.00            
ATOM    112  C35 BCD     1      17.340  33.310  19.500  1.00  0.00            
ATOM    113  O28 BCD     1      18.070  34.550  19.360  1.00  0.00            
ATOM    114  C36 BCD     1      17.210  32.990  21.040  1.00  0.00            
ATOM    115  O29 BCD     1      16.720  34.110  21.750  1.00  0.00            
ATOM    116  O30 BCD     1      19.150  31.570  16.770  1.00  0.00            
ATOM    117  H51 BCD     1      18.570  35.940  18.060  1.00  0.00            
ATOM    118  H52 BCD     1      19.950  33.840  17.650  1.00  0.00            
ATOM    119  H53 BCD     1      20.090  34.670  15.840  1.00  0.00            
ATOM    120  H54 BCD     1      17.300  32.720  16.780  1.00  0.00            
ATOM    121  H55 BCD     1      19.380  31.720  15.850  1.00  0.00            
ATOM    122  H56 BCD     1      19.150  32.210  19.190  1.00  0.00            
ATOM    123  H57 BCD     1      16.350  33.380  19.040  1.00  0.00            
ATOM    124  H58 BCD     1      16.580  32.090  21.070  1.00  0.00            
ATOM    125  H59 BCD     1      18.200  32.620  21.370  1.00  0.00            
ATOM    126  H60 BCD     1      16.530  34.810  21.120  1.00  0.00            
ATOM    127  C37 BCD     1      13.980  37.150  15.530  1.00  0.00            
ATOM    128  O31 BCD     1      13.190  36.040  15.860  1.00  0.00            
ATOM    129  C38 BCD     1      15.150  36.690  14.650  1.00  0.00            
ATOM    130  O32 BCD     1      14.640  36.290  13.360  1.00  0.00            
ATOM    131  C39 BCD     1      16.040  35.690  15.360  1.00  0.00            
ATOM    132  O33 BCD     1      17.150  35.430  14.460  1.00  0.00            
ATOM    133  C40 BCD     1      16.520  36.180  16.780  1.00  0.00            
ATOM    134  C41 BCD     1      15.370  36.780  17.560  1.00  0.00            
ATOM    135  O34 BCD     1      14.490  37.660  16.840  1.00  0.00            
ATOM    136  C42 BCD     1      15.930  37.540  18.820  1.00  0.00            
ATOM    137  O35 BCD     1      16.750  38.620  18.360  1.00  0.00            
ATOM    138  H61 BCD     1      13.390  37.960  15.100  1.00  0.00            
ATOM    139  H62 BCD     1      15.760  37.570  14.420  1.00  0.00            
ATOM    140  H63 BCD     1      15.310  35.970  12.740  1.00  0.00            
ATOM    141  H64 BCD     1      15.440  34.800  15.600  1.00  0.00            
ATOM    142  H65 BCD     1      17.760  34.860  14.940  1.00  0.00            
ATOM    143  H66 BCD     1      17.430  36.780  16.700  1.00  0.00            
ATOM    144  H67 BCD     1      14.780  35.980  18.030  1.00  0.00            
ATOM    145  H68 BCD     1      15.120  37.880  19.480  1.00  0.00            
ATOM    146  H69 BCD     1      16.560  36.890  19.440  1.00  0.00            
ATOM    147  H70 BCD     1      16.120  39.260  18.010  1.00  0.00            
ATOM    148  O1  GE3     2       9.950  29.280  13.200  1.00  0.00            
ATOM    149  C1  GE3     2      10.440  30.110  13.870  1.00  0.00            
ATOM    150  C2  GE3     2      10.580  31.540  13.450  1.00  0.00            
ATOM    151  N1  GE3     2      11.910  32.160  13.520  1.00  0.00            
ATOM    152  C3  GE3     2      12.740  32.090  14.540  1.00  0.00            
ATOM    153  C4  GE3     2      14.220  32.290  14.260  1.00  0.00            
ATOM    154  C5  GE3     2      14.610  33.160  13.180  1.00  0.00            
ATOM    155  C6  GE3     2      15.940  33.300  12.800  1.00  0.00            
ATOM    156  C7  GE3     2      17.010  32.710  13.450  1.00  0.00            
ATOM    157  C8  GE3     2      16.670  31.730  14.400  1.00  0.00            
ATOM    158  C9  GE3     2      15.330  31.560  14.800  1.00  0.00            
ATOM    159  Cl1 GE3     2      15.180  30.330  16.050  1.00  0.00            
ATOM    160  C10 GE3     2      12.320  31.710  15.940  1.00  0.00            
ATOM    161  C11 GE3     2      12.720  32.480  17.050  1.00  0.00            
ATOM    162  C12 GE3     2      12.510  32.080  18.370  1.00  0.00            
ATOM    163  N2  GE3     2      13.160  32.810  19.520  1.00  0.00            
ATOM    164  O2  GE3     2      13.350  32.180  20.580  1.00  0.00            
ATOM    165  O3  GE3     2      13.690  33.870  19.270  1.00  0.00            
ATOM    166  C13 GE3     2      11.660  30.920  18.540  1.00  0.00            
ATOM    167  C14 GE3     2      11.210  30.190  17.460  1.00  0.00            
ATOM    168  C15 GE3     2      11.480  30.560  16.130  1.00  0.00            
ATOM    169  N3  GE3     2      10.990  29.720  15.110  1.00  0.00            
ATOM    170  H1  GE3     2       9.890  32.170  14.020  1.00  0.00            
ATOM    171  H2  GE3     2      10.270  31.730  12.420  1.00  0.00            
ATOM    172  H3  GE3     2      13.790  33.650  12.670  1.00  0.00            
ATOM    173  H4  GE3     2      16.170  33.960  11.970  1.00  0.00            
ATOM    174  H5  GE3     2      18.030  32.910  13.140  1.00  0.00            
ATOM    175  H6  GE3     2      17.470  31.160  14.870  1.00  0.00            
ATOM    176  H7  GE3     2      13.460  33.260  16.890  1.00  0.00            
ATOM    177  H8  GE3     2      11.420  30.640  19.560  1.00  0.00            
ATOM    178  H9  GE3     2      10.640  29.290  17.700  1.00  0.00            
ATOM    179  H10 GE3     2      11.040  28.720  15.300  1.00  0.00            
TER
ENDMDL
MODEL        1
ATOM      1  C1  BCD     1       7.760  27.950  14.940  1.00  0.00            
ATOM      2  O1  BCD     1       8.780  26.980  14.540  1.00  0.00            
ATOM      3  C2  BCD     1       6.930  28.380  13.700  1.00  0.00            
ATOM      4  O2  BCD     1       6.610  27.190  13.010  1.00  0.00            
ATOM      5  C3  BCD     1       7.770  29.380  12.860  1.00  0.00            
ATOM      6  O3  BCD     1       6.940  30.010  11.790  1.00  0.00            
ATOM      7  C4  BCD     1       8.330  30.480  13.720  1.00  0.00            
ATOM      8  C5  BCD     1       9.110  29.980  14.910  1.00  0.00            
ATOM      9  O4  BCD     1       8.380  29.030  15.650  1.00  0.00            
ATOM     10  C6  BCD     1       9.490  31.090  15.860  1.00  0.00            
ATOM     11  O5  BCD     1       8.310  31.780  16.290  1.00  0.00            
ATOM     12  H1  BCD     1       6.970  27.420  15.490  1.00  0.00            
ATOM     13  H2  BCD     1       6.160  28.940  14.240  1.00  0.00            
ATOM     14  H3  BCD     1       6.010  27.380  12.280  1.00  0.00            
ATOM     15  H4  BCD     1       8.660  28.850  12.500  1.00  0.00            
ATOM     16  H5  BCD     1       7.410  30.760  11.410  1.00  0.00            
ATOM     17  H6  BCD     1       7.490  31.090  14.090  1.00  0.00            
ATOM     18  H7  BCD     1      10.060  29.580  14.540  1.00  0.00            
ATOM     19  H8  BCD     1       9.990  30.650  16.720  1.00  0.00            
ATOM     20  H9  BCD     1      10.270  31.730  15.430  1.00  0.00            
ATOM     21  H10 BCD     1       8.670  32.610  16.640  1.00  0.00            
ATOM     22  C7  BCD     1      10.240  23.270  15.640  1.00  0.00            
ATOM     23  O6  BCD     1      11.030  23.210  14.410  1.00  0.00            
ATOM     24  C8  BCD     1       8.710  23.370  15.310  1.00  0.00            
ATOM     25  O7  BCD     1       8.330  22.210  14.510  1.00  0.00            
ATOM     26  C9  BCD     1       8.410  24.700  14.610  1.00  0.00            
ATOM     27  O8  BCD     1       7.040  24.870  14.230  1.00  0.00            
ATOM     28  C10 BCD     1       8.930  25.890  15.400  1.00  0.00            
ATOM     29  C11 BCD     1      10.430  25.710  15.550  1.00  0.00            
ATOM     30  O9  BCD     1      10.660  24.490  16.320  1.00  0.00            
ATOM     31  C12 BCD     1      11.130  26.870  16.140  1.00  0.00            
ATOM     32  O10 BCD     1      10.620  27.100  17.440  1.00  0.00            
ATOM     33  H11 BCD     1      10.380  22.340  16.200  1.00  0.00            
ATOM     34  H12 BCD     1       8.140  23.350  16.250  1.00  0.00            
ATOM     35  H13 BCD     1       7.460  22.370  14.130  1.00  0.00            
ATOM     36  H14 BCD     1       8.870  24.650  13.610  1.00  0.00            
ATOM     37  H15 BCD     1       6.940  25.630  13.650  1.00  0.00            
ATOM     38  H16 BCD     1       8.370  25.940  16.340  1.00  0.00            
ATOM     39  H17 BCD     1      10.930  25.590  14.580  1.00  0.00            
ATOM     40  H18 BCD     1      12.200  26.640  16.140  1.00  0.00            
ATOM     41  H19 BCD     1      11.050  27.810  15.590  1.00  0.00            
ATOM     42  H20 BCD     1      10.080  26.350  17.690  1.00  0.00            
ATOM     43  C13 BCD     1      14.090  21.430  12.530  1.00  0.00            
ATOM     44  O11 BCD     1      13.990  22.660  11.730  1.00  0.00            
ATOM     45  C14 BCD     1      12.820  20.650  12.380  1.00  0.00            
ATOM     46  O12 BCD     1      12.720  20.240  11.050  1.00  0.00            
ATOM     47  C15 BCD     1      11.620  21.570  12.860  1.00  0.00            
ATOM     48  O13 BCD     1      10.360  20.950  12.790  1.00  0.00            
ATOM     49  C16 BCD     1      11.880  22.070  14.240  1.00  0.00            
ATOM     50  C17 BCD     1      13.330  22.620  14.510  1.00  0.00            
ATOM     51  O14 BCD     1      14.310  21.700  13.920  1.00  0.00            
ATOM     52  C18 BCD     1      13.650  22.800  15.990  1.00  0.00            
ATOM     53  O15 BCD     1      15.030  23.260  15.970  1.00  0.00            
ATOM     54  H21 BCD     1      14.970  20.820  12.270  1.00  0.00            
ATOM     55  H22 BCD     1      12.850  19.780  13.050  1.00  0.00            
ATOM     56  H23 BCD     1      11.770  20.310  10.900  1.00  0.00            
ATOM     57  H24 BCD     1      11.620  22.470  12.240  1.00  0.00            
ATOM     58  H25 BCD     1       9.680  21.440  13.270  1.00  0.00            
ATOM     59  H26 BCD     1      11.720  21.300  15.010  1.00  0.00            
ATOM     60  H27 BCD     1      13.410  23.620  14.070  1.00  0.00            
ATOM     61  H28 BCD     1      12.990  23.640  16.260  1.00  0.00            
ATOM     62  H29 BCD     1      13.550  21.870  16.560  1.00  0.00            
ATOM     63  H30 BCD     1      15.450  23.170  16.830  1.00  0.00            
ATOM     64  C19 BCD     1      16.250  24.550   8.730  1.00  0.00            
ATOM     65  O16 BCD     1      16.050  25.770   9.340  1.00  0.00            
ATOM     66  C20 BCD     1      14.910  23.950   8.230  1.00  0.00            
ATOM     67  O17 BCD     1      14.440  24.690   7.090  1.00  0.00            
ATOM     68  C21 BCD     1      14.090  23.730   9.490  1.00  0.00            
ATOM     69  O18 BCD     1      12.750  23.220   9.140  1.00  0.00            
ATOM     70  C22 BCD     1      14.760  22.710  10.480  1.00  0.00            
ATOM     71  C23 BCD     1      16.190  23.280  10.790  1.00  0.00            
ATOM     72  O19 BCD     1      16.940  23.640   9.590  1.00  0.00            
ATOM     73  C24 BCD     1      16.960  22.360  11.670  1.00  0.00            
ATOM     74  O20 BCD     1      17.100  20.990  11.150  1.00  0.00            
ATOM     75  H31 BCD     1      16.900  24.680   7.860  1.00  0.00            
ATOM     76  H32 BCD     1      15.190  22.970   7.820  1.00  0.00            
ATOM     77  H33 BCD     1      15.100  25.370   6.930  1.00  0.00            
ATOM     78  H34 BCD     1      14.050  24.700  10.010  1.00  0.00            
ATOM     79  H35 BCD     1      12.710  22.470   8.540  1.00  0.00            
ATOM     80  H36 BCD     1      14.880  21.720  10.030  1.00  0.00            
ATOM     81  H37 BCD     1      16.010  24.200  11.360  1.00  0.00            
ATOM     82  H38 BCD     1      17.980  22.710  11.870  1.00  0.00            
ATOM     83  H39 BCD     1      16.570  22.370  12.700  1.00  0.00            
ATOM     84  H40 BCD     1      17.720  21.160  10.440  1.00  0.00            
ATOM     85  C25 BCD     1      17.250  29.730   8.840  1.00  0.00            
ATOM     86  O21 BCD     1      15.960  30.180   9.100  1.00  0.00            
ATOM     87  C26 BCD     1      17.140  28.920   7.560  1.00  0.00            
ATOM     88  O22 BCD     1      16.650  29.730   6.500  1.00  0.00            
ATOM     89  C27 BCD     1      16.280  27.630   7.740  1.00  0.00            
ATOM     90  O23 BCD     1      16.220  26.880   6.520  1.00  0.00            
ATOM     91  C28 BCD     1      16.920  26.850   8.940  1.00  0.00            
ATOM     92  C29 BCD     1      16.960  27.770  10.110  1.00  0.00            
ATOM     93  O24 BCD     1      17.790  28.900   9.850  1.00  0.00            
ATOM     94  C30 BCD     1      17.480  27.090  11.360  1.00  0.00            
ATOM     95  O25 BCD     1      18.880  26.820  11.130  1.00  0.00            
ATOM     96  H41 BCD     1      17.930  30.580   8.660  1.00  0.00            
ATOM     97  H42 BCD     1      18.110  28.510   7.250  1.00  0.00            
ATOM     98  H43 BCD     1      16.990  29.360   5.680  1.00  0.00            
ATOM     99  H44 BCD     1      15.240  27.820   8.040  1.00  0.00            
ATOM    100  H45 BCD     1      17.100  26.780   6.150  1.00  0.00            
ATOM    101  H46 BCD     1      17.940  26.480   8.750  1.00  0.00            
ATOM    102  H47 BCD     1      15.950  28.180  10.220  1.00  0.00            
ATOM    103  H48 BCD     1      17.400  27.880  12.120  1.00  0.00            
ATOM    104  H49 BCD     1      17.020  26.160  11.720  1.00  0.00            
ATOM    105  H50 BCD     1      19.280  27.680  11.260  1.00  0.00            
ATOM    106  C31 BCD     1      13.810  33.530  10.200  1.00  0.00            
ATOM    107  O26 BCD     1      12.730  32.670  10.640  1.00  0.00            
ATOM    108  C32 BCD     1      14.110  33.410   8.710  1.00  0.00            
ATOM    109  O27 BCD     1      12.980  33.620   7.860  1.00  0.00            
ATOM    110  C33 BCD     1      14.700  32.050   8.370  1.00  0.00            
ATOM    111  C34 BCD     1      15.750  31.540   9.320  1.00  0.00            
ATOM    112  C35 BCD     1      15.360  31.790  10.760  1.00  0.00            
ATOM    113  O28 BCD     1      14.980  33.200  10.830  1.00  0.00            
ATOM    114  C36 BCD     1      16.460  31.650  11.800  1.00  0.00            
ATOM    115  O29 BCD     1      17.430  32.650  11.650  1.00  0.00            
ATOM    116  O30 BCD     1      15.190  32.040   6.990  1.00  0.00            
ATOM    117  H51 BCD     1      13.570  34.550  10.500  1.00  0.00            
ATOM    118  H52 BCD     1      14.810  34.240   8.590  1.00  0.00            
ATOM    119  H53 BCD     1      13.220  33.440   6.940  1.00  0.00            
ATOM    120  H54 BCD     1      13.870  31.340   8.420  1.00  0.00            
ATOM    121  H55 BCD     1      15.400  31.140   6.710  1.00  0.00            
ATOM    122  H56 BCD     1      16.650  32.160   9.250  1.00  0.00            
ATOM    123  H57 BCD     1      14.520  31.150  11.070  1.00  0.00            
ATOM    124  H58 BCD     1      16.010  31.630  12.810  1.00  0.00            
ATOM    125  H59 BCD     1      16.910  30.650  11.780  1.00  0.00            
ATOM    126  H60 BCD     1      16.880  33.440  11.660  1.00  0.00            
ATOM    127  C37 BCD     1       9.330  32.530  12.890  1.00  0.00            
ATOM    128  O31 BCD     1       9.350  31.140  12.860  1.00  0.00            
ATOM    129  C38 BCD     1       9.160  32.990  11.440  1.00  0.00            
ATOM    130  O32 BCD     1       8.070  32.400  10.680  1.00  0.00            
ATOM    131  C39 BCD     1      10.470  32.790  10.630  1.00  0.00            
ATOM    132  O33 BCD     1      10.410  33.290   9.290  1.00  0.00            
ATOM    133  C40 BCD     1      11.650  33.270  11.360  1.00  0.00            
ATOM    134  C41 BCD     1      11.730  32.780  12.770  1.00  0.00            
ATOM    135  O34 BCD     1      10.510  33.040  13.450  1.00  0.00            
ATOM    136  C42 BCD     1      12.900  33.390  13.570  1.00  0.00            
ATOM    137  O35 BCD     1      12.690  34.790  13.770  1.00  0.00            
ATOM    138  H61 BCD     1       8.470  32.790  13.510  1.00  0.00            
ATOM    139  H62 BCD     1       9.040  34.080  11.440  1.00  0.00            
ATOM    140  H63 BCD     1       7.890  33.030   9.970  1.00  0.00            
ATOM    141  H64 BCD     1      10.650  31.710  10.600  1.00  0.00            
ATOM    142  H65 BCD     1      11.270  33.250   8.870  1.00  0.00            
ATOM    143  H66 BCD     1      11.730  34.360  11.260  1.00  0.00            
ATOM    144  H67 BCD     1      11.860  31.700  12.660  1.00  0.00            
ATOM    145  H68 BCD     1      12.840  32.760  14.460  1.00  0.00            
ATOM    146  H69 BCD     1      13.850  33.100  13.100  1.00  0.00            
ATOM    147  H70 BCD     1      13.080  35.110  14.590  1.00  0.00            
ATOM    148  O1  GE3     2       9.180  23.290   9.720  1.00  0.00            
ATOM    149  C1  GE3     2       9.400  24.430  10.190  1.00  0.00            
ATOM    150  C2  GE3     2       8.380  25.560  10.370  1.00  0.00            
ATOM    151  N1  GE3     2       8.720  26.840   9.730  1.00  0.00            
ATOM    152  C3  GE3     2       9.850  27.440   9.970  1.00  0.00            
ATOM    153  C4  GE3     2      10.320  28.510   9.020  1.00  0.00            
ATOM    154  C5  GE3     2       9.510  29.680   8.810  1.00  0.00            
ATOM    155  C6  GE3     2       9.840  30.640   7.840  1.00  0.00            
ATOM    156  C7  GE3     2      11.050  30.580   7.150  1.00  0.00            
ATOM    157  C8  GE3     2      11.870  29.430   7.290  1.00  0.00            
ATOM    158  C9  GE3     2      11.450  28.380   8.150  1.00  0.00            
ATOM    159  Cl1 GE3     2      12.540  27.040   8.230  1.00  0.00            
ATOM    160  C10 GE3     2      10.870  27.110  11.050  1.00  0.00            
ATOM    161  C11 GE3     2      11.590  28.170  11.680  1.00  0.00            
ATOM    162  C12 GE3     2      12.640  27.850  12.570  1.00  0.00            
ATOM    163  N2  GE3     2      13.550  28.900  13.170  1.00  0.00            
ATOM    164  O2  GE3     2      14.760  28.620  13.280  1.00  0.00            
ATOM    165  O3  GE3     2      13.030  29.910  13.600  1.00  0.00            
ATOM    166  C13 GE3     2      12.910  26.520  12.820  1.00  0.00            
ATOM    167  C14 GE3     2      12.200  25.500  12.190  1.00  0.00            
ATOM    168  C15 GE3     2      11.240  25.770  11.280  1.00  0.00            
ATOM    169  N3  GE3     2      10.720  24.670  10.640  1.00  0.00            
ATOM    170  H1  GE3     2       8.180  25.720  11.440  1.00  0.00            
ATOM    171  H2  GE3     2       7.500  25.120   9.890  1.00  0.00            
ATOM    172  H3  GE3     2       8.540  29.800   9.290  1.00  0.00            
ATOM    173  H4  GE3     2       9.100  31.420   7.710  1.00  0.00            
ATOM    174  H5  GE3     2      11.290  31.390   6.470  1.00  0.00            
ATOM    175  H6  GE3     2      12.790  29.380   6.720  1.00  0.00            
ATOM    176  H7  GE3     2      11.300  29.190  11.430  1.00  0.00            
ATOM    177  H8  GE3     2      13.690  26.260  13.530  1.00  0.00            
ATOM    178  H9  GE3     2      12.400  24.440  12.320  1.00  0.00            
ATOM    179  H10 GE3     2      11.320  23.920  10.330  1.00  0.00            
TER
ENDMDL
MODEL        1
ATOM      1  C1  BCD     1      10.790  36.020  12.300  1.00  0.00            
ATOM      2  O1  BCD     1      10.660  34.770  11.680  1.00  0.00            
ATOM      3  C2  BCD     1      12.080  36.780  12.000  1.00  0.00            
ATOM      4  O2  BCD     1      12.190  37.040  10.540  1.00  0.00            
ATOM      5  C3  BCD     1      13.340  36.200  12.720  1.00  0.00            
ATOM      6  O3  BCD     1      14.470  37.000  12.450  1.00  0.00            
ATOM      7  C4  BCD     1      13.040  36.180  14.220  1.00  0.00            
ATOM      8  C5  BCD     1      11.740  35.370  14.500  1.00  0.00            
ATOM      9  O4  BCD     1      10.650  35.910  13.720  1.00  0.00            
ATOM     10  C6  BCD     1      11.390  35.500  15.950  1.00  0.00            
ATOM     11  O5  BCD     1      11.260  36.840  16.380  1.00  0.00            
ATOM     12  H1  BCD     1       9.910  36.640  12.060  1.00  0.00            
ATOM     13  H2  BCD     1      11.950  37.750  12.500  1.00  0.00            
ATOM     14  H3  BCD     1      13.110  37.240  10.370  1.00  0.00            
ATOM     15  H4  BCD     1      13.600  35.210  12.330  1.00  0.00            
ATOM     16  H5  BCD     1      15.130  36.850  13.130  1.00  0.00            
ATOM     17  H6  BCD     1      12.890  37.190  14.620  1.00  0.00            
ATOM     18  H7  BCD     1      11.970  34.340  14.190  1.00  0.00            
ATOM     19  H8  BCD     1      10.380  35.100  16.000  1.00  0.00            
ATOM     20  H9  BCD     1      12.120  34.930  16.540  1.00  0.00            
ATOM     21  H10 BCD     1      10.330  36.910  16.630  1.00  0.00            
ATOM     22  C7  BCD     1       7.890  32.720   9.490  1.00  0.00            
ATOM     23  O6  BCD     1       8.980  31.790   9.260  1.00  0.00            
ATOM     24  C8  BCD     1       8.330  34.150   8.910  1.00  0.00            
ATOM     25  O7  BCD     1       8.470  34.060   7.470  1.00  0.00            
ATOM     26  C9  BCD     1       9.620  34.610   9.610  1.00  0.00            
ATOM     27  O8  BCD     1      10.000  35.890   9.130  1.00  0.00            
ATOM     28  C10 BCD     1       9.410  34.500  11.120  1.00  0.00            
ATOM     29  C11 BCD     1       8.960  33.150  11.600  1.00  0.00            
ATOM     30  O9  BCD     1       7.750  32.880  10.920  1.00  0.00            
ATOM     31  C12 BCD     1       8.650  32.920  13.070  1.00  0.00            
ATOM     32  O10 BCD     1       8.200  31.560  13.260  1.00  0.00            
ATOM     33  H11 BCD     1       6.910  32.370   9.150  1.00  0.00            
ATOM     34  H12 BCD     1       7.470  34.790   9.140  1.00  0.00            
ATOM     35  H13 BCD     1       8.770  34.880   7.060  1.00  0.00            
ATOM     36  H14 BCD     1      10.390  33.870   9.380  1.00  0.00            
ATOM     37  H15 BCD     1      10.690  36.170   9.740  1.00  0.00            
ATOM     38  H16 BCD     1       8.630  35.220  11.420  1.00  0.00            
ATOM     39  H17 BCD     1       9.710  32.400  11.300  1.00  0.00            
ATOM     40  H18 BCD     1       9.590  33.240  13.550  1.00  0.00            
ATOM     41  H19 BCD     1       7.780  33.540  13.350  1.00  0.00            
ATOM     42  H20 BCD     1       7.420  31.490  12.700  1.00  0.00            
ATOM     43  C13 BCD     1      10.460  28.570   7.340  1.00  0.00            
ATOM     44  O11 BCD     1      11.580  28.680   8.130  1.00  0.00            
ATOM     45  C14 BCD     1      10.320  29.750   6.480  1.00  0.00            
ATOM     46  O12 BCD     1      11.440  29.880   5.610  1.00  0.00            
ATOM     47  C15 BCD     1      10.250  30.970   7.400  1.00  0.00            
ATOM     48  O13 BCD     1      10.210  32.130   6.680  1.00  0.00            
ATOM     49  C16 BCD     1       8.910  30.860   8.210  1.00  0.00            
ATOM     50  C17 BCD     1       8.860  29.550   8.940  1.00  0.00            
ATOM     51  O14 BCD     1       9.240  28.430   8.180  1.00  0.00            
ATOM     52  C18 BCD     1       7.480  29.210   9.450  1.00  0.00            
ATOM     53  O15 BCD     1       6.540  29.090   8.460  1.00  0.00            
ATOM     54  H21 BCD     1      10.370  27.650   6.750  1.00  0.00            
ATOM     55  H22 BCD     1       9.460  29.580   5.820  1.00  0.00            
ATOM     56  H23 BCD     1      11.720  30.780   5.410  1.00  0.00            
ATOM     57  H24 BCD     1      11.110  31.070   8.070  1.00  0.00            
ATOM     58  H25 BCD     1       9.670  32.850   7.020  1.00  0.00            
ATOM     59  H26 BCD     1       8.110  31.040   7.490  1.00  0.00            
ATOM     60  H27 BCD     1       9.470  29.650   9.850  1.00  0.00            
ATOM     61  H28 BCD     1       7.530  28.260  10.010  1.00  0.00            
ATOM     62  H29 BCD     1       7.180  29.990  10.160  1.00  0.00            
ATOM     63  H30 BCD     1       6.520  28.140   8.320  1.00  0.00            
ATOM     64  C19 BCD     1      14.700  26.360   9.830  1.00  0.00            
ATOM     65  O16 BCD     1      14.680  27.190  10.950  1.00  0.00            
ATOM     66  C20 BCD     1      15.030  27.170   8.630  1.00  0.00            
ATOM     67  O17 BCD     1      16.290  27.660   8.940  1.00  0.00            
ATOM     68  C21 BCD     1      13.960  28.260   8.410  1.00  0.00            
ATOM     69  O18 BCD     1      14.360  29.160   7.270  1.00  0.00            
ATOM     70  C22 BCD     1      12.610  27.670   8.100  1.00  0.00            
ATOM     71  C23 BCD     1      12.310  26.570   9.130  1.00  0.00            
ATOM     72  O19 BCD     1      13.480  25.740   9.550  1.00  0.00            
ATOM     73  C24 BCD     1      11.230  25.600   8.630  1.00  0.00            
ATOM     74  O20 BCD     1      11.500  25.050   7.350  1.00  0.00            
ATOM     75  H31 BCD     1      15.410  25.530   9.910  1.00  0.00            
ATOM     76  H32 BCD     1      15.080  26.530   7.740  1.00  0.00            
ATOM     77  H33 BCD     1      16.250  28.010   9.840  1.00  0.00            
ATOM     78  H34 BCD     1      13.940  28.760   9.390  1.00  0.00            
ATOM     79  H35 BCD     1      15.280  29.430   7.350  1.00  0.00            
ATOM     80  H36 BCD     1      12.590  27.320   7.060  1.00  0.00            
ATOM     81  H37 BCD     1      11.840  27.060   9.990  1.00  0.00            
ATOM     82  H38 BCD     1      10.910  24.760   9.260  1.00  0.00            
ATOM     83  H39 BCD     1      10.330  26.230   8.660  1.00  0.00            
ATOM     84  H40 BCD     1      12.090  24.300   7.470  1.00  0.00            
ATOM     85  C25 BCD     1      15.960  26.960  14.830  1.00  0.00            
ATOM     86  O21 BCD     1      16.180  28.350  14.760  1.00  0.00            
ATOM     87  C26 BCD     1      16.830  26.220  13.820  1.00  0.00            
ATOM     88  O22 BCD     1      18.150  26.470  14.230  1.00  0.00            
ATOM     89  C27 BCD     1      16.470  26.600  12.460  1.00  0.00            
ATOM     90  O23 BCD     1      17.270  25.930  11.510  1.00  0.00            
ATOM     91  C28 BCD     1      14.940  26.480  12.160  1.00  0.00            
ATOM     92  C29 BCD     1      14.170  27.140  13.290  1.00  0.00            
ATOM     93  O24 BCD     1      14.570  26.650  14.560  1.00  0.00            
ATOM     94  C30 BCD     1      12.640  27.110  13.170  1.00  0.00            
ATOM     95  O25 BCD     1      12.050  25.890  12.910  1.00  0.00            
ATOM     96  H41 BCD     1      16.080  26.630  15.870  1.00  0.00            
ATOM     97  H42 BCD     1      16.640  25.150  13.980  1.00  0.00            
ATOM     98  H43 BCD     1      18.580  25.960  13.540  1.00  0.00            
ATOM     99  H44 BCD     1      16.750  27.660  12.450  1.00  0.00            
ATOM    100  H45 BCD     1      17.900  26.520  11.090  1.00  0.00            
ATOM    101  H46 BCD     1      14.600  25.450  12.080  1.00  0.00            
ATOM    102  H47 BCD     1      14.360  28.220  13.250  1.00  0.00            
ATOM    103  H48 BCD     1      12.300  27.460  14.160  1.00  0.00            
ATOM    104  H49 BCD     1      12.360  27.860  12.430  1.00  0.00            
ATOM    105  H50 BCD     1      11.240  26.170  12.490  1.00  0.00            
ATOM    106  C31 BCD     1      17.170  31.570  17.130  1.00  0.00            
ATOM    107  O26 BCD     1      16.430  32.460  16.290  1.00  0.00            
ATOM    108  C32 BCD     1      18.350  30.890  16.500  1.00  0.00            
ATOM    109  O27 BCD     1      19.080  31.920  15.970  1.00  0.00            
ATOM    110  C33 BCD     1      17.980  29.860  15.410  1.00  0.00            
ATOM    111  C34 BCD     1      16.820  28.930  15.910  1.00  0.00            
ATOM    112  C35 BCD     1      15.700  29.700  16.590  1.00  0.00            
ATOM    113  O28 BCD     1      16.230  30.620  17.560  1.00  0.00            
ATOM    114  C36 BCD     1      14.580  28.880  17.290  1.00  0.00            
ATOM    115  O29 BCD     1      15.110  27.990  18.310  1.00  0.00            
ATOM    116  O30 BCD     1      19.090  29.030  15.050  1.00  0.00            
ATOM    117  H51 BCD     1      17.380  32.120  18.060  1.00  0.00            
ATOM    118  H52 BCD     1      18.940  30.370  17.260  1.00  0.00            
ATOM    119  H53 BCD     1      19.960  31.580  15.750  1.00  0.00            
ATOM    120  H54 BCD     1      17.560  30.350  14.520  1.00  0.00            
ATOM    121  H55 BCD     1      18.820  28.150  14.750  1.00  0.00            
ATOM    122  H56 BCD     1      17.280  28.140  16.520  1.00  0.00            
ATOM    123  H57 BCD     1      15.320  30.330  15.770  1.00  0.00            
ATOM    124  H58 BCD     1      13.880  29.590  17.760  1.00  0.00            
ATOM    125  H59 BCD     1      14.080  28.390  16.450  1.00  0.00            
ATOM    126  H60 BCD     1      15.100  28.530  19.100  1.00  0.00            
ATOM    127  C37 BCD     1      14.870  36.150  15.890  1.00  0.00            
ATOM    128  O31 BCD     1      14.260  35.600  14.670  1.00  0.00            
ATOM    129  C38 BCD     1      16.350  36.120  15.830  1.00  0.00            
ATOM    130  O32 BCD     1      16.850  36.980  14.840  1.00  0.00            
ATOM    131  C39 BCD     1      16.870  34.680  15.610  1.00  0.00            
ATOM    132  O33 BCD     1      18.320  34.580  15.600  1.00  0.00            
ATOM    133  C40 BCD     1      16.220  33.810  16.690  1.00  0.00            
ATOM    134  C41 BCD     1      14.700  33.960  16.890  1.00  0.00            
ATOM    135  O34 BCD     1      14.490  35.390  17.020  1.00  0.00            
ATOM    136  C42 BCD     1      14.040  33.090  17.910  1.00  0.00            
ATOM    137  O35 BCD     1      14.800  32.750  19.030  1.00  0.00            
ATOM    138  H61 BCD     1      14.470  37.160  16.010  1.00  0.00            
ATOM    139  H62 BCD     1      16.760  36.440  16.790  1.00  0.00            
ATOM    140  H63 BCD     1      17.780  36.780  14.770  1.00  0.00            
ATOM    141  H64 BCD     1      16.410  34.300  14.680  1.00  0.00            
ATOM    142  H65 BCD     1      18.550  33.660  15.490  1.00  0.00            
ATOM    143  H66 BCD     1      16.660  33.990  17.680  1.00  0.00            
ATOM    144  H67 BCD     1      14.220  33.620  15.960  1.00  0.00            
ATOM    145  H68 BCD     1      13.120  33.630  18.150  1.00  0.00            
ATOM    146  H69 BCD     1      13.730  32.180  17.370  1.00  0.00            
ATOM    147  H70 BCD     1      15.050  31.820  19.030  1.00  0.00            
ATOM    148  O1  GE3     2      13.680  32.610   7.210  1.00  0.00            
ATOM    149  C1  GE3     2      13.590  32.700   8.460  1.00  0.00            
ATOM    150  C2  GE3     2      13.710  34.000   9.310  1.00  0.00            
ATOM    151  N1  GE3     2      14.870  33.970  10.210  1.00  0.00            
ATOM    152  C3  GE3     2      15.010  32.930  10.990  1.00  0.00            
ATOM    153  C4  GE3     2      16.370  32.750  11.600  1.00  0.00            
ATOM    154  C5  GE3     2      17.200  33.890  11.990  1.00  0.00            
ATOM    155  C6  GE3     2      18.430  33.700  12.570  1.00  0.00            
ATOM    156  C7  GE3     2      18.970  32.450  12.740  1.00  0.00            
ATOM    157  C8  GE3     2      18.210  31.340  12.260  1.00  0.00            
ATOM    158  C9  GE3     2      16.930  31.480  11.770  1.00  0.00            
ATOM    159  Cl1 GE3     2      16.160  30.050  11.160  1.00  0.00            
ATOM    160  C10 GE3     2      13.870  32.130  11.460  1.00  0.00            
ATOM    161  C11 GE3     2      13.520  32.140  12.780  1.00  0.00            
ATOM    162  C12 GE3     2      12.350  31.460  13.270  1.00  0.00            
ATOM    163  N2  GE3     2      12.070  31.380  14.720  1.00  0.00            
ATOM    164  O2  GE3     2      12.940  31.150  15.530  1.00  0.00            
ATOM    165  O3  GE3     2      10.920  30.970  14.910  1.00  0.00            
ATOM    166  C13 GE3     2      11.620  30.600  12.400  1.00  0.00            
ATOM    167  C14 GE3     2      12.070  30.530  11.040  1.00  0.00            
ATOM    168  C15 GE3     2      13.130  31.340  10.540  1.00  0.00            
ATOM    169  N3  GE3     2      13.470  31.460   9.150  1.00  0.00            
ATOM    170  H1  GE3     2      12.770  34.050   9.870  1.00  0.00            
ATOM    171  H2  GE3     2      13.770  34.820   8.580  1.00  0.00            
ATOM    172  H3  GE3     2      16.810  34.880  11.800  1.00  0.00            
ATOM    173  H4  GE3     2      19.020  34.590  12.760  1.00  0.00            
ATOM    174  H5  GE3     2      19.980  32.310  13.100  1.00  0.00            
ATOM    175  H6  GE3     2      18.600  30.330  12.400  1.00  0.00            
ATOM    176  H7  GE3     2      14.280  32.500  13.470  1.00  0.00            
ATOM    177  H8  GE3     2      10.680  30.140  12.670  1.00  0.00            
ATOM    178  H9  GE3     2      11.490  29.990  10.290  1.00  0.00            
ATOM    179  H10 GE3     2      13.320  30.680   8.520  1.00  0.00            
TER
ENDMDL
MODEL        1
ATOM      1  C1  BCD     1      14.870  30.860  16.280  1.00  0.00            
ATOM      2  O1  BCD     1      15.230  29.580  15.850  1.00  0.00            
ATOM      3  C2  BCD     1      15.990  31.950  16.260  1.00  0.00            
ATOM      4  O2  BCD     1      16.680  31.870  15.020  1.00  0.00            
ATOM      5  C3  BCD     1      17.000  31.800  17.450  1.00  0.00            
ATOM      6  O3  BCD     1      18.130  32.760  17.510  1.00  0.00            
ATOM      7  C4  BCD     1      16.290  31.610  18.840  1.00  0.00            
ATOM      8  C5  BCD     1      15.090  30.670  18.810  1.00  0.00            
ATOM      9  O4  BCD     1      14.290  30.760  17.570  1.00  0.00            
ATOM     10  C6  BCD     1      14.100  30.910  19.910  1.00  0.00            
ATOM     11  O5  BCD     1      13.480  32.170  19.760  1.00  0.00            
ATOM     12  H1  BCD     1      14.020  31.120  15.630  1.00  0.00            
ATOM     13  H2  BCD     1      15.540  32.950  16.300  1.00  0.00            
ATOM     14  H3  BCD     1      17.430  32.480  15.050  1.00  0.00            
ATOM     15  H4  BCD     1      17.430  30.820  17.200  1.00  0.00            
ATOM     16  H5  BCD     1      18.730  32.480  18.200  1.00  0.00            
ATOM     17  H6  BCD     1      15.950  32.640  19.030  1.00  0.00            
ATOM     18  H7  BCD     1      15.510  29.660  18.860  1.00  0.00            
ATOM     19  H8  BCD     1      13.480  30.000  19.930  1.00  0.00            
ATOM     20  H9  BCD     1      14.570  30.930  20.900  1.00  0.00            
ATOM     21  H10 BCD     1      12.840  32.020  19.060  1.00  0.00            
ATOM     22  C7  BCD     1      14.360  26.950  12.830  1.00  0.00            
ATOM     23  O6  BCD     1      14.700  26.030  13.820  1.00  0.00            
ATOM     24  C8  BCD     1      15.570  27.830  12.490  1.00  0.00            
ATOM     25  O7  BCD     1      16.620  27.030  11.980  1.00  0.00            
ATOM     26  C9  BCD     1      15.990  28.650  13.720  1.00  0.00            
ATOM     27  O8  BCD     1      16.900  29.650  13.330  1.00  0.00            
ATOM     28  C10 BCD     1      14.820  29.320  14.490  1.00  0.00            
ATOM     29  C11 BCD     1      13.520  28.440  14.540  1.00  0.00            
ATOM     30  O9  BCD     1      13.290  27.790  13.300  1.00  0.00            
ATOM     31  C12 BCD     1      12.290  29.240  14.880  1.00  0.00            
ATOM     32  O10 BCD     1      12.040  30.220  13.920  1.00  0.00            
ATOM     33  H11 BCD     1      14.040  26.470  11.900  1.00  0.00            
ATOM     34  H12 BCD     1      15.300  28.530  11.690  1.00  0.00            
ATOM     35  H13 BCD     1      16.740  27.360  11.080  1.00  0.00            
ATOM     36  H14 BCD     1      16.520  27.950  14.380  1.00  0.00            
ATOM     37  H15 BCD     1      16.950  30.220  14.110  1.00  0.00            
ATOM     38  H16 BCD     1      14.590  30.260  13.980  1.00  0.00            
ATOM     39  H17 BCD     1      13.660  27.590  15.220  1.00  0.00            
ATOM     40  H18 BCD     1      11.490  28.500  14.780  1.00  0.00            
ATOM     41  H19 BCD     1      12.300  29.680  15.880  1.00  0.00            
ATOM     42  H20 BCD     1      11.700  29.800  13.120  1.00  0.00            
ATOM     43  C13 BCD     1      14.570  22.270  15.250  1.00  0.00            
ATOM     44  O11 BCD     1      15.180  22.780  16.540  1.00  0.00            
ATOM     45  C14 BCD     1      15.670  22.570  14.190  1.00  0.00            
ATOM     46  O12 BCD     1      16.930  21.900  14.550  1.00  0.00            
ATOM     47  C15 BCD     1      15.910  24.100  14.110  1.00  0.00            
ATOM     48  O13 BCD     1      16.810  24.580  13.110  1.00  0.00            
ATOM     49  C16 BCD     1      14.520  24.660  13.680  1.00  0.00            
ATOM     50  C17 BCD     1      13.370  24.300  14.640  1.00  0.00            
ATOM     51  O14 BCD     1      13.370  22.910  14.840  1.00  0.00            
ATOM     52  C18 BCD     1      11.990  24.670  14.070  1.00  0.00            
ATOM     53  O15 BCD     1      11.780  23.930  12.910  1.00  0.00            
ATOM     54  H21 BCD     1      14.450  21.180  15.230  1.00  0.00            
ATOM     55  H22 BCD     1      15.340  22.190  13.220  1.00  0.00            
ATOM     56  H23 BCD     1      17.140  21.990  15.480  1.00  0.00            
ATOM     57  H24 BCD     1      16.240  24.410  15.110  1.00  0.00            
ATOM     58  H25 BCD     1      16.830  25.530  12.980  1.00  0.00            
ATOM     59  H26 BCD     1      14.220  24.450  12.650  1.00  0.00            
ATOM     60  H27 BCD     1      13.530  24.790  15.610  1.00  0.00            
ATOM     61  H28 BCD     1      11.220  24.390  14.800  1.00  0.00            
ATOM     62  H29 BCD     1      11.950  25.750  13.890  1.00  0.00            
ATOM     63  H30 BCD     1      12.310  23.130  12.930  1.00  0.00            
ATOM     64  C19 BCD     1      16.570  20.990  20.110  1.00  0.00            
ATOM     65  O16 BCD     1      16.490  22.260  20.820  1.00  0.00            
ATOM     66  C20 BCD     1      17.540  21.100  18.910  1.00  0.00            
ATOM     67  O17 BCD     1      18.830  21.450  19.460  1.00  0.00            
ATOM     68  C21 BCD     1      17.070  22.200  17.980  1.00  0.00            
ATOM     69  O18 BCD     1      18.060  22.470  17.010  1.00  0.00            
ATOM     70  C22 BCD     1      15.710  21.800  17.400  1.00  0.00            
ATOM     71  C23 BCD     1      14.760  21.640  18.560  1.00  0.00            
ATOM     72  O19 BCD     1      15.300  20.650  19.470  1.00  0.00            
ATOM     73  C24 BCD     1      13.350  21.150  18.110  1.00  0.00            
ATOM     74  O20 BCD     1      13.390  19.930  17.290  1.00  0.00            
ATOM     75  H31 BCD     1      16.810  20.170  20.790  1.00  0.00            
ATOM     76  H32 BCD     1      17.540  20.130  18.410  1.00  0.00            
ATOM     77  H33 BCD     1      19.370  21.720  18.720  1.00  0.00            
ATOM     78  H34 BCD     1      16.980  23.100  18.600  1.00  0.00            
ATOM     79  H35 BCD     1      18.850  22.840  17.420  1.00  0.00            
ATOM     80  H36 BCD     1      15.700  20.780  17.000  1.00  0.00            
ATOM     81  H37 BCD     1      14.600  22.620  19.030  1.00  0.00            
ATOM     82  H38 BCD     1      12.700  21.020  18.990  1.00  0.00            
ATOM     83  H39 BCD     1      12.820  21.880  17.480  1.00  0.00            
ATOM     84  H40 BCD     1      12.650  19.990  16.680  1.00  0.00            
ATOM     85  C25 BCD     1      16.950  23.900  24.540  1.00  0.00            
ATOM     86  O21 BCD     1      17.420  25.040  23.820  1.00  0.00            
ATOM     87  C26 BCD     1      17.860  22.750  24.210  1.00  0.00            
ATOM     88  O22 BCD     1      19.180  22.950  24.720  1.00  0.00            
ATOM     89  C27 BCD     1      17.910  22.490  22.760  1.00  0.00            
ATOM     90  O23 BCD     1      18.700  21.460  22.190  1.00  0.00            
ATOM     91  C28 BCD     1      16.460  22.190  22.280  1.00  0.00            
ATOM     92  C29 BCD     1      15.450  23.250  22.690  1.00  0.00            
ATOM     93  O24 BCD     1      15.650  23.660  24.070  1.00  0.00            
ATOM     94  C30 BCD     1      14.060  22.920  22.240  1.00  0.00            
ATOM     95  O25 BCD     1      13.710  21.720  22.900  1.00  0.00            
ATOM     96  H41 BCD     1      16.920  24.160  25.600  1.00  0.00            
ATOM     97  H42 BCD     1      17.410  21.900  24.740  1.00  0.00            
ATOM     98  H43 BCD     1      19.820  22.380  24.280  1.00  0.00            
ATOM     99  H44 BCD     1      18.240  23.440  22.320  1.00  0.00            
ATOM    100  H45 BCD     1      18.800  21.630  21.250  1.00  0.00            
ATOM    101  H46 BCD     1      16.220  21.170  22.600  1.00  0.00            
ATOM    102  H47 BCD     1      15.730  24.170  22.160  1.00  0.00            
ATOM    103  H48 BCD     1      13.410  23.750  22.550  1.00  0.00            
ATOM    104  H49 BCD     1      14.010  22.880  21.150  1.00  0.00            
ATOM    105  H50 BCD     1      12.810  21.530  22.620  1.00  0.00            
ATOM    106  C31 BCD     1      18.690  28.970  24.810  1.00  0.00            
ATOM    107  O26 BCD     1      18.530  29.200  23.390  1.00  0.00            
ATOM    108  C32 BCD     1      19.740  27.770  25.000  1.00  0.00            
ATOM    109  O27 BCD     1      20.940  28.230  24.420  1.00  0.00            
ATOM    110  C33 BCD     1      19.370  26.460  24.200  1.00  0.00            
ATOM    111  C34 BCD     1      17.940  26.100  24.660  1.00  0.00            
ATOM    112  C35 BCD     1      17.000  27.350  24.580  1.00  0.00            
ATOM    113  O28 BCD     1      17.530  28.390  25.400  1.00  0.00            
ATOM    114  C36 BCD     1      15.660  26.900  25.270  1.00  0.00            
ATOM    115  O29 BCD     1      15.890  26.610  26.640  1.00  0.00            
ATOM    116  O30 BCD     1      20.340  25.380  24.500  1.00  0.00            
ATOM    117  H51 BCD     1      18.920  29.940  25.270  1.00  0.00            
ATOM    118  H52 BCD     1      19.910  27.600  26.070  1.00  0.00            
ATOM    119  H53 BCD     1      20.780  28.530  23.520  1.00  0.00            
ATOM    120  H54 BCD     1      19.290  26.710  23.130  1.00  0.00            
ATOM    121  H55 BCD     1      19.860  24.550  24.420  1.00  0.00            
ATOM    122  H56 BCD     1      18.070  25.750  25.690  1.00  0.00            
ATOM    123  H57 BCD     1      16.740  27.760  23.600  1.00  0.00            
ATOM    124  H58 BCD     1      14.920  27.710  25.280  1.00  0.00            
ATOM    125  H59 BCD     1      15.170  26.090  24.710  1.00  0.00            
ATOM    126  H60 BCD     1      16.300  27.370  27.070  1.00  0.00            
ATOM    127  C37 BCD     1      17.560  32.170  20.720  1.00  0.00            
ATOM    128  O31 BCD     1      17.130  31.120  19.830  1.00  0.00            
ATOM    129  C38 BCD     1      19.090  32.050  20.970  1.00  0.00            
ATOM    130  O32 BCD     1      19.800  32.170  19.740  1.00  0.00            
ATOM    131  C39 BCD     1      19.320  30.670  21.640  1.00  0.00            
ATOM    132  O33 BCD     1      20.720  30.500  22.020  1.00  0.00            
ATOM    133  C40 BCD     1      18.450  30.550  22.920  1.00  0.00            
ATOM    134  C41 BCD     1      16.960  30.940  22.690  1.00  0.00            
ATOM    135  O34 BCD     1      16.900  32.080  21.920  1.00  0.00            
ATOM    136  C42 BCD     1      16.140  31.200  23.970  1.00  0.00            
ATOM    137  O35 BCD     1      16.720  32.330  24.620  1.00  0.00            
ATOM    138  H61 BCD     1      17.410  33.190  20.360  1.00  0.00            
ATOM    139  H62 BCD     1      19.340  32.900  21.610  1.00  0.00            
ATOM    140  H63 BCD     1      20.750  32.090  19.840  1.00  0.00            
ATOM    141  H64 BCD     1      19.070  29.890  20.910  1.00  0.00            
ATOM    142  H65 BCD     1      21.280  30.670  21.260  1.00  0.00            
ATOM    143  H66 BCD     1      18.880  31.150  23.730  1.00  0.00            
ATOM    144  H67 BCD     1      16.490  30.120  22.130  1.00  0.00            
ATOM    145  H68 BCD     1      15.110  31.420  23.660  1.00  0.00            
ATOM    146  H69 BCD     1      16.150  30.280  24.560  1.00  0.00            
ATOM    147  H70 BCD     1      16.690  32.210  25.570  1.00  0.00            
ATOM    148  O1  GE3     2      19.230  25.500  15.490  1.00  0.00            
ATOM    149  C1  GE3     2      18.570  26.260  16.200  1.00  0.00            
ATOM    150  C2  GE3     2      18.700  27.850  16.270  1.00  0.00            
ATOM    151  N1  GE3     2      18.790  28.510  17.540  1.00  0.00            
ATOM    152  C3  GE3     2      18.640  27.780  18.600  1.00  0.00            
ATOM    153  C4  GE3     2      19.820  27.590  19.440  1.00  0.00            
ATOM    154  C5  GE3     2      20.850  28.540  19.390  1.00  0.00            
ATOM    155  C6  GE3     2      22.090  28.340  20.110  1.00  0.00            
ATOM    156  C7  GE3     2      22.200  27.240  20.970  1.00  0.00            
ATOM    157  C8  GE3     2      21.210  26.250  21.090  1.00  0.00            
ATOM    158  C9  GE3     2      20.000  26.580  20.480  1.00  0.00            
ATOM    159  Cl1 GE3     2      18.770  25.370  20.780  1.00  0.00            
ATOM    160  C10 GE3     2      17.340  27.200  18.980  1.00  0.00            
ATOM    161  C11 GE3     2      16.640  27.590  20.150  1.00  0.00            
ATOM    162  C12 GE3     2      15.400  26.970  20.460  1.00  0.00            
ATOM    163  N2  GE3     2      14.530  27.430  21.620  1.00  0.00            
ATOM    164  O2  GE3     2      13.910  26.530  22.160  1.00  0.00            
ATOM    165  O3  GE3     2      14.480  28.620  21.950  1.00  0.00            
ATOM    166  C13 GE3     2      14.900  26.000  19.590  1.00  0.00            
ATOM    167  C14 GE3     2      15.610  25.650  18.430  1.00  0.00            
ATOM    168  C15 GE3     2      16.830  26.210  18.080  1.00  0.00            
ATOM    169  N3  GE3     2      17.550  25.710  16.960  1.00  0.00            
ATOM    170  H1  GE3     2      17.870  28.260  15.680  1.00  0.00            
ATOM    171  H2  GE3     2      19.670  28.030  15.770  1.00  0.00            
ATOM    172  H3  GE3     2      20.850  29.400  18.720  1.00  0.00            
ATOM    173  H4  GE3     2      22.820  29.140  20.140  1.00  0.00            
ATOM    174  H5  GE3     2      23.070  27.190  21.630  1.00  0.00            
ATOM    175  H6  GE3     2      21.310  25.290  21.580  1.00  0.00            
ATOM    176  H7  GE3     2      17.110  28.230  20.890  1.00  0.00            
ATOM    177  H8  GE3     2      13.940  25.560  19.820  1.00  0.00            
ATOM    178  H9  GE3     2      15.220  24.860  17.790  1.00  0.00            
ATOM    179  H10 GE3     2      17.520  24.700  16.890  1.00  0.00            
TER
ENDMDL
MODEL        1
ATOM      1  C1  BCD     1      10.900  23.790  10.860  1.00  0.00            
ATOM      2  O1  BCD     1      11.150  23.320  12.210  1.00  0.00            
ATOM      3  C2  BCD     1      12.010  23.550   9.910  1.00  0.00            
ATOM      4  O2  BCD     1      12.370  22.170   9.870  1.00  0.00            
ATOM      5  C3  BCD     1      13.230  24.430  10.220  1.00  0.00            
ATOM      6  O3  BCD     1      14.330  24.270   9.280  1.00  0.00            
ATOM      7  C4  BCD     1      12.700  25.850  10.240  1.00  0.00            
ATOM      8  C5  BCD     1      11.610  26.050  11.270  1.00  0.00            
ATOM      9  O4  BCD     1      10.600  25.210  10.790  1.00  0.00            
ATOM     10  C6  BCD     1      10.930  27.420  11.310  1.00  0.00            
ATOM     11  O5  BCD     1      10.440  27.850  10.000  1.00  0.00            
ATOM     12  H1  BCD     1       9.970  23.310  10.550  1.00  0.00            
ATOM     13  H2  BCD     1      11.670  23.860   8.920  1.00  0.00            
ATOM     14  H3  BCD     1      12.810  22.070   9.010  1.00  0.00            
ATOM     15  H4  BCD     1      13.610  24.250  11.240  1.00  0.00            
ATOM     16  H5  BCD     1      14.840  25.090   9.290  1.00  0.00            
ATOM     17  H6  BCD     1      12.340  26.150   9.240  1.00  0.00            
ATOM     18  H7  BCD     1      12.010  25.820  12.270  1.00  0.00            
ATOM     19  H8  BCD     1      10.120  27.370  12.050  1.00  0.00            
ATOM     20  H9  BCD     1      11.680  28.140  11.650  1.00  0.00            
ATOM     21  H10 BCD     1       9.720  27.250   9.780  1.00  0.00            
ATOM     22  C7  BCD     1       9.710  20.690  15.040  1.00  0.00            
ATOM     23  O6  BCD     1      10.800  20.900  15.890  1.00  0.00            
ATOM     24  C8  BCD     1      10.150  20.090  13.760  1.00  0.00            
ATOM     25  O7  BCD     1      10.880  18.910  14.040  1.00  0.00            
ATOM     26  C9  BCD     1      10.990  21.050  12.850  1.00  0.00            
ATOM     27  O8  BCD     1      11.210  20.470  11.500  1.00  0.00            
ATOM     28  C10 BCD     1      10.240  22.350  12.780  1.00  0.00            
ATOM     29  C11 BCD     1       9.900  22.920  14.190  1.00  0.00            
ATOM     30  O9  BCD     1       9.110  21.930  14.840  1.00  0.00            
ATOM     31  C12 BCD     1       9.180  24.170  14.180  1.00  0.00            
ATOM     32  O10 BCD     1       8.030  24.160  13.320  1.00  0.00            
ATOM     33  H11 BCD     1       8.990  19.940  15.380  1.00  0.00            
ATOM     34  H12 BCD     1       9.200  19.760  13.320  1.00  0.00            
ATOM     35  H13 BCD     1      11.100  18.430  13.230  1.00  0.00            
ATOM     36  H14 BCD     1      11.940  21.270  13.340  1.00  0.00            
ATOM     37  H15 BCD     1      11.800  21.090  11.060  1.00  0.00            
ATOM     38  H16 BCD     1       9.280  22.300  12.250  1.00  0.00            
ATOM     39  H17 BCD     1      10.880  23.000  14.680  1.00  0.00            
ATOM     40  H18 BCD     1       8.920  24.190  15.250  1.00  0.00            
ATOM     41  H19 BCD     1       9.850  24.970  13.830  1.00  0.00            
ATOM     42  H20 BCD     1       8.100  24.920  12.730  1.00  0.00            
ATOM     43  C13 BCD     1      12.510  20.470  19.510  1.00  0.00            
ATOM     44  O11 BCD     1      13.270  21.610  19.070  1.00  0.00            
ATOM     45  C14 BCD     1      12.800  19.320  18.560  1.00  0.00            
ATOM     46  O12 BCD     1      14.120  18.780  18.640  1.00  0.00            
ATOM     47  C15 BCD     1      12.290  19.710  17.160  1.00  0.00            
ATOM     48  O13 BCD     1      12.460  18.680  16.220  1.00  0.00            
ATOM     49  C16 BCD     1      10.810  20.160  17.130  1.00  0.00            
ATOM     50  C17 BCD     1      10.530  21.170  18.220  1.00  0.00            
ATOM     51  O14 BCD     1      11.040  20.630  19.390  1.00  0.00            
ATOM     52  C18 BCD     1       9.040  21.500  18.410  1.00  0.00            
ATOM     53  O15 BCD     1       8.160  20.440  18.640  1.00  0.00            
ATOM     54  H21 BCD     1      12.950  20.170  20.470  1.00  0.00            
ATOM     55  H22 BCD     1      12.190  18.470  18.890  1.00  0.00            
ATOM     56  H23 BCD     1      14.700  19.520  18.440  1.00  0.00            
ATOM     57  H24 BCD     1      12.770  20.650  16.850  1.00  0.00            
ATOM     58  H25 BCD     1      11.910  18.970  15.480  1.00  0.00            
ATOM     59  H26 BCD     1      10.080  19.340  17.120  1.00  0.00            
ATOM     60  H27 BCD     1      11.070  22.100  17.990  1.00  0.00            
ATOM     61  H28 BCD     1       8.990  22.190  19.270  1.00  0.00            
ATOM     62  H29 BCD     1       8.770  22.040  17.490  1.00  0.00            
ATOM     63  H30 BCD     1       7.580  20.660  19.370  1.00  0.00            
ATOM     64  C19 BCD     1      16.300  23.990  20.330  1.00  0.00            
ATOM     65  O16 BCD     1      16.070  25.010  19.460  1.00  0.00            
ATOM     66  C20 BCD     1      16.630  22.640  19.740  1.00  0.00            
ATOM     67  O17 BCD     1      17.860  22.710  19.010  1.00  0.00            
ATOM     68  C21 BCD     1      15.490  22.220  18.860  1.00  0.00            
ATOM     69  O18 BCD     1      15.830  21.030  18.120  1.00  0.00            
ATOM     70  C22 BCD     1      14.340  21.990  19.800  1.00  0.00            
ATOM     71  C23 BCD     1      14.010  23.230  20.630  1.00  0.00            
ATOM     72  O19 BCD     1      15.210  23.740  21.220  1.00  0.00            
ATOM     73  C24 BCD     1      13.090  22.930  21.770  1.00  0.00            
ATOM     74  O20 BCD     1      13.550  21.970  22.760  1.00  0.00            
ATOM     75  H31 BCD     1      17.090  24.290  21.020  1.00  0.00            
ATOM     76  H32 BCD     1      16.830  21.850  20.480  1.00  0.00            
ATOM     77  H33 BCD     1      18.210  21.870  18.690  1.00  0.00            
ATOM     78  H34 BCD     1      15.180  22.980  18.130  1.00  0.00            
ATOM     79  H35 BCD     1      16.780  21.050  17.950  1.00  0.00            
ATOM     80  H36 BCD     1      14.580  21.260  20.580  1.00  0.00            
ATOM     81  H37 BCD     1      13.540  23.940  19.940  1.00  0.00            
ATOM     82  H38 BCD     1      12.820  23.780  22.400  1.00  0.00            
ATOM     83  H39 BCD     1      12.150  22.500  21.410  1.00  0.00            
ATOM     84  H40 BCD     1      14.400  22.300  23.050  1.00  0.00            
ATOM     85  C25 BCD     1      17.750  28.600  18.570  1.00  0.00            
ATOM     86  O21 BCD     1      17.470  28.360  17.180  1.00  0.00            
ATOM     87  C26 BCD     1      18.790  27.510  18.990  1.00  0.00            
ATOM     88  O22 BCD     1      19.930  27.540  18.100  1.00  0.00            
ATOM     89  C27 BCD     1      18.120  26.160  19.050  1.00  0.00            
ATOM     90  O23 BCD     1      18.970  25.070  19.510  1.00  0.00            
ATOM     91  C28 BCD     1      16.750  26.190  19.750  1.00  0.00            
ATOM     92  C29 BCD     1      15.890  27.250  19.290  1.00  0.00            
ATOM     93  O24 BCD     1      16.550  28.550  19.350  1.00  0.00            
ATOM     94  C30 BCD     1      14.610  27.390  20.090  1.00  0.00            
ATOM     95  O25 BCD     1      14.850  28.060  21.290  1.00  0.00            
ATOM     96  H41 BCD     1      18.200  29.600  18.650  1.00  0.00            
ATOM     97  H42 BCD     1      19.090  27.740  20.020  1.00  0.00            
ATOM     98  H43 BCD     1      20.590  26.970  18.520  1.00  0.00            
ATOM     99  H44 BCD     1      17.860  26.030  17.990  1.00  0.00            
ATOM    100  H45 BCD     1      18.600  24.240  19.200  1.00  0.00            
ATOM    101  H46 BCD     1      17.020  26.220  20.810  1.00  0.00            
ATOM    102  H47 BCD     1      15.480  26.960  18.320  1.00  0.00            
ATOM    103  H48 BCD     1      13.790  27.810  19.490  1.00  0.00            
ATOM    104  H49 BCD     1      14.200  26.390  20.240  1.00  0.00            
ATOM    105  H50 BCD     1      15.470  28.720  20.960  1.00  0.00            
ATOM    106  C31 BCD     1      17.400  29.960  13.370  1.00  0.00            
ATOM    107  O26 BCD     1      16.470  28.960  12.940  1.00  0.00            
ATOM    108  C32 BCD     1      18.740  29.450  13.830  1.00  0.00            
ATOM    109  O27 BCD     1      19.260  28.670  12.790  1.00  0.00            
ATOM    110  C33 BCD     1      18.600  28.650  15.140  1.00  0.00            
ATOM    111  C34 BCD     1      17.800  29.360  16.200  1.00  0.00            
ATOM    112  C35 BCD     1      16.480  29.920  15.600  1.00  0.00            
ATOM    113  O28 BCD     1      16.820  30.720  14.450  1.00  0.00            
ATOM    114  C36 BCD     1      15.740  30.880  16.510  1.00  0.00            
ATOM    115  O29 BCD     1      16.760  31.840  16.940  1.00  0.00            
ATOM    116  O30 BCD     1      19.970  28.310  15.610  1.00  0.00            
ATOM    117  H51 BCD     1      17.630  30.620  12.520  1.00  0.00            
ATOM    118  H52 BCD     1      19.460  30.260  13.950  1.00  0.00            
ATOM    119  H53 BCD     1      20.210  28.720  12.870  1.00  0.00            
ATOM    120  H54 BCD     1      18.250  27.630  14.990  1.00  0.00            
ATOM    121  H55 BCD     1      19.870  28.060  16.530  1.00  0.00            
ATOM    122  H56 BCD     1      18.460  30.100  16.690  1.00  0.00            
ATOM    123  H57 BCD     1      15.750  29.150  15.350  1.00  0.00            
ATOM    124  H58 BCD     1      14.860  31.380  16.080  1.00  0.00            
ATOM    125  H59 BCD     1      15.390  30.310  17.370  1.00  0.00            
ATOM    126  H60 BCD     1      16.380  32.730  16.910  1.00  0.00            
ATOM    127  C37 BCD     1      14.120  27.770   9.760  1.00  0.00            
ATOM    128  O31 BCD     1      13.870  26.580  10.560  1.00  0.00            
ATOM    129  C38 BCD     1      15.640  27.850   9.500  1.00  0.00            
ATOM    130  O32 BCD     1      16.030  26.670   8.800  1.00  0.00            
ATOM    131  C39 BCD     1      16.340  27.990  10.860  1.00  0.00            
ATOM    132  O33 BCD     1      17.720  27.940  10.630  1.00  0.00            
ATOM    133  C40 BCD     1      15.870  29.170  11.670  1.00  0.00            
ATOM    134  C41 BCD     1      14.310  29.040  11.800  1.00  0.00            
ATOM    135  O34 BCD     1      13.770  28.980  10.430  1.00  0.00            
ATOM    136  C42 BCD     1      13.780  30.280  12.520  1.00  0.00            
ATOM    137  O35 BCD     1      14.040  31.480  11.920  1.00  0.00            
ATOM    138  H61 BCD     1      13.590  27.740   8.800  1.00  0.00            
ATOM    139  H62 BCD     1      15.830  28.780   8.950  1.00  0.00            
ATOM    140  H63 BCD     1      16.990  26.680   8.780  1.00  0.00            
ATOM    141  H64 BCD     1      16.120  27.020  11.340  1.00  0.00            
ATOM    142  H65 BCD     1      18.180  28.060  11.470  1.00  0.00            
ATOM    143  H66 BCD     1      16.070  30.120  11.160  1.00  0.00            
ATOM    144  H67 BCD     1      14.070  28.120  12.340  1.00  0.00            
ATOM    145  H68 BCD     1      12.690  30.130  12.460  1.00  0.00            
ATOM    146  H69 BCD     1      14.060  30.300  13.580  1.00  0.00            
ATOM    147  H70 BCD     1      13.300  32.090  12.060  1.00  0.00            
ATOM    148  O1  GE3     2      14.840  19.910  13.850  1.00  0.00            
ATOM    149  C1  GE3     2      14.540  21.090  13.770  1.00  0.00            
ATOM    150  C2  GE3     2      14.440  21.820  12.410  1.00  0.00            
ATOM    151  N1  GE3     2      15.500  22.840  12.250  1.00  0.00            
ATOM    152  C3  GE3     2      15.810  23.680  13.230  1.00  0.00            
ATOM    153  C4  GE3     2      17.200  24.310  13.420  1.00  0.00            
ATOM    154  C5  GE3     2      17.800  24.930  12.270  1.00  0.00            
ATOM    155  C6  GE3     2      19.020  25.630  12.340  1.00  0.00            
ATOM    156  C7  GE3     2      19.650  25.620  13.630  1.00  0.00            
ATOM    157  C8  GE3     2      19.040  25.110  14.770  1.00  0.00            
ATOM    158  C9  GE3     2      17.860  24.420  14.630  1.00  0.00            
ATOM    159  Cl1 GE3     2      17.200  23.710  16.090  1.00  0.00            
ATOM    160  C10 GE3     2      14.720  24.120  14.190  1.00  0.00            
ATOM    161  C11 GE3     2      14.430  25.470  14.370  1.00  0.00            
ATOM    162  C12 GE3     2      13.420  25.910  15.300  1.00  0.00            
ATOM    163  N2  GE3     2      13.160  27.370  15.610  1.00  0.00            
ATOM    164  O2  GE3     2      13.040  28.160  14.680  1.00  0.00            
ATOM    165  O3  GE3     2      13.110  27.770  16.770  1.00  0.00            
ATOM    166  C13 GE3     2      12.780  24.970  16.130  1.00  0.00            
ATOM    167  C14 GE3     2      13.120  23.630  15.960  1.00  0.00            
ATOM    168  C15 GE3     2      13.970  23.160  14.950  1.00  0.00            
ATOM    169  N3  GE3     2      14.330  21.840  14.880  1.00  0.00            
ATOM    170  H1  GE3     2      13.480  22.340  12.320  1.00  0.00            
ATOM    171  H2  GE3     2      14.520  21.070  11.610  1.00  0.00            
ATOM    172  H3  GE3     2      17.230  24.860  11.360  1.00  0.00            
ATOM    173  H4  GE3     2      19.470  26.080  11.460  1.00  0.00            
ATOM    174  H5  GE3     2      20.670  25.990  13.760  1.00  0.00            
ATOM    175  H6  GE3     2      19.450  25.300  15.760  1.00  0.00            
ATOM    176  H7  GE3     2      14.960  26.210  13.770  1.00  0.00            
ATOM    177  H8  GE3     2      12.050  25.270  16.880  1.00  0.00            
ATOM    178  H9  GE3     2      12.830  22.900  16.710  1.00  0.00            
ATOM    179  H10 GE3     2      14.330  21.330  15.750  1.00  0.00            
TER
ENDMDL
MODEL        1
ATOM      1  C1  BCD     1      10.940  23.170  10.550  1.00  0.00            
ATOM      2  O1  BCD     1      10.800  23.010  12.000  1.00  0.00            
ATOM      3  C2  BCD     1      12.350  22.950  10.100  1.00  0.00            
ATOM      4  O2  BCD     1      12.690  21.640  10.580  1.00  0.00            
ATOM      5  C3  BCD     1      13.310  24.080  10.550  1.00  0.00            
ATOM      6  O3  BCD     1      14.670  23.830  10.180  1.00  0.00            
ATOM      7  C4  BCD     1      12.810  25.450  10.140  1.00  0.00            
ATOM      8  C5  BCD     1      11.370  25.580  10.670  1.00  0.00            
ATOM      9  O4  BCD     1      10.570  24.450  10.160  1.00  0.00            
ATOM     10  C6  BCD     1      10.650  26.800  10.210  1.00  0.00            
ATOM     11  O5  BCD     1      10.680  27.010   8.820  1.00  0.00            
ATOM     12  H1  BCD     1      10.250  22.510  10.010  1.00  0.00            
ATOM     13  H2  BCD     1      12.410  22.960   9.000  1.00  0.00            
ATOM     14  H3  BCD     1      13.600  21.670  10.900  1.00  0.00            
ATOM     15  H4  BCD     1      13.370  24.100  11.640  1.00  0.00            
ATOM     16  H5  BCD     1      15.120  24.660  10.010  1.00  0.00            
ATOM     17  H6  BCD     1      12.740  25.570   9.050  1.00  0.00            
ATOM     18  H7  BCD     1      11.390  25.580  11.760  1.00  0.00            
ATOM     19  H8  BCD     1       9.610  26.750  10.560  1.00  0.00            
ATOM     20  H9  BCD     1      11.060  27.660  10.750  1.00  0.00            
ATOM     21  H10 BCD     1       9.870  26.570   8.580  1.00  0.00            
ATOM     22  C7  BCD     1       8.380  20.540  14.350  1.00  0.00            
ATOM     23  O6  BCD     1       9.440  20.430  15.290  1.00  0.00            
ATOM     24  C8  BCD     1       8.880  19.920  13.010  1.00  0.00            
ATOM     25  O7  BCD     1       9.140  18.570  13.250  1.00  0.00            
ATOM     26  C9  BCD     1      10.080  20.760  12.490  1.00  0.00            
ATOM     27  O8  BCD     1      10.600  20.160  11.280  1.00  0.00            
ATOM     28  C10 BCD     1       9.660  22.210  12.360  1.00  0.00            
ATOM     29  C11 BCD     1       9.130  22.730  13.660  1.00  0.00            
ATOM     30  O9  BCD     1       8.040  21.900  14.110  1.00  0.00            
ATOM     31  C12 BCD     1       8.720  24.200  13.610  1.00  0.00            
ATOM     32  O10 BCD     1       7.680  24.480  12.630  1.00  0.00            
ATOM     33  H11 BCD     1       7.400  20.180  14.680  1.00  0.00            
ATOM     34  H12 BCD     1       8.020  20.030  12.330  1.00  0.00            
ATOM     35  H13 BCD     1       9.810  18.550  13.940  1.00  0.00            
ATOM     36  H14 BCD     1      10.860  20.690  13.260  1.00  0.00            
ATOM     37  H15 BCD     1      11.400  20.650  11.080  1.00  0.00            
ATOM     38  H16 BCD     1       8.870  22.280  11.600  1.00  0.00            
ATOM     39  H17 BCD     1       9.940  22.800  14.390  1.00  0.00            
ATOM     40  H18 BCD     1       8.400  24.440  14.640  1.00  0.00            
ATOM     41  H19 BCD     1       9.660  24.740  13.450  1.00  0.00            
ATOM     42  H20 BCD     1       6.870  24.140  13.020  1.00  0.00            
ATOM     43  C13 BCD     1      10.620  20.170  19.100  1.00  0.00            
ATOM     44  O11 BCD     1      11.380  21.320  18.830  1.00  0.00            
ATOM     45  C14 BCD     1      11.080  18.990  18.310  1.00  0.00            
ATOM     46  O12 BCD     1      12.520  18.770  18.570  1.00  0.00            
ATOM     47  C15 BCD     1      10.710  19.260  16.800  1.00  0.00            
ATOM     48  O13 BCD     1      10.720  18.170  15.950  1.00  0.00            
ATOM     49  C16 BCD     1       9.330  19.890  16.550  1.00  0.00            
ATOM     50  C17 BCD     1       8.900  20.970  17.570  1.00  0.00            
ATOM     51  O14 BCD     1       9.260  20.520  18.830  1.00  0.00            
ATOM     52  C18 BCD     1       7.400  21.160  17.590  1.00  0.00            
ATOM     53  O15 BCD     1       6.770  19.880  17.720  1.00  0.00            
ATOM     54  H21 BCD     1      10.660  19.940  20.170  1.00  0.00            
ATOM     55  H22 BCD     1      10.570  18.070  18.620  1.00  0.00            
ATOM     56  H23 BCD     1      12.950  19.630  18.680  1.00  0.00            
ATOM     57  H24 BCD     1      11.390  20.070  16.500  1.00  0.00            
ATOM     58  H25 BCD     1      11.660  17.940  15.910  1.00  0.00            
ATOM     59  H26 BCD     1       8.660  19.020  16.630  1.00  0.00            
ATOM     60  H27 BCD     1       9.380  21.910  17.270  1.00  0.00            
ATOM     61  H28 BCD     1       7.030  21.820  18.380  1.00  0.00            
ATOM     62  H29 BCD     1       7.000  21.660  16.700  1.00  0.00            
ATOM     63  H30 BCD     1       5.850  20.040  17.470  1.00  0.00            
ATOM     64  C19 BCD     1      13.570  24.290  20.730  1.00  0.00            
ATOM     65  O16 BCD     1      13.590  25.120  19.520  1.00  0.00            
ATOM     66  C20 BCD     1      14.240  22.960  20.540  1.00  0.00            
ATOM     67  O17 BCD     1      15.630  23.150  20.310  1.00  0.00            
ATOM     68  C21 BCD     1      13.520  22.150  19.460  1.00  0.00            
ATOM     69  O18 BCD     1      14.160  20.880  19.310  1.00  0.00            
ATOM     70  C22 BCD     1      12.050  21.990  19.900  1.00  0.00            
ATOM     71  C23 BCD     1      11.440  23.420  20.060  1.00  0.00            
ATOM     72  O19 BCD     1      12.230  24.040  21.090  1.00  0.00            
ATOM     73  C24 BCD     1       9.990  23.430  20.450  1.00  0.00            
ATOM     74  O20 BCD     1       9.750  22.770  21.710  1.00  0.00            
ATOM     75  H31 BCD     1      13.910  24.760  21.660  1.00  0.00            
ATOM     76  H32 BCD     1      14.220  22.370  21.460  1.00  0.00            
ATOM     77  H33 BCD     1      15.990  22.280  20.140  1.00  0.00            
ATOM     78  H34 BCD     1      13.670  22.760  18.560  1.00  0.00            
ATOM     79  H35 BCD     1      15.110  21.040  19.320  1.00  0.00            
ATOM     80  H36 BCD     1      11.880  21.510  20.880  1.00  0.00            
ATOM     81  H37 BCD     1      11.570  24.080  19.190  1.00  0.00            
ATOM     82  H38 BCD     1       9.640  24.470  20.440  1.00  0.00            
ATOM     83  H39 BCD     1       9.530  22.870  19.630  1.00  0.00            
ATOM     84  H40 BCD     1      10.320  23.130  22.390  1.00  0.00            
ATOM     85  C25 BCD     1      14.840  29.000  18.590  1.00  0.00            
ATOM     86  O21 BCD     1      15.060  28.760  17.200  1.00  0.00            
ATOM     87  C26 BCD     1      15.710  28.190  19.500  1.00  0.00            
ATOM     88  O22 BCD     1      17.090  28.360  19.140  1.00  0.00            
ATOM     89  C27 BCD     1      15.440  26.660  19.490  1.00  0.00            
ATOM     90  O23 BCD     1      16.260  25.870  20.360  1.00  0.00            
ATOM     91  C28 BCD     1      13.920  26.460  19.780  1.00  0.00            
ATOM     92  C29 BCD     1      13.110  27.260  18.760  1.00  0.00            
ATOM     93  O24 BCD     1      13.500  28.630  18.920  1.00  0.00            
ATOM     94  C30 BCD     1      11.620  27.230  18.950  1.00  0.00            
ATOM     95  O25 BCD     1      11.240  27.530  20.240  1.00  0.00            
ATOM     96  H41 BCD     1      14.980  30.070  18.740  1.00  0.00            
ATOM     97  H42 BCD     1      15.570  28.670  20.480  1.00  0.00            
ATOM     98  H43 BCD     1      17.610  28.310  19.950  1.00  0.00            
ATOM     99  H44 BCD     1      15.590  26.330  18.450  1.00  0.00            
ATOM    100  H45 BCD     1      16.100  24.940  20.210  1.00  0.00            
ATOM    101  H46 BCD     1      13.700  26.640  20.840  1.00  0.00            
ATOM    102  H47 BCD     1      13.440  26.950  17.770  1.00  0.00            
ATOM    103  H48 BCD     1      11.120  27.930  18.270  1.00  0.00            
ATOM    104  H49 BCD     1      11.270  26.240  18.610  1.00  0.00            
ATOM    105  H50 BCD     1      11.370  28.470  20.380  1.00  0.00            
ATOM    106  C31 BCD     1      16.320  30.290  13.710  1.00  0.00            
ATOM    107  O26 BCD     1      15.740  29.120  13.140  1.00  0.00            
ATOM    108  C32 BCD     1      17.470  29.890  14.650  1.00  0.00            
ATOM    109  O27 BCD     1      18.500  29.330  13.860  1.00  0.00            
ATOM    110  C33 BCD     1      16.880  29.030  15.740  1.00  0.00            
ATOM    111  C34 BCD     1      15.720  29.710  16.410  1.00  0.00            
ATOM    112  C35 BCD     1      14.740  30.220  15.440  1.00  0.00            
ATOM    113  O28 BCD     1      15.390  31.020  14.470  1.00  0.00            
ATOM    114  C36 BCD     1      13.670  31.120  16.130  1.00  0.00            
ATOM    115  O29 BCD     1      14.240  32.240  16.770  1.00  0.00            
ATOM    116  O30 BCD     1      17.970  28.740  16.620  1.00  0.00            
ATOM    117  H51 BCD     1      16.800  30.920  12.960  1.00  0.00            
ATOM    118  H52 BCD     1      17.770  30.860  15.060  1.00  0.00            
ATOM    119  H53 BCD     1      19.360  29.330  14.300  1.00  0.00            
ATOM    120  H54 BCD     1      16.570  28.090  15.270  1.00  0.00            
ATOM    121  H55 BCD     1      17.500  28.480  17.420  1.00  0.00            
ATOM    122  H56 BCD     1      16.080  30.530  17.040  1.00  0.00            
ATOM    123  H57 BCD     1      14.230  29.350  15.000  1.00  0.00            
ATOM    124  H58 BCD     1      12.970  31.440  15.360  1.00  0.00            
ATOM    125  H59 BCD     1      13.170  30.490  16.880  1.00  0.00            
ATOM    126  H60 BCD     1      14.150  32.140  17.720  1.00  0.00            
ATOM    127  C37 BCD     1      14.360  27.280   9.840  1.00  0.00            
ATOM    128  O31 BCD     1      13.730  26.400  10.760  1.00  0.00            
ATOM    129  C38 BCD     1      15.820  27.230   9.990  1.00  0.00            
ATOM    130  O32 BCD     1      16.400  25.860   9.760  1.00  0.00            
ATOM    131  C39 BCD     1      16.300  27.690  11.390  1.00  0.00            
ATOM    132  O33 BCD     1      17.780  27.790  11.450  1.00  0.00            
ATOM    133  C40 BCD     1      15.640  28.980  11.770  1.00  0.00            
ATOM    134  C41 BCD     1      14.140  29.070  11.420  1.00  0.00            
ATOM    135  O34 BCD     1      13.940  28.560  10.110  1.00  0.00            
ATOM    136  C42 BCD     1      13.650  30.550  11.260  1.00  0.00            
ATOM    137  O35 BCD     1      14.340  31.400  10.370  1.00  0.00            
ATOM    138  H61 BCD     1      14.080  27.060   8.800  1.00  0.00            
ATOM    139  H62 BCD     1      16.250  27.790   9.150  1.00  0.00            
ATOM    140  H63 BCD     1      17.330  25.840  10.000  1.00  0.00            
ATOM    141  H64 BCD     1      15.830  26.940  12.030  1.00  0.00            
ATOM    142  H65 BCD     1      18.070  28.080  12.320  1.00  0.00            
ATOM    143  H66 BCD     1      16.230  29.810  11.350  1.00  0.00            
ATOM    144  H67 BCD     1      13.560  28.500  12.150  1.00  0.00            
ATOM    145  H68 BCD     1      12.580  30.550  11.050  1.00  0.00            
ATOM    146  H69 BCD     1      13.780  31.010  12.250  1.00  0.00            
ATOM    147  H70 BCD     1      14.490  32.180  10.900  1.00  0.00            
ATOM    148  O1  GE3     2      14.040  19.660  15.830  1.00  0.00            
ATOM    149  C1  GE3     2      13.770  20.710  15.270  1.00  0.00            
ATOM    150  C2  GE3     2      13.910  21.050  13.710  1.00  0.00            
ATOM    151  N1  GE3     2      14.810  22.150  13.360  1.00  0.00            
ATOM    152  C3  GE3     2      14.870  23.270  14.020  1.00  0.00            
ATOM    153  C4  GE3     2      16.120  24.000  14.090  1.00  0.00            
ATOM    154  C5  GE3     2      16.810  24.340  12.920  1.00  0.00            
ATOM    155  C6  GE3     2      17.940  25.120  12.890  1.00  0.00            
ATOM    156  C7  GE3     2      18.310  25.720  14.070  1.00  0.00            
ATOM    157  C8  GE3     2      17.660  25.430  15.280  1.00  0.00            
ATOM    158  C9  GE3     2      16.580  24.570  15.320  1.00  0.00            
ATOM    159  Cl1 GE3     2      16.040  23.910  16.940  1.00  0.00            
ATOM    160  C10 GE3     2      13.680  23.780  14.770  1.00  0.00            
ATOM    161  C11 GE3     2      13.210  25.070  14.450  1.00  0.00            
ATOM    162  C12 GE3     2      12.130  25.580  15.160  1.00  0.00            
ATOM    163  N2  GE3     2      11.740  26.930  14.920  1.00  0.00            
ATOM    164  O2  GE3     2      11.900  27.360  13.760  1.00  0.00            
ATOM    165  O3  GE3     2      11.230  27.640  15.830  1.00  0.00            
ATOM    166  C13 GE3     2      11.400  24.790  16.100  1.00  0.00            
ATOM    167  C14 GE3     2      11.840  23.490  16.440  1.00  0.00            
ATOM    168  C15 GE3     2      12.960  22.950  15.740  1.00  0.00            
ATOM    169  N3  GE3     2      13.310  21.640  16.110  1.00  0.00            
ATOM    170  H1  GE3     2      12.950  21.390  13.320  1.00  0.00            
ATOM    171  H2  GE3     2      14.300  20.200  13.130  1.00  0.00            
ATOM    172  H3  GE3     2      16.470  24.070  11.920  1.00  0.00            
ATOM    173  H4  GE3     2      18.440  25.390  11.960  1.00  0.00            
ATOM    174  H5  GE3     2      19.140  26.410  13.980  1.00  0.00            
ATOM    175  H6  GE3     2      18.130  25.740  16.210  1.00  0.00            
ATOM    176  H7  GE3     2      13.740  25.730  13.760  1.00  0.00            
ATOM    177  H8  GE3     2      10.560  25.180  16.660  1.00  0.00            
ATOM    178  H9  GE3     2      11.410  22.910  17.250  1.00  0.00            
ATOM    179  H10 GE3     2      13.070  21.360  17.060  1.00  0.00            
TER
ENDMDL
MODEL        1
ATOM      1  C1  BCD     1      12.190  25.470  10.770  1.00  0.00            
ATOM      2  O1  BCD     1      12.000  24.880  12.060  1.00  0.00            
ATOM      3  C2  BCD     1      13.720  25.560  10.550  1.00  0.00            
ATOM      4  O2  BCD     1      14.260  24.230  10.480  1.00  0.00            
ATOM      5  C3  BCD     1      14.300  26.410  11.600  1.00  0.00            
ATOM      6  O3  BCD     1      15.690  26.630  11.510  1.00  0.00            
ATOM      7  C4  BCD     1      13.620  27.770  11.570  1.00  0.00            
ATOM      8  C5  BCD     1      12.120  27.630  11.730  1.00  0.00            
ATOM      9  O4  BCD     1      11.570  26.760  10.740  1.00  0.00            
ATOM     10  C6  BCD     1      11.360  28.970  11.560  1.00  0.00            
ATOM     11  O5  BCD     1      11.610  29.470  10.180  1.00  0.00            
ATOM     12  H1  BCD     1      11.870  24.800   9.970  1.00  0.00            
ATOM     13  H2  BCD     1      14.050  26.060   9.630  1.00  0.00            
ATOM     14  H3  BCD     1      15.080  24.430  10.030  1.00  0.00            
ATOM     15  H4  BCD     1      14.050  25.970  12.570  1.00  0.00            
ATOM     16  H5  BCD     1      16.010  27.260  12.150  1.00  0.00            
ATOM     17  H6  BCD     1      13.850  28.270  10.620  1.00  0.00            
ATOM     18  H7  BCD     1      11.910  27.290  12.750  1.00  0.00            
ATOM     19  H8  BCD     1      10.330  28.620  11.660  1.00  0.00            
ATOM     20  H9  BCD     1      11.610  29.680  12.350  1.00  0.00            
ATOM     21  H10 BCD     1      11.350  28.780   9.560  1.00  0.00            
ATOM     22  C7  BCD     1       9.730  21.640  13.490  1.00  0.00            
ATOM     23  O6  BCD     1      10.670  21.340  14.480  1.00  0.00            
ATOM     24  C8  BCD     1      10.440  21.530  12.130  1.00  0.00            
ATOM     25  O7  BCD     1      10.920  20.160  11.980  1.00  0.00            
ATOM     26  C9  BCD     1      11.540  22.550  11.950  1.00  0.00            
ATOM     27  O8  BCD     1      12.190  22.420  10.680  1.00  0.00            
ATOM     28  C10 BCD     1      10.930  23.930  12.110  1.00  0.00            
ATOM     29  C11 BCD     1      10.320  23.970  13.500  1.00  0.00            
ATOM     30  O9  BCD     1       9.300  22.950  13.650  1.00  0.00            
ATOM     31  C12 BCD     1       9.830  25.300  14.060  1.00  0.00            
ATOM     32  O10 BCD     1       9.010  25.890  13.130  1.00  0.00            
ATOM     33  H11 BCD     1       8.830  21.030  13.650  1.00  0.00            
ATOM     34  H12 BCD     1       9.630  21.740  11.420  1.00  0.00            
ATOM     35  H13 BCD     1      11.870  20.280  12.090  1.00  0.00            
ATOM     36  H14 BCD     1      12.310  22.480  12.730  1.00  0.00            
ATOM     37  H15 BCD     1      12.890  23.080  10.700  1.00  0.00            
ATOM     38  H16 BCD     1      10.150  24.160  11.370  1.00  0.00            
ATOM     39  H17 BCD     1      11.150  23.680  14.160  1.00  0.00            
ATOM     40  H18 BCD     1       9.260  24.950  14.940  1.00  0.00            
ATOM     41  H19 BCD     1      10.590  26.000  14.440  1.00  0.00            
ATOM     42  H20 BCD     1       8.920  26.830  13.330  1.00  0.00            
ATOM     43  C13 BCD     1      10.490  19.890  18.250  1.00  0.00            
ATOM     44  O11 BCD     1      11.220  21.060  18.600  1.00  0.00            
ATOM     45  C14 BCD     1      11.150  19.020  17.210  1.00  0.00            
ATOM     46  O12 BCD     1      12.350  18.540  17.890  1.00  0.00            
ATOM     47  C15 BCD     1      11.520  19.770  15.990  1.00  0.00            
ATOM     48  O13 BCD     1      12.250  18.960  15.050  1.00  0.00            
ATOM     49  C16 BCD     1      10.270  20.420  15.470  1.00  0.00            
ATOM     50  C17 BCD     1       9.410  21.090  16.500  1.00  0.00            
ATOM     51  O14 BCD     1       9.300  20.260  17.640  1.00  0.00            
ATOM     52  C18 BCD     1       7.970  21.300  16.070  1.00  0.00            
ATOM     53  O15 BCD     1       7.340  20.120  15.510  1.00  0.00            
ATOM     54  H21 BCD     1      10.120  19.350  19.130  1.00  0.00            
ATOM     55  H22 BCD     1      10.510  18.150  17.010  1.00  0.00            
ATOM     56  H23 BCD     1      13.000  19.250  17.900  1.00  0.00            
ATOM     57  H24 BCD     1      12.230  20.550  16.310  1.00  0.00            
ATOM     58  H25 BCD     1      13.190  18.980  15.220  1.00  0.00            
ATOM     59  H26 BCD     1       9.720  19.610  14.970  1.00  0.00            
ATOM     60  H27 BCD     1       9.870  22.080  16.670  1.00  0.00            
ATOM     61  H28 BCD     1       7.400  21.670  16.930  1.00  0.00            
ATOM     62  H29 BCD     1       7.880  22.140  15.370  1.00  0.00            
ATOM     63  H30 BCD     1       6.410  20.360  15.450  1.00  0.00            
ATOM     64  C19 BCD     1      12.910  23.170  21.590  1.00  0.00            
ATOM     65  O16 BCD     1      12.930  24.310  20.750  1.00  0.00            
ATOM     66  C20 BCD     1      13.860  22.110  21.020  1.00  0.00            
ATOM     67  O17 BCD     1      15.220  22.660  20.930  1.00  0.00            
ATOM     68  C21 BCD     1      13.350  21.590  19.700  1.00  0.00            
ATOM     69  O18 BCD     1      14.130  20.490  19.180  1.00  0.00            
ATOM     70  C22 BCD     1      11.810  21.170  19.820  1.00  0.00            
ATOM     71  C23 BCD     1      10.970  22.110  20.610  1.00  0.00            
ATOM     72  O19 BCD     1      11.600  22.580  21.790  1.00  0.00            
ATOM     73  C24 BCD     1       9.580  21.570  20.900  1.00  0.00            
ATOM     74  O20 BCD     1       9.580  20.580  21.960  1.00  0.00            
ATOM     75  H31 BCD     1      13.280  23.490  22.570  1.00  0.00            
ATOM     76  H32 BCD     1      13.780  21.290  21.740  1.00  0.00            
ATOM     77  H33 BCD     1      15.570  22.210  20.160  1.00  0.00            
ATOM     78  H34 BCD     1      13.320  22.340  18.910  1.00  0.00            
ATOM     79  H35 BCD     1      14.350  19.970  19.960  1.00  0.00            
ATOM     80  H36 BCD     1      11.890  20.150  20.210  1.00  0.00            
ATOM     81  H37 BCD     1      10.920  22.910  19.870  1.00  0.00            
ATOM     82  H38 BCD     1       8.960  22.460  21.070  1.00  0.00            
ATOM     83  H39 BCD     1       9.250  21.150  19.940  1.00  0.00            
ATOM     84  H40 BCD     1      10.210  19.870  21.840  1.00  0.00            
ATOM     85  C25 BCD     1      13.040  28.500  21.270  1.00  0.00            
ATOM     86  O21 BCD     1      13.610  28.550  19.940  1.00  0.00            
ATOM     87  C26 BCD     1      13.960  27.680  22.140  1.00  0.00            
ATOM     88  O22 BCD     1      15.290  28.290  22.160  1.00  0.00            
ATOM     89  C27 BCD     1      14.130  26.290  21.550  1.00  0.00            
ATOM     90  O23 BCD     1      14.970  25.390  22.270  1.00  0.00            
ATOM     91  C28 BCD     1      12.770  25.650  21.310  1.00  0.00            
ATOM     92  C29 BCD     1      11.780  26.520  20.530  1.00  0.00            
ATOM     93  O24 BCD     1      11.780  27.870  21.120  1.00  0.00            
ATOM     94  C30 BCD     1      10.350  25.950  20.570  1.00  0.00            
ATOM     95  O25 BCD     1       9.780  26.010  21.810  1.00  0.00            
ATOM     96  H41 BCD     1      12.840  29.480  21.710  1.00  0.00            
ATOM     97  H42 BCD     1      13.460  27.560  23.110  1.00  0.00            
ATOM     98  H43 BCD     1      15.510  28.350  23.090  1.00  0.00            
ATOM     99  H44 BCD     1      14.580  26.330  20.550  1.00  0.00            
ATOM    100  H45 BCD     1      15.060  24.540  21.830  1.00  0.00            
ATOM    101  H46 BCD     1      12.380  25.460  22.320  1.00  0.00            
ATOM    102  H47 BCD     1      12.120  26.540  19.480  1.00  0.00            
ATOM    103  H48 BCD     1       9.790  26.530  19.830  1.00  0.00            
ATOM    104  H49 BCD     1      10.270  24.900  20.270  1.00  0.00            
ATOM    105  H50 BCD     1      10.410  26.380  22.450  1.00  0.00            
ATOM    106  C31 BCD     1      15.000  31.390  17.440  1.00  0.00            
ATOM    107  O26 BCD     1      14.690  30.420  16.420  1.00  0.00            
ATOM    108  C32 BCD     1      16.010  30.780  18.350  1.00  0.00            
ATOM    109  O27 BCD     1      17.260  30.490  17.760  1.00  0.00            
ATOM    110  C33 BCD     1      15.500  29.520  19.050  1.00  0.00            
ATOM    111  C34 BCD     1      14.200  29.840  19.700  1.00  0.00            
ATOM    112  C35 BCD     1      13.240  30.610  18.780  1.00  0.00            
ATOM    113  O28 BCD     1      13.850  31.760  18.170  1.00  0.00            
ATOM    114  C36 BCD     1      11.990  31.080  19.480  1.00  0.00            
ATOM    115  O29 BCD     1      12.360  31.780  20.700  1.00  0.00            
ATOM    116  O30 BCD     1      16.480  29.050  19.990  1.00  0.00            
ATOM    117  H51 BCD     1      15.340  32.340  17.000  1.00  0.00            
ATOM    118  H52 BCD     1      16.220  31.500  19.150  1.00  0.00            
ATOM    119  H53 BCD     1      17.640  29.840  18.360  1.00  0.00            
ATOM    120  H54 BCD     1      15.450  28.730  18.280  1.00  0.00            
ATOM    121  H55 BCD     1      15.880  28.650  20.640  1.00  0.00            
ATOM    122  H56 BCD     1      14.470  30.450  20.570  1.00  0.00            
ATOM    123  H57 BCD     1      12.920  29.880  18.030  1.00  0.00            
ATOM    124  H58 BCD     1      11.490  31.740  18.760  1.00  0.00            
ATOM    125  H59 BCD     1      11.280  30.290  19.750  1.00  0.00            
ATOM    126  H60 BCD     1      11.690  31.740  21.380  1.00  0.00            
ATOM    127  C37 BCD     1      14.580  29.910  12.350  1.00  0.00            
ATOM    128  O31 BCD     1      14.200  28.550  12.670  1.00  0.00            
ATOM    129  C38 BCD     1      15.960  30.140  12.920  1.00  0.00            
ATOM    130  O32 BCD     1      16.800  29.290  12.160  1.00  0.00            
ATOM    131  C39 BCD     1      15.900  29.860  14.400  1.00  0.00            
ATOM    132  O33 BCD     1      17.230  30.150  14.860  1.00  0.00            
ATOM    133  C40 BCD     1      14.860  30.740  15.040  1.00  0.00            
ATOM    134  C41 BCD     1      13.510  30.690  14.360  1.00  0.00            
ATOM    135  O34 BCD     1      13.710  30.840  12.940  1.00  0.00            
ATOM    136  C42 BCD     1      12.520  31.690  14.940  1.00  0.00            
ATOM    137  O35 BCD     1      13.080  32.960  15.040  1.00  0.00            
ATOM    138  H61 BCD     1      14.470  30.190  11.290  1.00  0.00            
ATOM    139  H62 BCD     1      16.230  31.190  12.770  1.00  0.00            
ATOM    140  H63 BCD     1      17.650  29.360  12.600  1.00  0.00            
ATOM    141  H64 BCD     1      15.630  28.800  14.520  1.00  0.00            
ATOM    142  H65 BCD     1      17.380  29.910  15.780  1.00  0.00            
ATOM    143  H66 BCD     1      15.290  31.740  14.860  1.00  0.00            
ATOM    144  H67 BCD     1      12.990  29.730  14.390  1.00  0.00            
ATOM    145  H68 BCD     1      11.700  31.730  14.200  1.00  0.00            
ATOM    146  H69 BCD     1      12.140  31.340  15.910  1.00  0.00            
ATOM    147  H70 BCD     1      12.470  33.480  15.570  1.00  0.00            
ATOM    148  O1  GE3     2      14.730  20.970  15.150  1.00  0.00            
ATOM    149  C1  GE3     2      14.370  22.160  15.230  1.00  0.00            
ATOM    150  C2  GE3     2      14.660  23.170  14.110  1.00  0.00            
ATOM    151  N1  GE3     2      15.550  24.230  14.510  1.00  0.00            
ATOM    152  C3  GE3     2      15.360  24.990  15.510  1.00  0.00            
ATOM    153  C4  GE3     2      16.420  25.870  16.030  1.00  0.00            
ATOM    154  C5  GE3     2      17.210  26.620  15.120  1.00  0.00            
ATOM    155  C6  GE3     2      18.290  27.430  15.550  1.00  0.00            
ATOM    156  C7  GE3     2      18.420  27.640  16.930  1.00  0.00            
ATOM    157  C8  GE3     2      17.610  26.910  17.810  1.00  0.00            
ATOM    158  C9  GE3     2      16.670  25.960  17.410  1.00  0.00            
ATOM    159  Cl1 GE3     2      15.770  24.980  18.620  1.00  0.00            
ATOM    160  C10 GE3     2      13.950  25.090  16.090  1.00  0.00            
ATOM    161  C11 GE3     2      13.320  26.370  16.390  1.00  0.00            
ATOM    162  C12 GE3     2      12.030  26.510  16.890  1.00  0.00            
ATOM    163  N2  GE3     2      11.360  27.850  16.950  1.00  0.00            
ATOM    164  O2  GE3     2      11.730  28.700  16.100  1.00  0.00            
ATOM    165  O3  GE3     2      10.400  27.990  17.750  1.00  0.00            
ATOM    166  C13 GE3     2      11.340  25.340  17.130  1.00  0.00            
ATOM    167  C14 GE3     2      11.930  24.080  16.970  1.00  0.00            
ATOM    168  C15 GE3     2      13.260  23.940  16.510  1.00  0.00            
ATOM    169  N3  GE3     2      13.740  22.610  16.320  1.00  0.00            
ATOM    170  H1  GE3     2      13.700  23.680  13.950  1.00  0.00            
ATOM    171  H2  GE3     2      15.050  22.650  13.230  1.00  0.00            
ATOM    172  H3  GE3     2      17.090  26.470  14.050  1.00  0.00            
ATOM    173  H4  GE3     2      18.860  28.070  14.900  1.00  0.00            
ATOM    174  H5  GE3     2      19.240  28.230  17.330  1.00  0.00            
ATOM    175  H6  GE3     2      17.770  27.000  18.880  1.00  0.00            
ATOM    176  H7  GE3     2      13.800  27.280  16.030  1.00  0.00            
ATOM    177  H8  GE3     2      10.330  25.360  17.510  1.00  0.00            
ATOM    178  H9  GE3     2      11.340  23.220  17.270  1.00  0.00            
ATOM    179  H10 GE3     2      13.660  22.030  17.150  1.00  0.00            
TER
ENDMDL
MODEL        1
ATOM      1  C1  BCD     1       9.030  25.520  11.850  1.00  0.00            
ATOM      2  O1  BCD     1       8.450  24.830  12.990  1.00  0.00            
ATOM      3  C2  BCD     1      10.510  25.180  11.670  1.00  0.00            
ATOM      4  O2  BCD     1      10.740  23.730  11.770  1.00  0.00            
ATOM      5  C3  BCD     1      11.440  25.800  12.730  1.00  0.00            
ATOM      6  O3  BCD     1      12.770  25.770  12.290  1.00  0.00            
ATOM      7  C4  BCD     1      11.040  27.290  12.910  1.00  0.00            
ATOM      8  C5  BCD     1       9.610  27.450  13.220  1.00  0.00            
ATOM      9  O4  BCD     1       8.900  26.950  12.090  1.00  0.00            
ATOM     10  C6  BCD     1       9.150  28.890  13.430  1.00  0.00            
ATOM     11  O5  BCD     1       9.290  29.700  12.190  1.00  0.00            
ATOM     12  H1  BCD     1       8.550  25.210  10.920  1.00  0.00            
ATOM     13  H2  BCD     1      10.780  25.630  10.710  1.00  0.00            
ATOM     14  H3  BCD     1      11.680  23.530  11.720  1.00  0.00            
ATOM     15  H4  BCD     1      11.240  25.200  13.630  1.00  0.00            
ATOM     16  H5  BCD     1      13.270  26.480  12.720  1.00  0.00            
ATOM     17  H6  BCD     1      11.320  27.690  11.930  1.00  0.00            
ATOM     18  H7  BCD     1       9.340  26.880  14.110  1.00  0.00            
ATOM     19  H8  BCD     1       8.100  28.920  13.780  1.00  0.00            
ATOM     20  H9  BCD     1       9.680  29.290  14.300  1.00  0.00            
ATOM     21  H10 BCD     1       8.600  30.340  12.370  1.00  0.00            
ATOM     22  C7  BCD     1       5.530  21.950  13.760  1.00  0.00            
ATOM     23  O6  BCD     1       6.230  21.380  14.870  1.00  0.00            
ATOM     24  C8  BCD     1       6.320  21.810  12.400  1.00  0.00            
ATOM     25  O7  BCD     1       6.620  20.380  12.180  1.00  0.00            
ATOM     26  C9  BCD     1       7.580  22.630  12.490  1.00  0.00            
ATOM     27  O8  BCD     1       8.410  22.440  11.350  1.00  0.00            
ATOM     28  C10 BCD     1       7.300  24.100  12.810  1.00  0.00            
ATOM     29  C11 BCD     1       6.460  24.170  14.040  1.00  0.00            
ATOM     30  O9  BCD     1       5.310  23.320  13.930  1.00  0.00            
ATOM     31  C12 BCD     1       6.000  25.590  14.340  1.00  0.00            
ATOM     32  O10 BCD     1       5.250  26.210  13.240  1.00  0.00            
ATOM     33  H11 BCD     1       4.520  21.570  13.560  1.00  0.00            
ATOM     34  H12 BCD     1       5.700  22.230  11.600  1.00  0.00            
ATOM     35  H13 BCD     1       7.410  20.120  12.660  1.00  0.00            
ATOM     36  H14 BCD     1       8.110  22.240  13.370  1.00  0.00            
ATOM     37  H15 BCD     1       9.310  22.730  11.520  1.00  0.00            
ATOM     38  H16 BCD     1       6.880  24.610  11.930  1.00  0.00            
ATOM     39  H17 BCD     1       7.030  23.780  14.890  1.00  0.00            
ATOM     40  H18 BCD     1       5.380  25.680  15.240  1.00  0.00            
ATOM     41  H19 BCD     1       6.880  26.200  14.580  1.00  0.00            
ATOM     42  H20 BCD     1       4.900  27.050  13.550  1.00  0.00            
ATOM     43  C13 BCD     1       5.500  19.890  18.680  1.00  0.00            
ATOM     44  O11 BCD     1       6.500  20.800  19.020  1.00  0.00            
ATOM     45  C14 BCD     1       6.140  18.900  17.680  1.00  0.00            
ATOM     46  O12 BCD     1       7.170  18.150  18.320  1.00  0.00            
ATOM     47  C15 BCD     1       6.630  19.530  16.370  1.00  0.00            
ATOM     48  O13 BCD     1       6.740  18.610  15.360  1.00  0.00            
ATOM     49  C16 BCD     1       5.570  20.560  15.810  1.00  0.00            
ATOM     50  C17 BCD     1       4.860  21.400  16.980  1.00  0.00            
ATOM     51  O14 BCD     1       4.450  20.570  18.010  1.00  0.00            
ATOM     52  C18 BCD     1       3.580  22.030  16.420  1.00  0.00            
ATOM     53  O15 BCD     1       2.590  21.220  15.690  1.00  0.00            
ATOM     54  H21 BCD     1       5.090  19.430  19.590  1.00  0.00            
ATOM     55  H22 BCD     1       5.330  18.230  17.350  1.00  0.00            
ATOM     56  H23 BCD     1       7.900  18.690  18.620  1.00  0.00            
ATOM     57  H24 BCD     1       7.600  20.030  16.520  1.00  0.00            
ATOM     58  H25 BCD     1       7.370  17.910  15.530  1.00  0.00            
ATOM     59  H26 BCD     1       4.790  20.010  15.260  1.00  0.00            
ATOM     60  H27 BCD     1       5.520  22.210  17.310  1.00  0.00            
ATOM     61  H28 BCD     1       3.010  22.560  17.200  1.00  0.00            
ATOM     62  H29 BCD     1       3.850  22.830  15.720  1.00  0.00            
ATOM     63  H30 BCD     1       1.860  21.830  15.530  1.00  0.00            
ATOM     64  C19 BCD     1       8.780  22.180  22.190  1.00  0.00            
ATOM     65  O16 BCD     1       9.040  23.420  21.490  1.00  0.00            
ATOM     66  C20 BCD     1       9.360  20.980  21.440  1.00  0.00            
ATOM     67  O17 BCD     1      10.770  21.150  21.290  1.00  0.00            
ATOM     68  C21 BCD     1       8.590  20.880  20.070  1.00  0.00            
ATOM     69  O18 BCD     1       9.060  19.750  19.270  1.00  0.00            
ATOM     70  C22 BCD     1       7.110  20.750  20.330  1.00  0.00            
ATOM     71  C23 BCD     1       6.630  21.940  21.200  1.00  0.00            
ATOM     72  O19 BCD     1       7.390  21.990  22.420  1.00  0.00            
ATOM     73  C24 BCD     1       5.170  21.880  21.580  1.00  0.00            
ATOM     74  O20 BCD     1       4.820  20.620  22.120  1.00  0.00            
ATOM     75  H31 BCD     1       9.340  22.090  23.120  1.00  0.00            
ATOM     76  H32 BCD     1       9.210  20.040  21.990  1.00  0.00            
ATOM     77  H33 BCD     1      11.140  20.470  20.720  1.00  0.00            
ATOM     78  H34 BCD     1       8.790  21.810  19.510  1.00  0.00            
ATOM     79  H35 BCD     1       9.950  19.480  19.520  1.00  0.00            
ATOM     80  H36 BCD     1       6.810  19.840  20.870  1.00  0.00            
ATOM     81  H37 BCD     1       6.790  22.880  20.680  1.00  0.00            
ATOM     82  H38 BCD     1       4.990  22.720  22.260  1.00  0.00            
ATOM     83  H39 BCD     1       4.520  21.960  20.690  1.00  0.00            
ATOM     84  H40 BCD     1       4.620  20.670  23.060  1.00  0.00            
ATOM     85  C25 BCD     1      11.050  26.850  22.280  1.00  0.00            
ATOM     86  O21 BCD     1      11.600  26.870  20.960  1.00  0.00            
ATOM     87  C26 BCD     1      11.610  25.640  23.020  1.00  0.00            
ATOM     88  O22 BCD     1      13.050  25.620  22.950  1.00  0.00            
ATOM     89  C27 BCD     1      11.150  24.370  22.290  1.00  0.00            
ATOM     90  O23 BCD     1      11.640  23.170  22.930  1.00  0.00            
ATOM     91  C28 BCD     1       9.560  24.470  22.260  1.00  0.00            
ATOM     92  C29 BCD     1       9.020  25.670  21.610  1.00  0.00            
ATOM     93  O24 BCD     1       9.680  26.780  22.290  1.00  0.00            
ATOM     94  C30 BCD     1       7.520  25.810  21.680  1.00  0.00            
ATOM     95  O25 BCD     1       7.020  25.800  22.990  1.00  0.00            
ATOM     96  H41 BCD     1      11.250  27.750  22.870  1.00  0.00            
ATOM     97  H42 BCD     1      11.180  25.680  24.030  1.00  0.00            
ATOM     98  H43 BCD     1      13.280  24.740  23.260  1.00  0.00            
ATOM     99  H44 BCD     1      11.470  24.380  21.240  1.00  0.00            
ATOM    100  H45 BCD     1      11.350  22.400  22.430  1.00  0.00            
ATOM    101  H46 BCD     1       9.210  24.530  23.300  1.00  0.00            
ATOM    102  H47 BCD     1       9.420  25.660  20.590  1.00  0.00            
ATOM    103  H48 BCD     1       7.300  26.790  21.250  1.00  0.00            
ATOM    104  H49 BCD     1       7.020  25.040  21.080  1.00  0.00            
ATOM    105  H50 BCD     1       7.550  26.370  23.550  1.00  0.00            
ATOM    106  C31 BCD     1      13.500  29.780  18.580  1.00  0.00            
ATOM    107  O26 BCD     1      13.200  29.110  17.420  1.00  0.00            
ATOM    108  C32 BCD     1      14.400  28.940  19.440  1.00  0.00            
ATOM    109  O27 BCD     1      15.610  28.640  18.670  1.00  0.00            
ATOM    110  C33 BCD     1      13.670  27.690  19.950  1.00  0.00            
ATOM    111  C34 BCD     1      12.380  28.080  20.680  1.00  0.00            
ATOM    112  C35 BCD     1      11.560  29.040  19.810  1.00  0.00            
ATOM    113  O28 BCD     1      12.360  30.140  19.280  1.00  0.00            
ATOM    114  C36 BCD     1      10.420  29.650  20.530  1.00  0.00            
ATOM    115  O29 BCD     1      10.970  30.380  21.660  1.00  0.00            
ATOM    116  O30 BCD     1      14.490  27.040  20.890  1.00  0.00            
ATOM    117  H51 BCD     1      13.930  30.730  18.260  1.00  0.00            
ATOM    118  H52 BCD     1      14.610  29.590  20.300  1.00  0.00            
ATOM    119  H53 BCD     1      16.050  27.980  19.220  1.00  0.00            
ATOM    120  H54 BCD     1      13.400  27.050  19.100  1.00  0.00            
ATOM    121  H55 BCD     1      13.930  26.510  21.460  1.00  0.00            
ATOM    122  H56 BCD     1      12.690  28.480  21.660  1.00  0.00            
ATOM    123  H57 BCD     1      11.300  28.430  18.930  1.00  0.00            
ATOM    124  H58 BCD     1       9.980  30.370  19.830  1.00  0.00            
ATOM    125  H59 BCD     1       9.640  28.920  20.780  1.00  0.00            
ATOM    126  H60 BCD     1      10.270  30.820  22.160  1.00  0.00            
ATOM    127  C37 BCD     1      12.580  29.030  13.530  1.00  0.00            
ATOM    128  O31 BCD     1      11.880  27.810  13.940  1.00  0.00            
ATOM    129  C38 BCD     1      14.030  28.900  13.960  1.00  0.00            
ATOM    130  O32 BCD     1      14.590  27.720  13.280  1.00  0.00            
ATOM    131  C39 BCD     1      14.220  28.770  15.400  1.00  0.00            
ATOM    132  O33 BCD     1      15.610  28.860  15.690  1.00  0.00            
ATOM    133  C40 BCD     1      13.400  29.780  16.180  1.00  0.00            
ATOM    134  C41 BCD     1      11.990  30.020  15.600  1.00  0.00            
ATOM    135  O34 BCD     1      12.020  30.200  14.160  1.00  0.00            
ATOM    136  C42 BCD     1      11.270  31.140  16.200  1.00  0.00            
ATOM    137  O35 BCD     1      12.060  32.340  16.110  1.00  0.00            
ATOM    138  H61 BCD     1      12.530  29.250  12.460  1.00  0.00            
ATOM    139  H62 BCD     1      14.530  29.770  13.500  1.00  0.00            
ATOM    140  H63 BCD     1      15.480  27.460  13.500  1.00  0.00            
ATOM    141  H64 BCD     1      13.830  27.760  15.610  1.00  0.00            
ATOM    142  H65 BCD     1      15.790  28.690  16.620  1.00  0.00            
ATOM    143  H66 BCD     1      14.040  30.670  16.290  1.00  0.00            
ATOM    144  H67 BCD     1      11.330  29.180  15.870  1.00  0.00            
ATOM    145  H68 BCD     1      10.310  31.300  15.680  1.00  0.00            
ATOM    146  H69 BCD     1      11.020  30.820  17.220  1.00  0.00            
ATOM    147  H70 BCD     1      12.310  32.350  15.190  1.00  0.00            
ATOM    148  O1  GE3     2      10.290  20.140  15.960  1.00  0.00            
ATOM    149  C1  GE3     2      10.270  21.340  15.840  1.00  0.00            
ATOM    150  C2  GE3     2      10.820  22.210  14.640  1.00  0.00            
ATOM    151  N1  GE3     2      11.990  23.040  15.050  1.00  0.00            
ATOM    152  C3  GE3     2      11.860  23.940  16.040  1.00  0.00            
ATOM    153  C4  GE3     2      13.090  24.430  16.570  1.00  0.00            
ATOM    154  C5  GE3     2      14.010  25.020  15.680  1.00  0.00            
ATOM    155  C6  GE3     2      15.260  25.440  16.110  1.00  0.00            
ATOM    156  C7  GE3     2      15.520  25.470  17.460  1.00  0.00            
ATOM    157  C8  GE3     2      14.630  24.860  18.340  1.00  0.00            
ATOM    158  C9  GE3     2      13.420  24.320  17.940  1.00  0.00            
ATOM    159  Cl1 GE3     2      12.330  23.470  19.060  1.00  0.00            
ATOM    160  C10 GE3     2      10.520  24.400  16.560  1.00  0.00            
ATOM    161  C11 GE3     2      10.370  25.790  16.870  1.00  0.00            
ATOM    162  C12 GE3     2       9.160  26.270  17.480  1.00  0.00            
ATOM    163  N2  GE3     2       8.890  27.670  17.800  1.00  0.00            
ATOM    164  O2  GE3     2       8.480  27.910  18.960  1.00  0.00            
ATOM    165  O3  GE3     2       9.340  28.480  17.000  1.00  0.00            
ATOM    166  C13 GE3     2       8.170  25.310  17.790  1.00  0.00            
ATOM    167  C14 GE3     2       8.290  23.940  17.450  1.00  0.00            
ATOM    168  C15 GE3     2       9.470  23.440  16.870  1.00  0.00            
ATOM    169  N3  GE3     2       9.610  22.020  16.800  1.00  0.00            
ATOM    170  H1  GE3     2       9.980  22.880  14.420  1.00  0.00            
ATOM    171  H2  GE3     2      11.140  21.590  13.790  1.00  0.00            
ATOM    172  H3  GE3     2      13.760  25.220  14.650  1.00  0.00            
ATOM    173  H4  GE3     2      16.020  25.870  15.480  1.00  0.00            
ATOM    174  H5  GE3     2      16.420  25.830  17.950  1.00  0.00            
ATOM    175  H6  GE3     2      14.890  24.770  19.390  1.00  0.00            
ATOM    176  H7  GE3     2      11.190  26.470  16.640  1.00  0.00            
ATOM    177  H8  GE3     2       7.210  25.720  18.090  1.00  0.00            
ATOM    178  H9  GE3     2       7.490  23.260  17.720  1.00  0.00            
ATOM    179  H10 GE3     2       9.170  21.520  17.570  1.00  0.00            
TER
ENDMDL
MODEL        1
ATOM      1  C1  BCD     1       1.670  28.300  16.990  1.00  0.00            
ATOM      2  O1  BCD     1       2.390  27.220  16.420  1.00  0.00            
ATOM      3  C2  BCD     1       2.620  29.520  17.150  1.00  0.00            
ATOM      4  O2  BCD     1       3.230  29.860  15.880  1.00  0.00            
ATOM      5  C3  BCD     1       3.700  29.330  18.220  1.00  0.00            
ATOM      6  O3  BCD     1       4.450  30.510  18.390  1.00  0.00            
ATOM      7  C4  BCD     1       3.150  28.780  19.530  1.00  0.00            
ATOM      8  C5  BCD     1       2.250  27.530  19.250  1.00  0.00            
ATOM      9  O4  BCD     1       1.240  27.900  18.310  1.00  0.00            
ATOM     10  C6  BCD     1       1.550  26.910  20.510  1.00  0.00            
ATOM     11  O5  BCD     1       0.800  25.810  19.990  1.00  0.00            
ATOM     12  H1  BCD     1       0.850  28.670  16.360  1.00  0.00            
ATOM     13  H2  BCD     1       2.030  30.360  17.550  1.00  0.00            
ATOM     14  H3  BCD     1       3.560  29.060  15.480  1.00  0.00            
ATOM     15  H4  BCD     1       4.280  28.460  17.860  1.00  0.00            
ATOM     16  H5  BCD     1       5.220  30.350  18.950  1.00  0.00            
ATOM     17  H6  BCD     1       2.440  29.580  19.800  1.00  0.00            
ATOM     18  H7  BCD     1       2.890  26.750  18.840  1.00  0.00            
ATOM     19  H8  BCD     1       2.330  26.500  21.150  1.00  0.00            
ATOM     20  H9  BCD     1       0.900  27.580  21.090  1.00  0.00            
ATOM     21  H10 BCD     1       0.690  26.200  19.120  1.00  0.00            
ATOM     22  C7  BCD     1       2.120  23.990  14.080  1.00  0.00            
ATOM     23  O6  BCD     1       2.970  23.340  15.030  1.00  0.00            
ATOM     24  C8  BCD     1       2.820  25.170  13.410  1.00  0.00            
ATOM     25  O7  BCD     1       3.880  24.780  12.590  1.00  0.00            
ATOM     26  C9  BCD     1       3.200  26.220  14.470  1.00  0.00            
ATOM     27  O8  BCD     1       3.660  27.480  13.900  1.00  0.00            
ATOM     28  C10 BCD     1       1.950  26.610  15.230  1.00  0.00            
ATOM     29  C11 BCD     1       1.120  25.370  15.690  1.00  0.00            
ATOM     30  O9  BCD     1       0.910  24.450  14.570  1.00  0.00            
ATOM     31  C12 BCD     1      -0.180  25.780  16.270  1.00  0.00            
ATOM     32  O10 BCD     1      -1.000  24.660  16.670  1.00  0.00            
ATOM     33  H11 BCD     1       1.940  23.430  13.150  1.00  0.00            
ATOM     34  H12 BCD     1       2.050  25.640  12.790  1.00  0.00            
ATOM     35  H13 BCD     1       4.370  25.580  12.360  1.00  0.00            
ATOM     36  H14 BCD     1       3.990  25.740  15.070  1.00  0.00            
ATOM     37  H15 BCD     1       4.370  27.280  13.280  1.00  0.00            
ATOM     38  H16 BCD     1       1.360  27.260  14.580  1.00  0.00            
ATOM     39  H17 BCD     1       1.770  24.840  16.410  1.00  0.00            
ATOM     40  H18 BCD     1      -0.180  26.470  17.130  1.00  0.00            
ATOM     41  H19 BCD     1      -0.710  26.240  15.430  1.00  0.00            
ATOM     42  H20 BCD     1      -1.150  24.200  15.840  1.00  0.00            
ATOM     43  C13 BCD     1       5.220  19.910  15.590  1.00  0.00            
ATOM     44  O11 BCD     1       5.070  20.200  16.970  1.00  0.00            
ATOM     45  C14 BCD     1       6.010  21.080  14.950  1.00  0.00            
ATOM     46  O12 BCD     1       7.340  21.210  15.390  1.00  0.00            
ATOM     47  C15 BCD     1       5.180  22.350  15.190  1.00  0.00            
ATOM     48  O13 BCD     1       5.810  23.530  14.640  1.00  0.00            
ATOM     49  C16 BCD     1       3.790  22.200  14.600  1.00  0.00            
ATOM     50  C17 BCD     1       3.130  20.920  15.140  1.00  0.00            
ATOM     51  O14 BCD     1       4.000  19.820  14.920  1.00  0.00            
ATOM     52  C18 BCD     1       1.770  20.730  14.440  1.00  0.00            
ATOM     53  O15 BCD     1       2.010  20.540  13.040  1.00  0.00            
ATOM     54  H21 BCD     1       5.780  18.980  15.430  1.00  0.00            
ATOM     55  H22 BCD     1       6.000  20.980  13.850  1.00  0.00            
ATOM     56  H23 BCD     1       7.400  21.250  16.340  1.00  0.00            
ATOM     57  H24 BCD     1       5.010  22.430  16.270  1.00  0.00            
ATOM     58  H25 BCD     1       5.620  23.610  13.700  1.00  0.00            
ATOM     59  H26 BCD     1       3.870  22.190  13.500  1.00  0.00            
ATOM     60  H27 BCD     1       2.960  21.020  16.220  1.00  0.00            
ATOM     61  H28 BCD     1       1.260  19.860  14.850  1.00  0.00            
ATOM     62  H29 BCD     1       1.110  21.590  14.630  1.00  0.00            
ATOM     63  H30 BCD     1       2.770  19.960  13.020  1.00  0.00            
ATOM     64  C19 BCD     1       5.420  18.340  20.580  1.00  0.00            
ATOM     65  O16 BCD     1       6.160  19.520  21.020  1.00  0.00            
ATOM     66  C20 BCD     1       6.130  17.620  19.500  1.00  0.00            
ATOM     67  O17 BCD     1       7.340  17.220  19.960  1.00  0.00            
ATOM     68  C21 BCD     1       6.250  18.530  18.230  1.00  0.00            
ATOM     69  O18 BCD     1       6.700  17.780  17.060  1.00  0.00            
ATOM     70  C22 BCD     1       4.910  19.150  17.870  1.00  0.00            
ATOM     71  C23 BCD     1       4.240  19.760  19.170  1.00  0.00            
ATOM     72  O19 BCD     1       4.190  18.760  20.180  1.00  0.00            
ATOM     73  C24 BCD     1       2.900  20.340  18.870  1.00  0.00            
ATOM     74  O20 BCD     1       2.000  19.430  18.220  1.00  0.00            
ATOM     75  H31 BCD     1       5.240  17.670  21.430  1.00  0.00            
ATOM     76  H32 BCD     1       5.550  16.710  19.280  1.00  0.00            
ATOM     77  H33 BCD     1       7.960  17.490  19.280  1.00  0.00            
ATOM     78  H34 BCD     1       6.960  19.310  18.510  1.00  0.00            
ATOM     79  H35 BCD     1       6.210  16.960  17.060  1.00  0.00            
ATOM     80  H36 BCD     1       4.370  18.310  17.420  1.00  0.00            
ATOM     81  H37 BCD     1       4.910  20.570  19.500  1.00  0.00            
ATOM     82  H38 BCD     1       2.480  20.670  19.830  1.00  0.00            
ATOM     83  H39 BCD     1       2.980  21.250  18.250  1.00  0.00            
ATOM     84  H40 BCD     1       1.350  20.000  17.800  1.00  0.00            
ATOM     85  C25 BCD     1       6.890  21.310  24.630  1.00  0.00            
ATOM     86  O21 BCD     1       7.060  22.650  24.060  1.00  0.00            
ATOM     87  C26 BCD     1       7.980  20.400  24.100  1.00  0.00            
ATOM     88  O22 BCD     1       9.220  21.010  24.250  1.00  0.00            
ATOM     89  C27 BCD     1       7.720  20.100  22.630  1.00  0.00            
ATOM     90  O23 BCD     1       8.550  19.040  22.320  1.00  0.00            
ATOM     91  C28 BCD     1       6.290  19.590  22.410  1.00  0.00            
ATOM     92  C29 BCD     1       5.300  20.650  22.900  1.00  0.00            
ATOM     93  O24 BCD     1       5.640  20.880  24.300  1.00  0.00            
ATOM     94  C30 BCD     1       3.800  20.260  22.820  1.00  0.00            
ATOM     95  O25 BCD     1       3.600  18.920  23.360  1.00  0.00            
ATOM     96  H41 BCD     1       6.840  21.340  25.730  1.00  0.00            
ATOM     97  H42 BCD     1       7.810  19.560  24.780  1.00  0.00            
ATOM     98  H43 BCD     1       9.680  20.540  23.550  1.00  0.00            
ATOM     99  H44 BCD     1       8.040  20.930  21.990  1.00  0.00            
ATOM    100  H45 BCD     1       8.010  18.480  21.750  1.00  0.00            
ATOM    101  H46 BCD     1       6.050  18.710  23.010  1.00  0.00            
ATOM    102  H47 BCD     1       5.470  21.620  22.410  1.00  0.00            
ATOM    103  H48 BCD     1       3.130  21.050  23.200  1.00  0.00            
ATOM    104  H49 BCD     1       3.470  20.160  21.780  1.00  0.00            
ATOM    105  H50 BCD     1       2.750  18.580  23.060  1.00  0.00            
ATOM    106  C31 BCD     1       7.400  26.620  24.900  1.00  0.00            
ATOM    107  O26 BCD     1       6.730  26.660  23.620  1.00  0.00            
ATOM    108  C32 BCD     1       8.740  25.930  24.690  1.00  0.00            
ATOM    109  O27 BCD     1       9.500  26.800  23.830  1.00  0.00            
ATOM    110  C33 BCD     1       8.530  24.490  24.230  1.00  0.00            
ATOM    111  C34 BCD     1       7.420  23.780  24.980  1.00  0.00            
ATOM    112  C35 BCD     1       6.230  24.650  25.400  1.00  0.00            
ATOM    113  O28 BCD     1       6.710  25.870  25.850  1.00  0.00            
ATOM    114  C36 BCD     1       5.280  24.130  26.380  1.00  0.00            
ATOM    115  O29 BCD     1       5.870  23.510  27.510  1.00  0.00            
ATOM    116  O30 BCD     1       9.770  23.810  24.270  1.00  0.00            
ATOM    117  H51 BCD     1       7.510  27.640  25.290  1.00  0.00            
ATOM    118  H52 BCD     1       9.290  25.910  25.640  1.00  0.00            
ATOM    119  H53 BCD     1       9.820  27.500  24.410  1.00  0.00            
ATOM    120  H54 BCD     1       8.280  24.700  23.180  1.00  0.00            
ATOM    121  H55 BCD     1       9.520  22.910  24.060  1.00  0.00            
ATOM    122  H56 BCD     1       7.870  23.320  25.870  1.00  0.00            
ATOM    123  H57 BCD     1       5.660  24.860  24.480  1.00  0.00            
ATOM    124  H58 BCD     1       4.590  24.950  26.640  1.00  0.00            
ATOM    125  H59 BCD     1       4.760  23.370  25.780  1.00  0.00            
ATOM    126  H60 BCD     1       5.530  22.620  27.570  1.00  0.00            
ATOM    127  C37 BCD     1       4.490  29.410  21.450  1.00  0.00            
ATOM    128  O31 BCD     1       4.090  28.420  20.490  1.00  0.00            
ATOM    129  C38 BCD     1       5.990  29.500  21.400  1.00  0.00            
ATOM    130  O32 BCD     1       6.480  29.750  20.120  1.00  0.00            
ATOM    131  C39 BCD     1       6.700  28.290  21.930  1.00  0.00            
ATOM    132  O33 BCD     1       8.150  28.530  21.980  1.00  0.00            
ATOM    133  C40 BCD     1       6.100  27.840  23.260  1.00  0.00            
ATOM    134  C41 BCD     1       4.570  27.710  23.260  1.00  0.00            
ATOM    135  O34 BCD     1       4.050  28.980  22.750  1.00  0.00            
ATOM    136  C42 BCD     1       3.960  27.560  24.640  1.00  0.00            
ATOM    137  O35 BCD     1       4.570  28.390  25.580  1.00  0.00            
ATOM    138  H61 BCD     1       4.020  30.370  21.210  1.00  0.00            
ATOM    139  H62 BCD     1       6.210  30.340  22.060  1.00  0.00            
ATOM    140  H63 BCD     1       7.390  29.470  20.050  1.00  0.00            
ATOM    141  H64 BCD     1       6.530  27.570  21.120  1.00  0.00            
ATOM    142  H65 BCD     1       8.440  27.800  22.530  1.00  0.00            
ATOM    143  H66 BCD     1       6.420  28.580  24.010  1.00  0.00            
ATOM    144  H67 BCD     1       4.190  26.890  22.630  1.00  0.00            
ATOM    145  H68 BCD     1       2.890  27.800  24.550  1.00  0.00            
ATOM    146  H69 BCD     1       4.050  26.490  24.890  1.00  0.00            
ATOM    147  H70 BCD     1       4.580  29.300  25.270  1.00  0.00            
ATOM    148  O1  GE3     2       8.110  26.440  15.680  1.00  0.00            
ATOM    149  C1  GE3     2       7.490  26.350  16.730  1.00  0.00            
ATOM    150  C2  GE3     2       7.740  27.250  17.930  1.00  0.00            
ATOM    151  N1  GE3     2       8.230  26.480  19.140  1.00  0.00            
ATOM    152  C3  GE3     2       7.810  25.270  19.340  1.00  0.00            
ATOM    153  C4  GE3     2       8.700  24.200  19.910  1.00  0.00            
ATOM    154  C5  GE3     2       9.740  24.600  20.800  1.00  0.00            
ATOM    155  C6  GE3     2      10.620  23.680  21.390  1.00  0.00            
ATOM    156  C7  GE3     2      10.380  22.300  21.120  1.00  0.00            
ATOM    157  C8  GE3     2       9.340  21.880  20.220  1.00  0.00            
ATOM    158  C9  GE3     2       8.580  22.820  19.610  1.00  0.00            
ATOM    159  Cl1 GE3     2       7.370  22.190  18.510  1.00  0.00            
ATOM    160  C10 GE3     2       6.360  24.970  19.250  1.00  0.00            
ATOM    161  C11 GE3     2       5.620  24.650  20.350  1.00  0.00            
ATOM    162  C12 GE3     2       4.270  24.230  20.280  1.00  0.00            
ATOM    163  N2  GE3     2       3.570  23.710  21.450  1.00  0.00            
ATOM    164  O2  GE3     2       4.120  23.890  22.530  1.00  0.00            
ATOM    165  O3  GE3     2       2.780  22.850  21.250  1.00  0.00            
ATOM    166  C13 GE3     2       3.690  24.210  18.980  1.00  0.00            
ATOM    167  C14 GE3     2       4.350  24.660  17.860  1.00  0.00            
ATOM    168  C15 GE3     2       5.680  25.070  18.000  1.00  0.00            
ATOM    169  N3  GE3     2       6.520  25.340  16.850  1.00  0.00            
ATOM    170  H1  GE3     2       6.870  27.840  18.230  1.00  0.00            
ATOM    171  H2  GE3     2       8.630  27.790  17.580  1.00  0.00            
ATOM    172  H3  GE3     2       9.890  25.620  21.130  1.00  0.00            
ATOM    173  H4  GE3     2      11.360  23.990  22.120  1.00  0.00            
ATOM    174  H5  GE3     2      11.060  21.630  21.620  1.00  0.00            
ATOM    175  H6  GE3     2       9.130  20.850  19.980  1.00  0.00            
ATOM    176  H7  GE3     2       6.100  24.680  21.330  1.00  0.00            
ATOM    177  H8  GE3     2       2.660  23.880  18.870  1.00  0.00            
ATOM    178  H9  GE3     2       3.890  24.770  16.890  1.00  0.00            
ATOM    179  H10 GE3     2       6.240  24.950  15.960  1.00  0.00            
TER
ENDMDL
MODEL        1
ATOM      1  C1  BCD     1      11.280  22.990  15.740  1.00  0.00            
ATOM      2  O1  BCD     1      12.100  22.380  14.690  1.00  0.00            
ATOM      3  C2  BCD     1      10.900  24.430  15.280  1.00  0.00            
ATOM      4  O2  BCD     1      10.360  24.340  13.890  1.00  0.00            
ATOM      5  C3  BCD     1      12.070  25.370  15.280  1.00  0.00            
ATOM      6  O3  BCD     1      11.610  26.730  15.190  1.00  0.00            
ATOM      7  C4  BCD     1      13.060  25.290  16.480  1.00  0.00            
ATOM      8  C5  BCD     1      13.190  23.780  16.970  1.00  0.00            
ATOM      9  O4  BCD     1      11.950  23.090  16.950  1.00  0.00            
ATOM     10  C6  BCD     1      13.630  23.570  18.410  1.00  0.00            
ATOM     11  O5  BCD     1      13.860  22.210  18.640  1.00  0.00            
ATOM     12  H1  BCD     1      10.410  22.350  15.890  1.00  0.00            
ATOM     13  H2  BCD     1      10.270  24.870  16.060  1.00  0.00            
ATOM     14  H3  BCD     1       9.900  25.150  13.620  1.00  0.00            
ATOM     15  H4  BCD     1      12.600  25.140  14.350  1.00  0.00            
ATOM     16  H5  BCD     1      12.290  27.290  14.810  1.00  0.00            
ATOM     17  H6  BCD     1      12.720  25.880  17.340  1.00  0.00            
ATOM     18  H7  BCD     1      13.930  23.320  16.300  1.00  0.00            
ATOM     19  H8  BCD     1      14.500  24.230  18.540  1.00  0.00            
ATOM     20  H9  BCD     1      12.890  23.970  19.120  1.00  0.00            
ATOM     21  H10 BCD     1      14.260  22.220  19.520  1.00  0.00            
ATOM     22  C7  BCD     1      12.070  19.430  12.010  1.00  0.00            
ATOM     23  O6  BCD     1      13.530  19.200  12.010  1.00  0.00            
ATOM     24  C8  BCD     1      11.700  20.810  11.400  1.00  0.00            
ATOM     25  O7  BCD     1      12.060  21.100  10.040  1.00  0.00            
ATOM     26  C9  BCD     1      12.160  21.840  12.430  1.00  0.00            
ATOM     27  O8  BCD     1      12.000  23.150  11.880  1.00  0.00            
ATOM     28  C10 BCD     1      11.380  21.590  13.720  1.00  0.00            
ATOM     29  C11 BCD     1      11.580  20.160  14.250  1.00  0.00            
ATOM     30  O9  BCD     1      11.390  19.210  13.260  1.00  0.00            
ATOM     31  C12 BCD     1      10.840  19.820  15.430  1.00  0.00            
ATOM     32  O10 BCD     1       9.410  20.060  15.230  1.00  0.00            
ATOM     33  H11 BCD     1      11.640  18.650  11.370  1.00  0.00            
ATOM     34  H12 BCD     1      10.610  20.860  11.470  1.00  0.00            
ATOM     35  H13 BCD     1      12.010  22.060  10.030  1.00  0.00            
ATOM     36  H14 BCD     1      13.210  21.660  12.680  1.00  0.00            
ATOM     37  H15 BCD     1      11.390  23.650  12.430  1.00  0.00            
ATOM     38  H16 BCD     1      10.320  21.850  13.820  1.00  0.00            
ATOM     39  H17 BCD     1      12.630  19.980  14.510  1.00  0.00            
ATOM     40  H18 BCD     1      10.970  18.760  15.690  1.00  0.00            
ATOM     41  H19 BCD     1      11.270  20.390  16.260  1.00  0.00            
ATOM     42  H20 BCD     1       9.050  19.930  16.110  1.00  0.00            
ATOM     43  C13 BCD     1      16.590  16.430  11.170  1.00  0.00            
ATOM     44  O11 BCD     1      17.430  17.440  10.720  1.00  0.00            
ATOM     45  C14 BCD     1      15.350  16.390  10.270  1.00  0.00            
ATOM     46  O12 BCD     1      15.660  16.320   8.870  1.00  0.00            
ATOM     47  C15 BCD     1      14.340  17.580  10.450  1.00  0.00            
ATOM     48  O13 BCD     1      13.120  17.320   9.660  1.00  0.00            
ATOM     49  C16 BCD     1      14.050  17.870  11.940  1.00  0.00            
ATOM     50  C17 BCD     1      15.310  17.940  12.780  1.00  0.00            
ATOM     51  O14 BCD     1      16.170  16.840  12.510  1.00  0.00            
ATOM     52  C18 BCD     1      15.000  18.040  14.240  1.00  0.00            
ATOM     53  O15 BCD     1      14.270  16.990  14.710  1.00  0.00            
ATOM     54  H21 BCD     1      17.150  15.500  11.230  1.00  0.00            
ATOM     55  H22 BCD     1      14.760  15.490  10.510  1.00  0.00            
ATOM     56  H23 BCD     1      14.860  16.110   8.380  1.00  0.00            
ATOM     57  H24 BCD     1      14.760  18.530  10.090  1.00  0.00            
ATOM     58  H25 BCD     1      12.760  18.070   9.180  1.00  0.00            
ATOM     59  H26 BCD     1      13.420  17.060  12.350  1.00  0.00            
ATOM     60  H27 BCD     1      15.900  18.810  12.450  1.00  0.00            
ATOM     61  H28 BCD     1      15.960  18.140  14.750  1.00  0.00            
ATOM     62  H29 BCD     1      14.510  18.970  14.560  1.00  0.00            
ATOM     63  H30 BCD     1      13.980  17.210  15.600  1.00  0.00            
ATOM     64  C19 BCD     1      21.360  18.090   9.860  1.00  0.00            
ATOM     65  O16 BCD     1      21.170  19.540   9.950  1.00  0.00            
ATOM     66  C20 BCD     1      20.470  17.610   8.690  1.00  0.00            
ATOM     67  O17 BCD     1      20.820  18.410   7.490  1.00  0.00            
ATOM     68  C21 BCD     1      18.960  17.670   9.000  1.00  0.00            
ATOM     69  O18 BCD     1      18.160  17.130   7.910  1.00  0.00            
ATOM     70  C22 BCD     1      18.750  17.050  10.360  1.00  0.00            
ATOM     71  C23 BCD     1      19.590  17.720  11.430  1.00  0.00            
ATOM     72  O19 BCD     1      20.930  17.440  11.060  1.00  0.00            
ATOM     73  C24 BCD     1      19.400  17.150  12.870  1.00  0.00            
ATOM     74  O20 BCD     1      19.590  15.680  12.960  1.00  0.00            
ATOM     75  H31 BCD     1      22.360  17.780   9.550  1.00  0.00            
ATOM     76  H32 BCD     1      20.690  16.550   8.510  1.00  0.00            
ATOM     77  H33 BCD     1      20.220  18.130   6.800  1.00  0.00            
ATOM     78  H34 BCD     1      18.640  18.720   9.020  1.00  0.00            
ATOM     79  H35 BCD     1      17.320  16.920   8.320  1.00  0.00            
ATOM     80  H36 BCD     1      19.020  15.990  10.230  1.00  0.00            
ATOM     81  H37 BCD     1      19.410  18.810  11.450  1.00  0.00            
ATOM     82  H38 BCD     1      20.050  17.610  13.620  1.00  0.00            
ATOM     83  H39 BCD     1      18.420  17.500  13.230  1.00  0.00            
ATOM     84  H40 BCD     1      18.940  15.370  13.610  1.00  0.00            
ATOM     85  C25 BCD     1      22.910  22.960  11.240  1.00  0.00            
ATOM     86  O21 BCD     1      21.590  23.220  11.670  1.00  0.00            
ATOM     87  C26 BCD     1      22.750  22.750   9.700  1.00  0.00            
ATOM     88  O22 BCD     1      22.390  23.980   9.060  1.00  0.00            
ATOM     89  C27 BCD     1      21.870  21.650   9.340  1.00  0.00            
ATOM     90  O23 BCD     1      21.840  21.310   7.950  1.00  0.00            
ATOM     91  C28 BCD     1      22.290  20.390  10.110  1.00  0.00            
ATOM     92  C29 BCD     1      22.490  20.640  11.690  1.00  0.00            
ATOM     93  O24 BCD     1      23.350  21.800  11.870  1.00  0.00            
ATOM     94  C30 BCD     1      23.180  19.570  12.490  1.00  0.00            
ATOM     95  O25 BCD     1      24.340  19.240  11.730  1.00  0.00            
ATOM     96  H41 BCD     1      23.580  23.780  11.520  1.00  0.00            
ATOM     97  H42 BCD     1      23.710  22.420   9.290  1.00  0.00            
ATOM     98  H43 BCD     1      22.150  23.750   8.160  1.00  0.00            
ATOM     99  H44 BCD     1      20.890  22.010   9.680  1.00  0.00            
ATOM    100  H45 BCD     1      21.010  20.850   7.790  1.00  0.00            
ATOM    101  H46 BCD     1      23.200  19.990   9.650  1.00  0.00            
ATOM    102  H47 BCD     1      21.490  20.810  12.110  1.00  0.00            
ATOM    103  H48 BCD     1      23.410  19.940  13.500  1.00  0.00            
ATOM    104  H49 BCD     1      22.580  18.660  12.600  1.00  0.00            
ATOM    105  H50 BCD     1      24.780  18.500  12.160  1.00  0.00            
ATOM    106  C31 BCD     1      19.750  25.800  14.420  1.00  0.00            
ATOM    107  O26 BCD     1      18.480  25.290  14.490  1.00  0.00            
ATOM    108  C32 BCD     1      20.100  26.360  13.030  1.00  0.00            
ATOM    109  O27 BCD     1      19.120  27.250  12.580  1.00  0.00            
ATOM    110  C33 BCD     1      20.340  25.260  12.010  1.00  0.00            
ATOM    111  C34 BCD     1      21.350  24.320  12.600  1.00  0.00            
ATOM    112  C35 BCD     1      20.830  23.780  13.970  1.00  0.00            
ATOM    113  O28 BCD     1      20.690  24.820  14.940  1.00  0.00            
ATOM    114  C36 BCD     1      21.700  22.670  14.500  1.00  0.00            
ATOM    115  O29 BCD     1      23.000  23.110  14.560  1.00  0.00            
ATOM    116  O30 BCD     1      20.960  25.750  10.800  1.00  0.00            
ATOM    117  H51 BCD     1      19.830  26.680  15.070  1.00  0.00            
ATOM    118  H52 BCD     1      21.070  26.870  13.130  1.00  0.00            
ATOM    119  H53 BCD     1      19.210  27.490  11.660  1.00  0.00            
ATOM    120  H54 BCD     1      19.370  24.790  11.810  1.00  0.00            
ATOM    121  H55 BCD     1      21.270  24.940  10.370  1.00  0.00            
ATOM    122  H56 BCD     1      22.310  24.820  12.730  1.00  0.00            
ATOM    123  H57 BCD     1      19.790  23.460  13.800  1.00  0.00            
ATOM    124  H58 BCD     1      21.270  22.420  15.480  1.00  0.00            
ATOM    125  H59 BCD     1      21.520  21.740  13.950  1.00  0.00            
ATOM    126  H60 BCD     1      23.310  22.770  15.410  1.00  0.00            
ATOM    127  C37 BCD     1      15.280  26.200  16.980  1.00  0.00            
ATOM    128  O31 BCD     1      14.320  25.790  15.960  1.00  0.00            
ATOM    129  C38 BCD     1      16.200  27.330  16.560  1.00  0.00            
ATOM    130  O32 BCD     1      15.400  28.410  16.300  1.00  0.00            
ATOM    131  C39 BCD     1      17.050  26.970  15.350  1.00  0.00            
ATOM    132  O33 BCD     1      17.920  28.060  15.030  1.00  0.00            
ATOM    133  C40 BCD     1      17.860  25.720  15.660  1.00  0.00            
ATOM    134  C41 BCD     1      16.980  24.600  16.160  1.00  0.00            
ATOM    135  O34 BCD     1      16.200  25.160  17.300  1.00  0.00            
ATOM    136  C42 BCD     1      17.990  23.440  16.540  1.00  0.00            
ATOM    137  O35 BCD     1      17.210  22.380  17.170  1.00  0.00            
ATOM    138  H61 BCD     1      14.640  26.420  17.850  1.00  0.00            
ATOM    139  H62 BCD     1      16.960  27.500  17.330  1.00  0.00            
ATOM    140  H63 BCD     1      15.140  28.790  17.140  1.00  0.00            
ATOM    141  H64 BCD     1      16.360  26.700  14.540  1.00  0.00            
ATOM    142  H65 BCD     1      18.300  27.890  14.160  1.00  0.00            
ATOM    143  H66 BCD     1      18.610  25.910  16.430  1.00  0.00            
ATOM    144  H67 BCD     1      16.330  24.240  15.360  1.00  0.00            
ATOM    145  H68 BCD     1      18.430  23.020  15.630  1.00  0.00            
ATOM    146  H69 BCD     1      18.750  23.880  17.200  1.00  0.00            
ATOM    147  H70 BCD     1      17.190  22.550  18.120  1.00  0.00            
ATOM    148  O1  GE3     2      13.690  26.150  11.480  1.00  0.00            
ATOM    149  C1  GE3     2      14.730  25.510  11.630  1.00  0.00            
ATOM    150  C2  GE3     2      16.160  26.090  11.300  1.00  0.00            
ATOM    151  N1  GE3     2      17.060  25.150  10.450  1.00  0.00            
ATOM    152  C3  GE3     2      17.110  23.810  10.560  1.00  0.00            
ATOM    153  C4  GE3     2      17.630  23.020   9.400  1.00  0.00            
ATOM    154  C5  GE3     2      18.800  23.430   8.750  1.00  0.00            
ATOM    155  C6  GE3     2      19.260  22.790   7.610  1.00  0.00            
ATOM    156  C7  GE3     2      18.580  21.680   7.100  1.00  0.00            
ATOM    157  C8  GE3     2      17.440  21.210   7.760  1.00  0.00            
ATOM    158  C9  GE3     2      16.980  21.890   8.910  1.00  0.00            
ATOM    159  Cl1 GE3     2      15.560  21.330   9.670  1.00  0.00            
ATOM    160  C10 GE3     2      16.820  23.120  11.820  1.00  0.00            
ATOM    161  C11 GE3     2      17.770  22.200  12.330  1.00  0.00            
ATOM    162  C12 GE3     2      17.550  21.530  13.530  1.00  0.00            
ATOM    163  N2  GE3     2      18.520  20.580  14.070  1.00  0.00            
ATOM    164  O2  GE3     2      18.140  19.880  15.050  1.00  0.00            
ATOM    165  O3  GE3     2      19.550  20.400  13.420  1.00  0.00            
ATOM    166  C13 GE3     2      16.330  21.730  14.170  1.00  0.00            
ATOM    167  C14 GE3     2      15.420  22.630  13.730  1.00  0.00            
ATOM    168  C15 GE3     2      15.610  23.360  12.530  1.00  0.00            
ATOM    169  N3  GE3     2      14.570  24.300  12.230  1.00  0.00            
ATOM    170  H1  GE3     2      16.620  26.290  12.280  1.00  0.00            
ATOM    171  H2  GE3     2      15.970  27.010  10.740  1.00  0.00            
ATOM    172  H3  GE3     2      19.250  24.380   9.020  1.00  0.00            
ATOM    173  H4  GE3     2      20.190  23.040   7.110  1.00  0.00            
ATOM    174  H5  GE3     2      19.090  21.140   6.300  1.00  0.00            
ATOM    175  H6  GE3     2      16.950  20.380   7.260  1.00  0.00            
ATOM    176  H7  GE3     2      18.750  22.090  11.880  1.00  0.00            
ATOM    177  H8  GE3     2      16.210  21.290  15.150  1.00  0.00            
ATOM    178  H9  GE3     2      14.540  22.940  14.290  1.00  0.00            
ATOM    179  H10 GE3     2      13.600  24.020  12.290  1.00  0.00            
TER
ENDMDL
MODEL        1
ATOM      1  C1  BCD     1      15.940  28.680  12.160  1.00  0.00            
ATOM      2  O1  BCD     1      15.890  27.270  12.390  1.00  0.00            
ATOM      3  C2  BCD     1      17.430  29.080  11.990  1.00  0.00            
ATOM      4  O2  BCD     1      18.130  28.540  10.860  1.00  0.00            
ATOM      5  C3  BCD     1      18.140  28.650  13.250  1.00  0.00            
ATOM      6  O3  BCD     1      19.460  29.280  13.290  1.00  0.00            
ATOM      7  C4  BCD     1      17.480  29.220  14.540  1.00  0.00            
ATOM      8  C5  BCD     1      15.870  29.140  14.510  1.00  0.00            
ATOM      9  O4  BCD     1      15.470  29.560  13.210  1.00  0.00            
ATOM     10  C6  BCD     1      15.260  30.060  15.540  1.00  0.00            
ATOM     11  O5  BCD     1      13.770  29.930  15.420  1.00  0.00            
ATOM     12  H1  BCD     1      15.320  29.000  11.320  1.00  0.00            
ATOM     13  H2  BCD     1      17.500  30.180  11.990  1.00  0.00            
ATOM     14  H3  BCD     1      17.990  27.590  10.900  1.00  0.00            
ATOM     15  H4  BCD     1      18.150  27.550  13.230  1.00  0.00            
ATOM     16  H5  BCD     1      19.940  28.870  14.010  1.00  0.00            
ATOM     17  H6  BCD     1      17.720  30.300  14.560  1.00  0.00            
ATOM     18  H7  BCD     1      15.580  28.090  14.690  1.00  0.00            
ATOM     19  H8  BCD     1      15.580  29.670  16.520  1.00  0.00            
ATOM     20  H9  BCD     1      15.580  31.080  15.300  1.00  0.00            
ATOM     21  H10 BCD     1      13.420  30.650  15.950  1.00  0.00            
ATOM     22  C7  BCD     1      14.070  23.870  10.860  1.00  0.00            
ATOM     23  O6  BCD     1      14.440  23.270  12.060  1.00  0.00            
ATOM     24  C8  BCD     1      15.370  24.260  10.170  1.00  0.00            
ATOM     25  O7  BCD     1      16.100  23.110   9.750  1.00  0.00            
ATOM     26  C9  BCD     1      16.160  25.260  11.080  1.00  0.00            
ATOM     27  O8  BCD     1      17.500  25.640  10.480  1.00  0.00            
ATOM     28  C10 BCD     1      15.300  26.440  11.450  1.00  0.00            
ATOM     29  C11 BCD     1      13.980  26.040  12.050  1.00  0.00            
ATOM     30  O9  BCD     1      13.440  25.090  11.110  1.00  0.00            
ATOM     31  C12 BCD     1      12.980  27.260  12.140  1.00  0.00            
ATOM     32  O10 BCD     1      12.980  28.040  11.010  1.00  0.00            
ATOM     33  H11 BCD     1      13.410  23.290  10.200  1.00  0.00            
ATOM     34  H12 BCD     1      15.060  24.840   9.290  1.00  0.00            
ATOM     35  H13 BCD     1      16.570  23.390   8.960  1.00  0.00            
ATOM     36  H14 BCD     1      16.400  24.760  12.020  1.00  0.00            
ATOM     37  H15 BCD     1      18.010  24.870  10.230  1.00  0.00            
ATOM     38  H16 BCD     1      15.130  27.060  10.560  1.00  0.00            
ATOM     39  H17 BCD     1      14.040  25.470  12.980  1.00  0.00            
ATOM     40  H18 BCD     1      11.960  26.890  12.300  1.00  0.00            
ATOM     41  H19 BCD     1      13.230  27.870  13.010  1.00  0.00            
ATOM     42  H20 BCD     1      12.150  28.500  10.930  1.00  0.00            
ATOM     43  C13 BCD     1      13.480  19.740  14.090  1.00  0.00            
ATOM     44  O11 BCD     1      14.700  19.780  14.750  1.00  0.00            
ATOM     45  C14 BCD     1      13.750  19.610  12.580  1.00  0.00            
ATOM     46  O12 BCD     1      14.470  18.430  12.170  1.00  0.00            
ATOM     47  C15 BCD     1      14.530  20.870  12.120  1.00  0.00            
ATOM     48  O13 BCD     1      14.890  20.810  10.700  1.00  0.00            
ATOM     49  C16 BCD     1      13.710  22.110  12.410  1.00  0.00            
ATOM     50  C17 BCD     1      13.360  22.200  13.880  1.00  0.00            
ATOM     51  O14 BCD     1      12.760  20.940  14.320  1.00  0.00            
ATOM     52  C18 BCD     1      12.430  23.330  14.280  1.00  0.00            
ATOM     53  O15 BCD     1      11.260  23.350  13.440  1.00  0.00            
ATOM     54  H21 BCD     1      12.900  18.870  14.400  1.00  0.00            
ATOM     55  H22 BCD     1      12.800  19.440  12.050  1.00  0.00            
ATOM     56  H23 BCD     1      15.360  18.620  12.480  1.00  0.00            
ATOM     57  H24 BCD     1      15.400  20.870  12.780  1.00  0.00            
ATOM     58  H25 BCD     1      15.440  21.550  10.450  1.00  0.00            
ATOM     59  H26 BCD     1      12.760  22.070  11.860  1.00  0.00            
ATOM     60  H27 BCD     1      14.220  22.390  14.530  1.00  0.00            
ATOM     61  H28 BCD     1      12.230  23.030  15.320  1.00  0.00            
ATOM     62  H29 BCD     1      12.880  24.320  14.340  1.00  0.00            
ATOM     63  H30 BCD     1      10.790  24.100  13.830  1.00  0.00            
ATOM     64  C19 BCD     1      17.140  17.550  16.920  1.00  0.00            
ATOM     65  O16 BCD     1      17.550  18.920  17.240  1.00  0.00            
ATOM     66  C20 BCD     1      17.380  17.360  15.430  1.00  0.00            
ATOM     67  O17 BCD     1      18.820  17.390  15.120  1.00  0.00            
ATOM     68  C21 BCD     1      16.720  18.460  14.670  1.00  0.00            
ATOM     69  O18 BCD     1      16.940  18.400  13.300  1.00  0.00            
ATOM     70  C22 BCD     1      15.240  18.550  15.090  1.00  0.00            
ATOM     71  C23 BCD     1      14.920  18.400  16.590  1.00  0.00            
ATOM     72  O19 BCD     1      15.720  17.400  17.210  1.00  0.00            
ATOM     73  C24 BCD     1      13.480  18.110  16.910  1.00  0.00            
ATOM     74  O20 BCD     1      13.070  16.860  16.450  1.00  0.00            
ATOM     75  H31 BCD     1      17.740  16.810  17.450  1.00  0.00            
ATOM     76  H32 BCD     1      16.890  16.420  15.140  1.00  0.00            
ATOM     77  H33 BCD     1      19.200  18.090  15.660  1.00  0.00            
ATOM     78  H34 BCD     1      17.170  19.390  15.060  1.00  0.00            
ATOM     79  H35 BCD     1      17.840  18.070  13.310  1.00  0.00            
ATOM     80  H36 BCD     1      14.770  17.670  14.620  1.00  0.00            
ATOM     81  H37 BCD     1      15.220  19.300  17.140  1.00  0.00            
ATOM     82  H38 BCD     1      13.510  18.020  18.010  1.00  0.00            
ATOM     83  H39 BCD     1      12.820  18.900  16.530  1.00  0.00            
ATOM     84  H40 BCD     1      12.910  16.900  15.510  1.00  0.00            
ATOM     85  C25 BCD     1      20.140  20.780  19.930  1.00  0.00            
ATOM     86  O21 BCD     1      19.630  22.020  19.580  1.00  0.00            
ATOM     87  C26 BCD     1      20.750  20.200  18.760  1.00  0.00            
ATOM     88  O22 BCD     1      21.850  20.990  18.390  1.00  0.00            
ATOM     89  C27 BCD     1      19.700  19.950  17.670  1.00  0.00            
ATOM     90  O23 BCD     1      20.270  19.380  16.440  1.00  0.00            
ATOM     91  C28 BCD     1      18.610  18.960  18.170  1.00  0.00            
ATOM     92  C29 BCD     1      18.070  19.570  19.430  1.00  0.00            
ATOM     93  O24 BCD     1      19.160  19.820  20.350  1.00  0.00            
ATOM     94  C30 BCD     1      17.030  18.740  20.080  1.00  0.00            
ATOM     95  O25 BCD     1      16.270  19.460  21.030  1.00  0.00            
ATOM     96  H41 BCD     1      20.890  20.960  20.720  1.00  0.00            
ATOM     97  H42 BCD     1      21.040  19.170  19.030  1.00  0.00            
ATOM     98  H43 BCD     1      22.540  20.450  18.000  1.00  0.00            
ATOM     99  H44 BCD     1      19.220  20.910  17.440  1.00  0.00            
ATOM    100  H45 BCD     1      20.920  20.030  16.160  1.00  0.00            
ATOM    101  H46 BCD     1      19.110  18.000  18.320  1.00  0.00            
ATOM    102  H47 BCD     1      17.590  20.510  19.110  1.00  0.00            
ATOM    103  H48 BCD     1      16.260  18.200  19.510  1.00  0.00            
ATOM    104  H49 BCD     1      17.420  17.830  20.570  1.00  0.00            
ATOM    105  H50 BCD     1      15.710  19.950  20.410  1.00  0.00            
ATOM    106  C31 BCD     1      19.650  26.120  20.600  1.00  0.00            
ATOM    107  O26 BCD     1      19.290  26.410  19.290  1.00  0.00            
ATOM    108  C32 BCD     1      20.990  25.410  20.750  1.00  0.00            
ATOM    109  O27 BCD     1      22.060  26.220  20.250  1.00  0.00            
ATOM    110  C33 BCD     1      20.910  24.050  19.960  1.00  0.00            
ATOM    111  C34 BCD     1      19.760  23.190  20.470  1.00  0.00            
ATOM    112  C35 BCD     1      18.490  24.030  20.320  1.00  0.00            
ATOM    113  O28 BCD     1      18.650  25.240  21.020  1.00  0.00            
ATOM    114  C36 BCD     1      17.220  23.330  20.840  1.00  0.00            
ATOM    115  O29 BCD     1      17.230  23.150  22.230  1.00  0.00            
ATOM    116  O30 BCD     1      22.180  23.370  19.980  1.00  0.00            
ATOM    117  H51 BCD     1      19.570  27.020  21.210  1.00  0.00            
ATOM    118  H52 BCD     1      21.070  25.150  21.820  1.00  0.00            
ATOM    119  H53 BCD     1      22.910  25.880  20.520  1.00  0.00            
ATOM    120  H54 BCD     1      20.650  24.100  18.900  1.00  0.00            
ATOM    121  H55 BCD     1      21.930  22.560  19.520  1.00  0.00            
ATOM    122  H56 BCD     1      19.930  22.850  21.500  1.00  0.00            
ATOM    123  H57 BCD     1      18.230  24.240  19.270  1.00  0.00            
ATOM    124  H58 BCD     1      16.260  23.730  20.500  1.00  0.00            
ATOM    125  H59 BCD     1      17.210  22.320  20.410  1.00  0.00            
ATOM    126  H60 BCD     1      16.400  22.670  22.340  1.00  0.00            
ATOM    127  C37 BCD     1      18.320  29.520  16.840  1.00  0.00            
ATOM    128  O31 BCD     1      17.940  28.680  15.730  1.00  0.00            
ATOM    129  C38 BCD     1      19.800  29.310  17.070  1.00  0.00            
ATOM    130  O32 BCD     1      20.550  29.400  15.840  1.00  0.00            
ATOM    131  C39 BCD     1      20.050  27.950  17.730  1.00  0.00            
ATOM    132  O33 BCD     1      21.380  27.910  18.260  1.00  0.00            
ATOM    133  C40 BCD     1      19.110  27.720  18.920  1.00  0.00            
ATOM    134  C41 BCD     1      17.630  27.850  18.410  1.00  0.00            
ATOM    135  O34 BCD     1      17.520  29.200  18.000  1.00  0.00            
ATOM    136  C42 BCD     1      16.640  27.630  19.460  1.00  0.00            
ATOM    137  O35 BCD     1      15.310  27.820  18.880  1.00  0.00            
ATOM    138  H61 BCD     1      18.200  30.560  16.530  1.00  0.00            
ATOM    139  H62 BCD     1      20.140  30.030  17.820  1.00  0.00            
ATOM    140  H63 BCD     1      21.490  29.410  16.000  1.00  0.00            
ATOM    141  H64 BCD     1      19.760  27.220  16.970  1.00  0.00            
ATOM    142  H65 BCD     1      21.450  27.320  19.010  1.00  0.00            
ATOM    143  H66 BCD     1      19.310  28.390  19.770  1.00  0.00            
ATOM    144  H67 BCD     1      17.430  27.280  17.500  1.00  0.00            
ATOM    145  H68 BCD     1      16.720  26.570  19.710  1.00  0.00            
ATOM    146  H69 BCD     1      16.860  28.180  20.380  1.00  0.00            
ATOM    147  H70 BCD     1      15.390  27.580  17.960  1.00  0.00            
ATOM    148  O1  GE3     2      20.060  20.140  12.550  1.00  0.00            
ATOM    149  C1  GE3     2      19.220  20.990  12.840  1.00  0.00            
ATOM    150  C2  GE3     2      18.590  21.990  11.820  1.00  0.00            
ATOM    151  N1  GE3     2      18.840  23.440  12.020  1.00  0.00            
ATOM    152  C3  GE3     2      18.950  23.990  13.160  1.00  0.00            
ATOM    153  C4  GE3     2      20.040  25.000  13.410  1.00  0.00            
ATOM    154  C5  GE3     2      20.510  25.820  12.450  1.00  0.00            
ATOM    155  C6  GE3     2      21.560  26.740  12.580  1.00  0.00            
ATOM    156  C7  GE3     2      21.980  27.080  13.860  1.00  0.00            
ATOM    157  C8  GE3     2      21.470  26.400  14.960  1.00  0.00            
ATOM    158  C9  GE3     2      20.540  25.370  14.730  1.00  0.00            
ATOM    159  Cl1 GE3     2      20.210  24.430  16.150  1.00  0.00            
ATOM    160  C10 GE3     2      17.940  23.610  14.230  1.00  0.00            
ATOM    161  C11 GE3     2      17.100  24.580  14.820  1.00  0.00            
ATOM    162  C12 GE3     2      16.240  24.270  15.870  1.00  0.00            
ATOM    163  N2  GE3     2      15.310  25.310  16.530  1.00  0.00            
ATOM    164  O2  GE3     2      14.330  24.930  17.200  1.00  0.00            
ATOM    165  O3  GE3     2      15.550  26.460  16.390  1.00  0.00            
ATOM    166  C13 GE3     2      16.240  22.900  16.320  1.00  0.00            
ATOM    167  C14 GE3     2      17.130  21.950  15.770  1.00  0.00            
ATOM    168  C15 GE3     2      17.980  22.250  14.700  1.00  0.00            
ATOM    169  N3  GE3     2      18.870  21.260  14.140  1.00  0.00            
ATOM    170  H1  GE3     2      17.500  21.940  11.880  1.00  0.00            
ATOM    171  H2  GE3     2      18.780  21.660  10.790  1.00  0.00            
ATOM    172  H3  GE3     2      20.180  25.640  11.430  1.00  0.00            
ATOM    173  H4  GE3     2      21.920  27.240  11.680  1.00  0.00            
ATOM    174  H5  GE3     2      22.680  27.900  14.020  1.00  0.00            
ATOM    175  H6  GE3     2      21.710  26.660  15.980  1.00  0.00            
ATOM    176  H7  GE3     2      17.220  25.640  14.640  1.00  0.00            
ATOM    177  H8  GE3     2      15.620  22.640  17.180  1.00  0.00            
ATOM    178  H9  GE3     2      17.110  20.950  16.180  1.00  0.00            
ATOM    179  H10 GE3     2      19.320  20.670  14.820  1.00  0.00            
TER
ENDMDL
MODEL        1
ATOM      1  C1  BCD     1      19.830  30.810  15.990  1.00  0.00            
ATOM      2  O1  BCD     1      19.050  29.760  16.470  1.00  0.00            
ATOM      3  C2  BCD     1      20.030  30.750  14.470  1.00  0.00            
ATOM      4  O2  BCD     1      18.680  30.680  13.890  1.00  0.00            
ATOM      5  C3  BCD     1      20.880  29.570  14.080  1.00  0.00            
ATOM      6  O3  BCD     1      20.960  29.400  12.660  1.00  0.00            
ATOM      7  C4  BCD     1      22.220  29.590  14.740  1.00  0.00            
ATOM      8  C5  BCD     1      21.920  29.660  16.240  1.00  0.00            
ATOM      9  O4  BCD     1      21.110  30.790  16.590  1.00  0.00            
ATOM     10  C6  BCD     1      23.190  29.670  17.100  1.00  0.00            
ATOM     11  O5  BCD     1      23.850  30.900  16.760  1.00  0.00            
ATOM     12  H1  BCD     1      19.360  31.770  16.220  1.00  0.00            
ATOM     13  H2  BCD     1      20.530  31.660  14.110  1.00  0.00            
ATOM     14  H3  BCD     1      18.830  30.340  13.000  1.00  0.00            
ATOM     15  H4  BCD     1      20.420  28.650  14.480  1.00  0.00            
ATOM     16  H5  BCD     1      21.780  28.930  12.460  1.00  0.00            
ATOM     17  H6  BCD     1      22.650  30.560  14.460  1.00  0.00            
ATOM     18  H7  BCD     1      21.260  28.790  16.380  1.00  0.00            
ATOM     19  H8  BCD     1      22.830  29.610  18.140  1.00  0.00            
ATOM     20  H9  BCD     1      23.990  28.930  16.970  1.00  0.00            
ATOM     21  H10 BCD     1      24.750  30.810  17.090  1.00  0.00            
ATOM     22  C7  BCD     1      15.700  29.150  18.820  1.00  0.00            
ATOM     23  O6  BCD     1      15.490  27.800  18.490  1.00  0.00            
ATOM     24  C8  BCD     1      15.490  30.050  17.550  1.00  0.00            
ATOM     25  O7  BCD     1      14.190  29.790  16.980  1.00  0.00            
ATOM     26  C9  BCD     1      16.690  29.840  16.610  1.00  0.00            
ATOM     27  O8  BCD     1      16.540  30.760  15.540  1.00  0.00            
ATOM     28  C10 BCD     1      18.010  30.130  17.390  1.00  0.00            
ATOM     29  C11 BCD     1      18.080  29.220  18.650  1.00  0.00            
ATOM     30  O9  BCD     1      16.930  29.460  19.440  1.00  0.00            
ATOM     31  C12 BCD     1      19.320  29.560  19.400  1.00  0.00            
ATOM     32  O10 BCD     1      19.520  28.880  20.640  1.00  0.00            
ATOM     33  H11 BCD     1      14.920  29.420  19.540  1.00  0.00            
ATOM     34  H12 BCD     1      15.590  31.080  17.890  1.00  0.00            
ATOM     35  H13 BCD     1      13.960  30.640  16.590  1.00  0.00            
ATOM     36  H14 BCD     1      16.840  28.780  16.350  1.00  0.00            
ATOM     37  H15 BCD     1      17.120  30.480  14.830  1.00  0.00            
ATOM     38  H16 BCD     1      18.160  31.190  17.630  1.00  0.00            
ATOM     39  H17 BCD     1      18.060  28.160  18.330  1.00  0.00            
ATOM     40  H18 BCD     1      20.210  29.460  18.770  1.00  0.00            
ATOM     41  H19 BCD     1      19.400  30.650  19.540  1.00  0.00            
ATOM     42  H20 BCD     1      19.530  27.930  20.540  1.00  0.00            
ATOM     43  C13 BCD     1      13.700  24.460  19.440  1.00  0.00            
ATOM     44  O11 BCD     1      14.780  23.860  18.680  1.00  0.00            
ATOM     45  C14 BCD     1      12.870  25.450  18.680  1.00  0.00            
ATOM     46  O12 BCD     1      12.020  24.790  17.740  1.00  0.00            
ATOM     47  C15 BCD     1      13.750  26.450  18.060  1.00  0.00            
ATOM     48  O13 BCD     1      13.040  27.490  17.300  1.00  0.00            
ATOM     49  C16 BCD     1      14.500  27.130  19.180  1.00  0.00            
ATOM     50  C17 BCD     1      15.090  26.160  20.260  1.00  0.00            
ATOM     51  O14 BCD     1      14.240  25.100  20.570  1.00  0.00            
ATOM     52  C18 BCD     1      15.330  26.780  21.620  1.00  0.00            
ATOM     53  O15 BCD     1      14.160  27.340  22.230  1.00  0.00            
ATOM     54  H21 BCD     1      13.100  23.590  19.710  1.00  0.00            
ATOM     55  H22 BCD     1      12.210  25.960  19.400  1.00  0.00            
ATOM     56  H23 BCD     1      11.520  24.280  18.390  1.00  0.00            
ATOM     57  H24 BCD     1      14.480  25.920  17.440  1.00  0.00            
ATOM     58  H25 BCD     1      13.630  28.240  17.160  1.00  0.00            
ATOM     59  H26 BCD     1      13.860  27.820  19.750  1.00  0.00            
ATOM     60  H27 BCD     1      16.000  25.800  19.760  1.00  0.00            
ATOM     61  H28 BCD     1      15.690  26.080  22.380  1.00  0.00            
ATOM     62  H29 BCD     1      16.120  27.540  21.570  1.00  0.00            
ATOM     63  H30 BCD     1      13.490  26.650  22.230  1.00  0.00            
ATOM     64  C19 BCD     1      16.540  20.780  17.020  1.00  0.00            
ATOM     65  O16 BCD     1      17.740  21.600  17.200  1.00  0.00            
ATOM     66  C20 BCD     1      15.540  21.430  16.120  1.00  0.00            
ATOM     67  O17 BCD     1      16.090  21.680  14.860  1.00  0.00            
ATOM     68  C21 BCD     1      15.130  22.730  16.740  1.00  0.00            
ATOM     69  O18 BCD     1      14.170  23.520  15.980  1.00  0.00            
ATOM     70  C22 BCD     1      14.660  22.570  18.140  1.00  0.00            
ATOM     71  C23 BCD     1      15.650  21.660  18.970  1.00  0.00            
ATOM     72  O19 BCD     1      15.780  20.560  18.250  1.00  0.00            
ATOM     73  C24 BCD     1      15.120  21.280  20.320  1.00  0.00            
ATOM     74  O20 BCD     1      16.150  20.710  21.200  1.00  0.00            
ATOM     75  H31 BCD     1      16.780  19.780  16.630  1.00  0.00            
ATOM     76  H32 BCD     1      14.710  20.720  16.050  1.00  0.00            
ATOM     77  H33 BCD     1      15.320  22.010  14.380  1.00  0.00            
ATOM     78  H34 BCD     1      16.040  23.350  16.720  1.00  0.00            
ATOM     79  H35 BCD     1      13.340  23.660  16.450  1.00  0.00            
ATOM     80  H36 BCD     1      13.640  22.160  18.180  1.00  0.00            
ATOM     81  H37 BCD     1      16.540  22.280  19.070  1.00  0.00            
ATOM     82  H38 BCD     1      14.680  22.130  20.850  1.00  0.00            
ATOM     83  H39 BCD     1      14.350  20.510  20.160  1.00  0.00            
ATOM     84  H40 BCD     1      17.010  21.110  21.020  1.00  0.00            
ATOM     85  C25 BCD     1      21.700  21.090  18.080  1.00  0.00            
ATOM     86  O21 BCD     1      22.000  21.890  16.910  1.00  0.00            
ATOM     87  C26 BCD     1      20.970  19.850  17.710  1.00  0.00            
ATOM     88  O22 BCD     1      21.760  19.120  16.770  1.00  0.00            
ATOM     89  C27 BCD     1      19.620  20.280  17.060  1.00  0.00            
ATOM     90  O23 BCD     1      18.920  19.130  16.510  1.00  0.00            
ATOM     91  C28 BCD     1      18.760  21.120  18.000  1.00  0.00            
ATOM     92  C29 BCD     1      19.630  22.300  18.530  1.00  0.00            
ATOM     93  O24 BCD     1      20.910  21.890  18.930  1.00  0.00            
ATOM     94  C30 BCD     1      18.970  23.000  19.720  1.00  0.00            
ATOM     95  O25 BCD     1      18.670  22.110  20.830  1.00  0.00            
ATOM     96  H41 BCD     1      22.640  20.830  18.580  1.00  0.00            
ATOM     97  H42 BCD     1      20.750  19.280  18.620  1.00  0.00            
ATOM     98  H43 BCD     1      22.540  18.810  17.230  1.00  0.00            
ATOM     99  H44 BCD     1      19.890  20.880  16.180  1.00  0.00            
ATOM    100  H45 BCD     1      18.780  18.450  17.180  1.00  0.00            
ATOM    101  H46 BCD     1      18.260  20.570  18.800  1.00  0.00            
ATOM    102  H47 BCD     1      19.780  23.000  17.690  1.00  0.00            
ATOM    103  H48 BCD     1      19.620  23.830  20.010  1.00  0.00            
ATOM    104  H49 BCD     1      18.080  23.540  19.380  1.00  0.00            
ATOM    105  H50 BCD     1      19.520  21.850  21.190  1.00  0.00            
ATOM    106  C31 BCD     1      25.350  23.510  14.950  1.00  0.00            
ATOM    107  O26 BCD     1      24.540  24.520  14.290  1.00  0.00            
ATOM    108  C32 BCD     1      24.920  22.150  14.440  1.00  0.00            
ATOM    109  O27 BCD     1      25.150  21.860  13.040  1.00  0.00            
ATOM    110  C33 BCD     1      23.480  21.860  14.930  1.00  0.00            
ATOM    111  C34 BCD     1      23.340  22.210  16.510  1.00  0.00            
ATOM    112  C35 BCD     1      23.840  23.530  16.810  1.00  0.00            
ATOM    113  O28 BCD     1      25.170  23.590  16.350  1.00  0.00            
ATOM    114  C36 BCD     1      23.770  23.900  18.250  1.00  0.00            
ATOM    115  O29 BCD     1      24.680  23.090  18.990  1.00  0.00            
ATOM    116  O30 BCD     1      23.010  20.540  14.600  1.00  0.00            
ATOM    117  H51 BCD     1      26.410  23.620  14.700  1.00  0.00            
ATOM    118  H52 BCD     1      25.560  21.400  14.930  1.00  0.00            
ATOM    119  H53 BCD     1      24.440  21.290  12.720  1.00  0.00            
ATOM    120  H54 BCD     1      22.910  22.620  14.370  1.00  0.00            
ATOM    121  H55 BCD     1      22.320  20.360  15.250  1.00  0.00            
ATOM    122  H56 BCD     1      23.970  21.530  17.110  1.00  0.00            
ATOM    123  H57 BCD     1      23.230  24.290  16.320  1.00  0.00            
ATOM    124  H58 BCD     1      23.870  24.980  18.400  1.00  0.00            
ATOM    125  H59 BCD     1      22.760  23.740  18.640  1.00  0.00            
ATOM    126  H60 BCD     1      25.560  23.230  18.640  1.00  0.00            
ATOM    127  C37 BCD     1      24.210  28.560  13.950  1.00  0.00            
ATOM    128  O31 BCD     1      22.940  28.370  14.430  1.00  0.00            
ATOM    129  C38 BCD     1      24.440  27.890  12.590  1.00  0.00            
ATOM    130  O32 BCD     1      23.430  28.430  11.720  1.00  0.00            
ATOM    131  C39 BCD     1      24.300  26.320  12.780  1.00  0.00            
ATOM    132  O33 BCD     1      24.660  25.610  11.580  1.00  0.00            
ATOM    133  C40 BCD     1      25.070  25.800  13.930  1.00  0.00            
ATOM    134  C41 BCD     1      25.090  26.700  15.150  1.00  0.00            
ATOM    135  O34 BCD     1      25.160  28.120  14.870  1.00  0.00            
ATOM    136  C42 BCD     1      26.260  26.440  16.030  1.00  0.00            
ATOM    137  O35 BCD     1      27.440  26.580  15.330  1.00  0.00            
ATOM    138  H61 BCD     1      24.230  29.650  13.780  1.00  0.00            
ATOM    139  H62 BCD     1      25.430  28.060  12.170  1.00  0.00            
ATOM    140  H63 BCD     1      23.740  28.120  10.860  1.00  0.00            
ATOM    141  H64 BCD     1      23.220  26.340  12.970  1.00  0.00            
ATOM    142  H65 BCD     1      24.340  26.060  10.790  1.00  0.00            
ATOM    143  H66 BCD     1      26.110  25.640  13.620  1.00  0.00            
ATOM    144  H67 BCD     1      24.240  26.440  15.790  1.00  0.00            
ATOM    145  H68 BCD     1      26.140  27.210  16.810  1.00  0.00            
ATOM    146  H69 BCD     1      26.410  25.570  16.690  1.00  0.00            
ATOM    147  H70 BCD     1      28.050  26.650  16.070  1.00  0.00            
ATOM    148  O1  GE3     2      14.780  25.690  13.590  1.00  0.00            
ATOM    149  C1  GE3     2      15.830  26.140  14.010  1.00  0.00            
ATOM    150  C2  GE3     2      16.700  27.330  13.440  1.00  0.00            
ATOM    151  N1  GE3     2      18.000  26.970  12.890  1.00  0.00            
ATOM    152  C3  GE3     2      18.770  26.000  13.420  1.00  0.00            
ATOM    153  C4  GE3     2      19.770  25.290  12.550  1.00  0.00            
ATOM    154  C5  GE3     2      20.190  25.930  11.380  1.00  0.00            
ATOM    155  C6  GE3     2      21.070  25.350  10.500  1.00  0.00            
ATOM    156  C7  GE3     2      21.670  24.110  10.790  1.00  0.00            
ATOM    157  C8  GE3     2      21.310  23.400  11.950  1.00  0.00            
ATOM    158  C9  GE3     2      20.280  23.970  12.790  1.00  0.00            
ATOM    159  Cl1 GE3     2      19.710  22.920  14.060  1.00  0.00            
ATOM    160  C10 GE3     2      18.800  25.850  14.910  1.00  0.00            
ATOM    161  C11 GE3     2      20.000  25.990  15.610  1.00  0.00            
ATOM    162  C12 GE3     2      19.950  25.890  17.000  1.00  0.00            
ATOM    163  N2  GE3     2      21.150  26.330  17.800  1.00  0.00            
ATOM    164  O2  GE3     2      22.180  26.480  17.180  1.00  0.00            
ATOM    165  O3  GE3     2      20.980  26.800  18.910  1.00  0.00            
ATOM    166  C13 GE3     2      18.780  25.740  17.680  1.00  0.00            
ATOM    167  C14 GE3     2      17.580  25.450  17.040  1.00  0.00            
ATOM    168  C15 GE3     2      17.640  25.520  15.630  1.00  0.00            
ATOM    169  N3  GE3     2      16.390  25.390  14.990  1.00  0.00            
ATOM    170  H1  GE3     2      16.840  28.140  14.170  1.00  0.00            
ATOM    171  H2  GE3     2      16.010  27.790  12.720  1.00  0.00            
ATOM    172  H3  GE3     2      19.820  26.940  11.190  1.00  0.00            
ATOM    173  H4  GE3     2      21.530  25.910   9.690  1.00  0.00            
ATOM    174  H5  GE3     2      22.400  23.700  10.090  1.00  0.00            
ATOM    175  H6  GE3     2      21.670  22.380  12.070  1.00  0.00            
ATOM    176  H7  GE3     2      20.860  26.340  15.050  1.00  0.00            
ATOM    177  H8  GE3     2      18.770  25.880  18.750  1.00  0.00            
ATOM    178  H9  GE3     2      16.700  25.420  17.670  1.00  0.00            
ATOM    179  H10 GE3     2      15.830  24.590  15.250  1.00  0.00            
TER
ENDMDL
MODEL        1
ATOM      1  C1  BCD     1      21.520  46.300   0.440  1.00  0.00            
ATOM      2  O1  BCD     1      20.830  45.160   1.010  1.00  0.00            
ATOM      3  C2  BCD     1      22.460  45.770  -0.670  1.00  0.00            
ATOM      4  O2  BCD     1      21.830  44.980  -1.720  1.00  0.00            
ATOM      5  C3  BCD     1      23.560  44.940  -0.060  1.00  0.00            
ATOM      6  O3  BCD     1      24.470  44.560  -1.100  1.00  0.00            
ATOM      7  C4  BCD     1      24.250  45.710   1.080  1.00  0.00            
ATOM      8  C5  BCD     1      23.240  46.230   2.110  1.00  0.00            
ATOM      9  O4  BCD     1      22.210  47.000   1.450  1.00  0.00            
ATOM     10  C6  BCD     1      23.870  47.120   3.140  1.00  0.00            
ATOM     11  O5  BCD     1      24.570  48.210   2.540  1.00  0.00            
ATOM     12  H1  BCD     1      20.770  46.940  -0.030  1.00  0.00            
ATOM     13  H2  BCD     1      22.880  46.680  -1.120  1.00  0.00            
ATOM     14  H3  BCD     1      22.570  44.570  -2.180  1.00  0.00            
ATOM     15  H4  BCD     1      23.030  44.060   0.320  1.00  0.00            
ATOM     16  H5  BCD     1      25.060  43.880  -0.760  1.00  0.00            
ATOM     17  H6  BCD     1      24.840  46.490   0.590  1.00  0.00            
ATOM     18  H7  BCD     1      22.830  45.390   2.670  1.00  0.00            
ATOM     19  H8  BCD     1      23.080  47.470   3.820  1.00  0.00            
ATOM     20  H9  BCD     1      24.470  46.450   3.770  1.00  0.00            
ATOM     21  H10 BCD     1      24.530  48.950   3.150  1.00  0.00            
ATOM     22  C7  BCD     1      17.080  43.600   1.940  1.00  0.00            
ATOM     23  O6  BCD     1      17.800  42.680   2.790  1.00  0.00            
ATOM     24  C8  BCD     1      17.490  43.430   0.540  1.00  0.00            
ATOM     25  O7  BCD     1      17.330  42.170  -0.080  1.00  0.00            
ATOM     26  C9  BCD     1      18.950  43.840   0.430  1.00  0.00            
ATOM     27  O8  BCD     1      19.260  43.920  -0.960  1.00  0.00            
ATOM     28  C10 BCD     1      19.450  45.150   1.050  1.00  0.00            
ATOM     29  C11 BCD     1      18.800  45.300   2.370  1.00  0.00            
ATOM     30  O9  BCD     1      17.400  44.930   2.370  1.00  0.00            
ATOM     31  C12 BCD     1      18.950  46.640   3.080  1.00  0.00            
ATOM     32  O10 BCD     1      18.380  46.470   4.460  1.00  0.00            
ATOM     33  H11 BCD     1      16.000  43.480   2.130  1.00  0.00            
ATOM     34  H12 BCD     1      16.830  44.100  -0.030  1.00  0.00            
ATOM     35  H13 BCD     1      17.870  42.150  -0.870  1.00  0.00            
ATOM     36  H14 BCD     1      19.550  43.010   0.830  1.00  0.00            
ATOM     37  H15 BCD     1      20.160  44.260  -1.060  1.00  0.00            
ATOM     38  H16 BCD     1      19.020  45.990   0.480  1.00  0.00            
ATOM     39  H17 BCD     1      19.230  44.520   3.010  1.00  0.00            
ATOM     40  H18 BCD     1      20.030  46.780   3.210  1.00  0.00            
ATOM     41  H19 BCD     1      18.470  47.460   2.540  1.00  0.00            
ATOM     42  H20 BCD     1      17.670  45.850   4.260  1.00  0.00            
ATOM     43  C13 BCD     1      17.320  39.520   5.330  1.00  0.00            
ATOM     44  O11 BCD     1      18.700  39.410   5.480  1.00  0.00            
ATOM     45  C14 BCD     1      16.870  39.300   3.890  1.00  0.00            
ATOM     46  O12 BCD     1      17.180  37.950   3.350  1.00  0.00            
ATOM     47  C15 BCD     1      17.290  40.410   2.870  1.00  0.00            
ATOM     48  O13 BCD     1      16.620  40.260   1.610  1.00  0.00            
ATOM     49  C16 BCD     1      17.000  41.750   3.500  1.00  0.00            
ATOM     50  C17 BCD     1      17.420  41.880   4.990  1.00  0.00            
ATOM     51  O14 BCD     1      16.900  40.820   5.700  1.00  0.00            
ATOM     52  C18 BCD     1      17.090  43.160   5.700  1.00  0.00            
ATOM     53  O15 BCD     1      15.670  43.330   5.760  1.00  0.00            
ATOM     54  H21 BCD     1      16.800  38.880   6.040  1.00  0.00            
ATOM     55  H22 BCD     1      15.780  39.390   3.830  1.00  0.00            
ATOM     56  H23 BCD     1      17.100  37.950   2.400  1.00  0.00            
ATOM     57  H24 BCD     1      18.370  40.380   2.690  1.00  0.00            
ATOM     58  H25 BCD     1      16.790  41.060   1.110  1.00  0.00            
ATOM     59  H26 BCD     1      15.950  42.060   3.500  1.00  0.00            
ATOM     60  H27 BCD     1      18.510  41.860   5.050  1.00  0.00            
ATOM     61  H28 BCD     1      17.510  43.150   6.720  1.00  0.00            
ATOM     62  H29 BCD     1      17.480  44.060   5.210  1.00  0.00            
ATOM     63  H30 BCD     1      15.370  44.240   5.690  1.00  0.00            
ATOM     64  C19 BCD     1      21.360  37.590   8.120  1.00  0.00            
ATOM     65  O16 BCD     1      22.480  38.220   7.500  1.00  0.00            
ATOM     66  C20 BCD     1      20.620  36.700   7.060  1.00  0.00            
ATOM     67  O17 BCD     1      21.550  35.710   6.510  1.00  0.00            
ATOM     68  C21 BCD     1      20.010  37.450   5.910  1.00  0.00            
ATOM     69  O18 BCD     1      19.280  36.600   5.000  1.00  0.00            
ATOM     70  C22 BCD     1      19.210  38.620   6.520  1.00  0.00            
ATOM     71  C23 BCD     1      20.020  39.480   7.510  1.00  0.00            
ATOM     72  O19 BCD     1      20.500  38.620   8.580  1.00  0.00            
ATOM     73  C24 BCD     1      19.230  40.580   8.130  1.00  0.00            
ATOM     74  O20 BCD     1      17.940  40.190   8.480  1.00  0.00            
ATOM     75  H31 BCD     1      21.640  37.040   9.030  1.00  0.00            
ATOM     76  H32 BCD     1      19.810  36.140   7.550  1.00  0.00            
ATOM     77  H33 BCD     1      21.160  35.440   5.670  1.00  0.00            
ATOM     78  H34 BCD     1      20.830  37.860   5.300  1.00  0.00            
ATOM     79  H35 BCD     1      18.520  37.140   4.800  1.00  0.00            
ATOM     80  H36 BCD     1      18.320  38.210   7.010  1.00  0.00            
ATOM     81  H37 BCD     1      20.890  39.870   6.970  1.00  0.00            
ATOM     82  H38 BCD     1      19.840  41.040   8.910  1.00  0.00            
ATOM     83  H39 BCD     1      19.230  41.390   7.390  1.00  0.00            
ATOM     84  H40 BCD     1      17.320  40.920   8.370  1.00  0.00            
ATOM     85  C25 BCD     1      26.480  38.970   8.280  1.00  0.00            
ATOM     86  O21 BCD     1      26.620  39.950   7.260  1.00  0.00            
ATOM     87  C26 BCD     1      26.170  37.570   7.770  1.00  0.00            
ATOM     88  O22 BCD     1      27.200  37.150   6.900  1.00  0.00            
ATOM     89  C27 BCD     1      24.770  37.590   7.070  1.00  0.00            
ATOM     90  O23 BCD     1      24.330  36.190   6.730  1.00  0.00            
ATOM     91  C28 BCD     1      23.760  38.140   8.130  1.00  0.00            
ATOM     92  C29 BCD     1      24.170  39.530   8.590  1.00  0.00            
ATOM     93  O24 BCD     1      25.500  39.420   9.180  1.00  0.00            
ATOM     94  C30 BCD     1      23.160  39.960   9.720  1.00  0.00            
ATOM     95  O25 BCD     1      23.450  41.100  10.420  1.00  0.00            
ATOM     96  H41 BCD     1      27.380  38.850   8.900  1.00  0.00            
ATOM     97  H42 BCD     1      25.970  36.770   8.500  1.00  0.00            
ATOM     98  H43 BCD     1      28.010  36.940   7.380  1.00  0.00            
ATOM     99  H44 BCD     1      24.960  38.280   6.240  1.00  0.00            
ATOM    100  H45 BCD     1      23.370  36.250   6.750  1.00  0.00            
ATOM    101  H46 BCD     1      23.770  37.510   9.030  1.00  0.00            
ATOM    102  H47 BCD     1      24.080  40.230   7.750  1.00  0.00            
ATOM    103  H48 BCD     1      22.100  40.030   9.430  1.00  0.00            
ATOM    104  H49 BCD     1      23.190  39.130  10.440  1.00  0.00            
ATOM    105  H50 BCD     1      24.260  40.900  10.910  1.00  0.00            
ATOM    106  C31 BCD     1      28.700  43.000   5.850  1.00  0.00            
ATOM    107  O26 BCD     1      27.520  43.110   5.000  1.00  0.00            
ATOM    108  C32 BCD     1      29.440  41.660   5.590  1.00  0.00            
ATOM    109  O27 BCD     1      30.010  41.660   4.330  1.00  0.00            
ATOM    110  C33 BCD     1      28.390  40.520   5.910  1.00  0.00            
ATOM    111  C34 BCD     1      27.680  40.800   7.270  1.00  0.00            
ATOM    112  C35 BCD     1      27.270  42.250   7.520  1.00  0.00            
ATOM    113  O28 BCD     1      28.340  43.140   7.190  1.00  0.00            
ATOM    114  C36 BCD     1      26.870  42.470   8.940  1.00  0.00            
ATOM    115  O29 BCD     1      27.890  42.060   9.890  1.00  0.00            
ATOM    116  O30 BCD     1      29.070  39.250   5.930  1.00  0.00            
ATOM    117  H51 BCD     1      29.310  43.880   5.570  1.00  0.00            
ATOM    118  H52 BCD     1      30.200  41.500   6.370  1.00  0.00            
ATOM    119  H53 BCD     1      29.370  41.530   3.620  1.00  0.00            
ATOM    120  H54 BCD     1      27.640  40.460   5.110  1.00  0.00            
ATOM    121  H55 BCD     1      28.400  38.570   6.030  1.00  0.00            
ATOM    122  H56 BCD     1      28.370  40.580   8.100  1.00  0.00            
ATOM    123  H57 BCD     1      26.450  42.380   6.800  1.00  0.00            
ATOM    124  H58 BCD     1      26.500  43.490   9.140  1.00  0.00            
ATOM    125  H59 BCD     1      25.970  41.860   9.110  1.00  0.00            
ATOM    126  H60 BCD     1      28.700  42.520   9.660  1.00  0.00            
ATOM    127  C37 BCD     1      26.530  44.980   1.440  1.00  0.00            
ATOM    128  O31 BCD     1      25.110  44.830   1.770  1.00  0.00            
ATOM    129  C38 BCD     1      27.200  43.660   1.280  1.00  0.00            
ATOM    130  O32 BCD     1      26.500  43.020   0.200  1.00  0.00            
ATOM    131  C39 BCD     1      27.160  42.880   2.600  1.00  0.00            
ATOM    132  O33 BCD     1      27.940  41.630   2.570  1.00  0.00            
ATOM    133  C40 BCD     1      27.750  43.720   3.710  1.00  0.00            
ATOM    134  C41 BCD     1      27.160  45.120   3.790  1.00  0.00            
ATOM    135  O34 BCD     1      27.190  45.700   2.430  1.00  0.00            
ATOM    136  C42 BCD     1      27.910  46.010   4.720  1.00  0.00            
ATOM    137  O35 BCD     1      29.230  46.130   4.340  1.00  0.00            
ATOM    138  H61 BCD     1      26.620  45.560   0.510  1.00  0.00            
ATOM    139  H62 BCD     1      28.240  43.790   0.970  1.00  0.00            
ATOM    140  H63 BCD     1      26.260  42.110   0.400  1.00  0.00            
ATOM    141  H64 BCD     1      26.100  42.750   2.830  1.00  0.00            
ATOM    142  H65 BCD     1      27.420  41.070   1.990  1.00  0.00            
ATOM    143  H66 BCD     1      28.840  43.750   3.540  1.00  0.00            
ATOM    144  H67 BCD     1      26.120  45.120   4.160  1.00  0.00            
ATOM    145  H68 BCD     1      27.390  46.980   4.690  1.00  0.00            
ATOM    146  H69 BCD     1      27.910  45.640   5.760  1.00  0.00            
ATOM    147  H70 BCD     1      29.520  47.020   4.550  1.00  0.00            
ATOM    148  O1  GE3     2      24.920  36.550   2.940  1.00  0.00            
ATOM    149  C1  GE3     2      24.080  37.340   3.320  1.00  0.00            
ATOM    150  C2  GE3     2      22.580  37.040   3.330  1.00  0.00            
ATOM    151  N1  GE3     2      21.580  37.850   2.550  1.00  0.00            
ATOM    152  C3  GE3     2      21.910  39.110   2.260  1.00  0.00            
ATOM    153  C4  GE3     2      21.450  39.770   0.990  1.00  0.00            
ATOM    154  C5  GE3     2      20.440  39.130   0.260  1.00  0.00            
ATOM    155  C6  GE3     2      19.820  39.720  -0.890  1.00  0.00            
ATOM    156  C7  GE3     2      20.470  40.840  -1.420  1.00  0.00            
ATOM    157  C8  GE3     2      21.540  41.450  -0.720  1.00  0.00            
ATOM    158  C9  GE3     2      22.020  40.910   0.440  1.00  0.00            
ATOM    159  Cl1 GE3     2      23.360  41.780   1.110  1.00  0.00            
ATOM    160  C10 GE3     2      22.430  39.980   3.370  1.00  0.00            
ATOM    161  C11 GE3     2      21.670  41.080   3.850  1.00  0.00            
ATOM    162  C12 GE3     2      22.260  42.110   4.620  1.00  0.00            
ATOM    163  N2  GE3     2      21.570  43.370   5.030  1.00  0.00            
ATOM    164  O2  GE3     2      22.130  44.440   5.110  1.00  0.00            
ATOM    165  O3  GE3     2      20.350  43.350   5.030  1.00  0.00            
ATOM    166  C13 GE3     2      23.610  41.960   5.090  1.00  0.00            
ATOM    167  C14 GE3     2      24.280  40.770   4.760  1.00  0.00            
ATOM    168  C15 GE3     2      23.710  39.760   3.960  1.00  0.00            
ATOM    169  N3  GE3     2      24.470  38.640   3.540  1.00  0.00            
ATOM    170  H1  GE3     2      22.350  37.080   4.400  1.00  0.00            
ATOM    171  H2  GE3     2      22.400  35.980   3.120  1.00  0.00            
ATOM    172  H3  GE3     2      20.140  38.150   0.590  1.00  0.00            
ATOM    173  H4  GE3     2      18.990  39.220  -1.380  1.00  0.00            
ATOM    174  H5  GE3     2      20.200  41.290  -2.370  1.00  0.00            
ATOM    175  H6  GE3     2      22.030  42.340  -1.100  1.00  0.00            
ATOM    176  H7  GE3     2      20.690  41.300   3.440  1.00  0.00            
ATOM    177  H8  GE3     2      24.020  42.690   5.770  1.00  0.00            
ATOM    178  H9  GE3     2      25.310  40.680   5.090  1.00  0.00            
ATOM    179  H10 GE3     2      25.410  38.750   3.190  1.00  0.00            
TER
ENDMDL
MODEL        1
ATOM      1  C1  BCD     1      22.110  38.370  13.820  1.00  0.00            
ATOM      2  O1  BCD     1      22.650  37.160  14.330  1.00  0.00            
ATOM      3  C2  BCD     1      21.520  38.090  12.530  1.00  0.00            
ATOM      4  O2  BCD     1      20.390  37.240  12.750  1.00  0.00            
ATOM      5  C3  BCD     1      22.530  37.690  11.480  1.00  0.00            
ATOM      6  O3  BCD     1      21.960  37.420  10.230  1.00  0.00            
ATOM      7  C4  BCD     1      23.570  38.810  11.380  1.00  0.00            
ATOM      8  C5  BCD     1      24.140  39.070  12.770  1.00  0.00            
ATOM      9  O4  BCD     1      23.090  39.400  13.710  1.00  0.00            
ATOM     10  C6  BCD     1      25.230  40.160  12.830  1.00  0.00            
ATOM     11  O5  BCD     1      25.730  40.310  14.130  1.00  0.00            
ATOM     12  H1  BCD     1      21.340  38.810  14.470  1.00  0.00            
ATOM     13  H2  BCD     1      21.250  39.030  12.040  1.00  0.00            
ATOM     14  H3  BCD     1      20.140  36.860  11.900  1.00  0.00            
ATOM     15  H4  BCD     1      22.950  36.710  11.730  1.00  0.00            
ATOM     16  H5  BCD     1      22.610  37.750   9.600  1.00  0.00            
ATOM     17  H6  BCD     1      23.070  39.700  10.970  1.00  0.00            
ATOM     18  H7  BCD     1      24.610  38.120  13.060  1.00  0.00            
ATOM     19  H8  BCD     1      26.030  39.840  12.140  1.00  0.00            
ATOM     20  H9  BCD     1      24.780  41.080  12.420  1.00  0.00            
ATOM     21  H10 BCD     1      25.000  40.510  14.730  1.00  0.00            
ATOM     22  C7  BCD     1      22.610  35.170  17.970  1.00  0.00            
ATOM     23  O6  BCD     1      23.290  34.080  17.340  1.00  0.00            
ATOM     24  C8  BCD     1      21.280  35.270  17.220  1.00  0.00            
ATOM     25  O7  BCD     1      20.490  34.050  17.270  1.00  0.00            
ATOM     26  C9  BCD     1      21.500  35.700  15.790  1.00  0.00            
ATOM     27  O8  BCD     1      20.290  36.020  15.080  1.00  0.00            
ATOM     28  C10 BCD     1      22.390  36.960  15.740  1.00  0.00            
ATOM     29  C11 BCD     1      23.680  36.700  16.480  1.00  0.00            
ATOM     30  O9  BCD     1      23.310  36.370  17.800  1.00  0.00            
ATOM     31  C12 BCD     1      24.570  37.890  16.570  1.00  0.00            
ATOM     32  O10 BCD     1      25.620  37.540  17.520  1.00  0.00            
ATOM     33  H11 BCD     1      22.400  35.010  19.030  1.00  0.00            
ATOM     34  H12 BCD     1      20.710  36.080  17.670  1.00  0.00            
ATOM     35  H13 BCD     1      19.900  34.220  16.530  1.00  0.00            
ATOM     36  H14 BCD     1      22.050  34.910  15.280  1.00  0.00            
ATOM     37  H15 BCD     1      20.510  36.370  14.210  1.00  0.00            
ATOM     38  H16 BCD     1      21.840  37.790  16.190  1.00  0.00            
ATOM     39  H17 BCD     1      24.260  35.910  15.980  1.00  0.00            
ATOM     40  H18 BCD     1      25.060  38.020  15.590  1.00  0.00            
ATOM     41  H19 BCD     1      24.020  38.800  16.800  1.00  0.00            
ATOM     42  H20 BCD     1      26.080  38.370  17.660  1.00  0.00            
ATOM     43  C13 BCD     1      25.560  30.940  18.520  1.00  0.00            
ATOM     44  O11 BCD     1      26.130  31.000  17.210  1.00  0.00            
ATOM     45  C14 BCD     1      24.070  30.640  18.450  1.00  0.00            
ATOM     46  O12 BCD     1      23.870  29.410  17.820  1.00  0.00            
ATOM     47  C15 BCD     1      23.210  31.800  17.840  1.00  0.00            
ATOM     48  O13 BCD     1      21.830  31.660  18.060  1.00  0.00            
ATOM     49  C16 BCD     1      23.650  33.150  18.320  1.00  0.00            
ATOM     50  C17 BCD     1      25.130  33.280  18.530  1.00  0.00            
ATOM     51  O14 BCD     1      25.720  32.130  19.220  1.00  0.00            
ATOM     52  C18 BCD     1      25.480  34.500  19.410  1.00  0.00            
ATOM     53  O15 BCD     1      24.630  34.610  20.560  1.00  0.00            
ATOM     54  H21 BCD     1      26.020  30.080  19.030  1.00  0.00            
ATOM     55  H22 BCD     1      23.810  30.570  19.520  1.00  0.00            
ATOM     56  H23 BCD     1      24.270  29.550  16.960  1.00  0.00            
ATOM     57  H24 BCD     1      23.420  31.710  16.760  1.00  0.00            
ATOM     58  H25 BCD     1      21.310  32.410  17.740  1.00  0.00            
ATOM     59  H26 BCD     1      23.210  33.310  19.310  1.00  0.00            
ATOM     60  H27 BCD     1      25.640  33.480  17.580  1.00  0.00            
ATOM     61  H28 BCD     1      26.550  34.570  19.610  1.00  0.00            
ATOM     62  H29 BCD     1      25.470  35.440  18.840  1.00  0.00            
ATOM     63  H30 BCD     1      24.950  33.870  21.080  1.00  0.00            
ATOM     64  C19 BCD     1      28.230  29.130  14.250  1.00  0.00            
ATOM     65  O16 BCD     1      28.450  30.440  13.580  1.00  0.00            
ATOM     66  C20 BCD     1      26.710  28.910  14.230  1.00  0.00            
ATOM     67  O17 BCD     1      26.200  29.050  12.880  1.00  0.00            
ATOM     68  C21 BCD     1      26.090  29.940  15.170  1.00  0.00            
ATOM     69  O18 BCD     1      24.630  29.930  15.150  1.00  0.00            
ATOM     70  C22 BCD     1      26.700  29.880  16.580  1.00  0.00            
ATOM     71  C23 BCD     1      28.170  30.030  16.500  1.00  0.00            
ATOM     72  O19 BCD     1      28.590  28.990  15.630  1.00  0.00            
ATOM     73  C24 BCD     1      28.890  29.950  17.820  1.00  0.00            
ATOM     74  O20 BCD     1      30.200  30.580  17.640  1.00  0.00            
ATOM     75  H31 BCD     1      28.720  28.330  13.690  1.00  0.00            
ATOM     76  H32 BCD     1      26.490  27.910  14.630  1.00  0.00            
ATOM     77  H33 BCD     1      26.940  29.380  12.360  1.00  0.00            
ATOM     78  H34 BCD     1      26.450  30.880  14.740  1.00  0.00            
ATOM     79  H35 BCD     1      24.300  29.820  14.250  1.00  0.00            
ATOM     80  H36 BCD     1      26.500  28.940  17.110  1.00  0.00            
ATOM     81  H37 BCD     1      28.430  30.960  15.980  1.00  0.00            
ATOM     82  H38 BCD     1      28.310  30.570  18.520  1.00  0.00            
ATOM     83  H39 BCD     1      29.010  28.910  18.160  1.00  0.00            
ATOM     84  H40 BCD     1      30.430  30.280  16.760  1.00  0.00            
ATOM     85  C25 BCD     1      30.380  31.810  10.270  1.00  0.00            
ATOM     86  O21 BCD     1      29.340  32.790   9.960  1.00  0.00            
ATOM     87  C26 BCD     1      29.840  30.420  10.160  1.00  0.00            
ATOM     88  O22 BCD     1      29.360  30.230   8.840  1.00  0.00            
ATOM     89  C27 BCD     1      28.790  30.160  11.180  1.00  0.00            
ATOM     90  O23 BCD     1      28.290  28.890  11.160  1.00  0.00            
ATOM     91  C28 BCD     1      29.450  30.490  12.560  1.00  0.00            
ATOM     92  C29 BCD     1      30.010  31.880  12.640  1.00  0.00            
ATOM     93  O24 BCD     1      30.940  32.050  11.600  1.00  0.00            
ATOM     94  C30 BCD     1      30.820  32.220  13.870  1.00  0.00            
ATOM     95  O25 BCD     1      31.900  31.280  14.070  1.00  0.00            
ATOM     96  H41 BCD     1      31.270  31.990   9.650  1.00  0.00            
ATOM     97  H42 BCD     1      30.760  29.840  10.350  1.00  0.00            
ATOM     98  H43 BCD     1      29.060  31.080   8.490  1.00  0.00            
ATOM     99  H44 BCD     1      28.000  30.880  10.930  1.00  0.00            
ATOM    100  H45 BCD     1      27.880  28.770  10.300  1.00  0.00            
ATOM    101  H46 BCD     1      30.240  29.760  12.790  1.00  0.00            
ATOM    102  H47 BCD     1      29.230  32.620  12.420  1.00  0.00            
ATOM    103  H48 BCD     1      31.190  33.250  13.820  1.00  0.00            
ATOM    104  H49 BCD     1      30.190  32.270  14.770  1.00  0.00            
ATOM    105  H50 BCD     1      32.090  30.750  13.290  1.00  0.00            
ATOM    106  C31 BCD     1      29.120  36.180   7.820  1.00  0.00            
ATOM    107  O26 BCD     1      27.930  36.460   8.520  1.00  0.00            
ATOM    108  C32 BCD     1      28.950  34.820   7.110  1.00  0.00            
ATOM    109  O27 BCD     1      27.940  35.040   6.130  1.00  0.00            
ATOM    110  C33 BCD     1      28.500  33.720   8.040  1.00  0.00            
ATOM    111  C34 BCD     1      29.680  33.760   8.970  1.00  0.00            
ATOM    112  C35 BCD     1      30.010  35.090   9.700  1.00  0.00            
ATOM    113  O28 BCD     1      30.190  36.150   8.680  1.00  0.00            
ATOM    114  C36 BCD     1      31.240  35.170  10.630  1.00  0.00            
ATOM    115  O29 BCD     1      32.490  34.870   9.930  1.00  0.00            
ATOM    116  O30 BCD     1      28.440  32.390   7.500  1.00  0.00            
ATOM    117  H51 BCD     1      29.300  36.910   7.010  1.00  0.00            
ATOM    118  H52 BCD     1      29.930  34.600   6.660  1.00  0.00            
ATOM    119  H53 BCD     1      28.370  35.520   5.420  1.00  0.00            
ATOM    120  H54 BCD     1      27.550  33.930   8.550  1.00  0.00            
ATOM    121  H55 BCD     1      27.750  32.440   6.840  1.00  0.00            
ATOM    122  H56 BCD     1      30.560  33.460   8.380  1.00  0.00            
ATOM    123  H57 BCD     1      29.190  35.310  10.400  1.00  0.00            
ATOM    124  H58 BCD     1      31.310  36.190  11.020  1.00  0.00            
ATOM    125  H59 BCD     1      31.140  34.510  11.500  1.00  0.00            
ATOM    126  H60 BCD     1      32.450  35.210   9.040  1.00  0.00            
ATOM    127  C37 BCD     1      25.130  39.170   9.540  1.00  0.00            
ATOM    128  O31 BCD     1      24.630  38.310  10.580  1.00  0.00            
ATOM    129  C38 BCD     1      24.910  38.500   8.200  1.00  0.00            
ATOM    130  O32 BCD     1      23.540  38.130   8.070  1.00  0.00            
ATOM    131  C39 BCD     1      25.840  37.320   7.980  1.00  0.00            
ATOM    132  O33 BCD     1      25.750  36.720   6.750  1.00  0.00            
ATOM    133  C40 BCD     1      27.270  37.700   8.290  1.00  0.00            
ATOM    134  C41 BCD     1      27.450  38.470   9.560  1.00  0.00            
ATOM    135  O34 BCD     1      26.500  39.580   9.670  1.00  0.00            
ATOM    136  C42 BCD     1      28.790  39.060   9.790  1.00  0.00            
ATOM    137  O35 BCD     1      29.300  39.670   8.580  1.00  0.00            
ATOM    138  H61 BCD     1      24.640  40.140   9.380  1.00  0.00            
ATOM    139  H62 BCD     1      25.130  39.200   7.390  1.00  0.00            
ATOM    140  H63 BCD     1      23.440  37.710   7.210  1.00  0.00            
ATOM    141  H64 BCD     1      25.560  36.620   8.790  1.00  0.00            
ATOM    142  H65 BCD     1      26.550  36.190   6.730  1.00  0.00            
ATOM    143  H66 BCD     1      27.600  38.270   7.410  1.00  0.00            
ATOM    144  H67 BCD     1      27.260  37.840  10.440  1.00  0.00            
ATOM    145  H68 BCD     1      28.790  39.750  10.640  1.00  0.00            
ATOM    146  H69 BCD     1      29.550  38.340  10.120  1.00  0.00            
ATOM    147  H70 BCD     1      30.250  39.710   8.560  1.00  0.00            
ATOM    148  O1  GE3     2      21.240  31.720  13.920  1.00  0.00            
ATOM    149  C1  GE3     2      21.950  32.560  13.500  1.00  0.00            
ATOM    150  C2  GE3     2      21.390  33.760  12.750  1.00  0.00            
ATOM    151  N1  GE3     2      22.160  34.170  11.510  1.00  0.00            
ATOM    152  C3  GE3     2      23.460  34.060  11.380  1.00  0.00            
ATOM    153  C4  GE3     2      24.010  33.810  10.000  1.00  0.00            
ATOM    154  C5  GE3     2      23.730  34.650   8.970  1.00  0.00            
ATOM    155  C6  GE3     2      24.200  34.220   7.700  1.00  0.00            
ATOM    156  C7  GE3     2      24.930  33.040   7.570  1.00  0.00            
ATOM    157  C8  GE3     2      25.120  32.180   8.630  1.00  0.00            
ATOM    158  C9  GE3     2      24.680  32.530   9.870  1.00  0.00            
ATOM    159  Cl1 GE3     2      25.050  31.440  11.180  1.00  0.00            
ATOM    160  C10 GE3     2      24.410  34.250  12.490  1.00  0.00            
ATOM    161  C11 GE3     2      25.370  35.290  12.440  1.00  0.00            
ATOM    162  C12 GE3     2      26.340  35.450  13.480  1.00  0.00            
ATOM    163  N2  GE3     2      27.430  36.540  13.520  1.00  0.00            
ATOM    164  O2  GE3     2      27.440  37.360  14.450  1.00  0.00            
ATOM    165  O3  GE3     2      28.260  36.600  12.610  1.00  0.00            
ATOM    166  C13 GE3     2      26.250  34.620  14.600  1.00  0.00            
ATOM    167  C14 GE3     2      25.310  33.610  14.700  1.00  0.00            
ATOM    168  C15 GE3     2      24.290  33.480  13.690  1.00  0.00            
ATOM    169  N3  GE3     2      23.270  32.600  13.940  1.00  0.00            
ATOM    170  H1  GE3     2      21.400  34.670  13.360  1.00  0.00            
ATOM    171  H2  GE3     2      20.330  33.570  12.550  1.00  0.00            
ATOM    172  H3  GE3     2      23.070  35.500   9.110  1.00  0.00            
ATOM    173  H4  GE3     2      23.930  34.780   6.810  1.00  0.00            
ATOM    174  H5  GE3     2      25.270  32.670   6.610  1.00  0.00            
ATOM    175  H6  GE3     2      25.480  31.160   8.480  1.00  0.00            
ATOM    176  H7  GE3     2      25.480  35.800  11.490  1.00  0.00            
ATOM    177  H8  GE3     2      26.970  34.760  15.410  1.00  0.00            
ATOM    178  H9  GE3     2      25.210  33.040  15.620  1.00  0.00            
ATOM    179  H10 GE3     2      23.610  31.800  14.460  1.00  0.00            
TER
ENDMDL
MODEL        1
ATOM      1  C1  BCD     1      19.840  31.620  10.430  1.00  0.00            
ATOM      2  O1  BCD     1      20.470  31.600  11.740  1.00  0.00            
ATOM      3  C2  BCD     1      20.310  30.530   9.510  1.00  0.00            
ATOM      4  O2  BCD     1      20.180  29.330  10.240  1.00  0.00            
ATOM      5  C3  BCD     1      21.770  30.650   9.080  1.00  0.00            
ATOM      6  O3  BCD     1      22.070  29.670   8.100  1.00  0.00            
ATOM      7  C4  BCD     1      22.100  32.050   8.650  1.00  0.00            
ATOM      8  C5  BCD     1      21.390  33.250   9.350  1.00  0.00            
ATOM      9  O4  BCD     1      20.070  32.870   9.830  1.00  0.00            
ATOM     10  C6  BCD     1      21.230  34.580   8.560  1.00  0.00            
ATOM     11  O5  BCD     1      20.590  34.340   7.290  1.00  0.00            
ATOM     12  H1  BCD     1      18.750  31.580  10.510  1.00  0.00            
ATOM     13  H2  BCD     1      19.700  30.530   8.600  1.00  0.00            
ATOM     14  H3  BCD     1      20.180  29.520  11.180  1.00  0.00            
ATOM     15  H4  BCD     1      22.350  30.520  10.010  1.00  0.00            
ATOM     16  H5  BCD     1      22.930  29.250   8.170  1.00  0.00            
ATOM     17  H6  BCD     1      21.880  32.110   7.570  1.00  0.00            
ATOM     18  H7  BCD     1      21.980  33.450  10.260  1.00  0.00            
ATOM     19  H8  BCD     1      20.820  35.410   9.130  1.00  0.00            
ATOM     20  H9  BCD     1      22.250  34.860   8.250  1.00  0.00            
ATOM     21  H10 BCD     1      19.640  34.290   7.440  1.00  0.00            
ATOM     22  C7  BCD     1      19.470  32.020  15.760  1.00  0.00            
ATOM     23  O6  BCD     1      20.770  32.570  16.060  1.00  0.00            
ATOM     24  C8  BCD     1      19.490  30.610  15.240  1.00  0.00            
ATOM     25  O7  BCD     1      20.050  29.770  16.210  1.00  0.00            
ATOM     26  C9  BCD     1      20.210  30.620  13.900  1.00  0.00            
ATOM     27  O8  BCD     1      20.040  29.320  13.300  1.00  0.00            
ATOM     28  C10 BCD     1      19.570  31.540  12.850  1.00  0.00            
ATOM     29  C11 BCD     1      19.400  32.910  13.470  1.00  0.00            
ATOM     30  O9  BCD     1      18.790  32.860  14.780  1.00  0.00            
ATOM     31  C12 BCD     1      18.620  33.970  12.610  1.00  0.00            
ATOM     32  O10 BCD     1      17.390  33.390  12.120  1.00  0.00            
ATOM     33  H11 BCD     1      18.890  32.050  16.690  1.00  0.00            
ATOM     34  H12 BCD     1      18.430  30.370  15.060  1.00  0.00            
ATOM     35  H13 BCD     1      20.380  30.350  16.900  1.00  0.00            
ATOM     36  H14 BCD     1      21.270  30.830  14.090  1.00  0.00            
ATOM     37  H15 BCD     1      20.210  28.610  13.920  1.00  0.00            
ATOM     38  H16 BCD     1      18.580  31.160  12.580  1.00  0.00            
ATOM     39  H17 BCD     1      20.410  33.330  13.620  1.00  0.00            
ATOM     40  H18 BCD     1      18.390  34.930  13.100  1.00  0.00            
ATOM     41  H19 BCD     1      19.150  34.250  11.690  1.00  0.00            
ATOM     42  H20 BCD     1      16.870  34.060  11.670  1.00  0.00            
ATOM     43  C13 BCD     1      22.800  33.930  19.430  1.00  0.00            
ATOM     44  O11 BCD     1      24.080  33.540  18.950  1.00  0.00            
ATOM     45  C14 BCD     1      21.760  32.850  19.630  1.00  0.00            
ATOM     46  O12 BCD     1      22.310  31.950  20.690  1.00  0.00            
ATOM     47  C15 BCD     1      21.430  32.270  18.290  1.00  0.00            
ATOM     48  O13 BCD     1      20.460  31.240  18.480  1.00  0.00            
ATOM     49  C16 BCD     1      20.890  33.260  17.300  1.00  0.00            
ATOM     50  C17 BCD     1      21.810  34.470  17.250  1.00  0.00            
ATOM     51  O14 BCD     1      22.170  34.900  18.570  1.00  0.00            
ATOM     52  C18 BCD     1      21.310  35.580  16.450  1.00  0.00            
ATOM     53  O15 BCD     1      20.090  36.160  16.900  1.00  0.00            
ATOM     54  H21 BCD     1      22.970  34.520  20.340  1.00  0.00            
ATOM     55  H22 BCD     1      20.840  33.360  19.950  1.00  0.00            
ATOM     56  H23 BCD     1      21.520  31.580  21.090  1.00  0.00            
ATOM     57  H24 BCD     1      22.330  31.860  17.820  1.00  0.00            
ATOM     58  H25 BCD     1      19.720  31.580  19.010  1.00  0.00            
ATOM     59  H26 BCD     1      19.880  33.550  17.630  1.00  0.00            
ATOM     60  H27 BCD     1      22.750  34.140  16.780  1.00  0.00            
ATOM     61  H28 BCD     1      22.070  36.380  16.400  1.00  0.00            
ATOM     62  H29 BCD     1      21.110  35.210  15.440  1.00  0.00            
ATOM     63  H30 BCD     1      20.300  36.710  17.660  1.00  0.00            
ATOM     64  C19 BCD     1      28.030  33.060  19.830  1.00  0.00            
ATOM     65  O16 BCD     1      28.310  32.810  18.480  1.00  0.00            
ATOM     66  C20 BCD     1      27.120  32.000  20.440  1.00  0.00            
ATOM     67  O17 BCD     1      27.830  30.810  20.490  1.00  0.00            
ATOM     68  C21 BCD     1      25.730  31.980  19.800  1.00  0.00            
ATOM     69  O18 BCD     1      24.820  31.140  20.620  1.00  0.00            
ATOM     70  C22 BCD     1      25.190  33.490  19.860  1.00  0.00            
ATOM     71  C23 BCD     1      26.220  34.540  19.380  1.00  0.00            
ATOM     72  O19 BCD     1      27.470  34.340  19.980  1.00  0.00            
ATOM     73  C24 BCD     1      25.650  35.980  19.400  1.00  0.00            
ATOM     74  O20 BCD     1      25.390  36.370  20.740  1.00  0.00            
ATOM     75  H31 BCD     1      28.940  33.140  20.440  1.00  0.00            
ATOM     76  H32 BCD     1      26.890  32.280  21.480  1.00  0.00            
ATOM     77  H33 BCD     1      27.270  30.120  20.860  1.00  0.00            
ATOM     78  H34 BCD     1      25.830  31.660  18.760  1.00  0.00            
ATOM     79  H35 BCD     1      23.930  31.490  20.510  1.00  0.00            
ATOM     80  H36 BCD     1      24.870  33.720  20.890  1.00  0.00            
ATOM     81  H37 BCD     1      26.280  34.360  18.300  1.00  0.00            
ATOM     82  H38 BCD     1      26.280  36.660  18.820  1.00  0.00            
ATOM     83  H39 BCD     1      24.720  35.960  18.810  1.00  0.00            
ATOM     84  H40 BCD     1      26.170  36.150  21.240  1.00  0.00            
ATOM     85  C25 BCD     1      30.870  32.390  15.520  1.00  0.00            
ATOM     86  O21 BCD     1      29.720  32.330  14.740  1.00  0.00            
ATOM     87  C26 BCD     1      30.940  31.220  16.460  1.00  0.00            
ATOM     88  O22 BCD     1      30.980  30.000  15.710  1.00  0.00            
ATOM     89  C27 BCD     1      29.800  31.310  17.400  1.00  0.00            
ATOM     90  O23 BCD     1      29.800  30.270  18.430  1.00  0.00            
ATOM     91  C28 BCD     1      29.670  32.690  18.090  1.00  0.00            
ATOM     92  C29 BCD     1      29.900  33.890  17.110  1.00  0.00            
ATOM     93  O24 BCD     1      30.990  33.630  16.220  1.00  0.00            
ATOM     94  C30 BCD     1      30.040  35.240  17.810  1.00  0.00            
ATOM     95  O25 BCD     1      31.180  35.340  18.680  1.00  0.00            
ATOM     96  H41 BCD     1      31.750  32.250  14.880  1.00  0.00            
ATOM     97  H42 BCD     1      31.810  31.270  17.130  1.00  0.00            
ATOM     98  H43 BCD     1      30.910  29.240  16.300  1.00  0.00            
ATOM     99  H44 BCD     1      28.910  31.050  16.810  1.00  0.00            
ATOM    100  H45 BCD     1      28.980  30.310  18.930  1.00  0.00            
ATOM    101  H46 BCD     1      30.300  32.680  18.990  1.00  0.00            
ATOM    102  H47 BCD     1      29.020  33.950  16.460  1.00  0.00            
ATOM    103  H48 BCD     1      30.130  35.940  16.970  1.00  0.00            
ATOM    104  H49 BCD     1      29.130  35.480  18.380  1.00  0.00            
ATOM    105  H50 BCD     1      31.950  35.200  18.130  1.00  0.00            
ATOM    106  C31 BCD     1      29.020  32.660  10.620  1.00  0.00            
ATOM    107  O26 BCD     1      27.590  32.410  10.730  1.00  0.00            
ATOM    108  C32 BCD     1      29.810  31.500  11.130  1.00  0.00            
ATOM    109  O27 BCD     1      29.370  30.360  10.420  1.00  0.00            
ATOM    110  C33 BCD     1      29.760  31.330  12.650  1.00  0.00            
ATOM    111  C34 BCD     1      30.040  32.640  13.360  1.00  0.00            
ATOM    112  C35 BCD     1      29.120  33.760  12.810  1.00  0.00            
ATOM    113  O28 BCD     1      29.260  33.850  11.360  1.00  0.00            
ATOM    114  C36 BCD     1      29.520  35.140  13.380  1.00  0.00            
ATOM    115  O29 BCD     1      28.650  36.050  12.730  1.00  0.00            
ATOM    116  O30 BCD     1      30.440  30.170  13.160  1.00  0.00            
ATOM    117  H51 BCD     1      29.320  32.820   9.580  1.00  0.00            
ATOM    118  H52 BCD     1      30.840  31.700  10.830  1.00  0.00            
ATOM    119  H53 BCD     1      29.590  29.650  11.030  1.00  0.00            
ATOM    120  H54 BCD     1      28.680  31.240  12.830  1.00  0.00            
ATOM    121  H55 BCD     1      30.430  30.160  14.130  1.00  0.00            
ATOM    122  H56 BCD     1      31.100  32.880  13.210  1.00  0.00            
ATOM    123  H57 BCD     1      28.060  33.580  13.040  1.00  0.00            
ATOM    124  H58 BCD     1      29.430  35.180  14.470  1.00  0.00            
ATOM    125  H59 BCD     1      30.550  35.430  13.120  1.00  0.00            
ATOM    126  H60 BCD     1      28.370  35.660  11.900  1.00  0.00            
ATOM    127  C37 BCD     1      24.360  33.040   8.250  1.00  0.00            
ATOM    128  O31 BCD     1      23.490  32.090   8.820  1.00  0.00            
ATOM    129  C38 BCD     1      25.560  32.310   7.640  1.00  0.00            
ATOM    130  O32 BCD     1      25.040  31.190   6.830  1.00  0.00            
ATOM    131  C39 BCD     1      26.470  31.860   8.770  1.00  0.00            
ATOM    132  O33 BCD     1      27.710  31.190   8.280  1.00  0.00            
ATOM    133  C40 BCD     1      26.790  33.000   9.700  1.00  0.00            
ATOM    134  C41 BCD     1      25.590  33.610  10.310  1.00  0.00            
ATOM    135  O34 BCD     1      24.720  34.000   9.280  1.00  0.00            
ATOM    136  C42 BCD     1      25.900  34.870  11.180  1.00  0.00            
ATOM    137  O35 BCD     1      26.670  35.780  10.430  1.00  0.00            
ATOM    138  H61 BCD     1      23.840  33.580   7.460  1.00  0.00            
ATOM    139  H62 BCD     1      26.140  33.050   7.060  1.00  0.00            
ATOM    140  H63 BCD     1      24.720  30.470   7.380  1.00  0.00            
ATOM    141  H64 BCD     1      25.880  31.060   9.230  1.00  0.00            
ATOM    142  H65 BCD     1      28.140  30.770   9.030  1.00  0.00            
ATOM    143  H66 BCD     1      27.320  33.770   9.130  1.00  0.00            
ATOM    144  H67 BCD     1      25.150  32.940  11.060  1.00  0.00            
ATOM    145  H68 BCD     1      24.920  35.230  11.530  1.00  0.00            
ATOM    146  H69 BCD     1      26.470  34.440  12.010  1.00  0.00            
ATOM    147  H70 BCD     1      26.190  36.250   9.750  1.00  0.00            
ATOM    148  O1  GE3     2      24.060  28.560  10.990  1.00  0.00            
ATOM    149  C1  GE3     2      24.560  29.400  11.750  1.00  0.00            
ATOM    150  C2  GE3     2      26.060  29.470  12.060  1.00  0.00            
ATOM    151  N1  GE3     2      26.510  29.270  13.440  1.00  0.00            
ATOM    152  C3  GE3     2      25.930  29.910  14.430  1.00  0.00            
ATOM    153  C4  GE3     2      26.070  29.430  15.890  1.00  0.00            
ATOM    154  C5  GE3     2      27.330  28.980  16.340  1.00  0.00            
ATOM    155  C6  GE3     2      27.470  28.430  17.630  1.00  0.00            
ATOM    156  C7  GE3     2      26.390  28.330  18.420  1.00  0.00            
ATOM    157  C8  GE3     2      25.120  28.790  17.990  1.00  0.00            
ATOM    158  C9  GE3     2      25.000  29.360  16.740  1.00  0.00            
ATOM    159  Cl1 GE3     2      23.420  29.900  16.230  1.00  0.00            
ATOM    160  C10 GE3     2      25.290  31.290  14.200  1.00  0.00            
ATOM    161  C11 GE3     2      25.800  32.390  14.900  1.00  0.00            
ATOM    162  C12 GE3     2      25.070  33.630  14.920  1.00  0.00            
ATOM    163  N2  GE3     2      25.480  34.800  15.680  1.00  0.00            
ATOM    164  O2  GE3     2      24.640  35.620  16.010  1.00  0.00            
ATOM    165  O3  GE3     2      26.630  34.900  16.080  1.00  0.00            
ATOM    166  C13 GE3     2      23.910  33.670  14.120  1.00  0.00            
ATOM    167  C14 GE3     2      23.610  32.640  13.170  1.00  0.00            
ATOM    168  C15 GE3     2      24.300  31.430  13.190  1.00  0.00            
ATOM    169  N3  GE3     2      23.790  30.420  12.310  1.00  0.00            
ATOM    170  H1  GE3     2      26.260  30.500  11.740  1.00  0.00            
ATOM    171  H2  GE3     2      26.510  28.810  11.310  1.00  0.00            
ATOM    172  H3  GE3     2      28.230  28.970  15.730  1.00  0.00            
ATOM    173  H4  GE3     2      28.370  27.880  17.910  1.00  0.00            
ATOM    174  H5  GE3     2      26.440  27.880  19.410  1.00  0.00            
ATOM    175  H6  GE3     2      24.320  28.980  18.700  1.00  0.00            
ATOM    176  H7  GE3     2      26.660  32.280  15.550  1.00  0.00            
ATOM    177  H8  GE3     2      23.170  34.460  14.210  1.00  0.00            
ATOM    178  H9  GE3     2      22.840  32.700  12.410  1.00  0.00            
ATOM    179  H10 GE3     2      22.800  30.360  12.120  1.00  0.00            
TER
ENDMDL
MODEL        1
ATOM      1  C1  BCD     1      12.120  28.300  13.000  1.00  0.00            
ATOM      2  O1  BCD     1      12.080  26.940  12.570  1.00  0.00            
ATOM      3  C2  BCD     1      11.790  28.400  14.450  1.00  0.00            
ATOM      4  O2  BCD     1      12.810  27.660  15.160  1.00  0.00            
ATOM      5  C3  BCD     1      10.330  27.870  14.710  1.00  0.00            
ATOM      6  O3  BCD     1       9.940  28.060  16.110  1.00  0.00            
ATOM      7  C4  BCD     1       9.340  28.440  13.780  1.00  0.00            
ATOM      8  C5  BCD     1       9.820  28.550  12.290  1.00  0.00            
ATOM      9  O4  BCD     1      11.170  29.000  12.170  1.00  0.00            
ATOM     10  C6  BCD     1       9.010  29.590  11.420  1.00  0.00            
ATOM     11  O5  BCD     1       8.870  29.140  10.060  1.00  0.00            
ATOM     12  H1  BCD     1      13.130  28.720  12.890  1.00  0.00            
ATOM     13  H2  BCD     1      11.800  29.470  14.700  1.00  0.00            
ATOM     14  H3  BCD     1      13.130  26.920  14.640  1.00  0.00            
ATOM     15  H4  BCD     1      10.310  26.810  14.410  1.00  0.00            
ATOM     16  H5  BCD     1      10.680  28.390  16.640  1.00  0.00            
ATOM     17  H6  BCD     1       9.160  29.450  14.180  1.00  0.00            
ATOM     18  H7  BCD     1       9.710  27.610  11.740  1.00  0.00            
ATOM     19  H8  BCD     1       8.030  29.740  11.890  1.00  0.00            
ATOM     20  H9  BCD     1       9.540  30.540  11.540  1.00  0.00            
ATOM     21  H10 BCD     1       8.080  28.590  10.010  1.00  0.00            
ATOM     22  C7  BCD     1      14.620  24.640  10.150  1.00  0.00            
ATOM     23  O6  BCD     1      13.750  23.530  10.060  1.00  0.00            
ATOM     24  C8  BCD     1      15.080  24.870  11.570  1.00  0.00            
ATOM     25  O7  BCD     1      15.590  23.590  12.070  1.00  0.00            
ATOM     26  C9  BCD     1      13.880  25.320  12.450  1.00  0.00            
ATOM     27  O8  BCD     1      14.200  25.630  13.790  1.00  0.00            
ATOM     28  C10 BCD     1      13.180  26.550  11.790  1.00  0.00            
ATOM     29  C11 BCD     1      12.760  26.120  10.380  1.00  0.00            
ATOM     30  O9  BCD     1      14.000  25.800   9.640  1.00  0.00            
ATOM     31  C12 BCD     1      12.090  27.250   9.620  1.00  0.00            
ATOM     32  O10 BCD     1      12.000  26.910   8.240  1.00  0.00            
ATOM     33  H11 BCD     1      15.530  24.430   9.570  1.00  0.00            
ATOM     34  H12 BCD     1      15.880  25.620  11.610  1.00  0.00            
ATOM     35  H13 BCD     1      15.700  23.720  13.020  1.00  0.00            
ATOM     36  H14 BCD     1      13.180  24.490  12.320  1.00  0.00            
ATOM     37  H15 BCD     1      14.880  25.020  14.090  1.00  0.00            
ATOM     38  H16 BCD     1      13.960  27.310  11.730  1.00  0.00            
ATOM     39  H17 BCD     1      12.100  25.240  10.410  1.00  0.00            
ATOM     40  H18 BCD     1      11.120  27.540  10.030  1.00  0.00            
ATOM     41  H19 BCD     1      12.720  28.140   9.800  1.00  0.00            
ATOM     42  H20 BCD     1      12.750  26.340   8.070  1.00  0.00            
ATOM     43  C13 BCD     1      13.260  20.230   7.760  1.00  0.00            
ATOM     44  O11 BCD     1      12.150  19.740   8.500  1.00  0.00            
ATOM     45  C14 BCD     1      14.480  20.240   8.630  1.00  0.00            
ATOM     46  O12 BCD     1      14.680  19.000   9.240  1.00  0.00            
ATOM     47  C15 BCD     1      14.510  21.310   9.710  1.00  0.00            
ATOM     48  O13 BCD     1      15.720  21.370  10.410  1.00  0.00            
ATOM     49  C16 BCD     1      14.090  22.610   9.040  1.00  0.00            
ATOM     50  C17 BCD     1      12.830  22.460   8.240  1.00  0.00            
ATOM     51  O14 BCD     1      13.080  21.490   7.250  1.00  0.00            
ATOM     52  C18 BCD     1      12.160  23.720   7.610  1.00  0.00            
ATOM     53  O15 BCD     1      13.060  24.310   6.710  1.00  0.00            
ATOM     54  H21 BCD     1      13.490  19.590   6.900  1.00  0.00            
ATOM     55  H22 BCD     1      15.310  20.420   7.930  1.00  0.00            
ATOM     56  H23 BCD     1      15.380  19.080   9.890  1.00  0.00            
ATOM     57  H24 BCD     1      13.680  21.100  10.390  1.00  0.00            
ATOM     58  H25 BCD     1      15.640  22.220  10.860  1.00  0.00            
ATOM     59  H26 BCD     1      14.920  22.970   8.410  1.00  0.00            
ATOM     60  H27 BCD     1      12.020  22.160   8.920  1.00  0.00            
ATOM     61  H28 BCD     1      11.230  23.460   7.100  1.00  0.00            
ATOM     62  H29 BCD     1      11.910  24.390   8.440  1.00  0.00            
ATOM     63  H30 BCD     1      13.270  23.500   6.230  1.00  0.00            
ATOM     64  C19 BCD     1       8.840  17.580   8.780  1.00  0.00            
ATOM     65  O16 BCD     1       8.410  18.460   9.800  1.00  0.00            
ATOM     66  C20 BCD     1      10.160  16.800   9.070  1.00  0.00            
ATOM     67  O17 BCD     1       9.950  15.930  10.260  1.00  0.00            
ATOM     68  C21 BCD     1      11.360  17.770   9.270  1.00  0.00            
ATOM     69  O18 BCD     1      12.610  17.020   9.350  1.00  0.00            
ATOM     70  C22 BCD     1      11.450  18.690   8.020  1.00  0.00            
ATOM     71  C23 BCD     1      10.030  19.250   7.610  1.00  0.00            
ATOM     72  O19 BCD     1       9.040  18.290   7.580  1.00  0.00            
ATOM     73  C24 BCD     1      10.090  19.950   6.270  1.00  0.00            
ATOM     74  O20 BCD     1      10.490  19.000   5.350  1.00  0.00            
ATOM     75  H31 BCD     1       7.990  16.930   8.570  1.00  0.00            
ATOM     76  H32 BCD     1      10.360  16.150   8.200  1.00  0.00            
ATOM     77  H33 BCD     1      10.440  15.120  10.140  1.00  0.00            
ATOM     78  H34 BCD     1      11.240  18.380  10.170  1.00  0.00            
ATOM     79  H35 BCD     1      13.310  17.680   9.420  1.00  0.00            
ATOM     80  H36 BCD     1      12.030  18.160   7.250  1.00  0.00            
ATOM     81  H37 BCD     1       9.760  20.080   8.270  1.00  0.00            
ATOM     82  H38 BCD     1       9.140  20.320   5.860  1.00  0.00            
ATOM     83  H39 BCD     1      10.770  20.800   6.380  1.00  0.00            
ATOM     84  H40 BCD     1       9.700  18.810   4.840  1.00  0.00            
ATOM     85  C25 BCD     1       5.410  18.930  12.610  1.00  0.00            
ATOM     86  O21 BCD     1       5.770  20.360  12.820  1.00  0.00            
ATOM     87  C26 BCD     1       6.610  18.040  13.040  1.00  0.00            
ATOM     88  O22 BCD     1       7.090  18.400  14.350  1.00  0.00            
ATOM     89  C27 BCD     1       7.740  18.190  12.060  1.00  0.00            
ATOM     90  O23 BCD     1       8.770  17.160  12.340  1.00  0.00            
ATOM     91  C28 BCD     1       7.230  18.120  10.590  1.00  0.00            
ATOM     92  C29 BCD     1       6.150  19.160  10.320  1.00  0.00            
ATOM     93  O24 BCD     1       5.170  18.820  11.180  1.00  0.00            
ATOM     94  C30 BCD     1       5.580  19.130   8.920  1.00  0.00            
ATOM     95  O25 BCD     1       4.380  19.860   8.880  1.00  0.00            
ATOM     96  H41 BCD     1       4.470  18.600  13.070  1.00  0.00            
ATOM     97  H42 BCD     1       6.280  16.990  12.980  1.00  0.00            
ATOM     98  H43 BCD     1       8.030  18.210  14.400  1.00  0.00            
ATOM     99  H44 BCD     1       8.110  19.210  12.180  1.00  0.00            
ATOM    100  H45 BCD     1       9.200  16.840  11.540  1.00  0.00            
ATOM    101  H46 BCD     1       6.970  17.100  10.290  1.00  0.00            
ATOM    102  H47 BCD     1       6.680  20.120  10.470  1.00  0.00            
ATOM    103  H48 BCD     1       6.270  19.500   8.150  1.00  0.00            
ATOM    104  H49 BCD     1       5.400  18.090   8.620  1.00  0.00            
ATOM    105  H50 BCD     1       3.980  19.470   9.670  1.00  0.00            
ATOM    106  C31 BCD     1       4.130  23.790  14.310  1.00  0.00            
ATOM    107  O26 BCD     1       5.310  24.510  14.190  1.00  0.00            
ATOM    108  C32 BCD     1       4.370  22.650  15.310  1.00  0.00            
ATOM    109  O27 BCD     1       4.810  23.270  16.570  1.00  0.00            
ATOM    110  C33 BCD     1       5.240  21.510  14.700  1.00  0.00            
ATOM    111  C34 BCD     1       4.750  21.210  13.330  1.00  0.00            
ATOM    112  C35 BCD     1       4.580  22.440  12.420  1.00  0.00            
ATOM    113  O28 BCD     1       3.660  23.270  13.060  1.00  0.00            
ATOM    114  C36 BCD     1       4.250  22.250  10.930  1.00  0.00            
ATOM    115  O29 BCD     1       3.150  21.400  10.760  1.00  0.00            
ATOM    116  O30 BCD     1       5.290  20.310  15.530  1.00  0.00            
ATOM    117  H51 BCD     1       3.370  24.400  14.800  1.00  0.00            
ATOM    118  H52 BCD     1       3.420  22.140  15.510  1.00  0.00            
ATOM    119  H53 BCD     1       5.230  24.080  16.260  1.00  0.00            
ATOM    120  H54 BCD     1       6.230  21.970  14.630  1.00  0.00            
ATOM    121  H55 BCD     1       5.970  19.820  15.060  1.00  0.00            
ATOM    122  H56 BCD     1       3.800  20.670  13.420  1.00  0.00            
ATOM    123  H57 BCD     1       5.590  22.870  12.510  1.00  0.00            
ATOM    124  H58 BCD     1       3.920  23.210  10.510  1.00  0.00            
ATOM    125  H59 BCD     1       5.150  21.940  10.380  1.00  0.00            
ATOM    126  H60 BCD     1       3.140  21.200   9.820  1.00  0.00            
ATOM    127  C37 BCD     1       6.850  28.290  14.110  1.00  0.00            
ATOM    128  O31 BCD     1       8.130  27.620  13.890  1.00  0.00            
ATOM    129  C38 BCD     1       6.280  27.870  15.420  1.00  0.00            
ATOM    130  O32 BCD     1       7.070  28.400  16.440  1.00  0.00            
ATOM    131  C39 BCD     1       6.050  26.410  15.420  1.00  0.00            
ATOM    132  O33 BCD     1       5.540  25.890  16.710  1.00  0.00            
ATOM    133  C40 BCD     1       5.230  25.930  14.180  1.00  0.00            
ATOM    134  C41 BCD     1       5.900  26.470  12.880  1.00  0.00            
ATOM    135  O34 BCD     1       6.040  27.880  12.980  1.00  0.00            
ATOM    136  C42 BCD     1       5.040  26.030  11.720  1.00  0.00            
ATOM    137  O35 BCD     1       3.770  26.600  11.650  1.00  0.00            
ATOM    138  H61 BCD     1       6.940  29.380  14.050  1.00  0.00            
ATOM    139  H62 BCD     1       5.270  28.290  15.370  1.00  0.00            
ATOM    140  H63 BCD     1       7.970  28.060  16.420  1.00  0.00            
ATOM    141  H64 BCD     1       7.070  26.020  15.320  1.00  0.00            
ATOM    142  H65 BCD     1       6.060  26.290  17.410  1.00  0.00            
ATOM    143  H66 BCD     1       4.200  26.310  14.230  1.00  0.00            
ATOM    144  H67 BCD     1       6.860  25.950  12.810  1.00  0.00            
ATOM    145  H68 BCD     1       5.620  26.230  10.800  1.00  0.00            
ATOM    146  H69 BCD     1       5.000  24.930  11.770  1.00  0.00            
ATOM    147  H70 BCD     1       3.690  26.770  10.710  1.00  0.00            
ATOM    148  O1  GE3     2      12.040  19.340  14.070  1.00  0.00            
ATOM    149  C1  GE3     2      11.850  20.280  13.350  1.00  0.00            
ATOM    150  C2  GE3     2      12.790  21.490  13.350  1.00  0.00            
ATOM    151  N1  GE3     2      12.160  22.640  14.140  1.00  0.00            
ATOM    152  C3  GE3     2      10.980  23.100  13.950  1.00  0.00            
ATOM    153  C4  GE3     2      10.220  23.590  15.120  1.00  0.00            
ATOM    154  C5  GE3     2      10.710  24.690  15.840  1.00  0.00            
ATOM    155  C6  GE3     2      10.000  25.200  16.940  1.00  0.00            
ATOM    156  C7  GE3     2       8.830  24.580  17.340  1.00  0.00            
ATOM    157  C8  GE3     2       8.500  23.310  16.800  1.00  0.00            
ATOM    158  C9  GE3     2       9.190  22.870  15.640  1.00  0.00            
ATOM    159  Cl1 GE3     2       8.640  21.330  14.940  1.00  0.00            
ATOM    160  C10 GE3     2      10.190  22.950  12.660  1.00  0.00            
ATOM    161  C11 GE3     2       9.530  24.010  11.990  1.00  0.00            
ATOM    162  C12 GE3     2       8.880  23.840  10.760  1.00  0.00            
ATOM    163  N2  GE3     2       8.250  24.980  10.020  1.00  0.00            
ATOM    164  O2  GE3     2       7.200  24.700   9.430  1.00  0.00            
ATOM    165  O3  GE3     2       8.810  26.090  10.040  1.00  0.00            
ATOM    166  C13 GE3     2       8.940  22.560  10.180  1.00  0.00            
ATOM    167  C14 GE3     2       9.590  21.510  10.850  1.00  0.00            
ATOM    168  C15 GE3     2      10.220  21.660  12.090  1.00  0.00            
ATOM    169  N3  GE3     2      10.770  20.410  12.560  1.00  0.00            
ATOM    170  H1  GE3     2      12.810  21.850  12.310  1.00  0.00            
ATOM    171  H2  GE3     2      13.820  21.270  13.660  1.00  0.00            
ATOM    172  H3  GE3     2      11.580  25.210  15.440  1.00  0.00            
ATOM    173  H4  GE3     2      10.350  26.090  17.450  1.00  0.00            
ATOM    174  H5  GE3     2       8.290  24.840  18.250  1.00  0.00            
ATOM    175  H6  GE3     2       7.610  22.760  17.090  1.00  0.00            
ATOM    176  H7  GE3     2       9.480  24.990  12.460  1.00  0.00            
ATOM    177  H8  GE3     2       8.510  22.400   9.200  1.00  0.00            
ATOM    178  H9  GE3     2       9.540  20.560  10.330  1.00  0.00            
ATOM    179  H10 GE3     2      10.120  19.630  12.580  1.00  0.00            
TER
ENDMDL
MODEL        1
ATOM      1  C1  BCD     1      22.050  30.050   8.570  1.00  0.00            
ATOM      2  O1  BCD     1      22.300  30.010   9.980  1.00  0.00            
ATOM      3  C2  BCD     1      23.000  29.100   7.900  1.00  0.00            
ATOM      4  O2  BCD     1      22.770  27.810   8.540  1.00  0.00            
ATOM      5  C3  BCD     1      24.500  29.550   8.040  1.00  0.00            
ATOM      6  O3  BCD     1      25.300  28.720   7.220  1.00  0.00            
ATOM      7  C4  BCD     1      24.690  31.060   7.690  1.00  0.00            
ATOM      8  C5  BCD     1      23.660  31.900   8.340  1.00  0.00            
ATOM      9  O4  BCD     1      22.340  31.420   8.140  1.00  0.00            
ATOM     10  C6  BCD     1      23.600  33.360   7.780  1.00  0.00            
ATOM     11  O5  BCD     1      23.360  33.570   6.340  1.00  0.00            
ATOM     12  H1  BCD     1      21.000  29.870   8.310  1.00  0.00            
ATOM     13  H2  BCD     1      22.710  29.120   6.840  1.00  0.00            
ATOM     14  H3  BCD     1      22.850  27.980   9.490  1.00  0.00            
ATOM     15  H4  BCD     1      24.840  29.520   9.080  1.00  0.00            
ATOM     16  H5  BCD     1      26.170  28.520   7.570  1.00  0.00            
ATOM     17  H6  BCD     1      24.810  31.190   6.610  1.00  0.00            
ATOM     18  H7  BCD     1      23.820  32.010   9.420  1.00  0.00            
ATOM     19  H8  BCD     1      22.720  33.810   8.250  1.00  0.00            
ATOM     20  H9  BCD     1      24.440  34.010   8.060  1.00  0.00            
ATOM     21  H10 BCD     1      22.800  34.340   6.230  1.00  0.00            
ATOM     22  C7  BCD     1      20.120  30.090  13.470  1.00  0.00            
ATOM     23  O6  BCD     1      21.110  30.890  14.160  1.00  0.00            
ATOM     24  C8  BCD     1      20.750  28.760  12.990  1.00  0.00            
ATOM     25  O7  BCD     1      21.320  28.180  14.190  1.00  0.00            
ATOM     26  C9  BCD     1      21.870  29.120  11.980  1.00  0.00            
ATOM     27  O8  BCD     1      22.450  27.910  11.570  1.00  0.00            
ATOM     28  C10 BCD     1      21.160  29.760  10.790  1.00  0.00            
ATOM     29  C11 BCD     1      20.470  31.030  11.270  1.00  0.00            
ATOM     30  O9  BCD     1      19.560  30.810  12.330  1.00  0.00            
ATOM     31  C12 BCD     1      19.720  31.670  10.120  1.00  0.00            
ATOM     32  O10 BCD     1      18.840  30.800   9.410  1.00  0.00            
ATOM     33  H11 BCD     1      19.270  29.860  14.120  1.00  0.00            
ATOM     34  H12 BCD     1      20.030  28.090  12.490  1.00  0.00            
ATOM     35  H13 BCD     1      21.880  28.870  14.560  1.00  0.00            
ATOM     36  H14 BCD     1      22.570  29.850  12.400  1.00  0.00            
ATOM     37  H15 BCD     1      22.650  27.360  12.330  1.00  0.00            
ATOM     38  H16 BCD     1      20.420  29.040  10.420  1.00  0.00            
ATOM     39  H17 BCD     1      21.230  31.750  11.630  1.00  0.00            
ATOM     40  H18 BCD     1      19.130  32.510  10.530  1.00  0.00            
ATOM     41  H19 BCD     1      20.470  32.140   9.460  1.00  0.00            
ATOM     42  H20 BCD     1      18.200  30.480  10.060  1.00  0.00            
ATOM     43  C13 BCD     1      21.280  33.360  17.440  1.00  0.00            
ATOM     44  O11 BCD     1      22.600  32.870  17.510  1.00  0.00            
ATOM     45  C14 BCD     1      20.320  32.140  17.580  1.00  0.00            
ATOM     46  O12 BCD     1      20.440  31.430  18.870  1.00  0.00            
ATOM     47  C15 BCD     1      20.610  31.080  16.470  1.00  0.00            
ATOM     48  O13 BCD     1      19.740  29.890  16.530  1.00  0.00            
ATOM     49  C16 BCD     1      20.550  31.810  15.090  1.00  0.00            
ATOM     50  C17 BCD     1      21.430  33.090  15.050  1.00  0.00            
ATOM     51  O14 BCD     1      21.110  33.900  16.140  1.00  0.00            
ATOM     52  C18 BCD     1      21.360  33.830  13.770  1.00  0.00            
ATOM     53  O15 BCD     1      20.060  34.350  13.450  1.00  0.00            
ATOM     54  H21 BCD     1      21.020  34.100  18.190  1.00  0.00            
ATOM     55  H22 BCD     1      19.290  32.490  17.510  1.00  0.00            
ATOM     56  H23 BCD     1      19.930  31.950  19.490  1.00  0.00            
ATOM     57  H24 BCD     1      21.630  30.740  16.660  1.00  0.00            
ATOM     58  H25 BCD     1      19.960  29.450  17.360  1.00  0.00            
ATOM     59  H26 BCD     1      19.500  31.940  14.790  1.00  0.00            
ATOM     60  H27 BCD     1      22.480  32.800  15.190  1.00  0.00            
ATOM     61  H28 BCD     1      22.060  34.660  13.920  1.00  0.00            
ATOM     62  H29 BCD     1      21.740  33.140  13.010  1.00  0.00            
ATOM     63  H30 BCD     1      20.140  34.850  12.640  1.00  0.00            
ATOM     64  C19 BCD     1      25.940  32.930  20.080  1.00  0.00            
ATOM     65  O16 BCD     1      26.650  32.780  18.860  1.00  0.00            
ATOM     66  C20 BCD     1      24.960  31.780  20.300  1.00  0.00            
ATOM     67  O17 BCD     1      25.730  30.570  20.470  1.00  0.00            
ATOM     68  C21 BCD     1      23.960  31.690  19.110  1.00  0.00            
ATOM     69  O18 BCD     1      23.000  30.690  19.370  1.00  0.00            
ATOM     70  C22 BCD     1      23.210  33.010  18.840  1.00  0.00            
ATOM     71  C23 BCD     1      24.220  34.120  18.730  1.00  0.00            
ATOM     72  O19 BCD     1      25.080  34.120  19.910  1.00  0.00            
ATOM     73  C24 BCD     1      23.560  35.470  18.580  1.00  0.00            
ATOM     74  O20 BCD     1      22.480  35.680  19.610  1.00  0.00            
ATOM     75  H31 BCD     1      26.640  33.080  20.900  1.00  0.00            
ATOM     76  H32 BCD     1      24.390  31.960  21.220  1.00  0.00            
ATOM     77  H33 BCD     1      25.120  29.880  20.740  1.00  0.00            
ATOM     78  H34 BCD     1      24.670  31.450  18.300  1.00  0.00            
ATOM     79  H35 BCD     1      22.150  31.000  19.020  1.00  0.00            
ATOM     80  H36 BCD     1      22.490  33.310  19.610  1.00  0.00            
ATOM     81  H37 BCD     1      24.850  33.910  17.850  1.00  0.00            
ATOM     82  H38 BCD     1      24.370  36.200  18.600  1.00  0.00            
ATOM     83  H39 BCD     1      23.100  35.450  17.580  1.00  0.00            
ATOM     84  H40 BCD     1      21.790  36.270  19.290  1.00  0.00            
ATOM     85  C25 BCD     1      30.220  32.280  17.020  1.00  0.00            
ATOM     86  O21 BCD     1      29.380  32.100  15.880  1.00  0.00            
ATOM     87  C26 BCD     1      29.920  31.150  18.010  1.00  0.00            
ATOM     88  O22 BCD     1      30.230  29.870  17.340  1.00  0.00            
ATOM     89  C27 BCD     1      28.480  31.220  18.580  1.00  0.00            
ATOM     90  O23 BCD     1      28.250  30.320  19.590  1.00  0.00            
ATOM     91  C28 BCD     1      28.060  32.710  18.940  1.00  0.00            
ATOM     92  C29 BCD     1      28.600  33.700  17.920  1.00  0.00            
ATOM     93  O24 BCD     1      30.020  33.500  17.680  1.00  0.00            
ATOM     94  C30 BCD     1      28.300  35.150  18.380  1.00  0.00            
ATOM     95  O25 BCD     1      29.370  35.600  19.220  1.00  0.00            
ATOM     96  H41 BCD     1      31.290  32.220  16.800  1.00  0.00            
ATOM     97  H42 BCD     1      30.640  31.280  18.830  1.00  0.00            
ATOM     98  H43 BCD     1      29.710  29.190  17.780  1.00  0.00            
ATOM     99  H44 BCD     1      27.830  30.920  17.750  1.00  0.00            
ATOM    100  H45 BCD     1      27.330  30.460  19.820  1.00  0.00            
ATOM    101  H46 BCD     1      28.530  32.980  19.900  1.00  0.00            
ATOM    102  H47 BCD     1      27.990  33.550  17.020  1.00  0.00            
ATOM    103  H48 BCD     1      28.320  35.730  17.440  1.00  0.00            
ATOM    104  H49 BCD     1      27.280  35.260  18.750  1.00  0.00            
ATOM    105  H50 BCD     1      29.210  36.370  19.770  1.00  0.00            
ATOM    106  C31 BCD     1      30.210  32.150  11.770  1.00  0.00            
ATOM    107  O26 BCD     1      28.880  32.110  11.290  1.00  0.00            
ATOM    108  C32 BCD     1      30.640  30.950  12.470  1.00  0.00            
ATOM    109  O27 BCD     1      30.480  29.830  11.680  1.00  0.00            
ATOM    110  C33 BCD     1      29.960  30.850  13.860  1.00  0.00            
ATOM    111  C34 BCD     1      30.130  32.160  14.670  1.00  0.00            
ATOM    112  C35 BCD     1      29.600  33.280  13.770  1.00  0.00            
ATOM    113  O28 BCD     1      30.370  33.340  12.580  1.00  0.00            
ATOM    114  C36 BCD     1      29.850  34.680  14.450  1.00  0.00            
ATOM    115  O29 BCD     1      29.260  35.700  13.750  1.00  0.00            
ATOM    116  O30 BCD     1      30.420  29.780  14.640  1.00  0.00            
ATOM    117  H51 BCD     1      30.920  32.390  10.970  1.00  0.00            
ATOM    118  H52 BCD     1      31.720  31.020  12.660  1.00  0.00            
ATOM    119  H53 BCD     1      30.680  29.070  12.220  1.00  0.00            
ATOM    120  H54 BCD     1      28.890  30.690  13.650  1.00  0.00            
ATOM    121  H55 BCD     1      29.910  29.710  15.460  1.00  0.00            
ATOM    122  H56 BCD     1      31.200  32.370  14.770  1.00  0.00            
ATOM    123  H57 BCD     1      28.520  33.160  13.600  1.00  0.00            
ATOM    124  H58 BCD     1      29.440  34.640  15.470  1.00  0.00            
ATOM    125  H59 BCD     1      30.920  34.920  14.540  1.00  0.00            
ATOM    126  H60 BCD     1      29.740  35.920  12.950  1.00  0.00            
ATOM    127  C37 BCD     1      26.760  32.440   7.740  1.00  0.00            
ATOM    128  O31 BCD     1      25.880  31.430   8.250  1.00  0.00            
ATOM    129  C38 BCD     1      28.090  31.800   7.600  1.00  0.00            
ATOM    130  O32 BCD     1      27.890  30.690   6.640  1.00  0.00            
ATOM    131  C39 BCD     1      28.790  31.390   8.970  1.00  0.00            
ATOM    132  O33 BCD     1      30.170  31.070   8.680  1.00  0.00            
ATOM    133  C40 BCD     1      28.690  32.590   9.920  1.00  0.00            
ATOM    134  C41 BCD     1      27.340  33.290   9.970  1.00  0.00            
ATOM    135  O34 BCD     1      26.820  33.540   8.630  1.00  0.00            
ATOM    136  C42 BCD     1      27.380  34.520  10.850  1.00  0.00            
ATOM    137  O35 BCD     1      28.060  35.650  10.330  1.00  0.00            
ATOM    138  H61 BCD     1      26.430  32.800   6.760  1.00  0.00            
ATOM    139  H62 BCD     1      28.850  32.420   7.100  1.00  0.00            
ATOM    140  H63 BCD     1      28.460  29.980   6.920  1.00  0.00            
ATOM    141  H64 BCD     1      28.220  30.530   9.350  1.00  0.00            
ATOM    142  H65 BCD     1      30.460  30.230   9.050  1.00  0.00            
ATOM    143  H66 BCD     1      29.430  33.330   9.610  1.00  0.00            
ATOM    144  H67 BCD     1      26.760  32.530  10.510  1.00  0.00            
ATOM    145  H68 BCD     1      26.380  34.810  11.220  1.00  0.00            
ATOM    146  H69 BCD     1      27.730  34.270  11.860  1.00  0.00            
ATOM    147  H70 BCD     1      27.530  36.380  10.650  1.00  0.00            
ATOM    148  O1  GE3     2      26.310  26.770  10.920  1.00  0.00            
ATOM    149  C1  GE3     2      26.570  27.710  11.650  1.00  0.00            
ATOM    150  C2  GE3     2      27.920  27.910  12.360  1.00  0.00            
ATOM    151  N1  GE3     2      27.920  28.030  13.880  1.00  0.00            
ATOM    152  C3  GE3     2      26.920  28.690  14.450  1.00  0.00            
ATOM    153  C4  GE3     2      26.760  28.400  16.000  1.00  0.00            
ATOM    154  C5  GE3     2      27.910  27.930  16.750  1.00  0.00            
ATOM    155  C6  GE3     2      27.840  27.650  18.120  1.00  0.00            
ATOM    156  C7  GE3     2      26.620  27.900  18.790  1.00  0.00            
ATOM    157  C8  GE3     2      25.520  28.360  18.090  1.00  0.00            
ATOM    158  C9  GE3     2      25.590  28.610  16.740  1.00  0.00            
ATOM    159  Cl1 GE3     2      24.080  29.140  16.020  1.00  0.00            
ATOM    160  C10 GE3     2      26.300  29.880  13.850  1.00  0.00            
ATOM    161  C11 GE3     2      26.410  31.180  14.460  1.00  0.00            
ATOM    162  C12 GE3     2      25.700  32.300  13.930  1.00  0.00            
ATOM    163  N2  GE3     2      25.560  33.590  14.630  1.00  0.00            
ATOM    164  O2  GE3     2      24.520  34.220  14.580  1.00  0.00            
ATOM    165  O3  GE3     2      26.470  34.050  15.330  1.00  0.00            
ATOM    166  C13 GE3     2      24.950  32.130  12.720  1.00  0.00            
ATOM    167  C14 GE3     2      24.910  30.910  12.080  1.00  0.00            
ATOM    168  C15 GE3     2      25.560  29.780  12.630  1.00  0.00            
ATOM    169  N3  GE3     2      25.550  28.650  11.850  1.00  0.00            
ATOM    170  H1  GE3     2      28.310  28.830  11.890  1.00  0.00            
ATOM    171  H2  GE3     2      28.630  27.150  12.020  1.00  0.00            
ATOM    172  H3  GE3     2      28.870  27.750  16.270  1.00  0.00            
ATOM    173  H4  GE3     2      28.660  27.170  18.640  1.00  0.00            
ATOM    174  H5  GE3     2      26.470  27.710  19.850  1.00  0.00            
ATOM    175  H6  GE3     2      24.640  28.620  18.670  1.00  0.00            
ATOM    176  H7  GE3     2      27.010  31.270  15.360  1.00  0.00            
ATOM    177  H8  GE3     2      24.310  32.930  12.340  1.00  0.00            
ATOM    178  H9  GE3     2      24.270  30.720  11.220  1.00  0.00            
ATOM    179  H10 GE3     2      24.670  28.360  11.440  1.00  0.00            
TER
ENDMDL
MODEL        1
ATOM      1  C1  BCD     1      23.890  32.610  10.150  1.00  0.00            
ATOM      2  O1  BCD     1      24.120  31.940  11.380  1.00  0.00            
ATOM      3  C2  BCD     1      24.140  31.840   8.900  1.00  0.00            
ATOM      4  O2  BCD     1      23.370  30.620   8.840  1.00  0.00            
ATOM      5  C3  BCD     1      25.620  31.520   8.800  1.00  0.00            
ATOM      6  O3  BCD     1      25.790  30.820   7.530  1.00  0.00            
ATOM      7  C4  BCD     1      26.480  32.780   8.960  1.00  0.00            
ATOM      8  C5  BCD     1      25.950  33.740  10.100  1.00  0.00            
ATOM      9  O4  BCD     1      24.520  33.830  10.170  1.00  0.00            
ATOM     10  C6  BCD     1      26.360  35.170   9.810  1.00  0.00            
ATOM     11  O5  BCD     1      25.990  35.600   8.580  1.00  0.00            
ATOM     12  H1  BCD     1      22.830  32.860  10.130  1.00  0.00            
ATOM     13  H2  BCD     1      23.820  32.450   8.050  1.00  0.00            
ATOM     14  H3  BCD     1      23.760  30.150   8.100  1.00  0.00            
ATOM     15  H4  BCD     1      25.870  30.840   9.620  1.00  0.00            
ATOM     16  H5  BCD     1      26.500  30.180   7.620  1.00  0.00            
ATOM     17  H6  BCD     1      26.540  33.320   8.020  1.00  0.00            
ATOM     18  H7  BCD     1      26.210  33.430  11.120  1.00  0.00            
ATOM     19  H8  BCD     1      25.890  35.870  10.510  1.00  0.00            
ATOM     20  H9  BCD     1      27.450  35.270   9.900  1.00  0.00            
ATOM     21  H10 BCD     1      25.080  35.880   8.700  1.00  0.00            
ATOM     22  C7  BCD     1      21.850  29.740  13.950  1.00  0.00            
ATOM     23  O6  BCD     1      22.740  29.850  15.030  1.00  0.00            
ATOM     24  C8  BCD     1      22.450  29.010  12.870  1.00  0.00            
ATOM     25  O7  BCD     1      22.710  27.670  13.300  1.00  0.00            
ATOM     26  C9  BCD     1      23.600  29.850  12.320  1.00  0.00            
ATOM     27  O8  BCD     1      24.250  29.190  11.260  1.00  0.00            
ATOM     28  C10 BCD     1      22.970  31.200  11.850  1.00  0.00            
ATOM     29  C11 BCD     1      22.350  31.930  13.040  1.00  0.00            
ATOM     30  O9  BCD     1      21.370  31.000  13.520  1.00  0.00            
ATOM     31  C12 BCD     1      21.670  33.140  12.690  1.00  0.00            
ATOM     32  O10 BCD     1      20.860  33.110  11.570  1.00  0.00            
ATOM     33  H11 BCD     1      20.930  29.200  14.210  1.00  0.00            
ATOM     34  H12 BCD     1      21.600  28.990  12.180  1.00  0.00            
ATOM     35  H13 BCD     1      23.260  27.710  14.090  1.00  0.00            
ATOM     36  H14 BCD     1      24.410  30.100  13.020  1.00  0.00            
ATOM     37  H15 BCD     1      24.070  29.710  10.470  1.00  0.00            
ATOM     38  H16 BCD     1      22.180  31.010  11.120  1.00  0.00            
ATOM     39  H17 BCD     1      23.140  32.140  13.780  1.00  0.00            
ATOM     40  H18 BCD     1      21.100  33.600  13.510  1.00  0.00            
ATOM     41  H19 BCD     1      22.420  33.930  12.510  1.00  0.00            
ATOM     42  H20 BCD     1      20.080  32.630  11.870  1.00  0.00            
ATOM     43  C13 BCD     1      23.070  29.050  19.070  1.00  0.00            
ATOM     44  O11 BCD     1      24.470  29.010  19.050  1.00  0.00            
ATOM     45  C14 BCD     1      22.440  27.930  18.260  1.00  0.00            
ATOM     46  O12 BCD     1      22.980  26.680  18.740  1.00  0.00            
ATOM     47  C15 BCD     1      22.670  28.080  16.780  1.00  0.00            
ATOM     48  O13 BCD     1      21.970  27.070  16.060  1.00  0.00            
ATOM     49  C16 BCD     1      22.250  29.570  16.340  1.00  0.00            
ATOM     50  C17 BCD     1      22.840  30.640  17.330  1.00  0.00            
ATOM     51  O14 BCD     1      22.510  30.330  18.640  1.00  0.00            
ATOM     52  C18 BCD     1      22.470  32.130  17.050  1.00  0.00            
ATOM     53  O15 BCD     1      21.060  32.290  17.120  1.00  0.00            
ATOM     54  H21 BCD     1      22.700  29.030  20.100  1.00  0.00            
ATOM     55  H22 BCD     1      21.360  27.920  18.410  1.00  0.00            
ATOM     56  H23 BCD     1      22.330  25.980  18.730  1.00  0.00            
ATOM     57  H24 BCD     1      23.760  28.010  16.690  1.00  0.00            
ATOM     58  H25 BCD     1      22.350  26.200  16.190  1.00  0.00            
ATOM     59  H26 BCD     1      21.150  29.600  16.290  1.00  0.00            
ATOM     60  H27 BCD     1      23.940  30.550  17.320  1.00  0.00            
ATOM     61  H28 BCD     1      22.940  32.640  17.910  1.00  0.00            
ATOM     62  H29 BCD     1      22.860  32.530  16.110  1.00  0.00            
ATOM     63  H30 BCD     1      20.850  33.150  16.750  1.00  0.00            
ATOM     64  C19 BCD     1      27.700  29.490  21.560  1.00  0.00            
ATOM     65  O16 BCD     1      28.470  29.580  20.410  1.00  0.00            
ATOM     66  C20 BCD     1      27.090  28.140  21.440  1.00  0.00            
ATOM     67  O17 BCD     1      28.030  27.030  21.290  1.00  0.00            
ATOM     68  C21 BCD     1      26.080  28.050  20.310  1.00  0.00            
ATOM     69  O18 BCD     1      25.330  26.780  20.420  1.00  0.00            
ATOM     70  C22 BCD     1      25.110  29.190  20.250  1.00  0.00            
ATOM     71  C23 BCD     1      25.880  30.530  20.410  1.00  0.00            
ATOM     72  O19 BCD     1      26.620  30.470  21.650  1.00  0.00            
ATOM     73  C24 BCD     1      24.950  31.770  20.320  1.00  0.00            
ATOM     74  O20 BCD     1      23.930  31.840  21.320  1.00  0.00            
ATOM     75  H31 BCD     1      28.310  29.530  22.470  1.00  0.00            
ATOM     76  H32 BCD     1      26.470  27.930  22.320  1.00  0.00            
ATOM     77  H33 BCD     1      27.620  26.310  21.780  1.00  0.00            
ATOM     78  H34 BCD     1      26.680  27.950  19.390  1.00  0.00            
ATOM     79  H35 BCD     1      24.620  26.790  19.780  1.00  0.00            
ATOM     80  H36 BCD     1      24.460  29.160  21.140  1.00  0.00            
ATOM     81  H37 BCD     1      26.560  30.600  19.550  1.00  0.00            
ATOM     82  H38 BCD     1      25.570  32.660  20.510  1.00  0.00            
ATOM     83  H39 BCD     1      24.540  31.880  19.310  1.00  0.00            
ATOM     84  H40 BCD     1      24.210  31.280  22.050  1.00  0.00            
ATOM     85  C25 BCD     1      31.930  30.790  18.710  1.00  0.00            
ATOM     86  O21 BCD     1      31.260  30.780  17.430  1.00  0.00            
ATOM     87  C26 BCD     1      31.950  29.440  19.430  1.00  0.00            
ATOM     88  O22 BCD     1      32.640  28.540  18.580  1.00  0.00            
ATOM     89  C27 BCD     1      30.530  28.930  19.730  1.00  0.00            
ATOM     90  O23 BCD     1      30.660  27.770  20.570  1.00  0.00            
ATOM     91  C28 BCD     1      29.800  30.000  20.470  1.00  0.00            
ATOM     92  C29 BCD     1      29.890  31.380  19.740  1.00  0.00            
ATOM     93  O24 BCD     1      31.280  31.760  19.590  1.00  0.00            
ATOM     94  C30 BCD     1      29.170  32.500  20.480  1.00  0.00            
ATOM     95  O25 BCD     1      29.650  32.640  21.800  1.00  0.00            
ATOM     96  H41 BCD     1      32.970  31.120  18.620  1.00  0.00            
ATOM     97  H42 BCD     1      32.510  29.600  20.360  1.00  0.00            
ATOM     98  H43 BCD     1      32.680  27.700  19.050  1.00  0.00            
ATOM     99  H44 BCD     1      30.020  28.760  18.780  1.00  0.00            
ATOM    100  H45 BCD     1      29.890  27.430  21.030  1.00  0.00            
ATOM    101  H46 BCD     1      30.220  29.960  21.480  1.00  0.00            
ATOM    102  H47 BCD     1      29.300  31.310  18.810  1.00  0.00            
ATOM    103  H48 BCD     1      29.320  33.450  19.950  1.00  0.00            
ATOM    104  H49 BCD     1      28.090  32.310  20.540  1.00  0.00            
ATOM    105  H50 BCD     1      30.560  32.880  21.590  1.00  0.00            
ATOM    106  C31 BCD     1      32.050  32.160  13.600  1.00  0.00            
ATOM    107  O26 BCD     1      30.840  31.910  12.860  1.00  0.00            
ATOM    108  C32 BCD     1      32.820  30.850  14.030  1.00  0.00            
ATOM    109  O27 BCD     1      32.930  29.930  12.950  1.00  0.00            
ATOM    110  C33 BCD     1      32.230  30.240  15.280  1.00  0.00            
ATOM    111  C34 BCD     1      32.020  31.330  16.350  1.00  0.00            
ATOM    112  C35 BCD     1      31.080  32.390  15.750  1.00  0.00            
ATOM    113  O28 BCD     1      31.760  33.020  14.700  1.00  0.00            
ATOM    114  C36 BCD     1      30.660  33.430  16.690  1.00  0.00            
ATOM    115  O29 BCD     1      30.210  34.560  15.980  1.00  0.00            
ATOM    116  O30 BCD     1      32.940  29.180  15.930  1.00  0.00            
ATOM    117  H51 BCD     1      32.800  32.640  12.960  1.00  0.00            
ATOM    118  H52 BCD     1      33.840  31.120  14.310  1.00  0.00            
ATOM    119  H53 BCD     1      33.500  29.240  13.300  1.00  0.00            
ATOM    120  H54 BCD     1      31.310  29.750  14.940  1.00  0.00            
ATOM    121  H55 BCD     1      32.650  29.020  16.840  1.00  0.00            
ATOM    122  H56 BCD     1      32.950  31.800  16.670  1.00  0.00            
ATOM    123  H57 BCD     1      30.150  31.910  15.420  1.00  0.00            
ATOM    124  H58 BCD     1      29.910  33.030  17.380  1.00  0.00            
ATOM    125  H59 BCD     1      31.560  33.770  17.220  1.00  0.00            
ATOM    126  H60 BCD     1      30.710  34.630  15.150  1.00  0.00            
ATOM    127  C37 BCD     1      28.990  32.820   9.270  1.00  0.00            
ATOM    128  O31 BCD     1      27.740  32.100   9.240  1.00  0.00            
ATOM    129  C38 BCD     1      30.240  32.030   9.250  1.00  0.00            
ATOM    130  O32 BCD     1      30.150  31.040   8.230  1.00  0.00            
ATOM    131  C39 BCD     1      30.580  31.500  10.620  1.00  0.00            
ATOM    132  O33 BCD     1      31.910  30.850  10.530  1.00  0.00            
ATOM    133  C40 BCD     1      30.600  32.560  11.680  1.00  0.00            
ATOM    134  C41 BCD     1      29.200  33.110  11.670  1.00  0.00            
ATOM    135  O34 BCD     1      28.890  33.690  10.410  1.00  0.00            
ATOM    136  C42 BCD     1      29.050  34.200  12.740  1.00  0.00            
ATOM    137  O35 BCD     1      29.880  35.260  12.360  1.00  0.00            
ATOM    138  H61 BCD     1      28.930  33.510   8.430  1.00  0.00            
ATOM    139  H62 BCD     1      31.040  32.640   8.820  1.00  0.00            
ATOM    140  H63 BCD     1      30.770  30.350   8.470  1.00  0.00            
ATOM    141  H64 BCD     1      29.770  30.780  10.790  1.00  0.00            
ATOM    142  H65 BCD     1      32.220  30.590  11.400  1.00  0.00            
ATOM    143  H66 BCD     1      31.350  33.320  11.440  1.00  0.00            
ATOM    144  H67 BCD     1      28.530  32.270  11.870  1.00  0.00            
ATOM    145  H68 BCD     1      27.990  34.440  12.840  1.00  0.00            
ATOM    146  H69 BCD     1      29.380  33.750  13.690  1.00  0.00            
ATOM    147  H70 BCD     1      29.990  35.260  11.410  1.00  0.00            
ATOM    148  O1  GE3     2      28.370  27.720  10.380  1.00  0.00            
ATOM    149  C1  GE3     2      28.450  28.280  11.480  1.00  0.00            
ATOM    150  C2  GE3     2      29.770  28.220  12.310  1.00  0.00            
ATOM    151  N1  GE3     2      29.720  27.700  13.680  1.00  0.00            
ATOM    152  C3  GE3     2      28.740  28.060  14.480  1.00  0.00            
ATOM    153  C4  GE3     2      28.420  27.280  15.720  1.00  0.00            
ATOM    154  C5  GE3     2      29.380  26.960  16.680  1.00  0.00            
ATOM    155  C6  GE3     2      28.960  26.350  17.870  1.00  0.00            
ATOM    156  C7  GE3     2      27.660  25.900  18.080  1.00  0.00            
ATOM    157  C8  GE3     2      26.740  26.000  17.050  1.00  0.00            
ATOM    158  C9  GE3     2      27.110  26.780  15.940  1.00  0.00            
ATOM    159  Cl1 GE3     2      25.940  27.040  14.660  1.00  0.00            
ATOM    160  C10 GE3     2      28.000  29.360  14.330  1.00  0.00            
ATOM    161  C11 GE3     2      27.870  30.190  15.470  1.00  0.00            
ATOM    162  C12 GE3     2      27.060  31.290  15.410  1.00  0.00            
ATOM    163  N2  GE3     2      26.780  32.110  16.660  1.00  0.00            
ATOM    164  O2  GE3     2      25.660  32.640  16.910  1.00  0.00            
ATOM    165  O3  GE3     2      27.650  32.170  17.520  1.00  0.00            
ATOM    166  C13 GE3     2      26.520  31.750  14.280  1.00  0.00            
ATOM    167  C14 GE3     2      26.710  31.020  13.110  1.00  0.00            
ATOM    168  C15 GE3     2      27.360  29.780  13.080  1.00  0.00            
ATOM    169  N3  GE3     2      27.360  29.080  11.890  1.00  0.00            
ATOM    170  H1  GE3     2      30.110  29.260  12.300  1.00  0.00            
ATOM    171  H2  GE3     2      30.540  27.580  11.860  1.00  0.00            
ATOM    172  H3  GE3     2      30.430  27.190  16.530  1.00  0.00            
ATOM    173  H4  GE3     2      29.720  26.300  18.650  1.00  0.00            
ATOM    174  H5  GE3     2      27.390  25.290  18.940  1.00  0.00            
ATOM    175  H6  GE3     2      25.750  25.570  17.140  1.00  0.00            
ATOM    176  H7  GE3     2      28.120  29.950  16.500  1.00  0.00            
ATOM    177  H8  GE3     2      25.920  32.660  14.300  1.00  0.00            
ATOM    178  H9  GE3     2      26.340  31.390  12.160  1.00  0.00            
ATOM    179  H10 GE3     2      26.490  29.110  11.370  1.00  0.00            
TER
ENDMDL
MODEL        1
ATOM      1  C1  BCD     1      15.970  22.040  14.670  1.00  0.00            
ATOM      2  O1  BCD     1      17.080  21.390  15.220  1.00  0.00            
ATOM      3  C2  BCD     1      15.950  23.570  14.940  1.00  0.00            
ATOM      4  O2  BCD     1      17.240  24.140  14.670  1.00  0.00            
ATOM      5  C3  BCD     1      15.470  23.980  16.300  1.00  0.00            
ATOM      6  O3  BCD     1      15.160  25.360  16.340  1.00  0.00            
ATOM      7  C4  BCD     1      14.360  23.060  16.780  1.00  0.00            
ATOM      8  C5  BCD     1      14.630  21.580  16.600  1.00  0.00            
ATOM      9  O4  BCD     1      14.780  21.430  15.180  1.00  0.00            
ATOM     10  C6  BCD     1      13.530  20.610  17.070  1.00  0.00            
ATOM     11  O5  BCD     1      12.450  20.560  16.150  1.00  0.00            
ATOM     12  H1  BCD     1      15.960  21.980  13.580  1.00  0.00            
ATOM     13  H2  BCD     1      15.170  24.040  14.340  1.00  0.00            
ATOM     14  H3  BCD     1      17.940  23.480  14.650  1.00  0.00            
ATOM     15  H4  BCD     1      16.290  23.810  17.010  1.00  0.00            
ATOM     16  H5  BCD     1      14.960  25.550  17.260  1.00  0.00            
ATOM     17  H6  BCD     1      13.400  23.260  16.280  1.00  0.00            
ATOM     18  H7  BCD     1      15.520  21.280  17.160  1.00  0.00            
ATOM     19  H8  BCD     1      13.930  19.640  17.380  1.00  0.00            
ATOM     20  H9  BCD     1      13.120  21.030  18.000  1.00  0.00            
ATOM     21  H10 BCD     1      12.770  20.460  15.250  1.00  0.00            
ATOM     22  C7  BCD     1      19.920  18.570  13.930  1.00  0.00            
ATOM     23  O6  BCD     1      20.050  18.050  15.260  1.00  0.00            
ATOM     24  C8  BCD     1      20.240  20.060  13.710  1.00  0.00            
ATOM     25  O7  BCD     1      21.650  20.260  14.040  1.00  0.00            
ATOM     26  C9  BCD     1      19.280  20.960  14.480  1.00  0.00            
ATOM     27  O8  BCD     1      19.440  22.390  14.260  1.00  0.00            
ATOM     28  C10 BCD     1      17.800  20.510  14.260  1.00  0.00            
ATOM     29  C11 BCD     1      17.620  19.000  14.500  1.00  0.00            
ATOM     30  O9  BCD     1      18.540  18.360  13.630  1.00  0.00            
ATOM     31  C12 BCD     1      16.210  18.630  14.100  1.00  0.00            
ATOM     32  O10 BCD     1      15.700  17.330  14.270  1.00  0.00            
ATOM     33  H11 BCD     1      20.480  17.960  13.220  1.00  0.00            
ATOM     34  H12 BCD     1      20.130  20.310  12.650  1.00  0.00            
ATOM     35  H13 BCD     1      21.900  21.020  13.520  1.00  0.00            
ATOM     36  H14 BCD     1      19.390  20.760  15.560  1.00  0.00            
ATOM     37  H15 BCD     1      20.370  22.630  14.320  1.00  0.00            
ATOM     38  H16 BCD     1      17.560  20.770  13.220  1.00  0.00            
ATOM     39  H17 BCD     1      17.850  18.760  15.540  1.00  0.00            
ATOM     40  H18 BCD     1      15.680  19.350  14.740  1.00  0.00            
ATOM     41  H19 BCD     1      16.040  18.920  13.060  1.00  0.00            
ATOM     42  H20 BCD     1      15.730  17.170  15.210  1.00  0.00            
ATOM     43  C13 BCD     1      21.860  15.460  17.790  1.00  0.00            
ATOM     44  O11 BCD     1      21.460  16.280  18.910  1.00  0.00            
ATOM     45  C14 BCD     1      22.750  16.180  16.930  1.00  0.00            
ATOM     46  O12 BCD     1      23.780  16.760  17.800  1.00  0.00            
ATOM     47  C15 BCD     1      22.080  17.360  16.190  1.00  0.00            
ATOM     48  O13 BCD     1      22.940  18.060  15.250  1.00  0.00            
ATOM     49  C16 BCD     1      20.810  16.970  15.540  1.00  0.00            
ATOM     50  C17 BCD     1      20.000  16.150  16.550  1.00  0.00            
ATOM     51  O14 BCD     1      20.760  15.070  16.940  1.00  0.00            
ATOM     52  C18 BCD     1      18.790  15.610  15.930  1.00  0.00            
ATOM     53  O15 BCD     1      17.990  14.550  16.570  1.00  0.00            
ATOM     54  H21 BCD     1      22.420  14.600  18.170  1.00  0.00            
ATOM     55  H22 BCD     1      23.290  15.570  16.190  1.00  0.00            
ATOM     56  H23 BCD     1      24.140  17.510  17.320  1.00  0.00            
ATOM     57  H24 BCD     1      21.690  17.990  17.000  1.00  0.00            
ATOM     58  H25 BCD     1      22.570  18.880  14.910  1.00  0.00            
ATOM     59  H26 BCD     1      21.080  16.360  14.670  1.00  0.00            
ATOM     60  H27 BCD     1      19.720  16.790  17.400  1.00  0.00            
ATOM     61  H28 BCD     1      18.050  16.380  15.670  1.00  0.00            
ATOM     62  H29 BCD     1      19.030  15.360  14.890  1.00  0.00            
ATOM     63  H30 BCD     1      17.280  14.200  16.010  1.00  0.00            
ATOM     64  C19 BCD     1      20.950  16.140  23.060  1.00  0.00            
ATOM     65  O16 BCD     1      19.800  17.070  22.980  1.00  0.00            
ATOM     66  C20 BCD     1      22.250  16.800  22.500  1.00  0.00            
ATOM     67  O17 BCD     1      22.550  17.940  23.380  1.00  0.00            
ATOM     68  C21 BCD     1      22.110  17.220  21.030  1.00  0.00            
ATOM     69  O18 BCD     1      23.280  17.790  20.470  1.00  0.00            
ATOM     70  C22 BCD     1      21.780  15.920  20.260  1.00  0.00            
ATOM     71  C23 BCD     1      20.530  15.160  20.880  1.00  0.00            
ATOM     72  O19 BCD     1      20.670  14.990  22.280  1.00  0.00            
ATOM     73  C24 BCD     1      20.460  13.740  20.330  1.00  0.00            
ATOM     74  O20 BCD     1      21.700  12.960  20.570  1.00  0.00            
ATOM     75  H31 BCD     1      21.110  15.840  24.100  1.00  0.00            
ATOM     76  H32 BCD     1      23.040  16.040  22.540  1.00  0.00            
ATOM     77  H33 BCD     1      23.480  18.180  23.310  1.00  0.00            
ATOM     78  H34 BCD     1      21.310  17.940  20.820  1.00  0.00            
ATOM     79  H35 BCD     1      23.320  17.680  19.510  1.00  0.00            
ATOM     80  H36 BCD     1      22.640  15.240  20.180  1.00  0.00            
ATOM     81  H37 BCD     1      19.580  15.630  20.620  1.00  0.00            
ATOM     82  H38 BCD     1      19.670  13.290  20.960  1.00  0.00            
ATOM     83  H39 BCD     1      20.180  13.790  19.270  1.00  0.00            
ATOM     84  H40 BCD     1      21.510  12.140  20.120  1.00  0.00            
ATOM     85  C25 BCD     1      16.600  18.230  25.180  1.00  0.00            
ATOM     86  O21 BCD     1      16.250  19.360  24.300  1.00  0.00            
ATOM     87  C26 BCD     1      17.980  18.550  25.670  1.00  0.00            
ATOM     88  O22 BCD     1      18.050  19.730  26.460  1.00  0.00            
ATOM     89  C27 BCD     1      19.030  18.400  24.610  1.00  0.00            
ATOM     90  O23 BCD     1      20.340  18.570  25.100  1.00  0.00            
ATOM     91  C28 BCD     1      18.920  17.010  24.040  1.00  0.00            
ATOM     92  C29 BCD     1      17.460  16.750  23.470  1.00  0.00            
ATOM     93  O24 BCD     1      16.530  16.970  24.540  1.00  0.00            
ATOM     94  C30 BCD     1      17.320  15.320  22.930  1.00  0.00            
ATOM     95  O25 BCD     1      16.070  15.240  22.300  1.00  0.00            
ATOM     96  H41 BCD     1      15.960  18.230  26.070  1.00  0.00            
ATOM     97  H42 BCD     1      18.170  17.750  26.390  1.00  0.00            
ATOM     98  H43 BCD     1      18.890  19.850  26.920  1.00  0.00            
ATOM     99  H44 BCD     1      18.830  19.170  23.850  1.00  0.00            
ATOM    100  H45 BCD     1      21.000  18.360  24.430  1.00  0.00            
ATOM    101  H46 BCD     1      19.130  16.220  24.780  1.00  0.00            
ATOM    102  H47 BCD     1      17.280  17.430  22.630  1.00  0.00            
ATOM    103  H48 BCD     1      18.150  15.190  22.220  1.00  0.00            
ATOM    104  H49 BCD     1      17.360  14.650  23.790  1.00  0.00            
ATOM    105  H50 BCD     1      15.930  15.990  21.710  1.00  0.00            
ATOM    106  C31 BCD     1      13.290  22.080  23.550  1.00  0.00            
ATOM    107  O26 BCD     1      13.830  22.200  22.240  1.00  0.00            
ATOM    108  C32 BCD     1      14.280  22.520  24.620  1.00  0.00            
ATOM    109  O27 BCD     1      14.520  23.950  24.560  1.00  0.00            
ATOM    110  C33 BCD     1      15.490  21.580  24.750  1.00  0.00            
ATOM    111  C34 BCD     1      15.030  20.110  24.680  1.00  0.00            
ATOM    112  C35 BCD     1      13.930  19.810  23.630  1.00  0.00            
ATOM    113  O28 BCD     1      12.880  20.780  23.820  1.00  0.00            
ATOM    114  C36 BCD     1      13.300  18.420  23.790  1.00  0.00            
ATOM    115  O29 BCD     1      12.930  18.120  25.190  1.00  0.00            
ATOM    116  O30 BCD     1      16.290  21.750  25.910  1.00  0.00            
ATOM    117  H51 BCD     1      12.330  22.580  23.720  1.00  0.00            
ATOM    118  H52 BCD     1      13.660  22.460  25.520  1.00  0.00            
ATOM    119  H53 BCD     1      15.090  24.120  25.320  1.00  0.00            
ATOM    120  H54 BCD     1      16.070  21.860  23.870  1.00  0.00            
ATOM    121  H55 BCD     1      16.880  21.000  25.950  1.00  0.00            
ATOM    122  H56 BCD     1      14.730  19.760  25.680  1.00  0.00            
ATOM    123  H57 BCD     1      14.340  19.810  22.610  1.00  0.00            
ATOM    124  H58 BCD     1      12.410  18.390  23.150  1.00  0.00            
ATOM    125  H59 BCD     1      14.070  17.740  23.410  1.00  0.00            
ATOM    126  H60 BCD     1      12.050  18.480  25.290  1.00  0.00            
ATOM    127  C37 BCD     1      13.020  23.910  18.650  1.00  0.00            
ATOM    128  O31 BCD     1      14.180  23.270  18.160  1.00  0.00            
ATOM    129  C38 BCD     1      13.450  24.890  19.740  1.00  0.00            
ATOM    130  O32 BCD     1      14.380  25.830  19.250  1.00  0.00            
ATOM    131  C39 BCD     1      13.930  24.200  20.990  1.00  0.00            
ATOM    132  O33 BCD     1      14.160  25.210  22.010  1.00  0.00            
ATOM    133  C40 BCD     1      13.020  23.130  21.440  1.00  0.00            
ATOM    134  C41 BCD     1      12.370  22.240  20.330  1.00  0.00            
ATOM    135  O34 BCD     1      12.000  23.060  19.160  1.00  0.00            
ATOM    136  C42 BCD     1      11.190  21.370  20.710  1.00  0.00            
ATOM    137  O35 BCD     1      10.120  22.120  21.360  1.00  0.00            
ATOM    138  H61 BCD     1      12.690  24.450  17.760  1.00  0.00            
ATOM    139  H62 BCD     1      12.570  25.440  20.080  1.00  0.00            
ATOM    140  H63 BCD     1      14.090  26.720  19.450  1.00  0.00            
ATOM    141  H64 BCD     1      14.850  23.670  20.720  1.00  0.00            
ATOM    142  H65 BCD     1      14.430  24.820  22.840  1.00  0.00            
ATOM    143  H66 BCD     1      12.170  23.480  22.030  1.00  0.00            
ATOM    144  H67 BCD     1      13.090  21.470  20.010  1.00  0.00            
ATOM    145  H68 BCD     1      10.940  20.840  19.790  1.00  0.00            
ATOM    146  H69 BCD     1      11.710  20.720  21.430  1.00  0.00            
ATOM    147  H70 BCD     1       9.700  21.540  21.990  1.00  0.00            
ATOM    148  O1  GE3     2      21.260  23.030  17.420  1.00  0.00            
ATOM    149  C1  GE3     2      20.210  22.580  17.850  1.00  0.00            
ATOM    150  C2  GE3     2      18.920  23.390  18.020  1.00  0.00            
ATOM    151  N1  GE3     2      18.390  23.560  19.400  1.00  0.00            
ATOM    152  C3  GE3     2      18.260  22.510  20.190  1.00  0.00            
ATOM    153  C4  GE3     2      18.300  22.690  21.690  1.00  0.00            
ATOM    154  C5  GE3     2      17.550  23.700  22.340  1.00  0.00            
ATOM    155  C6  GE3     2      17.740  24.010  23.650  1.00  0.00            
ATOM    156  C7  GE3     2      18.650  23.300  24.400  1.00  0.00            
ATOM    157  C8  GE3     2      19.390  22.270  23.790  1.00  0.00            
ATOM    158  C9  GE3     2      19.210  21.940  22.470  1.00  0.00            
ATOM    159  Cl1 GE3     2      20.100  20.600  21.910  1.00  0.00            
ATOM    160  C10 GE3     2      18.040  21.150  19.580  1.00  0.00            
ATOM    161  C11 GE3     2      16.800  20.540  19.880  1.00  0.00            
ATOM    162  C12 GE3     2      16.560  19.190  19.540  1.00  0.00            
ATOM    163  N2  GE3     2      15.230  18.570  19.930  1.00  0.00            
ATOM    164  O2  GE3     2      14.290  19.360  19.720  1.00  0.00            
ATOM    165  O3  GE3     2      15.200  17.580  20.710  1.00  0.00            
ATOM    166  C13 GE3     2      17.500  18.560  18.700  1.00  0.00            
ATOM    167  C14 GE3     2      18.720  19.280  18.370  1.00  0.00            
ATOM    168  C15 GE3     2      19.000  20.540  18.810  1.00  0.00            
ATOM    169  N3  GE3     2      20.100  21.250  18.290  1.00  0.00            
ATOM    170  H1  GE3     2      18.210  22.880  17.350  1.00  0.00            
ATOM    171  H2  GE3     2      19.180  24.350  17.560  1.00  0.00            
ATOM    172  H3  GE3     2      16.960  24.340  21.680  1.00  0.00            
ATOM    173  H4  GE3     2      17.200  24.890  24.010  1.00  0.00            
ATOM    174  H5  GE3     2      18.940  23.490  25.430  1.00  0.00            
ATOM    175  H6  GE3     2      20.190  21.760  24.320  1.00  0.00            
ATOM    176  H7  GE3     2      16.110  21.030  20.550  1.00  0.00            
ATOM    177  H8  GE3     2      17.310  17.530  18.420  1.00  0.00            
ATOM    178  H9  GE3     2      19.390  18.850  17.630  1.00  0.00            
ATOM    179  H10 GE3     2      21.010  20.790  18.320  1.00  0.00            
TER
ENDMDL
MODEL        1
ATOM      1  C1  BCD     1      15.480  17.860   3.200  1.00  0.00            
ATOM      2  O1  BCD     1      14.310  18.670   3.490  1.00  0.00            
ATOM      3  C2  BCD     1      15.350  16.430   3.830  1.00  0.00            
ATOM      4  O2  BCD     1      14.130  15.890   3.500  1.00  0.00            
ATOM      5  C3  BCD     1      15.350  16.590   5.360  1.00  0.00            
ATOM      6  O3  BCD     1      15.080  15.390   6.020  1.00  0.00            
ATOM      7  C4  BCD     1      16.640  17.380   5.820  1.00  0.00            
ATOM      8  C5  BCD     1      16.810  18.690   5.110  1.00  0.00            
ATOM      9  O4  BCD     1      16.600  18.560   3.730  1.00  0.00            
ATOM     10  C6  BCD     1      18.170  19.300   5.390  1.00  0.00            
ATOM     11  O5  BCD     1      19.220  18.590   4.820  1.00  0.00            
ATOM     12  H1  BCD     1      15.590  17.830   2.110  1.00  0.00            
ATOM     13  H2  BCD     1      16.250  15.850   3.610  1.00  0.00            
ATOM     14  H3  BCD     1      14.150  15.100   4.050  1.00  0.00            
ATOM     15  H4  BCD     1      14.520  17.300   5.490  1.00  0.00            
ATOM     16  H5  BCD     1      15.070  15.510   6.980  1.00  0.00            
ATOM     17  H6  BCD     1      17.490  16.700   5.650  1.00  0.00            
ATOM     18  H7  BCD     1      16.110  19.450   5.500  1.00  0.00            
ATOM     19  H8  BCD     1      18.230  20.320   4.980  1.00  0.00            
ATOM     20  H9  BCD     1      18.310  19.520   6.450  1.00  0.00            
ATOM     21  H10 BCD     1      19.290  18.770   3.880  1.00  0.00            
ATOM     22  C7  BCD     1      10.980  20.590   2.160  1.00  0.00            
ATOM     23  O6  BCD     1      10.760  21.020   3.510  1.00  0.00            
ATOM     24  C8  BCD     1      10.870  19.090   2.010  1.00  0.00            
ATOM     25  O7  BCD     1       9.560  18.740   2.540  1.00  0.00            
ATOM     26  C9  BCD     1      12.030  18.430   2.800  1.00  0.00            
ATOM     27  O8  BCD     1      12.000  17.030   2.640  1.00  0.00            
ATOM     28  C10 BCD     1      13.380  19.020   2.420  1.00  0.00            
ATOM     29  C11 BCD     1      13.410  20.560   2.330  1.00  0.00            
ATOM     30  O9  BCD     1      12.280  20.970   1.620  1.00  0.00            
ATOM     31  C12 BCD     1      14.640  21.140   1.690  1.00  0.00            
ATOM     32  O10 BCD     1      14.800  20.570   0.450  1.00  0.00            
ATOM     33  H11 BCD     1      10.290  21.170   1.540  1.00  0.00            
ATOM     34  H12 BCD     1      10.890  18.840   0.940  1.00  0.00            
ATOM     35  H13 BCD     1       9.190  17.950   2.130  1.00  0.00            
ATOM     36  H14 BCD     1      11.820  18.690   3.850  1.00  0.00            
ATOM     37  H15 BCD     1      12.850  16.650   2.890  1.00  0.00            
ATOM     38  H16 BCD     1      13.740  18.520   1.520  1.00  0.00            
ATOM     39  H17 BCD     1      13.340  21.020   3.320  1.00  0.00            
ATOM     40  H18 BCD     1      14.490  22.220   1.600  1.00  0.00            
ATOM     41  H19 BCD     1      15.520  20.840   2.280  1.00  0.00            
ATOM     42  H20 BCD     1      15.720  20.720   0.220  1.00  0.00            
ATOM     43  C13 BCD     1       8.480  23.660   5.590  1.00  0.00            
ATOM     44  O11 BCD     1       9.250  23.170   6.730  1.00  0.00            
ATOM     45  C14 BCD     1       7.710  22.460   5.110  1.00  0.00            
ATOM     46  O12 BCD     1       6.850  22.070   6.220  1.00  0.00            
ATOM     47  C15 BCD     1       8.640  21.340   4.640  1.00  0.00            
ATOM     48  O13 BCD     1       7.920  20.310   4.000  1.00  0.00            
ATOM     49  C16 BCD     1       9.700  22.000   3.720  1.00  0.00            
ATOM     50  C17 BCD     1      10.350  23.290   4.090  1.00  0.00            
ATOM     51  O14 BCD     1       9.330  24.160   4.520  1.00  0.00            
ATOM     52  C18 BCD     1      11.160  24.030   2.940  1.00  0.00            
ATOM     53  O15 BCD     1      10.360  24.090   1.790  1.00  0.00            
ATOM     54  H21 BCD     1       7.790  24.410   5.990  1.00  0.00            
ATOM     55  H22 BCD     1       7.160  22.710   4.190  1.00  0.00            
ATOM     56  H23 BCD     1       7.300  22.380   7.020  1.00  0.00            
ATOM     57  H24 BCD     1       9.090  20.840   5.500  1.00  0.00            
ATOM     58  H25 BCD     1       8.530  19.770   3.500  1.00  0.00            
ATOM     59  H26 BCD     1       9.280  22.280   2.740  1.00  0.00            
ATOM     60  H27 BCD     1      11.000  23.090   4.950  1.00  0.00            
ATOM     61  H28 BCD     1      11.520  25.020   3.230  1.00  0.00            
ATOM     62  H29 BCD     1      12.060  23.450   2.690  1.00  0.00            
ATOM     63  H30 BCD     1       9.570  24.600   2.010  1.00  0.00            
ATOM     64  C19 BCD     1      10.060  24.640  10.580  1.00  0.00            
ATOM     65  O16 BCD     1      11.260  23.860  10.790  1.00  0.00            
ATOM     66  C20 BCD     1       8.890  23.720  10.460  1.00  0.00            
ATOM     67  O17 BCD     1       8.810  22.980  11.610  1.00  0.00            
ATOM     68  C21 BCD     1       8.930  22.910   9.190  1.00  0.00            
ATOM     69  O18 BCD     1       7.630  22.160   9.100  1.00  0.00            
ATOM     70  C22 BCD     1       9.140  23.850   7.960  1.00  0.00            
ATOM     71  C23 BCD     1      10.380  24.710   8.210  1.00  0.00            
ATOM     72  O19 BCD     1      10.200  25.420   9.410  1.00  0.00            
ATOM     73  C24 BCD     1      10.590  25.670   6.990  1.00  0.00            
ATOM     74  O20 BCD     1       9.580  26.680   6.900  1.00  0.00            
ATOM     75  H31 BCD     1       9.930  25.250  11.490  1.00  0.00            
ATOM     76  H32 BCD     1       8.020  24.390  10.380  1.00  0.00            
ATOM     77  H33 BCD     1       9.610  22.880  12.130  1.00  0.00            
ATOM     78  H34 BCD     1       9.690  22.130   9.310  1.00  0.00            
ATOM     79  H35 BCD     1       7.700  21.430   9.730  1.00  0.00            
ATOM     80  H36 BCD     1       8.190  24.390   8.040  1.00  0.00            
ATOM     81  H37 BCD     1      11.300  24.150   8.410  1.00  0.00            
ATOM     82  H38 BCD     1      11.580  26.130   7.100  1.00  0.00            
ATOM     83  H39 BCD     1      10.670  25.100   6.060  1.00  0.00            
ATOM     84  H40 BCD     1       9.390  26.950   7.800  1.00  0.00            
ATOM     85  C25 BCD     1      14.370  23.590  13.500  1.00  0.00            
ATOM     86  O21 BCD     1      14.490  22.170  13.200  1.00  0.00            
ATOM     87  C26 BCD     1      12.910  23.860  14.070  1.00  0.00            
ATOM     88  O22 BCD     1      12.550  23.330  15.360  1.00  0.00            
ATOM     89  C27 BCD     1      11.830  23.430  13.100  1.00  0.00            
ATOM     90  O23 BCD     1      10.530  23.850  13.580  1.00  0.00            
ATOM     91  C28 BCD     1      12.090  24.280  11.850  1.00  0.00            
ATOM     92  C29 BCD     1      13.510  24.230  11.320  1.00  0.00            
ATOM     93  O24 BCD     1      14.540  24.370  12.330  1.00  0.00            
ATOM     94  C30 BCD     1      13.850  25.210  10.170  1.00  0.00            
ATOM     95  O25 BCD     1      14.820  24.710   9.230  1.00  0.00            
ATOM     96  H41 BCD     1      15.140  23.850  14.240  1.00  0.00            
ATOM     97  H42 BCD     1      12.790  24.950  14.130  1.00  0.00            
ATOM     98  H43 BCD     1      11.710  23.740  15.590  1.00  0.00            
ATOM     99  H44 BCD     1      11.900  22.330  13.040  1.00  0.00            
ATOM    100  H45 BCD     1      10.130  23.280  14.250  1.00  0.00            
ATOM    101  H46 BCD     1      11.790  25.310  12.070  1.00  0.00            
ATOM    102  H47 BCD     1      13.600  23.240  10.860  1.00  0.00            
ATOM    103  H48 BCD     1      12.880  25.360   9.680  1.00  0.00            
ATOM    104  H49 BCD     1      14.200  26.150  10.630  1.00  0.00            
ATOM    105  H50 BCD     1      15.220  25.420   8.710  1.00  0.00            
ATOM    106  C31 BCD     1      17.620  19.440  12.710  1.00  0.00            
ATOM    107  O26 BCD     1      17.010  19.210  11.460  1.00  0.00            
ATOM    108  C32 BCD     1      16.590  19.160  13.780  1.00  0.00            
ATOM    109  O27 BCD     1      16.260  17.740  13.850  1.00  0.00            
ATOM    110  C33 BCD     1      15.320  19.980  13.650  1.00  0.00            
ATOM    111  C34 BCD     1      15.690  21.470  13.580  1.00  0.00            
ATOM    112  C35 BCD     1      16.930  21.740  12.740  1.00  0.00            
ATOM    113  O28 BCD     1      17.910  20.770  12.950  1.00  0.00            
ATOM    114  C36 BCD     1      17.590  23.100  12.870  1.00  0.00            
ATOM    115  O29 BCD     1      18.090  23.210  14.180  1.00  0.00            
ATOM    116  O30 BCD     1      14.460  19.630  14.700  1.00  0.00            
ATOM    117  H51 BCD     1      18.530  18.840  12.830  1.00  0.00            
ATOM    118  H52 BCD     1      17.080  19.480  14.710  1.00  0.00            
ATOM    119  H53 BCD     1      15.990  17.490  12.960  1.00  0.00            
ATOM    120  H54 BCD     1      14.840  19.730  12.700  1.00  0.00            
ATOM    121  H55 BCD     1      14.360  18.680  14.740  1.00  0.00            
ATOM    122  H56 BCD     1      15.920  21.790  14.610  1.00  0.00            
ATOM    123  H57 BCD     1      16.510  21.640  11.740  1.00  0.00            
ATOM    124  H58 BCD     1      18.380  23.280  12.120  1.00  0.00            
ATOM    125  H59 BCD     1      16.860  23.920  12.830  1.00  0.00            
ATOM    126  H60 BCD     1      18.810  22.570  14.170  1.00  0.00            
ATOM    127  C37 BCD     1      17.280  16.930   8.040  1.00  0.00            
ATOM    128  O31 BCD     1      16.460  17.640   7.190  1.00  0.00            
ATOM    129  C38 BCD     1      16.530  16.290   9.250  1.00  0.00            
ATOM    130  O32 BCD     1      15.400  15.600   8.750  1.00  0.00            
ATOM    131  C39 BCD     1      16.140  17.380  10.220  1.00  0.00            
ATOM    132  O33 BCD     1      15.390  16.800  11.270  1.00  0.00            
ATOM    133  C40 BCD     1      17.410  18.050  10.700  1.00  0.00            
ATOM    134  C41 BCD     1      18.160  18.560   9.540  1.00  0.00            
ATOM    135  O34 BCD     1      18.460  17.590   8.570  1.00  0.00            
ATOM    136  C42 BCD     1      19.520  19.050   9.920  1.00  0.00            
ATOM    137  O35 BCD     1      20.180  19.590   8.780  1.00  0.00            
ATOM    138  H61 BCD     1      17.740  16.060   7.560  1.00  0.00            
ATOM    139  H62 BCD     1      17.240  15.640   9.790  1.00  0.00            
ATOM    140  H63 BCD     1      15.170  14.880   9.350  1.00  0.00            
ATOM    141  H64 BCD     1      15.550  18.060   9.600  1.00  0.00            
ATOM    142  H65 BCD     1      14.620  16.400  10.850  1.00  0.00            
ATOM    143  H66 BCD     1      18.150  17.390  11.180  1.00  0.00            
ATOM    144  H67 BCD     1      17.570  19.370   9.090  1.00  0.00            
ATOM    145  H68 BCD     1      19.420  19.870  10.650  1.00  0.00            
ATOM    146  H69 BCD     1      20.090  18.240  10.400  1.00  0.00            
ATOM    147  H70 BCD     1      20.060  18.910   8.100  1.00  0.00            
ATOM    148  O1  GE3     2      12.350  18.530  12.210  1.00  0.00            
ATOM    149  C1  GE3     2      12.420  19.410  11.330  1.00  0.00            
ATOM    150  C2  GE3     2      11.210  20.310  11.060  1.00  0.00            
ATOM    151  N1  GE3     2      10.590  19.920   9.750  1.00  0.00            
ATOM    152  C3  GE3     2      11.290  19.750   8.730  1.00  0.00            
ATOM    153  C4  GE3     2      10.880  18.870   7.610  1.00  0.00            
ATOM    154  C5  GE3     2       9.570  18.870   7.170  1.00  0.00            
ATOM    155  C6  GE3     2       9.110  18.120   6.140  1.00  0.00            
ATOM    156  C7  GE3     2      10.050  17.270   5.540  1.00  0.00            
ATOM    157  C8  GE3     2      11.370  17.280   5.940  1.00  0.00            
ATOM    158  C9  GE3     2      11.810  17.980   7.050  1.00  0.00            
ATOM    159  Cl1 GE3     2      13.320  17.500   7.840  1.00  0.00            
ATOM    160  C10 GE3     2      12.540  20.380   8.490  1.00  0.00            
ATOM    161  C11 GE3     2      12.820  21.020   7.220  1.00  0.00            
ATOM    162  C12 GE3     2      14.060  21.640   7.000  1.00  0.00            
ATOM    163  N2  GE3     2      14.290  22.430   5.720  1.00  0.00            
ATOM    164  O2  GE3     2      15.300  22.180   5.100  1.00  0.00            
ATOM    165  O3  GE3     2      13.530  23.350   5.440  1.00  0.00            
ATOM    166  C13 GE3     2      15.050  21.640   7.980  1.00  0.00            
ATOM    167  C14 GE3     2      14.820  20.900   9.140  1.00  0.00            
ATOM    168  C15 GE3     2      13.620  20.250   9.440  1.00  0.00            
ATOM    169  N3  GE3     2      13.550  19.550  10.640  1.00  0.00            
ATOM    170  H1  GE3     2      11.370  21.390  11.070  1.00  0.00            
ATOM    171  H2  GE3     2      10.450  20.070  11.810  1.00  0.00            
ATOM    172  H3  GE3     2       8.900  19.610   7.600  1.00  0.00            
ATOM    173  H4  GE3     2       8.120  18.280   5.720  1.00  0.00            
ATOM    174  H5  GE3     2       9.860  16.770   4.600  1.00  0.00            
ATOM    175  H6  GE3     2      12.060  16.520   5.600  1.00  0.00            
ATOM    176  H7  GE3     2      12.060  20.990   6.450  1.00  0.00            
ATOM    177  H8  GE3     2      16.050  21.990   7.760  1.00  0.00            
ATOM    178  H9  GE3     2      15.590  20.830   9.900  1.00  0.00            
ATOM    179  H10 GE3     2      14.300  19.050  11.100  1.00  0.00            
TER
ENDMDL
MODEL        1
ATOM      1  C1  BCD     1      15.530  33.190  13.190  1.00  0.00            
ATOM      2  O1  BCD     1      16.550  33.150  14.240  1.00  0.00            
ATOM      3  C2  BCD     1      15.440  34.680  12.810  1.00  0.00            
ATOM      4  O2  BCD     1      16.700  35.150  12.310  1.00  0.00            
ATOM      5  C3  BCD     1      14.850  35.520  13.940  1.00  0.00            
ATOM      6  O3  BCD     1      14.800  36.920  13.600  1.00  0.00            
ATOM      7  C4  BCD     1      13.500  34.930  14.340  1.00  0.00            
ATOM      8  C5  BCD     1      13.730  33.510  14.810  1.00  0.00            
ATOM      9  O4  BCD     1      14.270  32.780  13.740  1.00  0.00            
ATOM     10  C6  BCD     1      12.490  32.700  15.190  1.00  0.00            
ATOM     11  O5  BCD     1      11.330  32.790  14.370  1.00  0.00            
ATOM     12  H1  BCD     1      15.800  32.530  12.370  1.00  0.00            
ATOM     13  H2  BCD     1      14.680  34.800  12.030  1.00  0.00            
ATOM     14  H3  BCD     1      16.930  34.500  11.630  1.00  0.00            
ATOM     15  H4  BCD     1      15.560  35.330  14.750  1.00  0.00            
ATOM     16  H5  BCD     1      15.640  37.380  13.660  1.00  0.00            
ATOM     17  H6  BCD     1      12.820  34.890  13.490  1.00  0.00            
ATOM     18  H7  BCD     1      14.490  33.510  15.600  1.00  0.00            
ATOM     19  H8  BCD     1      12.800  31.650  15.290  1.00  0.00            
ATOM     20  H9  BCD     1      12.170  32.970  16.200  1.00  0.00            
ATOM     21  H10 BCD     1      11.640  32.760  13.460  1.00  0.00            
ATOM     22  C7  BCD     1      20.080  31.400  15.220  1.00  0.00            
ATOM     23  O6  BCD     1      19.640  31.670  16.480  1.00  0.00            
ATOM     24  C8  BCD     1      20.230  32.690  14.430  1.00  0.00            
ATOM     25  O7  BCD     1      21.210  33.590  15.010  1.00  0.00            
ATOM     26  C9  BCD     1      18.870  33.430  14.340  1.00  0.00            
ATOM     27  O8  BCD     1      18.960  34.550  13.470  1.00  0.00            
ATOM     28  C10 BCD     1      17.750  32.470  13.920  1.00  0.00            
ATOM     29  C11 BCD     1      17.810  31.100  14.630  1.00  0.00            
ATOM     30  O9  BCD     1      19.140  30.570  14.560  1.00  0.00            
ATOM     31  C12 BCD     1      16.890  30.030  14.140  1.00  0.00            
ATOM     32  O10 BCD     1      16.590  29.010  15.100  1.00  0.00            
ATOM     33  H11 BCD     1      21.050  30.890  15.210  1.00  0.00            
ATOM     34  H12 BCD     1      20.460  32.410  13.400  1.00  0.00            
ATOM     35  H13 BCD     1      21.540  34.240  14.390  1.00  0.00            
ATOM     36  H14 BCD     1      18.710  33.850  15.340  1.00  0.00            
ATOM     37  H15 BCD     1      18.040  34.770  13.280  1.00  0.00            
ATOM     38  H16 BCD     1      17.870  32.220  12.860  1.00  0.00            
ATOM     39  H17 BCD     1      17.580  31.290  15.680  1.00  0.00            
ATOM     40  H18 BCD     1      16.000  30.520  13.750  1.00  0.00            
ATOM     41  H19 BCD     1      17.420  29.550  13.310  1.00  0.00            
ATOM     42  H20 BCD     1      17.060  28.200  14.890  1.00  0.00            
ATOM     43  C13 BCD     1      20.340  31.080  20.440  1.00  0.00            
ATOM     44  O11 BCD     1      19.170  31.870  20.660  1.00  0.00            
ATOM     45  C14 BCD     1      21.430  31.930  19.800  1.00  0.00            
ATOM     46  O12 BCD     1      21.730  33.050  20.680  1.00  0.00            
ATOM     47  C15 BCD     1      20.910  32.420  18.410  1.00  0.00            
ATOM     48  O13 BCD     1      21.940  33.250  17.760  1.00  0.00            
ATOM     49  C16 BCD     1      20.430  31.220  17.540  1.00  0.00            
ATOM     50  C17 BCD     1      19.510  30.320  18.310  1.00  0.00            
ATOM     51  O14 BCD     1      20.090  29.960  19.590  1.00  0.00            
ATOM     52  C18 BCD     1      19.170  28.950  17.620  1.00  0.00            
ATOM     53  O15 BCD     1      20.330  28.110  17.530  1.00  0.00            
ATOM     54  H21 BCD     1      20.650  30.650  21.410  1.00  0.00            
ATOM     55  H22 BCD     1      22.340  31.360  19.620  1.00  0.00            
ATOM     56  H23 BCD     1      22.310  33.610  20.170  1.00  0.00            
ATOM     57  H24 BCD     1      20.040  33.080  18.580  1.00  0.00            
ATOM     58  H25 BCD     1      21.710  33.510  16.860  1.00  0.00            
ATOM     59  H26 BCD     1      21.310  30.670  17.170  1.00  0.00            
ATOM     60  H27 BCD     1      18.600  30.890  18.520  1.00  0.00            
ATOM     61  H28 BCD     1      18.340  28.390  18.080  1.00  0.00            
ATOM     62  H29 BCD     1      18.820  29.170  16.600  1.00  0.00            
ATOM     63  H30 BCD     1      20.730  28.210  16.660  1.00  0.00            
ATOM     64  C19 BCD     1      16.490  32.370  23.840  1.00  0.00            
ATOM     65  O16 BCD     1      15.420  32.820  22.930  1.00  0.00            
ATOM     66  C20 BCD     1      17.650  33.400  23.780  1.00  0.00            
ATOM     67  O17 BCD     1      17.070  34.670  24.180  1.00  0.00            
ATOM     68  C21 BCD     1      18.390  33.400  22.410  1.00  0.00            
ATOM     69  O18 BCD     1      19.620  34.100  22.450  1.00  0.00            
ATOM     70  C22 BCD     1      18.750  31.940  22.060  1.00  0.00            
ATOM     71  C23 BCD     1      17.490  31.040  22.160  1.00  0.00            
ATOM     72  O19 BCD     1      16.950  31.070  23.500  1.00  0.00            
ATOM     73  C24 BCD     1      17.710  29.530  21.860  1.00  0.00            
ATOM     74  O20 BCD     1      18.830  29.020  22.510  1.00  0.00            
ATOM     75  H31 BCD     1      16.160  32.320  24.880  1.00  0.00            
ATOM     76  H32 BCD     1      18.420  33.200  24.540  1.00  0.00            
ATOM     77  H33 BCD     1      17.710  35.380  24.310  1.00  0.00            
ATOM     78  H34 BCD     1      17.750  33.830  21.630  1.00  0.00            
ATOM     79  H35 BCD     1      20.060  33.990  21.600  1.00  0.00            
ATOM     80  H36 BCD     1      19.580  31.570  22.670  1.00  0.00            
ATOM     81  H37 BCD     1      16.690  31.410  21.500  1.00  0.00            
ATOM     82  H38 BCD     1      16.840  28.920  22.150  1.00  0.00            
ATOM     83  H39 BCD     1      17.930  29.460  20.780  1.00  0.00            
ATOM     84  H40 BCD     1      19.130  28.320  21.930  1.00  0.00            
ATOM     85  C25 BCD     1      11.280  33.300  23.170  1.00  0.00            
ATOM     86  O21 BCD     1      11.320  34.300  22.100  1.00  0.00            
ATOM     87  C26 BCD     1      12.080  33.800  24.380  1.00  0.00            
ATOM     88  O22 BCD     1      11.480  35.080  24.860  1.00  0.00            
ATOM     89  C27 BCD     1      13.610  33.860  24.070  1.00  0.00            
ATOM     90  O23 BCD     1      14.460  34.140  25.200  1.00  0.00            
ATOM     91  C28 BCD     1      14.160  32.560  23.500  1.00  0.00            
ATOM     92  C29 BCD     1      13.250  32.150  22.290  1.00  0.00            
ATOM     93  O24 BCD     1      11.880  32.090  22.740  1.00  0.00            
ATOM     94  C30 BCD     1      13.520  30.760  21.700  1.00  0.00            
ATOM     95  O25 BCD     1      12.750  30.570  20.580  1.00  0.00            
ATOM     96  H41 BCD     1      10.270  33.060  23.510  1.00  0.00            
ATOM     97  H42 BCD     1      11.880  33.080  25.190  1.00  0.00            
ATOM     98  H43 BCD     1      10.540  34.970  25.030  1.00  0.00            
ATOM     99  H44 BCD     1      13.810  34.670  23.350  1.00  0.00            
ATOM    100  H45 BCD     1      15.330  34.230  24.800  1.00  0.00            
ATOM    101  H46 BCD     1      14.190  31.840  24.330  1.00  0.00            
ATOM    102  H47 BCD     1      13.350  32.870  21.460  1.00  0.00            
ATOM    103  H48 BCD     1      14.570  30.600  21.450  1.00  0.00            
ATOM    104  H49 BCD     1      13.110  30.060  22.440  1.00  0.00            
ATOM    105  H50 BCD     1      11.840  30.850  20.680  1.00  0.00            
ATOM    106  C31 BCD     1       8.910  36.160  19.440  1.00  0.00            
ATOM    107  O26 BCD     1      10.090  36.060  18.610  1.00  0.00            
ATOM    108  C32 BCD     1       9.130  36.940  20.740  1.00  0.00            
ATOM    109  O27 BCD     1       9.460  38.240  20.330  1.00  0.00            
ATOM    110  C33 BCD     1      10.310  36.260  21.600  1.00  0.00            
ATOM    111  C34 BCD     1      10.070  34.790  21.710  1.00  0.00            
ATOM    112  C35 BCD     1       9.620  34.100  20.460  1.00  0.00            
ATOM    113  O28 BCD     1       8.520  34.840  19.770  1.00  0.00            
ATOM    114  C36 BCD     1       9.250  32.640  20.590  1.00  0.00            
ATOM    115  O29 BCD     1       8.400  32.290  21.650  1.00  0.00            
ATOM    116  O30 BCD     1      10.320  36.860  22.870  1.00  0.00            
ATOM    117  H51 BCD     1       8.150  36.660  18.830  1.00  0.00            
ATOM    118  H52 BCD     1       8.230  36.990  21.370  1.00  0.00            
ATOM    119  H53 BCD     1       9.640  38.750  21.120  1.00  0.00            
ATOM    120  H54 BCD     1      11.270  36.500  21.120  1.00  0.00            
ATOM    121  H55 BCD     1      10.940  36.370  23.430  1.00  0.00            
ATOM    122  H56 BCD     1       9.350  34.580  22.510  1.00  0.00            
ATOM    123  H57 BCD     1      10.550  33.950  19.890  1.00  0.00            
ATOM    124  H58 BCD     1       8.900  32.440  19.570  1.00  0.00            
ATOM    125  H59 BCD     1      10.100  31.930  20.640  1.00  0.00            
ATOM    126  H60 BCD     1       7.540  32.210  21.230  1.00  0.00            
ATOM    127  C37 BCD     1      11.940  36.520  15.000  1.00  0.00            
ATOM    128  O31 BCD     1      12.920  35.640  15.440  1.00  0.00            
ATOM    129  C38 BCD     1      11.840  37.790  15.850  1.00  0.00            
ATOM    130  O32 BCD     1      13.080  38.410  15.730  1.00  0.00            
ATOM    131  C39 BCD     1      11.440  37.480  17.270  1.00  0.00            
ATOM    132  O33 BCD     1      11.250  38.670  18.110  1.00  0.00            
ATOM    133  C40 BCD     1      10.180  36.610  17.310  1.00  0.00            
ATOM    134  C41 BCD     1      10.290  35.470  16.360  1.00  0.00            
ATOM    135  O34 BCD     1      10.680  35.850  15.070  1.00  0.00            
ATOM    136  C42 BCD     1       9.050  34.650  16.220  1.00  0.00            
ATOM    137  O35 BCD     1       8.030  35.310  15.420  1.00  0.00            
ATOM    138  H61 BCD     1      12.050  36.740  13.930  1.00  0.00            
ATOM    139  H62 BCD     1      11.060  38.430  15.410  1.00  0.00            
ATOM    140  H63 BCD     1      13.550  37.840  15.120  1.00  0.00            
ATOM    141  H64 BCD     1      12.270  36.890  17.680  1.00  0.00            
ATOM    142  H65 BCD     1      10.580  38.540  18.780  1.00  0.00            
ATOM    143  H66 BCD     1       9.340  37.260  17.010  1.00  0.00            
ATOM    144  H67 BCD     1      11.070  34.770  16.680  1.00  0.00            
ATOM    145  H68 BCD     1       9.250  33.710  15.700  1.00  0.00            
ATOM    146  H69 BCD     1       8.670  34.310  17.190  1.00  0.00            
ATOM    147  H70 BCD     1       7.380  34.660  15.140  1.00  0.00            
ATOM    148  O1  GE3     2      13.790  38.580  21.880  1.00  0.00            
ATOM    149  C1  GE3     2      14.450  37.640  21.440  1.00  0.00            
ATOM    150  C2  GE3     2      15.800  37.080  22.000  1.00  0.00            
ATOM    151  N1  GE3     2      16.940  37.100  21.030  1.00  0.00            
ATOM    152  C3  GE3     2      16.820  36.330  19.980  1.00  0.00            
ATOM    153  C4  GE3     2      17.910  36.320  18.940  1.00  0.00            
ATOM    154  C5  GE3     2      19.220  36.140  19.420  1.00  0.00            
ATOM    155  C6  GE3     2      20.210  35.800  18.530  1.00  0.00            
ATOM    156  C7  GE3     2      19.950  35.730  17.150  1.00  0.00            
ATOM    157  C8  GE3     2      18.680  36.050  16.640  1.00  0.00            
ATOM    158  C9  GE3     2      17.680  36.340  17.560  1.00  0.00            
ATOM    159  Cl1 GE3     2      16.040  36.880  16.970  1.00  0.00            
ATOM    160  C10 GE3     2      15.770  35.330  19.720  1.00  0.00            
ATOM    161  C11 GE3     2      16.000  34.020  19.220  1.00  0.00            
ATOM    162  C12 GE3     2      15.000  33.140  18.850  1.00  0.00            
ATOM    163  N2  GE3     2      15.320  31.690  18.380  1.00  0.00            
ATOM    164  O2  GE3     2      14.660  31.270  17.470  1.00  0.00            
ATOM    165  O3  GE3     2      16.020  30.990  19.130  1.00  0.00            
ATOM    166  C13 GE3     2      13.660  33.620  18.830  1.00  0.00            
ATOM    167  C14 GE3     2      13.360  34.930  19.210  1.00  0.00            
ATOM    168  C15 GE3     2      14.420  35.750  19.750  1.00  0.00            
ATOM    169  N3  GE3     2      13.990  37.020  20.320  1.00  0.00            
ATOM    170  H1  GE3     2      15.620  36.040  22.330  1.00  0.00            
ATOM    171  H2  GE3     2      16.040  37.620  22.920  1.00  0.00            
ATOM    172  H3  GE3     2      19.420  36.150  20.490  1.00  0.00            
ATOM    173  H4  GE3     2      21.190  35.620  18.960  1.00  0.00            
ATOM    174  H5  GE3     2      20.770  35.490  16.480  1.00  0.00            
ATOM    175  H6  GE3     2      18.510  36.020  15.570  1.00  0.00            
ATOM    176  H7  GE3     2      17.000  33.600  19.190  1.00  0.00            
ATOM    177  H8  GE3     2      12.840  32.980  18.510  1.00  0.00            
ATOM    178  H9  GE3     2      12.330  35.220  19.360  1.00  0.00            
ATOM    179  H10 GE3     2      13.270  37.450  19.750  1.00  0.00            
TER
ENDMDL
MODEL        1
ATOM      1  C1  BCD     1      15.000  24.300  24.000  1.00  0.00            
ATOM      2  O1  BCD     1      16.210  23.740  23.590  1.00  0.00            
ATOM      3  C2  BCD     1      14.170  23.340  24.870  1.00  0.00            
ATOM      4  O2  BCD     1      14.940  23.050  26.040  1.00  0.00            
ATOM      5  C3  BCD     1      13.660  22.150  24.020  1.00  0.00            
ATOM      6  O3  BCD     1      12.750  21.320  24.750  1.00  0.00            
ATOM      7  C4  BCD     1      13.120  22.620  22.680  1.00  0.00            
ATOM      8  C5  BCD     1      14.030  23.670  21.930  1.00  0.00            
ATOM      9  O4  BCD     1      14.200  24.760  22.880  1.00  0.00            
ATOM     10  C6  BCD     1      13.340  24.250  20.670  1.00  0.00            
ATOM     11  O5  BCD     1      11.940  24.520  20.810  1.00  0.00            
ATOM     12  H1  BCD     1      15.170  25.170  24.640  1.00  0.00            
ATOM     13  H2  BCD     1      13.290  23.890  25.240  1.00  0.00            
ATOM     14  H3  BCD     1      14.500  22.400  26.600  1.00  0.00            
ATOM     15  H4  BCD     1      14.610  21.650  23.800  1.00  0.00            
ATOM     16  H5  BCD     1      12.340  20.750  24.090  1.00  0.00            
ATOM     17  H6  BCD     1      12.140  23.090  22.830  1.00  0.00            
ATOM     18  H7  BCD     1      14.990  23.220  21.680  1.00  0.00            
ATOM     19  H8  BCD     1      13.760  25.230  20.420  1.00  0.00            
ATOM     20  H9  BCD     1      13.460  23.530  19.840  1.00  0.00            
ATOM     21  H10 BCD     1      11.830  25.290  20.240  1.00  0.00            
ATOM     22  C7  BCD     1      20.130  24.750  24.490  1.00  0.00            
ATOM     23  O6  BCD     1      20.640  23.390  24.680  1.00  0.00            
ATOM     24  C8  BCD     1      19.100  25.070  25.610  1.00  0.00            
ATOM     25  O7  BCD     1      19.630  24.790  26.880  1.00  0.00            
ATOM     26  C9  BCD     1      17.810  24.370  25.330  1.00  0.00            
ATOM     27  O8  BCD     1      16.820  24.870  26.300  1.00  0.00            
ATOM     28  C10 BCD     1      17.320  24.580  23.900  1.00  0.00            
ATOM     29  C11 BCD     1      18.390  24.190  22.970  1.00  0.00            
ATOM     30  O9  BCD     1      19.570  24.970  23.220  1.00  0.00            
ATOM     31  C12 BCD     1      18.070  24.370  21.460  1.00  0.00            
ATOM     32  O10 BCD     1      17.730  25.710  21.260  1.00  0.00            
ATOM     33  H11 BCD     1      21.000  25.410  24.490  1.00  0.00            
ATOM     34  H12 BCD     1      18.860  26.140  25.530  1.00  0.00            
ATOM     35  H13 BCD     1      18.910  25.080  27.450  1.00  0.00            
ATOM     36  H14 BCD     1      18.020  23.310  25.520  1.00  0.00            
ATOM     37  H15 BCD     1      16.120  24.220  26.380  1.00  0.00            
ATOM     38  H16 BCD     1      16.980  25.600  23.720  1.00  0.00            
ATOM     39  H17 BCD     1      18.650  23.140  23.160  1.00  0.00            
ATOM     40  H18 BCD     1      18.860  23.940  20.830  1.00  0.00            
ATOM     41  H19 BCD     1      17.180  23.760  21.250  1.00  0.00            
ATOM     42  H20 BCD     1      17.610  25.780  20.300  1.00  0.00            
ATOM     43  C13 BCD     1      24.020  21.050  24.400  1.00  0.00            
ATOM     44  O11 BCD     1      23.170  19.950  24.100  1.00  0.00            
ATOM     45  C14 BCD     1      23.650  21.540  25.780  1.00  0.00            
ATOM     46  O12 BCD     1      23.860  20.540  26.820  1.00  0.00            
ATOM     47  C15 BCD     1      22.220  22.090  25.890  1.00  0.00            
ATOM     48  O13 BCD     1      21.920  22.760  27.130  1.00  0.00            
ATOM     49  C16 BCD     1      22.000  23.140  24.720  1.00  0.00            
ATOM     50  C17 BCD     1      22.440  22.600  23.350  1.00  0.00            
ATOM     51  O14 BCD     1      23.720  22.020  23.420  1.00  0.00            
ATOM     52  C18 BCD     1      22.290  23.620  22.240  1.00  0.00            
ATOM     53  O15 BCD     1      23.070  24.770  22.480  1.00  0.00            
ATOM     54  H21 BCD     1      25.070  20.770  24.440  1.00  0.00            
ATOM     55  H22 BCD     1      24.230  22.400  26.130  1.00  0.00            
ATOM     56  H23 BCD     1      23.470  20.750  27.670  1.00  0.00            
ATOM     57  H24 BCD     1      21.560  21.240  25.660  1.00  0.00            
ATOM     58  H25 BCD     1      21.100  23.240  27.000  1.00  0.00            
ATOM     59  H26 BCD     1      22.510  24.080  24.980  1.00  0.00            
ATOM     60  H27 BCD     1      21.750  21.810  23.010  1.00  0.00            
ATOM     61  H28 BCD     1      22.640  23.150  21.320  1.00  0.00            
ATOM     62  H29 BCD     1      21.250  23.930  22.040  1.00  0.00            
ATOM     63  H30 BCD     1      22.950  25.180  21.620  1.00  0.00            
ATOM     64  C19 BCD     1      23.280  16.040  23.150  1.00  0.00            
ATOM     65  O16 BCD     1      21.900  16.240  22.810  1.00  0.00            
ATOM     66  C20 BCD     1      23.460  16.290  24.620  1.00  0.00            
ATOM     67  O17 BCD     1      22.730  15.350  25.330  1.00  0.00            
ATOM     68  C21 BCD     1      23.150  17.740  24.950  1.00  0.00            
ATOM     69  O18 BCD     1      23.620  17.970  26.280  1.00  0.00            
ATOM     70  C22 BCD     1      23.870  18.720  23.950  1.00  0.00            
ATOM     71  C23 BCD     1      23.710  18.290  22.530  1.00  0.00            
ATOM     72  O19 BCD     1      24.050  16.920  22.360  1.00  0.00            
ATOM     73  C24 BCD     1      24.550  19.100  21.630  1.00  0.00            
ATOM     74  O20 BCD     1      25.930  19.030  21.940  1.00  0.00            
ATOM     75  H31 BCD     1      23.500  15.000  22.870  1.00  0.00            
ATOM     76  H32 BCD     1      24.510  16.080  24.840  1.00  0.00            
ATOM     77  H33 BCD     1      22.980  15.390  26.260  1.00  0.00            
ATOM     78  H34 BCD     1      22.060  17.790  24.840  1.00  0.00            
ATOM     79  H35 BCD     1      23.590  18.900  26.490  1.00  0.00            
ATOM     80  H36 BCD     1      24.940  18.810  24.170  1.00  0.00            
ATOM     81  H37 BCD     1      22.660  18.380  22.220  1.00  0.00            
ATOM     82  H38 BCD     1      24.290  18.750  20.620  1.00  0.00            
ATOM     83  H39 BCD     1      24.240  20.150  21.590  1.00  0.00            
ATOM     84  H40 BCD     1      26.060  18.110  22.180  1.00  0.00            
ATOM     85  C25 BCD     1      18.800  14.710  20.580  1.00  0.00            
ATOM     86  O21 BCD     1      18.030  15.890  20.850  1.00  0.00            
ATOM     87  C26 BCD     1      19.200  14.010  21.840  1.00  0.00            
ATOM     88  O22 BCD     1      18.070  13.570  22.460  1.00  0.00            
ATOM     89  C27 BCD     1      20.050  14.840  22.830  1.00  0.00            
ATOM     90  O23 BCD     1      20.530  14.160  24.060  1.00  0.00            
ATOM     91  C28 BCD     1      21.210  15.330  22.020  1.00  0.00            
ATOM     92  C29 BCD     1      20.910  15.990  20.700  1.00  0.00            
ATOM     93  O24 BCD     1      20.020  15.110  19.990  1.00  0.00            
ATOM     94  C30 BCD     1      22.130  16.360  19.840  1.00  0.00            
ATOM     95  O25 BCD     1      22.760  15.190  19.430  1.00  0.00            
ATOM     96  H41 BCD     1      18.280  13.980  19.960  1.00  0.00            
ATOM     97  H42 BCD     1      19.780  13.120  21.550  1.00  0.00            
ATOM     98  H43 BCD     1      18.470  13.450  23.330  1.00  0.00            
ATOM     99  H44 BCD     1      19.440  15.730  23.040  1.00  0.00            
ATOM    100  H45 BCD     1      21.250  14.650  24.470  1.00  0.00            
ATOM    101  H46 BCD     1      21.830  14.490  21.700  1.00  0.00            
ATOM    102  H47 BCD     1      20.340  16.900  20.890  1.00  0.00            
ATOM    103  H48 BCD     1      21.790  16.920  18.960  1.00  0.00            
ATOM    104  H49 BCD     1      22.840  17.100  20.240  1.00  0.00            
ATOM    105  H50 BCD     1      22.170  14.830  18.760  1.00  0.00            
ATOM    106  C31 BCD     1      14.490  17.380  18.950  1.00  0.00            
ATOM    107  O26 BCD     1      14.280  18.210  20.040  1.00  0.00            
ATOM    108  C32 BCD     1      14.420  15.940  19.520  1.00  0.00            
ATOM    109  O27 BCD     1      13.180  15.680  20.180  1.00  0.00            
ATOM    110  C33 BCD     1      15.620  15.670  20.510  1.00  0.00            
ATOM    111  C34 BCD     1      16.970  16.050  19.870  1.00  0.00            
ATOM    112  C35 BCD     1      16.880  17.500  19.430  1.00  0.00            
ATOM    113  O28 BCD     1      15.800  17.560  18.450  1.00  0.00            
ATOM    114  C36 BCD     1      18.160  18.050  18.750  1.00  0.00            
ATOM    115  O29 BCD     1      18.060  19.440  18.450  1.00  0.00            
ATOM    116  O30 BCD     1      15.700  14.300  20.950  1.00  0.00            
ATOM    117  H51 BCD     1      13.700  17.480  18.200  1.00  0.00            
ATOM    118  H52 BCD     1      14.590  15.220  18.710  1.00  0.00            
ATOM    119  H53 BCD     1      12.510  15.620  19.490  1.00  0.00            
ATOM    120  H54 BCD     1      15.580  16.380  21.350  1.00  0.00            
ATOM    121  H55 BCD     1      16.490  14.220  21.490  1.00  0.00            
ATOM    122  H56 BCD     1      16.970  15.360  19.020  1.00  0.00            
ATOM    123  H57 BCD     1      16.610  18.100  20.310  1.00  0.00            
ATOM    124  H58 BCD     1      19.020  17.820  19.390  1.00  0.00            
ATOM    125  H59 BCD     1      18.270  17.460  17.830  1.00  0.00            
ATOM    126  H60 BCD     1      18.830  19.810  18.020  1.00  0.00            
ATOM    127  C37 BCD     1      11.880  21.210  21.240  1.00  0.00            
ATOM    128  O31 BCD     1      13.160  21.420  21.920  1.00  0.00            
ATOM    129  C38 BCD     1      11.450  19.830  21.690  1.00  0.00            
ATOM    130  O32 BCD     1      11.060  19.960  23.050  1.00  0.00            
ATOM    131  C39 BCD     1      12.550  18.770  21.490  1.00  0.00            
ATOM    132  O33 BCD     1      12.170  17.470  21.990  1.00  0.00            
ATOM    133  C40 BCD     1      13.020  18.860  20.060  1.00  0.00            
ATOM    134  C41 BCD     1      13.280  20.310  19.490  1.00  0.00            
ATOM    135  O34 BCD     1      12.100  21.070  19.840  1.00  0.00            
ATOM    136  C42 BCD     1      13.500  20.330  17.950  1.00  0.00            
ATOM    137  O35 BCD     1      13.680  21.690  17.560  1.00  0.00            
ATOM    138  H61 BCD     1      11.070  21.920  21.420  1.00  0.00            
ATOM    139  H62 BCD     1      10.540  19.530  21.150  1.00  0.00            
ATOM    140  H63 BCD     1      10.400  19.310  23.310  1.00  0.00            
ATOM    141  H64 BCD     1      13.380  19.030  22.150  1.00  0.00            
ATOM    142  H65 BCD     1      12.710  16.820  21.550  1.00  0.00            
ATOM    143  H66 BCD     1      12.170  18.420  19.520  1.00  0.00            
ATOM    144  H67 BCD     1      14.190  20.760  19.930  1.00  0.00            
ATOM    145  H68 BCD     1      14.390  19.740  17.720  1.00  0.00            
ATOM    146  H69 BCD     1      12.650  19.980  17.360  1.00  0.00            
ATOM    147  H70 BCD     1      13.600  21.640  16.610  1.00  0.00            
ATOM    148  O1  GE3     2      13.760  17.800  25.000  1.00  0.00            
ATOM    149  C1  GE3     2      14.850  17.840  24.450  1.00  0.00            
ATOM    150  C2  GE3     2      15.720  16.560  24.380  1.00  0.00            
ATOM    151  N1  GE3     2      17.080  16.720  24.960  1.00  0.00            
ATOM    152  C3  GE3     2      17.800  17.770  24.760  1.00  0.00            
ATOM    153  C4  GE3     2      18.830  18.220  25.700  1.00  0.00            
ATOM    154  C5  GE3     2      19.750  17.260  26.190  1.00  0.00            
ATOM    155  C6  GE3     2      20.620  17.630  27.220  1.00  0.00            
ATOM    156  C7  GE3     2      20.640  18.970  27.710  1.00  0.00            
ATOM    157  C8  GE3     2      19.750  19.910  27.210  1.00  0.00            
ATOM    158  C9  GE3     2      18.880  19.560  26.170  1.00  0.00            
ATOM    159  Cl1 GE3     2      17.480  20.630  25.940  1.00  0.00            
ATOM    160  C10 GE3     2      17.770  18.630  23.540  1.00  0.00            
ATOM    161  C11 GE3     2      18.920  18.900  22.790  1.00  0.00            
ATOM    162  C12 GE3     2      18.950  19.950  21.850  1.00  0.00            
ATOM    163  N2  GE3     2      20.190  20.340  21.050  1.00  0.00            
ATOM    164  O2  GE3     2      20.900  19.400  20.640  1.00  0.00            
ATOM    165  O3  GE3     2      20.330  21.440  20.670  1.00  0.00            
ATOM    166  C13 GE3     2      17.700  20.670  21.560  1.00  0.00            
ATOM    167  C14 GE3     2      16.560  20.240  22.260  1.00  0.00            
ATOM    168  C15 GE3     2      16.550  19.200  23.170  1.00  0.00            
ATOM    169  N3  GE3     2      15.350  19.020  23.920  1.00  0.00            
ATOM    170  H1  GE3     2      15.790  16.250  23.330  1.00  0.00            
ATOM    171  H2  GE3     2      15.100  15.780  24.850  1.00  0.00            
ATOM    172  H3  GE3     2      19.700  16.230  25.850  1.00  0.00            
ATOM    173  H4  GE3     2      21.260  16.930  27.750  1.00  0.00            
ATOM    174  H5  GE3     2      21.240  19.170  28.590  1.00  0.00            
ATOM    175  H6  GE3     2      19.770  20.890  27.690  1.00  0.00            
ATOM    176  H7  GE3     2      19.870  18.470  23.090  1.00  0.00            
ATOM    177  H8  GE3     2      17.610  21.400  20.770  1.00  0.00            
ATOM    178  H9  GE3     2      15.650  20.800  22.100  1.00  0.00            
ATOM    179  H10 GE3     2      14.770  19.840  24.020  1.00  0.00            
TER
ENDMDL
MODEL        1
ATOM      1  C1  BCD     1      11.410  30.400  13.270  1.00  0.00            
ATOM      2  O1  BCD     1      12.250  31.440  13.660  1.00  0.00            
ATOM      3  C2  BCD     1      10.550  30.890  12.110  1.00  0.00            
ATOM      4  O2  BCD     1      11.430  31.260  11.050  1.00  0.00            
ATOM      5  C3  BCD     1       9.670  32.080  12.540  1.00  0.00            
ATOM      6  O3  BCD     1       8.800  32.420  11.440  1.00  0.00            
ATOM      7  C4  BCD     1       8.860  31.720  13.790  1.00  0.00            
ATOM      8  C5  BCD     1       9.780  31.040  14.930  1.00  0.00            
ATOM      9  O4  BCD     1      10.590  30.000  14.350  1.00  0.00            
ATOM     10  C6  BCD     1       8.910  30.600  16.110  1.00  0.00            
ATOM     11  O5  BCD     1       8.060  29.500  15.710  1.00  0.00            
ATOM     12  H1  BCD     1      11.910  29.430  13.130  1.00  0.00            
ATOM     13  H2  BCD     1       9.930  30.070  11.720  1.00  0.00            
ATOM     14  H3  BCD     1      10.890  31.480  10.290  1.00  0.00            
ATOM     15  H4  BCD     1      10.390  32.850  12.840  1.00  0.00            
ATOM     16  H5  BCD     1       8.680  33.380  11.440  1.00  0.00            
ATOM     17  H6  BCD     1       8.090  31.000  13.510  1.00  0.00            
ATOM     18  H7  BCD     1      10.510  31.720  15.390  1.00  0.00            
ATOM     19  H8  BCD     1       9.570  30.270  16.920  1.00  0.00            
ATOM     20  H9  BCD     1       8.400  31.470  16.560  1.00  0.00            
ATOM     21  H10 BCD     1       7.840  28.990  16.500  1.00  0.00            
ATOM     22  C7  BCD     1      16.210  32.360  14.320  1.00  0.00            
ATOM     23  O6  BCD     1      15.740  33.170  15.380  1.00  0.00            
ATOM     24  C8  BCD     1      15.650  32.830  12.980  1.00  0.00            
ATOM     25  O7  BCD     1      15.970  34.150  12.880  1.00  0.00            
ATOM     26  C9  BCD     1      14.170  32.580  12.930  1.00  0.00            
ATOM     27  O8  BCD     1      13.690  32.850  11.540  1.00  0.00            
ATOM     28  C10 BCD     1      13.640  31.250  13.370  1.00  0.00            
ATOM     29  C11 BCD     1      14.360  30.740  14.590  1.00  0.00            
ATOM     30  O9  BCD     1      15.800  30.960  14.490  1.00  0.00            
ATOM     31  C12 BCD     1      13.990  29.260  14.970  1.00  0.00            
ATOM     32  O10 BCD     1      14.840  28.910  16.080  1.00  0.00            
ATOM     33  H11 BCD     1      17.300  32.360  14.400  1.00  0.00            
ATOM     34  H12 BCD     1      16.270  32.310  12.240  1.00  0.00            
ATOM     35  H13 BCD     1      15.590  34.450  12.050  1.00  0.00            
ATOM     36  H14 BCD     1      13.640  33.250  13.620  1.00  0.00            
ATOM     37  H15 BCD     1      12.930  32.310  11.340  1.00  0.00            
ATOM     38  H16 BCD     1      13.830  30.520  12.570  1.00  0.00            
ATOM     39  H17 BCD     1      14.030  31.340  15.440  1.00  0.00            
ATOM     40  H18 BCD     1      12.910  29.160  15.090  1.00  0.00            
ATOM     41  H19 BCD     1      14.210  28.600  14.120  1.00  0.00            
ATOM     42  H20 BCD     1      15.770  29.070  15.900  1.00  0.00            
ATOM     43  C13 BCD     1      16.690  35.110  18.790  1.00  0.00            
ATOM     44  O11 BCD     1      15.270  35.230  19.010  1.00  0.00            
ATOM     45  C14 BCD     1      17.090  35.880  17.530  1.00  0.00            
ATOM     46  O12 BCD     1      16.780  37.300  17.660  1.00  0.00            
ATOM     47  C15 BCD     1      16.540  35.170  16.290  1.00  0.00            
ATOM     48  O13 BCD     1      17.010  35.590  15.020  1.00  0.00            
ATOM     49  C16 BCD     1      16.710  33.620  16.280  1.00  0.00            
ATOM     50  C17 BCD     1      16.310  33.020  17.630  1.00  0.00            
ATOM     51  O14 BCD     1      17.010  33.710  18.740  1.00  0.00            
ATOM     52  C18 BCD     1      16.670  31.530  17.760  1.00  0.00            
ATOM     53  O15 BCD     1      18.080  31.380  17.460  1.00  0.00            
ATOM     54  H21 BCD     1      17.260  35.480  19.660  1.00  0.00            
ATOM     55  H22 BCD     1      18.160  35.710  17.670  1.00  0.00            
ATOM     56  H23 BCD     1      17.010  37.680  16.810  1.00  0.00            
ATOM     57  H24 BCD     1      15.470  35.400  16.340  1.00  0.00            
ATOM     58  H25 BCD     1      16.480  35.090  14.400  1.00  0.00            
ATOM     59  H26 BCD     1      17.740  33.310  16.030  1.00  0.00            
ATOM     60  H27 BCD     1      15.250  33.260  17.780  1.00  0.00            
ATOM     61  H28 BCD     1      16.500  31.220  18.800  1.00  0.00            
ATOM     62  H29 BCD     1      16.020  30.960  17.080  1.00  0.00            
ATOM     63  H30 BCD     1      18.220  30.500  17.100  1.00  0.00            
ATOM     64  C19 BCD     1      12.640  35.930  22.130  1.00  0.00            
ATOM     65  O16 BCD     1      11.480  35.370  21.510  1.00  0.00            
ATOM     66  C20 BCD     1      13.200  37.210  21.440  1.00  0.00            
ATOM     67  O17 BCD     1      12.260  38.200  21.230  1.00  0.00            
ATOM     68  C21 BCD     1      13.920  36.840  20.110  1.00  0.00            
ATOM     69  O18 BCD     1      14.700  37.910  19.550  1.00  0.00            
ATOM     70  C22 BCD     1      14.830  35.630  20.290  1.00  0.00            
ATOM     71  C23 BCD     1      14.120  34.460  20.980  1.00  0.00            
ATOM     72  O19 BCD     1      13.610  34.960  22.220  1.00  0.00            
ATOM     73  C24 BCD     1      15.010  33.200  21.250  1.00  0.00            
ATOM     74  O20 BCD     1      16.220  33.580  21.870  1.00  0.00            
ATOM     75  H31 BCD     1      12.440  36.200  23.170  1.00  0.00            
ATOM     76  H32 BCD     1      13.910  37.670  22.140  1.00  0.00            
ATOM     77  H33 BCD     1      12.770  39.020  21.150  1.00  0.00            
ATOM     78  H34 BCD     1      13.080  36.600  19.450  1.00  0.00            
ATOM     79  H35 BCD     1      15.170  37.520  18.810  1.00  0.00            
ATOM     80  H36 BCD     1      15.720  35.900  20.870  1.00  0.00            
ATOM     81  H37 BCD     1      13.320  34.030  20.360  1.00  0.00            
ATOM     82  H38 BCD     1      14.380  32.580  21.900  1.00  0.00            
ATOM     83  H39 BCD     1      14.990  32.660  20.300  1.00  0.00            
ATOM     84  H40 BCD     1      16.070  34.350  22.420  1.00  0.00            
ATOM     85  C25 BCD     1       7.430  34.790  22.460  1.00  0.00            
ATOM     86  O21 BCD     1       7.100  34.730  21.080  1.00  0.00            
ATOM     87  C26 BCD     1       8.010  36.110  22.730  1.00  0.00            
ATOM     88  O22 BCD     1       6.970  37.070  22.560  1.00  0.00            
ATOM     89  C27 BCD     1       9.370  36.420  22.110  1.00  0.00            
ATOM     90  O23 BCD     1       9.820  37.660  22.660  1.00  0.00            
ATOM     91  C28 BCD     1      10.320  35.260  22.330  1.00  0.00            
ATOM     92  C29 BCD     1       9.620  33.990  21.950  1.00  0.00            
ATOM     93  O24 BCD     1       8.470  33.830  22.740  1.00  0.00            
ATOM     94  C30 BCD     1      10.490  32.760  22.150  1.00  0.00            
ATOM     95  O25 BCD     1       9.710  31.630  21.710  1.00  0.00            
ATOM     96  H41 BCD     1       6.560  34.570  23.090  1.00  0.00            
ATOM     97  H42 BCD     1       8.250  36.070  23.800  1.00  0.00            
ATOM     98  H43 BCD     1       7.200  37.760  23.190  1.00  0.00            
ATOM     99  H44 BCD     1       9.170  36.630  21.050  1.00  0.00            
ATOM    100  H45 BCD     1      10.610  37.870  22.150  1.00  0.00            
ATOM    101  H46 BCD     1      10.620  35.260  23.390  1.00  0.00            
ATOM    102  H47 BCD     1       9.290  33.940  20.910  1.00  0.00            
ATOM    103  H48 BCD     1      11.300  32.990  21.440  1.00  0.00            
ATOM    104  H49 BCD     1      10.950  32.620  23.140  1.00  0.00            
ATOM    105  H50 BCD     1      10.180  30.860  22.040  1.00  0.00            
ATOM    106  C31 BCD     1       4.340  33.580  18.460  1.00  0.00            
ATOM    107  O26 BCD     1       5.490  33.580  17.590  1.00  0.00            
ATOM    108  C32 BCD     1       4.180  35.020  19.020  1.00  0.00            
ATOM    109  O27 BCD     1       3.900  35.930  17.920  1.00  0.00            
ATOM    110  C33 BCD     1       5.370  35.410  19.830  1.00  0.00            
ATOM    111  C34 BCD     1       5.720  34.310  20.820  1.00  0.00            
ATOM    112  C35 BCD     1       5.650  32.870  20.290  1.00  0.00            
ATOM    113  O28 BCD     1       4.440  32.650  19.540  1.00  0.00            
ATOM    114  C36 BCD     1       5.820  31.770  21.380  1.00  0.00            
ATOM    115  O29 BCD     1       4.760  31.910  22.400  1.00  0.00            
ATOM    116  O30 BCD     1       5.000  36.590  20.580  1.00  0.00            
ATOM    117  H51 BCD     1       3.530  33.250  17.800  1.00  0.00            
ATOM    118  H52 BCD     1       3.270  34.950  19.640  1.00  0.00            
ATOM    119  H53 BCD     1       4.660  35.770  17.360  1.00  0.00            
ATOM    120  H54 BCD     1       6.210  35.520  19.130  1.00  0.00            
ATOM    121  H55 BCD     1       5.620  36.620  21.320  1.00  0.00            
ATOM    122  H56 BCD     1       5.080  34.440  21.700  1.00  0.00            
ATOM    123  H57 BCD     1       6.490  32.810  19.600  1.00  0.00            
ATOM    124  H58 BCD     1       5.730  30.870  20.760  1.00  0.00            
ATOM    125  H59 BCD     1       6.820  31.900  21.810  1.00  0.00            
ATOM    126  H60 BCD     1       3.910  31.600  22.070  1.00  0.00            
ATOM    127  C37 BCD     1       6.890  33.290  13.850  1.00  0.00            
ATOM    128  O31 BCD     1       8.260  32.880  14.390  1.00  0.00            
ATOM    129  C38 BCD     1       6.440  34.740  14.250  1.00  0.00            
ATOM    130  O32 BCD     1       7.350  35.750  13.550  1.00  0.00            
ATOM    131  C39 BCD     1       6.450  34.720  15.750  1.00  0.00            
ATOM    132  O33 BCD     1       6.070  36.040  16.180  1.00  0.00            
ATOM    133  C40 BCD     1       5.380  33.690  16.210  1.00  0.00            
ATOM    134  C41 BCD     1       5.760  32.320  15.660  1.00  0.00            
ATOM    135  O34 BCD     1       5.940  32.380  14.270  1.00  0.00            
ATOM    136  C42 BCD     1       4.650  31.290  16.070  1.00  0.00            
ATOM    137  O35 BCD     1       3.330  31.670  15.680  1.00  0.00            
ATOM    138  H61 BCD     1       6.740  33.180  12.780  1.00  0.00            
ATOM    139  H62 BCD     1       5.410  34.980  13.950  1.00  0.00            
ATOM    140  H63 BCD     1       7.990  35.340  12.970  1.00  0.00            
ATOM    141  H64 BCD     1       7.430  34.430  16.140  1.00  0.00            
ATOM    142  H65 BCD     1       6.470  36.630  15.540  1.00  0.00            
ATOM    143  H66 BCD     1       4.380  34.070  15.980  1.00  0.00            
ATOM    144  H67 BCD     1       6.730  32.080  16.110  1.00  0.00            
ATOM    145  H68 BCD     1       4.910  30.320  15.620  1.00  0.00            
ATOM    146  H69 BCD     1       4.730  31.140  17.150  1.00  0.00            
ATOM    147  H70 BCD     1       3.090  31.100  14.940  1.00  0.00            
ATOM    148  O1  GE3     2       7.850  38.560  18.310  1.00  0.00            
ATOM    149  C1  GE3     2       8.820  37.840  18.180  1.00  0.00            
ATOM    150  C2  GE3     2      10.280  38.170  18.700  1.00  0.00            
ATOM    151  N1  GE3     2      11.400  37.860  17.700  1.00  0.00            
ATOM    152  C3  GE3     2      11.320  36.800  16.920  1.00  0.00            
ATOM    153  C4  GE3     2      12.310  36.650  15.830  1.00  0.00            
ATOM    154  C5  GE3     2      13.490  37.420  15.790  1.00  0.00            
ATOM    155  C6  GE3     2      14.400  37.380  14.690  1.00  0.00            
ATOM    156  C7  GE3     2      14.060  36.550  13.600  1.00  0.00            
ATOM    157  C8  GE3     2      12.900  35.700  13.650  1.00  0.00            
ATOM    158  C9  GE3     2      11.980  35.830  14.720  1.00  0.00            
ATOM    159  Cl1 GE3     2      10.420  35.030  14.610  1.00  0.00            
ATOM    160  C10 GE3     2      10.800  35.530  17.500  1.00  0.00            
ATOM    161  C11 GE3     2      11.610  34.410  17.750  1.00  0.00            
ATOM    162  C12 GE3     2      11.130  33.250  18.320  1.00  0.00            
ATOM    163  N2  GE3     2      11.940  31.910  18.380  1.00  0.00            
ATOM    164  O2  GE3     2      11.340  30.860  18.320  1.00  0.00            
ATOM    165  O3  GE3     2      13.120  31.970  18.180  1.00  0.00            
ATOM    166  C13 GE3     2       9.760  33.250  18.650  1.00  0.00            
ATOM    167  C14 GE3     2       8.880  34.270  18.210  1.00  0.00            
ATOM    168  C15 GE3     2       9.420  35.460  17.750  1.00  0.00            
ATOM    169  N3  GE3     2       8.600  36.620  17.610  1.00  0.00            
ATOM    170  H1  GE3     2      10.350  37.580  19.630  1.00  0.00            
ATOM    171  H2  GE3     2      10.270  39.240  18.900  1.00  0.00            
ATOM    172  H3  GE3     2      13.700  38.120  16.580  1.00  0.00            
ATOM    173  H4  GE3     2      15.310  37.970  14.730  1.00  0.00            
ATOM    174  H5  GE3     2      14.740  36.440  12.770  1.00  0.00            
ATOM    175  H6  GE3     2      12.780  35.080  12.760  1.00  0.00            
ATOM    176  H7  GE3     2      12.640  34.380  17.400  1.00  0.00            
ATOM    177  H8  GE3     2       9.290  32.370  19.080  1.00  0.00            
ATOM    178  H9  GE3     2       7.820  34.150  18.430  1.00  0.00            
ATOM    179  H10 GE3     2       7.610  36.570  17.410  1.00  0.00            
TER
ENDMDL
MODEL        1
ATOM      1  C1  BCD     1      18.580  16.440  19.020  1.00  0.00            
ATOM      2  O1  BCD     1      18.880  17.620  19.860  1.00  0.00            
ATOM      3  C2  BCD     1      19.040  16.550  17.560  1.00  0.00            
ATOM      4  O2  BCD     1      20.480  16.850  17.510  1.00  0.00            
ATOM      5  C3  BCD     1      18.200  17.540  16.800  1.00  0.00            
ATOM      6  O3  BCD     1      18.570  17.460  15.370  1.00  0.00            
ATOM      7  C4  BCD     1      16.750  17.360  17.070  1.00  0.00            
ATOM      8  C5  BCD     1      16.350  17.190  18.550  1.00  0.00            
ATOM      9  O4  BCD     1      17.160  16.210  19.220  1.00  0.00            
ATOM     10  C6  BCD     1      14.810  16.950  18.760  1.00  0.00            
ATOM     11  O5  BCD     1      14.530  16.670  20.130  1.00  0.00            
ATOM     12  H1  BCD     1      19.150  15.570  19.370  1.00  0.00            
ATOM     13  H2  BCD     1      18.840  15.570  17.110  1.00  0.00            
ATOM     14  H3  BCD     1      20.840  16.430  16.720  1.00  0.00            
ATOM     15  H4  BCD     1      18.490  18.560  17.060  1.00  0.00            
ATOM     16  H5  BCD     1      17.910  18.050  14.990  1.00  0.00            
ATOM     17  H6  BCD     1      16.400  16.520  16.450  1.00  0.00            
ATOM     18  H7  BCD     1      16.640  18.180  18.910  1.00  0.00            
ATOM     19  H8  BCD     1      14.180  17.790  18.430  1.00  0.00            
ATOM     20  H9  BCD     1      14.450  16.080  18.200  1.00  0.00            
ATOM     21  H10 BCD     1      15.420  16.470  20.410  1.00  0.00            
ATOM     22  C7  BCD     1      20.740  18.610  23.470  1.00  0.00            
ATOM     23  O6  BCD     1      20.650  20.010  23.290  1.00  0.00            
ATOM     24  C8  BCD     1      21.590  17.950  22.360  1.00  0.00            
ATOM     25  O7  BCD     1      22.900  18.590  22.400  1.00  0.00            
ATOM     26  C9  BCD     1      20.890  18.060  21.010  1.00  0.00            
ATOM     27  O8  BCD     1      21.640  17.560  19.940  1.00  0.00            
ATOM     28  C10 BCD     1      19.480  17.540  21.090  1.00  0.00            
ATOM     29  C11 BCD     1      18.770  18.260  22.190  1.00  0.00            
ATOM     30  O9  BCD     1      19.380  18.000  23.420  1.00  0.00            
ATOM     31  C12 BCD     1      17.270  17.840  22.240  1.00  0.00            
ATOM     32  O10 BCD     1      16.960  16.420  22.700  1.00  0.00            
ATOM     33  H11 BCD     1      21.110  18.430  24.490  1.00  0.00            
ATOM     34  H12 BCD     1      21.720  16.910  22.680  1.00  0.00            
ATOM     35  H13 BCD     1      23.260  18.420  21.530  1.00  0.00            
ATOM     36  H14 BCD     1      20.710  19.100  20.710  1.00  0.00            
ATOM     37  H15 BCD     1      21.110  17.380  19.160  1.00  0.00            
ATOM     38  H16 BCD     1      19.480  16.470  21.340  1.00  0.00            
ATOM     39  H17 BCD     1      18.830  19.330  21.970  1.00  0.00            
ATOM     40  H18 BCD     1      16.710  18.510  22.920  1.00  0.00            
ATOM     41  H19 BCD     1      16.870  17.930  21.220  1.00  0.00            
ATOM     42  H20 BCD     1      17.360  16.250  23.560  1.00  0.00            
ATOM     43  C13 BCD     1      20.880  23.580  25.490  1.00  0.00            
ATOM     44  O11 BCD     1      20.130  24.150  24.490  1.00  0.00            
ATOM     45  C14 BCD     1      22.210  23.040  24.860  1.00  0.00            
ATOM     46  O12 BCD     1      22.970  24.150  24.310  1.00  0.00            
ATOM     47  C15 BCD     1      21.920  21.880  23.840  1.00  0.00            
ATOM     48  O13 BCD     1      23.110  21.250  23.400  1.00  0.00            
ATOM     49  C16 BCD     1      20.970  20.830  24.440  1.00  0.00            
ATOM     50  C17 BCD     1      19.720  21.450  25.040  1.00  0.00            
ATOM     51  O14 BCD     1      20.170  22.490  26.040  1.00  0.00            
ATOM     52  C18 BCD     1      18.940  20.340  25.810  1.00  0.00            
ATOM     53  O15 BCD     1      19.730  19.730  26.810  1.00  0.00            
ATOM     54  H21 BCD     1      21.060  24.260  26.340  1.00  0.00            
ATOM     55  H22 BCD     1      22.820  22.650  25.680  1.00  0.00            
ATOM     56  H23 BCD     1      23.750  23.770  23.890  1.00  0.00            
ATOM     57  H24 BCD     1      21.370  22.340  23.010  1.00  0.00            
ATOM     58  H25 BCD     1      23.060  20.380  22.990  1.00  0.00            
ATOM     59  H26 BCD     1      21.480  20.250  25.220  1.00  0.00            
ATOM     60  H27 BCD     1      19.010  21.860  24.300  1.00  0.00            
ATOM     61  H28 BCD     1      18.130  20.810  26.380  1.00  0.00            
ATOM     62  H29 BCD     1      18.640  19.510  25.160  1.00  0.00            
ATOM     63  H30 BCD     1      19.230  19.190  27.430  1.00  0.00            
ATOM     64  C19 BCD     1      18.450  27.720  23.150  1.00  0.00            
ATOM     65  O16 BCD     1      18.440  27.090  21.890  1.00  0.00            
ATOM     66  C20 BCD     1      19.840  27.850  23.720  1.00  0.00            
ATOM     67  O17 BCD     1      20.680  28.780  23.020  1.00  0.00            
ATOM     68  C21 BCD     1      20.440  26.440  24.000  1.00  0.00            
ATOM     69  O18 BCD     1      21.650  26.530  24.740  1.00  0.00            
ATOM     70  C22 BCD     1      19.530  25.450  24.790  1.00  0.00            
ATOM     71  C23 BCD     1      18.120  25.490  24.200  1.00  0.00            
ATOM     72  O19 BCD     1      17.670  26.880  24.000  1.00  0.00            
ATOM     73  C24 BCD     1      17.190  24.680  24.990  1.00  0.00            
ATOM     74  O20 BCD     1      17.070  25.130  26.290  1.00  0.00            
ATOM     75  H31 BCD     1      17.940  28.690  23.060  1.00  0.00            
ATOM     76  H32 BCD     1      19.650  28.240  24.730  1.00  0.00            
ATOM     77  H33 BCD     1      21.330  29.020  23.690  1.00  0.00            
ATOM     78  H34 BCD     1      20.690  26.010  23.030  1.00  0.00            
ATOM     79  H35 BCD     1      22.180  25.770  24.510  1.00  0.00            
ATOM     80  H36 BCD     1      19.520  25.640  25.870  1.00  0.00            
ATOM     81  H37 BCD     1      18.040  25.060  23.190  1.00  0.00            
ATOM     82  H38 BCD     1      16.240  24.650  24.450  1.00  0.00            
ATOM     83  H39 BCD     1      17.620  23.670  25.010  1.00  0.00            
ATOM     84  H40 BCD     1      17.380  24.470  26.930  1.00  0.00            
ATOM     85  C25 BCD     1      16.820  27.570  18.150  1.00  0.00            
ATOM     86  O21 BCD     1      16.600  26.200  18.010  1.00  0.00            
ATOM     87  C26 BCD     1      18.310  27.920  18.240  1.00  0.00            
ATOM     88  O22 BCD     1      19.080  27.540  17.090  1.00  0.00            
ATOM     89  C27 BCD     1      18.910  27.360  19.550  1.00  0.00            
ATOM     90  O23 BCD     1      20.300  27.770  19.630  1.00  0.00            
ATOM     91  C28 BCD     1      18.090  27.890  20.760  1.00  0.00            
ATOM     92  C29 BCD     1      16.610  27.530  20.570  1.00  0.00            
ATOM     93  O24 BCD     1      16.130  28.000  19.350  1.00  0.00            
ATOM     94  C30 BCD     1      15.600  28.170  21.590  1.00  0.00            
ATOM     95  O25 BCD     1      15.670  29.540  21.450  1.00  0.00            
ATOM     96  H41 BCD     1      16.300  28.140  17.360  1.00  0.00            
ATOM     97  H42 BCD     1      18.330  29.020  18.330  1.00  0.00            
ATOM     98  H43 BCD     1      19.910  27.190  17.410  1.00  0.00            
ATOM     99  H44 BCD     1      18.890  26.270  19.660  1.00  0.00            
ATOM    100  H45 BCD     1      20.780  27.430  20.390  1.00  0.00            
ATOM    101  H46 BCD     1      18.220  28.980  20.880  1.00  0.00            
ATOM    102  H47 BCD     1      16.510  26.440  20.640  1.00  0.00            
ATOM    103  H48 BCD     1      14.590  27.900  21.270  1.00  0.00            
ATOM    104  H49 BCD     1      15.710  27.880  22.640  1.00  0.00            
ATOM    105  H50 BCD     1      15.820  29.800  20.540  1.00  0.00            
ATOM    106  C31 BCD     1      14.230  23.830  15.490  1.00  0.00            
ATOM    107  O26 BCD     1      14.990  22.690  15.810  1.00  0.00            
ATOM    108  C32 BCD     1      15.230  24.800  14.890  1.00  0.00            
ATOM    109  O27 BCD     1      15.980  24.210  13.790  1.00  0.00            
ATOM    110  C33 BCD     1      16.250  25.320  15.880  1.00  0.00            
ATOM    111  C34 BCD     1      15.570  25.780  17.130  1.00  0.00            
ATOM    112  C35 BCD     1      14.680  24.670  17.690  1.00  0.00            
ATOM    113  O28 BCD     1      13.720  24.310  16.720  1.00  0.00            
ATOM    114  C36 BCD     1      13.970  25.210  18.940  1.00  0.00            
ATOM    115  O29 BCD     1      12.910  24.340  19.390  1.00  0.00            
ATOM    116  O30 BCD     1      16.920  26.480  15.240  1.00  0.00            
ATOM    117  H51 BCD     1      13.450  23.570  14.760  1.00  0.00            
ATOM    118  H52 BCD     1      14.510  25.560  14.570  1.00  0.00            
ATOM    119  H53 BCD     1      16.720  24.830  13.720  1.00  0.00            
ATOM    120  H54 BCD     1      16.980  24.550  16.150  1.00  0.00            
ATOM    121  H55 BCD     1      17.660  26.670  15.820  1.00  0.00            
ATOM    122  H56 BCD     1      14.840  26.540  16.810  1.00  0.00            
ATOM    123  H57 BCD     1      15.310  23.770  17.810  1.00  0.00            
ATOM    124  H58 BCD     1      14.810  25.340  19.640  1.00  0.00            
ATOM    125  H59 BCD     1      13.640  26.230  18.720  1.00  0.00            
ATOM    126  H60 BCD     1      12.410  24.820  20.060  1.00  0.00            
ATOM    127  C37 BCD     1      15.070  18.580  15.820  1.00  0.00            
ATOM    128  O31 BCD     1      16.160  18.640  16.750  1.00  0.00            
ATOM    129  C38 BCD     1      15.540  19.350  14.500  1.00  0.00            
ATOM    130  O32 BCD     1      16.750  18.820  13.940  1.00  0.00            
ATOM    131  C39 BCD     1      15.660  20.840  14.720  1.00  0.00            
ATOM    132  O33 BCD     1      15.810  21.490  13.420  1.00  0.00            
ATOM    133  C40 BCD     1      14.420  21.420  15.360  1.00  0.00            
ATOM    134  C41 BCD     1      13.920  20.600  16.590  1.00  0.00            
ATOM    135  O34 BCD     1      13.850  19.180  16.370  1.00  0.00            
ATOM    136  C42 BCD     1      12.600  21.170  17.060  1.00  0.00            
ATOM    137  O35 BCD     1      11.690  20.860  16.110  1.00  0.00            
ATOM    138  H61 BCD     1      14.860  17.560  15.480  1.00  0.00            
ATOM    139  H62 BCD     1      14.740  19.310  13.750  1.00  0.00            
ATOM    140  H63 BCD     1      16.860  19.210  13.060  1.00  0.00            
ATOM    141  H64 BCD     1      16.540  20.940  15.360  1.00  0.00            
ATOM    142  H65 BCD     1      15.840  22.410  13.680  1.00  0.00            
ATOM    143  H66 BCD     1      13.590  21.600  14.660  1.00  0.00            
ATOM    144  H67 BCD     1      14.710  20.790  17.330  1.00  0.00            
ATOM    145  H68 BCD     1      12.310  20.770  18.040  1.00  0.00            
ATOM    146  H69 BCD     1      12.640  22.260  17.130  1.00  0.00            
ATOM    147  H70 BCD     1      11.170  20.160  16.520  1.00  0.00            
ATOM    148  O1  GE3     2      23.520  23.490  20.330  1.00  0.00            
ATOM    149  C1  GE3     2      22.460  22.850  20.320  1.00  0.00            
ATOM    150  C2  GE3     2      22.280  21.390  19.960  1.00  0.00            
ATOM    151  N1  GE3     2      21.710  21.220  18.570  1.00  0.00            
ATOM    152  C3  GE3     2      20.590  21.760  18.260  1.00  0.00            
ATOM    153  C4  GE3     2      20.230  21.850  16.830  1.00  0.00            
ATOM    154  C5  GE3     2      20.150  20.690  16.090  1.00  0.00            
ATOM    155  C6  GE3     2      19.620  20.650  14.790  1.00  0.00            
ATOM    156  C7  GE3     2      19.220  21.840  14.170  1.00  0.00            
ATOM    157  C8  GE3     2      19.260  23.030  14.940  1.00  0.00            
ATOM    158  C9  GE3     2      19.760  22.980  16.240  1.00  0.00            
ATOM    159  Cl1 GE3     2      19.590  24.430  17.220  1.00  0.00            
ATOM    160  C10 GE3     2      19.560  22.140  19.300  1.00  0.00            
ATOM    161  C11 GE3     2      18.270  21.620  19.310  1.00  0.00            
ATOM    162  C12 GE3     2      17.260  21.980  20.230  1.00  0.00            
ATOM    163  N2  GE3     2      15.900  21.320  20.210  1.00  0.00            
ATOM    164  O2  GE3     2      15.820  20.160  19.880  1.00  0.00            
ATOM    165  O3  GE3     2      15.010  22.090  20.470  1.00  0.00            
ATOM    166  C13 GE3     2      17.690  22.940  21.200  1.00  0.00            
ATOM    167  C14 GE3     2      18.970  23.490  21.280  1.00  0.00            
ATOM    168  C15 GE3     2      19.930  23.120  20.290  1.00  0.00            
ATOM    169  N3  GE3     2      21.300  23.570  20.450  1.00  0.00            
ATOM    170  H1  GE3     2      21.640  20.960  20.740  1.00  0.00            
ATOM    171  H2  GE3     2      23.270  20.920  19.990  1.00  0.00            
ATOM    172  H3  GE3     2      20.510  19.760  16.510  1.00  0.00            
ATOM    173  H4  GE3     2      19.490  19.800  14.120  1.00  0.00            
ATOM    174  H5  GE3     2      18.730  21.800  13.200  1.00  0.00            
ATOM    175  H6  GE3     2      18.980  24.000  14.550  1.00  0.00            
ATOM    176  H7  GE3     2      18.030  20.830  18.590  1.00  0.00            
ATOM    177  H8  GE3     2      16.970  23.210  21.970  1.00  0.00            
ATOM    178  H9  GE3     2      19.300  24.020  22.170  1.00  0.00            
ATOM    179  H10 GE3     2      21.550  24.550  20.570  1.00  0.00            
TER
ENDMDL
MODEL        1
ATOM      1  C1  BCD     1      21.210  15.820  17.410  1.00  0.00            
ATOM      2  O1  BCD     1      21.740  17.080  17.910  1.00  0.00            
ATOM      3  C2  BCD     1      21.510  15.720  15.930  1.00  0.00            
ATOM      4  O2  BCD     1      22.890  15.820  15.730  1.00  0.00            
ATOM      5  C3  BCD     1      20.650  16.690  15.160  1.00  0.00            
ATOM      6  O3  BCD     1      20.800  16.540  13.720  1.00  0.00            
ATOM      7  C4  BCD     1      19.180  16.710  15.470  1.00  0.00            
ATOM      8  C5  BCD     1      18.970  16.710  17.000  1.00  0.00            
ATOM      9  O4  BCD     1      19.850  15.790  17.610  1.00  0.00            
ATOM     10  C6  BCD     1      17.570  16.520  17.570  1.00  0.00            
ATOM     11  O5  BCD     1      17.460  16.850  18.980  1.00  0.00            
ATOM     12  H1  BCD     1      21.600  14.980  18.000  1.00  0.00            
ATOM     13  H2  BCD     1      21.220  14.690  15.690  1.00  0.00            
ATOM     14  H3  BCD     1      22.980  15.860  14.780  1.00  0.00            
ATOM     15  H4  BCD     1      20.950  17.710  15.440  1.00  0.00            
ATOM     16  H5  BCD     1      20.150  17.180  13.410  1.00  0.00            
ATOM     17  H6  BCD     1      18.710  15.780  15.140  1.00  0.00            
ATOM     18  H7  BCD     1      19.260  17.720  17.340  1.00  0.00            
ATOM     19  H8  BCD     1      16.820  17.120  17.050  1.00  0.00            
ATOM     20  H9  BCD     1      17.250  15.480  17.420  1.00  0.00            
ATOM     21  H10 BCD     1      18.000  17.610  19.220  1.00  0.00            
ATOM     22  C7  BCD     1      23.960  18.630  21.040  1.00  0.00            
ATOM     23  O6  BCD     1      23.340  19.940  20.910  1.00  0.00            
ATOM     24  C8  BCD     1      24.650  18.280  19.790  1.00  0.00            
ATOM     25  O7  BCD     1      25.630  19.340  19.560  1.00  0.00            
ATOM     26  C9  BCD     1      23.790  18.080  18.570  1.00  0.00            
ATOM     27  O8  BCD     1      24.560  17.450  17.580  1.00  0.00            
ATOM     28  C10 BCD     1      22.700  17.040  18.990  1.00  0.00            
ATOM     29  C11 BCD     1      21.960  17.490  20.300  1.00  0.00            
ATOM     30  O9  BCD     1      22.960  17.620  21.290  1.00  0.00            
ATOM     31  C12 BCD     1      20.810  16.600  20.710  1.00  0.00            
ATOM     32  O10 BCD     1      21.360  15.280  20.800  1.00  0.00            
ATOM     33  H11 BCD     1      24.660  18.450  21.860  1.00  0.00            
ATOM     34  H12 BCD     1      25.120  17.320  20.050  1.00  0.00            
ATOM     35  H13 BCD     1      25.960  19.200  18.670  1.00  0.00            
ATOM     36  H14 BCD     1      23.300  19.030  18.330  1.00  0.00            
ATOM     37  H15 BCD     1      23.980  17.080  16.910  1.00  0.00            
ATOM     38  H16 BCD     1      23.100  16.020  19.060  1.00  0.00            
ATOM     39  H17 BCD     1      21.500  18.450  20.020  1.00  0.00            
ATOM     40  H18 BCD     1      20.350  16.970  21.640  1.00  0.00            
ATOM     41  H19 BCD     1      20.180  16.550  19.810  1.00  0.00            
ATOM     42  H20 BCD     1      21.950  15.310  21.560  1.00  0.00            
ATOM     43  C13 BCD     1      23.200  23.310  23.240  1.00  0.00            
ATOM     44  O11 BCD     1      22.620  24.050  22.150  1.00  0.00            
ATOM     45  C14 BCD     1      24.580  22.850  22.850  1.00  0.00            
ATOM     46  O12 BCD     1      25.390  23.900  22.360  1.00  0.00            
ATOM     47  C15 BCD     1      24.570  21.970  21.700  1.00  0.00            
ATOM     48  O13 BCD     1      25.760  21.280  21.430  1.00  0.00            
ATOM     49  C16 BCD     1      23.530  20.840  21.990  1.00  0.00            
ATOM     50  C17 BCD     1      22.120  21.410  22.320  1.00  0.00            
ATOM     51  O14 BCD     1      22.290  22.180  23.500  1.00  0.00            
ATOM     52  C18 BCD     1      21.150  20.340  22.600  1.00  0.00            
ATOM     53  O15 BCD     1      21.630  19.520  23.600  1.00  0.00            
ATOM     54  H21 BCD     1      23.260  24.010  24.080  1.00  0.00            
ATOM     55  H22 BCD     1      25.010  22.380  23.740  1.00  0.00            
ATOM     56  H23 BCD     1      26.220  23.610  21.970  1.00  0.00            
ATOM     57  H24 BCD     1      24.280  22.580  20.840  1.00  0.00            
ATOM     58  H25 BCD     1      25.630  20.500  20.900  1.00  0.00            
ATOM     59  H26 BCD     1      24.010  20.320  22.840  1.00  0.00            
ATOM     60  H27 BCD     1      21.730  22.010  21.490  1.00  0.00            
ATOM     61  H28 BCD     1      20.240  20.850  22.940  1.00  0.00            
ATOM     62  H29 BCD     1      20.840  19.850  21.670  1.00  0.00            
ATOM     63  H30 BCD     1      21.850  20.040  24.380  1.00  0.00            
ATOM     64  C19 BCD     1      20.870  27.630  21.200  1.00  0.00            
ATOM     65  O16 BCD     1      20.360  26.890  20.080  1.00  0.00            
ATOM     66  C20 BCD     1      22.360  27.680  21.110  1.00  0.00            
ATOM     67  O17 BCD     1      22.710  28.510  20.050  1.00  0.00            
ATOM     68  C21 BCD     1      22.860  26.190  21.010  1.00  0.00            
ATOM     69  O18 BCD     1      24.280  26.150  21.050  1.00  0.00            
ATOM     70  C22 BCD     1      22.320  25.430  22.330  1.00  0.00            
ATOM     71  C23 BCD     1      20.860  25.650  22.570  1.00  0.00            
ATOM     72  O19 BCD     1      20.510  27.020  22.370  1.00  0.00            
ATOM     73  C24 BCD     1      20.350  25.140  23.890  1.00  0.00            
ATOM     74  O20 BCD     1      20.960  25.820  24.970  1.00  0.00            
ATOM     75  H31 BCD     1      20.490  28.660  21.280  1.00  0.00            
ATOM     76  H32 BCD     1      22.820  28.100  22.010  1.00  0.00            
ATOM     77  H33 BCD     1      23.640  28.400  19.830  1.00  0.00            
ATOM     78  H34 BCD     1      22.410  25.650  20.160  1.00  0.00            
ATOM     79  H35 BCD     1      24.600  25.390  21.540  1.00  0.00            
ATOM     80  H36 BCD     1      22.920  25.880  23.130  1.00  0.00            
ATOM     81  H37 BCD     1      20.370  25.060  21.800  1.00  0.00            
ATOM     82  H38 BCD     1      19.280  25.380  23.850  1.00  0.00            
ATOM     83  H39 BCD     1      20.570  24.080  24.020  1.00  0.00            
ATOM     84  H40 BCD     1      20.600  25.360  25.740  1.00  0.00            
ATOM     85  C25 BCD     1      17.490  27.220  17.040  1.00  0.00            
ATOM     86  O21 BCD     1      17.620  25.860  16.700  1.00  0.00            
ATOM     87  C26 BCD     1      18.870  27.850  16.780  1.00  0.00            
ATOM     88  O22 BCD     1      19.350  27.740  15.420  1.00  0.00            
ATOM     89  C27 BCD     1      19.910  27.370  17.800  1.00  0.00            
ATOM     90  O23 BCD     1      21.160  28.020  17.660  1.00  0.00            
ATOM     91  C28 BCD     1      19.410  27.520  19.260  1.00  0.00            
ATOM     92  C29 BCD     1      18.060  26.770  19.390  1.00  0.00            
ATOM     93  O24 BCD     1      17.070  27.310  18.480  1.00  0.00            
ATOM     94  C30 BCD     1      17.400  26.890  20.790  1.00  0.00            
ATOM     95  O25 BCD     1      17.450  28.210  21.250  1.00  0.00            
ATOM     96  H41 BCD     1      16.740  27.690  16.390  1.00  0.00            
ATOM     97  H42 BCD     1      18.670  28.920  16.920  1.00  0.00            
ATOM     98  H43 BCD     1      20.230  28.120  15.330  1.00  0.00            
ATOM     99  H44 BCD     1      20.000  26.310  17.550  1.00  0.00            
ATOM    100  H45 BCD     1      21.760  27.920  18.400  1.00  0.00            
ATOM    101  H46 BCD     1      19.400  28.590  19.500  1.00  0.00            
ATOM    102  H47 BCD     1      18.240  25.720  19.140  1.00  0.00            
ATOM    103  H48 BCD     1      16.340  26.610  20.820  1.00  0.00            
ATOM    104  H49 BCD     1      17.850  26.140  21.450  1.00  0.00            
ATOM    105  H50 BCD     1      17.150  28.210  22.170  1.00  0.00            
ATOM    106  C31 BCD     1      16.000  23.000  14.240  1.00  0.00            
ATOM    107  O26 BCD     1      17.000  22.090  14.640  1.00  0.00            
ATOM    108  C32 BCD     1      16.590  24.240  13.580  1.00  0.00            
ATOM    109  O27 BCD     1      17.250  23.990  12.370  1.00  0.00            
ATOM    110  C33 BCD     1      17.480  25.050  14.470  1.00  0.00            
ATOM    111  C34 BCD     1      16.720  25.340  15.750  1.00  0.00            
ATOM    112  C35 BCD     1      16.130  24.080  16.370  1.00  0.00            
ATOM    113  O28 BCD     1      15.360  23.390  15.400  1.00  0.00            
ATOM    114  C36 BCD     1      15.150  24.400  17.500  1.00  0.00            
ATOM    115  O29 BCD     1      14.810  23.160  18.160  1.00  0.00            
ATOM    116  O30 BCD     1      17.970  26.220  13.890  1.00  0.00            
ATOM    117  H51 BCD     1      15.250  22.510  13.620  1.00  0.00            
ATOM    118  H52 BCD     1      15.740  24.860  13.240  1.00  0.00            
ATOM    119  H53 BCD     1      17.460  24.890  12.090  1.00  0.00            
ATOM    120  H54 BCD     1      18.290  24.330  14.640  1.00  0.00            
ATOM    121  H55 BCD     1      18.370  26.840  14.510  1.00  0.00            
ATOM    122  H56 BCD     1      15.870  26.010  15.580  1.00  0.00            
ATOM    123  H57 BCD     1      16.790  23.340  16.850  1.00  0.00            
ATOM    124  H58 BCD     1      15.660  25.060  18.220  1.00  0.00            
ATOM    125  H59 BCD     1      14.190  24.810  17.150  1.00  0.00            
ATOM    126  H60 BCD     1      14.160  23.300  18.860  1.00  0.00            
ATOM    127  C37 BCD     1      17.340  17.850  14.260  1.00  0.00            
ATOM    128  O31 BCD     1      18.650  17.870  14.790  1.00  0.00            
ATOM    129  C38 BCD     1      17.260  18.730  12.960  1.00  0.00            
ATOM    130  O32 BCD     1      18.120  18.230  11.900  1.00  0.00            
ATOM    131  C39 BCD     1      17.600  20.170  13.290  1.00  0.00            
ATOM    132  O33 BCD     1      17.590  20.900  12.050  1.00  0.00            
ATOM    133  C40 BCD     1      16.650  20.680  14.380  1.00  0.00            
ATOM    134  C41 BCD     1      16.750  19.780  15.600  1.00  0.00            
ATOM    135  O34 BCD     1      16.460  18.460  15.220  1.00  0.00            
ATOM    136  C42 BCD     1      15.760  20.120  16.690  1.00  0.00            
ATOM    137  O35 BCD     1      14.420  20.100  16.330  1.00  0.00            
ATOM    138  H61 BCD     1      17.020  16.830  14.010  1.00  0.00            
ATOM    139  H62 BCD     1      16.240  18.650  12.580  1.00  0.00            
ATOM    140  H63 BCD     1      18.330  18.940  11.280  1.00  0.00            
ATOM    141  H64 BCD     1      18.610  20.320  13.700  1.00  0.00            
ATOM    142  H65 BCD     1      17.620  21.830  12.300  1.00  0.00            
ATOM    143  H66 BCD     1      15.660  20.680  13.900  1.00  0.00            
ATOM    144  H67 BCD     1      17.780  19.780  15.960  1.00  0.00            
ATOM    145  H68 BCD     1      15.790  19.460  17.560  1.00  0.00            
ATOM    146  H69 BCD     1      16.020  21.140  17.000  1.00  0.00            
ATOM    147  H70 BCD     1      13.960  19.940  17.160  1.00  0.00            
ATOM    148  O1  GE3     2      24.910  24.130  16.540  1.00  0.00            
ATOM    149  C1  GE3     2      24.190  23.380  17.170  1.00  0.00            
ATOM    150  C2  GE3     2      24.670  22.000  17.610  1.00  0.00            
ATOM    151  N1  GE3     2      24.060  20.950  16.860  1.00  0.00            
ATOM    152  C3  GE3     2      22.800  20.960  16.540  1.00  0.00            
ATOM    153  C4  GE3     2      22.400  20.470  15.190  1.00  0.00            
ATOM    154  C5  GE3     2      23.090  19.340  14.740  1.00  0.00            
ATOM    155  C6  GE3     2      22.870  18.730  13.470  1.00  0.00            
ATOM    156  C7  GE3     2      21.940  19.380  12.580  1.00  0.00            
ATOM    157  C8  GE3     2      21.320  20.530  13.010  1.00  0.00            
ATOM    158  C9  GE3     2      21.470  21.070  14.290  1.00  0.00            
ATOM    159  Cl1 GE3     2      20.680  22.610  14.710  1.00  0.00            
ATOM    160  C10 GE3     2      21.750  21.480  17.460  1.00  0.00            
ATOM    161  C11 GE3     2      20.780  20.630  17.990  1.00  0.00            
ATOM    162  C12 GE3     2      19.770  21.150  18.840  1.00  0.00            
ATOM    163  N2  GE3     2      18.590  20.320  19.380  1.00  0.00            
ATOM    164  O2  GE3     2      17.510  20.920  19.450  1.00  0.00            
ATOM    165  O3  GE3     2      18.730  19.110  19.290  1.00  0.00            
ATOM    166  C13 GE3     2      19.850  22.490  19.160  1.00  0.00            
ATOM    167  C14 GE3     2      20.940  23.300  18.750  1.00  0.00            
ATOM    168  C15 GE3     2      21.890  22.790  17.910  1.00  0.00            
ATOM    169  N3  GE3     2      22.850  23.680  17.360  1.00  0.00            
ATOM    170  H1  GE3     2      24.580  21.900  18.690  1.00  0.00            
ATOM    171  H2  GE3     2      25.760  21.950  17.460  1.00  0.00            
ATOM    172  H3  GE3     2      23.880  18.980  15.390  1.00  0.00            
ATOM    173  H4  GE3     2      23.570  17.940  13.210  1.00  0.00            
ATOM    174  H5  GE3     2      21.680  18.940  11.620  1.00  0.00            
ATOM    175  H6  GE3     2      20.540  20.880  12.340  1.00  0.00            
ATOM    176  H7  GE3     2      20.780  19.590  17.700  1.00  0.00            
ATOM    177  H8  GE3     2      19.080  23.030  19.690  1.00  0.00            
ATOM    178  H9  GE3     2      21.000  24.340  19.050  1.00  0.00            
ATOM    179  H10 GE3     2      22.530  24.580  17.050  1.00  0.00            
TER
ENDMDL
MODEL        1
ATOM      1  C1  BCD     1      20.890  17.060  17.580  1.00  0.00            
ATOM      2  O1  BCD     1      21.700  18.010  18.150  1.00  0.00            
ATOM      3  C2  BCD     1      21.090  17.240  16.120  1.00  0.00            
ATOM      4  O2  BCD     1      22.450  17.170  15.760  1.00  0.00            
ATOM      5  C3  BCD     1      20.550  18.580  15.540  1.00  0.00            
ATOM      6  O3  BCD     1      20.600  18.590  14.190  1.00  0.00            
ATOM      7  C4  BCD     1      19.080  18.800  16.030  1.00  0.00            
ATOM      8  C5  BCD     1      18.910  18.530  17.510  1.00  0.00            
ATOM      9  O4  BCD     1      19.520  17.260  17.810  1.00  0.00            
ATOM     10  C6  BCD     1      17.390  18.440  17.880  1.00  0.00            
ATOM     11  O5  BCD     1      17.350  18.320  19.250  1.00  0.00            
ATOM     12  H1  BCD     1      21.200  16.060  17.880  1.00  0.00            
ATOM     13  H2  BCD     1      20.680  16.400  15.540  1.00  0.00            
ATOM     14  H3  BCD     1      22.500  17.240  14.800  1.00  0.00            
ATOM     15  H4  BCD     1      21.070  19.450  15.970  1.00  0.00            
ATOM     16  H5  BCD     1      20.200  19.400  13.870  1.00  0.00            
ATOM     17  H6  BCD     1      18.380  18.100  15.560  1.00  0.00            
ATOM     18  H7  BCD     1      19.330  19.320  18.140  1.00  0.00            
ATOM     19  H8  BCD     1      16.890  19.390  17.660  1.00  0.00            
ATOM     20  H9  BCD     1      16.820  17.680  17.330  1.00  0.00            
ATOM     21  H10 BCD     1      16.440  18.090  19.460  1.00  0.00            
ATOM     22  C7  BCD     1      24.090  19.090  21.240  1.00  0.00            
ATOM     23  O6  BCD     1      23.600  20.400  21.000  1.00  0.00            
ATOM     24  C8  BCD     1      24.790  18.570  20.080  1.00  0.00            
ATOM     25  O7  BCD     1      25.940  19.370  19.750  1.00  0.00            
ATOM     26  C9  BCD     1      23.790  18.390  18.940  1.00  0.00            
ATOM     27  O8  BCD     1      24.370  17.520  17.960  1.00  0.00            
ATOM     28  C10 BCD     1      22.510  17.700  19.260  1.00  0.00            
ATOM     29  C11 BCD     1      21.950  18.160  20.630  1.00  0.00            
ATOM     30  O9  BCD     1      22.960  18.340  21.580  1.00  0.00            
ATOM     31  C12 BCD     1      20.910  17.140  21.160  1.00  0.00            
ATOM     32  O10 BCD     1      21.430  15.770  21.250  1.00  0.00            
ATOM     33  H11 BCD     1      24.830  19.110  22.050  1.00  0.00            
ATOM     34  H12 BCD     1      25.020  17.540  20.380  1.00  0.00            
ATOM     35  H13 BCD     1      26.520  18.870  19.170  1.00  0.00            
ATOM     36  H14 BCD     1      23.680  19.390  18.520  1.00  0.00            
ATOM     37  H15 BCD     1      23.900  17.590  17.120  1.00  0.00            
ATOM     38  H16 BCD     1      22.740  16.630  19.290  1.00  0.00            
ATOM     39  H17 BCD     1      21.470  19.110  20.360  1.00  0.00            
ATOM     40  H18 BCD     1      20.740  17.440  22.200  1.00  0.00            
ATOM     41  H19 BCD     1      20.060  17.170  20.460  1.00  0.00            
ATOM     42  H20 BCD     1      22.140  15.840  21.890  1.00  0.00            
ATOM     43  C13 BCD     1      23.680  23.930  23.360  1.00  0.00            
ATOM     44  O11 BCD     1      23.250  24.820  22.310  1.00  0.00            
ATOM     45  C14 BCD     1      25.080  23.270  23.010  1.00  0.00            
ATOM     46  O12 BCD     1      25.950  24.330  22.600  1.00  0.00            
ATOM     47  C15 BCD     1      24.960  22.240  21.920  1.00  0.00            
ATOM     48  O13 BCD     1      26.100  21.390  21.710  1.00  0.00            
ATOM     49  C16 BCD     1      23.750  21.290  22.170  1.00  0.00            
ATOM     50  C17 BCD     1      22.500  22.030  22.440  1.00  0.00            
ATOM     51  O14 BCD     1      22.710  22.900  23.510  1.00  0.00            
ATOM     52  C18 BCD     1      21.380  21.060  22.820  1.00  0.00            
ATOM     53  O15 BCD     1      21.620  20.350  24.040  1.00  0.00            
ATOM     54  H21 BCD     1      23.700  24.550  24.260  1.00  0.00            
ATOM     55  H22 BCD     1      25.410  22.860  23.970  1.00  0.00            
ATOM     56  H23 BCD     1      26.790  23.890  22.460  1.00  0.00            
ATOM     57  H24 BCD     1      24.770  22.770  20.970  1.00  0.00            
ATOM     58  H25 BCD     1      25.910  20.870  20.920  1.00  0.00            
ATOM     59  H26 BCD     1      23.920  20.760  23.110  1.00  0.00            
ATOM     60  H27 BCD     1      22.130  22.620  21.590  1.00  0.00            
ATOM     61  H28 BCD     1      20.500  21.690  23.030  1.00  0.00            
ATOM     62  H29 BCD     1      21.240  20.400  21.960  1.00  0.00            
ATOM     63  H30 BCD     1      22.220  20.830  24.620  1.00  0.00            
ATOM     64  C19 BCD     1      22.310  28.840  21.680  1.00  0.00            
ATOM     65  O16 BCD     1      21.600  28.580  20.460  1.00  0.00            
ATOM     66  C20 BCD     1      23.770  28.440  21.440  1.00  0.00            
ATOM     67  O17 BCD     1      24.360  29.130  20.360  1.00  0.00            
ATOM     68  C21 BCD     1      23.850  26.910  21.340  1.00  0.00            
ATOM     69  O18 BCD     1      25.240  26.490  21.320  1.00  0.00            
ATOM     70  C22 BCD     1      23.150  26.230  22.500  1.00  0.00            
ATOM     71  C23 BCD     1      21.640  26.650  22.490  1.00  0.00            
ATOM     72  O19 BCD     1      21.700  28.070  22.720  1.00  0.00            
ATOM     73  C24 BCD     1      20.970  25.990  23.670  1.00  0.00            
ATOM     74  O20 BCD     1      21.820  26.130  24.810  1.00  0.00            
ATOM     75  H31 BCD     1      22.270  29.900  21.960  1.00  0.00            
ATOM     76  H32 BCD     1      24.280  28.820  22.340  1.00  0.00            
ATOM     77  H33 BCD     1      25.270  29.370  20.560  1.00  0.00            
ATOM     78  H34 BCD     1      23.450  26.490  20.410  1.00  0.00            
ATOM     79  H35 BCD     1      25.290  25.670  21.820  1.00  0.00            
ATOM     80  H36 BCD     1      23.690  26.570  23.390  1.00  0.00            
ATOM     81  H37 BCD     1      21.070  26.380  21.580  1.00  0.00            
ATOM     82  H38 BCD     1      20.020  26.490  23.880  1.00  0.00            
ATOM     83  H39 BCD     1      20.720  24.930  23.500  1.00  0.00            
ATOM     84  H40 BCD     1      21.400  25.710  25.570  1.00  0.00            
ATOM     85  C25 BCD     1      18.860  29.680  17.790  1.00  0.00            
ATOM     86  O21 BCD     1      19.070  28.330  17.350  1.00  0.00            
ATOM     87  C26 BCD     1      20.160  30.390  17.720  1.00  0.00            
ATOM     88  O22 BCD     1      20.580  30.560  16.400  1.00  0.00            
ATOM     89  C27 BCD     1      21.220  29.660  18.530  1.00  0.00            
ATOM     90  O23 BCD     1      22.480  30.390  18.520  1.00  0.00            
ATOM     91  C28 BCD     1      20.670  29.480  19.940  1.00  0.00            
ATOM     92  C29 BCD     1      19.260  28.890  20.010  1.00  0.00            
ATOM     93  O24 BCD     1      18.400  29.640  19.160  1.00  0.00            
ATOM     94  C30 BCD     1      18.710  28.650  21.330  1.00  0.00            
ATOM     95  O25 BCD     1      18.440  29.790  22.030  1.00  0.00            
ATOM     96  H41 BCD     1      18.080  30.190  17.220  1.00  0.00            
ATOM     97  H42 BCD     1      20.110  31.350  18.260  1.00  0.00            
ATOM     98  H43 BCD     1      21.340  31.140  16.430  1.00  0.00            
ATOM     99  H44 BCD     1      21.310  28.690  18.040  1.00  0.00            
ATOM    100  H45 BCD     1      23.140  29.830  18.940  1.00  0.00            
ATOM    101  H46 BCD     1      20.730  30.440  20.460  1.00  0.00            
ATOM    102  H47 BCD     1      19.380  27.920  19.530  1.00  0.00            
ATOM    103  H48 BCD     1      17.760  28.230  20.970  1.00  0.00            
ATOM    104  H49 BCD     1      19.220  27.810  21.820  1.00  0.00            
ATOM    105  H50 BCD     1      17.770  30.250  21.510  1.00  0.00            
ATOM    106  C31 BCD     1      17.280  25.600  14.750  1.00  0.00            
ATOM    107  O26 BCD     1      17.920  24.430  15.250  1.00  0.00            
ATOM    108  C32 BCD     1      18.290  26.590  14.180  1.00  0.00            
ATOM    109  O27 BCD     1      19.000  26.050  12.940  1.00  0.00            
ATOM    110  C33 BCD     1      19.170  27.330  15.200  1.00  0.00            
ATOM    111  C34 BCD     1      18.250  27.820  16.270  1.00  0.00            
ATOM    112  C35 BCD     1      17.380  26.720  16.860  1.00  0.00            
ATOM    113  O28 BCD     1      16.520  26.170  15.810  1.00  0.00            
ATOM    114  C36 BCD     1      16.520  27.210  18.010  1.00  0.00            
ATOM    115  O29 BCD     1      15.470  26.290  18.260  1.00  0.00            
ATOM    116  O30 BCD     1      20.070  28.290  14.590  1.00  0.00            
ATOM    117  H51 BCD     1      16.460  25.370  14.070  1.00  0.00            
ATOM    118  H52 BCD     1      17.680  27.420  13.790  1.00  0.00            
ATOM    119  H53 BCD     1      19.350  26.870  12.570  1.00  0.00            
ATOM    120  H54 BCD     1      19.880  26.620  15.640  1.00  0.00            
ATOM    121  H55 BCD     1      20.170  28.980  15.250  1.00  0.00            
ATOM    122  H56 BCD     1      17.500  28.520  15.890  1.00  0.00            
ATOM    123  H57 BCD     1      17.920  25.840  17.240  1.00  0.00            
ATOM    124  H58 BCD     1      16.970  27.500  18.960  1.00  0.00            
ATOM    125  H59 BCD     1      16.130  28.190  17.680  1.00  0.00            
ATOM    126  H60 BCD     1      15.280  26.010  17.360  1.00  0.00            
ATOM    127  C37 BCD     1      17.670  20.360  14.880  1.00  0.00            
ATOM    128  O31 BCD     1      18.730  20.160  15.800  1.00  0.00            
ATOM    129  C38 BCD     1      18.020  21.150  13.660  1.00  0.00            
ATOM    130  O32 BCD     1      19.180  20.620  12.980  1.00  0.00            
ATOM    131  C39 BCD     1      18.440  22.540  13.970  1.00  0.00            
ATOM    132  O33 BCD     1      18.690  23.330  12.810  1.00  0.00            
ATOM    133  C40 BCD     1      17.300  23.240  14.750  1.00  0.00            
ATOM    134  C41 BCD     1      16.930  22.340  15.980  1.00  0.00            
ATOM    135  O34 BCD     1      16.640  21.030  15.600  1.00  0.00            
ATOM    136  C42 BCD     1      15.770  22.860  16.800  1.00  0.00            
ATOM    137  O35 BCD     1      14.450  22.480  16.310  1.00  0.00            
ATOM    138  H61 BCD     1      17.380  19.330  14.660  1.00  0.00            
ATOM    139  H62 BCD     1      17.160  21.150  12.970  1.00  0.00            
ATOM    140  H63 BCD     1      19.400  21.300  12.340  1.00  0.00            
ATOM    141  H64 BCD     1      19.300  22.430  14.650  1.00  0.00            
ATOM    142  H65 BCD     1      18.860  24.220  13.120  1.00  0.00            
ATOM    143  H66 BCD     1      16.390  23.360  14.150  1.00  0.00            
ATOM    144  H67 BCD     1      17.840  22.200  16.580  1.00  0.00            
ATOM    145  H68 BCD     1      15.930  22.430  17.800  1.00  0.00            
ATOM    146  H69 BCD     1      15.860  23.940  16.940  1.00  0.00            
ATOM    147  H70 BCD     1      13.830  22.750  16.990  1.00  0.00            
ATOM    148  O1  GE3     2      25.670  26.650  16.900  1.00  0.00            
ATOM    149  C1  GE3     2      24.980  25.740  17.430  1.00  0.00            
ATOM    150  C2  GE3     2      25.500  24.460  18.190  1.00  0.00            
ATOM    151  N1  GE3     2      25.260  23.250  17.410  1.00  0.00            
ATOM    152  C3  GE3     2      24.060  22.900  17.240  1.00  0.00            
ATOM    153  C4  GE3     2      23.870  21.810  16.290  1.00  0.00            
ATOM    154  C5  GE3     2      24.690  20.670  16.380  1.00  0.00            
ATOM    155  C6  GE3     2      24.580  19.730  15.370  1.00  0.00            
ATOM    156  C7  GE3     2      23.780  19.930  14.240  1.00  0.00            
ATOM    157  C8  GE3     2      23.030  21.080  14.160  1.00  0.00            
ATOM    158  C9  GE3     2      23.070  22.030  15.160  1.00  0.00            
ATOM    159  Cl1 GE3     2      22.040  23.480  14.890  1.00  0.00            
ATOM    160  C10 GE3     2      22.880  23.630  17.820  1.00  0.00            
ATOM    161  C11 GE3     2      21.880  22.870  18.470  1.00  0.00            
ATOM    162  C12 GE3     2      20.710  23.370  19.060  1.00  0.00            
ATOM    163  N2  GE3     2      19.600  22.460  19.550  1.00  0.00            
ATOM    164  O2  GE3     2      18.410  22.770  19.310  1.00  0.00            
ATOM    165  O3  GE3     2      19.940  21.430  20.150  1.00  0.00            
ATOM    166  C13 GE3     2      20.570  24.810  18.960  1.00  0.00            
ATOM    167  C14 GE3     2      21.540  25.550  18.420  1.00  0.00            
ATOM    168  C15 GE3     2      22.660  25.000  17.770  1.00  0.00            
ATOM    169  N3  GE3     2      23.630  25.900  17.360  1.00  0.00            
ATOM    170  H1  GE3     2      24.980  24.420  19.160  1.00  0.00            
ATOM    171  H2  GE3     2      26.590  24.520  18.300  1.00  0.00            
ATOM    172  H3  GE3     2      25.420  20.500  17.170  1.00  0.00            
ATOM    173  H4  GE3     2      25.120  18.800  15.530  1.00  0.00            
ATOM    174  H5  GE3     2      23.680  19.130  13.520  1.00  0.00            
ATOM    175  H6  GE3     2      22.450  21.310  13.280  1.00  0.00            
ATOM    176  H7  GE3     2      22.000  21.790  18.470  1.00  0.00            
ATOM    177  H8  GE3     2      19.690  25.320  19.340  1.00  0.00            
ATOM    178  H9  GE3     2      21.490  26.630  18.350  1.00  0.00            
ATOM    179  H10 GE3     2      23.320  26.730  16.860  1.00  0.00            
TER
ENDMDL
MODEL        1
ATOM      1  C1  BCD     1      26.870  34.250   8.920  1.00  0.00            
ATOM      2  O1  BCD     1      25.780  34.200   9.760  1.00  0.00            
ATOM      3  C2  BCD     1      27.520  32.900   8.730  1.00  0.00            
ATOM      4  O2  BCD     1      26.590  31.850   8.570  1.00  0.00            
ATOM      5  C3  BCD     1      28.440  32.580   9.950  1.00  0.00            
ATOM      6  O3  BCD     1      29.340  31.440   9.730  1.00  0.00            
ATOM      7  C4  BCD     1      29.360  33.810  10.440  1.00  0.00            
ATOM      8  C5  BCD     1      28.610  35.160  10.330  1.00  0.00            
ATOM      9  O4  BCD     1      27.860  35.290   9.040  1.00  0.00            
ATOM     10  C6  BCD     1      29.540  36.390  10.630  1.00  0.00            
ATOM     11  O5  BCD     1      30.770  36.340   9.890  1.00  0.00            
ATOM     12  H1  BCD     1      26.410  34.450   7.950  1.00  0.00            
ATOM     13  H2  BCD     1      28.230  32.930   7.890  1.00  0.00            
ATOM     14  H3  BCD     1      27.150  31.080   8.450  1.00  0.00            
ATOM     15  H4  BCD     1      27.760  32.380  10.790  1.00  0.00            
ATOM     16  H5  BCD     1      29.810  31.370  10.560  1.00  0.00            
ATOM     17  H6  BCD     1      30.230  33.750   9.760  1.00  0.00            
ATOM     18  H7  BCD     1      27.800  35.210  11.070  1.00  0.00            
ATOM     19  H8  BCD     1      29.090  37.380  10.460  1.00  0.00            
ATOM     20  H9  BCD     1      29.790  36.410  11.700  1.00  0.00            
ATOM     21  H10 BCD     1      31.350  37.070  10.130  1.00  0.00            
ATOM     22  C7  BCD     1      21.800  35.360  10.160  1.00  0.00            
ATOM     23  O6  BCD     1      21.880  35.180  11.570  1.00  0.00            
ATOM     24  C8  BCD     1      22.080  34.040   9.450  1.00  0.00            
ATOM     25  O7  BCD     1      21.120  33.070   9.890  1.00  0.00            
ATOM     26  C9  BCD     1      23.500  33.590   9.700  1.00  0.00            
ATOM     27  O8  BCD     1      23.790  32.450   8.890  1.00  0.00            
ATOM     28  C10 BCD     1      24.470  34.650   9.270  1.00  0.00            
ATOM     29  C11 BCD     1      24.170  35.960   9.960  1.00  0.00            
ATOM     30  O9  BCD     1      22.820  36.270   9.740  1.00  0.00            
ATOM     31  C12 BCD     1      25.100  37.110   9.470  1.00  0.00            
ATOM     32  O10 BCD     1      24.890  37.350   8.060  1.00  0.00            
ATOM     33  H11 BCD     1      20.900  35.870   9.810  1.00  0.00            
ATOM     34  H12 BCD     1      22.000  34.190   8.360  1.00  0.00            
ATOM     35  H13 BCD     1      21.590  32.250   9.730  1.00  0.00            
ATOM     36  H14 BCD     1      23.710  33.380  10.750  1.00  0.00            
ATOM     37  H15 BCD     1      24.750  32.380   8.880  1.00  0.00            
ATOM     38  H16 BCD     1      24.380  34.750   8.190  1.00  0.00            
ATOM     39  H17 BCD     1      24.350  35.810  11.030  1.00  0.00            
ATOM     40  H18 BCD     1      24.810  37.950  10.120  1.00  0.00            
ATOM     41  H19 BCD     1      26.140  36.840   9.680  1.00  0.00            
ATOM     42  H20 BCD     1      23.940  37.470   8.030  1.00  0.00            
ATOM     43  C13 BCD     1      19.560  35.800  14.950  1.00  0.00            
ATOM     44  O11 BCD     1      20.230  34.790  15.690  1.00  0.00            
ATOM     45  C14 BCD     1      18.790  35.220  13.730  1.00  0.00            
ATOM     46  O12 BCD     1      17.810  34.230  14.100  1.00  0.00            
ATOM     47  C15 BCD     1      19.820  34.650  12.760  1.00  0.00            
ATOM     48  O13 BCD     1      19.210  34.240  11.520  1.00  0.00            
ATOM     49  C16 BCD     1      20.850  35.730  12.340  1.00  0.00            
ATOM     50  C17 BCD     1      21.380  36.470  13.500  1.00  0.00            
ATOM     51  O14 BCD     1      20.380  36.810  14.410  1.00  0.00            
ATOM     52  C18 BCD     1      22.160  37.690  13.130  1.00  0.00            
ATOM     53  O15 BCD     1      21.300  38.730  12.640  1.00  0.00            
ATOM     54  H21 BCD     1      18.780  36.250  15.580  1.00  0.00            
ATOM     55  H22 BCD     1      18.210  36.030  13.280  1.00  0.00            
ATOM     56  H23 BCD     1      17.110  34.170  13.450  1.00  0.00            
ATOM     57  H24 BCD     1      20.340  33.820  13.260  1.00  0.00            
ATOM     58  H25 BCD     1      19.930  33.870  11.010  1.00  0.00            
ATOM     59  H26 BCD     1      20.310  36.470  11.730  1.00  0.00            
ATOM     60  H27 BCD     1      22.010  35.730  14.020  1.00  0.00            
ATOM     61  H28 BCD     1      22.700  38.010  14.030  1.00  0.00            
ATOM     62  H29 BCD     1      22.990  37.430  12.460  1.00  0.00            
ATOM     63  H30 BCD     1      20.600  39.000  13.240  1.00  0.00            
ATOM     64  C19 BCD     1      21.070  33.510  19.410  1.00  0.00            
ATOM     65  O16 BCD     1      22.240  33.180  18.720  1.00  0.00            
ATOM     66  C20 BCD     1      19.990  32.710  18.760  1.00  0.00            
ATOM     67  O17 BCD     1      20.160  31.320  18.960  1.00  0.00            
ATOM     68  C21 BCD     1      19.850  33.060  17.250  1.00  0.00            
ATOM     69  O18 BCD     1      18.610  32.580  16.580  1.00  0.00            
ATOM     70  C22 BCD     1      19.870  34.600  17.030  1.00  0.00            
ATOM     71  C23 BCD     1      20.720  35.430  17.950  1.00  0.00            
ATOM     72  O19 BCD     1      20.670  34.880  19.270  1.00  0.00            
ATOM     73  C24 BCD     1      20.290  36.880  18.140  1.00  0.00            
ATOM     74  O20 BCD     1      18.880  37.000  18.320  1.00  0.00            
ATOM     75  H31 BCD     1      20.990  33.280  20.480  1.00  0.00            
ATOM     76  H32 BCD     1      19.000  33.030  19.130  1.00  0.00            
ATOM     77  H33 BCD     1      20.960  31.000  18.530  1.00  0.00            
ATOM     78  H34 BCD     1      20.720  32.630  16.730  1.00  0.00            
ATOM     79  H35 BCD     1      18.500  33.050  15.750  1.00  0.00            
ATOM     80  H36 BCD     1      18.810  34.880  17.160  1.00  0.00            
ATOM     81  H37 BCD     1      21.740  35.400  17.550  1.00  0.00            
ATOM     82  H38 BCD     1      20.860  37.390  18.930  1.00  0.00            
ATOM     83  H39 BCD     1      20.420  37.540  17.270  1.00  0.00            
ATOM     84  H40 BCD     1      18.590  37.650  17.680  1.00  0.00            
ATOM     85  C25 BCD     1      26.130  31.670  19.760  1.00  0.00            
ATOM     86  O21 BCD     1      26.880  32.180  18.640  1.00  0.00            
ATOM     87  C26 BCD     1      25.150  30.670  19.280  1.00  0.00            
ATOM     88  O22 BCD     1      25.770  29.630  18.600  1.00  0.00            
ATOM     89  C27 BCD     1      23.990  31.380  18.460  1.00  0.00            
ATOM     90  O23 BCD     1      23.010  30.470  18.060  1.00  0.00            
ATOM     91  C28 BCD     1      23.320  32.440  19.380  1.00  0.00            
ATOM     92  C29 BCD     1      24.380  33.480  19.760  1.00  0.00            
ATOM     93  O24 BCD     1      25.500  32.870  20.430  1.00  0.00            
ATOM     94  C30 BCD     1      23.920  34.520  20.700  1.00  0.00            
ATOM     95  O25 BCD     1      23.280  33.920  21.840  1.00  0.00            
ATOM     96  H41 BCD     1      26.830  31.160  20.430  1.00  0.00            
ATOM     97  H42 BCD     1      24.710  30.220  20.180  1.00  0.00            
ATOM     98  H43 BCD     1      25.990  28.910  19.200  1.00  0.00            
ATOM     99  H44 BCD     1      24.390  31.870  17.560  1.00  0.00            
ATOM    100  H45 BCD     1      23.560  29.700  17.900  1.00  0.00            
ATOM    101  H46 BCD     1      22.970  31.910  20.270  1.00  0.00            
ATOM    102  H47 BCD     1      24.660  34.010  18.840  1.00  0.00            
ATOM    103  H48 BCD     1      24.810  35.050  21.050  1.00  0.00            
ATOM    104  H49 BCD     1      23.350  35.310  20.200  1.00  0.00            
ATOM    105  H50 BCD     1      23.120  34.510  22.580  1.00  0.00            
ATOM    106  C31 BCD     1      30.510  33.660  17.440  1.00  0.00            
ATOM    107  O26 BCD     1      29.970  33.160  16.210  1.00  0.00            
ATOM    108  C32 BCD     1      30.660  32.480  18.440  1.00  0.00            
ATOM    109  O27 BCD     1      31.540  31.490  17.890  1.00  0.00            
ATOM    110  C33 BCD     1      29.310  31.810  18.670  1.00  0.00            
ATOM    111  C34 BCD     1      28.150  32.770  19.020  1.00  0.00            
ATOM    112  C35 BCD     1      28.260  34.100  18.270  1.00  0.00            
ATOM    113  O28 BCD     1      29.670  34.510  18.100  1.00  0.00            
ATOM    114  C36 BCD     1      27.560  35.260  18.970  1.00  0.00            
ATOM    115  O29 BCD     1      27.760  36.410  18.300  1.00  0.00            
ATOM    116  O30 BCD     1      29.470  30.800  19.660  1.00  0.00            
ATOM    117  H51 BCD     1      31.430  34.240  17.370  1.00  0.00            
ATOM    118  H52 BCD     1      31.120  32.960  19.310  1.00  0.00            
ATOM    119  H53 BCD     1      32.310  31.960  17.570  1.00  0.00            
ATOM    120  H54 BCD     1      29.110  31.350  17.690  1.00  0.00            
ATOM    121  H55 BCD     1      30.350  30.420  19.670  1.00  0.00            
ATOM    122  H56 BCD     1      28.220  32.950  20.100  1.00  0.00            
ATOM    123  H57 BCD     1      27.900  33.930  17.250  1.00  0.00            
ATOM    124  H58 BCD     1      26.510  34.990  19.130  1.00  0.00            
ATOM    125  H59 BCD     1      28.040  35.320  19.950  1.00  0.00            
ATOM    126  H60 BCD     1      28.520  36.210  17.740  1.00  0.00            
ATOM    127  C37 BCD     1      31.090  33.660  12.130  1.00  0.00            
ATOM    128  O31 BCD     1      29.730  33.550  11.810  1.00  0.00            
ATOM    129  C38 BCD     1      31.560  32.370  12.830  1.00  0.00            
ATOM    130  O32 BCD     1      31.430  31.250  11.980  1.00  0.00            
ATOM    131  C39 BCD     1      30.830  32.160  14.170  1.00  0.00            
ATOM    132  O33 BCD     1      31.450  31.110  14.980  1.00  0.00            
ATOM    133  C40 BCD     1      30.860  33.400  15.080  1.00  0.00            
ATOM    134  C41 BCD     1      30.420  34.630  14.270  1.00  0.00            
ATOM    135  O34 BCD     1      31.250  34.750  13.080  1.00  0.00            
ATOM    136  C42 BCD     1      30.660  35.930  15.120  1.00  0.00            
ATOM    137  O35 BCD     1      32.050  35.980  15.670  1.00  0.00            
ATOM    138  H61 BCD     1      31.700  33.910  11.260  1.00  0.00            
ATOM    139  H62 BCD     1      32.620  32.430  13.100  1.00  0.00            
ATOM    140  H63 BCD     1      31.480  30.540  12.620  1.00  0.00            
ATOM    141  H64 BCD     1      29.770  31.920  14.020  1.00  0.00            
ATOM    142  H65 BCD     1      31.370  31.290  15.920  1.00  0.00            
ATOM    143  H66 BCD     1      31.870  33.570  15.480  1.00  0.00            
ATOM    144  H67 BCD     1      29.360  34.510  13.990  1.00  0.00            
ATOM    145  H68 BCD     1      30.410  36.810  14.510  1.00  0.00            
ATOM    146  H69 BCD     1      29.870  35.910  15.880  1.00  0.00            
ATOM    147  H70 BCD     1      32.680  36.100  14.960  1.00  0.00            
ATOM    148  O1  GE3     2      21.660  30.390  15.220  1.00  0.00            
ATOM    149  C1  GE3     2      22.280  31.300  14.660  1.00  0.00            
ATOM    150  C2  GE3     2      22.080  31.600  13.180  1.00  0.00            
ATOM    151  N1  GE3     2      23.360  31.220  12.520  1.00  0.00            
ATOM    152  C3  GE3     2      24.470  31.740  12.850  1.00  0.00            
ATOM    153  C4  GE3     2      25.780  31.000  12.610  1.00  0.00            
ATOM    154  C5  GE3     2      25.860  30.430  11.340  1.00  0.00            
ATOM    155  C6  GE3     2      26.970  29.670  10.930  1.00  0.00            
ATOM    156  C7  GE3     2      27.990  29.480  11.940  1.00  0.00            
ATOM    157  C8  GE3     2      27.860  30.080  13.200  1.00  0.00            
ATOM    158  C9  GE3     2      26.780  30.880  13.560  1.00  0.00            
ATOM    159  Cl1 GE3     2      26.810  31.690  15.150  1.00  0.00            
ATOM    160  C10 GE3     2      24.480  33.030  13.650  1.00  0.00            
ATOM    161  C11 GE3     2      25.370  34.030  13.190  1.00  0.00            
ATOM    162  C12 GE3     2      25.590  35.190  13.990  1.00  0.00            
ATOM    163  N2  GE3     2      26.550  36.290  13.490  1.00  0.00            
ATOM    164  O2  GE3     2      27.230  36.870  14.310  1.00  0.00            
ATOM    165  O3  GE3     2      26.550  36.600  12.340  1.00  0.00            
ATOM    166  C13 GE3     2      25.010  35.260  15.260  1.00  0.00            
ATOM    167  C14 GE3     2      24.140  34.260  15.730  1.00  0.00            
ATOM    168  C15 GE3     2      23.880  33.060  14.940  1.00  0.00            
ATOM    169  N3  GE3     2      23.030  32.120  15.470  1.00  0.00            
ATOM    170  H1  GE3     2      21.920  32.670  13.040  1.00  0.00            
ATOM    171  H2  GE3     2      21.220  31.030  12.780  1.00  0.00            
ATOM    172  H3  GE3     2      25.050  30.630  10.650  1.00  0.00            
ATOM    173  H4  GE3     2      27.020  29.280   9.920  1.00  0.00            
ATOM    174  H5  GE3     2      28.780  28.750  11.770  1.00  0.00            
ATOM    175  H6  GE3     2      28.610  29.930  13.980  1.00  0.00            
ATOM    176  H7  GE3     2      25.930  33.980  12.260  1.00  0.00            
ATOM    177  H8  GE3     2      25.110  36.120  15.920  1.00  0.00            
ATOM    178  H9  GE3     2      23.750  34.300  16.740  1.00  0.00            
ATOM    179  H10 GE3     2      23.070  31.890  16.460  1.00  0.00            
TER
ENDMDL
MODEL        1
ATOM      1  C1  BCD     1      27.250  14.650  17.340  1.00  0.00            
ATOM      2  O1  BCD     1      26.670  15.470  18.380  1.00  0.00            
ATOM      3  C2  BCD     1      28.070  15.540  16.410  1.00  0.00            
ATOM      4  O2  BCD     1      29.180  16.230  17.060  1.00  0.00            
ATOM      5  C3  BCD     1      27.080  16.530  15.720  1.00  0.00            
ATOM      6  O3  BCD     1      27.800  17.440  14.760  1.00  0.00            
ATOM      7  C4  BCD     1      25.990  15.740  15.030  1.00  0.00            
ATOM      8  C5  BCD     1      25.280  14.760  15.990  1.00  0.00            
ATOM      9  O4  BCD     1      26.270  13.890  16.650  1.00  0.00            
ATOM     10  C6  BCD     1      24.420  13.820  15.100  1.00  0.00            
ATOM     11  O5  BCD     1      23.660  12.840  15.800  1.00  0.00            
ATOM     12  H1  BCD     1      27.860  13.870  17.820  1.00  0.00            
ATOM     13  H2  BCD     1      28.440  14.930  15.580  1.00  0.00            
ATOM     14  H3  BCD     1      29.560  16.870  16.460  1.00  0.00            
ATOM     15  H4  BCD     1      26.540  17.080  16.500  1.00  0.00            
ATOM     16  H5  BCD     1      27.170  17.880  14.190  1.00  0.00            
ATOM     17  H6  BCD     1      26.460  15.100  14.270  1.00  0.00            
ATOM     18  H7  BCD     1      24.640  15.280  16.720  1.00  0.00            
ATOM     19  H8  BCD     1      23.690  14.480  14.620  1.00  0.00            
ATOM     20  H9  BCD     1      25.040  13.380  14.310  1.00  0.00            
ATOM     21  H10 BCD     1      22.880  13.320  16.110  1.00  0.00            
ATOM     22  C7  BCD     1      26.370  16.260  22.340  1.00  0.00            
ATOM     23  O6  BCD     1      25.700  17.490  22.040  1.00  0.00            
ATOM     24  C8  BCD     1      27.770  16.410  21.770  1.00  0.00            
ATOM     25  O7  BCD     1      28.570  17.480  22.250  1.00  0.00            
ATOM     26  C9  BCD     1      27.790  16.500  20.270  1.00  0.00            
ATOM     27  O8  BCD     1      29.190  16.450  19.800  1.00  0.00            
ATOM     28  C10 BCD     1      27.020  15.360  19.730  1.00  0.00            
ATOM     29  C11 BCD     1      25.640  15.110  20.400  1.00  0.00            
ATOM     30  O9  BCD     1      25.650  15.140  21.790  1.00  0.00            
ATOM     31  C12 BCD     1      24.940  13.850  19.940  1.00  0.00            
ATOM     32  O10 BCD     1      23.600  13.770  20.460  1.00  0.00            
ATOM     33  H11 BCD     1      26.330  16.130  23.430  1.00  0.00            
ATOM     34  H12 BCD     1      28.350  15.520  22.040  1.00  0.00            
ATOM     35  H13 BCD     1      29.300  17.490  21.630  1.00  0.00            
ATOM     36  H14 BCD     1      27.260  17.450  20.090  1.00  0.00            
ATOM     37  H15 BCD     1      29.120  16.470  18.840  1.00  0.00            
ATOM     38  H16 BCD     1      27.550  14.410  19.840  1.00  0.00            
ATOM     39  H17 BCD     1      25.030  15.950  20.040  1.00  0.00            
ATOM     40  H18 BCD     1      24.900  13.810  18.840  1.00  0.00            
ATOM     41  H19 BCD     1      25.500  12.990  20.310  1.00  0.00
[truncated: 1,725,121 more chars]
