# Supplementary material for: Achieving Chemical Accuracy in Cyclodextrin Host–Guest Binding via Integrative Atomistic Modelling
Source: Adv Sci (Weinh). 2025 Dec 14;13(10):e19782. doi: 10.1002/advs.202519782 (PMC12915143; doi:10.1002/advs.202519782)
Supplement: Supplementary file 1 — Supporting Information [file ADVS-13-e19782-s003.zip › all_poses/BCD.GE8.pdb]

MODEL        1
ATOM      1  C1  BCD     1      10.160  24.580  17.090  1.00  0.00            
ATOM      2  O1  BCD     1      10.960  23.450  17.250  1.00  0.00            
ATOM      3  C2  BCD     1      10.830  25.600  16.130  1.00  0.00            
ATOM      4  O2  BCD     1      10.860  25.040  14.870  1.00  0.00            
ATOM      5  C3  BCD     1      12.180  26.040  16.650  1.00  0.00            
ATOM      6  O3  BCD     1      12.890  26.930  15.710  1.00  0.00            
ATOM      7  C4  BCD     1      11.900  26.680  18.050  1.00  0.00            
ATOM      8  C5  BCD     1      11.250  25.670  18.970  1.00  0.00            
ATOM      9  O4  BCD     1       9.990  25.190  18.380  1.00  0.00            
ATOM     10  C6  BCD     1      11.010  26.100  20.410  1.00  0.00            
ATOM     11  O5  BCD     1      10.060  27.170  20.530  1.00  0.00            
ATOM     12  H1  BCD     1       9.210  24.250  16.640  1.00  0.00            
ATOM     13  H2  BCD     1      10.230  26.520  16.030  1.00  0.00            
ATOM     14  H3  BCD     1      11.110  25.660  14.180  1.00  0.00            
ATOM     15  H4  BCD     1      12.820  25.160  16.790  1.00  0.00            
ATOM     16  H5  BCD     1      13.480  27.530  16.160  1.00  0.00            
ATOM     17  H6  BCD     1      11.200  27.490  17.800  1.00  0.00            
ATOM     18  H7  BCD     1      11.960  24.830  18.940  1.00  0.00            
ATOM     19  H8  BCD     1      10.590  25.210  20.900  1.00  0.00            
ATOM     20  H9  BCD     1      11.900  26.300  21.020  1.00  0.00            
ATOM     21  H10 BCD     1      10.270  27.750  21.270  1.00  0.00            
ATOM     22  C7  BCD     1      10.870  19.390  17.570  1.00  0.00            
ATOM     23  O6  BCD     1      12.210  19.390  17.480  1.00  0.00            
ATOM     24  C8  BCD     1      10.260  20.020  16.370  1.00  0.00            
ATOM     25  O7  BCD     1      10.550  19.210  15.250  1.00  0.00            
ATOM     26  C9  BCD     1      10.870  21.380  16.210  1.00  0.00            
ATOM     27  O8  BCD     1      10.500  21.990  14.970  1.00  0.00            
ATOM     28  C10 BCD     1      10.350  22.190  17.420  1.00  0.00            
ATOM     29  C11 BCD     1      10.890  21.510  18.690  1.00  0.00            
ATOM     30  O9  BCD     1      10.440  20.060  18.760  1.00  0.00            
ATOM     31  C12 BCD     1      10.540  22.040  20.070  1.00  0.00            
ATOM     32  O10 BCD     1       9.170  21.810  20.350  1.00  0.00            
ATOM     33  H11 BCD     1      10.460  18.380  17.690  1.00  0.00            
ATOM     34  H12 BCD     1       9.190  20.130  16.550  1.00  0.00            
ATOM     35  H13 BCD     1      11.480  19.100  15.070  1.00  0.00            
ATOM     36  H14 BCD     1      11.960  21.240  16.170  1.00  0.00            
ATOM     37  H15 BCD     1      10.880  22.860  15.070  1.00  0.00            
ATOM     38  H16 BCD     1       9.270  22.300  17.530  1.00  0.00            
ATOM     39  H17 BCD     1      11.980  21.580  18.570  1.00  0.00            
ATOM     40  H18 BCD     1      11.140  21.560  20.850  1.00  0.00            
ATOM     41  H19 BCD     1      10.720  23.120  20.160  1.00  0.00            
ATOM     42  H20 BCD     1       9.130  20.960  20.780  1.00  0.00            
ATOM     43  C13 BCD     1      15.330  16.780  17.430  1.00  0.00            
ATOM     44  O11 BCD     1      16.160  17.880  17.890  1.00  0.00            
ATOM     45  C14 BCD     1      14.770  17.100  16.060  1.00  0.00            
ATOM     46  O12 BCD     1      15.860  17.210  15.100  1.00  0.00            
ATOM     47  C15 BCD     1      13.910  18.380  16.100  1.00  0.00            
ATOM     48  O13 BCD     1      13.340  18.730  14.850  1.00  0.00            
ATOM     49  C16 BCD     1      12.850  18.130  17.180  1.00  0.00            
ATOM     50  C17 BCD     1      13.420  17.600  18.540  1.00  0.00            
ATOM     51  O14 BCD     1      14.280  16.500  18.360  1.00  0.00            
ATOM     52  C18 BCD     1      12.250  17.160  19.430  1.00  0.00            
ATOM     53  O15 BCD     1      11.470  16.180  18.730  1.00  0.00            
ATOM     54  H21 BCD     1      16.030  15.950  17.330  1.00  0.00            
ATOM     55  H22 BCD     1      14.130  16.260  15.770  1.00  0.00            
ATOM     56  H23 BCD     1      16.080  16.390  14.650  1.00  0.00            
ATOM     57  H24 BCD     1      14.610  19.120  16.500  1.00  0.00            
ATOM     58  H25 BCD     1      14.080  18.770  14.240  1.00  0.00            
ATOM     59  H26 BCD     1      12.150  17.390  16.780  1.00  0.00            
ATOM     60  H27 BCD     1      13.980  18.450  18.960  1.00  0.00            
ATOM     61  H28 BCD     1      12.580  16.920  20.450  1.00  0.00            
ATOM     62  H29 BCD     1      11.650  18.020  19.720  1.00  0.00            
ATOM     63  H30 BCD     1      12.220  15.670  18.420  1.00  0.00            
ATOM     64  C19 BCD     1      19.840  19.050  18.920  1.00  0.00            
ATOM     65  O16 BCD     1      19.120  20.150  19.490  1.00  0.00            
ATOM     66  C20 BCD     1      19.630  19.080  17.430  1.00  0.00            
ATOM     67  O17 BCD     1      20.210  20.290  16.940  1.00  0.00            
ATOM     68  C21 BCD     1      18.150  18.930  17.190  1.00  0.00            
ATOM     69  O18 BCD     1      17.860  18.960  15.770  1.00  0.00            
ATOM     70  C22 BCD     1      17.530  17.650  17.830  1.00  0.00            
ATOM     71  C23 BCD     1      17.910  17.660  19.350  1.00  0.00            
ATOM     72  O19 BCD     1      19.360  17.840  19.450  1.00  0.00            
ATOM     73  C24 BCD     1      17.580  16.290  19.960  1.00  0.00            
ATOM     74  O20 BCD     1      17.990  15.190  19.170  1.00  0.00            
ATOM     75  H31 BCD     1      20.920  19.060  19.130  1.00  0.00            
ATOM     76  H32 BCD     1      20.160  18.200  17.050  1.00  0.00            
ATOM     77  H33 BCD     1      19.910  20.430  16.030  1.00  0.00            
ATOM     78  H34 BCD     1      17.660  19.830  17.590  1.00  0.00            
ATOM     79  H35 BCD     1      17.210  18.280  15.540  1.00  0.00            
ATOM     80  H36 BCD     1      17.890  16.790  17.240  1.00  0.00            
ATOM     81  H37 BCD     1      17.400  18.370  20.010  1.00  0.00            
ATOM     82  H38 BCD     1      17.960  16.300  20.990  1.00  0.00            
ATOM     83  H39 BCD     1      16.480  16.300  20.050  1.00  0.00            
ATOM     84  H40 BCD     1      17.430  14.500  19.540  1.00  0.00            
ATOM     85  C25 BCD     1      20.340  23.180  22.020  1.00  0.00            
ATOM     86  O21 BCD     1      19.360  23.990  21.420  1.00  0.00            
ATOM     87  C26 BCD     1      21.320  22.720  20.930  1.00  0.00            
ATOM     88  O22 BCD     1      21.910  23.860  20.330  1.00  0.00            
ATOM     89  C27 BCD     1      20.580  21.870  19.900  1.00  0.00            
ATOM     90  O23 BCD     1      21.450  21.440  18.910  1.00  0.00            
ATOM     91  C28 BCD     1      19.910  20.720  20.580  1.00  0.00            
ATOM     92  C29 BCD     1      18.930  21.240  21.660  1.00  0.00            
ATOM     93  O24 BCD     1      19.660  22.030  22.590  1.00  0.00            
ATOM     94  C30 BCD     1      18.150  20.130  22.410  1.00  0.00            
ATOM     95  O25 BCD     1      18.960  19.310  23.160  1.00  0.00            
ATOM     96  H41 BCD     1      20.920  23.510  22.890  1.00  0.00            
ATOM     97  H42 BCD     1      22.150  22.150  21.350  1.00  0.00            
ATOM     98  H43 BCD     1      22.630  23.540  19.780  1.00  0.00            
ATOM     99  H44 BCD     1      19.770  22.490  19.520  1.00  0.00            
ATOM    100  H45 BCD     1      20.950  21.320  18.090  1.00  0.00            
ATOM    101  H46 BCD     1      20.660  20.070  21.030  1.00  0.00            
ATOM    102  H47 BCD     1      18.170  21.890  21.220  1.00  0.00            
ATOM    103  H48 BCD     1      17.390  20.610  23.030  1.00  0.00            
ATOM    104  H49 BCD     1      17.520  19.570  21.700  1.00  0.00            
ATOM    105  H50 BCD     1      19.260  18.480  22.760  1.00  0.00            
ATOM    106  C31 BCD     1      17.450  27.630  21.800  1.00  0.00            
ATOM    107  O26 BCD     1      16.720  27.450  20.680  1.00  0.00            
ATOM    108  C32 BCD     1      18.910  27.730  21.490  1.00  0.00            
ATOM    109  O27 BCD     1      19.070  28.750  20.540  1.00  0.00            
ATOM    110  C33 BCD     1      19.560  26.410  21.130  1.00  0.00            
ATOM    111  C34 BCD     1      19.070  25.320  22.010  1.00  0.00            
ATOM    112  C35 BCD     1      17.600  25.330  22.310  1.00  0.00            
ATOM    113  O28 BCD     1      17.180  26.600  22.750  1.00  0.00            
ATOM    114  C36 BCD     1      17.050  24.240  23.230  1.00  0.00            
ATOM    115  O29 BCD     1      17.690  24.360  24.510  1.00  0.00            
ATOM    116  O30 BCD     1      20.990  26.420  21.150  1.00  0.00            
ATOM    117  H51 BCD     1      17.090  28.570  22.230  1.00  0.00            
ATOM    118  H52 BCD     1      19.420  28.070  22.400  1.00  0.00            
ATOM    119  H53 BCD     1      18.520  28.430  19.810  1.00  0.00            
ATOM    120  H54 BCD     1      19.110  26.140  20.170  1.00  0.00            
ATOM    121  H55 BCD     1      21.300  25.600  20.770  1.00  0.00            
ATOM    122  H56 BCD     1      19.560  25.420  22.990  1.00  0.00            
ATOM    123  H57 BCD     1      17.150  25.210  21.320  1.00  0.00            
ATOM    124  H58 BCD     1      15.980  24.430  23.380  1.00  0.00            
ATOM    125  H59 BCD     1      17.200  23.240  22.820  1.00  0.00            
ATOM    126  H60 BCD     1      17.240  25.110  24.920  1.00  0.00            
ATOM    127  C37 BCD     1      13.170  28.470  19.000  1.00  0.00            
ATOM    128  O31 BCD     1      13.090  27.090  18.610  1.00  0.00            
ATOM    129  C38 BCD     1      14.420  29.130  18.340  1.00  0.00            
ATOM    130  O32 BCD     1      14.340  28.960  16.960  1.00  0.00            
ATOM    131  C39 BCD     1      15.720  28.450  18.810  1.00  0.00            
ATOM    132  O33 BCD     1      16.890  29.060  18.270  1.00  0.00            
ATOM    133  C40 BCD     1      15.780  28.480  20.350  1.00  0.00            
ATOM    134  C41 BCD     1      14.420  28.020  21.020  1.00  0.00            
ATOM    135  O34 BCD     1      13.330  28.630  20.390  1.00  0.00            
ATOM    136  C42 BCD     1      14.280  28.390  22.500  1.00  0.00            
ATOM    137  O35 BCD     1      14.710  29.730  22.710  1.00  0.00            
ATOM    138  H61 BCD     1      12.250  29.000  18.760  1.00  0.00            
ATOM    139  H62 BCD     1      14.510  30.190  18.640  1.00  0.00            
ATOM    140  H63 BCD     1      15.220  29.210  16.660  1.00  0.00            
ATOM    141  H64 BCD     1      15.680  27.390  18.560  1.00  0.00            
ATOM    142  H65 BCD     1      17.560  28.370  18.280  1.00  0.00            
ATOM    143  H66 BCD     1      16.070  29.500  20.630  1.00  0.00            
ATOM    144  H67 BCD     1      14.330  26.930  20.930  1.00  0.00            
ATOM    145  H68 BCD     1      13.260  28.130  22.810  1.00  0.00            
ATOM    146  H69 BCD     1      15.010  27.830  23.100  1.00  0.00            
ATOM    147  H70 BCD     1      14.100  30.330  22.270  1.00  0.00            
ATOM    148  O1  GE8     2      16.350  25.890  15.380  1.00  0.00            
ATOM    149  C1  GE8     2      15.800  24.870  15.670  1.00  0.00            
ATOM    150  C2  GE8     2      15.730  24.350  17.060  1.00  0.00            
ATOM    151  O2  GE8     2      16.330  25.120  17.950  1.00  0.00            
ATOM    152  C3  GE8     2      14.920  23.260  17.390  1.00  0.00            
ATOM    153  C4  GE8     2      14.690  22.860  18.820  1.00  0.00            
ATOM    154  C5  GE8     2      14.550  23.840  19.780  1.00  0.00            
ATOM    155  C6  GE8     2      14.330  23.430  21.120  1.00  0.00            
ATOM    156  C7  GE8     2      14.290  22.100  21.480  1.00  0.00            
ATOM    157  O3  GE8     2      14.020  21.760  22.720  1.00  0.00            
ATOM    158  C8  GE8     2      14.410  21.120  20.520  1.00  0.00            
ATOM    159  C9  GE8     2      14.600  21.490  19.200  1.00  0.00            
ATOM    160  O4  GE8     2      14.370  22.490  16.480  1.00  0.00            
ATOM    161  C10 GE8     2      14.330  22.960  15.150  1.00  0.00            
ATOM    162  C11 GE8     2      13.590  22.250  14.220  1.00  0.00            
ATOM    163  C12 GE8     2      13.370  22.830  12.970  1.00  0.00            
ATOM    164  O5  GE8     2      12.610  22.250  12.050  1.00  0.00            
ATOM    165  C13 GE8     2      14.030  23.950  12.580  1.00  0.00            
ATOM    166  C14 GE8     2      14.780  24.700  13.490  1.00  0.00            
ATOM    167  O6  GE8     2      15.380  25.830  13.040  1.00  0.00            
ATOM    168  C15 GE8     2      14.990  24.150  14.750  1.00  0.00            
ATOM    169  H1  GE8     2      16.620  25.940  17.530  1.00  0.00            
ATOM    170  H2  GE8     2      14.400  24.880  19.500  1.00  0.00            
ATOM    171  H3  GE8     2      14.360  24.220  21.870  1.00  0.00            
ATOM    172  H4  GE8     2      13.860  22.560  23.250  1.00  0.00            
ATOM    173  H5  GE8     2      14.510  20.050  20.710  1.00  0.00            
ATOM    174  H6  GE8     2      14.550  20.750  18.410  1.00  0.00            
ATOM    175  H7  GE8     2      13.200  21.270  14.450  1.00  0.00            
ATOM    176  H8  GE8     2      12.180  22.970  11.550  1.00  0.00            
ATOM    177  H9  GE8     2      13.740  24.460  11.660  1.00  0.00            
ATOM    178  H10 GE8     2      15.910  26.030  13.840  1.00  0.00            
TER
ENDMDL
MODEL        1
ATOM      1  C1  BCD     1       8.530  25.440  23.520  1.00  0.00            
ATOM      2  O1  BCD     1       9.780  24.720  23.790  1.00  0.00            
ATOM      3  C2  BCD     1       8.590  25.920  22.080  1.00  0.00            
ATOM      4  O2  BCD     1       8.580  24.890  21.100  1.00  0.00            
ATOM      5  C3  BCD     1       9.720  26.850  22.000  1.00  0.00            
ATOM      6  O3  BCD     1       9.940  27.340  20.620  1.00  0.00            
ATOM      7  C4  BCD     1       9.530  28.000  23.080  1.00  0.00            
ATOM      8  C5  BCD     1       9.200  27.420  24.520  1.00  0.00            
ATOM      9  O4  BCD     1       8.220  26.370  24.490  1.00  0.00            
ATOM     10  C6  BCD     1       8.560  28.370  25.480  1.00  0.00            
ATOM     11  O5  BCD     1       7.510  29.110  24.870  1.00  0.00            
ATOM     12  H1  BCD     1       7.690  24.750  23.440  1.00  0.00            
ATOM     13  H2  BCD     1       7.730  26.570  21.900  1.00  0.00            
ATOM     14  H3  BCD     1       8.640  25.190  20.190  1.00  0.00            
ATOM     15  H4  BCD     1      10.630  26.330  22.330  1.00  0.00            
ATOM     16  H5  BCD     1      10.480  26.710  20.130  1.00  0.00            
ATOM     17  H6  BCD     1       8.680  28.600  22.740  1.00  0.00            
ATOM     18  H7  BCD     1      10.140  27.000  24.920  1.00  0.00            
ATOM     19  H8  BCD     1       8.070  27.760  26.250  1.00  0.00            
ATOM     20  H9  BCD     1       9.220  29.080  25.990  1.00  0.00            
ATOM     21  H10 BCD     1       6.700  28.630  25.060  1.00  0.00            
ATOM     22  C7  BCD     1      10.400  20.930  25.460  1.00  0.00            
ATOM     23  O6  BCD     1      11.810  20.640  25.160  1.00  0.00            
ATOM     24  C8  BCD     1       9.540  21.000  24.180  1.00  0.00            
ATOM     25  O7  BCD     1       9.890  19.970  23.260  1.00  0.00            
ATOM     26  C9  BCD     1       9.750  22.360  23.500  1.00  0.00            
ATOM     27  O8  BCD     1       8.820  22.610  22.440  1.00  0.00            
ATOM     28  C10 BCD     1       9.560  23.480  24.500  1.00  0.00            
ATOM     29  C11 BCD     1      10.560  23.330  25.600  1.00  0.00            
ATOM     30  O9  BCD     1      10.200  22.130  26.300  1.00  0.00            
ATOM     31  C12 BCD     1      10.530  24.510  26.580  1.00  0.00            
ATOM     32  O10 BCD     1       9.220  24.900  27.000  1.00  0.00            
ATOM     33  H11 BCD     1       9.970  20.050  25.940  1.00  0.00            
ATOM     34  H12 BCD     1       8.460  21.000  24.360  1.00  0.00            
ATOM     35  H13 BCD     1       9.540  20.240  22.410  1.00  0.00            
ATOM     36  H14 BCD     1      10.750  22.430  23.060  1.00  0.00            
ATOM     37  H15 BCD     1       8.970  23.510  22.120  1.00  0.00            
ATOM     38  H16 BCD     1       8.560  23.330  24.910  1.00  0.00            
ATOM     39  H17 BCD     1      11.620  23.240  25.350  1.00  0.00            
ATOM     40  H18 BCD     1      11.150  24.180  27.420  1.00  0.00            
ATOM     41  H19 BCD     1      10.970  25.360  26.040  1.00  0.00            
ATOM     42  H20 BCD     1       8.850  25.410  26.280  1.00  0.00            
ATOM     43  C13 BCD     1      14.680  17.680  25.040  1.00  0.00            
ATOM     44  O11 BCD     1      15.260  18.240  23.800  1.00  0.00            
ATOM     45  C14 BCD     1      13.200  17.240  24.830  1.00  0.00            
ATOM     46  O12 BCD     1      12.980  16.170  23.850  1.00  0.00            
ATOM     47  C15 BCD     1      12.190  18.340  24.530  1.00  0.00            
ATOM     48  O13 BCD     1      10.850  17.850  24.390  1.00  0.00            
ATOM     49  C16 BCD     1      12.350  19.460  25.570  1.00  0.00            
ATOM     50  C17 BCD     1      13.790  19.780  25.860  1.00  0.00            
ATOM     51  O14 BCD     1      14.610  18.610  26.080  1.00  0.00            
ATOM     52  C18 BCD     1      13.970  20.680  27.040  1.00  0.00            
ATOM     53  O15 BCD     1      13.460  20.070  28.190  1.00  0.00            
ATOM     54  H21 BCD     1      15.210  16.780  25.350  1.00  0.00            
ATOM     55  H22 BCD     1      12.970  16.800  25.800  1.00  0.00            
ATOM     56  H23 BCD     1      13.710  15.570  24.030  1.00  0.00            
ATOM     57  H24 BCD     1      12.580  18.840  23.630  1.00  0.00            
ATOM     58  H25 BCD     1      10.310  18.580  24.080  1.00  0.00            
ATOM     59  H26 BCD     1      11.890  19.090  26.500  1.00  0.00            
ATOM     60  H27 BCD     1      14.270  20.280  25.010  1.00  0.00            
ATOM     61  H28 BCD     1      14.990  21.080  27.150  1.00  0.00            
ATOM     62  H29 BCD     1      13.370  21.560  26.770  1.00  0.00            
ATOM     63  H30 BCD     1      13.920  19.230  28.160  1.00  0.00            
ATOM     64  C19 BCD     1      18.810  19.870  22.560  1.00  0.00            
ATOM     65  O16 BCD     1      18.070  21.080  22.450  1.00  0.00            
ATOM     66  C20 BCD     1      18.220  18.760  21.670  1.00  0.00            
ATOM     67  O17 BCD     1      18.440  19.060  20.250  1.00  0.00            
ATOM     68  C21 BCD     1      16.680  18.560  22.030  1.00  0.00            
ATOM     69  O18 BCD     1      16.040  17.610  21.110  1.00  0.00            
ATOM     70  C22 BCD     1      16.640  18.110  23.440  1.00  0.00            
ATOM     71  C23 BCD     1      17.420  19.060  24.380  1.00  0.00            
ATOM     72  O19 BCD     1      18.650  19.420  23.850  1.00  0.00            
ATOM     73  C24 BCD     1      17.760  18.330  25.740  1.00  0.00            
ATOM     74  O20 BCD     1      17.980  17.000  25.550  1.00  0.00            
ATOM     75  H31 BCD     1      19.870  20.000  22.320  1.00  0.00            
ATOM     76  H32 BCD     1      18.650  17.780  21.900  1.00  0.00            
ATOM     77  H33 BCD     1      18.040  19.910  20.070  1.00  0.00            
ATOM     78  H34 BCD     1      16.240  19.560  21.930  1.00  0.00            
ATOM     79  H35 BCD     1      15.240  17.330  21.560  1.00  0.00            
ATOM     80  H36 BCD     1      16.980  17.070  23.510  1.00  0.00            
ATOM     81  H37 BCD     1      16.890  20.020  24.430  1.00  0.00            
ATOM     82  H38 BCD     1      18.730  18.690  26.080  1.00  0.00            
ATOM     83  H39 BCD     1      16.960  18.550  26.460  1.00  0.00            
ATOM     84  H40 BCD     1      18.620  16.820  24.850  1.00  0.00            
ATOM     85  C25 BCD     1      18.460  24.810  20.860  1.00  0.00            
ATOM     86  O21 BCD     1      17.410  25.300  21.610  1.00  0.00            
ATOM     87  C26 BCD     1      18.080  23.760  19.860  1.00  0.00            
ATOM     88  O22 BCD     1      17.030  24.280  19.040  1.00  0.00            
ATOM     89  C27 BCD     1      17.500  22.520  20.680  1.00  0.00            
ATOM     90  O23 BCD     1      17.180  21.420  19.720  1.00  0.00            
ATOM     91  C28 BCD     1      18.580  22.100  21.630  1.00  0.00            
ATOM     92  C29 BCD     1      19.280  23.220  22.500  1.00  0.00            
ATOM     93  O24 BCD     1      19.500  24.400  21.740  1.00  0.00            
ATOM     94  C30 BCD     1      20.630  22.780  23.130  1.00  0.00            
ATOM     95  O25 BCD     1      21.570  22.470  22.090  1.00  0.00            
ATOM     96  H41 BCD     1      18.910  25.670  20.330  1.00  0.00            
ATOM     97  H42 BCD     1      18.920  23.470  19.220  1.00  0.00            
ATOM     98  H43 BCD     1      17.500  24.840  18.420  1.00  0.00            
ATOM     99  H44 BCD     1      16.550  22.740  21.170  1.00  0.00            
ATOM    100  H45 BCD     1      16.420  21.710  19.220  1.00  0.00            
ATOM    101  H46 BCD     1      19.270  21.570  20.960  1.00  0.00            
ATOM    102  H47 BCD     1      18.690  23.600  23.340  1.00  0.00            
ATOM    103  H48 BCD     1      20.930  23.640  23.740  1.00  0.00            
ATOM    104  H49 BCD     1      20.580  21.910  23.780  1.00  0.00            
ATOM    105  H50 BCD     1      21.370  23.010  21.320  1.00  0.00            
ATOM    106  C31 BCD     1      16.350  28.970  23.080  1.00  0.00            
ATOM    107  O26 BCD     1      14.990  28.660  23.080  1.00  0.00            
ATOM    108  C32 BCD     1      16.820  29.020  21.660  1.00  0.00            
ATOM    109  O27 BCD     1      16.070  29.920  20.870  1.00  0.00            
ATOM    110  C33 BCD     1      16.750  27.630  21.120  1.00  0.00            
ATOM    111  C34 BCD     1      17.550  26.670  21.960  1.00  0.00            
ATOM    112  C35 BCD     1      17.010  26.740  23.360  1.00  0.00            
ATOM    113  O28 BCD     1      17.080  28.050  23.840  1.00  0.00            
ATOM    114  C36 BCD     1      17.670  25.800  24.310  1.00  0.00            
ATOM    115  O29 BCD     1      19.120  25.910  24.340  1.00  0.00            
ATOM    116  O30 BCD     1      17.280  27.530  19.780  1.00  0.00            
ATOM    117  H51 BCD     1      16.380  29.920  23.620  1.00  0.00            
ATOM    118  H52 BCD     1      17.900  29.190  21.670  1.00  0.00            
ATOM    119  H53 BCD     1      16.450  30.210  20.030  1.00  0.00            
ATOM    120  H54 BCD     1      15.710  27.290  21.110  1.00  0.00            
ATOM    121  H55 BCD     1      18.130  27.970  19.800  1.00  0.00            
ATOM    122  H56 BCD     1      18.610  26.960  22.020  1.00  0.00            
ATOM    123  H57 BCD     1      15.960  26.410  23.390  1.00  0.00            
ATOM    124  H58 BCD     1      17.320  25.980  25.330  1.00  0.00            
ATOM    125  H59 BCD     1      17.250  24.800  24.100  1.00  0.00            
ATOM    126  H60 BCD     1      19.430  25.820  23.440  1.00  0.00            
ATOM    127  C37 BCD     1      11.140  29.710  23.970  1.00  0.00            
ATOM    128  O31 BCD     1      10.850  28.610  23.060  1.00  0.00            
ATOM    129  C38 BCD     1      11.890  30.780  23.230  1.00  0.00            
ATOM    130  O32 BCD     1      11.060  31.530  22.300  1.00  0.00            
ATOM    131  C39 BCD     1      13.140  30.170  22.580  1.00  0.00            
ATOM    132  O33 BCD     1      13.910  31.110  21.800  1.00  0.00            
ATOM    133  C40 BCD     1      14.020  29.510  23.740  1.00  0.00            
ATOM    134  C41 BCD     1      13.230  28.640  24.660  1.00  0.00            
ATOM    135  O34 BCD     1      12.030  29.330  25.030  1.00  0.00            
ATOM    136  C42 BCD     1      14.000  28.250  25.820  1.00  0.00            
ATOM    137  O35 BCD     1      14.320  29.370  26.700  1.00  0.00            
ATOM    138  H61 BCD     1      10.180  30.060  24.360  1.00  0.00            
ATOM    139  H62 BCD     1      12.200  31.490  24.010  1.00  0.00            
ATOM    140  H63 BCD     1      11.080  31.020  21.490  1.00  0.00            
ATOM    141  H64 BCD     1      12.800  29.370  21.910  1.00  0.00            
ATOM    142  H65 BCD     1      14.600  30.680  21.290  1.00  0.00            
ATOM    143  H66 BCD     1      14.500  30.320  24.310  1.00  0.00            
ATOM    144  H67 BCD     1      12.890  27.690  24.230  1.00  0.00            
ATOM    145  H68 BCD     1      13.530  27.440  26.400  1.00  0.00            
ATOM    146  H69 BCD     1      14.920  27.840  25.390  1.00  0.00            
ATOM    147  H70 BCD     1      15.270  29.290  26.670  1.00  0.00            
ATOM    148  O1  GE8     2      11.730  24.630  20.480  1.00  0.00            
ATOM    149  C1  GE8     2      12.400  23.760  21.080  1.00  0.00            
ATOM    150  C2  GE8     2      13.110  24.120  22.360  1.00  0.00            
ATOM    151  O2  GE8     2      13.090  25.480  22.760  1.00  0.00            
ATOM    152  C3  GE8     2      13.740  23.130  23.070  1.00  0.00            
ATOM    153  C4  GE8     2      14.550  23.410  24.250  1.00  0.00            
ATOM    154  C5  GE8     2      14.140  24.230  25.320  1.00  0.00            
ATOM    155  C6  GE8     2      14.890  24.250  26.510  1.00  0.00            
ATOM    156  C7  GE8     2      16.000  23.350  26.650  1.00  0.00            
ATOM    157  O3  GE8     2      16.600  23.360  27.850  1.00  0.00            
ATOM    158  C8  GE8     2      16.500  22.650  25.540  1.00  0.00            
ATOM    159  C9  GE8     2      15.800  22.750  24.330  1.00  0.00            
ATOM    160  O4  GE8     2      13.810  21.840  22.590  1.00  0.00            
ATOM    161  C10 GE8     2      13.010  21.460  21.530  1.00  0.00            
ATOM    162  C11 GE8     2      12.980  20.110  21.150  1.00  0.00            
ATOM    163  C12 GE8     2      12.420  19.730  19.910  1.00  0.00            
ATOM    164  O5  GE8     2      12.590  18.530  19.370  1.00  0.00            
ATOM    165  C13 GE8     2      11.760  20.670  19.150  1.00  0.00            
ATOM    166  C14 GE8     2      11.730  21.990  19.580  1.00  0.00            
ATOM    167  O6  GE8     2      10.970  22.840  18.860  1.00  0.00            
ATOM    168  C15 GE8     2      12.400  22.390  20.710  1.00  0.00            
ATOM    169  H1  GE8     2      12.430  25.830  22.140  1.00  0.00            
ATOM    170  H2  GE8     2      13.160  24.690  25.220  1.00  0.00            
ATOM    171  H3  GE8     2      14.540  24.770  27.400  1.00  0.00            
ATOM    172  H4  GE8     2      17.260  22.640  27.870  1.00  0.00            
ATOM    173  H5  GE8     2      17.430  22.090  25.610  1.00  0.00            
ATOM    174  H6  GE8     2      16.210  22.190  23.490  1.00  0.00            
ATOM    175  H7  GE8     2      13.630  19.400  21.650  1.00  0.00            
ATOM    176  H8  GE8     2      13.050  18.020  20.070  1.00  0.00            
ATOM    177  H9  GE8     2      11.190  20.400  18.270  1.00  0.00            
ATOM    178  H10 GE8     2      11.050  23.640  19.420  1.00  0.00            
TER
ENDMDL
MODEL        1
ATOM      1  C1  BCD     1      14.450  20.730  18.180  1.00  0.00            
ATOM      2  O1  BCD     1      15.620  20.550  18.910  1.00  0.00            
ATOM      3  C2  BCD     1      14.640  21.730  17.090  1.00  0.00            
ATOM      4  O2  BCD     1      15.550  21.360  16.050  1.00  0.00            
ATOM      5  C3  BCD     1      14.920  23.130  17.750  1.00  0.00            
ATOM      6  O3  BCD     1      15.140  24.170  16.770  1.00  0.00            
ATOM      7  C4  BCD     1      13.760  23.510  18.650  1.00  0.00            
ATOM      8  C5  BCD     1      13.400  22.380  19.610  1.00  0.00            
ATOM      9  O4  BCD     1      13.290  21.130  18.950  1.00  0.00            
ATOM     10  C6  BCD     1      12.190  22.580  20.510  1.00  0.00            
ATOM     11  O5  BCD     1      11.100  22.700  19.630  1.00  0.00            
ATOM     12  H1  BCD     1      14.250  19.800  17.630  1.00  0.00            
ATOM     13  H2  BCD     1      13.620  21.770  16.700  1.00  0.00            
ATOM     14  H3  BCD     1      16.410  21.440  16.460  1.00  0.00            
ATOM     15  H4  BCD     1      15.780  23.110  18.440  1.00  0.00            
ATOM     16  H5  BCD     1      14.400  24.790  16.830  1.00  0.00            
ATOM     17  H6  BCD     1      12.910  23.720  17.990  1.00  0.00            
ATOM     18  H7  BCD     1      14.230  22.300  20.330  1.00  0.00            
ATOM     19  H8  BCD     1      12.090  21.610  21.010  1.00  0.00            
ATOM     20  H9  BCD     1      12.350  23.500  21.090  1.00  0.00            
ATOM     21  H10 BCD     1      11.110  21.920  19.070  1.00  0.00            
ATOM     22  C7  BCD     1      17.740  17.490  20.570  1.00  0.00            
ATOM     23  O6  BCD     1      18.780  17.720  19.600  1.00  0.00            
ATOM     24  C8  BCD     1      16.360  17.050  20.070  1.00  0.00            
ATOM     25  O7  BCD     1      16.520  15.840  19.330  1.00  0.00            
ATOM     26  C9  BCD     1      15.620  18.110  19.200  1.00  0.00            
ATOM     27  O8  BCD     1      14.260  17.750  18.950  1.00  0.00            
ATOM     28  C10 BCD     1      15.670  19.460  19.850  1.00  0.00            
ATOM     29  C11 BCD     1      16.960  19.740  20.700  1.00  0.00            
ATOM     30  O9  BCD     1      17.390  18.640  21.440  1.00  0.00            
ATOM     31  C12 BCD     1      16.860  20.960  21.560  1.00  0.00            
ATOM     32  O10 BCD     1      16.190  20.730  22.780  1.00  0.00            
ATOM     33  H11 BCD     1      18.080  16.720  21.270  1.00  0.00            
ATOM     34  H12 BCD     1      15.800  16.940  21.000  1.00  0.00            
ATOM     35  H13 BCD     1      16.860  15.980  18.440  1.00  0.00            
ATOM     36  H14 BCD     1      16.170  18.190  18.250  1.00  0.00            
ATOM     37  H15 BCD     1      14.220  16.920  18.480  1.00  0.00            
ATOM     38  H16 BCD     1      14.790  19.650  20.490  1.00  0.00            
ATOM     39  H17 BCD     1      17.770  19.940  19.990  1.00  0.00            
ATOM     40  H18 BCD     1      17.910  21.180  21.790  1.00  0.00            
ATOM     41  H19 BCD     1      16.370  21.770  21.010  1.00  0.00            
ATOM     42  H20 BCD     1      15.560  21.430  22.960  1.00  0.00            
ATOM     43  C13 BCD     1      22.730  18.800  19.530  1.00  0.00            
ATOM     44  O11 BCD     1      22.350  20.210  19.140  1.00  0.00            
ATOM     45  C14 BCD     1      22.290  17.730  18.540  1.00  0.00            
ATOM     46  O12 BCD     1      22.750  18.230  17.270  1.00  0.00            
ATOM     47  C15 BCD     1      20.790  17.640  18.400  1.00  0.00            
ATOM     48  O13 BCD     1      20.280  16.610  17.510  1.00  0.00            
ATOM     49  C16 BCD     1      20.190  17.460  19.860  1.00  0.00            
ATOM     50  C17 BCD     1      20.760  18.410  20.910  1.00  0.00            
ATOM     51  O14 BCD     1      22.170  18.460  20.830  1.00  0.00            
ATOM     52  C18 BCD     1      20.530  17.870  22.340  1.00  0.00            
ATOM     53  O15 BCD     1      20.980  16.520  22.540  1.00  0.00            
ATOM     54  H21 BCD     1      23.810  18.880  19.710  1.00  0.00            
ATOM     55  H22 BCD     1      22.690  16.720  18.690  1.00  0.00            
ATOM     56  H23 BCD     1      23.670  18.450  17.410  1.00  0.00            
ATOM     57  H24 BCD     1      20.490  18.640  18.070  1.00  0.00            
ATOM     58  H25 BCD     1      20.700  16.560  16.650  1.00  0.00            
ATOM     59  H26 BCD     1      20.280  16.410  20.160  1.00  0.00            
ATOM     60  H27 BCD     1      20.340  19.430  20.830  1.00  0.00            
ATOM     61  H28 BCD     1      20.940  18.600  23.060  1.00  0.00            
ATOM     62  H29 BCD     1      19.450  17.780  22.500  1.00  0.00            
ATOM     63  H30 BCD     1      21.380  16.530  23.410  1.00  0.00            
ATOM     64  C19 BCD     1      24.080  23.890  18.050  1.00  0.00            
ATOM     65  O16 BCD     1      23.000  24.580  18.680  1.00  0.00            
ATOM     66  C20 BCD     1      23.580  22.910  16.960  1.00  0.00            
ATOM     67  O17 BCD     1      22.760  23.700  16.090  1.00  0.00            
ATOM     68  C21 BCD     1      22.670  21.810  17.540  1.00  0.00            
ATOM     69  O18 BCD     1      22.290  20.860  16.440  1.00  0.00            
ATOM     70  C22 BCD     1      23.400  21.090  18.630  1.00  0.00            
ATOM     71  C23 BCD     1      23.800  22.090  19.680  1.00  0.00            
ATOM     72  O19 BCD     1      24.650  23.060  19.130  1.00  0.00            
ATOM     73  C24 BCD     1      24.670  21.480  20.750  1.00  0.00            
ATOM     74  O20 BCD     1      25.760  20.790  20.280  1.00  0.00            
ATOM     75  H31 BCD     1      24.850  24.590  17.730  1.00  0.00            
ATOM     76  H32 BCD     1      24.330  22.400  16.340  1.00  0.00            
ATOM     77  H33 BCD     1      22.160  23.110  15.620  1.00  0.00            
ATOM     78  H34 BCD     1      21.800  22.290  18.000  1.00  0.00            
ATOM     79  H35 BCD     1      22.450  19.940  16.670  1.00  0.00            
ATOM     80  H36 BCD     1      24.300  20.560  18.280  1.00  0.00            
ATOM     81  H37 BCD     1      22.900  22.600  20.050  1.00  0.00            
ATOM     82  H38 BCD     1      25.080  22.220  21.450  1.00  0.00            
ATOM     83  H39 BCD     1      24.100  20.720  21.290  1.00  0.00            
ATOM     84  H40 BCD     1      26.300  21.450  19.830  1.00  0.00            
ATOM     85  C25 BCD     1      22.090  28.590  19.650  1.00  0.00            
ATOM     86  O21 BCD     1      20.730  28.150  19.870  1.00  0.00            
ATOM     87  C26 BCD     1      22.550  28.350  18.230  1.00  0.00            
ATOM     88  O22 BCD     1      21.710  29.140  17.350  1.00  0.00            
ATOM     89  C27 BCD     1      22.440  26.820  17.790  1.00  0.00            
ATOM     90  O23 BCD     1      22.790  26.510  16.420  1.00  0.00            
ATOM     91  C28 BCD     1      23.280  25.980  18.800  1.00  0.00            
ATOM     92  C29 BCD     1      23.030  26.370  20.280  1.00  0.00            
ATOM     93  O24 BCD     1      23.030  27.800  20.510  1.00  0.00            
ATOM     94  C30 BCD     1      24.130  25.800  21.190  1.00  0.00            
ATOM     95  O25 BCD     1      25.430  26.240  20.880  1.00  0.00            
ATOM     96  H41 BCD     1      22.190  29.650  19.880  1.00  0.00            
ATOM     97  H42 BCD     1      23.610  28.560  18.040  1.00  0.00            
ATOM     98  H43 BCD     1      22.150  29.040  16.500  1.00  0.00            
ATOM     99  H44 BCD     1      21.400  26.530  18.010  1.00  0.00            
ATOM    100  H45 BCD     1      22.850  25.550  16.350  1.00  0.00            
ATOM    101  H46 BCD     1      24.320  26.210  18.540  1.00  0.00            
ATOM    102  H47 BCD     1      22.130  25.830  20.590  1.00  0.00            
ATOM    103  H48 BCD     1      23.840  26.080  22.210  1.00  0.00            
ATOM    104  H49 BCD     1      24.130  24.700  21.210  1.00  0.00            
ATOM    105  H50 BCD     1      25.340  27.150  20.600  1.00  0.00            
ATOM    106  C31 BCD     1      16.880  28.950  21.200  1.00  0.00            
ATOM    107  O26 BCD     1      16.430  27.720  20.600  1.00  0.00            
ATOM    108  C32 BCD     1      17.450  29.980  20.260  1.00  0.00            
ATOM    109  O27 BCD     1      16.450  30.390  19.360  1.00  0.00            
ATOM    110  C33 BCD     1      18.690  29.340  19.510  1.00  0.00            
ATOM    111  C34 BCD     1      19.730  28.900  20.550  1.00  0.00            
ATOM    112  C35 BCD     1      19.070  28.070  21.680  1.00  0.00            
ATOM    113  O28 BCD     1      17.850  28.520  22.220  1.00  0.00            
ATOM    114  C36 BCD     1      20.040  27.580  22.800  1.00  0.00            
ATOM    115  O29 BCD     1      20.580  28.710  23.520  1.00  0.00            
ATOM    116  O30 BCD     1      19.240  30.140  18.510  1.00  0.00            
ATOM    117  H51 BCD     1      16.020  29.440  21.670  1.00  0.00            
ATOM    118  H52 BCD     1      17.710  30.850  20.880  1.00  0.00            
ATOM    119  H53 BCD     1      16.200  29.650  18.800  1.00  0.00            
ATOM    120  H54 BCD     1      18.410  28.430  18.960  1.00  0.00            
ATOM    121  H55 BCD     1      19.980  29.650  18.140  1.00  0.00            
ATOM    122  H56 BCD     1      20.080  29.840  20.980  1.00  0.00            
ATOM    123  H57 BCD     1      18.850  27.150  21.130  1.00  0.00            
ATOM    124  H58 BCD     1      19.420  26.920  23.420  1.00  0.00            
ATOM    125  H59 BCD     1      20.870  26.950  22.460  1.00  0.00            
ATOM    126  H60 BCD     1      21.530  28.570  23.630  1.00  0.00            
ATOM    127  C37 BCD     1      13.160  25.710  19.350  1.00  0.00            
ATOM    128  O31 BCD     1      14.050  24.640  19.420  1.00  0.00            
ATOM    129  C38 BCD     1      13.560  26.790  18.320  1.00  0.00            
ATOM    130  O32 BCD     1      13.520  26.170  16.960  1.00  0.00            
ATOM    131  C39 BCD     1      14.930  27.390  18.710  1.00  0.00            
ATOM    132  O33 BCD     1      15.250  28.480  17.930  1.00  0.00            
ATOM    133  C40 BCD     1      15.050  27.740  20.180  1.00  0.00            
ATOM    134  C41 BCD     1      14.250  26.770  21.130  1.00  0.00            
ATOM    135  O34 BCD     1      13.040  26.390  20.590  1.00  0.00            
ATOM    136  C42 BCD     1      13.880  27.440  22.510  1.00  0.00            
ATOM    137  O35 BCD     1      13.050  28.550  22.300  1.00  0.00            
ATOM    138  H61 BCD     1      12.160  25.270  19.200  1.00  0.00            
ATOM    139  H62 BCD     1      12.900  27.660  18.290  1.00  0.00            
ATOM    140  H63 BCD     1      13.750  26.800  16.280  1.00  0.00            
ATOM    141  H64 BCD     1      15.670  26.610  18.480  1.00  0.00            
ATOM    142  H65 BCD     1      15.170  28.320  16.990  1.00  0.00            
ATOM    143  H66 BCD     1      14.680  28.760  20.330  1.00  0.00            
ATOM    144  H67 BCD     1      14.830  25.900  21.440  1.00  0.00            
ATOM    145  H68 BCD     1      13.420  26.680  23.170  1.00  0.00            
ATOM    146  H69 BCD     1      14.820  27.770  22.980  1.00  0.00            
ATOM    147  H70 BCD     1      13.460  29.330  22.690  1.00  0.00            
ATOM    148  O1  GE8     2      18.360  25.260  16.200  1.00  0.00            
ATOM    149  C1  GE8     2      18.510  24.410  17.060  1.00  0.00            
ATOM    150  C2  GE8     2      18.630  24.700  18.490  1.00  0.00            
ATOM    151  O2  GE8     2      18.540  25.990  18.880  1.00  0.00            
ATOM    152  C3  GE8     2      18.710  23.650  19.360  1.00  0.00            
ATOM    153  C4  GE8     2      18.690  23.840  20.800  1.00  0.00            
ATOM    154  C5  GE8     2      17.720  24.660  21.360  1.00  0.00            
ATOM    155  C6  GE8     2      17.690  24.780  22.780  1.00  0.00            
ATOM    156  C7  GE8     2      18.700  24.200  23.530  1.00  0.00            
ATOM    157  O3  GE8     2      18.690  24.420  24.860  1.00  0.00            
ATOM    158  C8  GE8     2      19.580  23.300  22.950  1.00  0.00            
ATOM    159  C9  GE8     2      19.620  23.190  21.580  1.00  0.00            
ATOM    160  O4  GE8     2      18.790  22.320  18.930  1.00  0.00            
ATOM    161  C10 GE8     2      18.760  22.080  17.580  1.00  0.00            
ATOM    162  C11 GE8     2      18.790  20.740  17.220  1.00  0.00            
ATOM    163  C12 GE8     2      18.800  20.390  15.900  1.00  0.00            
ATOM    164  O5  GE8     2      18.940  19.110  15.560  1.00  0.00            
ATOM    165  C13 GE8     2      18.820  21.380  14.940  1.00  0.00            
ATOM    166  C14 GE8     2      18.840  22.710  15.280  1.00  0.00            
ATOM    167  O6  GE8     2      18.730  23.600  14.290  1.00  0.00            
ATOM    168  C15 GE8     2      18.720  23.030  16.630  1.00  0.00            
ATOM    169  H1  GE8     2      18.340  26.510  18.080  1.00  0.00            
ATOM    170  H2  GE8     2      16.950  25.200  20.810  1.00  0.00            
ATOM    171  H3  GE8     2      16.930  25.330  23.330  1.00  0.00            
ATOM    172  H4  GE8     2      18.350  25.300  25.080  1.00  0.00            
ATOM    173  H5  GE8     2      20.230  22.790  23.650  1.00  0.00            
ATOM    174  H6  GE8     2      20.350  22.500  21.150  1.00  0.00            
ATOM    175  H7  GE8     2      18.820  20.030  18.050  1.00  0.00            
ATOM    176  H8  GE8     2      19.540  19.120  14.800  1.00  0.00            
ATOM    177  H9  GE8     2      18.770  21.120  13.890  1.00  0.00            
ATOM    178  H10 GE8     2      18.570  24.380  14.840  1.00  0.00            
TER
ENDMDL
MODEL        1
ATOM      1  C1  BCD     1       5.130  23.770  23.220  1.00  0.00            
ATOM      2  O1  BCD     1       6.090  23.290  22.300  1.00  0.00            
ATOM      3  C2  BCD     1       4.330  24.820  22.420  1.00  0.00            
ATOM      4  O2  BCD     1       3.880  24.370  21.080  1.00  0.00            
ATOM      5  C3  BCD     1       5.230  26.090  22.240  1.00  0.00            
ATOM      6  O3  BCD     1       4.530  27.130  21.600  1.00  0.00            
ATOM      7  C4  BCD     1       5.960  26.540  23.510  1.00  0.00            
ATOM      8  C5  BCD     1       6.700  25.420  24.210  1.00  0.00            
ATOM      9  O4  BCD     1       5.780  24.310  24.420  1.00  0.00            
ATOM     10  C6  BCD     1       7.190  25.870  25.620  1.00  0.00            
ATOM     11  O5  BCD     1       6.110  26.550  26.300  1.00  0.00            
ATOM     12  H1  BCD     1       4.390  22.990  23.450  1.00  0.00            
ATOM     13  H2  BCD     1       3.480  25.180  23.020  1.00  0.00            
ATOM     14  H3  BCD     1       3.110  23.830  21.270  1.00  0.00            
ATOM     15  H4  BCD     1       6.020  25.800  21.540  1.00  0.00            
ATOM     16  H5  BCD     1       5.210  27.770  21.370  1.00  0.00            
ATOM     17  H6  BCD     1       5.320  27.160  24.140  1.00  0.00            
ATOM     18  H7  BCD     1       7.530  24.940  23.670  1.00  0.00            
ATOM     19  H8  BCD     1       7.560  24.950  26.090  1.00  0.00            
ATOM     20  H9  BCD     1       7.940  26.660  25.490  1.00  0.00            
ATOM     21  H10 BCD     1       5.440  25.890  26.470  1.00  0.00            
ATOM     22  C7  BCD     1       7.880  19.920  20.920  1.00  0.00            
ATOM     23  O6  BCD     1       9.030  20.570  20.340  1.00  0.00            
ATOM     24  C8  BCD     1       6.740  20.400  20.140  1.00  0.00            
ATOM     25  O7  BCD     1       7.080  20.310  18.790  1.00  0.00            
ATOM     26  C9  BCD     1       6.420  21.840  20.460  1.00  0.00            
ATOM     27  O8  BCD     1       5.300  22.470  19.750  1.00  0.00            
ATOM     28  C10 BCD     1       6.160  21.950  21.960  1.00  0.00            
ATOM     29  C11 BCD     1       7.360  21.420  22.690  1.00  0.00            
ATOM     30  O9  BCD     1       7.660  20.100  22.310  1.00  0.00            
ATOM     31  C12 BCD     1       7.280  21.410  24.170  1.00  0.00            
ATOM     32  O10 BCD     1       6.060  20.870  24.650  1.00  0.00            
ATOM     33  H11 BCD     1       8.070  18.850  20.790  1.00  0.00            
ATOM     34  H12 BCD     1       5.890  19.740  20.340  1.00  0.00            
ATOM     35  H13 BCD     1       6.280  20.430  18.270  1.00  0.00            
ATOM     36  H14 BCD     1       7.300  22.480  20.310  1.00  0.00            
ATOM     37  H15 BCD     1       5.010  23.230  20.250  1.00  0.00            
ATOM     38  H16 BCD     1       5.270  21.390  22.280  1.00  0.00            
ATOM     39  H17 BCD     1       8.220  22.050  22.480  1.00  0.00            
ATOM     40  H18 BCD     1       8.080  20.870  24.700  1.00  0.00            
ATOM     41  H19 BCD     1       7.290  22.430  24.580  1.00  0.00            
ATOM     42  H20 BCD     1       5.840  21.290  25.480  1.00  0.00            
ATOM     43  C13 BCD     1      12.840  19.690  18.830  1.00  0.00            
ATOM     44  O11 BCD     1      13.340  20.960  19.170  1.00  0.00            
ATOM     45  C14 BCD     1      11.700  19.780  17.880  1.00  0.00            
ATOM     46  O12 BCD     1      12.110  20.450  16.720  1.00  0.00            
ATOM     47  C15 BCD     1      10.480  20.540  18.490  1.00  0.00            
ATOM     48  O13 BCD     1       9.470  20.780  17.540  1.00  0.00            
ATOM     49  C16 BCD     1      10.010  19.770  19.720  1.00  0.00            
ATOM     50  C17 BCD     1      11.120  19.380  20.660  1.00  0.00            
ATOM     51  O14 BCD     1      12.330  18.910  19.960  1.00  0.00            
ATOM     52  C18 BCD     1      10.680  18.320  21.670  1.00  0.00            
ATOM     53  O15 BCD     1      10.130  17.140  21.030  1.00  0.00            
ATOM     54  H21 BCD     1      13.630  19.060  18.430  1.00  0.00            
ATOM     55  H22 BCD     1      11.400  18.740  17.720  1.00  0.00            
ATOM     56  H23 BCD     1      11.270  20.880  16.530  1.00  0.00            
ATOM     57  H24 BCD     1      10.940  21.470  18.830  1.00  0.00            
ATOM     58  H25 BCD     1       8.630  20.910  18.000  1.00  0.00            
ATOM     59  H26 BCD     1       9.530  18.850  19.350  1.00  0.00            
ATOM     60  H27 BCD     1      11.350  20.320  21.180  1.00  0.00            
ATOM     61  H28 BCD     1      11.570  18.050  22.250  1.00  0.00            
ATOM     62  H29 BCD     1       9.870  18.760  22.280  1.00  0.00            
ATOM     63  H30 BCD     1      10.870  16.700  20.610  1.00  0.00            
ATOM     64  C19 BCD     1      16.870  23.060  19.380  1.00  0.00            
ATOM     65  O16 BCD     1      16.030  24.160  19.760  1.00  0.00            
ATOM     66  C20 BCD     1      16.460  22.550  17.980  1.00  0.00            
ATOM     67  O17 BCD     1      16.650  23.540  16.940  1.00  0.00            
ATOM     68  C21 BCD     1      15.010  22.210  17.920  1.00  0.00            
ATOM     69  O18 BCD     1      14.610  21.560  16.720  1.00  0.00            
ATOM     70  C22 BCD     1      14.770  21.160  19.020  1.00  0.00            
ATOM     71  C23 BCD     1      15.240  21.640  20.370  1.00  0.00            
ATOM     72  O19 BCD     1      16.670  22.010  20.350  1.00  0.00            
ATOM     73  C24 BCD     1      14.990  20.630  21.460  1.00  0.00            
ATOM     74  O20 BCD     1      15.500  19.340  21.370  1.00  0.00            
ATOM     75  H31 BCD     1      17.900  23.420  19.460  1.00  0.00            
ATOM     76  H32 BCD     1      16.980  21.690  17.530  1.00  0.00            
ATOM     77  H33 BCD     1      16.200  24.360  17.180  1.00  0.00            
ATOM     78  H34 BCD     1      14.410  23.120  18.040  1.00  0.00            
ATOM     79  H35 BCD     1      13.730  21.190  16.890  1.00  0.00            
ATOM     80  H36 BCD     1      15.230  20.190  18.780  1.00  0.00            
ATOM     81  H37 BCD     1      14.600  22.440  20.760  1.00  0.00            
ATOM     82  H38 BCD     1      15.380  21.080  22.380  1.00  0.00            
ATOM     83  H39 BCD     1      13.910  20.540  21.620  1.00  0.00            
ATOM     84  H40 BCD     1      16.400  19.440  21.700  1.00  0.00            
ATOM     85  C25 BCD     1      16.220  28.240  20.230  1.00  0.00            
ATOM     86  O21 BCD     1      15.010  28.150  20.970  1.00  0.00            
ATOM     87  C26 BCD     1      16.130  27.750  18.760  1.00  0.00            
ATOM     88  O22 BCD     1      15.130  28.560  18.110  1.00  0.00            
ATOM     89  C27 BCD     1      15.560  26.360  18.730  1.00  0.00            
ATOM     90  O23 BCD     1      15.370  25.810  17.470  1.00  0.00            
ATOM     91  C28 BCD     1      16.590  25.460  19.540  1.00  0.00            
ATOM     92  C29 BCD     1      16.870  26.030  20.930  1.00  0.00            
ATOM     93  O24 BCD     1      17.190  27.420  20.830  1.00  0.00            
ATOM     94  C30 BCD     1      18.080  25.420  21.570  1.00  0.00            
ATOM     95  O25 BCD     1      19.260  25.660  20.760  1.00  0.00            
ATOM     96  H41 BCD     1      16.610  29.270  20.190  1.00  0.00            
ATOM     97  H42 BCD     1      17.080  27.770  18.210  1.00  0.00            
ATOM     98  H43 BCD     1      15.260  28.480  17.160  1.00  0.00            
ATOM     99  H44 BCD     1      14.620  26.360  19.310  1.00  0.00            
ATOM    100  H45 BCD     1      15.260  26.530  16.840  1.00  0.00            
ATOM    101  H46 BCD     1      17.490  25.490  18.930  1.00  0.00            
ATOM    102  H47 BCD     1      15.950  25.910  21.510  1.00  0.00            
ATOM    103  H48 BCD     1      18.200  25.890  22.550  1.00  0.00            
ATOM    104  H49 BCD     1      17.950  24.340  21.710  1.00  0.00            
ATOM    105  H50 BCD     1      19.980  25.320  21.310  1.00  0.00            
ATOM    106  C31 BCD     1      12.130  30.320  22.730  1.00  0.00            
ATOM    107  O26 BCD     1      11.140  29.310  22.410  1.00  0.00            
ATOM    108  C32 BCD     1      12.600  30.910  21.360  1.00  0.00            
ATOM    109  O27 BCD     1      11.490  31.270  20.610  1.00  0.00            
ATOM    110  C33 BCD     1      13.380  29.850  20.590  1.00  0.00            
ATOM    111  C34 BCD     1      14.480  29.340  21.520  1.00  0.00            
ATOM    112  C35 BCD     1      13.980  28.900  22.890  1.00  0.00            
ATOM    113  O28 BCD     1      13.230  29.870  23.490  1.00  0.00            
ATOM    114  C36 BCD     1      15.130  28.530  23.810  1.00  0.00            
ATOM    115  O29 BCD     1      15.970  29.680  24.060  1.00  0.00            
ATOM    116  O30 BCD     1      13.990  30.400  19.490  1.00  0.00            
ATOM    117  H51 BCD     1      11.590  31.080  23.310  1.00  0.00            
ATOM    118  H52 BCD     1      13.320  31.690  21.610  1.00  0.00            
ATOM    119  H53 BCD     1      11.760  32.140  20.300  1.00  0.00            
ATOM    120  H54 BCD     1      12.710  29.030  20.300  1.00  0.00            
ATOM    121  H55 BCD     1      14.360  29.680  18.990  1.00  0.00            
ATOM    122  H56 BCD     1      15.290  30.060  21.650  1.00  0.00            
ATOM    123  H57 BCD     1      13.420  27.960  22.800  1.00  0.00            
ATOM    124  H58 BCD     1      14.670  28.140  24.730  1.00  0.00            
ATOM    125  H59 BCD     1      15.610  27.620  23.420  1.00  0.00            
ATOM    126  H60 BCD     1      16.600  29.360  24.710  1.00  0.00            
ATOM    127  C37 BCD     1       7.180  28.670  23.390  1.00  0.00            
ATOM    128  O31 BCD     1       7.050  27.330  22.960  1.00  0.00            
ATOM    129  C38 BCD     1       7.500  29.450  22.130  1.00  0.00            
ATOM    130  O32 BCD     1       6.630  29.150  21.060  1.00  0.00            
ATOM    131  C39 BCD     1       8.900  29.100  21.720  1.00  0.00            
ATOM    132  O33 BCD     1       9.290  29.750  20.550  1.00  0.00            
ATOM    133  C40 BCD     1       9.870  29.570  22.810  1.00  0.00            
ATOM    134  C41 BCD     1       9.530  28.840  24.130  1.00  0.00            
ATOM    135  O34 BCD     1       8.110  28.950  24.430  1.00  0.00            
ATOM    136  C42 BCD     1      10.320  29.150  25.390  1.00  0.00            
ATOM    137  O35 BCD     1      10.260  30.570  25.700  1.00  0.00            
ATOM    138  H61 BCD     1       6.210  29.070  23.710  1.00  0.00            
ATOM    139  H62 BCD     1       7.550  30.510  22.410  1.00  0.00            
ATOM    140  H63 BCD     1       7.140  29.290  20.250  1.00  0.00            
ATOM    141  H64 BCD     1       9.020  28.010  21.680  1.00  0.00            
ATOM    142  H65 BCD     1      10.080  30.280  20.670  1.00  0.00            
ATOM    143  H66 BCD     1       9.670  30.640  22.970  1.00  0.00            
ATOM    144  H67 BCD     1       9.750  27.770  23.970  1.00  0.00            
ATOM    145  H68 BCD     1       9.960  28.530  26.230  1.00  0.00            
ATOM    146  H69 BCD     1      11.380  28.890  25.250  1.00  0.00            
ATOM    147  H70 BCD     1      10.720  30.710  26.530  1.00  0.00            
ATOM    148  O1  GE8     2       7.660  25.670  19.430  1.00  0.00            
ATOM    149  C1  GE8     2       8.710  25.010  19.280  1.00  0.00            
ATOM    150  C2  GE8     2       9.500  24.530  20.430  1.00  0.00            
ATOM    151  O2  GE8     2       9.050  24.820  21.710  1.00  0.00            
ATOM    152  C3  GE8     2      10.780  24.010  20.170  1.00  0.00            
ATOM    153  C4  GE8     2      11.750  23.740  21.280  1.00  0.00            
ATOM    154  C5  GE8     2      11.670  22.570  22.050  1.00  0.00            
ATOM    155  C6  GE8     2      12.660  22.260  23.050  1.00  0.00            
ATOM    156  C7  GE8     2      13.640  23.280  23.290  1.00  0.00            
ATOM    157  O3  GE8     2      14.430  23.170  24.370  1.00  0.00            
ATOM    158  C8  GE8     2      13.680  24.460  22.600  1.00  0.00            
ATOM    159  C9  GE8     2      12.830  24.670  21.530  1.00  0.00            
ATOM    160  O4  GE8     2      11.300  24.060  18.890  1.00  0.00            
ATOM    161  C10 GE8     2      10.440  24.220  17.810  1.00  0.00            
ATOM    162  C11 GE8     2      10.910  23.860  16.610  1.00  0.00            
ATOM    163  C12 GE8     2      10.090  23.890  15.490  1.00  0.00            
ATOM    164  O5  GE8     2      10.470  23.400  14.310  1.00  0.00            
ATOM    165  C13 GE8     2       8.810  24.330  15.550  1.00  0.00            
ATOM    166  C14 GE8     2       8.310  24.730  16.800  1.00  0.00            
ATOM    167  O6  GE8     2       7.100  25.200  16.850  1.00  0.00            
ATOM    168  C15 GE8     2       9.150  24.620  17.920  1.00  0.00            
ATOM    169  H1  GE8     2       8.230  25.320  21.600  1.00  0.00            
ATOM    170  H2  GE8     2      10.760  21.990  22.070  1.00  0.00            
ATOM    171  H3  GE8     2      12.550  21.420  23.720  1.00  0.00            
ATOM    172  H4  GE8     2      14.420  24.010  24.870  1.00  0.00            
ATOM    173  H5  GE8     2      14.480  25.160  22.820  1.00  0.00            
ATOM    174  H6  GE8     2      12.870  25.580  20.940  1.00  0.00            
ATOM    175  H7  GE8     2      11.980  23.740  16.510  1.00  0.00            
ATOM    176  H8  GE8     2       9.790  23.690  13.680  1.00  0.00            
ATOM    177  H9  GE8     2       8.110  24.350  14.720  1.00  0.00            
ATOM    178  H10 GE8     2       6.860  25.580  15.990  1.00  0.00            
TER
ENDMDL
MODEL        1
ATOM      1  C1  BCD     1      13.260  22.700  16.470  1.00  0.00            
ATOM      2  O1  BCD     1      14.340  21.830  16.190  1.00  0.00            
ATOM      3  C2  BCD     1      13.670  24.060  16.900  1.00  0.00            
ATOM      4  O2  BCD     1      14.420  24.890  15.930  1.00  0.00            
ATOM      5  C3  BCD     1      14.400  24.090  18.240  1.00  0.00            
ATOM      6  O3  BCD     1      14.550  25.530  18.590  1.00  0.00            
ATOM      7  C4  BCD     1      13.560  23.420  19.370  1.00  0.00            
ATOM      8  C5  BCD     1      13.140  22.020  18.850  1.00  0.00            
ATOM      9  O4  BCD     1      12.540  22.150  17.550  1.00  0.00            
ATOM     10  C6  BCD     1      12.000  21.420  19.650  1.00  0.00            
ATOM     11  O5  BCD     1      11.310  22.390  20.400  1.00  0.00            
ATOM     12  H1  BCD     1      12.540  22.810  15.650  1.00  0.00            
ATOM     13  H2  BCD     1      12.750  24.660  16.990  1.00  0.00            
ATOM     14  H3  BCD     1      14.870  25.540  16.470  1.00  0.00            
ATOM     15  H4  BCD     1      15.350  23.550  18.090  1.00  0.00            
ATOM     16  H5  BCD     1      15.090  25.690  19.360  1.00  0.00            
ATOM     17  H6  BCD     1      12.690  24.050  19.590  1.00  0.00            
ATOM     18  H7  BCD     1      14.050  21.390  18.870  1.00  0.00            
ATOM     19  H8  BCD     1      11.300  20.810  19.060  1.00  0.00            
ATOM     20  H9  BCD     1      12.450  20.620  20.250  1.00  0.00            
ATOM     21  H10 BCD     1      10.890  22.950  19.750  1.00  0.00            
ATOM     22  C7  BCD     1      15.330  19.400  13.010  1.00  0.00            
ATOM     23  O6  BCD     1      16.680  19.670  13.210  1.00  0.00            
ATOM     24  C8  BCD     1      14.680  20.730  12.650  1.00  0.00            
ATOM     25  O7  BCD     1      15.310  21.250  11.540  1.00  0.00            
ATOM     26  C9  BCD     1      14.760  21.730  13.770  1.00  0.00            
ATOM     27  O8  BCD     1      14.100  22.990  13.450  1.00  0.00            
ATOM     28  C10 BCD     1      14.100  21.040  15.030  1.00  0.00            
ATOM     29  C11 BCD     1      14.650  19.600  15.360  1.00  0.00            
ATOM     30  O9  BCD     1      14.730  18.870  14.170  1.00  0.00            
ATOM     31  C12 BCD     1      13.710  18.950  16.310  1.00  0.00            
ATOM     32  O10 BCD     1      12.420  18.650  15.730  1.00  0.00            
ATOM     33  H11 BCD     1      15.320  18.670  12.190  1.00  0.00            
ATOM     34  H12 BCD     1      13.620  20.500  12.460  1.00  0.00            
ATOM     35  H13 BCD     1      16.220  20.960  11.700  1.00  0.00            
ATOM     36  H14 BCD     1      15.800  21.950  14.040  1.00  0.00            
ATOM     37  H15 BCD     1      14.290  23.520  14.240  1.00  0.00            
ATOM     38  H16 BCD     1      13.040  21.010  14.750  1.00  0.00            
ATOM     39  H17 BCD     1      15.660  19.740  15.770  1.00  0.00            
ATOM     40  H18 BCD     1      14.130  18.000  16.680  1.00  0.00            
ATOM     41  H19 BCD     1      13.570  19.620  17.170  1.00  0.00            
ATOM     42  H20 BCD     1      12.520  17.980  15.050  1.00  0.00            
ATOM     43  C13 BCD     1      20.290  17.860  12.650  1.00  0.00            
ATOM     44  O11 BCD     1      20.700  18.370  13.920  1.00  0.00            
ATOM     45  C14 BCD     1      20.040  19.040  11.730  1.00  0.00            
ATOM     46  O12 BCD     1      21.170  19.930  11.590  1.00  0.00            
ATOM     47  C15 BCD     1      18.850  19.800  12.300  1.00  0.00            
ATOM     48  O13 BCD     1      18.360  20.810  11.380  1.00  0.00            
ATOM     49  C16 BCD     1      17.690  18.830  12.460  1.00  0.00            
ATOM     50  C17 BCD     1      18.030  17.640  13.260  1.00  0.00            
ATOM     51  O14 BCD     1      19.180  16.990  12.700  1.00  0.00            
ATOM     52  C18 BCD     1      16.930  16.590  13.260  1.00  0.00            
ATOM     53  O15 BCD     1      16.610  16.130  11.960  1.00  0.00            
ATOM     54  H21 BCD     1      21.150  17.300  12.270  1.00  0.00            
ATOM     55  H22 BCD     1      19.630  18.700  10.770  1.00  0.00            
ATOM     56  H23 BCD     1      21.500  20.210  12.450  1.00  0.00            
ATOM     57  H24 BCD     1      19.130  20.250  13.260  1.00  0.00            
ATOM     58  H25 BCD     1      18.980  21.520  11.240  1.00  0.00            
ATOM     59  H26 BCD     1      17.340  18.540  11.460  1.00  0.00            
ATOM     60  H27 BCD     1      18.150  17.850  14.330  1.00  0.00            
ATOM     61  H28 BCD     1      17.110  15.800  14.000  1.00  0.00            
ATOM     62  H29 BCD     1      16.070  17.070  13.750  1.00  0.00            
ATOM     63  H30 BCD     1      15.690  15.860  11.920  1.00  0.00            
ATOM     64  C19 BCD     1      23.590  18.500  16.860  1.00  0.00            
ATOM     65  O16 BCD     1      22.520  18.780  17.840  1.00  0.00            
ATOM     66  C20 BCD     1      23.550  19.670  15.880  1.00  0.00            
ATOM     67  O17 BCD     1      23.740  20.880  16.540  1.00  0.00            
ATOM     68  C21 BCD     1      22.330  19.690  14.970  1.00  0.00            
ATOM     69  O18 BCD     1      22.550  20.640  13.890  1.00  0.00            
ATOM     70  C22 BCD     1      22.090  18.270  14.320  1.00  0.00            
ATOM     71  C23 BCD     1      22.170  17.200  15.420  1.00  0.00            
ATOM     72  O19 BCD     1      23.380  17.300  16.140  1.00  0.00            
ATOM     73  C24 BCD     1      22.000  15.780  14.880  1.00  0.00            
ATOM     74  O20 BCD     1      23.040  15.480  14.020  1.00  0.00            
ATOM     75  H31 BCD     1      24.550  18.630  17.360  1.00  0.00            
ATOM     76  H32 BCD     1      24.410  19.450  15.240  1.00  0.00            
ATOM     77  H33 BCD     1      23.970  20.840  17.470  1.00  0.00            
ATOM     78  H34 BCD     1      21.460  20.030  15.540  1.00  0.00            
ATOM     79  H35 BCD     1      23.260  21.280  13.990  1.00  0.00            
ATOM     80  H36 BCD     1      22.790  18.000  13.510  1.00  0.00            
ATOM     81  H37 BCD     1      21.420  17.270  16.220  1.00  0.00            
ATOM     82  H38 BCD     1      22.020  15.010  15.660  1.00  0.00            
ATOM     83  H39 BCD     1      21.080  15.640  14.290  1.00  0.00            
ATOM     84  H40 BCD     1      23.880  15.800  14.370  1.00  0.00            
ATOM     85  C25 BCD     1      22.160  18.710  22.050  1.00  0.00            
ATOM     86  O21 BCD     1      21.020  19.590  22.060  1.00  0.00            
ATOM     87  C26 BCD     1      23.440  19.420  21.450  1.00  0.00            
ATOM     88  O22 BCD     1      23.760  20.660  22.190  1.00  0.00            
ATOM     89  C27 BCD     1      23.270  19.680  19.850  1.00  0.00            
ATOM     90  O23 BCD     1      24.510  20.020  19.250  1.00  0.00            
ATOM     91  C28 BCD     1      22.840  18.440  19.170  1.00  0.00            
ATOM     92  C29 BCD     1      21.630  17.810  19.800  1.00  0.00            
ATOM     93  O24 BCD     1      21.870  17.540  21.250  1.00  0.00            
ATOM     94  C30 BCD     1      21.240  16.520  19.190  1.00  0.00            
ATOM     95  O25 BCD     1      22.190  15.450  19.400  1.00  0.00            
ATOM     96  H41 BCD     1      22.330  18.310  23.060  1.00  0.00            
ATOM     97  H42 BCD     1      24.310  18.750  21.490  1.00  0.00            
ATOM     98  H43 BCD     1      24.670  20.680  21.890  1.00  0.00            
ATOM     99  H44 BCD     1      22.520  20.480  19.820  1.00  0.00            
ATOM    100  H45 BCD     1      25.220  20.270  19.840  1.00  0.00            
ATOM    101  H46 BCD     1      23.640  17.690  19.180  1.00  0.00            
ATOM    102  H47 BCD     1      20.720  18.430  19.750  1.00  0.00            
ATOM    103  H48 BCD     1      20.190  16.380  19.490  1.00  0.00            
ATOM    104  H49 BCD     1      21.100  16.550  18.100  1.00  0.00            
ATOM    105  H50 BCD     1      21.860  14.690  18.910  1.00  0.00            
ATOM    106  C31 BCD     1      18.200  21.580  24.250  1.00  0.00            
ATOM    107  O26 BCD     1      17.450  21.530  23.010  1.00  0.00            
ATOM    108  C32 BCD     1      19.530  22.280  24.070  1.00  0.00            
ATOM    109  O27 BCD     1      19.300  23.620  23.740  1.00  0.00            
ATOM    110  C33 BCD     1      20.550  21.710  23.140  1.00  0.00            
ATOM    111  C34 BCD     1      20.600  20.180  23.280  1.00  0.00            
ATOM    112  C35 BCD     1      19.230  19.560  23.590  1.00  0.00            
ATOM    113  O28 BCD     1      18.570  20.280  24.570  1.00  0.00            
ATOM    114  C36 BCD     1      19.270  18.060  23.950  1.00  0.00            
ATOM    115  O29 BCD     1      19.940  17.770  25.190  1.00  0.00            
ATOM    116  O30 BCD     1      21.920  22.260  23.350  1.00  0.00            
ATOM    117  H51 BCD     1      17.610  22.040  25.050  1.00  0.00            
ATOM    118  H52 BCD     1      19.920  22.150  25.090  1.00  0.00            
ATOM    119  H53 BCD     1      20.130  23.960  23.400  1.00  0.00            
ATOM    120  H54 BCD     1      20.190  21.820  22.110  1.00  0.00            
ATOM    121  H55 BCD     1      22.600  21.810  22.840  1.00  0.00            
ATOM    122  H56 BCD     1      21.160  19.930  24.190  1.00  0.00            
ATOM    123  H57 BCD     1      18.600  19.560  22.690  1.00  0.00            
ATOM    124  H58 BCD     1      18.240  17.710  24.020  1.00  0.00            
ATOM    125  H59 BCD     1      19.800  17.440  23.210  1.00  0.00            
ATOM    126  H60 BCD     1      19.580  18.250  25.940  1.00  0.00            
ATOM    127  C37 BCD     1      13.890  23.200  21.790  1.00  0.00            
ATOM    128  O31 BCD     1      14.450  23.440  20.500  1.00  0.00            
ATOM    129  C38 BCD     1      14.600  24.020  22.880  1.00  0.00            
ATOM    130  O32 BCD     1      14.450  25.410  22.530  1.00  0.00            
ATOM    131  C39 BCD     1      16.050  23.530  22.930  1.00  0.00            
ATOM    132  O33 BCD     1      16.830  24.210  23.950  1.00  0.00            
ATOM    133  C40 BCD     1      16.150  22.000  23.180  1.00  0.00            
ATOM    134  C41 BCD     1      15.280  21.280  22.170  1.00  0.00            
ATOM    135  O34 BCD     1      13.990  21.820  22.160  1.00  0.00            
ATOM    136  C42 BCD     1      15.310  19.750  22.500  1.00  0.00            
ATOM    137  O35 BCD     1      14.780  19.480  23.800  1.00  0.00            
ATOM    138  H61 BCD     1      12.840  23.520  21.800  1.00  0.00            
ATOM    139  H62 BCD     1      14.150  23.820  23.860  1.00  0.00            
ATOM    140  H63 BCD     1      14.920  25.450  21.690  1.00  0.00            
ATOM    141  H64 BCD     1      16.470  23.630  21.920  1.00  0.00            
ATOM    142  H65 BCD     1      17.750  24.050  23.730  1.00  0.00            
ATOM    143  H66 BCD     1      15.850  21.750  24.210  1.00  0.00            
ATOM    144  H67 BCD     1      15.770  21.470  21.210  1.00  0.00            
ATOM    145  H68 BCD     1      14.710  19.300  21.700  1.00  0.00            
ATOM    146  H69 BCD     1      16.330  19.350  22.370  1.00  0.00            
ATOM    147  H70 BCD     1      13.960  19.970  23.880  1.00  0.00            
ATOM    148  O1  GE8     2      18.470  22.620  20.350  1.00  0.00            
ATOM    149  C1  GE8     2      18.240  22.090  19.260  1.00  0.00            
ATOM    150  C2  GE8     2      17.950  20.630  19.180  1.00  0.00            
ATOM    151  O2  GE8     2      17.820  19.950  20.400  1.00  0.00            
ATOM    152  C3  GE8     2      17.940  20.090  17.910  1.00  0.00            
ATOM    153  C4  GE8     2      17.770  18.680  17.660  1.00  0.00            
ATOM    154  C5  GE8     2      16.760  17.940  18.170  1.00  0.00            
ATOM    155  C6  GE8     2      16.760  16.500  18.030  1.00  0.00            
ATOM    156  C7  GE8     2      17.640  15.900  17.200  1.00  0.00            
ATOM    157  O3  GE8     2      17.570  14.590  17.010  1.00  0.00            
ATOM    158  C8  GE8     2      18.680  16.650  16.620  1.00  0.00            
ATOM    159  C9  GE8     2      18.730  18.060  16.840  1.00  0.00            
ATOM    160  O4  GE8     2      18.270  20.810  16.790  1.00  0.00            
ATOM    161  C10 GE8     2      18.230  22.190  16.830  1.00  0.00            
ATOM    162  C11 GE8     2      18.160  22.860  15.600  1.00  0.00            
ATOM    163  C12 GE8     2      18.090  24.220  15.660  1.00  0.00            
ATOM    164  O5  GE8     2      17.770  24.870  14.510  1.00  0.00            
ATOM    165  C13 GE8     2      18.090  24.910  16.860  1.00  0.00            
ATOM    166  C14 GE8     2      18.260  24.270  18.030  1.00  0.00            
ATOM    167  O6  GE8     2      18.210  24.920  19.180  1.00  0.00            
ATOM    168  C15 GE8     2      18.360  22.890  18.010  1.00  0.00            
ATOM    169  H1  GE8     2      18.420  20.390  21.020  1.00  0.00            
ATOM    170  H2  GE8     2      16.150  18.320  18.980  1.00  0.00            
ATOM    171  H3  GE8     2      16.070  15.870  18.590  1.00  0.00            
ATOM    172  H4  GE8     2      16.740  14.200  17.340  1.00  0.00            
ATOM    173  H5  GE8     2      19.380  16.140  15.960  1.00  0.00            
ATOM    174  H6  GE8     2      19.510  18.660  16.390  1.00  0.00            
ATOM    175  H7  GE8     2      18.110  22.300  14.680  1.00  0.00            
ATOM    176  H8  GE8     2      17.730  25.790  14.820  1.00  0.00            
ATOM    177  H9  GE8     2      17.930  25.990  16.930  1.00  0.00            
ATOM    178  H10 GE8     2      18.190  24.210  19.840  1.00  0.00            
TER
ENDMDL
MODEL        1
ATOM      1  C1  BCD     1       8.980  25.170  21.500  1.00  0.00            
ATOM      2  O1  BCD     1       9.630  25.680  20.330  1.00  0.00            
ATOM      3  C2  BCD     1       8.810  26.240  22.610  1.00  0.00            
ATOM      4  O2  BCD     1       8.030  27.360  22.220  1.00  0.00            
ATOM      5  C3  BCD     1      10.220  26.700  23.080  1.00  0.00            
ATOM      6  O3  BCD     1       9.980  27.600  24.190  1.00  0.00            
ATOM      7  C4  BCD     1      11.010  25.410  23.530  1.00  0.00            
ATOM      8  C5  BCD     1      11.010  24.340  22.460  1.00  0.00            
ATOM      9  O4  BCD     1       9.700  24.080  22.150  1.00  0.00            
ATOM     10  C6  BCD     1      11.600  23.080  22.980  1.00  0.00            
ATOM     11  O5  BCD     1      10.860  22.600  24.120  1.00  0.00            
ATOM     12  H1  BCD     1       7.990  24.790  21.230  1.00  0.00            
ATOM     13  H2  BCD     1       8.240  25.730  23.400  1.00  0.00            
ATOM     14  H3  BCD     1       8.420  27.850  21.490  1.00  0.00            
ATOM     15  H4  BCD     1      10.680  27.220  22.220  1.00  0.00            
ATOM     16  H5  BCD     1      10.800  27.800  24.640  1.00  0.00            
ATOM     17  H6  BCD     1      10.500  25.160  24.470  1.00  0.00            
ATOM     18  H7  BCD     1      11.510  24.650  21.530  1.00  0.00            
ATOM     19  H8  BCD     1      11.560  22.280  22.220  1.00  0.00            
ATOM     20  H9  BCD     1      12.640  23.240  23.270  1.00  0.00            
ATOM     21  H10 BCD     1       9.930  22.830  24.050  1.00  0.00            
ATOM     22  C7  BCD     1       9.450  27.100  16.550  1.00  0.00            
ATOM     23  O6  BCD     1      10.810  26.670  16.600  1.00  0.00            
ATOM     24  C8  BCD     1       9.220  28.220  17.580  1.00  0.00            
ATOM     25  O7  BCD     1      10.000  29.430  17.260  1.00  0.00            
ATOM     26  C9  BCD     1       9.610  27.700  18.970  1.00  0.00            
ATOM     27  O8  BCD     1       9.240  28.650  20.030  1.00  0.00            
ATOM     28  C10 BCD     1       8.880  26.380  19.370  1.00  0.00            
ATOM     29  C11 BCD     1       8.880  25.440  18.170  1.00  0.00            
ATOM     30  O9  BCD     1       8.610  26.020  16.910  1.00  0.00            
ATOM     31  C12 BCD     1       8.080  24.150  18.370  1.00  0.00            
ATOM     32  O10 BCD     1       6.720  24.410  18.700  1.00  0.00            
ATOM     33  H11 BCD     1       9.160  27.350  15.520  1.00  0.00            
ATOM     34  H12 BCD     1       8.150  28.490  17.570  1.00  0.00            
ATOM     35  H13 BCD     1      10.920  29.180  17.110  1.00  0.00            
ATOM     36  H14 BCD     1      10.700  27.550  18.990  1.00  0.00            
ATOM     37  H15 BCD     1       9.580  29.490  19.720  1.00  0.00            
ATOM     38  H16 BCD     1       7.860  26.560  19.710  1.00  0.00            
ATOM     39  H17 BCD     1       9.910  25.060  18.210  1.00  0.00            
ATOM     40  H18 BCD     1       8.140  23.530  17.460  1.00  0.00            
ATOM     41  H19 BCD     1       8.570  23.580  19.170  1.00  0.00            
ATOM     42  H20 BCD     1       6.140  23.870  18.160  1.00  0.00            
ATOM     43  C13 BCD     1      14.440  26.550  14.650  1.00  0.00            
ATOM     44  O11 BCD     1      14.710  25.470  15.500  1.00  0.00            
ATOM     45  C14 BCD     1      14.230  27.800  15.430  1.00  0.00            
ATOM     46  O12 BCD     1      15.380  28.060  16.180  1.00  0.00            
ATOM     47  C15 BCD     1      12.940  27.630  16.330  1.00  0.00            
ATOM     48  O13 BCD     1      12.640  28.870  16.950  1.00  0.00            
ATOM     49  C16 BCD     1      11.700  27.150  15.600  1.00  0.00            
ATOM     50  C17 BCD     1      12.020  26.010  14.620  1.00  0.00            
ATOM     51  O14 BCD     1      13.240  26.380  13.870  1.00  0.00            
ATOM     52  C18 BCD     1      10.840  25.840  13.630  1.00  0.00            
ATOM     53  O15 BCD     1      10.390  27.080  13.010  1.00  0.00            
ATOM     54  H21 BCD     1      15.240  26.790  13.940  1.00  0.00            
ATOM     55  H22 BCD     1      14.060  28.680  14.790  1.00  0.00            
ATOM     56  H23 BCD     1      15.390  27.310  16.780  1.00  0.00            
ATOM     57  H24 BCD     1      13.330  26.930  17.080  1.00  0.00            
ATOM     58  H25 BCD     1      13.400  29.420  17.160  1.00  0.00            
ATOM     59  H26 BCD     1      11.300  27.980  15.000  1.00  0.00            
ATOM     60  H27 BCD     1      12.020  25.050  15.140  1.00  0.00            
ATOM     61  H28 BCD     1      11.130  25.240  12.760  1.00  0.00            
ATOM     62  H29 BCD     1      10.080  25.220  14.120  1.00  0.00            
ATOM     63  H30 BCD     1      11.210  27.470  12.680  1.00  0.00            
ATOM     64  C19 BCD     1      17.640  22.650  16.250  1.00  0.00            
ATOM     65  O16 BCD     1      17.950  23.500  17.350  1.00  0.00            
ATOM     66  C20 BCD     1      17.880  23.420  14.930  1.00  0.00            
ATOM     67  O17 BCD     1      19.210  23.810  14.710  1.00  0.00            
ATOM     68  C21 BCD     1      17.020  24.700  14.940  1.00  0.00            
ATOM     69  O18 BCD     1      17.110  25.380  13.670  1.00  0.00            
ATOM     70  C22 BCD     1      15.570  24.390  15.190  1.00  0.00            
ATOM     71  C23 BCD     1      15.280  23.420  16.340  1.00  0.00            
ATOM     72  O19 BCD     1      16.250  22.320  16.310  1.00  0.00            
ATOM     73  C24 BCD     1      13.940  22.630  16.170  1.00  0.00            
ATOM     74  O20 BCD     1      13.700  22.110  14.840  1.00  0.00            
ATOM     75  H31 BCD     1      18.250  21.740  16.360  1.00  0.00            
ATOM     76  H32 BCD     1      17.550  22.720  14.150  1.00  0.00            
ATOM     77  H33 BCD     1      19.480  24.260  15.520  1.00  0.00            
ATOM     78  H34 BCD     1      17.380  25.310  15.780  1.00  0.00            
ATOM     79  H35 BCD     1      18.000  25.680  13.430  1.00  0.00            
ATOM     80  H36 BCD     1      15.240  23.930  14.250  1.00  0.00            
ATOM     81  H37 BCD     1      15.310  23.950  17.300  1.00  0.00            
ATOM     82  H38 BCD     1      13.990  21.710  16.770  1.00  0.00            
ATOM     83  H39 BCD     1      13.240  23.430  16.460  1.00  0.00            
ATOM     84  H40 BCD     1      14.440  21.540  14.590  1.00  0.00            
ATOM     85  C25 BCD     1      20.210  23.570  20.640  1.00  0.00            
ATOM     86  O21 BCD     1      19.130  24.230  21.250  1.00  0.00            
ATOM     87  C26 BCD     1      20.890  24.260  19.490  1.00  0.00            
ATOM     88  O22 BCD     1      21.380  25.540  19.910  1.00  0.00            
ATOM     89  C27 BCD     1      19.790  24.440  18.320  1.00  0.00            
ATOM     90  O23 BCD     1      20.350  25.030  17.120  1.00  0.00            
ATOM     91  C28 BCD     1      19.120  23.110  18.050  1.00  0.00            
ATOM     92  C29 BCD     1      18.740  22.360  19.270  1.00  0.00            
ATOM     93  O24 BCD     1      19.790  22.330  20.210  1.00  0.00            
ATOM     94  C30 BCD     1      18.320  20.950  19.100  1.00  0.00            
ATOM     95  O25 BCD     1      19.200  20.130  18.460  1.00  0.00            
ATOM     96  H41 BCD     1      20.870  23.300  21.470  1.00  0.00            
ATOM     97  H42 BCD     1      21.750  23.660  19.160  1.00  0.00            
ATOM     98  H43 BCD     1      20.630  26.010  20.280  1.00  0.00            
ATOM     99  H44 BCD     1      19.000  25.100  18.680  1.00  0.00            
ATOM    100  H45 BCD     1      21.190  24.640  16.870  1.00  0.00            
ATOM    101  H46 BCD     1      19.780  22.530  17.380  1.00  0.00            
ATOM    102  H47 BCD     1      17.890  22.870  19.730  1.00  0.00            
ATOM    103  H48 BCD     1      18.170  20.540  20.110  1.00  0.00            
ATOM    104  H49 BCD     1      17.380  21.010  18.540  1.00  0.00            
ATOM    105  H50 BCD     1      19.980  20.130  19.010  1.00  0.00            
ATOM    106  C31 BCD     1      17.870  26.850  24.020  1.00  0.00            
ATOM    107  O26 BCD     1      16.550  26.360  23.740  1.00  0.00            
ATOM    108  C32 BCD     1      18.380  27.520  22.750  1.00  0.00            
ATOM    109  O27 BCD     1      17.520  28.610  22.300  1.00  0.00            
ATOM    110  C33 BCD     1      18.560  26.530  21.600  1.00  0.00            
ATOM    111  C34 BCD     1      19.300  25.310  22.100  1.00  0.00            
ATOM    112  C35 BCD     1      18.890  24.860  23.430  1.00  0.00            
ATOM    113  O28 BCD     1      18.830  25.880  24.340  1.00  0.00            
ATOM    114  C36 BCD     1      19.830  23.820  23.980  1.00  0.00            
ATOM    115  O29 BCD     1      21.230  24.240  23.830  1.00  0.00            
ATOM    116  O30 BCD     1      19.240  27.140  20.400  1.00  0.00            
ATOM    117  H51 BCD     1      17.850  27.650  24.780  1.00  0.00            
ATOM    118  H52 BCD     1      19.380  27.820  23.080  1.00  0.00            
ATOM    119  H53 BCD     1      17.850  29.420  22.710  1.00  0.00            
ATOM    120  H54 BCD     1      17.530  26.250  21.360  1.00  0.00            
ATOM    121  H55 BCD     1      18.820  27.990  20.320  1.00  0.00            
ATOM    122  H56 BCD     1      20.360  25.590  22.220  1.00  0.00            
ATOM    123  H57 BCD     1      17.870  24.470  23.330  1.00  0.00            
ATOM    124  H58 BCD     1      19.500  23.510  24.980  1.00  0.00            
ATOM    125  H59 BCD     1      19.700  22.910  23.370  1.00  0.00            
ATOM    126  H60 BCD     1      21.410  24.990  24.400  1.00  0.00            
ATOM    127  C37 BCD     1      12.850  26.000  25.150  1.00  0.00            
ATOM    128  O31 BCD     1      12.380  25.750  23.840  1.00  0.00            
ATOM    129  C38 BCD     1      13.430  27.420  25.290  1.00  0.00            
ATOM    130  O32 BCD     1      12.520  28.410  25.050  1.00  0.00            
ATOM    131  C39 BCD     1      14.610  27.500  24.340  1.00  0.00            
ATOM    132  O33 BCD     1      15.270  28.820  24.330  1.00  0.00            
ATOM    133  C40 BCD     1      15.640  26.390  24.790  1.00  0.00            
ATOM    134  C41 BCD     1      15.040  25.010  24.950  1.00  0.00            
ATOM    135  O34 BCD     1      13.820  25.090  25.690  1.00  0.00            
ATOM    136  C42 BCD     1      15.880  23.960  25.640  1.00  0.00            
ATOM    137  O35 BCD     1      16.290  24.360  26.960  1.00  0.00            
ATOM    138  H61 BCD     1      11.950  25.920  25.770  1.00  0.00            
ATOM    139  H62 BCD     1      13.740  27.490  26.340  1.00  0.00            
ATOM    140  H63 BCD     1      13.050  29.210  25.120  1.00  0.00            
ATOM    141  H64 BCD     1      14.190  27.270  23.350  1.00  0.00            
ATOM    142  H65 BCD     1      15.980  28.830  23.690  1.00  0.00            
ATOM    143  H66 BCD     1      16.150  26.650  25.730  1.00  0.00            
ATOM    144  H67 BCD     1      14.770  24.610  23.960  1.00  0.00            
ATOM    145  H68 BCD     1      15.400  22.980  25.780  1.00  0.00            
ATOM    146  H69 BCD     1      16.770  23.840  25.000  1.00  0.00            
ATOM    147  H70 BCD     1      17.080  23.840  27.150  1.00  0.00            
ATOM    148  O1  GE8     2      17.000  29.250  19.150  1.00  0.00            
ATOM    149  C1  GE8     2      15.920  28.790  19.530  1.00  0.00            
ATOM    150  C2  GE8     2      15.590  27.350  19.320  1.00  0.00            
ATOM    151  O2  GE8     2      16.540  26.550  18.610  1.00  0.00            
ATOM    152  C3  GE8     2      14.400  26.850  19.800  1.00  0.00            
ATOM    153  C4  GE8     2      14.030  25.440  19.630  1.00  0.00            
ATOM    154  C5  GE8     2      14.950  24.450  20.010  1.00  0.00            
ATOM    155  C6  GE8     2      14.640  23.110  19.730  1.00  0.00            
ATOM    156  C7  GE8     2      13.350  22.710  19.330  1.00  0.00            
ATOM    157  O3  GE8     2      13.140  21.400  19.070  1.00  0.00            
ATOM    158  C8  GE8     2      12.390  23.690  19.010  1.00  0.00            
ATOM    159  C9  GE8     2      12.770  25.050  19.130  1.00  0.00            
ATOM    160  O4  GE8     2      13.420  27.700  20.190  1.00  0.00            
ATOM    161  C10 GE8     2      13.740  28.970  20.540  1.00  0.00            
ATOM    162  C11 GE8     2      12.860  29.740  21.220  1.00  0.00            
ATOM    163  C12 GE8     2      13.180  31.000  21.780  1.00  0.00            
ATOM    164  O5  GE8     2      12.280  31.710  22.430  1.00  0.00            
ATOM    165  C13 GE8     2      14.410  31.530  21.610  1.00  0.00            
ATOM    166  C14 GE8     2      15.300  30.810  20.870  1.00  0.00            
ATOM    167  O6  GE8     2      16.520  31.290  20.570  1.00  0.00            
ATOM    168  C15 GE8     2      14.960  29.560  20.290  1.00  0.00            
ATOM    169  H1  GE8     2      17.210  27.150  18.230  1.00  0.00            
ATOM    170  H2  GE8     2      15.820  24.710  20.610  1.00  0.00            
ATOM    171  H3  GE8     2      15.510  22.460  19.790  1.00  0.00            
ATOM    172  H4  GE8     2      12.400  21.130  19.650  1.00  0.00            
ATOM    173  H5  GE8     2      11.400  23.390  18.660  1.00  0.00            
ATOM    174  H6  GE8     2      12.140  25.840  18.750  1.00  0.00            
ATOM    175  H7  GE8     2      11.830  29.410  21.360  1.00  0.00            
ATOM    176  H8  GE8     2      11.650  31.010  22.670  1.00  0.00            
ATOM    177  H9  GE8     2      14.690  32.540  21.920  1.00  0.00            
ATOM    178  H10 GE8     2      16.840  30.550  20.040  1.00  0.00            
TER
ENDMDL
MODEL        1
ATOM      1  C1  BCD     1       7.590  27.360  17.420  1.00  0.00            
ATOM      2  O1  BCD     1       8.630  27.950  16.680  1.00  0.00            
ATOM      3  C2  BCD     1       7.580  27.980  18.780  1.00  0.00            
ATOM      4  O2  BCD     1       7.350  29.350  18.740  1.00  0.00            
ATOM      5  C3  BCD     1       8.950  27.710  19.460  1.00  0.00            
ATOM      6  O3  BCD     1       9.150  28.350  20.750  1.00  0.00            
ATOM      7  C4  BCD     1       9.230  26.220  19.510  1.00  0.00            
ATOM      8  C5  BCD     1       9.030  25.570  18.100  1.00  0.00            
ATOM      9  O4  BCD     1       7.730  25.910  17.520  1.00  0.00            
ATOM     10  C6  BCD     1       9.190  24.050  18.030  1.00  0.00            
ATOM     11  O5  BCD     1       8.090  23.450  18.870  1.00  0.00            
ATOM     12  H1  BCD     1       6.690  27.530  16.820  1.00  0.00            
ATOM     13  H2  BCD     1       6.750  27.610  19.400  1.00  0.00            
ATOM     14  H3  BCD     1       7.850  29.810  18.060  1.00  0.00            
ATOM     15  H4  BCD     1       9.710  28.190  18.830  1.00  0.00            
ATOM     16  H5  BCD     1      10.000  28.060  21.080  1.00  0.00            
ATOM     17  H6  BCD     1       8.590  25.630  20.180  1.00  0.00            
ATOM     18  H7  BCD     1       9.830  25.940  17.450  1.00  0.00            
ATOM     19  H8  BCD     1       8.920  23.730  17.020  1.00  0.00            
ATOM     20  H9  BCD     1      10.150  23.690  18.410  1.00  0.00            
ATOM     21  H10 BCD     1       7.250  23.560  18.420  1.00  0.00            
ATOM     22  C7  BCD     1       9.330  29.860  13.230  1.00  0.00            
ATOM     23  O6  BCD     1      10.520  29.020  13.300  1.00  0.00            
ATOM     24  C8  BCD     1       9.180  30.790  14.460  1.00  0.00            
ATOM     25  O7  BCD     1      10.120  31.880  14.460  1.00  0.00            
ATOM     26  C9  BCD     1       9.250  29.920  15.690  1.00  0.00            
ATOM     27  O8  BCD     1       9.110  30.630  16.900  1.00  0.00            
ATOM     28  C10 BCD     1       8.220  28.840  15.660  1.00  0.00            
ATOM     29  C11 BCD     1       8.130  28.110  14.350  1.00  0.00            
ATOM     30  O9  BCD     1       8.230  29.020  13.240  1.00  0.00            
ATOM     31  C12 BCD     1       6.870  27.270  14.170  1.00  0.00            
ATOM     32  O10 BCD     1       5.660  27.890  14.580  1.00  0.00            
ATOM     33  H11 BCD     1       9.300  30.410  12.280  1.00  0.00            
ATOM     34  H12 BCD     1       8.170  31.200  14.420  1.00  0.00            
ATOM     35  H13 BCD     1      10.840  31.500  14.970  1.00  0.00            
ATOM     36  H14 BCD     1      10.220  29.430  15.780  1.00  0.00            
ATOM     37  H15 BCD     1       9.950  31.020  17.170  1.00  0.00            
ATOM     38  H16 BCD     1       7.270  29.290  15.970  1.00  0.00            
ATOM     39  H17 BCD     1       9.030  27.500  14.210  1.00  0.00            
ATOM     40  H18 BCD     1       6.840  27.040  13.090  1.00  0.00            
ATOM     41  H19 BCD     1       7.030  26.340  14.720  1.00  0.00            
ATOM     42  H20 BCD     1       5.580  28.740  14.130  1.00  0.00            
ATOM     43  C13 BCD     1      14.130  28.350  11.540  1.00  0.00            
ATOM     44  O11 BCD     1      14.160  26.940  11.930  1.00  0.00            
ATOM     45  C14 BCD     1      14.150  29.310  12.760  1.00  0.00            
ATOM     46  O12 BCD     1      15.310  29.080  13.580  1.00  0.00            
ATOM     47  C15 BCD     1      12.820  29.140  13.480  1.00  0.00            
ATOM     48  O13 BCD     1      12.870  29.980  14.660  1.00  0.00            
ATOM     49  C16 BCD     1      11.670  29.460  12.590  1.00  0.00            
ATOM     50  C17 BCD     1      11.710  28.520  11.380  1.00  0.00            
ATOM     51  O14 BCD     1      12.980  28.650  10.740  1.00  0.00            
ATOM     52  C18 BCD     1      10.670  28.820  10.410  1.00  0.00            
ATOM     53  O15 BCD     1      10.630  30.210  10.020  1.00  0.00            
ATOM     54  H21 BCD     1      15.040  28.630  10.990  1.00  0.00            
ATOM     55  H22 BCD     1      14.180  30.330  12.350  1.00  0.00            
ATOM     56  H23 BCD     1      16.150  29.170  13.120  1.00  0.00            
ATOM     57  H24 BCD     1      12.650  28.080  13.720  1.00  0.00            
ATOM     58  H25 BCD     1      13.810  30.010  14.840  1.00  0.00            
ATOM     59  H26 BCD     1      11.600  30.550  12.480  1.00  0.00            
ATOM     60  H27 BCD     1      11.570  27.470  11.660  1.00  0.00            
ATOM     61  H28 BCD     1      11.090  28.270   9.560  1.00  0.00            
ATOM     62  H29 BCD     1       9.680  28.420  10.660  1.00  0.00            
ATOM     63  H30 BCD     1      10.390  30.120   9.090  1.00  0.00            
ATOM     64  C19 BCD     1      16.550  23.600  11.110  1.00  0.00            
ATOM     65  O16 BCD     1      16.670  23.590  12.530  1.00  0.00            
ATOM     66  C20 BCD     1      17.080  24.880  10.530  1.00  0.00            
ATOM     67  O17 BCD     1      18.450  24.850  10.820  1.00  0.00            
ATOM     68  C21 BCD     1      16.370  26.100  11.170  1.00  0.00            
ATOM     69  O18 BCD     1      16.890  27.240  10.520  1.00  0.00            
ATOM     70  C22 BCD     1      14.830  26.010  11.000  1.00  0.00            
ATOM     71  C23 BCD     1      14.320  24.560  11.330  1.00  0.00            
ATOM     72  O19 BCD     1      15.160  23.590  10.740  1.00  0.00            
ATOM     73  C24 BCD     1      12.850  24.400  10.960  1.00  0.00            
ATOM     74  O20 BCD     1      12.720  24.220   9.550  1.00  0.00            
ATOM     75  H31 BCD     1      16.980  22.690  10.670  1.00  0.00            
ATOM     76  H32 BCD     1      16.960  24.930   9.440  1.00  0.00            
ATOM     77  H33 BCD     1      18.400  24.830  11.780  1.00  0.00            
ATOM     78  H34 BCD     1      16.610  26.250  12.220  1.00  0.00            
ATOM     79  H35 BCD     1      17.820  27.330  10.770  1.00  0.00            
ATOM     80  H36 BCD     1      14.480  26.370  10.020  1.00  0.00            
ATOM     81  H37 BCD     1      14.350  24.470  12.430  1.00  0.00            
ATOM     82  H38 BCD     1      12.350  23.580  11.480  1.00  0.00            
ATOM     83  H39 BCD     1      12.350  25.290  11.360  1.00  0.00            
ATOM     84  H40 BCD     1      12.330  25.050   9.250  1.00  0.00            
ATOM     85  C25 BCD     1      17.590  21.510  16.010  1.00  0.00            
ATOM     86  O21 BCD     1      16.630  22.240  16.790  1.00  0.00            
ATOM     87  C26 BCD     1      18.680  22.330  15.280  1.00  0.00            
ATOM     88  O22 BCD     1      19.430  23.020  16.230  1.00  0.00            
ATOM     89  C27 BCD     1      18.140  23.340  14.260  1.00  0.00            
ATOM     90  O23 BCD     1      19.150  24.010  13.470  1.00  0.00            
ATOM     91  C28 BCD     1      17.350  22.510  13.220  1.00  0.00            
ATOM     92  C29 BCD     1      16.290  21.710  13.930  1.00  0.00            
ATOM     93  O24 BCD     1      16.970  20.900  14.900  1.00  0.00            
ATOM     94  C30 BCD     1      15.390  20.870  13.010  1.00  0.00            
ATOM     95  O25 BCD     1      16.240  20.050  12.200  1.00  0.00            
ATOM     96  H41 BCD     1      18.100  20.720  16.580  1.00  0.00            
ATOM     97  H42 BCD     1      19.260  21.570  14.730  1.00  0.00            
ATOM     98  H43 BCD     1      18.790  23.600  16.640  1.00  0.00            
ATOM     99  H44 BCD     1      17.490  24.040  14.810  1.00  0.00            
ATOM    100  H45 BCD     1      19.310  24.820  13.970  1.00  0.00            
ATOM    101  H46 BCD     1      17.940  21.970  12.470  1.00  0.00            
ATOM    102  H47 BCD     1      15.590  22.440  14.360  1.00  0.00            
ATOM    103  H48 BCD     1      14.660  20.380  13.680  1.00  0.00            
ATOM    104  H49 BCD     1      14.850  21.620  12.420  1.00  0.00            
ATOM    105  H50 BCD     1      16.470  19.230  12.630  1.00  0.00            
ATOM    106  C31 BCD     1      15.880  24.030  20.450  1.00  0.00            
ATOM    107  O26 BCD     1      14.530  24.270  19.860  1.00  0.00            
ATOM    108  C32 BCD     1      16.850  24.800  19.530  1.00  0.00            
ATOM    109  O27 BCD     1      16.560  26.200  19.490  1.00  0.00            
ATOM    110  C33 BCD     1      16.810  24.200  18.140  1.00  0.00            
ATOM    111  C34 BCD     1      16.980  22.680  18.130  1.00  0.00            
ATOM    112  C35 BCD     1      16.060  22.010  19.050  1.00  0.00            
ATOM    113  O28 BCD     1      16.090  22.580  20.340  1.00  0.00            
ATOM    114  C36 BCD     1      16.330  20.500  19.250  1.00  0.00            
ATOM    115  O29 BCD     1      17.600  20.280  19.860  1.00  0.00            
ATOM    116  O30 BCD     1      17.560  24.950  17.220  1.00  0.00            
ATOM    117  H51 BCD     1      15.930  24.420  21.470  1.00  0.00            
ATOM    118  H52 BCD     1      17.900  24.710  19.860  1.00  0.00            
ATOM    119  H53 BCD     1      17.380  26.670  19.260  1.00  0.00            
ATOM    120  H54 BCD     1      15.770  24.320  17.790  1.00  0.00            
ATOM    121  H55 BCD     1      18.000  25.670  17.660  1.00  0.00            
ATOM    122  H56 BCD     1      18.010  22.460  18.430  1.00  0.00            
ATOM    123  H57 BCD     1      15.040  22.170  18.690  1.00  0.00            
ATOM    124  H58 BCD     1      15.630  20.000  19.930  1.00  0.00            
ATOM    125  H59 BCD     1      16.220  19.950  18.310  1.00  0.00            
ATOM    126  H60 BCD     1      17.740  19.350  20.080  1.00  0.00            
ATOM    127  C37 BCD     1      10.890  25.780  21.170  1.00  0.00            
ATOM    128  O31 BCD     1      10.570  26.040  19.850  1.00  0.00            
ATOM    129  C38 BCD     1      12.180  26.550  21.600  1.00  0.00            
ATOM    130  O32 BCD     1      11.940  27.950  21.570  1.00  0.00            
ATOM    131  C39 BCD     1      13.410  26.170  20.810  1.00  0.00            
ATOM    132  O33 BCD     1      14.600  26.830  21.210  1.00  0.00            
ATOM    133  C40 BCD     1      13.570  24.680  20.860  1.00  0.00            
ATOM    134  C41 BCD     1      12.280  23.980  20.590  1.00  0.00            
ATOM    135  O34 BCD     1      11.160  24.440  21.350  1.00  0.00            
ATOM    136  C42 BCD     1      12.490  22.510  20.890  1.00  0.00            
ATOM    137  O35 BCD     1      12.730  22.320  22.250  1.00  0.00            
ATOM    138  H61 BCD     1      10.100  26.000  21.890  1.00  0.00            
ATOM    139  H62 BCD     1      12.240  26.230  22.650  1.00  0.00            
ATOM    140  H63 BCD     1      12.760  28.300  21.920  1.00  0.00            
ATOM    141  H64 BCD     1      13.160  26.440  19.770  1.00  0.00            
ATOM    142  H65 BCD     1      15.300  26.810  20.540  1.00  0.00            
ATOM    143  H66 BCD     1      13.940  24.500  21.880  1.00  0.00            
ATOM    144  H67 BCD     1      12.060  24.080  19.510  1.00  0.00            
ATOM    145  H68 BCD     1      11.540  22.020  20.630  1.00  0.00            
ATOM    146  H69 BCD     1      13.300  22.100  20.280  1.00  0.00            
ATOM    147  H70 BCD     1      12.740  21.360  22.310  1.00  0.00            
ATOM    148  O1  GE8     2      16.780  27.520  16.070  1.00  0.00            
ATOM    149  C1  GE8     2      15.600  27.410  16.310  1.00  0.00            
ATOM    150  C2  GE8     2      14.800  26.280  15.760  1.00  0.00            
ATOM    151  O2  GE8     2      15.360  25.390  14.880  1.00  0.00            
ATOM    152  C3  GE8     2      13.510  26.230  16.170  1.00  0.00            
ATOM    153  C4  GE8     2      12.580  25.140  15.750  1.00  0.00            
ATOM    154  C5  GE8     2      12.750  23.790  16.060  1.00  0.00            
ATOM    155  C6  GE8     2      11.750  22.820  15.760  1.00  0.00            
ATOM    156  C7  GE8     2      10.570  23.220  15.120  1.00  0.00            
ATOM    157  O3  GE8     2       9.610  22.370  14.780  1.00  0.00            
ATOM    158  C8  GE8     2      10.440  24.560  14.740  1.00  0.00            
ATOM    159  C9  GE8     2      11.410  25.500  15.050  1.00  0.00            
ATOM    160  O4  GE8     2      12.900  27.150  16.970  1.00  0.00            
ATOM    161  C10 GE8     2      13.610  28.190  17.490  1.00  0.00            
ATOM    162  C11 GE8     2      13.010  29.020  18.400  1.00  0.00            
ATOM    163  C12 GE8     2      13.660  30.130  18.880  1.00  0.00            
ATOM    164  O5  GE8     2      13.110  30.930  19.820  1.00  0.00            
ATOM    165  C13 GE8     2      14.920  30.450  18.410  1.00  0.00            
ATOM    166  C14 GE8     2      15.550  29.500  17.660  1.00  0.00            
ATOM    167  O6  GE8     2      16.700  29.850  17.260  1.00  0.00            
ATOM    168  C15 GE8     2      14.890  28.400  17.150  1.00  0.00            
ATOM    169  H1  GE8     2      16.230  25.770  14.690  1.00  0.00            
ATOM    170  H2  GE8     2      13.630  23.410  16.580  1.00  0.00            
ATOM    171  H3  GE8     2      11.790  21.800  16.120  1.00  0.00            
ATOM    172  H4  GE8     2       8.820  22.920  14.620  1.00  0.00            
ATOM    173  H5  GE8     2       9.530  24.930  14.270  1.00  0.00            
ATOM    174  H6  GE8     2      11.290  26.580  14.950  1.00  0.00            
ATOM    175  H7  GE8     2      12.040  28.670  18.730  1.00  0.00            
ATOM    176  H8  GE8     2      12.150  30.880  19.660  1.00  0.00            
ATOM    177  H9  GE8     2      15.390  31.380  18.720  1.00  0.00            
ATOM    178  H10 GE8     2      17.070  29.070  16.800  1.00  0.00            
TER
ENDMDL
MODEL        1
ATOM      1  C1  BCD     1      11.980  15.160  16.100  1.00  0.00            
ATOM      2  O1  BCD     1      13.380  15.260  15.930  1.00  0.00            
ATOM      3  C2  BCD     1      11.480  16.550  16.440  1.00  0.00            
ATOM      4  O2  BCD     1      11.690  17.450  15.380  1.00  0.00            
ATOM      5  C3  BCD     1      12.150  17.080  17.720  1.00  0.00            
ATOM      6  O3  BCD     1      11.660  18.320  18.210  1.00  0.00            
ATOM      7  C4  BCD     1      11.920  16.030  18.820  1.00  0.00            
ATOM      8  C5  BCD     1      12.380  14.610  18.360  1.00  0.00            
ATOM      9  O4  BCD     1      11.680  14.220  17.130  1.00  0.00            
ATOM     10  C6  BCD     1      11.970  13.530  19.330  1.00  0.00            
ATOM     11  O5  BCD     1      10.540  13.420  19.430  1.00  0.00            
ATOM     12  H1  BCD     1      11.590  14.800  15.140  1.00  0.00            
ATOM     13  H2  BCD     1      10.410  16.490  16.650  1.00  0.00            
ATOM     14  H3  BCD     1      11.440  18.340  15.670  1.00  0.00            
ATOM     15  H4  BCD     1      13.220  17.150  17.520  1.00  0.00            
ATOM     16  H5  BCD     1      12.030  18.420  19.090  1.00  0.00            
ATOM     17  H6  BCD     1      10.830  15.960  18.920  1.00  0.00            
ATOM     18  H7  BCD     1      13.460  14.600  18.150  1.00  0.00            
ATOM     19  H8  BCD     1      12.380  12.610  18.880  1.00  0.00            
ATOM     20  H9  BCD     1      12.390  13.650  20.340  1.00  0.00            
ATOM     21  H10 BCD     1      10.270  13.150  18.540  1.00  0.00            
ATOM     22  C7  BCD     1      16.240  14.600  13.030  1.00  0.00            
ATOM     23  O6  BCD     1      17.190  15.450  13.720  1.00  0.00            
ATOM     24  C8  BCD     1      15.090  15.500  12.540  1.00  0.00            
ATOM     25  O7  BCD     1      15.770  16.600  11.870  1.00  0.00            
ATOM     26  C9  BCD     1      14.340  16.010  13.770  1.00  0.00            
ATOM     27  O8  BCD     1      13.180  16.760  13.290  1.00  0.00            
ATOM     28  C10 BCD     1      13.910  14.850  14.670  1.00  0.00            
ATOM     29  C11 BCD     1      15.080  13.910  15.110  1.00  0.00            
ATOM     30  O9  BCD     1      15.740  13.530  13.860  1.00  0.00            
ATOM     31  C12 BCD     1      14.630  12.680  15.950  1.00  0.00            
ATOM     32  O10 BCD     1      13.650  11.890  15.260  1.00  0.00            
ATOM     33  H11 BCD     1      16.830  14.280  12.160  1.00  0.00            
ATOM     34  H12 BCD     1      14.450  14.910  11.870  1.00  0.00            
ATOM     35  H13 BCD     1      15.060  17.180  11.580  1.00  0.00            
ATOM     36  H14 BCD     1      15.010  16.690  14.320  1.00  0.00            
ATOM     37  H15 BCD     1      12.560  17.060  13.960  1.00  0.00            
ATOM     38  H16 BCD     1      13.200  14.170  14.190  1.00  0.00            
ATOM     39  H17 BCD     1      15.720  14.570  15.710  1.00  0.00            
ATOM     40  H18 BCD     1      15.520  12.080  16.180  1.00  0.00            
ATOM     41  H19 BCD     1      14.310  12.830  16.990  1.00  0.00            
ATOM     42  H20 BCD     1      12.930  11.510  15.770  1.00  0.00            
ATOM     43  C13 BCD     1      21.140  16.290  14.260  1.00  0.00            
ATOM     44  O11 BCD     1      21.080  16.540  15.660  1.00  0.00            
ATOM     45  C14 BCD     1      20.350  17.240  13.340  1.00  0.00            
ATOM     46  O12 BCD     1      20.790  18.540  13.650  1.00  0.00            
ATOM     47  C15 BCD     1      18.840  17.040  13.470  1.00  0.00            
ATOM     48  O13 BCD     1      18.120  17.840  12.430  1.00  0.00            
ATOM     49  C16 BCD     1      18.530  15.510  13.270  1.00  0.00            
ATOM     50  C17 BCD     1      19.400  14.730  14.250  1.00  0.00            
ATOM     51  O14 BCD     1      20.720  14.930  13.850  1.00  0.00            
ATOM     52  C18 BCD     1      19.150  13.210  14.250  1.00  0.00            
ATOM     53  O15 BCD     1      19.370  12.490  12.960  1.00  0.00            
ATOM     54  H21 BCD     1      22.200  16.420  14.020  1.00  0.00            
ATOM     55  H22 BCD     1      20.580  16.960  12.310  1.00  0.00            
ATOM     56  H23 BCD     1      20.240  19.210  13.240  1.00  0.00            
ATOM     57  H24 BCD     1      18.610  17.360  14.490  1.00  0.00            
ATOM     58  H25 BCD     1      17.300  17.400  12.200  1.00  0.00            
ATOM     59  H26 BCD     1      18.560  15.180  12.220  1.00  0.00            
ATOM     60  H27 BCD     1      19.120  15.080  15.250  1.00  0.00            
ATOM     61  H28 BCD     1      19.890  12.920  15.010  1.00  0.00            
ATOM     62  H29 BCD     1      18.150  12.970  14.620  1.00  0.00            
ATOM     63  H30 BCD     1      20.100  12.930  12.520  1.00  0.00            
ATOM     64  C19 BCD     1      23.470  17.140  18.870  1.00  0.00            
ATOM     65  O16 BCD     1      22.370  17.640  19.600  1.00  0.00            
ATOM     66  C20 BCD     1      23.850  18.000  17.640  1.00  0.00            
ATOM     67  O17 BCD     1      24.190  19.300  18.060  1.00  0.00            
ATOM     68  C21 BCD     1      22.600  17.970  16.710  1.00  0.00            
ATOM     69  O18 BCD     1      22.810  18.730  15.500  1.00  0.00            
ATOM     70  C22 BCD     1      22.320  16.470  16.370  1.00  0.00            
ATOM     71  C23 BCD     1      22.100  15.730  17.690  1.00  0.00            
ATOM     72  O19 BCD     1      23.190  15.720  18.570  1.00  0.00            
ATOM     73  C24 BCD     1      21.930  14.210  17.500  1.00  0.00            
ATOM     74  O20 BCD     1      23.130  13.690  16.990  1.00  0.00            
ATOM     75  H31 BCD     1      24.290  17.080  19.590  1.00  0.00            
ATOM     76  H32 BCD     1      24.740  17.580  17.160  1.00  0.00            
ATOM     77  H33 BCD     1      23.480  19.650  18.610  1.00  0.00            
ATOM     78  H34 BCD     1      21.720  18.420  17.170  1.00  0.00            
ATOM     79  H35 BCD     1      22.090  18.580  14.880  1.00  0.00            
ATOM     80  H36 BCD     1      23.130  16.050  15.760  1.00  0.00            
ATOM     81  H37 BCD     1      21.190  16.020  18.230  1.00  0.00            
ATOM     82  H38 BCD     1      21.610  13.670  18.400  1.00  0.00            
ATOM     83  H39 BCD     1      21.160  14.140  16.720  1.00  0.00            
ATOM     84  H40 BCD     1      23.850  13.870  17.610  1.00  0.00            
ATOM     85  C25 BCD     1      21.110  18.830  23.110  1.00  0.00            
ATOM     86  O21 BCD     1      19.810  18.500  22.550  1.00  0.00            
ATOM     87  C26 BCD     1      21.740  19.940  22.300  1.00  0.00            
ATOM     88  O22 BCD     1      20.940  21.180  22.320  1.00  0.00            
ATOM     89  C27 BCD     1      21.800  19.530  20.860  1.00  0.00            
ATOM     90  O23 BCD     1      22.410  20.580  20.010  1.00  0.00            
ATOM     91  C28 BCD     1      22.600  18.230  20.860  1.00  0.00            
ATOM     92  C29 BCD     1      22.130  17.200  21.840  1.00  0.00            
ATOM     93  O24 BCD     1      22.030  17.750  23.120  1.00  0.00            
ATOM     94  C30 BCD     1      22.980  15.980  21.900  1.00  0.00            
ATOM     95  O25 BCD     1      24.220  16.190  22.550  1.00  0.00            
ATOM     96  H41 BCD     1      20.960  19.020  24.180  1.00  0.00            
ATOM     97  H42 BCD     1      22.780  20.150  22.610  1.00  0.00            
ATOM     98  H43 BCD     1      20.870  21.390  23.250  1.00  0.00            
ATOM     99  H44 BCD     1      20.770  19.400  20.500  1.00  0.00            
ATOM    100  H45 BCD     1      21.760  21.260  20.220  1.00  0.00            
ATOM    101  H46 BCD     1      23.660  18.440  21.040  1.00  0.00            
ATOM    102  H47 BCD     1      21.170  16.860  21.430  1.00  0.00            
ATOM    103  H48 BCD     1      22.500  15.170  22.470  1.00  0.00            
ATOM    104  H49 BCD     1      23.240  15.470  20.960  1.00  0.00            
ATOM    105  H50 BCD     1      24.150  16.790  23.300  1.00  0.00            
ATOM    106  C31 BCD     1      15.810  19.000  23.600  1.00  0.00            
ATOM    107  O26 BCD     1      15.430  17.990  22.640  1.00  0.00            
ATOM    108  C32 BCD     1      16.450  20.260  23.000  1.00  0.00            
ATOM    109  O27 BCD     1      15.600  20.970  22.100  1.00  0.00            
ATOM    110  C33 BCD     1      17.770  19.860  22.290  1.00  0.00            
ATOM    111  C34 BCD     1      18.650  19.050  23.320  1.00  0.00            
ATOM    112  C35 BCD     1      17.880  17.910  23.930  1.00  0.00            
ATOM    113  O28 BCD     1      16.760  18.480  24.560  1.00  0.00            
ATOM    114  C36 BCD     1      18.750  17.140  24.950  1.00  0.00            
ATOM    115  O29 BCD     1      19.110  18.090  26.030  1.00  0.00            
ATOM    116  O30 BCD     1      18.440  21.110  21.880  1.00  0.00            
ATOM    117  H51 BCD     1      14.840  19.260  24.030  1.00  0.00            
ATOM    118  H52 BCD     1      16.690  20.970  23.800  1.00  0.00            
ATOM    119  H53 BCD     1      16.140  21.530  21.530  1.00  0.00            
ATOM    120  H54 BCD     1      17.530  19.220  21.430  1.00  0.00            
ATOM    121  H55 BCD     1      19.380  21.000  22.020  1.00  0.00            
ATOM    122  H56 BCD     1      18.990  19.710  24.130  1.00  0.00            
ATOM    123  H57 BCD     1      17.570  17.280  23.090  1.00  0.00            
ATOM    124  H58 BCD     1      18.140  16.280  25.280  1.00  0.00            
ATOM    125  H59 BCD     1      19.670  16.810  24.450  1.00  0.00            
ATOM    126  H60 BCD     1      18.310  18.250  26.520  1.00  0.00            
ATOM    127  C37 BCD     1      11.920  16.310  21.280  1.00  0.00            
ATOM    128  O31 BCD     1      12.610  16.450  20.020  1.00  0.00            
ATOM    129  C38 BCD     1      11.740  17.680  21.990  1.00  0.00            
ATOM    130  O32 BCD     1      10.830  18.490  21.120  1.00  0.00            
ATOM    131  C39 BCD     1      13.090  18.360  22.070  1.00  0.00            
ATOM    132  O33 BCD     1      12.950  19.590  22.680  1.00  0.00            
ATOM    133  C40 BCD     1      14.080  17.500  22.850  1.00  0.00            
ATOM    134  C41 BCD     1      14.100  16.070  22.330  1.00  0.00            
ATOM    135  O34 BCD     1      12.760  15.540  22.120  1.00  0.00            
ATOM    136  C42 BCD     1      14.990  15.160  23.050  1.00  0.00            
ATOM    137  O35 BCD     1      14.510  14.980  24.410  1.00  0.00            
ATOM    138  H61 BCD     1      10.920  15.870  21.190  1.00  0.00            
ATOM    139  H62 BCD     1      11.340  17.560  23.000  1.00  0.00            
ATOM    140  H63 BCD     1      10.870  19.380  21.480  1.00  0.00            
ATOM    141  H64 BCD     1      13.500  18.520  21.060  1.00  0.00            
ATOM    142  H65 BCD     1      13.780  20.030  22.460  1.00  0.00            
ATOM    143  H66 BCD     1      13.750  17.460  23.900  1.00  0.00            
ATOM    144  H67 BCD     1      14.570  16.150  21.340  1.00  0.00            
ATOM    145  H68 BCD     1      15.170  14.240  22.480  1.00  0.00            
ATOM    146  H69 BCD     1      15.990  15.620  23.110  1.00  0.00            
ATOM    147  H70 BCD     1      14.130  14.110  24.540  1.00  0.00            
ATOM    148  O1  GE8     2      19.610  19.880  16.830  1.00  0.00            
ATOM    149  C1  GE8     2      18.540  19.290  16.750  1.00  0.00            
ATOM    150  C2  GE8     2      18.370  18.010  17.510  1.00  0.00            
ATOM    151  O2  GE8     2      19.370  17.770  18.460  1.00  0.00            
ATOM    152  C3  GE8     2      17.180  17.270  17.340  1.00  0.00            
ATOM    153  C4  GE8     2      17.100  16.000  18.020  1.00  0.00            
ATOM    154  C5  GE8     2      18.010  14.960  17.780  1.00  0.00            
ATOM    155  C6  GE8     2      17.770  13.730  18.380  1.00  0.00            
ATOM    156  C7  GE8     2      16.640  13.430  19.150  1.00  0.00            
ATOM    157  O3  GE8     2      16.530  12.250  19.740  1.00  0.00            
ATOM    158  C8  GE8     2      15.710  14.470  19.310  1.00  0.00            
ATOM    159  C9  GE8     2      15.910  15.770  18.780  1.00  0.00            
ATOM    160  O4  GE8     2      16.190  17.690  16.460  1.00  0.00            
ATOM    161  C10 GE8     2      16.360  18.910  15.800  1.00  0.00            
ATOM    162  C11 GE8     2      15.330  19.390  14.950  1.00  0.00            
ATOM    163  C12 GE8     2      15.500  20.410  14.140  1.00  0.00            
ATOM    164  O5  GE8     2      14.490  20.710  13.370  1.00  0.00            
ATOM    165  C13 GE8     2      16.560  21.210  14.250  1.00  0.00            
ATOM    166  C14 GE8     2      17.610  20.790  15.080  1.00  0.00            
ATOM    167  O6  GE8     2      18.700  21.690  15.270  1.00  0.00            
ATOM    168  C15 GE8     2      17.470  19.690  15.880  1.00  0.00            
ATOM    169  H1  GE8     2      20.080  18.420  18.340  1.00  0.00            
ATOM    170  H2  GE8     2      18.830  15.170  17.100  1.00  0.00            
ATOM    171  H3  GE8     2      18.500  12.960  18.160  1.00  0.00            
ATOM    172  H4  GE8     2      15.660  12.260  20.170  1.00  0.00            
ATOM    173  H5  GE8     2      14.760  14.210  19.760  1.00  0.00            
ATOM    174  H6  GE8     2      15.140  16.540  18.800  1.00  0.00            
ATOM    175  H7  GE8     2      14.470  18.740  14.890  1.00  0.00            
ATOM    176  H8  GE8     2      14.480  20.030  12.670  1.00  0.00            
ATOM    177  H9  GE8     2      16.620  22.130  13.690  1.00  0.00            
ATOM    178  H10 GE8     2      19.320  21.170  15.810  1.00  0.00            
TER
ENDMDL
MODEL        1
ATOM      1  C1  BCD     1      15.910  27.680  21.600  1.00  0.00            
ATOM      2  O1  BCD     1      17.070  26.870  21.300  1.00  0.00            
ATOM      3  C2  BCD     1      15.430  28.310  20.390  1.00  0.00            
ATOM      4  O2  BCD     1      15.230  27.300  19.420  1.00  0.00            
ATOM      5  C3  BCD     1      16.440  29.310  19.830  1.00  0.00            
ATOM      6  O3  BCD     1      15.840  30.110  18.740  1.00  0.00            
ATOM      7  C4  BCD     1      16.960  30.250  20.900  1.00  0.00            
ATOM      8  C5  BCD     1      17.330  29.550  22.140  1.00  0.00            
ATOM      9  O4  BCD     1      16.300  28.650  22.580  1.00  0.00            
ATOM     10  C6  BCD     1      17.600  30.440  23.270  1.00  0.00            
ATOM     11  O5  BCD     1      16.530  31.350  23.630  1.00  0.00            
ATOM     12  H1  BCD     1      15.130  27.160  22.170  1.00  0.00            
ATOM     13  H2  BCD     1      14.530  28.900  20.600  1.00  0.00            
ATOM     14  H3  BCD     1      15.700  26.520  19.730  1.00  0.00            
ATOM     15  H4  BCD     1      17.350  28.790  19.490  1.00  0.00            
ATOM     16  H5  BCD     1      16.490  30.770  18.480  1.00  0.00            
ATOM     17  H6  BCD     1      16.210  30.980  21.220  1.00  0.00            
ATOM     18  H7  BCD     1      18.320  29.140  21.880  1.00  0.00            
ATOM     19  H8  BCD     1      17.910  29.810  24.110  1.00  0.00            
ATOM     20  H9  BCD     1      18.490  31.030  23.000  1.00  0.00            
ATOM     21  H10 BCD     1      16.720  31.680  24.510  1.00  0.00            
ATOM     22  C7  BCD     1      18.770  23.270  22.280  1.00  0.00            
ATOM     23  O6  BCD     1      19.650  23.230  21.140  1.00  0.00            
ATOM     24  C8  BCD     1      17.330  23.280  21.820  1.00  0.00            
ATOM     25  O7  BCD     1      17.040  22.260  20.890  1.00  0.00            
ATOM     26  C9  BCD     1      16.950  24.660  21.220  1.00  0.00            
ATOM     27  O8  BCD     1      15.560  24.690  20.840  1.00  0.00            
ATOM     28  C10 BCD     1      17.320  25.820  22.110  1.00  0.00            
ATOM     29  C11 BCD     1      18.800  25.710  22.470  1.00  0.00            
ATOM     30  O9  BCD     1      18.980  24.390  23.060  1.00  0.00            
ATOM     31  C12 BCD     1      19.250  26.720  23.490  1.00  0.00            
ATOM     32  O10 BCD     1      18.310  26.740  24.470  1.00  0.00            
ATOM     33  H11 BCD     1      18.990  22.400  22.910  1.00  0.00            
ATOM     34  H12 BCD     1      16.720  23.060  22.710  1.00  0.00            
ATOM     35  H13 BCD     1      16.100  22.290  20.730  1.00  0.00            
ATOM     36  H14 BCD     1      17.590  24.730  20.330  1.00  0.00            
ATOM     37  H15 BCD     1      15.010  24.460  21.600  1.00  0.00            
ATOM     38  H16 BCD     1      16.690  25.820  23.010  1.00  0.00            
ATOM     39  H17 BCD     1      19.520  25.660  21.640  1.00  0.00            
ATOM     40  H18 BCD     1      20.220  26.520  23.960  1.00  0.00            
ATOM     41  H19 BCD     1      19.230  27.750  23.120  1.00  0.00            
ATOM     42  H20 BCD     1      18.160  25.820  24.700  1.00  0.00            
ATOM     43  C13 BCD     1      22.870  21.460  19.380  1.00  0.00            
ATOM     44  O11 BCD     1      23.210  22.790  18.910  1.00  0.00            
ATOM     45  C14 BCD     1      21.550  21.020  18.790  1.00  0.00            
ATOM     46  O12 BCD     1      21.680  20.940  17.390  1.00  0.00            
ATOM     47  C15 BCD     1      20.450  21.990  19.320  1.00  0.00            
ATOM     48  O13 BCD     1      19.130  21.570  18.930  1.00  0.00            
ATOM     49  C16 BCD     1      20.470  22.040  20.910  1.00  0.00            
ATOM     50  C17 BCD     1      21.920  22.340  21.390  1.00  0.00            
ATOM     51  O14 BCD     1      22.840  21.500  20.800  1.00  0.00            
ATOM     52  C18 BCD     1      22.020  22.210  22.840  1.00  0.00            
ATOM     53  O15 BCD     1      21.720  20.890  23.260  1.00  0.00            
ATOM     54  H21 BCD     1      23.540  20.690  18.980  1.00  0.00            
ATOM     55  H22 BCD     1      21.260  20.000  19.090  1.00  0.00            
ATOM     56  H23 BCD     1      21.870  21.780  16.960  1.00  0.00            
ATOM     57  H24 BCD     1      20.640  22.980  18.900  1.00  0.00            
ATOM     58  H25 BCD     1      18.520  21.850  19.620  1.00  0.00            
ATOM     59  H26 BCD     1      19.970  21.140  21.280  1.00  0.00            
ATOM     60  H27 BCD     1      22.080  23.380  21.070  1.00  0.00            
ATOM     61  H28 BCD     1      23.100  22.390  22.990  1.00  0.00            
ATOM     62  H29 BCD     1      21.410  22.930  23.390  1.00  0.00            
ATOM     63  H30 BCD     1      21.470  20.960  24.180  1.00  0.00            
ATOM     64  C19 BCD     1      26.190  24.640  16.790  1.00  0.00            
ATOM     65  O16 BCD     1      25.830  25.710  17.650  1.00  0.00            
ATOM     66  C20 BCD     1      25.020  24.140  15.930  1.00  0.00            
ATOM     67  O17 BCD     1      24.660  25.140  14.900  1.00  0.00            
ATOM     68  C21 BCD     1      23.840  23.770  16.790  1.00  0.00            
ATOM     69  O18 BCD     1      22.690  23.180  16.100  1.00  0.00            
ATOM     70  C22 BCD     1      24.250  22.820  17.900  1.00  0.00            
ATOM     71  C23 BCD     1      25.570  23.090  18.640  1.00  0.00            
ATOM     72  O19 BCD     1      26.520  23.480  17.630  1.00  0.00            
ATOM     73  C24 BCD     1      26.030  21.790  19.380  1.00  0.00            
ATOM     74  O20 BCD     1      26.260  20.710  18.420  1.00  0.00            
ATOM     75  H31 BCD     1      27.050  24.920  16.180  1.00  0.00            
ATOM     76  H32 BCD     1      25.370  23.210  15.460  1.00  0.00            
ATOM     77  H33 BCD     1      24.220  24.670  14.190  1.00  0.00            
ATOM     78  H34 BCD     1      23.520  24.690  17.300  1.00  0.00            
ATOM     79  H35 BCD     1      22.580  23.450  15.180  1.00  0.00            
ATOM     80  H36 BCD     1      24.260  21.810  17.470  1.00  0.00            
ATOM     81  H37 BCD     1      25.290  23.780  19.440  1.00  0.00            
ATOM     82  H38 BCD     1      26.960  22.030  19.930  1.00  0.00            
ATOM     83  H39 BCD     1      25.290  21.460  20.110  1.00  0.00            
ATOM     84  H40 BCD     1      26.590  21.100  17.610  1.00  0.00            
ATOM     85  C25 BCD     1      26.630  29.650  18.390  1.00  0.00            
ATOM     86  O21 BCD     1      25.270  29.980  18.760  1.00  0.00            
ATOM     87  C26 BCD     1      26.740  29.240  16.970  1.00  0.00            
ATOM     88  O22 BCD     1      26.060  30.270  16.240  1.00  0.00            
ATOM     89  C27 BCD     1      26.150  27.840  16.730  1.00  0.00            
ATOM     90  O23 BCD     1      26.290  27.550  15.320  1.00  0.00            
ATOM     91  C28 BCD     1      26.670  26.860  17.640  1.00  0.00            
ATOM     92  C29 BCD     1      26.670  27.380  19.090  1.00  0.00            
ATOM     93  O24 BCD     1      27.240  28.690  19.180  1.00  0.00            
ATOM     94  C30 BCD     1      27.400  26.440  20.040  1.00  0.00            
ATOM     95  O25 BCD     1      28.860  26.440  19.830  1.00  0.00            
ATOM     96  H41 BCD     1      27.270  30.530  18.480  1.00  0.00            
ATOM     97  H42 BCD     1      27.780  29.140  16.660  1.00  0.00            
ATOM     98  H43 BCD     1      26.590  30.280  15.440  1.00  0.00            
ATOM     99  H44 BCD     1      25.080  27.890  16.980  1.00  0.00            
ATOM    100  H45 BCD     1      25.680  26.830  15.140  1.00  0.00            
ATOM    101  H46 BCD     1      27.700  26.520  17.450  1.00  0.00            
ATOM    102  H47 BCD     1      25.630  27.430  19.460  1.00  0.00            
ATOM    103  H48 BCD     1      27.060  26.740  21.040  1.00  0.00            
ATOM    104  H49 BCD     1      27.000  25.430  19.870  1.00  0.00            
ATOM    105  H50 BCD     1      29.210  25.910  20.550  1.00  0.00            
ATOM    106  C31 BCD     1      23.050  33.180  20.070  1.00  0.00            
ATOM    107  O26 BCD     1      21.890  32.370  19.720  1.00  0.00            
ATOM    108  C32 BCD     1      23.960  33.460  18.860  1.00  0.00            
ATOM    109  O27 BCD     1      23.230  34.210  17.860  1.00  0.00            
ATOM    110  C33 BCD     1      24.470  32.200  18.280  1.00  0.00            
ATOM    111  C34 BCD     1      25.120  31.220  19.360  1.00  0.00            
ATOM    112  C35 BCD     1      24.180  31.060  20.600  1.00  0.00            
ATOM    113  O28 BCD     1      23.770  32.440  21.070  1.00  0.00            
ATOM    114  C36 BCD     1      24.970  30.350  21.700  1.00  0.00            
ATOM    115  O29 BCD     1      24.200  29.770  22.670  1.00  0.00            
ATOM    116  O30 BCD     1      25.500  32.520  17.390  1.00  0.00            
ATOM    117  H51 BCD     1      22.680  34.100  20.540  1.00  0.00            
ATOM    118  H52 BCD     1      24.810  34.020  19.250  1.00  0.00            
ATOM    119  H53 BCD     1      22.420  33.710  17.720  1.00  0.00            
ATOM    120  H54 BCD     1      23.650  31.680  17.770  1.00  0.00            
ATOM    121  H55 BCD     1      25.720  31.680  16.960  1.00  0.00            
ATOM    122  H56 BCD     1      26.100  31.650  19.620  1.00  0.00            
ATOM    123  H57 BCD     1      23.250  30.590  20.280  1.00  0.00            
ATOM    124  H58 BCD     1      25.550  29.600  21.150  1.00  0.00            
ATOM    125  H59 BCD     1      25.690  31.080  22.090  1.00  0.00            
ATOM    126  H60 BCD     1      23.570  30.470  22.860  1.00  0.00            
ATOM    127  C37 BCD     1      17.920  32.250  20.030  1.00  0.00            
ATOM    128  O31 BCD     1      18.060  30.910  20.280  1.00  0.00            
ATOM    129  C38 BCD     1      18.390  32.730  18.680  1.00  0.00            
ATOM    130  O32 BCD     1      17.610  32.060  17.700  1.00  0.00            
ATOM    131  C39 BCD     1      19.890  32.470  18.540  1.00  0.00            
ATOM    132  O33 BCD     1      20.450  33.000  17.330  1.00  0.00            
ATOM    133  C40 BCD     1      20.600  33.030  19.700  1.00  0.00            
ATOM    134  C41 BCD     1      20.000  32.830  21.080  1.00  0.00            
ATOM    135  O34 BCD     1      18.640  32.910  21.030  1.00  0.00            
ATOM    136  C42 BCD     1      20.610  33.780  22.180  1.00  0.00            
ATOM    137  O35 BCD     1      20.220  35.130  22.060  1.00  0.00            
ATOM    138  H61 BCD     1      16.880  32.540  20.250  1.00  0.00            
ATOM    139  H62 BCD     1      18.300  33.820  18.640  1.00  0.00            
ATOM    140  H63 BCD     1      17.960  32.320  16.850  1.00  0.00            
ATOM    141  H64 BCD     1      20.030  31.380  18.570  1.00  0.00            
ATOM    142  H65 BCD     1      19.920  32.930  16.530  1.00  0.00            
ATOM    143  H66 BCD     1      20.810  34.100  19.540  1.00  0.00            
ATOM    144  H67 BCD     1      20.190  31.820  21.480  1.00  0.00            
ATOM    145  H68 BCD     1      20.400  33.440  23.200  1.00  0.00            
ATOM    146  H69 BCD     1      21.700  33.730  22.170  1.00  0.00            
ATOM    147  H70 BCD     1      20.580  35.600  21.300  1.00  0.00            
ATOM    148  O1  GE8     2      17.300  29.200  16.290  1.00  0.00            
ATOM    149  C1  GE8     2      17.700  28.150  16.790  1.00  0.00            
ATOM    150  C2  GE8     2      18.900  28.050  17.580  1.00  0.00            
ATOM    151  O2  GE8     2      19.610  29.200  17.560  1.00  0.00            
ATOM    152  C3  GE8     2      19.230  26.930  18.210  1.00  0.00            
ATOM    153  C4  GE8     2      20.330  27.050  19.210  1.00  0.00            
ATOM    154  C5  GE8     2      21.300  26.010  19.140  1.00  0.00            
ATOM    155  C6  GE8     2      22.450  26.070  19.950  1.00  0.00            
ATOM    156  C7  GE8     2      22.550  27.150  20.810  1.00  0.00            
ATOM    157  O3  GE8     2      23.650  27.120  21.590  1.00  0.00            
ATOM    158  C8  GE8     2      21.600  28.190  20.930  1.00  0.00            
ATOM    159  C9  GE8     2      20.480  28.080  20.150  1.00  0.00            
ATOM    160  O4  GE8     2      18.530  25.710  18.000  1.00  0.00            
ATOM    161  C10 GE8     2      17.350  25.730  17.210  1.00  0.00            
ATOM    162  C11 GE8     2      16.680  24.570  16.990  1.00  0.00            
ATOM    163  C12 GE8     2      15.490  24.630  16.390  1.00  0.00            
ATOM    164  O5  GE8     2      14.730  23.580  16.180  1.00  0.00            
ATOM    165  C13 GE8     2      15.010  25.830  15.870  1.00  0.00            
ATOM    166  C14 GE8     2      15.710  26.940  15.920  1.00  0.00            
ATOM    167  O6  GE8     2      15.210  28.100  15.380  1.00  0.00            
ATOM    168  C15 GE8     2      16.920  26.930  16.660  1.00  0.00            
ATOM    169  H1  GE8     2      19.330  29.700  16.780  1.00  0.00            
ATOM    170  H2  GE8     2      21.200  25.220  18.400  1.00  0.00            
ATOM    171  H3  GE8     2      23.210  25.300  19.890  1.00  0.00            
ATOM    172  H4  GE8     2      23.430  27.820  22.230  1.00  0.00            
ATOM    173  H5  GE8     2      21.690  29.030  21.620  1.00  0.00            
ATOM    174  H6  GE8     2      19.740  28.870  20.180  1.00  0.00            
ATOM    175  H7  GE8     2      17.060  23.710  17.530  1.00  0.00            
ATOM    176  H8  GE8     2      13.850  23.990  16.090  1.00  0.00            
ATOM    177  H9  GE8     2      14.100  25.760  15.270  1.00  0.00            
ATOM    178  H10 GE8     2      15.910  28.680  15.740  1.00  0.00            
TER
ENDMDL
MODEL        1
ATOM      1  C1  BCD     1      15.960  29.450  25.690  1.00  0.00            
ATOM      2  O1  BCD     1      15.970  28.180  25.170  1.00  0.00            
ATOM      3  C2  BCD     1      16.700  30.440  24.880  1.00  0.00            
ATOM      4  O2  BCD     1      16.220  30.420  23.520  1.00  0.00            
ATOM      5  C3  BCD     1      18.220  30.190  24.960  1.00  0.00            
ATOM      6  O3  BCD     1      19.070  31.230  24.330  1.00  0.00            
ATOM      7  C4  BCD     1      18.790  29.870  26.360  1.00  0.00            
ATOM      8  C5  BCD     1      17.820  28.950  27.150  1.00  0.00            
ATOM      9  O4  BCD     1      16.470  29.420  27.030  1.00  0.00            
ATOM     10  C6  BCD     1      18.060  28.860  28.640  1.00  0.00            
ATOM     11  O5  BCD     1      17.880  30.140  29.220  1.00  0.00            
ATOM     12  H1  BCD     1      14.890  29.710  25.770  1.00  0.00            
ATOM     13  H2  BCD     1      16.570  31.430  25.340  1.00  0.00            
ATOM     14  H3  BCD     1      16.680  31.130  23.060  1.00  0.00            
ATOM     15  H4  BCD     1      18.320  29.270  24.370  1.00  0.00            
ATOM     16  H5  BCD     1      19.290  31.970  24.910  1.00  0.00            
ATOM     17  H6  BCD     1      19.040  30.710  27.010  1.00  0.00            
ATOM     18  H7  BCD     1      17.850  27.930  26.750  1.00  0.00            
ATOM     19  H8  BCD     1      17.390  28.100  29.070  1.00  0.00            
ATOM     20  H9  BCD     1      19.100  28.540  28.790  1.00  0.00            
ATOM     21  H10 BCD     1      17.720  30.150  30.160  1.00  0.00            
ATOM     22  C7  BCD     1      14.140  25.080  23.120  1.00  0.00            
ATOM     23  O6  BCD     1      15.060  24.290  23.870  1.00  0.00            
ATOM     24  C8  BCD     1      14.990  26.070  22.390  1.00  0.00            
ATOM     25  O7  BCD     1      15.730  25.470  21.350  1.00  0.00            
ATOM     26  C9  BCD     1      15.860  27.000  23.220  1.00  0.00            
ATOM     27  O8  BCD     1      16.420  27.950  22.340  1.00  0.00            
ATOM     28  C10 BCD     1      14.970  27.630  24.290  1.00  0.00            
ATOM     29  C11 BCD     1      14.020  26.730  24.980  1.00  0.00            
ATOM     30  O9  BCD     1      13.320  25.890  23.990  1.00  0.00            
ATOM     31  C12 BCD     1      12.960  27.410  25.930  1.00  0.00            
ATOM     32  O10 BCD     1      12.180  28.400  25.280  1.00  0.00            
ATOM     33  H11 BCD     1      13.480  24.530  22.440  1.00  0.00            
ATOM     34  H12 BCD     1      14.270  26.680  21.830  1.00  0.00            
ATOM     35  H13 BCD     1      16.330  24.770  21.630  1.00  0.00            
ATOM     36  H14 BCD     1      16.620  26.400  23.740  1.00  0.00            
ATOM     37  H15 BCD     1      16.520  28.790  22.800  1.00  0.00            
ATOM     38  H16 BCD     1      14.380  28.430  23.820  1.00  0.00            
ATOM     39  H17 BCD     1      14.700  26.110  25.570  1.00  0.00            
ATOM     40  H18 BCD     1      12.220  26.730  26.370  1.00  0.00            
ATOM     41  H19 BCD     1      13.460  27.940  26.750  1.00  0.00            
ATOM     42  H20 BCD     1      11.890  29.040  25.940  1.00  0.00            
ATOM     43  C13 BCD     1      16.030  20.350  24.430  1.00  0.00            
ATOM     44  O11 BCD     1      16.660  20.610  25.670  1.00  0.00            
ATOM     45  C14 BCD     1      16.780  21.050  23.250  1.00  0.00            
ATOM     46  O12 BCD     1      18.160  20.600  23.300  1.00  0.00            
ATOM     47  C15 BCD     1      16.620  22.570  23.440  1.00  0.00            
ATOM     48  O13 BCD     1      17.450  23.270  22.450  1.00  0.00            
ATOM     49  C16 BCD     1      15.210  22.930  23.440  1.00  0.00            
ATOM     50  C17 BCD     1      14.390  22.100  24.440  1.00  0.00            
ATOM     51  O14 BCD     1      14.690  20.720  24.300  1.00  0.00            
ATOM     52  C18 BCD     1      12.930  22.350  24.160  1.00  0.00            
ATOM     53  O15 BCD     1      12.640  21.870  22.830  1.00  0.00            
ATOM     54  H21 BCD     1      16.150  19.260  24.340  1.00  0.00            
ATOM     55  H22 BCD     1      16.270  20.830  22.300  1.00  0.00            
ATOM     56  H23 BCD     1      18.290  19.670  23.100  1.00  0.00            
ATOM     57  H24 BCD     1      17.000  22.830  24.440  1.00  0.00            
ATOM     58  H25 BCD     1      18.090  22.640  22.110  1.00  0.00            
ATOM     59  H26 BCD     1      14.740  22.870  22.440  1.00  0.00            
ATOM     60  H27 BCD     1      14.530  22.430  25.480  1.00  0.00            
ATOM     61  H28 BCD     1      12.390  21.790  24.930  1.00  0.00            
ATOM     62  H29 BCD     1      12.690  23.420  24.300  1.00  0.00            
ATOM     63  H30 BCD     1      11.700  22.000  22.680  1.00  0.00            
ATOM     64  C19 BCD     1      18.160  18.940  29.060  1.00  0.00            
ATOM     65  O16 BCD     1      19.330  19.660  28.760  1.00  0.00            
ATOM     66  C20 BCD     1      17.960  17.940  27.980  1.00  0.00            
ATOM     67  O17 BCD     1      19.030  17.030  27.840  1.00  0.00            
ATOM     68  C21 BCD     1      17.660  18.620  26.650  1.00  0.00            
ATOM     69  O18 BCD     1      17.240  17.620  25.730  1.00  0.00            
ATOM     70  C22 BCD     1      16.540  19.680  26.780  1.00  0.00            
ATOM     71  C23 BCD     1      16.750  20.550  28.060  1.00  0.00            
ATOM     72  O19 BCD     1      16.970  19.700  29.130  1.00  0.00            
ATOM     73  C24 BCD     1      15.600  21.450  28.300  1.00  0.00            
ATOM     74  O20 BCD     1      14.450  20.820  28.860  1.00  0.00            
ATOM     75  H31 BCD     1      18.330  18.400  30.000  1.00  0.00            
ATOM     76  H32 BCD     1      17.040  17.400  28.260  1.00  0.00            
ATOM     77  H33 BCD     1      19.810  17.570  27.890  1.00  0.00            
ATOM     78  H34 BCD     1      18.580  19.110  26.310  1.00  0.00            
ATOM     79  H35 BCD     1      18.070  17.160  25.590  1.00  0.00            
ATOM     80  H36 BCD     1      15.570  19.170  26.810  1.00  0.00            
ATOM     81  H37 BCD     1      17.580  21.250  27.910  1.00  0.00            
ATOM     82  H38 BCD     1      15.930  22.270  28.960  1.00  0.00            
ATOM     83  H39 BCD     1      15.390  21.950  27.350  1.00  0.00            
ATOM     84  H40 BCD     1      13.760  21.490  28.770  1.00  0.00            
ATOM     85  C25 BCD     1      22.870  21.160  30.110  1.00  0.00            
ATOM     86  O21 BCD     1      22.610  22.270  29.160  1.00  0.00            
ATOM     87  C26 BCD     1      22.960  19.860  29.300  1.00  0.00            
ATOM     88  O22 BCD     1      24.050  19.980  28.400  1.00  0.00            
ATOM     89  C27 BCD     1      21.610  19.560  28.630  1.00  0.00            
ATOM     90  O23 BCD     1      21.600  18.210  28.020  1.00  0.00            
ATOM     91  C28 BCD     1      20.450  19.590  29.630  1.00  0.00            
ATOM     92  C29 BCD     1      20.500  20.830  30.520  1.00  0.00            
ATOM     93  O24 BCD     1      21.800  21.040  31.040  1.00  0.00            
ATOM     94  C30 BCD     1      19.530  20.830  31.710  1.00  0.00            
ATOM     95  O25 BCD     1      19.630  19.650  32.440  1.00  0.00            
ATOM     96  H41 BCD     1      23.770  21.260  30.720  1.00  0.00            
ATOM     97  H42 BCD     1      23.140  19.050  30.010  1.00  0.00            
ATOM     98  H43 BCD     1      23.880  20.810  27.960  1.00  0.00            
ATOM     99  H44 BCD     1      21.340  20.310  27.880  1.00  0.00            
ATOM    100  H45 BCD     1      22.430  18.030  27.560  1.00  0.00            
ATOM    101  H46 BCD     1      20.410  18.670  30.230  1.00  0.00            
ATOM    102  H47 BCD     1      20.320  21.680  29.850  1.00  0.00            
ATOM    103  H48 BCD     1      19.810  21.740  32.260  1.00  0.00            
ATOM    104  H49 BCD     1      18.560  20.930  31.190  1.00  0.00            
ATOM    105  H50 BCD     1      18.930  19.590  33.100  1.00  0.00            
ATOM    106  C31 BCD     1      24.340  25.740  27.680  1.00  0.00            
ATOM    107  O26 BCD     1      23.020  26.310  27.500  1.00  0.00            
ATOM    108  C32 BCD     1      24.470  24.460  26.860  1.00  0.00            
ATOM    109  O27 BCD     1      24.260  24.740  25.490  1.00  0.00            
ATOM    110  C33 BCD     1      23.460  23.340  27.320  1.00  0.00            
ATOM    111  C34 BCD     1      23.700  23.100  28.750  1.00  0.00            
ATOM    112  C35 BCD     1      23.730  24.350  29.610  1.00  0.00            
ATOM    113  O28 BCD     1      24.550  25.340  29.020  1.00  0.00            
ATOM    114  C36 BCD     1      24.200  24.130  31.020  1.00  0.00            
ATOM    115  O29 BCD     1      24.200  25.290  31.780  1.00  0.00            
ATOM    116  O30 BCD     1      23.680  22.080  26.670  1.00  0.00            
ATOM    117  H51 BCD     1      25.140  26.470  27.510  1.00  0.00            
ATOM    118  H52 BCD     1      25.510  24.170  27.030  1.00  0.00            
ATOM    119  H53 BCD     1      25.000  24.360  25.010  1.00  0.00            
ATOM    120  H54 BCD     1      22.430  23.680  27.200  1.00  0.00            
ATOM    121  H55 BCD     1      23.680  22.220  25.720  1.00  0.00            
ATOM    122  H56 BCD     1      24.680  22.610  28.760  1.00  0.00            
ATOM    123  H57 BCD     1      22.680  24.660  29.620  1.00  0.00            
ATOM    124  H58 BCD     1      23.520  23.460  31.560  1.00  0.00            
ATOM    125  H59 BCD     1      25.190  23.650  30.960  1.00  0.00            
ATOM    126  H60 BCD     1      24.860  25.880  31.390  1.00  0.00            
ATOM    127  C37 BCD     1      21.130  29.870  26.370  1.00  0.00            
ATOM    128  O31 BCD     1      19.910  29.140  25.920  1.00  0.00            
ATOM    129  C38 BCD     1      22.280  29.440  25.440  1.00  0.00            
ATOM    130  O32 BCD     1      22.070  29.850  24.050  1.00  0.00            
ATOM    131  C39 BCD     1      22.500  27.900  25.740  1.00  0.00            
ATOM    132  O33 BCD     1      23.530  27.380  24.840  1.00  0.00            
ATOM    133  C40 BCD     1      22.830  27.660  27.210  1.00  0.00            
ATOM    134  C41 BCD     1      21.660  28.200  28.080  1.00  0.00            
ATOM    135  O34 BCD     1      21.470  29.620  27.740  1.00  0.00            
ATOM    136  C42 BCD     1      21.920  28.040  29.520  1.00  0.00            
ATOM    137  O35 BCD     1      23.100  28.660  30.020  1.00  0.00            
ATOM    138  H61 BCD     1      20.940  30.930  26.190  1.00  0.00            
ATOM    139  H62 BCD     1      23.230  29.890  25.760  1.00  0.00            
ATOM    140  H63 BCD     1      21.890  30.780  23.930  1.00  0.00            
ATOM    141  H64 BCD     1      21.540  27.460  25.470  1.00  0.00            
ATOM    142  H65 BCD     1      23.450  26.440  25.020  1.00  0.00            
ATOM    143  H66 BCD     1      23.800  28.130  27.450  1.00  0.00            
ATOM    144  H67 BCD     1      20.790  27.580  27.830  1.00  0.00            
ATOM    145  H68 BCD     1      21.090  28.430  30.120  1.00  0.00            
ATOM    146  H69 BCD     1      22.060  26.960  29.650  1.00  0.00            
ATOM    147  H70 BCD     1      22.950  28.650  30.970  1.00  0.00            
ATOM    148  O1  GE8     2      22.010  22.380  24.360  1.00  0.00            
ATOM    149  C1  GE8     2      21.220  23.260  24.460  1.00  0.00            
ATOM    150  C2  GE8     2      20.260  23.160  25.580  1.00  0.00            
ATOM    151  O2  GE8     2      20.280  22.060  26.450  1.00  0.00            
ATOM    152  C3  GE8     2      19.500  24.270  25.830  1.00  0.00            
ATOM    153  C4  GE8     2      18.680  24.330  27.040  1.00  0.00            
ATOM    154  C5  GE8     2      19.290  24.070  28.260  1.00  0.00            
ATOM    155  C6  GE8     2      18.570  24.170  29.450  1.00  0.00            
ATOM    156  C7  GE8     2      17.280  24.620  29.430  1.00  0.00            
ATOM    157  O3  GE8     2      16.740  24.800  30.660  1.00  0.00            
ATOM    158  C8  GE8     2      16.600  24.880  28.230  1.00  0.00            
ATOM    159  C9  GE8     2      17.270  24.730  27.030  1.00  0.00            
ATOM    160  O4  GE8     2      19.440  25.350  25.010  1.00  0.00            
ATOM    161  C10 GE8     2      20.270  25.520  23.950  1.00  0.00            
ATOM    162  C11 GE8     2      20.400  26.760  23.280  1.00  0.00            
ATOM    163  C12 GE8     2      21.450  26.960  22.450  1.00  0.00            
ATOM    164  O5  GE8     2      21.630  28.190  21.920  1.00  0.00            
ATOM    165  C13 GE8     2      22.270  25.950  22.050  1.00  0.00            
ATOM    166  C14 GE8     2      22.150  24.760  22.690  1.00  0.00            
ATOM    167  O6  GE8     2      23.050  23.840  22.360  1.00  0.00            
ATOM    168  C15 GE8     2      21.230  24.500  23.650  1.00  0.00            
ATOM    169  H1  GE8     2      20.720  21.310  26.010  1.00  0.00            
ATOM    170  H2  GE8     2      20.360  23.890  28.270  1.00  0.00            
ATOM    171  H3  GE8     2      19.030  23.990  30.420  1.00  0.00            
ATOM    172  H4  GE8     2      16.450  23.930  30.970  1.00  0.00            
ATOM    173  H5  GE8     2      15.550  25.180  28.260  1.00  0.00            
ATOM    174  H6  GE8     2      16.840  25.030  26.080  1.00  0.00            
ATOM    175  H7  GE8     2      19.800  27.620  23.580  1.00  0.00            
ATOM    176  H8  GE8     2      21.720  28.820  22.650  1.00  0.00            
ATOM    177  H9  GE8     2      23.050  26.130  21.310  1.00  0.00            
ATOM    178  H10 GE8     2      22.890  23.210  23.070  1.00  0.00            
TER
ENDMDL
MODEL        1
ATOM      1  C1  BCD     1      11.060  33.360  17.370  1.00  0.00            
ATOM      2  O1  BCD     1      11.360  32.550  16.250  1.00  0.00            
ATOM      3  C2  BCD     1      12.110  34.440  17.510  1.00  0.00            
ATOM      4  O2  BCD     1      12.050  35.320  16.380  1.00  0.00            
ATOM      5  C3  BCD     1      13.560  33.830  17.840  1.00  0.00            
ATOM      6  O3  BCD     1      14.630  34.820  17.970  1.00  0.00            
ATOM      7  C4  BCD     1      13.410  32.970  19.070  1.00  0.00            
ATOM      8  C5  BCD     1      12.350  31.930  18.860  1.00  0.00            
ATOM      9  O4  BCD     1      11.090  32.540  18.570  1.00  0.00            
ATOM     10  C6  BCD     1      12.010  31.010  20.010  1.00  0.00            
ATOM     11  O5  BCD     1      11.510  31.790  21.050  1.00  0.00            
ATOM     12  H1  BCD     1      10.110  33.830  17.100  1.00  0.00            
ATOM     13  H2  BCD     1      11.750  35.030  18.360  1.00  0.00            
ATOM     14  H3  BCD     1      12.350  34.840  15.610  1.00  0.00            
ATOM     15  H4  BCD     1      13.710  33.150  16.990  1.00  0.00            
ATOM     16  H5  BCD     1      15.430  34.360  18.220  1.00  0.00            
ATOM     17  H6  BCD     1      13.230  33.620  19.940  1.00  0.00            
ATOM     18  H7  BCD     1      12.470  31.350  17.940  1.00  0.00            
ATOM     19  H8  BCD     1      11.330  30.240  19.640  1.00  0.00            
ATOM     20  H9  BCD     1      12.900  30.400  20.230  1.00  0.00            
ATOM     21  H10 BCD     1      10.650  32.180  20.870  1.00  0.00            
ATOM     22  C7  BCD     1      11.330  31.340  12.330  1.00  0.00            
ATOM     23  O6  BCD     1      12.100  30.230  12.910  1.00  0.00            
ATOM     24  C8  BCD     1      12.030  32.620  12.510  1.00  0.00            
ATOM     25  O7  BCD     1      13.290  32.710  11.810  1.00  0.00            
ATOM     26  C9  BCD     1      12.250  32.910  14.000  1.00  0.00            
ATOM     27  O8  BCD     1      12.910  34.200  14.140  1.00  0.00            
ATOM     28  C10 BCD     1      10.960  32.770  14.830  1.00  0.00            
ATOM     29  C11 BCD     1      10.180  31.560  14.350  1.00  0.00            
ATOM     30  O9  BCD     1      10.060  31.510  12.950  1.00  0.00            
ATOM     31  C12 BCD     1       8.830  31.380  14.940  1.00  0.00            
ATOM     32  O10 BCD     1       7.970  32.440  14.530  1.00  0.00            
ATOM     33  H11 BCD     1      11.110  31.080  11.290  1.00  0.00            
ATOM     34  H12 BCD     1      11.340  33.370  12.110  1.00  0.00            
ATOM     35  H13 BCD     1      13.920  32.060  12.160  1.00  0.00            
ATOM     36  H14 BCD     1      12.900  32.090  14.340  1.00  0.00            
ATOM     37  H15 BCD     1      13.410  34.470  13.360  1.00  0.00            
ATOM     38  H16 BCD     1      10.300  33.610  14.630  1.00  0.00            
ATOM     39  H17 BCD     1      10.710  30.660  14.690  1.00  0.00            
ATOM     40  H18 BCD     1       8.310  30.450  14.680  1.00  0.00            
ATOM     41  H19 BCD     1       8.880  31.580  16.020  1.00  0.00            
ATOM     42  H20 BCD     1       7.080  32.340  14.890  1.00  0.00            
ATOM     43  C13 BCD     1      14.910  27.370  11.950  1.00  0.00            
ATOM     44  O11 BCD     1      14.870  26.780  13.210  1.00  0.00            
ATOM     45  C14 BCD     1      15.460  28.770  11.970  1.00  0.00            
ATOM     46  O12 BCD     1      16.740  28.770  12.510  1.00  0.00            
ATOM     47  C15 BCD     1      14.430  29.660  12.780  1.00  0.00            
ATOM     48  O13 BCD     1      14.960  30.980  12.840  1.00  0.00            
ATOM     49  C16 BCD     1      13.050  29.570  12.060  1.00  0.00            
ATOM     50  C17 BCD     1      12.610  28.120  11.900  1.00  0.00            
ATOM     51  O14 BCD     1      13.630  27.290  11.360  1.00  0.00            
ATOM     52  C18 BCD     1      11.210  27.930  11.240  1.00  0.00            
ATOM     53  O15 BCD     1      11.230  28.150   9.850  1.00  0.00            
ATOM     54  H21 BCD     1      15.640  26.800  11.360  1.00  0.00            
ATOM     55  H22 BCD     1      15.530  29.170  10.950  1.00  0.00            
ATOM     56  H23 BCD     1      17.170  28.100  11.960  1.00  0.00            
ATOM     57  H24 BCD     1      14.280  29.240  13.780  1.00  0.00            
ATOM     58  H25 BCD     1      15.920  30.900  12.790  1.00  0.00            
ATOM     59  H26 BCD     1      13.150  30.000  11.050  1.00  0.00            
ATOM     60  H27 BCD     1      12.490  27.740  12.920  1.00  0.00            
ATOM     61  H28 BCD     1      11.030  26.890  11.560  1.00  0.00            
ATOM     62  H29 BCD     1      10.430  28.550  11.700  1.00  0.00            
ATOM     63  H30 BCD     1      10.670  27.550   9.350  1.00  0.00            
ATOM     64  C19 BCD     1      14.890  23.100  14.960  1.00  0.00            
ATOM     65  O16 BCD     1      15.880  23.760  15.760  1.00  0.00            
ATOM     66  C20 BCD     1      15.410  23.150  13.520  1.00  0.00            
ATOM     67  O17 BCD     1      16.660  22.420  13.490  1.00  0.00            
ATOM     68  C21 BCD     1      15.650  24.570  13.030  1.00  0.00            
ATOM     69  O18 BCD     1      16.080  24.500  11.670  1.00  0.00            
ATOM     70  C22 BCD     1      14.340  25.450  13.260  1.00  0.00            
ATOM     71  C23 BCD     1      13.730  25.180  14.660  1.00  0.00            
ATOM     72  O19 BCD     1      13.650  23.740  14.990  1.00  0.00            
ATOM     73  C24 BCD     1      12.410  25.820  14.870  1.00  0.00            
ATOM     74  O20 BCD     1      11.380  25.300  13.980  1.00  0.00            
ATOM     75  H31 BCD     1      14.750  22.100  15.400  1.00  0.00            
ATOM     76  H32 BCD     1      14.740  22.640  12.810  1.00  0.00            
ATOM     77  H33 BCD     1      17.180  22.690  14.250  1.00  0.00            
ATOM     78  H34 BCD     1      16.430  24.970  13.680  1.00  0.00            
ATOM     79  H35 BCD     1      17.040  24.560  11.710  1.00  0.00            
ATOM     80  H36 BCD     1      13.590  25.220  12.490  1.00  0.00            
ATOM     81  H37 BCD     1      14.450  25.650  15.350  1.00  0.00            
ATOM     82  H38 BCD     1      12.130  25.630  15.910  1.00  0.00            
ATOM     83  H39 BCD     1      12.390  26.910  14.740  1.00  0.00            
ATOM     84  H40 BCD     1      10.680  25.950  14.070  1.00  0.00            
ATOM     85  C25 BCD     1      17.730  23.820  19.340  1.00  0.00            
ATOM     86  O21 BCD     1      17.590  25.240  19.180  1.00  0.00            
ATOM     87  C26 BCD     1      18.510  23.160  18.240  1.00  0.00            
ATOM     88  O22 BCD     1      19.840  23.660  18.210  1.00  0.00            
ATOM     89  C27 BCD     1      17.890  23.510  16.950  1.00  0.00            
ATOM     90  O23 BCD     1      18.640  23.060  15.800  1.00  0.00            
ATOM     91  C28 BCD     1      16.400  23.170  16.930  1.00  0.00            
ATOM     92  C29 BCD     1      15.640  23.570  18.220  1.00  0.00            
ATOM     93  O24 BCD     1      16.430  23.230  19.350  1.00  0.00            
ATOM     94  C30 BCD     1      14.280  22.940  18.300  1.00  0.00            
ATOM     95  O25 BCD     1      13.500  23.510  19.300  1.00  0.00            
ATOM     96  H41 BCD     1      18.120  23.500  20.310  1.00  0.00            
ATOM     97  H42 BCD     1      18.540  22.070  18.350  1.00  0.00            
ATOM     98  H43 BCD     1      20.360  23.090  18.780  1.00  0.00            
ATOM     99  H44 BCD     1      17.930  24.600  16.820  1.00  0.00            
ATOM    100  H45 BCD     1      19.540  23.350  15.970  1.00  0.00            
ATOM    101  H46 BCD     1      16.340  22.070  16.860  1.00  0.00            
ATOM    102  H47 BCD     1      15.490  24.650  18.040  1.00  0.00            
ATOM    103  H48 BCD     1      13.680  23.170  17.400  1.00  0.00            
ATOM    104  H49 BCD     1      14.420  21.860  18.480  1.00  0.00            
ATOM    105  H50 BCD     1      12.600  23.220  19.130  1.00  0.00            
ATOM    106  C31 BCD     1      18.910  28.880  20.480  1.00  0.00            
ATOM    107  O26 BCD     1      17.560  29.380  20.220  1.00  0.00            
ATOM    108  C32 BCD     1      19.560  28.330  19.140  1.00  0.00            
ATOM    109  O27 BCD     1      19.600  29.360  18.180  1.00  0.00            
ATOM    110  C33 BCD     1      18.780  27.090  18.620  1.00  0.00            
ATOM    111  C34 BCD     1      18.540  26.060  19.760  1.00  0.00            
ATOM    112  C35 BCD     1      17.920  26.730  20.990  1.00  0.00            
ATOM    113  O28 BCD     1      18.710  27.830  21.420  1.00  0.00            
ATOM    114  C36 BCD     1      17.840  25.750  22.130  1.00  0.00            
ATOM    115  O29 BCD     1      19.140  25.110  22.320  1.00  0.00            
ATOM    116  O30 BCD     1      19.380  26.520  17.470  1.00  0.00            
ATOM    117  H51 BCD     1      19.570  29.620  20.940  1.00  0.00            
ATOM    118  H52 BCD     1      20.560  28.040  19.490  1.00  0.00            
ATOM    119  H53 BCD     1      20.150  29.060  17.450  1.00  0.00            
ATOM    120  H54 BCD     1      17.790  27.480  18.330  1.00  0.00            
ATOM    121  H55 BCD     1      19.610  25.610  17.670  1.00  0.00            
ATOM    122  H56 BCD     1      19.440  25.450  19.940  1.00  0.00            
ATOM    123  H57 BCD     1      16.940  27.130  20.700  1.00  0.00            
ATOM    124  H58 BCD     1      17.460  26.340  22.980  1.00  0.00            
ATOM    125  H59 BCD     1      17.130  25.000  21.760  1.00  0.00            
ATOM    126  H60 BCD     1      19.770  25.810  22.480  1.00  0.00            
ATOM    127  C37 BCD     1      15.540  32.870  20.330  1.00  0.00            
ATOM    128  O31 BCD     1      14.700  32.360  19.240  1.00  0.00            
ATOM    129  C38 BCD     1      17.010  33.010  19.760  1.00  0.00            
ATOM    130  O32 BCD     1      17.060  33.790  18.600  1.00  0.00            
ATOM    131  C39 BCD     1      17.450  31.640  19.510  1.00  0.00            
ATOM    132  O33 BCD     1      18.730  31.640  18.900  1.00  0.00            
ATOM    133  C40 BCD     1      17.390  30.690  20.720  1.00  0.00            
ATOM    134  C41 BCD     1      15.980  30.620  21.220  1.00  0.00            
ATOM    135  O34 BCD     1      15.550  31.960  21.450  1.00  0.00            
ATOM    136  C42 BCD     1      15.780  29.800  22.480  1.00  0.00            
ATOM    137  O35 BCD     1      16.410  30.500  23.540  1.00  0.00            
ATOM    138  H61 BCD     1      15.120  33.800  20.720  1.00  0.00            
ATOM    139  H62 BCD     1      17.550  33.640  20.470  1.00  0.00            
ATOM    140  H63 BCD     1      17.880  33.520  18.180  1.00  0.00            
ATOM    141  H64 BCD     1      16.800  31.140  18.790  1.00  0.00            
ATOM    142  H65 BCD     1      19.020  30.730  18.840  1.00  0.00            
ATOM    143  H66 BCD     1      18.080  30.860  21.560  1.00  0.00            
ATOM    144  H67 BCD     1      15.350  30.200  20.430  1.00  0.00            
ATOM    145  H68 BCD     1      14.700  29.670  22.630  1.00  0.00            
ATOM    146  H69 BCD     1      16.240  28.800  22.540  1.00  0.00            
ATOM    147  H70 BCD     1      16.570  31.380  23.190  1.00  0.00            
ATOM    148  O1  GE8     2      18.440  28.810  15.220  1.00  0.00            
ATOM    149  C1  GE8     2      17.470  29.500  15.530  1.00  0.00            
ATOM    150  C2  GE8     2      16.280  28.950  16.120  1.00  0.00            
ATOM    151  O2  GE8     2      16.340  27.620  16.420  1.00  0.00            
ATOM    152  C3  GE8     2      15.300  29.750  16.530  1.00  0.00            
ATOM    153  C4  GE8     2      14.070  29.160  17.080  1.00  0.00            
ATOM    154  C5  GE8     2      14.080  28.410  18.230  1.00  0.00            
ATOM    155  C6  GE8     2      12.870  27.940  18.770  1.00  0.00            
ATOM    156  C7  GE8     2      11.660  28.100  18.100  1.00  0.00            
ATOM    157  O3  GE8     2      10.420  27.630  18.510  1.00  0.00            
ATOM    158  C8  GE8     2      11.600  28.860  16.980  1.00  0.00            
ATOM    159  C9  GE8     2      12.780  29.420  16.430  1.00  0.00            
ATOM    160  O4  GE8     2      15.120  31.070  16.150  1.00  0.00            
ATOM    161  C10 GE8     2      16.240  31.640  15.640  1.00  0.00            
ATOM    162  C11 GE8     2      16.150  32.930  15.280  1.00  0.00            
ATOM    163  C12 GE8     2      17.190  33.720  14.930  1.00  0.00            
ATOM    164  O5  GE8     2      17.160  35.050  14.570  1.00  0.00            
ATOM    165  C13 GE8     2      18.420  33.060  14.840  1.00  0.00            
ATOM    166  C14 GE8     2      18.500  31.690  14.980  1.00  0.00            
ATOM    167  O6  GE8     2      19.600  31.100  14.610  1.00  0.00            
ATOM    168  C15 GE8     2      17.400  30.960  15.350  1.00  0.00            
ATOM    169  H1  GE8     2      17.300  27.470  16.420  1.00  0.00            
ATOM    170  H2  GE8     2      14.980  28.390  18.830  1.00  0.00            
ATOM    171  H3  GE8     2      12.820  27.250  19.610  1.00  0.00            
ATOM    172  H4  GE8     2      10.470  27.520  19.470  1.00  0.00            
ATOM    173  H5  GE8     2      10.620  28.990  16.530  1.00  0.00            
ATOM    174  H6  GE8     2      12.600  30.130  15.630  1.00  0.00            
ATOM    175  H7  GE8     2      15.160  33.330  15.480  1.00  0.00            
ATOM    176  H8  GE8     2      16.300  35.350  14.920  1.00  0.00            
ATOM    177  H9  GE8     2      19.290  33.660  14.580  1.00  0.00            
ATOM    178  H10 GE8     2      19.500  30.180  14.900  1.00  0.00            
TER
ENDMDL
MODEL        1
ATOM      1  C1  BCD     1      13.400  33.210  17.360  1.00  0.00            
ATOM      2  O1  BCD     1      13.960  32.260  16.540  1.00  0.00            
ATOM      3  C2  BCD     1      14.390  34.380  17.600  1.00  0.00            
ATOM      4  O2  BCD     1      14.650  35.040  16.400  1.00  0.00            
ATOM      5  C3  BCD     1      15.660  33.870  18.290  1.00  0.00            
ATOM      6  O3  BCD     1      16.530  34.950  18.730  1.00  0.00            
ATOM      7  C4  BCD     1      15.230  33.040  19.550  1.00  0.00            
ATOM      8  C5  BCD     1      14.170  31.980  19.220  1.00  0.00            
ATOM      9  O4  BCD     1      13.060  32.560  18.550  1.00  0.00            
ATOM     10  C6  BCD     1      13.720  31.150  20.440  1.00  0.00            
ATOM     11  O5  BCD     1      12.970  31.890  21.360  1.00  0.00            
ATOM     12  H1  BCD     1      12.420  33.460  16.930  1.00  0.00            
ATOM     13  H2  BCD     1      13.850  35.010  18.310  1.00  0.00            
ATOM     14  H3  BCD     1      14.880  34.350  15.760  1.00  0.00            
ATOM     15  H4  BCD     1      16.160  33.220  17.570  1.00  0.00            
ATOM     16  H5  BCD     1      17.310  34.610  19.190  1.00  0.00            
ATOM     17  H6  BCD     1      14.790  33.720  20.290  1.00  0.00            
ATOM     18  H7  BCD     1      14.600  31.260  18.510  1.00  0.00            
ATOM     19  H8  BCD     1      13.030  30.340  20.160  1.00  0.00            
ATOM     20  H9  BCD     1      14.590  30.690  20.920  1.00  0.00            
ATOM     21  H10 BCD     1      12.260  32.350  20.910  1.00  0.00            
ATOM     22  C7  BCD     1      13.530  30.220  13.020  1.00  0.00            
ATOM     23  O6  BCD     1      14.220  29.190  13.700  1.00  0.00            
ATOM     24  C8  BCD     1      14.340  31.510  12.920  1.00  0.00            
ATOM     25  O7  BCD     1      15.600  31.350  12.210  1.00  0.00            
ATOM     26  C9  BCD     1      14.670  32.180  14.290  1.00  0.00            
ATOM     27  O8  BCD     1      15.320  33.400  14.210  1.00  0.00            
ATOM     28  C10 BCD     1      13.460  32.190  15.260  1.00  0.00            
ATOM     29  C11 BCD     1      12.530  30.960  15.100  1.00  0.00            
ATOM     30  O9  BCD     1      12.300  30.470  13.730  1.00  0.00            
ATOM     31  C12 BCD     1      11.190  31.110  15.690  1.00  0.00            
ATOM     32  O10 BCD     1      10.500  32.200  15.070  1.00  0.00            
ATOM     33  H11 BCD     1      13.110  29.820  12.090  1.00  0.00            
ATOM     34  H12 BCD     1      13.750  32.260  12.390  1.00  0.00            
ATOM     35  H13 BCD     1      16.220  30.820  12.710  1.00  0.00            
ATOM     36  H14 BCD     1      15.390  31.480  14.740  1.00  0.00            
ATOM     37  H15 BCD     1      15.870  33.320  13.430  1.00  0.00            
ATOM     38  H16 BCD     1      12.830  33.060  15.060  1.00  0.00            
ATOM     39  H17 BCD     1      12.970  30.130  15.670  1.00  0.00            
ATOM     40  H18 BCD     1      10.610  30.180  15.640  1.00  0.00            
ATOM     41  H19 BCD     1      11.370  31.300  16.760  1.00  0.00            
ATOM     42  H20 BCD     1      10.530  32.200  14.110  1.00  0.00            
ATOM     43  C13 BCD     1      16.630  25.960  13.260  1.00  0.00            
ATOM     44  O11 BCD     1      16.290  25.620  14.590  1.00  0.00            
ATOM     45  C14 BCD     1      17.390  27.290  13.350  1.00  0.00            
ATOM     46  O12 BCD     1      18.410  27.150  14.390  1.00  0.00            
ATOM     47  C15 BCD     1      16.400  28.400  13.830  1.00  0.00            
ATOM     48  O13 BCD     1      17.020  29.720  13.890  1.00  0.00            
ATOM     49  C16 BCD     1      15.140  28.440  12.970  1.00  0.00            
ATOM     50  C17 BCD     1      14.490  27.040  12.830  1.00  0.00            
ATOM     51  O14 BCD     1      15.560  26.150  12.440  1.00  0.00            
ATOM     52  C18 BCD     1      13.400  26.990  11.750  1.00  0.00            
ATOM     53  O15 BCD     1      13.800  27.740  10.510  1.00  0.00            
ATOM     54  H21 BCD     1      17.270  25.270  12.700  1.00  0.00            
ATOM     55  H22 BCD     1      17.740  27.540  12.340  1.00  0.00            
ATOM     56  H23 BCD     1      17.970  26.840  15.190  1.00  0.00            
ATOM     57  H24 BCD     1      15.990  28.180  14.830  1.00  0.00            
ATOM     58  H25 BCD     1      17.960  29.620  14.080  1.00  0.00            
ATOM     59  H26 BCD     1      15.350  28.780  11.950  1.00  0.00            
ATOM     60  H27 BCD     1      14.080  26.710  13.800  1.00  0.00            
ATOM     61  H28 BCD     1      13.180  26.000  11.330  1.00  0.00            
ATOM     62  H29 BCD     1      12.430  27.350  12.120  1.00  0.00            
ATOM     63  H30 BCD     1      13.080  27.780   9.870  1.00  0.00            
ATOM     64  C19 BCD     1      16.180  22.490  17.200  1.00  0.00            
ATOM     65  O16 BCD     1      17.000  23.330  18.080  1.00  0.00            
ATOM     66  C20 BCD     1      16.920  22.110  15.890  1.00  0.00            
ATOM     67  O17 BCD     1      18.160  21.370  16.210  1.00  0.00            
ATOM     68  C21 BCD     1      17.200  23.380  15.070  1.00  0.00            
ATOM     69  O18 BCD     1      17.910  23.000  13.840  1.00  0.00            
ATOM     70  C22 BCD     1      15.950  24.290  14.880  1.00  0.00            
ATOM     71  C23 BCD     1      15.160  24.370  16.230  1.00  0.00            
ATOM     72  O19 BCD     1      14.950  23.120  16.940  1.00  0.00            
ATOM     73  C24 BCD     1      13.870  25.140  16.080  1.00  0.00            
ATOM     74  O20 BCD     1      13.030  24.660  15.000  1.00  0.00            
ATOM     75  H31 BCD     1      15.960  21.570  17.750  1.00  0.00            
ATOM     76  H32 BCD     1      16.270  21.460  15.290  1.00  0.00            
ATOM     77  H33 BCD     1      18.540  21.760  17.000  1.00  0.00            
ATOM     78  H34 BCD     1      17.880  24.040  15.640  1.00  0.00            
ATOM     79  H35 BCD     1      18.810  23.310  13.990  1.00  0.00            
ATOM     80  H36 BCD     1      15.230  23.900  14.140  1.00  0.00            
ATOM     81  H37 BCD     1      15.840  24.920  16.890  1.00  0.00            
ATOM     82  H38 BCD     1      13.340  24.950  17.030  1.00  0.00            
ATOM     83  H39 BCD     1      14.080  26.210  15.970  1.00  0.00            
ATOM     84  H40 BCD     1      12.270  25.230  14.870  1.00  0.00            
ATOM     85  C25 BCD     1      18.870  24.060  21.530  1.00  0.00            
ATOM     86  O21 BCD     1      19.120  25.390  21.000  1.00  0.00            
ATOM     87  C26 BCD     1      19.640  23.010  20.690  1.00  0.00            
ATOM     88  O22 BCD     1      21.080  23.370  20.710  1.00  0.00            
ATOM     89  C27 BCD     1      19.010  23.070  19.290  1.00  0.00            
ATOM     90  O23 BCD     1      19.590  22.120  18.340  1.00  0.00            
ATOM     91  C28 BCD     1      17.480  22.850  19.300  1.00  0.00            
ATOM     92  C29 BCD     1      16.770  23.660  20.340  1.00  0.00            
ATOM     93  O24 BCD     1      17.510  23.680  21.580  1.00  0.00            
ATOM     94  C30 BCD     1      15.360  23.030  20.560  1.00  0.00            
ATOM     95  O25 BCD     1      14.580  23.880  21.330  1.00  0.00            
ATOM     96  H41 BCD     1      19.240  24.130  22.560  1.00  0.00            
ATOM     97  H42 BCD     1      19.520  21.980  21.050  1.00  0.00            
ATOM     98  H43 BCD     1      21.470  23.180  21.570  1.00  0.00            
ATOM     99  H44 BCD     1      19.150  24.060  18.830  1.00  0.00            
ATOM    100  H45 BCD     1      20.500  22.420  18.230  1.00  0.00            
ATOM    101  H46 BCD     1      17.310  21.770  19.410  1.00  0.00            
ATOM    102  H47 BCD     1      16.530  24.700  20.060  1.00  0.00            
ATOM    103  H48 BCD     1      14.990  22.860  19.540  1.00  0.00            
ATOM    104  H49 BCD     1      15.460  22.030  21.010  1.00  0.00            
ATOM    105  H50 BCD     1      14.500  23.440  22.180  1.00  0.00            
ATOM    106  C31 BCD     1      20.630  28.940  21.970  1.00  0.00            
ATOM    107  O26 BCD     1      19.370  29.460  21.400  1.00  0.00            
ATOM    108  C32 BCD     1      21.530  28.170  21.030  1.00  0.00            
ATOM    109  O27 BCD     1      21.920  29.060  19.970  1.00  0.00            
ATOM    110  C33 BCD     1      20.750  27.020  20.520  1.00  0.00            
ATOM    111  C34 BCD     1      20.170  26.150  21.610  1.00  0.00            
ATOM    112  C35 BCD     1      19.500  27.010  22.640  1.00  0.00            
ATOM    113  O28 BCD     1      20.370  28.050  23.090  1.00  0.00            
ATOM    114  C36 BCD     1      19.090  26.280  23.860  1.00  0.00            
ATOM    115  O29 BCD     1      20.060  25.440  24.480  1.00  0.00            
ATOM    116  O30 BCD     1      21.550  26.230  19.630  1.00  0.00            
ATOM    117  H51 BCD     1      21.180  29.800  22.350  1.00  0.00            
ATOM    118  H52 BCD     1      22.450  27.810  21.510  1.00  0.00            
ATOM    119  H53 BCD     1      21.970  28.430  19.250  1.00  0.00            
ATOM    120  H54 BCD     1      19.860  27.370  19.970  1.00  0.00            
ATOM    121  H55 BCD     1      22.190  25.660  20.050  1.00  0.00            
ATOM    122  H56 BCD     1      20.920  25.510  22.070  1.00  0.00            
ATOM    123  H57 BCD     1      18.580  27.460  22.250  1.00  0.00            
ATOM    124  H58 BCD     1      18.630  27.000  24.550  1.00  0.00            
ATOM    125  H59 BCD     1      18.250  25.600  23.660  1.00  0.00            
ATOM    126  H60 BCD     1      19.680  24.560  24.600  1.00  0.00            
ATOM    127  C37 BCD     1      17.310  33.060  21.020  1.00  0.00            
ATOM    128  O31 BCD     1      16.470  32.450  20.030  1.00  0.00            
ATOM    129  C38 BCD     1      18.750  33.040  20.600  1.00  0.00            
ATOM    130  O32 BCD     1      19.150  33.870  19.500  1.00  0.00            
ATOM    131  C39 BCD     1      19.270  31.620  20.290  1.00  0.00            
ATOM    132  O33 BCD     1      20.630  31.550  19.820  1.00  0.00            
ATOM    133  C40 BCD     1      19.090  30.820  21.630  1.00  0.00            
ATOM    134  C41 BCD     1      17.670  30.970  22.230  1.00  0.00            
ATOM    135  O34 BCD     1      17.180  32.300  22.270  1.00  0.00            
ATOM    136  C42 BCD     1      17.570  30.460  23.610  1.00  0.00            
ATOM    137  O35 BCD     1      18.450  31.330  24.370  1.00  0.00            
ATOM    138  H61 BCD     1      16.940  34.070  21.260  1.00  0.00            
ATOM    139  H62 BCD     1      19.310  33.380  21.480  1.00  0.00            
ATOM    140  H63 BCD     1      20.070  33.600  19.450  1.00  0.00            
ATOM    141  H64 BCD     1      18.690  31.110  19.510  1.00  0.00            
ATOM    142  H65 BCD     1      21.070  30.690  19.750  1.00  0.00            
ATOM    143  H66 BCD     1      19.850  31.180  22.330  1.00  0.00            
ATOM    144  H67 BCD     1      17.050  30.320  21.600  1.00  0.00            
ATOM    145  H68 BCD     1      16.510  30.430  23.870  1.00  0.00            
ATOM    146  H69 BCD     1      18.000  29.440  23.610  1.00  0.00            
ATOM    147  H70 BCD     1      17.970  32.140  24.590  1.00  0.00            
ATOM    148  O1  GE8     2      20.910  28.030  17.450  1.00  0.00            
ATOM    149  C1  GE8     2      19.810  28.570  17.330  1.00  0.00            
ATOM    150  C2  GE8     2      18.440  28.040  17.630  1.00  0.00            
ATOM    151  O2  GE8     2      18.420  26.680  17.790  1.00  0.00            
ATOM    152  C3  GE8     2      17.330  28.860  17.640  1.00  0.00            
ATOM    153  C4  GE8     2      16.010  28.380  18.100  1.00  0.00            
ATOM    154  C5  GE8     2      15.840  27.650  19.280  1.00  0.00            
ATOM    155  C6  GE8     2      14.560  27.320  19.710  1.00  0.00            
ATOM    156  C7  GE8     2      13.390  27.640  18.980  1.00  0.00            
ATOM    157  O3  GE8     2      12.190  27.390  19.390  1.00  0.00            
ATOM    158  C8  GE8     2      13.520  28.320  17.780  1.00  0.00            
ATOM    159  C9  GE8     2      14.840  28.710  17.370  1.00  0.00            
ATOM    160  O4  GE8     2      17.390  30.020  17.000  1.00  0.00            
ATOM    161  C10 GE8     2      18.590  30.660  16.800  1.00  0.00            
ATOM    162  C11 GE8     2      18.570  31.930  16.260  1.00  0.00            
ATOM    163  C12 GE8     2      19.730  32.580  15.960  1.00  0.00            
ATOM    164  O5  GE8     2      19.660  33.780  15.310  1.00  0.00            
ATOM    165  C13 GE8     2      20.940  32.010  16.140  1.00  0.00            
ATOM    166  C14 GE8     2      20.940  30.700  16.590  1.00  0.00            
ATOM    167  O6  GE8     2      22.170  30.070  16.520  1.00  0.00            
ATOM    168  C15 GE8     2      19.800  29.990  16.950  1.00  0.00            
ATOM    169  H1  GE8     2      19.350  26.410  17.900  1.00  0.00            
ATOM    170  H2  GE8     2      16.670  27.260  19.870  1.00  0.00            
ATOM    171  H3  GE8     2      14.400  26.690  20.580  1.00  0.00            
ATOM    172  H4  GE8     2      12.180  26.830  20.190  1.00  0.00            
ATOM    173  H5  GE8     2      12.610  28.550  17.230  1.00  0.00            
ATOM    174  H6  GE8     2      14.900  29.440  16.560  1.00  0.00            
ATOM    175  H7  GE8     2      17.620  32.380  16.000  1.00  0.00            
ATOM    176  H8  GE8     2      18.730  34.010  15.490  1.00  0.00            
ATOM    177  H9  GE8     2      21.860  32.520  15.900  1.00  0.00            
ATOM    178  H10 GE8     2      21.860  29.150  16.500  1.00  0.00            
TER
ENDMDL
MODEL        1
ATOM      1  C1  BCD     1      12.380  37.810  16.000  1.00  0.00            
ATOM      2  O1  BCD     1      12.660  36.870  14.880  1.00  0.00            
ATOM      3  C2  BCD     1      13.520  38.900  16.120  1.00  0.00            
ATOM      4  O2  BCD     1      13.660  39.770  15.020  1.00  0.00            
ATOM      5  C3  BCD     1      14.830  38.190  16.570  1.00  0.00            
ATOM      6  O3  BCD     1      15.860  39.210  16.990  1.00  0.00            
ATOM      7  C4  BCD     1      14.620  37.260  17.760  1.00  0.00            
ATOM      8  C5  BCD     1      13.390  36.370  17.580  1.00  0.00            
ATOM      9  O4  BCD     1      12.280  37.140  17.250  1.00  0.00            
ATOM     10  C6  BCD     1      12.960  35.800  18.870  1.00  0.00            
ATOM     11  O5  BCD     1      12.810  36.840  19.850  1.00  0.00            
ATOM     12  H1  BCD     1      11.460  38.360  15.780  1.00  0.00            
ATOM     13  H2  BCD     1      13.200  39.560  16.940  1.00  0.00            
ATOM     14  H3  BCD     1      14.170  39.290  14.370  1.00  0.00            
ATOM     15  H4  BCD     1      15.150  37.570  15.730  1.00  0.00            
ATOM     16  H5  BCD     1      16.650  38.770  17.310  1.00  0.00            
ATOM     17  H6  BCD     1      14.420  37.940  18.600  1.00  0.00            
ATOM     18  H7  BCD     1      13.530  35.530  16.890  1.00  0.00            
ATOM     19  H8  BCD     1      12.060  35.180  18.760  1.00  0.00            
ATOM     20  H9  BCD     1      13.780  35.110  19.140  1.00  0.00            
ATOM     21  H10 BCD     1      12.150  37.420  19.460  1.00  0.00            
ATOM     22  C7  BCD     1      10.630  34.200  12.560  1.00  0.00            
ATOM     23  O6  BCD     1      11.620  33.300  13.030  1.00  0.00            
ATOM     24  C8  BCD     1      11.300  35.360  11.870  1.00  0.00            
ATOM     25  O7  BCD     1      11.990  34.960  10.730  1.00  0.00            
ATOM     26  C9  BCD     1      12.280  36.070  12.740  1.00  0.00            
ATOM     27  O8  BCD     1      12.730  37.300  12.100  1.00  0.00            
ATOM     28  C10 BCD     1      11.600  36.540  14.050  1.00  0.00            
ATOM     29  C11 BCD     1      10.650  35.430  14.660  1.00  0.00            
ATOM     30  O9  BCD     1       9.910  34.750  13.670  1.00  0.00            
ATOM     31  C12 BCD     1       9.680  36.000  15.630  1.00  0.00            
ATOM     32  O10 BCD     1       8.980  37.190  15.060  1.00  0.00            
ATOM     33  H11 BCD     1       9.910  33.750  11.860  1.00  0.00            
ATOM     34  H12 BCD     1      10.520  36.080  11.570  1.00  0.00            
ATOM     35  H13 BCD     1      12.680  34.380  11.070  1.00  0.00            
ATOM     36  H14 BCD     1      13.180  35.480  12.960  1.00  0.00            
ATOM     37  H15 BCD     1      13.100  37.060  11.250  1.00  0.00            
ATOM     38  H16 BCD     1      11.010  37.420  13.760  1.00  0.00            
ATOM     39  H17 BCD     1      11.300  34.710  15.170  1.00  0.00            
ATOM     40  H18 BCD     1       8.930  35.240  15.870  1.00  0.00            
ATOM     41  H19 BCD     1      10.170  36.280  16.570  1.00  0.00            
ATOM     42  H20 BCD     1       8.380  36.960  14.340  1.00  0.00            
ATOM     43  C13 BCD     1      12.730  29.310  12.640  1.00  0.00            
ATOM     44  O11 BCD     1      13.480  29.320  13.860  1.00  0.00            
ATOM     45  C14 BCD     1      13.310  30.270  11.650  1.00  0.00            
ATOM     46  O12 BCD     1      14.720  29.960  11.490  1.00  0.00            
ATOM     47  C15 BCD     1      13.110  31.750  12.100  1.00  0.00            
ATOM     48  O13 BCD     1      13.760  32.730  11.260  1.00  0.00            
ATOM     49  C16 BCD     1      11.640  32.010  12.370  1.00  0.00            
ATOM     50  C17 BCD     1      11.120  30.960  13.330  1.00  0.00            
ATOM     51  O14 BCD     1      11.340  29.620  12.880  1.00  0.00            
ATOM     52  C18 BCD     1       9.710  31.160  13.730  1.00  0.00            
ATOM     53  O15 BCD     1       8.840  31.440  12.620  1.00  0.00            
ATOM     54  H21 BCD     1      12.830  28.270  12.290  1.00  0.00            
ATOM     55  H22 BCD     1      12.820  30.150  10.670  1.00  0.00            
ATOM     56  H23 BCD     1      15.020  29.970  12.410  1.00  0.00            
ATOM     57  H24 BCD     1      13.610  31.780  13.080  1.00  0.00            
ATOM     58  H25 BCD     1      14.650  32.790  11.600  1.00  0.00            
ATOM     59  H26 BCD     1      11.010  32.020  11.470  1.00  0.00            
ATOM     60  H27 BCD     1      11.630  31.110  14.290  1.00  0.00            
ATOM     61  H28 BCD     1       9.310  30.320  14.300  1.00  0.00            
ATOM     62  H29 BCD     1       9.600  31.930  14.500  1.00  0.00            
ATOM     63  H30 BCD     1       8.830  30.690  12.020  1.00  0.00            
ATOM     64  C19 BCD     1      14.640  26.570  16.810  1.00  0.00            
ATOM     65  O16 BCD     1      15.640  27.490  17.280  1.00  0.00            
ATOM     66  C20 BCD     1      14.920  26.270  15.310  1.00  0.00            
ATOM     67  O17 BCD     1      16.260  25.680  15.240  1.00  0.00            
ATOM     68  C21 BCD     1      14.790  27.490  14.430  1.00  0.00            
ATOM     69  O18 BCD     1      14.940  27.110  13.040  1.00  0.00            
ATOM     70  C22 BCD     1      13.410  28.130  14.570  1.00  0.00            
ATOM     71  C23 BCD     1      13.030  28.350  16.070  1.00  0.00            
ATOM     72  O19 BCD     1      13.280  27.130  16.780  1.00  0.00            
ATOM     73  C24 BCD     1      11.500  28.580  16.330  1.00  0.00            
ATOM     74  O20 BCD     1      10.630  27.540  15.760  1.00  0.00            
ATOM     75  H31 BCD     1      14.510  25.700  17.460  1.00  0.00            
ATOM     76  H32 BCD     1      14.190  25.540  14.940  1.00  0.00            
ATOM     77  H33 BCD     1      16.810  26.110  15.890  1.00  0.00            
ATOM     78  H34 BCD     1      15.530  28.210  14.810  1.00  0.00            
ATOM     79  H35 BCD     1      15.880  27.040  12.840  1.00  0.00            
ATOM     80  H36 BCD     1      12.810  27.320  14.140  1.00  0.00            
ATOM     81  H37 BCD     1      13.670  29.150  16.460  1.00  0.00            
ATOM     82  H38 BCD     1      11.420  28.500  17.420  1.00  0.00            
ATOM     83  H39 BCD     1      11.130  29.560  16.020  1.00  0.00            
ATOM     84  H40 BCD     1      10.020  27.960  15.150  1.00  0.00            
ATOM     85  C25 BCD     1      18.480  28.070  20.250  1.00  0.00            
ATOM     86  O21 BCD     1      18.520  29.420  19.820  1.00  0.00            
ATOM     87  C26 BCD     1      18.890  27.220  19.070  1.00  0.00            
ATOM     88  O22 BCD     1      20.240  27.490  18.610  1.00  0.00            
ATOM     89  C27 BCD     1      17.890  27.290  17.900  1.00  0.00            
ATOM     90  O23 BCD     1      18.170  26.380  16.880  1.00  0.00            
ATOM     91  C28 BCD     1      16.430  27.050  18.400  1.00  0.00            
ATOM     92  C29 BCD     1      16.170  27.950  19.590  1.00  0.00            
ATOM     93  O24 BCD     1      17.110  27.690  20.570  1.00  0.00            
ATOM     94  C30 BCD     1      14.850  27.740  20.320  1.00  0.00            
ATOM     95  O25 BCD     1      14.590  28.900  21.080  1.00  0.00            
ATOM     96  H41 BCD     1      19.060  27.940  21.170  1.00  0.00            
ATOM     97  H42 BCD     1      18.920  26.170  19.380  1.00  0.00            
ATOM     98  H43 BCD     1      20.500  26.620  18.280  1.00  0.00            
ATOM     99  H44 BCD     1      17.940  28.300  17.460  1.00  0.00            
ATOM    100  H45 BCD     1      18.230  25.510  17.290  1.00  0.00            
ATOM    101  H46 BCD     1      16.240  25.990  18.630  1.00  0.00            
ATOM    102  H47 BCD     1      16.220  28.950  19.140  1.00  0.00            
ATOM    103  H48 BCD     1      14.030  27.560  19.600  1.00  0.00            
ATOM    104  H49 BCD     1      15.000  26.950  21.070  1.00  0.00            
ATOM    105  H50 BCD     1      14.080  28.590  21.840  1.00  0.00            
ATOM    106  C31 BCD     1      20.020  33.120  20.010  1.00  0.00            
ATOM    107  O26 BCD     1      18.770  33.530  19.480  1.00  0.00            
ATOM    108  C32 BCD     1      20.820  32.220  18.990  1.00  0.00            
ATOM    109  O27 BCD     1      21.070  33.030  17.850  1.00  0.00            
ATOM    110  C33 BCD     1      19.900  31.020  18.710  1.00  0.00            
ATOM    111  C34 BCD     1      19.650  30.270  20.050  1.00  0.00            
ATOM    112  C35 BCD     1      19.130  31.200  21.130  1.00  0.00            
ATOM    113  O28 BCD     1      19.860  32.400  21.210  1.00  0.00            
ATOM    114  C36 BCD     1      19.280  30.420  22.480  1.00  0.00            
ATOM    115  O29 BCD     1      20.630  30.200  22.690  1.00  0.00            
ATOM    116  O30 BCD     1      20.500  29.980  17.840  1.00  0.00            
ATOM    117  H51 BCD     1      20.540  34.060  20.230  1.00  0.00            
ATOM    118  H52 BCD     1      21.820  31.960  19.350  1.00  0.00            
ATOM    119  H53 BCD     1      21.830  32.690  17.360  1.00  0.00            
ATOM    120  H54 BCD     1      18.930  31.410  18.370  1.00  0.00            
ATOM    121  H55 BCD     1      20.360  29.090  18.170  1.00  0.00            
ATOM    122  H56 BCD     1      20.580  29.740  20.300  1.00  0.00            
ATOM    123  H57 BCD     1      18.060  31.400  20.980  1.00  0.00            
ATOM    124  H58 BCD     1      18.860  30.960  23.340  1.00  0.00            
ATOM    125  H59 BCD     1      18.750  29.470  22.340  1.00  0.00            
ATOM    126  H60 BCD     1      21.110  31.010  22.880  1.00  0.00            
ATOM    127  C37 BCD     1      16.690  37.130  19.180  1.00  0.00            
ATOM    128  O31 BCD     1      15.880  36.550  18.110  1.00  0.00            
ATOM    129  C38 BCD     1      18.160  37.110  18.730  1.00  0.00            
ATOM    130  O32 BCD     1      18.400  37.910  17.620  1.00  0.00            
ATOM    131  C39 BCD     1      18.640  35.730  18.520  1.00  0.00            
ATOM    132  O33 BCD     1      20.010  35.850  18.150  1.00  0.00            
ATOM    133  C40 BCD     1      18.400  34.870  19.780  1.00  0.00            
ATOM    134  C41 BCD     1      16.900  34.810  20.140  1.00  0.00            
ATOM    135  O34 BCD     1      16.540  36.250  20.300  1.00  0.00            
ATOM    136  C42 BCD     1      16.620  34.000  21.400  1.00  0.00            
ATOM    137  O35 BCD     1      17.600  34.290  22.470  1.00  0.00            
ATOM    138  H61 BCD     1      16.260  38.070  19.540  1.00  0.00            
ATOM    139  H62 BCD     1      18.620  37.510  19.650  1.00  0.00            
ATOM    140  H63 BCD     1      19.300  37.620  17.440  1.00  0.00            
ATOM    141  H64 BCD     1      18.030  35.300  17.720  1.00  0.00            
ATOM    142  H65 BCD     1      20.460  35.000  18.230  1.00  0.00            
ATOM    143  H66 BCD     1      19.040  35.260  20.580  1.00  0.00            
ATOM    144  H67 BCD     1      16.310  34.430  19.300  1.00  0.00            
ATOM    145  H68 BCD     1      15.590  34.230  21.720  1.00  0.00            
ATOM    146  H69 BCD     1      16.730  32.960  21.070  1.00  0.00            
ATOM    147  H70 BCD     1      18.380  33.780  22.250  1.00  0.00            
ATOM    148  O1  GE8     2      20.210  32.080  15.170  1.00  0.00            
ATOM    149  C1  GE8     2      19.200  32.760  15.270  1.00  0.00            
ATOM    150  C2  GE8     2      17.900  32.260  15.750  1.00  0.00            
ATOM    151  O2  GE8     2      17.970  30.880  16.100  1.00  0.00            
ATOM    152  C3  GE8     2      16.790  33.050  15.720  1.00  0.00            
ATOM    153  C4  GE8     2      15.490  32.450  16.270  1.00  0.00            
ATOM    154  C5  GE8     2      15.500  31.770  17.510  1.00  0.00            
ATOM    155  C6  GE8     2      14.260  31.340  18.030  1.00  0.00            
ATOM    156  C7  GE8     2      13.060  31.620  17.340  1.00  0.00            
ATOM    157  O3  GE8     2      11.930  31.190  17.910  1.00  0.00            
ATOM    158  C8  GE8     2      13.080  32.390  16.250  1.00  0.00            
ATOM    159  C9  GE8     2      14.280  32.850  15.720  1.00  0.00            
ATOM    160  O4  GE8     2      16.780  34.380  15.310  1.00  0.00            
ATOM    161  C10 GE8     2      17.990  34.920  15.040  1.00  0.00            
ATOM    162  C11 GE8     2      17.950  36.300  14.830  1.00  0.00            
ATOM    163  C12 GE8     2      19.100  36.970  14.540  1.00  0.00            
ATOM    164  O5  GE8     2      19.060  38.290  14.280  1.00  0.00            
ATOM    165  C13 GE8     2      20.250  36.250  14.350  1.00  0.00            
ATOM    166  C14 GE8     2      20.300  34.910  14.680  1.00  0.00            
ATOM    167  O6  GE8     2      21.480  34.300  14.590  1.00  0.00            
ATOM    168  C15 GE8     2      19.180  34.210  14.960  1.00  0.00            
ATOM    169  H1  GE8     2      18.920  30.700  16.220  1.00  0.00            
ATOM    170  H2  GE8     2      16.360  31.640  18.160  1.00  0.00            
ATOM    171  H3  GE8     2      14.290  30.690  18.890  1.00  0.00            
ATOM    172  H4  GE8     2      12.260  30.750  18.710  1.00  0.00            
ATOM    173  H5  GE8     2      12.160  32.710  15.770  1.00  0.00            
ATOM    174  H6  GE8     2      14.290  33.460  14.820  1.00  0.00            
ATOM    175  H7  GE8     2      17.010  36.850  14.800  1.00  0.00            
ATOM    176  H8  GE8     2      18.150  38.590  14.450  1.00  0.00            
ATOM    177  H9  GE8     2      21.110  36.860  14.090  1.00  0.00            
ATOM    178  H10 GE8     2      21.200  33.380  14.680  1.00  0.00            
TER
ENDMDL
MODEL        1
ATOM      1  C1  BCD     1       8.140  19.720  20.020  1.00  0.00            
ATOM      2  O1  BCD     1       9.330  20.430  19.890  1.00  0.00            
ATOM      3  C2  BCD     1       6.890  20.470  20.250  1.00  0.00            
ATOM      4  O2  BCD     1       6.650  21.420  19.120  1.00  0.00            
ATOM      5  C3  BCD     1       6.890  21.140  21.620  1.00  0.00            
ATOM      6  O3  BCD     1       5.690  21.840  22.070  1.00  0.00            
ATOM      7  C4  BCD     1       7.390  20.190  22.730  1.00  0.00            
ATOM      8  C5  BCD     1       8.370  19.090  22.300  1.00  0.00            
ATOM      9  O4  BCD     1       8.120  18.690  20.950  1.00  0.00            
ATOM     10  C6  BCD     1       8.340  17.810  23.150  1.00  0.00            
ATOM     11  O5  BCD     1       6.970  17.350  23.270  1.00  0.00            
ATOM     12  H1  BCD     1       8.070  19.260  19.030  1.00  0.00            
ATOM     13  H2  BCD     1       6.160  19.650  20.330  1.00  0.00            
ATOM     14  H3  BCD     1       7.250  22.160  19.240  1.00  0.00            
ATOM     15  H4  BCD     1       7.680  21.900  21.690  1.00  0.00            
ATOM     16  H5  BCD     1       5.510  22.390  21.300  1.00  0.00            
ATOM     17  H6  BCD     1       6.440  19.810  23.110  1.00  0.00            
ATOM     18  H7  BCD     1       9.370  19.530  22.370  1.00  0.00            
ATOM     19  H8  BCD     1       8.960  16.990  22.750  1.00  0.00            
ATOM     20  H9  BCD     1       8.850  17.950  24.110  1.00  0.00            
ATOM     21  H10 BCD     1       6.780  17.080  24.180  1.00  0.00            
ATOM     22  C7  BCD     1      11.680  22.520  17.280  1.00  0.00            
ATOM     23  O6  BCD     1      12.520  22.580  18.410  1.00  0.00            
ATOM     24  C8  BCD     1      10.430  23.300  17.660  1.00  0.00            
ATOM     25  O7  BCD     1      10.820  24.680  17.820  1.00  0.00            
ATOM     26  C9  BCD     1       9.820  22.610  18.850  1.00  0.00            
ATOM     27  O8  BCD     1       8.640  23.310  19.320  1.00  0.00            
ATOM     28  C10 BCD     1       9.540  21.080  18.600  1.00  0.00            
ATOM     29  C11 BCD     1      10.750  20.430  18.000  1.00  0.00            
ATOM     30  O9  BCD     1      11.320  21.180  16.960  1.00  0.00            
ATOM     31  C12 BCD     1      10.410  19.020  17.450  1.00  0.00            
ATOM     32  O10 BCD     1       9.540  19.060  16.320  1.00  0.00            
ATOM     33  H11 BCD     1      12.250  22.960  16.450  1.00  0.00            
ATOM     34  H12 BCD     1       9.740  23.300  16.800  1.00  0.00            
ATOM     35  H13 BCD     1      11.610  24.700  18.360  1.00  0.00            
ATOM     36  H14 BCD     1      10.580  22.560  19.640  1.00  0.00            
ATOM     37  H15 BCD     1       8.870  24.220  19.520  1.00  0.00            
ATOM     38  H16 BCD     1       8.640  21.040  17.960  1.00  0.00            
ATOM     39  H17 BCD     1      11.560  20.300  18.730  1.00  0.00            
ATOM     40  H18 BCD     1      11.340  18.490  17.230  1.00  0.00            
ATOM     41  H19 BCD     1       9.860  18.570  18.290  1.00  0.00            
ATOM     42  H20 BCD     1       9.200  18.170  16.160  1.00  0.00            
ATOM     43  C13 BCD     1      16.150  23.450  20.170  1.00  0.00            
ATOM     44  O11 BCD     1      15.750  23.000  21.450  1.00  0.00            
ATOM     45  C14 BCD     1      15.330  24.640  19.690  1.00  0.00            
ATOM     46  O12 BCD     1      15.440  25.810  20.560  1.00  0.00            
ATOM     47  C15 BCD     1      13.900  24.240  19.510  1.00  0.00            
ATOM     48  O13 BCD     1      13.090  25.360  19.150  1.00  0.00            
ATOM     49  C16 BCD     1      13.880  23.090  18.540  1.00  0.00            
ATOM     50  C17 BCD     1      14.750  21.920  19.020  1.00  0.00            
ATOM     51  O14 BCD     1      16.040  22.350  19.260  1.00  0.00            
ATOM     52  C18 BCD     1      14.910  20.940  17.890  1.00  0.00            
ATOM     53  O15 BCD     1      15.480  19.740  18.390  1.00  0.00            
ATOM     54  H21 BCD     1      17.210  23.730  20.240  1.00  0.00            
ATOM     55  H22 BCD     1      15.730  24.920  18.700  1.00  0.00            
ATOM     56  H23 BCD     1      15.090  26.630  20.190  1.00  0.00            
ATOM     57  H24 BCD     1      13.560  23.870  20.490  1.00  0.00            
ATOM     58  H25 BCD     1      13.310  26.150  19.650  1.00  0.00            
ATOM     59  H26 BCD     1      14.180  23.450  17.540  1.00  0.00            
ATOM     60  H27 BCD     1      14.290  21.490  19.920  1.00  0.00            
ATOM     61  H28 BCD     1      13.920  20.730  17.450  1.00  0.00            
ATOM     62  H29 BCD     1      15.560  21.400  17.140  1.00  0.00            
ATOM     63  H30 BCD     1      16.410  19.620  18.200  1.00  0.00            
ATOM     64  C19 BCD     1      17.670  22.020  24.900  1.00  0.00            
ATOM     65  O16 BCD     1      16.360  21.950  25.610  1.00  0.00            
ATOM     66  C20 BCD     1      17.820  23.440  24.420  1.00  0.00            
ATOM     67  O17 BCD     1      17.870  24.280  25.690  1.00  0.00            
ATOM     68  C21 BCD     1      16.700  23.810  23.480  1.00  0.00            
ATOM     69  O18 BCD     1      16.890  25.170  22.990  1.00  0.00            
ATOM     70  C22 BCD     1      16.740  22.740  22.360  1.00  0.00            
ATOM     71  C23 BCD     1      16.570  21.330  22.930  1.00  0.00            
ATOM     72  O19 BCD     1      17.670  21.110  23.830  1.00  0.00            
ATOM     73  C24 BCD     1      16.460  20.170  21.950  1.00  0.00            
ATOM     74  O20 BCD     1      17.410  20.330  20.910  1.00  0.00            
ATOM     75  H31 BCD     1      18.510  21.720  25.530  1.00  0.00            
ATOM     76  H32 BCD     1      18.810  23.630  23.990  1.00  0.00            
ATOM     77  H33 BCD     1      18.020  25.190  25.430  1.00  0.00            
ATOM     78  H34 BCD     1      15.710  23.590  23.890  1.00  0.00            
ATOM     79  H35 BCD     1      16.070  25.360  22.520  1.00  0.00            
ATOM     80  H36 BCD     1      17.690  22.590  21.830  1.00  0.00            
ATOM     81  H37 BCD     1      15.680  21.290  23.570  1.00  0.00            
ATOM     82  H38 BCD     1      16.710  19.220  22.440  1.00  0.00            
ATOM     83  H39 BCD     1      15.510  20.100  21.410  1.00  0.00            
ATOM     84  H40 BCD     1      17.130  20.810  20.130  1.00  0.00            
ATOM     85  C25 BCD     1      14.930  20.330  29.140  1.00  0.00            
ATOM     86  O21 BCD     1      13.610  20.950  28.920  1.00  0.00            
ATOM     87  C26 BCD     1      15.880  21.550  29.260  1.00  0.00            
ATOM     88  O22 BCD     1      15.410  22.380  30.270  1.00  0.00            
ATOM     89  C27 BCD     1      16.040  22.240  27.970  1.00  0.00            
ATOM     90  O23 BCD     1      17.040  23.240  28.160  1.00  0.00            
ATOM     91  C28 BCD     1      16.430  21.280  26.860  1.00  0.00            
ATOM     92  C29 BCD     1      15.490  20.120  26.830  1.00  0.00            
ATOM     93  O24 BCD     1      15.470  19.510  28.130  1.00  0.00            
ATOM     94  C30 BCD     1      15.780  18.990  25.850  1.00  0.00            
ATOM     95  O25 BCD     1      17.170  18.610  26.000  1.00  0.00            
ATOM     96  H41 BCD     1      14.840  19.760  30.070  1.00  0.00            
ATOM     97  H42 BCD     1      16.810  21.050  29.560  1.00  0.00            
ATOM     98  H43 BCD     1      15.910  23.190  30.170  1.00  0.00            
ATOM     99  H44 BCD     1      15.040  22.620  27.700  1.00  0.00            
ATOM    100  H45 BCD     1      17.320  23.490  27.280  1.00  0.00            
ATOM    101  H46 BCD     1      17.440  20.910  27.070  1.00  0.00            
ATOM    102  H47 BCD     1      14.450  20.430  26.650  1.00  0.00            
ATOM    103  H48 BCD     1      15.150  18.120  26.100  1.00  0.00            
ATOM    104  H49 BCD     1      15.600  19.260  24.800  1.00  0.00            
ATOM    105  H50 BCD     1      17.250  18.240  26.880  1.00  0.00            
ATOM    106  C31 BCD     1       9.700  20.310  29.350  1.00  0.00            
ATOM    107  O26 BCD     1       9.720  20.550  27.950  1.00  0.00            
ATOM    108  C32 BCD     1      10.220  21.550  30.120  1.00  0.00            
ATOM    109  O27 BCD     1       9.410  22.660  29.760  1.00  0.00            
ATOM    110  C33 BCD     1      11.680  21.830  29.630  1.00  0.00            
ATOM    111  C34 BCD     1      12.530  20.560  29.770  1.00  0.00            
ATOM    112  C35 BCD     1      11.810  19.330  29.190  1.00  0.00            
ATOM    113  O28 BCD     1      10.480  19.190  29.640  1.00  0.00            
ATOM    114  C36 BCD     1      12.490  17.960  29.430  1.00  0.00            
ATOM    115  O29 BCD     1      12.610  17.700  30.800  1.00  0.00            
ATOM    116  O30 BCD     1      12.270  22.890  30.370  1.00  0.00            
ATOM    117  H51 BCD     1       8.670  20.030  29.580  1.00  0.00            
ATOM    118  H52 BCD     1      10.170  21.430  31.210  1.00  0.00            
ATOM    119  H53 BCD     1       9.370  22.770  28.800  1.00  0.00            
ATOM    120  H54 BCD     1      11.640  22.130  28.570  1.00  0.00            
ATOM    121  H55 BCD     1      13.210  22.770  30.200  1.00  0.00            
ATOM    122  H56 BCD     1      12.670  20.470  30.850  1.00  0.00            
ATOM    123  H57 BCD     1      11.810  19.630  28.130  1.00  0.00            
ATOM    124  H58 BCD     1      11.870  17.180  28.960  1.00  0.00            
ATOM    125  H59 BCD     1      13.390  17.880  28.800  1.00  0.00            
ATOM    126  H60 BCD     1      11.820  17.780  31.340  1.00  0.00            
ATOM    127  C37 BCD     1       7.390  21.710  24.640  1.00  0.00            
ATOM    128  O31 BCD     1       8.160  20.810  23.820  1.00  0.00            
ATOM    129  C38 BCD     1       8.290  22.750  25.270  1.00  0.00            
ATOM    130  O32 BCD     1       8.930  23.610  24.280  1.00  0.00            
ATOM    131  C39 BCD     1       9.360  22.140  26.160  1.00  0.00            
ATOM    132  O33 BCD     1      10.040  23.220  26.790  1.00  0.00            
ATOM    133  C40 BCD     1       8.710  21.160  27.200  1.00  0.00            
ATOM    134  C41 BCD     1       7.900  20.090  26.460  1.00  0.00            
ATOM    135  O34 BCD     1       6.910  20.820  25.610  1.00  0.00            
ATOM    136  C42 BCD     1       7.040  19.190  27.430  1.00  0.00            
ATOM    137  O35 BCD     1       6.200  18.400  26.640  1.00  0.00            
ATOM    138  H61 BCD     1       6.500  22.170  24.210  1.00  0.00            
ATOM    139  H62 BCD     1       7.600  23.400  25.820  1.00  0.00            
ATOM    140  H63 BCD     1       8.260  23.890  23.650  1.00  0.00            
ATOM    141  H64 BCD     1      10.020  21.490  25.570  1.00  0.00            
ATOM    142  H65 BCD     1      10.210  23.880  26.110  1.00  0.00            
ATOM    143  H66 BCD     1       8.010  21.730  27.830  1.00  0.00            
ATOM    144  H67 BCD     1       8.540  19.480  25.810  1.00  0.00            
ATOM    145  H68 BCD     1       7.710  18.500  27.960  1.00  0.00            
ATOM    146  H69 BCD     1       6.510  19.820  28.160  1.00  0.00            
ATOM    147  H70 BCD     1       5.750  19.010  26.050  1.00  0.00            
ATOM    148  O1  GE8     2      11.510  23.250  21.610  1.00  0.00            
ATOM    149  C1  GE8     2      12.000  22.760  22.610  1.00  0.00            
ATOM    150  C2  GE8     2      12.220  21.350  22.840  1.00  0.00            
ATOM    151  O2  GE8     2      12.060  20.460  21.790  1.00  0.00            
ATOM    152  C3  GE8     2      12.700  20.930  24.090  1.00  0.00            
ATOM    153  C4  GE8     2      12.650  19.510  24.430  1.00  0.00            
ATOM    154  C5  GE8     2      13.310  18.540  23.640  1.00  0.00            
ATOM    155  C6  GE8     2      13.200  17.190  23.960  1.00  0.00            
ATOM    156  C7  GE8     2      12.270  16.700  24.870  1.00  0.00            
ATOM    157  O3  GE8     2      12.170  15.390  25.090  1.00  0.00            
ATOM    158  C8  GE8     2      11.610  17.650  25.650  1.00  0.00            
ATOM    159  C9  GE8     2      11.820  19.050  25.470  1.00  0.00            
ATOM    160  O4  GE8     2      12.730  21.790  25.250  1.00  0.00            
ATOM    161  C10 GE8     2      12.740  23.120  24.990  1.00  0.00            
ATOM    162  C11 GE8     2      13.130  23.920  26.030  1.00  0.00            
ATOM    163  C12 GE8     2      13.260  25.300  25.830  1.00  0.00            
ATOM    164  O5  GE8     2      13.440  26.110  26.870  1.00  0.00            
ATOM    165  C13 GE8     2      13.230  25.790  24.610  1.00  0.00            
ATOM    166  C14 GE8     2      12.750  24.970  23.540  1.00  0.00            
ATOM    167  O6  GE8     2      12.430  25.600  22.440  1.00  0.00            
ATOM    168  C15 GE8     2      12.500  23.620  23.710  1.00  0.00            
ATOM    169  H1  GE8     2      11.460  20.910  21.170  1.00  0.00            
ATOM    170  H2  GE8     2      14.010  18.930  22.910  1.00  0.00            
ATOM    171  H3  GE8     2      13.640  16.400  23.360  1.00  0.00            
ATOM    172  H4  GE8     2      11.390  15.280  25.660  1.00  0.00            
ATOM    173  H5  GE8     2      10.900  17.260  26.370  1.00  0.00            
ATOM    174  H6  GE8     2      11.260  19.800  26.010  1.00  0.00            
ATOM    175  H7  GE8     2      13.180  23.460  27.010  1.00  0.00            
ATOM    176  H8  GE8     2      12.810  25.760  27.520  1.00  0.00            
ATOM    177  H9  GE8     2      13.330  26.870  24.520  1.00  0.00            
ATOM    178  H10 GE8     2      12.060  24.810  22.010  1.00  0.00            
TER
ENDMDL
MODEL        1
ATOM      1  C1  BCD     1      11.920  28.620  16.940  1.00  0.00            
ATOM      2  O1  BCD     1      11.160  29.560  17.750  1.00  0.00            
ATOM      3  C2  BCD     1      12.770  27.680  17.830  1.00  0.00            
ATOM      4  O2  BCD     1      11.930  27.000  18.730  1.00  0.00            
ATOM      5  C3  BCD     1      13.730  28.580  18.560  1.00  0.00            
ATOM      6  O3  BCD     1      14.530  27.840  19.530  1.00  0.00            
ATOM      7  C4  BCD     1      14.630  29.250  17.560  1.00  0.00            
ATOM      8  C5  BCD     1      13.820  30.050  16.480  1.00  0.00            
ATOM      9  O4  BCD     1      12.720  29.280  15.980  1.00  0.00            
ATOM     10  C6  BCD     1      14.710  30.380  15.270  1.00  0.00            
ATOM     11  O5  BCD     1      15.510  29.340  14.850  1.00  0.00            
ATOM     12  H1  BCD     1      11.260  27.940  16.380  1.00  0.00            
ATOM     13  H2  BCD     1      13.350  26.920  17.280  1.00  0.00            
ATOM     14  H3  BCD     1      12.530  26.440  19.230  1.00  0.00            
ATOM     15  H4  BCD     1      13.200  29.410  19.050  1.00  0.00            
ATOM     16  H5  BCD     1      14.170  27.900  20.420  1.00  0.00            
ATOM     17  H6  BCD     1      15.270  28.470  17.120  1.00  0.00            
ATOM     18  H7  BCD     1      13.330  30.940  16.890  1.00  0.00            
ATOM     19  H8  BCD     1      14.130  30.850  14.470  1.00  0.00            
ATOM     20  H9  BCD     1      15.370  31.230  15.500  1.00  0.00            
ATOM     21  H10 BCD     1      15.740  29.550  13.940  1.00  0.00            
ATOM     22  C7  BCD     1       7.300  30.770  18.370  1.00  0.00            
ATOM     23  O6  BCD     1       7.800  31.300  19.650  1.00  0.00            
ATOM     24  C8  BCD     1       7.470  29.220  18.290  1.00  0.00            
ATOM     25  O7  BCD     1       6.740  28.520  19.230  1.00  0.00            
ATOM     26  C9  BCD     1       8.990  28.900  18.430  1.00  0.00            
ATOM     27  O8  BCD     1       9.290  27.480  18.390  1.00  0.00            
ATOM     28  C10 BCD     1       9.800  29.720  17.440  1.00  0.00            
ATOM     29  C11 BCD     1       9.460  31.170  17.570  1.00  0.00            
ATOM     30  O9  BCD     1       8.110  31.460  17.450  1.00  0.00            
ATOM     31  C12 BCD     1      10.170  31.980  16.580  1.00  0.00            
ATOM     32  O10 BCD     1      10.000  31.490  15.230  1.00  0.00            
ATOM     33  H11 BCD     1       6.250  31.010  18.170  1.00  0.00            
ATOM     34  H12 BCD     1       7.080  28.810  17.350  1.00  0.00            
ATOM     35  H13 BCD     1       6.940  27.580  19.140  1.00  0.00            
ATOM     36  H14 BCD     1       9.180  29.270  19.450  1.00  0.00            
ATOM     37  H15 BCD     1      10.170  27.330  18.740  1.00  0.00            
ATOM     38  H16 BCD     1       9.580  29.410  16.410  1.00  0.00            
ATOM     39  H17 BCD     1       9.840  31.560  18.520  1.00  0.00            
ATOM     40  H18 BCD     1       9.870  33.020  16.750  1.00  0.00            
ATOM     41  H19 BCD     1      11.250  31.970  16.780  1.00  0.00            
ATOM     42  H20 BCD     1      10.490  32.090  14.660  1.00  0.00            
ATOM     43  C13 BCD     1       7.120  32.390  23.580  1.00  0.00            
ATOM     44  O11 BCD     1       8.410  33.150  23.470  1.00  0.00            
ATOM     45  C14 BCD     1       7.310  30.940  23.330  1.00  0.00            
ATOM     46  O12 BCD     1       8.230  30.370  24.260  1.00  0.00            
ATOM     47  C15 BCD     1       7.730  30.640  21.890  1.00  0.00            
ATOM     48  O13 BCD     1       7.660  29.200  21.750  1.00  0.00            
ATOM     49  C16 BCD     1       6.900  31.350  20.840  1.00  0.00            
ATOM     50  C17 BCD     1       6.770  32.710  21.290  1.00  0.00            
ATOM     51  O14 BCD     1       6.280  32.890  22.550  1.00  0.00            
ATOM     52  C18 BCD     1       5.870  33.410  20.310  1.00  0.00            
ATOM     53  O15 BCD     1       4.650  32.720  20.100  1.00  0.00            
ATOM     54  H21 BCD     1       6.520  32.510  24.490  1.00  0.00            
ATOM     55  H22 BCD     1       6.330  30.500  23.530  1.00  0.00            
ATOM     56  H23 BCD     1       8.410  29.460  24.010  1.00  0.00            
ATOM     57  H24 BCD     1       8.760  31.000  21.750  1.00  0.00            
ATOM     58  H25 BCD     1       7.490  29.000  20.830  1.00  0.00            
ATOM     59  H26 BCD     1       5.960  30.780  20.810  1.00  0.00            
ATOM     60  H27 BCD     1       7.780  33.140  21.200  1.00  0.00            
ATOM     61  H28 BCD     1       5.710  34.450  20.620  1.00  0.00            
ATOM     62  H29 BCD     1       6.430  33.480  19.370  1.00  0.00            
ATOM     63  H30 BCD     1       4.260  33.020  19.270  1.00  0.00            
ATOM     64  C19 BCD     1      10.210  36.260  25.450  1.00  0.00            
ATOM     65  O16 BCD     1      11.410  35.460  25.240  1.00  0.00            
ATOM     66  C20 BCD     1       9.310  35.400  26.290  1.00  0.00            
ATOM     67  O17 BCD     1       9.870  35.040  27.540  1.00  0.00            
ATOM     68  C21 BCD     1       8.800  34.120  25.600  1.00  0.00            
ATOM     69  O18 BCD     1       7.850  33.370  26.470  1.00  0.00            
ATOM     70  C22 BCD     1       8.300  34.400  24.140  1.00  0.00            
ATOM     71  C23 BCD     1       9.130  35.480  23.380  1.00  0.00            
ATOM     72  O19 BCD     1       9.570  36.530  24.220  1.00  0.00            
ATOM     73  C24 BCD     1       8.310  36.050  22.200  1.00  0.00            
ATOM     74  O20 BCD     1       9.090  37.110  21.560  1.00  0.00            
ATOM     75  H31 BCD     1      10.490  37.130  26.060  1.00  0.00            
ATOM     76  H32 BCD     1       8.430  36.010  26.540  1.00  0.00            
ATOM     77  H33 BCD     1      10.630  34.490  27.300  1.00  0.00            
ATOM     78  H34 BCD     1       9.670  33.480  25.420  1.00  0.00            
ATOM     79  H35 BCD     1       6.940  33.690  26.470  1.00  0.00            
ATOM     80  H36 BCD     1       7.260  34.750  24.160  1.00  0.00            
ATOM     81  H37 BCD     1      10.010  34.950  22.990  1.00  0.00            
ATOM     82  H38 BCD     1       8.120  35.150  21.600  1.00  0.00            
ATOM     83  H39 BCD     1       7.350  36.420  22.580  1.00  0.00            
ATOM     84  H40 BCD     1       9.310  37.800  22.180  1.00  0.00            
ATOM     85  C25 BCD     1      15.430  35.430  25.930  1.00  0.00            
ATOM     86  O21 BCD     1      15.420  34.690  24.710  1.00  0.00            
ATOM     87  C26 BCD     1      14.570  34.790  27.030  1.00  0.00            
ATOM     88  O22 BCD     1      15.190  33.560  27.430  1.00  0.00            
ATOM     89  C27 BCD     1      13.210  34.500  26.470  1.00  0.00            
ATOM     90  O23 BCD     1      12.350  33.770  27.370  1.00  0.00            
ATOM     91  C28 BCD     1      12.590  35.780  25.960  1.00  0.00            
ATOM     92  C29 BCD     1      13.500  36.630  25.080  1.00  0.00            
ATOM     93  O24 BCD     1      14.820  36.690  25.570  1.00  0.00            
ATOM     94  C30 BCD     1      13.110  38.130  24.920  1.00  0.00            
ATOM     95  O25 BCD     1      13.250  38.880  26.040  1.00  0.00            
ATOM     96  H41 BCD     1      16.490  35.500  26.200  1.00  0.00            
ATOM     97  H42 BCD     1      14.450  35.480  27.880  1.00  0.00            
ATOM     98  H43 BCD     1      15.240  33.090  26.600  1.00  0.00            
ATOM     99  H44 BCD     1      13.430  33.930  25.550  1.00  0.00            
ATOM    100  H45 BCD     1      12.560  32.830  27.420  1.00  0.00            
ATOM    101  H46 BCD     1      12.460  36.370  26.870  1.00  0.00            
ATOM    102  H47 BCD     1      13.440  36.080  24.120  1.00  0.00            
ATOM    103  H48 BCD     1      13.710  38.580  24.120  1.00  0.00            
ATOM    104  H49 BCD     1      12.060  38.170  24.590  1.00  0.00            
ATOM    105  H50 BCD     1      12.740  39.700  26.000  1.00  0.00            
ATOM    106  C31 BCD     1      17.870  31.650  23.070  1.00  0.00            
ATOM    107  O26 BCD     1      17.190  31.750  21.770  1.00  0.00            
ATOM    108  C32 BCD     1      16.940  31.190  24.110  1.00  0.00            
ATOM    109  O27 BCD     1      16.380  29.850  23.950  1.00  0.00            
ATOM    110  C33 BCD     1      15.840  32.230  24.330  1.00  0.00            
ATOM    111  C34 BCD     1      16.420  33.590  24.710  1.00  0.00            
ATOM    112  C35 BCD     1      17.660  33.990  23.800  1.00  0.00            
ATOM    113  O28 BCD     1      18.500  32.800  23.510  1.00  0.00            
ATOM    114  C36 BCD     1      18.540  35.110  24.300  1.00  0.00            
ATOM    115  O29 BCD     1      19.190  34.620  25.460  1.00  0.00            
ATOM    116  O30 BCD     1      14.910  31.870  25.360  1.00  0.00            
ATOM    117  H51 BCD     1      18.580  30.810  23.090  1.00  0.00            
ATOM    118  H52 BCD     1      17.560  31.280  25.010  1.00  0.00            
ATOM    119  H53 BCD     1      17.110  29.240  24.050  1.00  0.00            
ATOM    120  H54 BCD     1      15.360  32.430  23.360  1.00  0.00            
ATOM    121  H55 BCD     1      14.600  31.000  25.070  1.00  0.00            
ATOM    122  H56 BCD     1      16.880  33.510  25.700  1.00  0.00            
ATOM    123  H57 BCD     1      17.190  34.270  22.850  1.00  0.00            
ATOM    124  H58 BCD     1      19.250  35.340  23.510  1.00  0.00            
ATOM    125  H59 BCD     1      17.950  36.010  24.480  1.00  0.00            
ATOM    126  H60 BCD     1      19.860  35.260  25.720  1.00  0.00            
ATOM    127  C37 BCD     1      16.770  30.340  18.030  1.00  0.00            
ATOM    128  O31 BCD     1      15.400  30.310  18.220  1.00  0.00            
ATOM    129  C38 BCD     1      17.460  29.360  19.030  1.00  0.00            
ATOM    130  O32 BCD     1      17.070  28.000  18.970  1.00  0.00            
ATOM    131  C39 BCD     1      17.330  29.820  20.500  1.00  0.00            
ATOM    132  O33 BCD     1      18.120  28.940  21.330  1.00  0.00            
ATOM    133  C40 BCD     1      17.800  31.240  20.590  1.00  0.00            
ATOM    134  C41 BCD     1      17.210  32.210  19.500  1.00  0.00            
ATOM    135  O34 BCD     1      17.300  31.610  18.170  1.00  0.00            
ATOM    136  C42 BCD     1      17.900  33.560  19.520  1.00  0.00            
ATOM    137  O35 BCD     1      17.100  34.550  18.900  1.00  0.00            
ATOM    138  H61 BCD     1      17.050  29.970  17.040  1.00  0.00            
ATOM    139  H62 BCD     1      18.540  29.410  18.820  1.00  0.00            
ATOM    140  H63 BCD     1      16.130  27.930  19.170  1.00  0.00            
ATOM    141  H64 BCD     1      16.290  29.960  20.840  1.00  0.00            
ATOM    142  H65 BCD     1      17.680  28.090  21.340  1.00  0.00            
ATOM    143  H66 BCD     1      18.900  31.200  20.600  1.00  0.00            
ATOM    144  H67 BCD     1      16.140  32.400  19.650  1.00  0.00            
ATOM    145  H68 BCD     1      18.170  33.860  20.540  1.00  0.00            
ATOM    146  H69 BCD     1      18.890  33.430  19.080  1.00  0.00            
ATOM    147  H70 BCD     1      17.050  35.360  19.420  1.00  0.00            
ATOM    148  O1  GE8     2      11.580  31.870  24.910  1.00  0.00            
ATOM    149  C1  GE8     2      11.440  31.500  23.760  1.00  0.00            
ATOM    150  C2  GE8     2      11.670  32.410  22.640  1.00  0.00            
ATOM    151  O2  GE8     2      12.140  33.670  23.010  1.00  0.00            
ATOM    152  C3  GE8     2      11.660  31.800  21.400  1.00  0.00            
ATOM    153  C4  GE8     2      12.030  32.640  20.260  1.00  0.00            
ATOM    154  C5  GE8     2      13.090  32.300  19.410  1.00  0.00            
ATOM    155  C6  GE8     2      13.490  33.120  18.360  1.00  0.00            
ATOM    156  C7  GE8     2      12.730  34.190  18.000  1.00  0.00            
ATOM    157  O3  GE8     2      13.100  35.040  17.020  1.00  0.00            
ATOM    158  C8  GE8     2      11.600  34.520  18.820  1.00  0.00            
ATOM    159  C9  GE8     2      11.300  33.790  19.970  1.00  0.00            
ATOM    160  O4  GE8     2      11.460  30.450  21.170  1.00  0.00            
ATOM    161  C10 GE8     2      11.080  29.640  22.160  1.00  0.00            
ATOM    162  C11 GE8     2      10.970  28.340  21.790  1.00  0.00            
ATOM    163  C12 GE8     2      10.840  27.360  22.770  1.00  0.00            
ATOM    164  O5  GE8     2      10.730  26.050  22.320  1.00  0.00            
ATOM    165  C13 GE8     2      10.760  27.760  24.080  1.00  0.00            
ATOM    166  C14 GE8     2      10.970  29.120  24.420  1.00  0.00            
ATOM    167  O6  GE8     2      10.890  29.480  25.730  1.00  0.00            
ATOM    168  C15 GE8     2      11.170  30.090  23.450  1.00  0.00            
ATOM    169  H1  GE8     2      12.140  33.600  23.980  1.00  0.00            
ATOM    170  H2  GE8     2      13.570  31.350  19.640  1.00  0.00            
ATOM    171  H3  GE8     2      14.310  32.840  17.710  1.00  0.00            
ATOM    172  H4  GE8     2      13.770  34.600  16.470  1.00  0.00            
ATOM    173  H5  GE8     2      11.100  35.440  18.560  1.00  0.00            
ATOM    174  H6  GE8     2      10.350  34.040  20.450  1.00  0.00            
ATOM    175  H7  GE8     2      11.050  28.190  20.710  1.00  0.00            
ATOM    176  H8  GE8     2      10.380  25.620  23.120  1.00  0.00            
ATOM    177  H9  GE8     2      10.560  27.100  24.920  1.00  0.00            
ATOM    178  H10 GE8     2      11.160  30.420  25.660  1.00  0.00            
TER
ENDMDL
MODEL        1
ATOM      1  C1  BCD     1       9.250  23.210  31.820  1.00  0.00            
ATOM      2  O1  BCD     1      10.550  23.430  31.280  1.00  0.00            
ATOM      3  C2  BCD     1       8.860  21.730  31.660  1.00  0.00            
ATOM      4  O2  BCD     1       9.730  20.800  32.390  1.00  0.00            
ATOM      5  C3  BCD     1       8.820  21.500  30.130  1.00  0.00            
ATOM      6  O3  BCD     1       8.380  20.120  29.820  1.00  0.00            
ATOM      7  C4  BCD     1       7.840  22.470  29.360  1.00  0.00            
ATOM      8  C5  BCD     1       8.160  23.930  29.780  1.00  0.00            
ATOM      9  O4  BCD     1       8.310  24.010  31.250  1.00  0.00            
ATOM     10  C6  BCD     1       7.090  24.870  29.380  1.00  0.00            
ATOM     11  O5  BCD     1       7.300  26.170  30.020  1.00  0.00            
ATOM     12  H1  BCD     1       9.200  23.490  32.880  1.00  0.00            
ATOM     13  H2  BCD     1       7.820  21.730  32.020  1.00  0.00            
ATOM     14  H3  BCD     1      10.620  20.910  32.050  1.00  0.00            
ATOM     15  H4  BCD     1       9.850  21.500  29.740  1.00  0.00            
ATOM     16  H5  BCD     1       9.110  19.530  30.000  1.00  0.00            
ATOM     17  H6  BCD     1       6.840  22.230  29.740  1.00  0.00            
ATOM     18  H7  BCD     1       9.100  24.250  29.310  1.00  0.00            
ATOM     19  H8  BCD     1       7.110  25.060  28.300  1.00  0.00            
ATOM     20  H9  BCD     1       6.100  24.410  29.480  1.00  0.00            
ATOM     21  H10 BCD     1       7.410  26.000  30.960  1.00  0.00            
ATOM     22  C7  BCD     1      14.640  23.780  32.070  1.00  0.00            
ATOM     23  O6  BCD     1      14.770  24.400  30.850  1.00  0.00            
ATOM     24  C8  BCD     1      14.120  22.390  31.960  1.00  0.00            
ATOM     25  O7  BCD     1      15.040  21.570  31.340  1.00  0.00            
ATOM     26  C9  BCD     1      12.710  22.400  31.290  1.00  0.00            
ATOM     27  O8  BCD     1      12.220  21.090  31.250  1.00  0.00            
ATOM     28  C10 BCD     1      11.670  23.190  32.060  1.00  0.00            
ATOM     29  C11 BCD     1      12.290  24.550  32.410  1.00  0.00            
ATOM     30  O9  BCD     1      13.710  24.480  32.860  1.00  0.00            
ATOM     31  C12 BCD     1      11.330  25.410  33.320  1.00  0.00            
ATOM     32  O10 BCD     1      11.110  24.770  34.560  1.00  0.00            
ATOM     33  H11 BCD     1      15.550  23.800  32.680  1.00  0.00            
ATOM     34  H12 BCD     1      13.920  22.020  32.980  1.00  0.00            
ATOM     35  H13 BCD     1      14.690  20.680  31.410  1.00  0.00            
ATOM     36  H14 BCD     1      12.790  22.790  30.260  1.00  0.00            
ATOM     37  H15 BCD     1      12.940  20.500  31.010  1.00  0.00            
ATOM     38  H16 BCD     1      11.380  22.670  32.980  1.00  0.00            
ATOM     39  H17 BCD     1      12.340  25.150  31.500  1.00  0.00            
ATOM     40  H18 BCD     1      11.860  26.340  33.550  1.00  0.00            
ATOM     41  H19 BCD     1      10.350  25.720  32.950  1.00  0.00            
ATOM     42  H20 BCD     1      12.000  24.800  34.910  1.00  0.00            
ATOM     43  C13 BCD     1      18.090  25.580  28.560  1.00  0.00            
ATOM     44  O11 BCD     1      17.450  25.210  27.290  1.00  0.00            
ATOM     45  C14 BCD     1      18.350  24.380  29.370  1.00  0.00            
ATOM     46  O12 BCD     1      19.190  23.520  28.640  1.00  0.00            
ATOM     47  C15 BCD     1      17.020  23.810  29.910  1.00  0.00            
ATOM     48  O13 BCD     1      17.430  22.840  30.850  1.00  0.00            
ATOM     49  C16 BCD     1      16.100  24.950  30.530  1.00  0.00            
ATOM     50  C17 BCD     1      16.040  26.250  29.670  1.00  0.00            
ATOM     51  O14 BCD     1      17.340  26.590  29.260  1.00  0.00            
ATOM     52  C18 BCD     1      15.300  27.480  30.280  1.00  0.00            
ATOM     53  O15 BCD     1      15.950  28.090  31.430  1.00  0.00            
ATOM     54  H21 BCD     1      19.030  26.090  28.340  1.00  0.00            
ATOM     55  H22 BCD     1      18.950  24.720  30.230  1.00  0.00            
ATOM     56  H23 BCD     1      19.830  23.170  29.280  1.00  0.00            
ATOM     57  H24 BCD     1      16.420  23.430  29.080  1.00  0.00            
ATOM     58  H25 BCD     1      16.730  22.180  30.930  1.00  0.00            
ATOM     59  H26 BCD     1      16.610  25.290  31.440  1.00  0.00            
ATOM     60  H27 BCD     1      15.450  26.000  28.780  1.00  0.00            
ATOM     61  H28 BCD     1      15.120  28.140  29.420  1.00  0.00            
ATOM     62  H29 BCD     1      14.270  27.140  30.490  1.00  0.00            
ATOM     63  H30 BCD     1      15.600  28.970  31.570  1.00  0.00            
ATOM     64  C19 BCD     1      17.720  25.290  23.220  1.00  0.00            
ATOM     65  O16 BCD     1      16.440  24.680  23.240  1.00  0.00            
ATOM     66  C20 BCD     1      18.740  24.410  23.910  1.00  0.00            
ATOM     67  O17 BCD     1      18.870  23.280  23.080  1.00  0.00            
ATOM     68  C21 BCD     1      18.340  24.200  25.380  1.00  0.00            
ATOM     69  O18 BCD     1      19.180  23.330  26.140  1.00  0.00            
ATOM     70  C22 BCD     1      18.160  25.500  26.100  1.00  0.00            
ATOM     71  C23 BCD     1      17.330  26.530  25.380  1.00  0.00            
ATOM     72  O19 BCD     1      17.620  26.540  23.950  1.00  0.00            
ATOM     73  C24 BCD     1      17.220  27.920  26.000  1.00  0.00            
ATOM     74  O20 BCD     1      18.510  28.560  26.120  1.00  0.00            
ATOM     75  H31 BCD     1      18.020  25.570  22.200  1.00  0.00            
ATOM     76  H32 BCD     1      19.700  24.940  23.960  1.00  0.00            
ATOM     77  H33 BCD     1      19.720  22.900  23.310  1.00  0.00            
ATOM     78  H34 BCD     1      17.370  23.710  25.240  1.00  0.00            
ATOM     79  H35 BCD     1      19.140  23.460  27.090  1.00  0.00            
ATOM     80  H36 BCD     1      19.200  25.820  26.290  1.00  0.00            
ATOM     81  H37 BCD     1      16.300  26.150  25.390  1.00  0.00            
ATOM     82  H38 BCD     1      16.600  28.500  25.310  1.00  0.00            
ATOM     83  H39 BCD     1      16.710  27.770  26.960  1.00  0.00            
ATOM     84  H40 BCD     1      18.300  29.420  26.480  1.00  0.00            
ATOM     85  C25 BCD     1      13.200  24.120  20.700  1.00  0.00            
ATOM     86  O21 BCD     1      12.410  24.260  21.820  1.00  0.00            
ATOM     87  C26 BCD     1      14.090  22.890  20.960  1.00  0.00            
ATOM     88  O22 BCD     1      13.370  21.710  21.160  1.00  0.00            
ATOM     89  C27 BCD     1      15.000  23.170  22.140  1.00  0.00            
ATOM     90  O23 BCD     1      15.960  22.080  22.270  1.00  0.00            
ATOM     91  C28 BCD     1      15.720  24.490  22.020  1.00  0.00            
ATOM     92  C29 BCD     1      14.720  25.690  21.820  1.00  0.00            
ATOM     93  O24 BCD     1      13.910  25.410  20.650  1.00  0.00            
ATOM     94  C30 BCD     1      15.360  27.020  21.510  1.00  0.00            
ATOM     95  O25 BCD     1      16.260  26.950  20.390  1.00  0.00            
ATOM     96  H41 BCD     1      12.610  24.050  19.770  1.00  0.00            
ATOM     97  H42 BCD     1      14.850  22.870  20.170  1.00  0.00            
ATOM     98  H43 BCD     1      12.590  21.670  20.590  1.00  0.00            
ATOM     99  H44 BCD     1      14.360  23.190  23.040  1.00  0.00            
ATOM    100  H45 BCD     1      16.820  22.380  21.970  1.00  0.00            
ATOM    101  H46 BCD     1      16.400  24.460  21.160  1.00  0.00            
ATOM    102  H47 BCD     1      14.080  25.820  22.700  1.00  0.00            
ATOM    103  H48 BCD     1      14.600  27.810  21.350  1.00  0.00            
ATOM    104  H49 BCD     1      15.820  27.420  22.420  1.00  0.00            
ATOM    105  H50 BCD     1      15.940  26.450  19.630  1.00  0.00            
ATOM    106  C31 BCD     1       8.370  24.570  22.690  1.00  0.00            
ATOM    107  O26 BCD     1       8.650  23.860  23.870  1.00  0.00            
ATOM    108  C32 BCD     1       8.660  23.800  21.400  1.00  0.00            
ATOM    109  O27 BCD     1       7.870  22.650  21.190  1.00  0.00            
ATOM    110  C33 BCD     1      10.180  23.520  21.250  1.00  0.00            
ATOM    111  C34 BCD     1      11.040  24.730  21.610  1.00  0.00            
ATOM    112  C35 BCD     1      10.520  25.650  22.730  1.00  0.00            
ATOM    113  O28 BCD     1       9.100  25.780  22.700  1.00  0.00            
ATOM    114  C36 BCD     1      11.150  27.040  22.680  1.00  0.00            
ATOM    115  O29 BCD     1      10.720  27.810  21.510  1.00  0.00            
ATOM    116  O30 BCD     1      10.530  22.740  20.040  1.00  0.00            
ATOM    117  H51 BCD     1       7.330  24.900  22.710  1.00  0.00            
ATOM    118  H52 BCD     1       8.470  24.510  20.580  1.00  0.00            
ATOM    119  H53 BCD     1       7.930  22.000  21.890  1.00  0.00            
ATOM    120  H54 BCD     1      10.250  22.870  22.140  1.00  0.00            
ATOM    121  H55 BCD     1      10.020  21.940  19.900  1.00  0.00            
ATOM    122  H56 BCD     1      10.950  25.440  20.780  1.00  0.00            
ATOM    123  H57 BCD     1      10.870  25.170  23.650  1.00  0.00            
ATOM    124  H58 BCD     1      10.810  27.590  23.570  1.00  0.00            
ATOM    125  H59 BCD     1      12.250  26.970  22.700  1.00  0.00            
ATOM    126  H60 BCD     1       9.820  27.560  21.300  1.00  0.00            
ATOM    127  C37 BCD     1       6.940  22.030  27.110  1.00  0.00            
ATOM    128  O31 BCD     1       8.040  22.280  27.930  1.00  0.00            
ATOM    129  C38 BCD     1       7.390  21.150  25.980  1.00  0.00            
ATOM    130  O32 BCD     1       8.040  20.090  26.520  1.00  0.00            
ATOM    131  C39 BCD     1       8.310  21.880  24.930  1.00  0.00            
ATOM    132  O33 BCD     1       8.400  21.190  23.680  1.00  0.00            
ATOM    133  C40 BCD     1       7.620  23.220  24.580  1.00  0.00            
ATOM    134  C41 BCD     1       7.180  24.030  25.790  1.00  0.00            
ATOM    135  O34 BCD     1       6.370  23.150  26.580  1.00  0.00            
ATOM    136  C42 BCD     1       6.180  25.200  25.400  1.00  0.00            
ATOM    137  O35 BCD     1       5.840  25.890  26.590  1.00  0.00            
ATOM    138  H61 BCD     1       6.070  21.670  27.680  1.00  0.00            
ATOM    139  H62 BCD     1       6.560  20.780  25.360  1.00  0.00            
ATOM    140  H63 BCD     1       8.730  20.440  27.090  1.00  0.00            
ATOM    141  H64 BCD     1       9.340  22.030  25.290  1.00  0.00            
ATOM    142  H65 BCD     1       8.650  20.260  23.720  1.00  0.00            
ATOM    143  H66 BCD     1       6.770  23.030  23.920  1.00  0.00            
ATOM    144  H67 BCD     1       8.040  24.410  26.360  1.00  0.00            
ATOM    145  H68 BCD     1       6.650  25.790  24.600  1.00  0.00            
ATOM    146  H69 BCD     1       5.310  24.740  24.930  1.00  0.00            
ATOM    147  H70 BCD     1       5.150  25.330  26.950  1.00  0.00            
ATOM    148  O1  GE8     2      10.640  20.860  27.470  1.00  0.00            
ATOM    149  C1  GE8     2      11.700  21.470  27.350  1.00  0.00            
ATOM    150  C2  GE8     2      11.740  22.940  27.300  1.00  0.00            
ATOM    151  O2  GE8     2      10.590  23.650  27.330  1.00  0.00            
ATOM    152  C3  GE8     2      12.990  23.540  27.240  1.00  0.00            
ATOM    153  C4  GE8     2      13.090  25.050  27.030  1.00  0.00            
ATOM    154  C5  GE8     2      12.690  26.030  27.940  1.00  0.00            
ATOM    155  C6  GE8     2      12.750  27.410  27.560  1.00  0.00            
ATOM    156  C7  GE8     2      13.330  27.810  26.350  1.00  0.00            
ATOM    157  O3  GE8     2      13.470  29.160  26.140  1.00  0.00            
ATOM    158  C8  GE8     2      13.730  26.810  25.430  1.00  0.00            
ATOM    159  C9  GE8     2      13.640  25.490  25.820  1.00  0.00            
ATOM    160  O4  GE8     2      14.150  22.850  27.190  1.00  0.00            
ATOM    161  C10 GE8     2      14.200  21.480  27.130  1.00  0.00            
ATOM    162  C11 GE8     2      15.420  20.820  27.060  1.00  0.00            
ATOM    163  C12 GE8     2      15.450  19.460  27.120  1.00  0.00            
ATOM    164  O5  GE8     2      16.580  18.750  27.040  1.00  0.00            
ATOM    165  C13 GE8     2      14.320  18.710  27.150  1.00  0.00            
ATOM    166  C14 GE8     2      13.110  19.380  27.320  1.00  0.00            
ATOM    167  O6  GE8     2      12.000  18.620  27.530  1.00  0.00            
ATOM    168  C15 GE8     2      13.030  20.750  27.300  1.00  0.00            
ATOM    169  H1  GE8     2       9.910  22.950  27.340  1.00  0.00            
ATOM    170  H2  GE8     2      12.290  25.800  28.920  1.00  0.00            
ATOM    171  H3  GE8     2      12.590  28.270  28.200  1.00  0.00            
ATOM    172  H4  GE8     2      13.150  29.620  26.930  1.00  0.00            
ATOM    173  H5  GE8     2      14.240  27.100  24.510  1.00  0.00            
ATOM    174  H6  GE8     2      13.980  24.720  25.120  1.00  0.00            
ATOM    175  H7  GE8     2      16.360  21.350  26.910  1.00  0.00            
ATOM    176  H8  GE8     2      17.290  19.410  27.150  1.00  0.00            
ATOM    177  H9  GE8     2      14.300  17.630  27.050  1.00  0.00            
ATOM    178  H10 GE8     2      11.330  19.290  27.740  1.00  0.00            
TER
ENDMDL
MODEL        1
ATOM      1  C1  BCD     1      18.020  16.990  18.390  1.00  0.00            
ATOM      2  O1  BCD     1      19.340  17.560  18.180  1.00  0.00            
ATOM      3  C2  BCD     1      16.950  17.740  17.690  1.00  0.00            
ATOM      4  O2  BCD     1      17.280  17.740  16.300  1.00  0.00            
ATOM      5  C3  BCD     1      16.610  19.150  18.220  1.00  0.00            
ATOM      6  O3  BCD     1      15.360  19.630  17.630  1.00  0.00            
ATOM      7  C4  BCD     1      16.490  19.120  19.750  1.00  0.00            
ATOM      8  C5  BCD     1      17.630  18.270  20.420  1.00  0.00            
ATOM      9  O4  BCD     1      17.750  17.000  19.770  1.00  0.00            
ATOM     10  C6  BCD     1      17.550  18.060  21.920  1.00  0.00            
ATOM     11  O5  BCD     1      16.270  17.610  22.280  1.00  0.00            
ATOM     12  H1  BCD     1      18.030  15.930  18.090  1.00  0.00            
ATOM     13  H2  BCD     1      16.030  17.150  17.800  1.00  0.00            
ATOM     14  H3  BCD     1      16.620  18.180  15.760  1.00  0.00            
ATOM     15  H4  BCD     1      17.370  19.910  17.990  1.00  0.00            
ATOM     16  H5  BCD     1      15.550  20.440  17.140  1.00  0.00            
ATOM     17  H6  BCD     1      15.550  18.680  20.080  1.00  0.00            
ATOM     18  H7  BCD     1      18.560  18.820  20.290  1.00  0.00            
ATOM     19  H8  BCD     1      18.330  17.320  22.120  1.00  0.00            
ATOM     20  H9  BCD     1      17.810  18.940  22.510  1.00  0.00            
ATOM     21  H10 BCD     1      15.960  16.880  21.740  1.00  0.00            
ATOM     22  C7  BCD     1      23.210  16.370  18.630  1.00  0.00            
ATOM     23  O6  BCD     1      23.340  17.400  19.580  1.00  0.00            
ATOM     24  C8  BCD     1      22.900  16.830  17.250  1.00  0.00            
ATOM     25  O7  BCD     1      23.930  17.750  16.910  1.00  0.00            
ATOM     26  C9  BCD     1      21.520  17.520  17.220  1.00  0.00            
ATOM     27  O8  BCD     1      21.180  17.890  15.920  1.00  0.00            
ATOM     28  C10 BCD     1      20.480  16.650  17.900  1.00  0.00            
ATOM     29  C11 BCD     1      20.990  16.050  19.180  1.00  0.00            
ATOM     30  O9  BCD     1      22.230  15.510  19.070  1.00  0.00            
ATOM     31  C12 BCD     1      20.160  14.870  19.610  1.00  0.00            
ATOM     32  O10 BCD     1      19.600  14.180  18.440  1.00  0.00            
ATOM     33  H11 BCD     1      24.170  15.840  18.560  1.00  0.00            
ATOM     34  H12 BCD     1      22.980  15.980  16.550  1.00  0.00            
ATOM     35  H13 BCD     1      23.820  18.570  17.400  1.00  0.00            
ATOM     36  H14 BCD     1      21.590  18.420  17.860  1.00  0.00            
ATOM     37  H15 BCD     1      21.250  17.130  15.340  1.00  0.00            
ATOM     38  H16 BCD     1      20.100  15.940  17.140  1.00  0.00            
ATOM     39  H17 BCD     1      20.980  16.860  19.920  1.00  0.00            
ATOM     40  H18 BCD     1      20.750  14.110  20.150  1.00  0.00            
ATOM     41  H19 BCD     1      19.360  15.230  20.270  1.00  0.00            
ATOM     42  H20 BCD     1      19.250  13.320  18.690  1.00  0.00            
ATOM     43  C13 BCD     1      26.090  19.290  21.920  1.00  0.00            
ATOM     44  O11 BCD     1      24.970  19.550  22.760  1.00  0.00            
ATOM     45  C14 BCD     1      25.850  19.990  20.550  1.00  0.00            
ATOM     46  O12 BCD     1      25.720  21.370  20.740  1.00  0.00            
ATOM     47  C15 BCD     1      24.700  19.450  19.860  1.00  0.00            
ATOM     48  O13 BCD     1      24.690  20.070  18.510  1.00  0.00            
ATOM     49  C16 BCD     1      24.650  17.890  19.800  1.00  0.00            
ATOM     50  C17 BCD     1      25.160  17.270  21.120  1.00  0.00            
ATOM     51  O14 BCD     1      26.250  17.940  21.660  1.00  0.00            
ATOM     52  C18 BCD     1      25.570  15.810  20.910  1.00  0.00            
ATOM     53  O15 BCD     1      26.480  15.640  19.870  1.00  0.00            
ATOM     54  H21 BCD     1      27.060  19.640  22.320  1.00  0.00            
ATOM     55  H22 BCD     1      26.760  19.800  19.970  1.00  0.00            
ATOM     56  H23 BCD     1      26.150  21.760  19.970  1.00  0.00            
ATOM     57  H24 BCD     1      23.870  19.820  20.490  1.00  0.00            
ATOM     58  H25 BCD     1      24.620  21.010  18.680  1.00  0.00            
ATOM     59  H26 BCD     1      25.280  17.500  18.990  1.00  0.00            
ATOM     60  H27 BCD     1      24.360  17.280  21.870  1.00  0.00            
ATOM     61  H28 BCD     1      25.930  15.400  21.860  1.00  0.00            
ATOM     62  H29 BCD     1      24.650  15.260  20.670  1.00  0.00            
ATOM     63  H30 BCD     1      26.730  14.720  19.980  1.00  0.00            
ATOM     64  C19 BCD     1      24.920  20.610  26.780  1.00  0.00            
ATOM     65  O16 BCD     1      23.610  21.090  26.580  1.00  0.00            
ATOM     66  C20 BCD     1      25.950  21.290  25.990  1.00  0.00            
ATOM     67  O17 BCD     1      26.050  22.620  26.400  1.00  0.00            
ATOM     68  C21 BCD     1      25.710  21.160  24.500  1.00  0.00            
ATOM     69  O18 BCD     1      26.890  21.590  23.830  1.00  0.00            
ATOM     70  C22 BCD     1      25.450  19.670  24.120  1.00  0.00            
ATOM     71  C23 BCD     1      24.540  18.910  25.130  1.00  0.00            
ATOM     72  O19 BCD     1      24.970  19.180  26.470  1.00  0.00            
ATOM     73  C24 BCD     1      24.620  17.420  24.880  1.00  0.00            
ATOM     74  O20 BCD     1      25.900  16.830  25.060  1.00  0.00            
ATOM     75  H31 BCD     1      25.140  20.710  27.850  1.00  0.00            
ATOM     76  H32 BCD     1      26.880  20.750  26.200  1.00  0.00            
ATOM     77  H33 BCD     1      26.980  22.890  26.420  1.00  0.00            
ATOM     78  H34 BCD     1      24.900  21.800  24.120  1.00  0.00            
ATOM     79  H35 BCD     1      26.660  22.010  23.000  1.00  0.00            
ATOM     80  H36 BCD     1      26.410  19.150  24.250  1.00  0.00            
ATOM     81  H37 BCD     1      23.500  19.240  24.990  1.00  0.00            
ATOM     82  H38 BCD     1      23.920  16.960  25.590  1.00  0.00            
ATOM     83  H39 BCD     1      24.090  17.270  23.930  1.00  0.00            
ATOM     84  H40 BCD     1      26.030  16.640  25.990  1.00  0.00            
ATOM     85  C25 BCD     1      20.470  23.300  28.010  1.00  0.00            
ATOM     86  O21 BCD     1      19.640  22.740  26.940  1.00  0.00            
ATOM     87  C26 BCD     1      21.650  24.130  27.430  1.00  0.00            
ATOM     88  O22 BCD     1      21.120  25.120  26.590  1.00  0.00            
ATOM     89  C27 BCD     1      22.550  23.170  26.640  1.00  0.00            
ATOM     90  O23 BCD     1      23.680  24.030  26.200  1.00  0.00            
ATOM     91  C28 BCD     1      23.030  22.000  27.550  1.00  0.00            
ATOM     92  C29 BCD     1      21.920  21.330  28.310  1.00  0.00            
ATOM     93  O24 BCD     1      21.020  22.230  28.900  1.00  0.00            
ATOM     94  C30 BCD     1      22.440  20.470  29.490  1.00  0.00            
ATOM     95  O25 BCD     1      23.260  21.150  30.470  1.00  0.00            
ATOM     96  H41 BCD     1      19.790  23.920  28.610  1.00  0.00            
ATOM     97  H42 BCD     1      22.130  24.590  28.310  1.00  0.00            
ATOM     98  H43 BCD     1      21.830  25.240  25.960  1.00  0.00            
ATOM     99  H44 BCD     1      22.020  22.850  25.730  1.00  0.00            
ATOM    100  H45 BCD     1      24.480  23.520  26.060  1.00  0.00            
ATOM    101  H46 BCD     1      23.850  22.360  28.180  1.00  0.00            
ATOM    102  H47 BCD     1      21.320  20.730  27.610  1.00  0.00            
ATOM    103  H48 BCD     1      21.580  20.060  30.030  1.00  0.00            
ATOM    104  H49 BCD     1      23.120  19.680  29.150  1.00  0.00            
ATOM    105  H50 BCD     1      23.540  20.530  31.140  1.00  0.00            
ATOM    106  C31 BCD     1      15.780  22.290  25.650  1.00  0.00            
ATOM    107  O26 BCD     1      16.440  21.870  24.420  1.00  0.00            
ATOM    108  C32 BCD     1      16.180  23.660  26.020  1.00  0.00            
ATOM    109  O27 BCD     1      15.650  24.520  24.980  1.00  0.00            
ATOM    110  C33 BCD     1      17.760  23.770  26.000  1.00  0.00            
ATOM    111  C34 BCD     1      18.210  22.860  27.100  1.00  0.00            
ATOM    112  C35 BCD     1      17.610  21.500  26.940  1.00  0.00            
ATOM    113  O28 BCD     1      16.190  21.510  26.800  1.00  0.00            
ATOM    114  C36 BCD     1      17.970  20.660  28.140  1.00  0.00            
ATOM    115  O29 BCD     1      17.630  21.260  29.420  1.00  0.00            
ATOM    116  O30 BCD     1      18.250  25.030  26.320  1.00  0.00            
ATOM    117  H51 BCD     1      14.710  22.070  25.640  1.00  0.00            
ATOM    118  H52 BCD     1      15.680  23.900  26.970  1.00  0.00            
ATOM    119  H53 BCD     1      16.220  24.400  24.220  1.00  0.00            
ATOM    120  H54 BCD     1      18.170  23.430  25.040  1.00  0.00            
ATOM    121  H55 BCD     1      19.210  25.020  26.290  1.00  0.00            
ATOM    122  H56 BCD     1      18.020  23.230  28.110  1.00  0.00            
ATOM    123  H57 BCD     1      17.960  21.010  26.030  1.00  0.00            
ATOM    124  H58 BCD     1      17.650  19.610  28.070  1.00  0.00            
ATOM    125  H59 BCD     1      19.060  20.570  28.080  1.00  0.00            
ATOM    126  H60 BCD     1      18.150  20.730  30.030  1.00  0.00            
ATOM    127  C37 BCD     1      15.330  21.090  20.510  1.00  0.00            
ATOM    128  O31 BCD     1      16.540  20.460  20.210  1.00  0.00            
ATOM    129  C38 BCD     1      15.640  22.500  20.780  1.00  0.00            
ATOM    130  O32 BCD     1      16.400  23.150  19.740  1.00  0.00            
ATOM    131  C39 BCD     1      16.450  22.500  22.080  1.00  0.00            
ATOM    132  O33 BCD     1      16.940  23.820  22.380  1.00  0.00            
ATOM    133  C40 BCD     1      15.610  21.910  23.240  1.00  0.00            
ATOM    134  C41 BCD     1      15.090  20.510  22.910  1.00  0.00            
ATOM    135  O34 BCD     1      14.610  20.410  21.560  1.00  0.00            
ATOM    136  C42 BCD     1      14.020  20.110  23.870  1.00  0.00            
ATOM    137  O35 BCD     1      12.760  20.790  23.550  1.00  0.00            
ATOM    138  H61 BCD     1      14.660  21.100  19.640  1.00  0.00            
ATOM    139  H62 BCD     1      14.670  23.000  20.920  1.00  0.00            
ATOM    140  H63 BCD     1      17.210  22.660  19.570  1.00  0.00            
ATOM    141  H64 BCD     1      17.230  21.740  21.930  1.00  0.00            
ATOM    142  H65 BCD     1      17.210  24.230  21.550  1.00  0.00            
ATOM    143  H66 BCD     1      14.780  22.600  23.420  1.00  0.00            
ATOM    144  H67 BCD     1      15.990  19.880  22.940  1.00  0.00            
ATOM    145  H68 BCD     1      13.830  19.030  23.780  1.00  0.00            
ATOM    146  H69 BCD     1      14.250  20.290  24.930  1.00  0.00            
ATOM    147  H70 BCD     1      12.190  20.590  24.300  1.00  0.00            
ATOM    148  O1  GE8     2      20.500  23.210  23.790  1.00  0.00            
ATOM    149  C1  GE8     2      20.540  22.260  23.040  1.00  0.00            
ATOM    150  C2  GE8     2      20.640  20.930  23.730  1.00  0.00            
ATOM    151  O2  GE8     2      20.530  20.830  25.090  1.00  0.00            
ATOM    152  C3  GE8     2      20.700  19.850  22.840  1.00  0.00            
ATOM    153  C4  GE8     2      21.010  18.530  23.340  1.00  0.00            
ATOM    154  C5  GE8     2      20.300  18.000  24.460  1.00  0.00            
ATOM    155  C6  GE8     2      20.440  16.680  24.800  1.00  0.00            
ATOM    156  C7  GE8     2      21.130  15.810  24.000  1.00  0.00            
ATOM    157  O3  GE8     2      21.270  14.530  24.400  1.00  0.00            
ATOM    158  C8  GE8     2      21.880  16.260  22.950  1.00  0.00            
ATOM    159  C9  GE8     2      21.760  17.610  22.500  1.00  0.00            
ATOM    160  O4  GE8     2      20.460  19.980  21.470  1.00  0.00            
ATOM    161  C10 GE8     2      20.230  21.190  20.900  1.00  0.00            
ATOM    162  C11 GE8     2      20.070  21.290  19.530  1.00  0.00            
ATOM    163  C12 GE8     2      19.860  22.510  18.970  1.00  0.00            
ATOM    164  O5  GE8     2      19.750  22.660  17.660  1.00  0.00            
ATOM    165  C13 GE8     2      19.930  23.650  19.730  1.00  0.00            
ATOM    166  C14 GE8     2      20.270  23.610  21.060  1.00  0.00            
ATOM    167  O6  GE8     2      20.300  24.730  21.720  1.00  0.00            
ATOM    168  C15 GE8     2      20.300  22.390  21.630  1.00  0.00            
ATOM    169  H1  GE8     2      20.660  21.740  25.400  1.00  0.00            
ATOM    170  H2  GE8     2      19.640  18.680  24.990  1.00  0.00            
ATOM    171  H3  GE8     2      19.910  16.200  25.620  1.00  0.00            
ATOM    172  H4  GE8     2      20.600  14.420  25.100  1.00  0.00            
ATOM    173  H5  GE8     2      22.390  15.590  22.270  1.00  0.00            
ATOM    174  H6  GE8     2      22.200  18.000  21.580  1.00  0.00            
ATOM    175  H7  GE8     2      20.190  20.400  18.930  1.00  0.00            
ATOM    176  H8  GE8     2      19.730  21.750  17.320  1.00  0.00            
ATOM    177  H9  GE8     2      19.590  24.620  19.380  1.00  0.00            
ATOM    178  H10 GE8     2      20.490  24.350  22.590  1.00  0.00            
TER
ENDMDL
MODEL        1
ATOM      1  C1  BCD     1      15.130  27.360  21.350  1.00  0.00            
ATOM      2  O1  BCD     1      14.430  28.610  21.360  1.00  0.00            
ATOM      3  C2  BCD     1      15.610  27.190  22.770  1.00  0.00            
ATOM      4  O2  BCD     1      14.530  27.110  23.710  1.00  0.00            
ATOM      5  C3  BCD     1      16.560  28.250  23.090  1.00  0.00            
ATOM      6  O3  BCD     1      16.910  28.120  24.480  1.00  0.00            
ATOM      7  C4  BCD     1      17.730  28.340  22.200  1.00  0.00            
ATOM      8  C5  BCD     1      17.250  28.450  20.670  1.00  0.00            
ATOM      9  O4  BCD     1      16.290  27.380  20.440  1.00  0.00            
ATOM     10  C6  BCD     1      18.380  28.280  19.700  1.00  0.00            
ATOM     11  O5  BCD     1      19.060  27.010  19.920  1.00  0.00            
ATOM     12  H1  BCD     1      14.390  26.580  21.140  1.00  0.00            
ATOM     13  H2  BCD     1      16.150  26.230  22.770  1.00  0.00            
ATOM     14  H3  BCD     1      15.010  27.260  24.520  1.00  0.00            
ATOM     15  H4  BCD     1      16.060  29.210  22.930  1.00  0.00            
ATOM     16  H5  BCD     1      16.750  28.920  24.980  1.00  0.00            
ATOM     17  H6  BCD     1      18.410  27.500  22.410  1.00  0.00            
ATOM     18  H7  BCD     1      16.690  29.380  20.510  1.00  0.00            
ATOM     19  H8  BCD     1      17.910  28.250  18.710  1.00  0.00            
ATOM     20  H9  BCD     1      19.040  29.150  19.760  1.00  0.00            
ATOM     21  H10 BCD     1      18.520  26.290  19.560  1.00  0.00            
ATOM     22  C7  BCD     1      10.790  30.300  20.330  1.00  0.00            
ATOM     23  O6  BCD     1      11.030  31.240  21.370  1.00  0.00            
ATOM     24  C8  BCD     1      10.800  28.860  20.940  1.00  0.00            
ATOM     25  O7  BCD     1       9.700  28.680  21.770  1.00  0.00            
ATOM     26  C9  BCD     1      12.130  28.590  21.690  1.00  0.00            
ATOM     27  O8  BCD     1      11.980  27.380  22.350  1.00  0.00            
ATOM     28  C10 BCD     1      13.200  28.710  20.720  1.00  0.00            
ATOM     29  C11 BCD     1      13.150  30.100  19.980  1.00  0.00            
ATOM     30  O9  BCD     1      11.850  30.240  19.380  1.00  0.00            
ATOM     31  C12 BCD     1      14.210  30.180  18.930  1.00  0.00            
ATOM     32  O10 BCD     1      14.260  29.010  18.080  1.00  0.00            
ATOM     33  H11 BCD     1       9.930  30.490  19.680  1.00  0.00            
ATOM     34  H12 BCD     1      10.600  28.200  20.090  1.00  0.00            
ATOM     35  H13 BCD     1       9.850  27.800  22.130  1.00  0.00            
ATOM     36  H14 BCD     1      12.210  29.340  22.500  1.00  0.00            
ATOM     37  H15 BCD     1      12.730  27.290  22.950  1.00  0.00            
ATOM     38  H16 BCD     1      13.150  27.930  19.940  1.00  0.00            
ATOM     39  H17 BCD     1      13.320  30.930  20.670  1.00  0.00            
ATOM     40  H18 BCD     1      13.980  31.060  18.310  1.00  0.00            
ATOM     41  H19 BCD     1      15.130  30.410  19.480  1.00  0.00            
ATOM     42  H20 BCD     1      15.050  29.160  17.560  1.00  0.00            
ATOM     43  C13 BCD     1       9.470  34.790  22.980  1.00  0.00            
ATOM     44  O11 BCD     1      10.660  35.240  23.620  1.00  0.00            
ATOM     45  C14 BCD     1       8.920  33.490  23.600  1.00  0.00            
ATOM     46  O12 BCD     1       8.950  33.520  25.040  1.00  0.00            
ATOM     47  C15 BCD     1       9.850  32.410  23.110  1.00  0.00            
ATOM     48  O13 BCD     1       9.600  31.070  23.690  1.00  0.00            
ATOM     49  C16 BCD     1      10.010  32.300  21.640  1.00  0.00            
ATOM     50  C17 BCD     1      10.450  33.610  21.060  1.00  0.00            
ATOM     51  O14 BCD     1       9.590  34.650  21.610  1.00  0.00            
ATOM     52  C18 BCD     1      10.370  33.670  19.570  1.00  0.00            
ATOM     53  O15 BCD     1       9.010  33.550  18.930  1.00  0.00            
ATOM     54  H21 BCD     1       8.610  35.440  23.180  1.00  0.00            
ATOM     55  H22 BCD     1       7.910  33.190  23.300  1.00  0.00            
ATOM     56  H23 BCD     1       8.820  32.620  25.360  1.00  0.00            
ATOM     57  H24 BCD     1      10.810  32.730  23.530  1.00  0.00            
ATOM     58  H25 BCD     1       9.690  30.380  23.040  1.00  0.00            
ATOM     59  H26 BCD     1       9.070  31.940  21.190  1.00  0.00            
ATOM     60  H27 BCD     1      11.460  33.830  21.420  1.00  0.00            
ATOM     61  H28 BCD     1      10.790  34.630  19.280  1.00  0.00            
ATOM     62  H29 BCD     1      11.040  32.890  19.200  1.00  0.00            
ATOM     63  H30 BCD     1       9.180  33.640  17.990  1.00  0.00            
ATOM     64  C19 BCD     1      12.590  38.660  24.740  1.00  0.00            
ATOM     65  O16 BCD     1      13.660  37.780  25.180  1.00  0.00            
ATOM     66  C20 BCD     1      11.240  38.390  25.460  1.00  0.00            
ATOM     67  O17 BCD     1      11.380  38.720  26.870  1.00  0.00            
ATOM     68  C21 BCD     1      10.820  36.970  25.240  1.00  0.00            
ATOM     69  O18 BCD     1       9.480  36.530  25.720  1.00  0.00            
ATOM     70  C22 BCD     1      10.840  36.710  23.660  1.00  0.00            
ATOM     71  C23 BCD     1      12.090  37.150  22.950  1.00  0.00            
ATOM     72  O19 BCD     1      12.250  38.520  23.360  1.00  0.00            
ATOM     73  C24 BCD     1      12.150  37.070  21.460  1.00  0.00            
ATOM     74  O20 BCD     1      13.470  37.430  20.930  1.00  0.00            
ATOM     75  H31 BCD     1      12.980  39.690  24.830  1.00  0.00            
ATOM     76  H32 BCD     1      10.430  38.990  25.040  1.00  0.00            
ATOM     77  H33 BCD     1      12.060  38.190  27.290  1.00  0.00            
ATOM     78  H34 BCD     1      11.580  36.450  25.830  1.00  0.00            
ATOM     79  H35 BCD     1       9.510  35.590  25.520  1.00  0.00            
ATOM     80  H36 BCD     1       9.990  37.280  23.280  1.00  0.00            
ATOM     81  H37 BCD     1      13.000  36.580  23.190  1.00  0.00            
ATOM     82  H38 BCD     1      11.850  36.060  21.160  1.00  0.00            
ATOM     83  H39 BCD     1      11.410  37.770  21.040  1.00  0.00            
ATOM     84  H40 BCD     1      13.310  37.230  20.000  1.00  0.00            
ATOM     85  C25 BCD     1      17.370  37.590  27.160  1.00  0.00            
ATOM     86  O21 BCD     1      17.430  36.340  26.590  1.00  0.00            
ATOM     87  C26 BCD     1      16.140  37.580  28.070  1.00  0.00            
ATOM     88  O22 BCD     1      16.200  36.610  29.180  1.00  0.00            
ATOM     89  C27 BCD     1      14.810  37.350  27.300  1.00  0.00            
ATOM     90  O23 BCD     1      13.590  37.490  28.100  1.00  0.00            
ATOM     91  C28 BCD     1      14.670  38.310  26.090  1.00  0.00            
ATOM     92  C29 BCD     1      15.990  38.370  25.360  1.00  0.00            
ATOM     93  O24 BCD     1      17.180  38.560  26.190  1.00  0.00            
ATOM     94  C30 BCD     1      16.080  39.520  24.370  1.00  0.00            
ATOM     95  O25 BCD     1      16.020  40.770  24.950  1.00  0.00            
ATOM     96  H41 BCD     1      18.310  37.650  27.720  1.00  0.00            
ATOM     97  H42 BCD     1      16.110  38.560  28.570  1.00  0.00            
ATOM     98  H43 BCD     1      16.230  35.760  28.730  1.00  0.00            
ATOM     99  H44 BCD     1      14.820  36.350  26.840  1.00  0.00            
ATOM    100  H45 BCD     1      13.720  37.080  28.950  1.00  0.00            
ATOM    101  H46 BCD     1      14.470  39.370  26.310  1.00  0.00            
ATOM    102  H47 BCD     1      16.020  37.420  24.810  1.00  0.00            
ATOM    103  H48 BCD     1      16.950  39.340  23.740  1.00  0.00            
ATOM    104  H49 BCD     1      15.230  39.480  23.680  1.00  0.00            
ATOM    105  H50 BCD     1      16.130  41.410  24.240  1.00  0.00            
ATOM    106  C31 BCD     1      19.610  32.780  27.000  1.00  0.00            
ATOM    107  O26 BCD     1      19.110  32.340  25.680  1.00  0.00            
ATOM    108  C32 BCD     1      18.400  33.040  27.920  1.00  0.00            
ATOM    109  O27 BCD     1      17.610  31.830  27.990  1.00  0.00            
ATOM    110  C33 BCD     1      17.520  34.070  27.350  1.00  0.00            
ATOM    111  C34 BCD     1      18.340  35.400  27.140  1.00  0.00            
ATOM    112  C35 BCD     1      19.550  35.100  26.280  1.00  0.00            
ATOM    113  O28 BCD     1      20.330  34.070  26.920  1.00  0.00            
ATOM    114  C36 BCD     1      20.430  36.340  26.070  1.00  0.00            
ATOM    115  O29 BCD     1      21.060  36.690  27.290  1.00  0.00            
ATOM    116  O30 BCD     1      16.290  34.230  28.130  1.00  0.00            
ATOM    117  H51 BCD     1      20.230  32.020  27.470  1.00  0.00            
ATOM    118  H52 BCD     1      18.760  33.300  28.930  1.00  0.00            
ATOM    119  H53 BCD     1      18.080  31.180  28.530  1.00  0.00            
ATOM    120  H54 BCD     1      17.190  33.760  26.360  1.00  0.00            
ATOM    121  H55 BCD     1      15.800  33.400  28.140  1.00  0.00            
ATOM    122  H56 BCD     1      18.640  35.750  28.130  1.00  0.00            
ATOM    123  H57 BCD     1      19.250  34.660  25.320  1.00  0.00            
ATOM    124  H58 BCD     1      21.270  36.200  25.370  1.00  0.00            
ATOM    125  H59 BCD     1      19.830  37.220  25.830  1.00  0.00            
ATOM    126  H60 BCD     1      21.720  36.010  27.470  1.00  0.00            
ATOM    127  C37 BCD     1      19.750  29.740  22.560  1.00  0.00            
ATOM    128  O31 BCD     1      18.310  29.620  22.600  1.00  0.00            
ATOM    129  C38 BCD     1      20.450  29.330  23.880  1.00  0.00            
ATOM    130  O32 BCD     1      20.500  27.930  24.050  1.00  0.00            
ATOM    131  C39 BCD     1      19.820  30.120  25.090  1.00  0.00            
ATOM    132  O33 BCD     1      20.350  29.700  26.340  1.00  0.00            
ATOM    133  C40 BCD     1      20.050  31.620  24.880  1.00  0.00            
ATOM    134  C41 BCD     1      19.700  31.990  23.440  1.00  0.00            
ATOM    135  O34 BCD     1      20.150  31.070  22.400  1.00  0.00            
ATOM    136  C42 BCD     1      20.460  33.240  23.050  1.00  0.00            
ATOM    137  O35 BCD     1      19.930  33.760  21.860  1.00  0.00            
ATOM    138  H61 BCD     1      20.150  29.070  21.800  1.00  0.00            
ATOM    139  H62 BCD     1      21.490  29.680  23.850  1.00  0.00            
ATOM    140  H63 BCD     1      21.050  27.780  24.820  1.00  0.00            
ATOM    141  H64 BCD     1      18.760  29.830  25.140  1.00  0.00            
ATOM    142  H65 BCD     1      19.760  29.030  26.710  1.00  0.00            
ATOM    143  H66 BCD     1      21.060  31.840  25.240  1.00  0.00            
ATOM    144  H67 BCD     1      18.610  32.090  23.370  1.00  0.00            
ATOM    145  H68 BCD     1      20.450  33.970  23.870  1.00  0.00            
ATOM    146  H69 BCD     1      21.520  33.050  22.870  1.00  0.00            
ATOM    147  H70 BCD     1      19.190  34.280  22.200  1.00  0.00            
ATOM    148  O1  GE8     2      13.060  34.570  25.950  1.00  0.00            
ATOM    149  C1  GE8     2      13.280  33.660  25.180  1.00  0.00            
ATOM    150  C2  GE8     2      14.220  33.860  24.100  1.00  0.00            
ATOM    151  O2  GE8     2      14.650  35.120  23.970  1.00  0.00            
ATOM    152  C3  GE8     2      14.470  32.810  23.210  1.00  0.00            
ATOM    153  C4  GE8     2      15.310  32.920  22.010  1.00  0.00            
ATOM    154  C5  GE8     2      16.270  31.910  21.680  1.00  0.00            
ATOM    155  C6  GE8     2      17.190  32.090  20.620  1.00  0.00            
ATOM    156  C7  GE8     2      17.010  33.210  19.730  1.00  0.00            
ATOM    157  O3  GE8     2      17.870  33.400  18.700  1.00  0.00            
ATOM    158  C8  GE8     2      16.000  34.120  19.950  1.00  0.00            
ATOM    159  C9  GE8     2      15.220  34.040  21.150  1.00  0.00            
ATOM    160  O4  GE8     2      13.920  31.560  23.410  1.00  0.00            
ATOM    161  C10 GE8     2      13.210  31.360  24.540  1.00  0.00            
ATOM    162  C11 GE8     2      12.830  30.090  24.810  1.00  0.00            
ATOM    163  C12 GE8     2      11.850  29.890  25.740  1.00  0.00            
ATOM    164  O5  GE8     2      11.520  28.670  26.110  1.00  0.00            
ATOM    165  C13 GE8     2      11.360  30.900  26.520  1.00  0.00            
ATOM    166  C14 GE8     2      11.780  32.150  26.300  1.00  0.00            
ATOM    167  O6  GE8     2      11.330  33.080  27.120  1.00  0.00            
ATOM    168  C15 GE8     2      12.720  32.390  25.350  1.00  0.00            
ATOM    169  H1  GE8     2      14.280  35.680  24.680  1.00  0.00            
ATOM    170  H2  GE8     2      16.490  31.060  22.320  1.00  0.00            
ATOM    171  H3  GE8     2      17.990  31.360  20.530  1.00  0.00            
ATOM    172  H4  GE8     2      17.750  32.670  18.060  1.00  0.00            
ATOM    173  H5  GE8     2      15.790  34.900  19.220  1.00  0.00            
ATOM    174  H6  GE8     2      14.390  34.720  21.270  1.00  0.00            
ATOM    175  H7  GE8     2      13.200  29.250  24.240  1.00  0.00            
ATOM    176  H8  GE8     2      11.020  28.760  26.940  1.00  0.00            
ATOM    177  H9  GE8     2      10.550  30.770  27.230  1.00  0.00            
ATOM    178  H10 GE8     2      11.630  33.940  26.790  1.00  0.00            
TER
ENDMDL
MODEL        1
ATOM      1  C1  BCD     1      19.350  23.760  25.590  1.00  0.00            
ATOM      2  O1  BCD     1      20.260  22.690  25.280  1.00  0.00            
ATOM      3  C2  BCD     1      19.130  24.590  24.420  1.00  0.00            
ATOM      4  O2  BCD     1      18.780  23.730  23.290  1.00  0.00            
ATOM      5  C3  BCD     1      20.320  25.490  24.100  1.00  0.00            
ATOM      6  O3  BCD     1      20.010  26.310  22.930  1.00  0.00            
ATOM      7  C4  BCD     1      20.620  26.310  25.370  1.00  0.00            
ATOM      8  C5  BCD     1      20.880  25.340  26.550  1.00  0.00            
ATOM      9  O4  BCD     1      19.660  24.570  26.640  1.00  0.00            
ATOM     10  C6  BCD     1      21.250  26.100  27.820  1.00  0.00            
ATOM     11  O5  BCD     1      20.120  26.690  28.360  1.00  0.00            
ATOM     12  H1  BCD     1      18.400  23.290  25.840  1.00  0.00            
ATOM     13  H2  BCD     1      18.220  25.190  24.560  1.00  0.00            
ATOM     14  H3  BCD     1      18.900  24.270  22.500  1.00  0.00            
ATOM     15  H4  BCD     1      21.180  24.850  23.820  1.00  0.00            
ATOM     16  H5  BCD     1      20.740  26.930  22.880  1.00  0.00            
ATOM     17  H6  BCD     1      19.750  26.960  25.510  1.00  0.00            
ATOM     18  H7  BCD     1      21.700  24.610  26.430  1.00  0.00            
ATOM     19  H8  BCD     1      21.750  25.410  28.510  1.00  0.00            
ATOM     20  H9  BCD     1      21.890  26.960  27.590  1.00  0.00            
ATOM     21  H10 BCD     1      20.370  27.410  28.950  1.00  0.00            
ATOM     22  C7  BCD     1      20.960  18.680  24.910  1.00  0.00            
ATOM     23  O6  BCD     1      22.220  18.980  24.420  1.00  0.00            
ATOM     24  C8  BCD     1      19.790  19.150  24.000  1.00  0.00            
ATOM     25  O7  BCD     1      19.850  18.600  22.730  1.00  0.00            
ATOM     26  C9  BCD     1      19.880  20.690  23.950  1.00  0.00            
ATOM     27  O8  BCD     1      18.670  21.060  23.300  1.00  0.00            
ATOM     28  C10 BCD     1      19.900  21.330  25.320  1.00  0.00            
ATOM     29  C11 BCD     1      20.920  20.650  26.200  1.00  0.00            
ATOM     30  O9  BCD     1      20.840  19.250  26.160  1.00  0.00            
ATOM     31  C12 BCD     1      20.820  20.990  27.690  1.00  0.00            
ATOM     32  O10 BCD     1      19.570  20.720  28.160  1.00  0.00            
ATOM     33  H11 BCD     1      20.790  17.610  25.060  1.00  0.00            
ATOM     34  H12 BCD     1      18.820  19.000  24.490  1.00  0.00            
ATOM     35  H13 BCD     1      19.140  18.950  22.190  1.00  0.00            
ATOM     36  H14 BCD     1      20.730  20.920  23.300  1.00  0.00            
ATOM     37  H15 BCD     1      18.600  22.010  23.190  1.00  0.00            
ATOM     38  H16 BCD     1      18.870  21.140  25.670  1.00  0.00            
ATOM     39  H17 BCD     1      21.870  21.040  25.790  1.00  0.00            
ATOM     40  H18 BCD     1      21.440  20.300  28.270  1.00  0.00            
ATOM     41  H19 BCD     1      21.100  22.050  27.800  1.00  0.00            
ATOM     42  H20 BCD     1      19.250  19.940  27.700  1.00  0.00            
ATOM     43  C13 BCD     1      25.820  17.330  23.260  1.00  0.00            
ATOM     44  O11 BCD     1      26.350  18.690  23.410  1.00  0.00            
ATOM     45  C14 BCD     1      24.770  17.370  22.150  1.00  0.00            
ATOM     46  O12 BCD     1      25.320  17.830  20.920  1.00  0.00            
ATOM     47  C15 BCD     1      23.620  18.280  22.560  1.00  0.00            
ATOM     48  O13 BCD     1      22.540  18.320  21.680  1.00  0.00            
ATOM     49  C16 BCD     1      23.110  17.950  23.940  1.00  0.00            
ATOM     50  C17 BCD     1      24.160  17.740  25.020  1.00  0.00            
ATOM     51  O14 BCD     1      25.140  16.930  24.490  1.00  0.00            
ATOM     52  C18 BCD     1      23.680  17.040  26.270  1.00  0.00            
ATOM     53  O15 BCD     1      24.710  16.880  27.200  1.00  0.00            
ATOM     54  H21 BCD     1      26.630  16.650  22.980  1.00  0.00            
ATOM     55  H22 BCD     1      24.380  16.370  21.910  1.00  0.00            
ATOM     56  H23 BCD     1      24.660  17.640  20.250  1.00  0.00            
ATOM     57  H24 BCD     1      23.990  19.300  22.740  1.00  0.00            
ATOM     58  H25 BCD     1      21.770  18.640  22.150  1.00  0.00            
ATOM     59  H26 BCD     1      22.560  17.000  23.850  1.00  0.00            
ATOM     60  H27 BCD     1      24.580  18.680  25.400  1.00  0.00            
ATOM     61  H28 BCD     1      22.860  17.640  26.700  1.00  0.00            
ATOM     62  H29 BCD     1      23.160  16.100  26.050  1.00  0.00            
ATOM     63  H30 BCD     1      25.450  16.340  26.900  1.00  0.00            
ATOM     64  C19 BCD     1      30.100  20.420  23.720  1.00  0.00            
ATOM     65  O16 BCD     1      29.480  21.770  23.800  1.00  0.00            
ATOM     66  C20 BCD     1      29.820  19.740  22.390  1.00  0.00            
ATOM     67  O17 BCD     1      30.360  20.540  21.280  1.00  0.00            
ATOM     68  C21 BCD     1      28.330  19.520  22.250  1.00  0.00            
ATOM     69  O18 BCD     1      28.060  18.960  20.970  1.00  0.00            
ATOM     70  C22 BCD     1      27.800  18.700  23.490  1.00  0.00            
ATOM     71  C23 BCD     1      28.310  19.370  24.770  1.00  0.00            
ATOM     72  O19 BCD     1      29.670  19.660  24.780  1.00  0.00            
ATOM     73  C24 BCD     1      28.160  18.570  26.020  1.00  0.00            
ATOM     74  O20 BCD     1      28.980  17.450  25.930  1.00  0.00            
ATOM     75  H31 BCD     1      31.190  20.580  23.750  1.00  0.00            
ATOM     76  H32 BCD     1      30.340  18.770  22.440  1.00  0.00            
ATOM     77  H33 BCD     1      29.830  20.360  20.500  1.00  0.00            
ATOM     78  H34 BCD     1      27.880  20.520  22.300  1.00  0.00            
ATOM     79  H35 BCD     1      27.120  18.780  20.880  1.00  0.00            
ATOM     80  H36 BCD     1      28.240  17.690  23.470  1.00  0.00            
ATOM     81  H37 BCD     1      27.620  20.230  24.810  1.00  0.00            
ATOM     82  H38 BCD     1      28.530  19.190  26.850  1.00  0.00            
ATOM     83  H39 BCD     1      27.110  18.340  26.230  1.00  0.00            
ATOM     84  H40 BCD     1      29.730  17.730  25.390  1.00  0.00            
ATOM     85  C25 BCD     1      30.410  25.680  24.540  1.00  0.00            
ATOM     86  O21 BCD     1      29.010  25.980  24.790  1.00  0.00            
ATOM     87  C26 BCD     1      30.740  25.200  23.110  1.00  0.00            
ATOM     88  O22 BCD     1      30.200  26.150  22.250  1.00  0.00            
ATOM     89  C27 BCD     1      30.130  23.890  22.840  1.00  0.00            
ATOM     90  O23 BCD     1      30.750  23.410  21.610  1.00  0.00            
ATOM     91  C28 BCD     1      30.400  22.910  23.920  1.00  0.00            
ATOM     92  C29 BCD     1      30.190  23.440  25.300  1.00  0.00            
ATOM     93  O24 BCD     1      30.800  24.710  25.410  1.00  0.00            
ATOM     94  C30 BCD     1      30.810  22.470  26.360  1.00  0.00            
ATOM     95  O25 BCD     1      32.180  22.130  26.150  1.00  0.00            
ATOM     96  H41 BCD     1      30.980  26.580  24.810  1.00  0.00            
ATOM     97  H42 BCD     1      31.830  25.180  23.000  1.00  0.00            
ATOM     98  H43 BCD     1      30.070  25.750  21.380  1.00  0.00            
ATOM     99  H44 BCD     1      29.070  23.980  22.550  1.00  0.00            
ATOM    100  H45 BCD     1      30.540  22.480  21.530  1.00  0.00            
ATOM    101  H46 BCD     1      31.410  22.500  23.840  1.00  0.00            
ATOM    102  H47 BCD     1      29.110  23.500  25.480  1.00  0.00            
ATOM    103  H48 BCD     1      30.830  23.060  27.280  1.00  0.00            
ATOM    104  H49 BCD     1      30.150  21.620  26.560  1.00  0.00            
ATOM    105  H50 BCD     1      32.390  21.570  26.900  1.00  0.00            
ATOM    106  C31 BCD     1      26.770  29.350  25.820  1.00  0.00            
ATOM    107  O26 BCD     1      25.710  28.940  24.920  1.00  0.00            
ATOM    108  C32 BCD     1      28.030  29.630  25.030  1.00  0.00            
ATOM    109  O27 BCD     1      27.890  30.630  23.970  1.00  0.00            
ATOM    110  C33 BCD     1      28.510  28.370  24.440  1.00  0.00            
ATOM    111  C34 BCD     1      28.730  27.260  25.490  1.00  0.00            
ATOM    112  C35 BCD     1      27.500  27.140  26.360  1.00  0.00            
ATOM    113  O28 BCD     1      27.030  28.410  26.880  1.00  0.00            
ATOM    114  C36 BCD     1      27.760  26.230  27.510  1.00  0.00            
ATOM    115  O29 BCD     1      28.800  26.680  28.430  1.00  0.00            
ATOM    116  O30 BCD     1      29.660  28.610  23.610  1.00  0.00            
ATOM    117  H51 BCD     1      26.370  30.210  26.360  1.00  0.00            
ATOM    118  H52 BCD     1      28.770  30.060  25.710  1.00  0.00            
ATOM    119  H53 BCD     1      28.740  30.770  23.550  1.00  0.00            
ATOM    120  H54 BCD     1      27.740  27.920  23.790  1.00  0.00            
ATOM    121  H55 BCD     1      29.820  27.780  23.170  1.00  0.00            
ATOM    122  H56 BCD     1      29.560  27.650  26.090  1.00  0.00            
ATOM    123  H57 BCD     1      26.670  26.760  25.760  1.00  0.00            
ATOM    124  H58 BCD     1      26.800  25.930  27.950  1.00  0.00            
ATOM    125  H59 BCD     1      28.060  25.240  27.160  1.00  0.00            
ATOM    126  H60 BCD     1      28.350  27.170  29.120  1.00  0.00            
ATOM    127  C37 BCD     1      21.630  28.540  25.370  1.00  0.00            
ATOM    128  O31 BCD     1      21.810  27.120  25.190  1.00  0.00            
ATOM    129  C38 BCD     1      22.050  29.120  24.080  1.00  0.00            
ATOM    130  O32 BCD     1      21.390  28.620  22.960  1.00  0.00            
ATOM    131  C39 BCD     1      23.590  28.960  23.890  1.00  0.00            
ATOM    132  O33 BCD     1      24.050  29.700  22.740  1.00  0.00            
ATOM    133  C40 BCD     1      24.410  29.450  25.140  1.00  0.00            
ATOM    134  C41 BCD     1      23.790  28.760  26.400  1.00  0.00            
ATOM    135  O34 BCD     1      22.380  29.060  26.430  1.00  0.00            
ATOM    136  C42 BCD     1      24.260  29.240  27.770  1.00  0.00            
ATOM    137  O35 BCD     1      24.380  30.650  27.840  1.00  0.00            
ATOM    138  H61 BCD     1      20.600  28.790  25.630  1.00  0.00            
ATOM    139  H62 BCD     1      21.930  30.210  24.090  1.00  0.00            
ATOM    140  H63 BCD     1      21.550  29.130  22.160  1.00  0.00            
ATOM    141  H64 BCD     1      23.770  27.890  23.720  1.00  0.00            
ATOM    142  H65 BCD     1      24.990  29.530  22.600  1.00  0.00            
ATOM    143  H66 BCD     1      24.390  30.550  25.130  1.00  0.00            
ATOM    144  H67 BCD     1      24.000  27.690  26.270  1.00  0.00            
ATOM    145  H68 BCD     1      23.600  28.940  28.600  1.00  0.00            
ATOM    146  H69 BCD     1      25.190  28.740  28.060  1.00  0.00            
ATOM    147  H70 BCD     1      24.830  30.870  28.660  1.00  0.00            
ATOM    148  O1  GE8     2      24.500  26.890  20.580  1.00  0.00            
ATOM    149  C1  GE8     2      23.930  25.930  21.150  1.00  0.00            
ATOM    150  C2  GE8     2      24.490  25.440  22.420  1.00  0.00            
ATOM    151  O2  GE8     2      25.550  26.120  22.990  1.00  0.00            
ATOM    152  C3  GE8     2      23.870  24.300  22.870  1.00  0.00            
ATOM    153  C4  GE8     2      24.080  23.760  24.230  1.00  0.00            
ATOM    154  C5  GE8     2      24.410  24.610  25.380  1.00  0.00            
ATOM    155  C6  GE8     2      24.680  24.090  26.620  1.00  0.00            
ATOM    156  C7  GE8     2      24.620  22.690  26.730  1.00  0.00            
ATOM    157  O3  GE8     2      24.910  22.210  27.970  1.00  0.00            
ATOM    158  C8  GE8     2      24.310  21.840  25.690  1.00  0.00            
ATOM    159  C9  GE8     2      23.980  22.330  24.390  1.00  0.00            
ATOM    160  O4  GE8     2      23.000  23.520  22.100  1.00  0.00            
ATOM    161  C10 GE8     2      22.350  24.140  21.060  1.00  0.00            
ATOM    162  C11 GE8     2      21.280  23.460  20.560  1.00  0.00            
ATOM    163  C12 GE8     2      20.380  24.250  19.830  1.00  0.00            
ATOM    164  O5  GE8     2      19.240  23.760  19.440  1.00  0.00            
ATOM    165  C13 GE8     2      20.700  25.490  19.360  1.00  0.00            
ATOM    166  C14 GE8     2      21.890  26.060  19.770  1.00  0.00            
ATOM    167  O6  GE8     2      22.230  27.290  19.250  1.00  0.00            
ATOM    168  C15 GE8     2      22.730  25.360  20.570  1.00  0.00            
ATOM    169  H1  GE8     2      25.800  26.840  22.380  1.00  0.00            
ATOM    170  H2  GE8     2      24.440  25.690  25.250  1.00  0.00            
ATOM    171  H3  GE8     2      24.990  24.740  27.430  1.00  0.00            
ATOM    172  H4  GE8     2      25.000  21.240  27.990  1.00  0.00            
ATOM    173  H5  GE8     2      24.190  20.770  25.770  1.00  0.00            
ATOM    174  H6  GE8     2      23.510  21.730  23.620  1.00  0.00            
ATOM    175  H7  GE8     2      21.070  22.480  20.980  1.00  0.00            
ATOM    176  H8  GE8     2      18.930  24.500  18.890  1.00  0.00            
ATOM    177  H9  GE8     2      20.060  26.130  18.750  1.00  0.00            
ATOM    178  H10 GE8     2      23.060  27.250  19.740  1.00  0.00            
TER
ENDMDL
MODEL        1
ATOM      1  C1  BCD     1      14.640  37.760  15.000  1.00  0.00            
ATOM      2  O1  BCD     1      14.380  37.140  16.250  1.00  0.00            
ATOM      3  C2  BCD     1      13.680  37.130  13.970  1.00  0.00            
ATOM      4  O2  BCD     1      12.330  37.360  14.320  1.00  0.00            
ATOM      5  C3  BCD     1      13.980  35.630  13.800  1.00  0.00            
ATOM      6  O3  BCD     1      13.310  35.120  12.620  1.00  0.00            
ATOM      7  C4  BCD     1      15.470  35.350  13.710  1.00  0.00            
ATOM      8  C5  BCD     1      16.320  36.150  14.670  1.00  0.00            
ATOM      9  O4  BCD     1      16.040  37.550  14.650  1.00  0.00            
ATOM     10  C6  BCD     1      17.860  35.920  14.530  1.00  0.00            
ATOM     11  O5  BCD     1      18.580  36.330  15.700  1.00  0.00            
ATOM     12  H1  BCD     1      14.370  38.820  14.960  1.00  0.00            
ATOM     13  H2  BCD     1      13.900  37.520  12.970  1.00  0.00            
ATOM     14  H3  BCD     1      12.360  37.920  15.090  1.00  0.00            
ATOM     15  H4  BCD     1      13.630  35.220  14.750  1.00  0.00            
ATOM     16  H5  BCD     1      12.420  34.880  12.870  1.00  0.00            
ATOM     17  H6  BCD     1      15.720  35.570  12.660  1.00  0.00            
ATOM     18  H7  BCD     1      16.040  35.790  15.660  1.00  0.00            
ATOM     19  H8  BCD     1      18.040  34.860  14.280  1.00  0.00            
ATOM     20  H9  BCD     1      18.260  36.520  13.700  1.00  0.00            
ATOM     21  H10 BCD     1      19.500  36.120  15.500  1.00  0.00            
ATOM     22  C7  BCD     1      14.340  38.170  20.230  1.00  0.00            
ATOM     23  O6  BCD     1      15.180  37.120  20.770  1.00  0.00            
ATOM     24  C8  BCD     1      13.110  37.550  19.570  1.00  0.00            
ATOM     25  O7  BCD     1      12.410  36.740  20.410  1.00  0.00            
ATOM     26  C9  BCD     1      13.430  36.840  18.300  1.00  0.00            
ATOM     27  O8  BCD     1      12.260  36.340  17.620  1.00  0.00            
ATOM     28  C10 BCD     1      14.150  37.870  17.450  1.00  0.00            
ATOM     29  C11 BCD     1      15.450  38.330  18.120  1.00  0.00            
ATOM     30  O9  BCD     1      15.030  38.990  19.330  1.00  0.00            
ATOM     31  C12 BCD     1      16.260  39.380  17.330  1.00  0.00            
ATOM     32  O10 BCD     1      15.460  40.540  16.990  1.00  0.00            
ATOM     33  H11 BCD     1      13.990  38.810  21.040  1.00  0.00            
ATOM     34  H12 BCD     1      12.410  38.370  19.380  1.00  0.00            
ATOM     35  H13 BCD     1      13.060  36.220  20.900  1.00  0.00            
ATOM     36  H14 BCD     1      14.160  36.020  18.440  1.00  0.00            
ATOM     37  H15 BCD     1      11.630  35.930  18.220  1.00  0.00            
ATOM     38  H16 BCD     1      13.510  38.750  17.310  1.00  0.00            
ATOM     39  H17 BCD     1      16.040  37.440  18.350  1.00  0.00            
ATOM     40  H18 BCD     1      17.020  39.760  18.020  1.00  0.00            
ATOM     41  H19 BCD     1      16.740  38.960  16.430  1.00  0.00            
ATOM     42  H20 BCD     1      15.930  41.260  17.420  1.00  0.00            
ATOM     43  C13 BCD     1      16.670  35.520  24.220  1.00  0.00            
ATOM     44  O11 BCD     1      16.610  34.210  23.650  1.00  0.00            
ATOM     45  C14 BCD     1      15.300  36.110  24.420  1.00  0.00            
ATOM     46  O12 BCD     1      14.500  35.220  25.150  1.00  0.00            
ATOM     47  C15 BCD     1      14.590  36.560  23.130  1.00  0.00            
ATOM     48  O13 BCD     1      13.540  37.520  23.340  1.00  0.00            
ATOM     49  C16 BCD     1      15.600  37.200  22.110  1.00  0.00            
ATOM     50  C17 BCD     1      17.020  36.620  22.060  1.00  0.00            
ATOM     51  O14 BCD     1      17.500  36.350  23.400  1.00  0.00            
ATOM     52  C18 BCD     1      17.950  37.520  21.380  1.00  0.00            
ATOM     53  O15 BCD     1      18.290  38.720  22.140  1.00  0.00            
ATOM     54  H21 BCD     1      17.100  35.520  25.230  1.00  0.00            
ATOM     55  H22 BCD     1      15.570  37.030  24.970  1.00  0.00            
ATOM     56  H23 BCD     1      14.530  34.320  24.800  1.00  0.00            
ATOM     57  H24 BCD     1      14.240  35.620  22.670  1.00  0.00            
ATOM     58  H25 BCD     1      13.240  37.530  24.250  1.00  0.00            
ATOM     59  H26 BCD     1      15.640  38.270  22.360  1.00  0.00            
ATOM     60  H27 BCD     1      17.120  35.710  21.450  1.00  0.00            
ATOM     61  H28 BCD     1      18.920  37.040  21.180  1.00  0.00            
ATOM     62  H29 BCD     1      17.580  37.830  20.400  1.00  0.00            
ATOM     63  H30 BCD     1      17.960  38.600  23.030  1.00  0.00            
ATOM     64  C19 BCD     1      17.670  30.330  24.500  1.00  0.00            
ATOM     65  O16 BCD     1      17.750  30.010  23.080  1.00  0.00            
ATOM     66  C20 BCD     1      16.210  30.720  24.730  1.00  0.00            
ATOM     67  O17 BCD     1      15.280  29.730  24.350  1.00  0.00            
ATOM     68  C21 BCD     1      15.880  32.070  24.170  1.00  0.00            
ATOM     69  O18 BCD     1      14.520  32.530  24.530  1.00  0.00            
ATOM     70  C22 BCD     1      16.960  33.060  24.510  1.00  0.00            
ATOM     71  C23 BCD     1      18.400  32.610  24.280  1.00  0.00            
ATOM     72  O19 BCD     1      18.480  31.360  25.010  1.00  0.00            
ATOM     73  C24 BCD     1      19.440  33.580  24.780  1.00  0.00            
ATOM     74  O20 BCD     1      20.680  32.930  24.770  1.00  0.00            
ATOM     75  H31 BCD     1      17.900  29.450  25.110  1.00  0.00            
ATOM     76  H32 BCD     1      16.200  30.880  25.810  1.00  0.00            
ATOM     77  H33 BCD     1      14.420  30.150  24.330  1.00  0.00            
ATOM     78  H34 BCD     1      15.890  31.830  23.100  1.00  0.00            
ATOM     79  H35 BCD     1      13.880  31.950  24.120  1.00  0.00            
ATOM     80  H36 BCD     1      16.740  33.360  25.550  1.00  0.00            
ATOM     81  H37 BCD     1      18.580  32.360  23.230  1.00  0.00            
ATOM     82  H38 BCD     1      19.470  34.460  24.130  1.00  0.00            
ATOM     83  H39 BCD     1      19.310  33.860  25.840  1.00  0.00            
ATOM     84  H40 BCD     1      21.170  33.270  24.010  1.00  0.00            
ATOM     85  C25 BCD     1      19.060  27.610  20.140  1.00  0.00            
ATOM     86  O21 BCD     1      18.760  28.770  19.240  1.00  0.00            
ATOM     87  C26 BCD     1      17.800  27.080  20.940  1.00  0.00            
ATOM     88  O22 BCD     1      16.790  26.730  20.010  1.00  0.00            
ATOM     89  C27 BCD     1      17.280  28.270  21.740  1.00  0.00            
ATOM     90  O23 BCD     1      16.080  27.950  22.570  1.00  0.00            
ATOM     91  C28 BCD     1      18.360  28.800  22.620  1.00  0.00            
ATOM     92  C29 BCD     1      19.730  29.090  21.890  1.00  0.00            
ATOM     93  O24 BCD     1      20.080  27.990  21.060  1.00  0.00            
ATOM     94  C30 BCD     1      20.740  29.600  22.880  1.00  0.00            
ATOM     95  O25 BCD     1      21.070  28.680  23.890  1.00  0.00            
ATOM     96  H41 BCD     1      19.510  26.820  19.530  1.00  0.00            
ATOM     97  H42 BCD     1      18.080  26.270  21.630  1.00  0.00            
ATOM     98  H43 BCD     1      15.970  26.530  20.460  1.00  0.00            
ATOM     99  H44 BCD     1      17.180  28.960  20.890  1.00  0.00            
ATOM    100  H45 BCD     1      15.880  28.670  23.170  1.00  0.00            
ATOM    101  H46 BCD     1      18.470  28.120  23.470  1.00  0.00            
ATOM    102  H47 BCD     1      19.430  29.940  21.270  1.00  0.00            
ATOM    103  H48 BCD     1      21.690  29.890  22.420  1.00  0.00            
ATOM    104  H49 BCD     1      20.280  30.500  23.290  1.00  0.00            
ATOM    105  H50 BCD     1      21.360  27.830  23.550  1.00  0.00            
ATOM    106  C31 BCD     1      18.970  29.490  15.140  1.00  0.00            
ATOM    107  O26 BCD     1      17.930  30.550  15.210  1.00  0.00            
ATOM    108  C32 BCD     1      18.440  28.140  15.560  1.00  0.00            
ATOM    109  O27 BCD     1      17.270  27.740  14.790  1.00  0.00            
ATOM    110  C33 BCD     1      18.050  28.100  17.050  1.00  0.00            
ATOM    111  C34 BCD     1      19.200  28.610  17.890  1.00  0.00            
ATOM    112  C35 BCD     1      19.760  29.900  17.350  1.00  0.00            
ATOM    113  O28 BCD     1      20.090  29.800  15.980  1.00  0.00            
ATOM    114  C36 BCD     1      20.960  30.370  18.090  1.00  0.00            
ATOM    115  O29 BCD     1      22.070  29.480  17.990  1.00  0.00            
ATOM    116  O30 BCD     1      17.650  26.860  17.530  1.00  0.00            
ATOM    117  H51 BCD     1      19.310  29.410  14.100  1.00  0.00            
ATOM    118  H52 BCD     1      19.220  27.370  15.420  1.00  0.00            
ATOM    119  H53 BCD     1      17.460  26.810  14.630  1.00  0.00            
ATOM    120  H54 BCD     1      17.280  28.880  17.120  1.00  0.00            
ATOM    121  H55 BCD     1      17.370  27.020  18.430  1.00  0.00            
ATOM    122  H56 BCD     1      20.040  27.900  17.790  1.00  0.00            
ATOM    123  H57 BCD     1      19.010  30.670  17.590  1.00  0.00            
ATOM    124  H58 BCD     1      21.310  31.320  17.670  1.00  0.00            
ATOM    125  H59 BCD     1      20.600  30.550  19.110  1.00  0.00            
ATOM    126  H60 BCD     1      22.830  29.900  18.390  1.00  0.00            
ATOM    127  C37 BCD     1      15.620  33.000  12.940  1.00  0.00            
ATOM    128  O31 BCD     1      15.610  33.910  14.020  1.00  0.00            
ATOM    129  C38 BCD     1      14.950  31.710  13.350  1.00  0.00            
ATOM    130  O32 BCD     1      13.640  32.060  13.890  1.00  0.00            
ATOM    131  C39 BCD     1      15.760  30.940  14.400  1.00  0.00            
ATOM    132  O33 BCD     1      15.220  29.620  14.540  1.00  0.00            
ATOM    133  C40 BCD     1      17.250  30.820  14.060  1.00  0.00            
ATOM    134  C41 BCD     1      17.830  32.080  13.410  1.00  0.00            
ATOM    135  O34 BCD     1      16.980  32.720  12.480  1.00  0.00            
ATOM    136  C42 BCD     1      19.190  31.900  12.770  1.00  0.00            
ATOM    137  O35 BCD     1      19.210  30.820  11.860  1.00  0.00            
ATOM    138  H61 BCD     1      15.040  33.390  12.100  1.00  0.00            
ATOM    139  H62 BCD     1      14.740  31.100  12.470  1.00  0.00            
ATOM    140  H63 BCD     1      13.490  32.940  14.240  1.00  0.00            
ATOM    141  H64 BCD     1      15.780  31.360  15.420  1.00  0.00            
ATOM    142  H65 BCD     1      15.910  29.010  14.820  1.00  0.00            
ATOM    143  H66 BCD     1      17.290  29.980  13.360  1.00  0.00            
ATOM    144  H67 BCD     1      18.060  32.810  14.190  1.00  0.00            
ATOM    145  H68 BCD     1      19.380  32.840  12.230  1.00  0.00            
ATOM    146  H69 BCD     1      19.920  31.820  13.580  1.00  0.00            
ATOM    147  H70 BCD     1      20.090  30.440  11.750  1.00  0.00            
ATOM    148  O1  GE8     2      13.680  33.290  16.620  1.00  0.00            
ATOM    149  C1  GE8     2      14.180  33.360  17.740  1.00  0.00            
ATOM    150  C2  GE8     2      15.660  33.400  17.970  1.00  0.00            
ATOM    151  O2  GE8     2      16.370  33.430  16.840  1.00  0.00            
ATOM    152  C3  GE8     2      16.240  33.520  19.230  1.00  0.00            
ATOM    153  C4  GE8     2      17.740  33.670  19.420  1.00  0.00            
ATOM    154  C5  GE8     2      18.440  32.940  20.360  1.00  0.00            
ATOM    155  C6  GE8     2      19.790  33.140  20.510  1.00  0.00            
ATOM    156  C7  GE8     2      20.500  34.050  19.720  1.00  0.00            
ATOM    157  O3  GE8     2      21.800  34.120  19.820  1.00  0.00            
ATOM    158  C8  GE8     2      19.820  34.810  18.780  1.00  0.00            
ATOM    159  C9  GE8     2      18.420  34.610  18.630  1.00  0.00            
ATOM    160  O4  GE8     2      15.480  33.510  20.370  1.00  0.00            
ATOM    161  C10 GE8     2      14.040  33.510  20.190  1.00  0.00            
ATOM    162  C11 GE8     2      13.310  33.750  21.300  1.00  0.00            
ATOM    163  C12 GE8     2      11.980  33.790  21.180  1.00  0.00            
ATOM    164  O5  GE8     2      11.340  34.150  22.290  1.00  0.00            
ATOM    165  C13 GE8     2      11.280  33.620  20.000  1.00  0.00            
ATOM    166  C14 GE8     2      12.020  33.450  18.910  1.00  0.00            
ATOM    167  O6  GE8     2      11.410  33.040  17.810  1.00  0.00            
ATOM    168  C15 GE8     2      13.400  33.440  18.920  1.00  0.00            
ATOM    169  H1  GE8     2      15.690  33.350  16.140  1.00  0.00            
ATOM    170  H2  GE8     2      17.940  32.320  21.090  1.00  0.00            
ATOM    171  H3  GE8     2      20.400  32.630  21.250  1.00  0.00            
ATOM    172  H4  GE8     2      22.050  34.030  20.760  1.00  0.00            
ATOM    173  H5  GE8     2      20.260  35.460  18.020  1.00  0.00            
ATOM    174  H6  GE8     2      17.880  35.200  17.900  1.00  0.00            
ATOM    175  H7  GE8     2      13.740  33.850  22.290  1.00  0.00            
ATOM    176  H8  GE8     2      10.370  34.130  22.170  1.00  0.00            
ATOM    177  H9  GE8     2      10.200  33.710  20.040  1.00  0.00            
ATOM    178  H10 GE8     2      12.160  32.870  17.220  1.00  0.00            
TER
ENDMDL
MODEL        1
ATOM      1  C1  BCD     1      20.370  13.840  27.720  1.00  0.00            
ATOM      2  O1  BCD     1      21.150  13.450  28.840  1.00  0.00            
ATOM      3  C2  BCD     1      20.720  12.920  26.550  1.00  0.00            
ATOM      4  O2  BCD     1      20.550  11.550  26.890  1.00  0.00            
ATOM      5  C3  BCD     1      22.070  13.150  25.990  1.00  0.00            
ATOM      6  O3  BCD     1      22.270  12.420  24.820  1.00  0.00            
ATOM      7  C4  BCD     1      22.420  14.630  25.860  1.00  0.00            
ATOM      8  C5  BCD     1      21.960  15.460  27.060  1.00  0.00            
ATOM      9  O4  BCD     1      20.610  15.200  27.400  1.00  0.00            
ATOM     10  C6  BCD     1      21.820  16.980  26.770  1.00  0.00            
ATOM     11  O5  BCD     1      21.310  17.280  25.440  1.00  0.00            
ATOM     12  H1  BCD     1      19.310  13.770  27.990  1.00  0.00            
ATOM     13  H2  BCD     1      20.030  13.120  25.730  1.00  0.00            
ATOM     14  H3  BCD     1      20.480  10.960  26.140  1.00  0.00            
ATOM     15  H4  BCD     1      22.840  12.720  26.660  1.00  0.00            
ATOM     16  H5  BCD     1      22.250  11.470  24.950  1.00  0.00            
ATOM     17  H6  BCD     1      21.940  15.120  25.010  1.00  0.00            
ATOM     18  H7  BCD     1      22.650  15.290  27.890  1.00  0.00            
ATOM     19  H8  BCD     1      21.240  17.530  27.520  1.00  0.00            
ATOM     20  H9  BCD     1      22.820  17.410  26.910  1.00  0.00            
ATOM     21  H10 BCD     1      21.780  18.080  25.200  1.00  0.00            
ATOM     22  C7  BCD     1      20.940  12.940  32.950  1.00  0.00            
ATOM     23  O6  BCD     1      22.290  12.410  33.160  1.00  0.00            
ATOM     24  C8  BCD     1      20.090  12.100  32.110  1.00  0.00            
ATOM     25  O7  BCD     1      20.070  10.760  32.630  1.00  0.00            
ATOM     26  C9  BCD     1      20.480  12.050  30.640  1.00  0.00            
ATOM     27  O8  BCD     1      19.610  11.250  29.770  1.00  0.00            
ATOM     28  C10 BCD     1      20.510  13.490  30.100  1.00  0.00            
ATOM     29  C11 BCD     1      21.380  14.410  31.050  1.00  0.00            
ATOM     30  O9  BCD     1      20.930  14.260  32.390  1.00  0.00            
ATOM     31  C12 BCD     1      21.180  15.880  30.780  1.00  0.00            
ATOM     32  O10 BCD     1      22.080  16.710  31.500  1.00  0.00            
ATOM     33  H11 BCD     1      20.320  12.930  33.850  1.00  0.00            
ATOM     34  H12 BCD     1      19.150  12.670  32.150  1.00  0.00            
ATOM     35  H13 BCD     1      20.650  10.360  31.970  1.00  0.00            
ATOM     36  H14 BCD     1      21.440  11.520  30.730  1.00  0.00            
ATOM     37  H15 BCD     1      20.040  11.210  28.910  1.00  0.00            
ATOM     38  H16 BCD     1      19.440  13.730  30.010  1.00  0.00            
ATOM     39  H17 BCD     1      22.440  14.110  31.070  1.00  0.00            
ATOM     40  H18 BCD     1      21.250  16.010  29.690  1.00  0.00            
ATOM     41  H19 BCD     1      20.150  16.200  30.990  1.00  0.00            
ATOM     42  H20 BCD     1      22.570  17.180  30.820  1.00  0.00            
ATOM     43  C13 BCD     1      25.600  12.510  35.740  1.00  0.00            
ATOM     44  O11 BCD     1      26.510  12.010  34.780  1.00  0.00            
ATOM     45  C14 BCD     1      24.420  11.600  36.150  1.00  0.00            
ATOM     46  O12 BCD     1      24.980  10.360  36.600  1.00  0.00            
ATOM     47  C15 BCD     1      23.330  11.430  35.090  1.00  0.00            
ATOM     48  O13 BCD     1      22.160  10.830  35.540  1.00  0.00            
ATOM     49  C16 BCD     1      22.960  12.790  34.380  1.00  0.00            
ATOM     50  C17 BCD     1      24.260  13.580  34.100  1.00  0.00            
ATOM     51  O14 BCD     1      25.140  13.780  35.260  1.00  0.00            
ATOM     52  C18 BCD     1      23.950  14.960  33.480  1.00  0.00            
ATOM     53  O15 BCD     1      22.730  15.440  33.980  1.00  0.00            
ATOM     54  H21 BCD     1      26.180  12.790  36.630  1.00  0.00            
ATOM     55  H22 BCD     1      24.000  12.140  37.020  1.00  0.00            
ATOM     56  H23 BCD     1      25.580  10.120  35.880  1.00  0.00            
ATOM     57  H24 BCD     1      23.680  10.740  34.300  1.00  0.00            
ATOM     58  H25 BCD     1      22.390   9.970  35.900  1.00  0.00            
ATOM     59  H26 BCD     1      22.230  13.300  35.020  1.00  0.00            
ATOM     60  H27 BCD     1      24.740  12.980  33.310  1.00  0.00            
ATOM     61  H28 BCD     1      24.680  15.720  33.800  1.00  0.00            
ATOM     62  H29 BCD     1      23.920  14.810  32.390  1.00  0.00            
ATOM     63  H30 BCD     1      22.080  15.550  33.270  1.00  0.00            
ATOM     64  C19 BCD     1      30.120  10.370  34.000  1.00  0.00            
ATOM     65  O16 BCD     1      29.810  10.910  32.710  1.00  0.00            
ATOM     66  C20 BCD     1      29.060   9.440  34.440  1.00  0.00            
ATOM     67  O17 BCD     1      29.120   8.380  33.390  1.00  0.00            
ATOM     68  C21 BCD     1      27.710  10.040  34.500  1.00  0.00            
ATOM     69  O18 BCD     1      26.680   9.050  34.870  1.00  0.00            
ATOM     70  C22 BCD     1      27.640  11.330  35.200  1.00  0.00            
ATOM     71  C23 BCD     1      28.860  12.190  34.840  1.00  0.00            
ATOM     72  O19 BCD     1      30.080  11.460  34.960  1.00  0.00            
ATOM     73  C24 BCD     1      29.070  13.520  35.540  1.00  0.00            
ATOM     74  O20 BCD     1      29.010  13.340  36.930  1.00  0.00            
ATOM     75  H31 BCD     1      31.130   9.960  33.970  1.00  0.00            
ATOM     76  H32 BCD     1      29.320   9.060  35.430  1.00  0.00            
ATOM     77  H33 BCD     1      30.000   8.020  33.320  1.00  0.00            
ATOM     78  H34 BCD     1      27.430  10.230  33.460  1.00  0.00            
ATOM     79  H35 BCD     1      26.700   8.230  34.370  1.00  0.00            
ATOM     80  H36 BCD     1      27.490  11.160  36.270  1.00  0.00            
ATOM     81  H37 BCD     1      28.800  12.560  33.800  1.00  0.00            
ATOM     82  H38 BCD     1      30.060  13.830  35.160  1.00  0.00            
ATOM     83  H39 BCD     1      28.280  14.210  35.220  1.00  0.00            
ATOM     84  H40 BCD     1      29.470  12.530  37.160  1.00  0.00            
ATOM     85  C25 BCD     1      31.340  11.710  28.990  1.00  0.00            
ATOM     86  O21 BCD     1      30.210  12.460  28.540  1.00  0.00            
ATOM     87  C26 BCD     1      30.960  10.270  29.270  1.00  0.00            
ATOM     88  O22 BCD     1      30.390   9.690  28.100  1.00  0.00            
ATOM     89  C27 BCD     1      30.060  10.280  30.450  1.00  0.00            
ATOM     90  O23 BCD     1      29.750   8.860  30.780  1.00  0.00            
ATOM     91  C28 BCD     1      30.780  10.860  31.660  1.00  0.00            
ATOM     92  C29 BCD     1      31.220  12.320  31.300  1.00  0.00            
ATOM     93  O24 BCD     1      31.920  12.290  30.120  1.00  0.00            
ATOM     94  C30 BCD     1      32.110  13.080  32.320  1.00  0.00            
ATOM     95  O25 BCD     1      33.370  12.450  32.350  1.00  0.00            
ATOM     96  H41 BCD     1      32.110  11.720  28.210  1.00  0.00            
ATOM     97  H42 BCD     1      31.880   9.730  29.540  1.00  0.00            
ATOM     98  H43 BCD     1      29.990   8.840  28.310  1.00  0.00            
ATOM     99  H44 BCD     1      29.120  10.810  30.270  1.00  0.00            
ATOM    100  H45 BCD     1      29.310   8.930  31.630  1.00  0.00            
ATOM    101  H46 BCD     1      31.650  10.250  31.960  1.00  0.00            
ATOM    102  H47 BCD     1      30.300  12.920  31.200  1.00  0.00            
ATOM    103  H48 BCD     1      32.240  14.130  32.020  1.00  0.00            
ATOM    104  H49 BCD     1      31.620  13.030  33.300  1.00  0.00            
ATOM    105  H50 BCD     1      33.530  12.210  31.430  1.00  0.00            
ATOM    106  C31 BCD     1      29.280  14.690  25.220  1.00  0.00            
ATOM    107  O26 BCD     1      27.870  14.510  25.510  1.00  0.00            
ATOM    108  C32 BCD     1      29.900  13.340  25.030  1.00  0.00            
ATOM    109  O27 BCD     1      29.340  12.720  23.880  1.00  0.00            
ATOM    110  C33 BCD     1      29.760  12.430  26.230  1.00  0.00            
ATOM    111  C34 BCD     1      30.430  13.180  27.350  1.00  0.00            
ATOM    112  C35 BCD     1      29.900  14.640  27.510  1.00  0.00            
ATOM    113  O28 BCD     1      29.980  15.310  26.280  1.00  0.00            
ATOM    114  C36 BCD     1      30.670  15.420  28.500  1.00  0.00            
ATOM    115  O29 BCD     1      32.010  15.420  28.090  1.00  0.00            
ATOM    116  O30 BCD     1      30.390  11.160  25.970  1.00  0.00            
ATOM    117  H51 BCD     1      29.490  15.290  24.330  1.00  0.00            
ATOM    118  H52 BCD     1      30.980  13.450  24.840  1.00  0.00            
ATOM    119  H53 BCD     1      29.680  13.160  23.090  1.00  0.00            
ATOM    120  H54 BCD     1      28.720  12.360  26.560  1.00  0.00            
ATOM    121  H55 BCD     1      30.340  10.600  26.750  1.00  0.00            
ATOM    122  H56 BCD     1      31.470  13.390  27.090  1.00  0.00            
ATOM    123  H57 BCD     1      28.870  14.590  27.900  1.00  0.00            
ATOM    124  H58 BCD     1      30.190  16.400  28.370  1.00  0.00            
ATOM    125  H59 BCD     1      30.610  15.070  29.540  1.00  0.00            
ATOM    126  H60 BCD     1      32.420  16.090  28.650  1.00  0.00            
ATOM    127  C37 BCD     1      24.230  15.930  24.750  1.00  0.00            
ATOM    128  O31 BCD     1      23.790  14.790  25.630  1.00  0.00            
ATOM    129  C38 BCD     1      24.950  15.510  23.510  1.00  0.00            
ATOM    130  O32 BCD     1      23.980  14.780  22.720  1.00  0.00            
ATOM    131  C39 BCD     1      26.220  14.650  23.840  1.00  0.00            
ATOM    132  O33 BCD     1      27.080  14.470  22.720  1.00  0.00            
ATOM    133  C40 BCD     1      27.030  15.460  24.910  1.00  0.00            
ATOM    134  C41 BCD     1      26.210  15.990  26.080  1.00  0.00            
ATOM    135  O34 BCD     1      25.180  16.670  25.520  1.00  0.00            
ATOM    136  C42 BCD     1      27.060  16.910  26.910  1.00  0.00            
ATOM    137  O35 BCD     1      27.590  18.000  26.240  1.00  0.00            
ATOM    138  H61 BCD     1      23.360  16.590  24.640  1.00  0.00            
ATOM    139  H62 BCD     1      25.230  16.380  22.900  1.00  0.00            
ATOM    140  H63 BCD     1      23.740  14.030  23.270  1.00  0.00            
ATOM    141  H64 BCD     1      25.980  13.770  24.440  1.00  0.00            
ATOM    142  H65 BCD     1      27.610  13.680  22.860  1.00  0.00            
ATOM    143  H66 BCD     1      27.650  16.240  24.450  1.00  0.00            
ATOM    144  H67 BCD     1      25.770  15.210  26.700  1.00  0.00            
ATOM    145  H68 BCD     1      26.420  17.290  27.710  1.00  0.00            
ATOM    146  H69 BCD     1      27.880  16.370  27.410  1.00  0.00            
ATOM    147  H70 BCD     1      28.240  18.450  26.780  1.00  0.00            
ATOM    148  O1  GE8     2      23.100  10.090  28.970  1.00  0.00            
ATOM    149  C1  GE8     2      23.980  10.880  28.670  1.00  0.00            
ATOM    150  C2  GE8     2      24.550  12.030  29.450  1.00  0.00            
ATOM    151  O2  GE8     2      24.090  12.170  30.760  1.00  0.00            
ATOM    152  C3  GE8     2      25.530  12.800  28.880  1.00  0.00            
ATOM    153  C4  GE8     2      26.190  13.810  29.720  1.00  0.00            
ATOM    154  C5  GE8     2      27.490  13.660  30.130  1.00  0.00            
ATOM    155  C6  GE8     2      28.110  14.610  30.990  1.00  0.00            
ATOM    156  C7  GE8     2      27.380  15.640  31.530  1.00  0.00            
ATOM    157  O3  GE8     2      28.000  16.590  32.240  1.00  0.00            
ATOM    158  C8  GE8     2      26.050  15.790  31.150  1.00  0.00            
ATOM    159  C9  GE8     2      25.460  14.920  30.180  1.00  0.00            
ATOM    160  O4  GE8     2      26.040  12.560  27.550  1.00  0.00            
ATOM    161  C10 GE8     2      25.610  11.450  26.850  1.00  0.00            
ATOM    162  C11 GE8     2      26.080  11.300  25.570  1.00  0.00            
ATOM    163  C12 GE8     2      25.470  10.410  24.690  1.00  0.00            
ATOM    164  O5  GE8     2      25.960  10.120  23.470  1.00  0.00            
ATOM    165  C13 GE8     2      24.560   9.510  25.150  1.00  0.00            
ATOM    166  C14 GE8     2      24.160   9.600  26.450  1.00  0.00            
ATOM    167  O6  GE8     2      23.340   8.570  26.920  1.00  0.00            
ATOM    168  C15 GE8     2      24.530  10.640  27.290  1.00  0.00            
ATOM    169  H1  GE8     2      23.450  11.500  31.060  1.00  0.00            
ATOM    170  H2  GE8     2      28.060  12.900  29.610  1.00  0.00            
ATOM    171  H3  GE8     2      29.190  14.640  31.080  1.00  0.00            
ATOM    172  H4  GE8     2      27.310  17.180  32.590  1.00  0.00            
ATOM    173  H5  GE8     2      25.440  16.630  31.460  1.00  0.00            
ATOM    174  H6  GE8     2      24.420  14.990  29.860  1.00  0.00            
ATOM    175  H7  GE8     2      26.920  11.880  25.190  1.00  0.00            
ATOM    176  H8  GE8     2      26.900  10.360  23.570  1.00  0.00            
ATOM    177  H9  GE8     2      24.100   8.800  24.470  1.00  0.00            
ATOM    178  H10 GE8     2      23.130   8.820  27.830  1.00  0.00            
TER
ENDMDL
MODEL        1
ATOM      1  C1  BCD     1      19.960  20.440  15.030  1.00  0.00            
ATOM      2  O1  BCD     1      20.860  21.530  15.150  1.00  0.00            
ATOM      3  C2  BCD     1      18.970  20.710  13.970  1.00  0.00            
ATOM      4  O2  BCD     1      19.650  20.780  12.680  1.00  0.00            
ATOM      5  C3  BCD     1      18.130  21.980  14.290  1.00  0.00            
ATOM      6  O3  BCD     1      17.210  22.240  13.290  1.00  0.00            
ATOM      7  C4  BCD     1      17.480  21.970  15.680  1.00  0.00            
ATOM      8  C5  BCD     1      18.470  21.430  16.700  1.00  0.00            
ATOM      9  O4  BCD     1      19.270  20.290  16.250  1.00  0.00            
ATOM     10  C6  BCD     1      17.810  20.970  18.030  1.00  0.00            
ATOM     11  O5  BCD     1      16.830  19.970  17.900  1.00  0.00            
ATOM     12  H1  BCD     1      20.500  19.490  14.910  1.00  0.00            
ATOM     13  H2  BCD     1      18.230  19.910  13.840  1.00  0.00            
ATOM     14  H3  BCD     1      20.400  21.320  12.950  1.00  0.00            
ATOM     15  H4  BCD     1      18.830  22.820  14.410  1.00  0.00            
ATOM     16  H5  BCD     1      16.680  23.010  13.520  1.00  0.00            
ATOM     17  H6  BCD     1      16.660  21.240  15.720  1.00  0.00            
ATOM     18  H7  BCD     1      19.230  22.180  16.960  1.00  0.00            
ATOM     19  H8  BCD     1      18.570  20.710  18.780  1.00  0.00            
ATOM     20  H9  BCD     1      17.300  21.900  18.290  1.00  0.00            
ATOM     21  H10 BCD     1      16.300  20.050  18.690  1.00  0.00            
ATOM     22  C7  BCD     1      24.800  22.780  14.980  1.00  0.00            
ATOM     23  O6  BCD     1      24.290  23.990  15.560  1.00  0.00            
ATOM     24  C8  BCD     1      24.150  22.470  13.630  1.00  0.00            
ATOM     25  O7  BCD     1      24.550  23.520  12.670  1.00  0.00            
ATOM     26  C9  BCD     1      22.640  22.330  13.820  1.00  0.00            
ATOM     27  O8  BCD     1      22.080  22.000  12.530  1.00  0.00            
ATOM     28  C10 BCD     1      22.260  21.290  14.820  1.00  0.00            
ATOM     29  C11 BCD     1      22.990  21.560  16.120  1.00  0.00            
ATOM     30  O9  BCD     1      24.450  21.750  15.870  1.00  0.00            
ATOM     31  C12 BCD     1      22.730  20.430  17.070  1.00  0.00            
ATOM     32  O10 BCD     1      23.210  19.210  16.500  1.00  0.00            
ATOM     33  H11 BCD     1      25.890  22.830  14.900  1.00  0.00            
ATOM     34  H12 BCD     1      24.620  21.510  13.360  1.00  0.00            
ATOM     35  H13 BCD     1      24.010  24.250  12.970  1.00  0.00            
ATOM     36  H14 BCD     1      22.360  23.310  14.240  1.00  0.00            
ATOM     37  H15 BCD     1      22.810  21.850  11.920  1.00  0.00            
ATOM     38  H16 BCD     1      22.480  20.290  14.420  1.00  0.00            
ATOM     39  H17 BCD     1      22.640  22.460  16.630  1.00  0.00            
ATOM     40  H18 BCD     1      23.120  20.530  18.090  1.00  0.00            
ATOM     41  H19 BCD     1      21.660  20.290  17.250  1.00  0.00            
ATOM     42  H20 BCD     1      22.550  18.510  16.590  1.00  0.00            
ATOM     43  C13 BCD     1      25.490  27.980  16.230  1.00  0.00            
ATOM     44  O11 BCD     1      24.500  28.110  17.250  1.00  0.00            
ATOM     45  C14 BCD     1      24.880  27.710  14.890  1.00  0.00            
ATOM     46  O12 BCD     1      23.970  28.790  14.570  1.00  0.00            
ATOM     47  C15 BCD     1      24.140  26.300  14.840  1.00  0.00            
ATOM     48  O13 BCD     1      23.700  26.020  13.510  1.00  0.00            
ATOM     49  C16 BCD     1      25.060  25.210  15.330  1.00  0.00            
ATOM     50  C17 BCD     1      25.860  25.600  16.600  1.00  0.00            
ATOM     51  O14 BCD     1      26.440  26.940  16.440  1.00  0.00            
ATOM     52  C18 BCD     1      27.050  24.700  16.850  1.00  0.00            
ATOM     53  O15 BCD     1      27.950  24.810  15.740  1.00  0.00            
ATOM     54  H21 BCD     1      26.060  28.900  16.080  1.00  0.00            
ATOM     55  H22 BCD     1      25.630  27.630  14.090  1.00  0.00            
ATOM     56  H23 BCD     1      23.730  28.760  13.640  1.00  0.00            
ATOM     57  H24 BCD     1      23.380  26.330  15.620  1.00  0.00            
ATOM     58  H25 BCD     1      23.390  26.760  12.980  1.00  0.00            
ATOM     59  H26 BCD     1      25.770  25.110  14.500  1.00  0.00            
ATOM     60  H27 BCD     1      25.230  25.510  17.500  1.00  0.00            
ATOM     61  H28 BCD     1      27.470  24.890  17.850  1.00  0.00            
ATOM     62  H29 BCD     1      26.680  23.670  16.960  1.00  0.00            
ATOM     63  H30 BCD     1      28.150  25.750  15.710  1.00  0.00            
ATOM     64  C19 BCD     1      23.690  30.870  20.150  1.00  0.00            
ATOM     65  O16 BCD     1      22.420  30.240  20.360  1.00  0.00            
ATOM     66  C20 BCD     1      23.910  31.410  18.780  1.00  0.00            
ATOM     67  O17 BCD     1      23.020  32.540  18.630  1.00  0.00            
ATOM     68  C21 BCD     1      23.630  30.280  17.810  1.00  0.00            
ATOM     69  O18 BCD     1      23.700  30.620  16.370  1.00  0.00            
ATOM     70  C22 BCD     1      24.720  29.260  18.060  1.00  0.00            
ATOM     71  C23 BCD     1      24.690  28.770  19.500  1.00  0.00            
ATOM     72  O19 BCD     1      24.790  29.890  20.340  1.00  0.00            
ATOM     73  C24 BCD     1      25.760  27.690  19.790  1.00  0.00            
ATOM     74  O20 BCD     1      26.980  27.810  19.100  1.00  0.00            
ATOM     75  H31 BCD     1      23.820  31.590  20.970  1.00  0.00            
ATOM     76  H32 BCD     1      24.920  31.800  18.650  1.00  0.00            
ATOM     77  H33 BCD     1      22.890  32.730  17.700  1.00  0.00            
ATOM     78  H34 BCD     1      22.660  29.860  18.100  1.00  0.00            
ATOM     79  H35 BCD     1      23.810  29.810  15.860  1.00  0.00            
ATOM     80  H36 BCD     1      25.710  29.670  17.800  1.00  0.00            
ATOM     81  H37 BCD     1      23.690  28.360  19.690  1.00  0.00            
ATOM     82  H38 BCD     1      25.950  27.670  20.880  1.00  0.00            
ATOM     83  H39 BCD     1      25.390  26.710  19.480  1.00  0.00            
ATOM     84  H40 BCD     1      26.710  27.770  18.180  1.00  0.00            
ATOM     85  C25 BCD     1      18.850  30.130  22.070  1.00  0.00            
ATOM     86  O21 BCD     1      18.590  29.220  21.020  1.00  0.00            
ATOM     87  C26 BCD     1      19.190  31.540  21.580  1.00  0.00            
ATOM     88  O22 BCD     1      18.030  32.080  20.940  1.00  0.00            
ATOM     89  C27 BCD     1      20.370  31.400  20.690  1.00  0.00            
ATOM     90  O23 BCD     1      20.830  32.710  20.240  1.00  0.00            
ATOM     91  C28 BCD     1      21.530  30.670  21.370  1.00  0.00            
ATOM     92  C29 BCD     1      21.140  29.470  22.170  1.00  0.00            
ATOM     93  O24 BCD     1      19.920  29.650  22.860  1.00  0.00            
ATOM     94  C30 BCD     1      22.340  29.000  22.970  1.00  0.00            
ATOM     95  O25 BCD     1      22.670  29.910  23.920  1.00  0.00            
ATOM     96  H41 BCD     1      18.030  30.190  22.800  1.00  0.00            
ATOM     97  H42 BCD     1      19.560  32.200  22.390  1.00  0.00            
ATOM     98  H43 BCD     1      17.760  31.610  20.150  1.00  0.00            
ATOM     99  H44 BCD     1      20.130  30.780  19.820  1.00  0.00            
ATOM    100  H45 BCD     1      21.540  32.570  19.600  1.00  0.00            
ATOM    101  H46 BCD     1      22.100  31.340  22.030  1.00  0.00            
ATOM    102  H47 BCD     1      20.970  28.640  21.470  1.00  0.00            
ATOM    103  H48 BCD     1      22.010  28.110  23.530  1.00  0.00            
ATOM    104  H49 BCD     1      23.160  28.720  22.300  1.00  0.00            
ATOM    105  H50 BCD     1      23.280  29.580  24.590  1.00  0.00            
ATOM    106  C31 BCD     1      15.190  27.860  19.000  1.00  0.00            
ATOM    107  O26 BCD     1      15.970  26.800  18.370  1.00  0.00            
ATOM    108  C32 BCD     1      15.680  29.300  18.550  1.00  0.00            
ATOM    109  O27 BCD     1      15.690  29.510  17.120  1.00  0.00            
ATOM    110  C33 BCD     1      17.130  29.460  19.020  1.00  0.00            
ATOM    111  C34 BCD     1      17.200  29.290  20.550  1.00  0.00            
ATOM    112  C35 BCD     1      16.650  27.910  20.970  1.00  0.00            
ATOM    113  O28 BCD     1      15.310  27.780  20.390  1.00  0.00            
ATOM    114  C36 BCD     1      16.550  27.550  22.430  1.00  0.00            
ATOM    115  O29 BCD     1      16.200  28.730  23.250  1.00  0.00            
ATOM    116  O30 BCD     1      17.700  30.730  18.620  1.00  0.00            
ATOM    117  H51 BCD     1      14.150  27.840  18.650  1.00  0.00            
ATOM    118  H52 BCD     1      15.060  30.050  19.050  1.00  0.00            
ATOM    119  H53 BCD     1      15.950  30.420  16.930  1.00  0.00            
ATOM    120  H54 BCD     1      17.780  28.690  18.570  1.00  0.00            
ATOM    121  H55 BCD     1      18.470  30.480  18.110  1.00  0.00            
ATOM    122  H56 BCD     1      16.660  30.130  21.010  1.00  0.00            
ATOM    123  H57 BCD     1      17.360  27.210  20.520  1.00  0.00            
ATOM    124  H58 BCD     1      15.860  26.700  22.480  1.00  0.00            
ATOM    125  H59 BCD     1      17.560  27.210  22.670  1.00  0.00            
ATOM    126  H60 BCD     1      15.650  28.370  23.950  1.00  0.00            
ATOM    127  C37 BCD     1      15.690  23.420  16.110  1.00  0.00            
ATOM    128  O31 BCD     1      17.070  23.220  16.060  1.00  0.00            
ATOM    129  C38 BCD     1      15.290  24.700  15.370  1.00  0.00            
ATOM    130  O32 BCD     1      15.740  24.550  14.060  1.00  0.00            
ATOM    131  C39 BCD     1      15.770  25.900  16.140  1.00  0.00            
ATOM    132  O33 BCD     1      15.320  27.120  15.540  1.00  0.00            
ATOM    133  C40 BCD     1      15.230  25.830  17.560  1.00  0.00            
ATOM    134  C41 BCD     1      15.390  24.450  18.190  1.00  0.00            
ATOM    135  O34 BCD     1      15.030  23.350  17.370  1.00  0.00            
ATOM    136  C42 BCD     1      14.690  24.250  19.520  1.00  0.00            
ATOM    137  O35 BCD     1      13.300  24.400  19.310  1.00  0.00            
ATOM    138  H61 BCD     1      15.290  22.550  15.590  1.00  0.00            
ATOM    139  H62 BCD     1      14.200  24.670  15.370  1.00  0.00            
ATOM    140  H63 BCD     1      15.640  25.440  13.700  1.00  0.00            
ATOM    141  H64 BCD     1      16.860  25.780  16.210  1.00  0.00            
ATOM    142  H65 BCD     1      15.400  27.760  16.250  1.00  0.00            
ATOM    143  H66 BCD     1      14.190  26.180  17.560  1.00  0.00            
ATOM    144  H67 BCD     1      16.460  24.370  18.400  1.00  0.00            
ATOM    145  H68 BCD     1      14.800  23.230  19.910  1.00  0.00            
ATOM    146  H69 BCD     1      15.110  24.970  20.240  1.00  0.00            
ATOM    147  H70 BCD     1      12.770  23.660  19.630  1.00  0.00            
ATOM    148  O1  GE8     2      20.180  29.410  17.690  1.00  0.00            
ATOM    149  C1  GE8     2      20.170  28.250  17.260  1.00  0.00            
ATOM    150  C2  GE8     2      20.310  27.060  18.160  1.00  0.00            
ATOM    151  O2  GE8     2      20.160  27.210  19.460  1.00  0.00            
ATOM    152  C3  GE8     2      20.610  25.830  17.560  1.00  0.00            
ATOM    153  C4  GE8     2      20.620  24.640  18.380  1.00  0.00            
ATOM    154  C5  GE8     2      19.430  24.140  18.920  1.00  0.00            
ATOM    155  C6  GE8     2      19.460  23.020  19.730  1.00  0.00            
ATOM    156  C7  GE8     2      20.640  22.270  19.970  1.00  0.00            
ATOM    157  O3  GE8     2      20.590  21.300  20.910  1.00  0.00            
ATOM    158  C8  GE8     2      21.820  22.780  19.470  1.00  0.00            
ATOM    159  C9  GE8     2      21.790  23.930  18.690  1.00  0.00            
ATOM    160  O4  GE8     2      20.660  25.660  16.210  1.00  0.00            
ATOM    161  C10 GE8     2      20.160  26.660  15.450  1.00  0.00            
ATOM    162  C11 GE8     2      19.910  26.320  14.170  1.00  0.00            
ATOM    163  C12 GE8     2      19.290  27.170  13.310  1.00  0.00            
ATOM    164  O5  GE8     2      19.000  26.810  12.060  1.00  0.00            
ATOM    165  C13 GE8     2      18.970  28.470  13.720  1.00  0.00            
ATOM    166  C14 GE8     2      19.380  28.850  14.920  1.00  0.00            
ATOM    167  O6  GE8     2      19.150  30.100  15.330  1.00  0.00            
ATOM    168  C15 GE8     2      19.910  27.920  15.860  1.00  0.00            
ATOM    169  H1  GE8     2      20.330  28.160  19.590  1.00  0.00            
ATOM    170  H2  GE8     2      18.520  24.710  18.780  1.00  0.00            
ATOM    171  H3  GE8     2      18.550  22.730  20.240  1.00  0.00            
ATOM    172  H4  GE8     2      21.430  21.240  21.410  1.00  0.00            
ATOM    173  H5  GE8     2      22.780  22.350  19.740  1.00  0.00            
ATOM    174  H6  GE8     2      22.730  24.370  18.370  1.00  0.00            
ATOM    175  H7  GE8     2      20.260  25.370  13.780  1.00  0.00            
ATOM    176  H8  GE8     2      19.030  25.840  12.080  1.00  0.00            
ATOM    177  H9  GE8     2      18.490  29.120  12.990  1.00  0.00            
ATOM    178  H10 GE8     2      19.830  30.270  16.010  1.00  0.00            
TER
ENDMDL
MODEL        1
ATOM      1  C1  BCD     1      12.620  40.510  14.460  1.00  0.00            
ATOM      2  O1  BCD     1      13.180  40.510  15.800  1.00  0.00            
ATOM      3  C2  BCD     1      11.520  39.550  14.250  1.00  0.00            
ATOM      4  O2  BCD     1      10.420  40.010  14.990  1.00  0.00            
ATOM      5  C3  BCD     1      11.910  38.140  14.600  1.00  0.00            
ATOM      6  O3  BCD     1      10.820  37.230  14.350  1.00  0.00            
ATOM      7  C4  BCD     1      13.180  37.750  13.750  1.00  0.00            
ATOM      8  C5  BCD     1      14.300  38.880  13.880  1.00  0.00            
ATOM      9  O4  BCD     1      13.680  40.120  13.580  1.00  0.00            
ATOM     10  C6  BCD     1      15.390  38.570  12.790  1.00  0.00            
ATOM     11  O5  BCD     1      16.510  39.490  12.880  1.00  0.00            
ATOM     12  H1  BCD     1      12.430  41.540  14.130  1.00  0.00            
ATOM     13  H2  BCD     1      11.170  39.700  13.220  1.00  0.00            
ATOM     14  H3  BCD     1       9.720  39.350  14.910  1.00  0.00            
ATOM     15  H4  BCD     1      12.090  38.110  15.680  1.00  0.00            
ATOM     16  H5  BCD     1      11.160  36.490  14.860  1.00  0.00            
ATOM     17  H6  BCD     1      12.960  37.680  12.680  1.00  0.00            
ATOM     18  H7  BCD     1      14.730  38.870  14.890  1.00  0.00            
ATOM     19  H8  BCD     1      15.710  37.540  13.010  1.00  0.00            
ATOM     20  H9  BCD     1      14.940  38.570  11.790  1.00  0.00            
ATOM     21  H10 BCD     1      16.150  40.360  12.690  1.00  0.00            
ATOM     22  C7  BCD     1      14.200  42.370  19.160  1.00  0.00            
ATOM     23  O6  BCD     1      14.920  41.200  19.520  1.00  0.00            
ATOM     24  C8  BCD     1      12.710  42.000  19.080  1.00  0.00            
ATOM     25  O7  BCD     1      12.360  41.490  20.350  1.00  0.00            
ATOM     26  C9  BCD     1      12.560  40.960  17.980  1.00  0.00            
ATOM     27  O8  BCD     1      11.200  40.530  17.900  1.00  0.00            
ATOM     28  C10 BCD     1      12.970  41.560  16.630  1.00  0.00            
ATOM     29  C11 BCD     1      14.370  42.130  16.750  1.00  0.00            
ATOM     30  O9  BCD     1      14.560  42.890  17.960  1.00  0.00            
ATOM     31  C12 BCD     1      14.710  43.140  15.560  1.00  0.00            
ATOM     32  O10 BCD     1      13.620  44.120  15.490  1.00  0.00            
ATOM     33  H11 BCD     1      14.290  43.180  19.900  1.00  0.00            
ATOM     34  H12 BCD     1      12.090  42.820  18.710  1.00  0.00            
ATOM     35  H13 BCD     1      11.420  41.320  20.390  1.00  0.00            
ATOM     36  H14 BCD     1      13.100  40.020  18.180  1.00  0.00            
ATOM     37  H15 BCD     1      11.020  40.300  16.990  1.00  0.00            
ATOM     38  H16 BCD     1      12.220  42.260  16.230  1.00  0.00            
ATOM     39  H17 BCD     1      15.100  41.310  16.720  1.00  0.00            
ATOM     40  H18 BCD     1      15.690  43.600  15.770  1.00  0.00            
ATOM     41  H19 BCD     1      14.720  42.590  14.610  1.00  0.00            
ATOM     42  H20 BCD     1      13.810  44.740  16.200  1.00  0.00            
ATOM     43  C13 BCD     1      18.380  40.490  21.730  1.00  0.00            
ATOM     44  O11 BCD     1      18.140  39.100  21.800  1.00  0.00            
ATOM     45  C14 BCD     1      17.250  41.270  22.390  1.00  0.00            
ATOM     46  O12 BCD     1      17.050  40.910  23.720  1.00  0.00            
ATOM     47  C15 BCD     1      15.960  41.130  21.660  1.00  0.00            
ATOM     48  O13 BCD     1      14.820  41.980  22.180  1.00  0.00            
ATOM     49  C16 BCD     1      16.130  41.410  20.170  1.00  0.00            
ATOM     50  C17 BCD     1      17.310  40.570  19.640  1.00  0.00            
ATOM     51  O14 BCD     1      18.500  40.820  20.370  1.00  0.00            
ATOM     52  C18 BCD     1      17.600  40.770  18.180  1.00  0.00            
ATOM     53  O15 BCD     1      17.800  42.170  17.870  1.00  0.00            
ATOM     54  H21 BCD     1      19.300  40.810  22.230  1.00  0.00            
ATOM     55  H22 BCD     1      17.590  42.310  22.360  1.00  0.00            
ATOM     56  H23 BCD     1      16.880  39.960  23.780  1.00  0.00            
ATOM     57  H24 BCD     1      15.690  40.060  21.670  1.00  0.00            
ATOM     58  H25 BCD     1      14.040  41.710  21.700  1.00  0.00            
ATOM     59  H26 BCD     1      16.400  42.470  20.070  1.00  0.00            
ATOM     60  H27 BCD     1      16.960  39.530  19.660  1.00  0.00            
ATOM     61  H28 BCD     1      18.450  40.150  17.890  1.00  0.00            
ATOM     62  H29 BCD     1      16.710  40.370  17.680  1.00  0.00            
ATOM     63  H30 BCD     1      17.830  42.170  16.910  1.00  0.00            
ATOM     64  C19 BCD     1      19.420  35.670  23.500  1.00  0.00            
ATOM     65  O16 BCD     1      18.890  35.020  22.360  1.00  0.00            
ATOM     66  C20 BCD     1      18.210  36.340  24.130  1.00  0.00            
ATOM     67  O17 BCD     1      17.060  35.460  24.410  1.00  0.00            
ATOM     68  C21 BCD     1      17.660  37.430  23.260  1.00  0.00            
ATOM     69  O18 BCD     1      16.760  38.230  24.020  1.00  0.00            
ATOM     70  C22 BCD     1      18.810  38.350  22.770  1.00  0.00            
ATOM     71  C23 BCD     1      19.970  37.540  22.120  1.00  0.00            
ATOM     72  O19 BCD     1      20.390  36.640  23.150  1.00  0.00            
ATOM     73  C24 BCD     1      21.100  38.450  21.630  1.00  0.00            
ATOM     74  O20 BCD     1      22.080  37.700  20.960  1.00  0.00            
ATOM     75  H31 BCD     1      19.830  34.910  24.170  1.00  0.00            
ATOM     76  H32 BCD     1      18.520  36.850  25.060  1.00  0.00            
ATOM     77  H33 BCD     1      16.500  35.460  23.630  1.00  0.00            
ATOM     78  H34 BCD     1      17.140  36.960  22.410  1.00  0.00            
ATOM     79  H35 BCD     1      16.300  37.620  24.590  1.00  0.00            
ATOM     80  H36 BCD     1      19.230  39.010  23.550  1.00  0.00            
ATOM     81  H37 BCD     1      19.640  37.060  21.190  1.00  0.00            
ATOM     82  H38 BCD     1      20.700  39.090  20.830  1.00  0.00            
ATOM     83  H39 BCD     1      21.570  39.090  22.380  1.00  0.00            
ATOM     84  H40 BCD     1      22.790  37.490  21.580  1.00  0.00            
ATOM     85  C25 BCD     1      19.130  31.720  19.780  1.00  0.00            
ATOM     86  O21 BCD     1      18.460  32.450  18.790  1.00  0.00            
ATOM     87  C26 BCD     1      18.280  31.590  21.000  1.00  0.00            
ATOM     88  O22 BCD     1      17.070  30.850  20.750  1.00  0.00            
ATOM     89  C27 BCD     1      17.880  32.960  21.590  1.00  0.00            
ATOM     90  O23 BCD     1      16.960  32.840  22.720  1.00  0.00            
ATOM     91  C28 BCD     1      19.180  33.650  22.030  1.00  0.00            
ATOM     92  C29 BCD     1      20.160  33.580  20.850  1.00  0.00            
ATOM     93  O24 BCD     1      20.350  32.400  20.120  1.00  0.00            
ATOM     94  C30 BCD     1      21.490  34.190  21.230  1.00  0.00            
ATOM     95  O25 BCD     1      22.160  33.480  22.340  1.00  0.00            
ATOM     96  H41 BCD     1      19.410  30.750  19.350  1.00  0.00            
ATOM     97  H42 BCD     1      18.800  31.060  21.800  1.00  0.00            
ATOM     98  H43 BCD     1      16.720  30.880  21.650  1.00  0.00            
ATOM     99  H44 BCD     1      17.440  33.570  20.790  1.00  0.00            
ATOM    100  H45 BCD     1      16.480  33.670  22.790  1.00  0.00            
ATOM    101  H46 BCD     1      19.590  33.120  22.900  1.00  0.00            
ATOM    102  H47 BCD     1      19.850  34.320  20.110  1.00  0.00            
ATOM    103  H48 BCD     1      22.110  34.020  20.330  1.00  0.00            
ATOM    104  H49 BCD     1      21.380  35.280  21.290  1.00  0.00            
ATOM    105  H50 BCD     1      22.500  34.070  23.020  1.00  0.00            
ATOM    106  C31 BCD     1      16.970  32.060  14.960  1.00  0.00            
ATOM    107  O26 BCD     1      16.090  33.110  15.320  1.00  0.00            
ATOM    108  C32 BCD     1      16.740  30.810  15.900  1.00  0.00            
ATOM    109  O27 BCD     1      15.510  30.230  15.690  1.00  0.00            
ATOM    110  C33 BCD     1      16.980  31.230  17.330  1.00  0.00            
ATOM    111  C34 BCD     1      18.310  31.860  17.540  1.00  0.00            
ATOM    112  C35 BCD     1      18.540  32.970  16.560  1.00  0.00            
ATOM    113  O28 BCD     1      18.310  32.460  15.230  1.00  0.00            
ATOM    114  C36 BCD     1      19.890  33.630  16.650  1.00  0.00            
ATOM    115  O29 BCD     1      20.940  32.830  16.190  1.00  0.00            
ATOM    116  O30 BCD     1      16.750  30.030  18.100  1.00  0.00            
ATOM    117  H51 BCD     1      16.860  31.730  13.920  1.00  0.00            
ATOM    118  H52 BCD     1      17.490  30.040  15.700  1.00  0.00            
ATOM    119  H53 BCD     1      15.330  29.820  16.540  1.00  0.00            
ATOM    120  H54 BCD     1      16.220  32.010  17.500  1.00  0.00            
ATOM    121  H55 BCD     1      16.840  30.310  19.010  1.00  0.00            
ATOM    122  H56 BCD     1      19.120  31.160  17.310  1.00  0.00            
ATOM    123  H57 BCD     1      17.820  33.780  16.670  1.00  0.00            
ATOM    124  H58 BCD     1      19.920  34.600  16.140  1.00  0.00            
ATOM    125  H59 BCD     1      20.150  33.900  17.680  1.00  0.00            
ATOM    126  H60 BCD     1      21.720  33.390  16.260  1.00  0.00            
ATOM    127  C37 BCD     1      13.260  35.390  13.470  1.00  0.00            
ATOM    128  O31 BCD     1      13.620  36.460  14.270  1.00  0.00            
ATOM    129  C38 BCD     1      12.740  34.270  14.430  1.00  0.00            
ATOM    130  O32 BCD     1      11.660  34.790  15.230  1.00  0.00            
ATOM    131  C39 BCD     1      13.880  33.850  15.350  1.00  0.00            
ATOM    132  O33 BCD     1      13.400  32.830  16.260  1.00  0.00            
ATOM    133  C40 BCD     1      15.040  33.410  14.430  1.00  0.00            
ATOM    134  C41 BCD     1      15.460  34.520  13.420  1.00  0.00            
ATOM    135  O34 BCD     1      14.370  34.940  12.710  1.00  0.00            
ATOM    136  C42 BCD     1      16.410  33.940  12.420  1.00  0.00            
ATOM    137  O35 BCD     1      15.880  32.810  11.740  1.00  0.00            
ATOM    138  H61 BCD     1      12.460  35.540  12.740  1.00  0.00            
ATOM    139  H62 BCD     1      12.470  33.410  13.810  1.00  0.00            
ATOM    140  H63 BCD     1      11.150  34.030  15.540  1.00  0.00            
ATOM    141  H64 BCD     1      14.180  34.760  15.900  1.00  0.00            
ATOM    142  H65 BCD     1      14.180  32.740  16.820  1.00  0.00            
ATOM    143  H66 BCD     1      14.850  32.470  13.890  1.00  0.00            
ATOM    144  H67 BCD     1      15.940  35.420  13.840  1.00  0.00            
ATOM    145  H68 BCD     1      16.830  34.740  11.790  1.00  0.00            
ATOM    146  H69 BCD     1      17.280  33.560  12.960  1.00  0.00            
ATOM    147  H70 BCD     1      15.170  33.150  11.200  1.00  0.00            
ATOM    148  O1  GE8     2      12.580  37.180  17.990  1.00  0.00            
ATOM    149  C1  GE8     2      13.610  36.540  18.170  1.00  0.00            
ATOM    150  C2  GE8     2      14.950  37.120  17.880  1.00  0.00            
ATOM    151  O2  GE8     2      14.970  38.410  17.360  1.00  0.00            
ATOM    152  C3  GE8     2      16.020  36.240  18.130  1.00  0.00            
ATOM    153  C4  GE8     2      17.340  36.680  17.790  1.00  0.00            
ATOM    154  C5  GE8     2      17.640  37.260  16.590  1.00  0.00            
ATOM    155  C6  GE8     2      18.910  37.640  16.260  1.00  0.00            
ATOM    156  C7  GE8     2      19.990  37.430  17.130  1.00  0.00            
ATOM    157  O3  GE8     2      21.250  37.920  16.800  1.00  0.00            
ATOM    158  C8  GE8     2      19.770  36.880  18.390  1.00  0.00            
ATOM    159  C9  GE8     2      18.450  36.450  18.710  1.00  0.00            
ATOM    160  O4  GE8     2      15.910  35.090  18.800  1.00  0.00            
ATOM    161  C10 GE8     2      14.730  34.490  18.900  1.00  0.00            
ATOM    162  C11 GE8     2      14.770  33.230  19.390  1.00  0.00            
ATOM    163  C12 GE8     2      13.630  32.610  19.750  1.00  0.00            
ATOM    164  O5  GE8     2      13.640  31.320  20.330  1.00  0.00            
ATOM    165  C13 GE8     2      12.440  33.250  19.650  1.00  0.00            
ATOM    166  C14 GE8     2      12.430  34.510  19.060  1.00  0.00            
ATOM    167  O6  GE8     2      11.260  35.070  18.830  1.00  0.00            
ATOM    168  C15 GE8     2      13.550  35.140  18.630  1.00  0.00            
ATOM    169  H1  GE8     2      14.050  38.600  17.110  1.00  0.00            
ATOM    170  H2  GE8     2      16.860  37.350  15.850  1.00  0.00            
ATOM    171  H3  GE8     2      19.050  38.300  15.400  1.00  0.00            
ATOM    172  H4  GE8     2      21.260  37.730  15.840  1.00  0.00            
ATOM    173  H5  GE8     2      20.570  36.700  19.100  1.00  0.00            
ATOM    174  H6  GE8     2      18.250  36.060  19.710  1.00  0.00            
ATOM    175  H7  GE8     2      15.730  32.770  19.600  1.00  0.00            
ATOM    176  H8  GE8     2      12.690  31.150  20.430  1.00  0.00            
ATOM    177  H9  GE8     2      11.490  32.840  19.970  1.00  0.00            
ATOM    178  H10 GE8     2      11.470  35.970  18.520  1.00  0.00            
TER
ENDMDL
MODEL        1
ATOM      1  C1  BCD     1      12.680  33.660  25.080  1.00  0.00            
ATOM      2  O1  BCD     1      11.800  32.640  25.560  1.00  0.00            
ATOM      3  C2  BCD     1      11.920  34.910  24.920  1.00  0.00            
ATOM      4  O2  BCD     1      11.480  35.330  26.200  1.00  0.00            
ATOM      5  C3  BCD     1      10.710  34.780  23.950  1.00  0.00            
ATOM      6  O3  BCD     1      10.110  36.040  23.750  1.00  0.00            
ATOM      7  C4  BCD     1      11.340  34.200  22.630  1.00  0.00            
ATOM      8  C5  BCD     1      12.320  33.000  22.850  1.00  0.00            
ATOM      9  O4  BCD     1      13.250  33.360  23.850  1.00  0.00            
ATOM     10  C6  BCD     1      13.000  32.410  21.620  1.00  0.00            
ATOM     11  O5  BCD     1      13.580  33.490  20.970  1.00  0.00            
ATOM     12  H1  BCD     1      13.500  33.780  25.790  1.00  0.00            
ATOM     13  H2  BCD     1      12.610  35.600  24.410  1.00  0.00            
ATOM     14  H3  BCD     1      11.140  34.530  26.610  1.00  0.00            
ATOM     15  H4  BCD     1       9.990  34.030  24.300  1.00  0.00            
ATOM     16  H5  BCD     1       9.800  36.320  24.620  1.00  0.00            
ATOM     17  H6  BCD     1      11.960  34.980  22.180  1.00  0.00            
ATOM     18  H7  BCD     1      11.700  32.170  23.220  1.00  0.00            
ATOM     19  H8  BCD     1      13.740  31.670  21.950  1.00  0.00            
ATOM     20  H9  BCD     1      12.250  31.920  20.990  1.00  0.00            
ATOM     21  H10 BCD     1      13.830  34.120  21.640  1.00  0.00            
ATOM     22  C7  BCD     1      11.380  29.640  28.190  1.00  0.00            
ATOM     23  O6  BCD     1      10.100  29.440  27.640  1.00  0.00            
ATOM     24  C8  BCD     1      11.410  31.040  28.790  1.00  0.00            
ATOM     25  O7  BCD     1      10.510  31.060  29.900  1.00  0.00            
ATOM     26  C9  BCD     1      11.100  32.080  27.740  1.00  0.00            
ATOM     27  O8  BCD     1      10.980  33.420  28.200  1.00  0.00            
ATOM     28  C10 BCD     1      12.210  31.900  26.670  1.00  0.00            
ATOM     29  C11 BCD     1      12.410  30.480  26.190  1.00  0.00            
ATOM     30  O9  BCD     1      12.490  29.570  27.320  1.00  0.00            
ATOM     31  C12 BCD     1      13.690  30.360  25.430  1.00  0.00            
ATOM     32  O10 BCD     1      14.880  30.610  26.160  1.00  0.00            
ATOM     33  H11 BCD     1      11.470  28.870  28.970  1.00  0.00            
ATOM     34  H12 BCD     1      12.420  31.290  29.150  1.00  0.00            
ATOM     35  H13 BCD     1       9.660  30.780  29.540  1.00  0.00            
ATOM     36  H14 BCD     1      10.140  31.790  27.300  1.00  0.00            
ATOM     37  H15 BCD     1      11.820  33.660  28.600  1.00  0.00            
ATOM     38  H16 BCD     1      13.170  32.280  27.060  1.00  0.00            
ATOM     39  H17 BCD     1      11.610  30.100  25.540  1.00  0.00            
ATOM     40  H18 BCD     1      13.670  29.390  24.920  1.00  0.00            
ATOM     41  H19 BCD     1      13.560  31.030  24.580  1.00  0.00            
ATOM     42  H20 BCD     1      15.080  29.840  26.700  1.00  0.00            
ATOM     43  C13 BCD     1       7.570  26.120  27.320  1.00  0.00            
ATOM     44  O11 BCD     1       6.470  26.940  27.690  1.00  0.00            
ATOM     45  C14 BCD     1       8.640  26.050  28.350  1.00  0.00            
ATOM     46  O12 BCD     1       8.100  25.400  29.480  1.00  0.00            
ATOM     47  C15 BCD     1       9.200  27.450  28.630  1.00  0.00            
ATOM     48  O13 BCD     1      10.050  27.500  29.800  1.00  0.00            
ATOM     49  C16 BCD     1       9.830  28.050  27.420  1.00  0.00            
ATOM     50  C17 BCD     1       8.760  27.990  26.330  1.00  0.00            
ATOM     51  O14 BCD     1       8.260  26.630  26.160  1.00  0.00            
ATOM     52  C18 BCD     1       9.260  28.530  25.000  1.00  0.00            
ATOM     53  O15 BCD     1      10.500  27.900  24.560  1.00  0.00            
ATOM     54  H21 BCD     1       7.130  25.120  27.210  1.00  0.00            
ATOM     55  H22 BCD     1       9.460  25.440  27.970  1.00  0.00            
ATOM     56  H23 BCD     1       7.780  26.040  30.120  1.00  0.00            
ATOM     57  H24 BCD     1       8.300  28.020  28.870  1.00  0.00            
ATOM     58  H25 BCD     1      10.740  26.850  29.630  1.00  0.00            
ATOM     59  H26 BCD     1      10.750  27.490  27.180  1.00  0.00            
ATOM     60  H27 BCD     1       7.980  28.710  26.640  1.00  0.00            
ATOM     61  H28 BCD     1       8.520  28.360  24.200  1.00  0.00            
ATOM     62  H29 BCD     1       9.480  29.590  25.140  1.00  0.00            
ATOM     63  H30 BCD     1      10.810  28.470  23.850  1.00  0.00            
ATOM     64  C19 BCD     1       2.560  27.610  26.590  1.00  0.00            
ATOM     65  O16 BCD     1       3.080  28.820  26.000  1.00  0.00            
ATOM     66  C20 BCD     1       2.860  27.610  28.050  1.00  0.00            
ATOM     67  O17 BCD     1       2.180  28.700  28.610  1.00  0.00            
ATOM     68  C21 BCD     1       4.390  27.500  28.400  1.00  0.00            
ATOM     69  O18 BCD     1       4.500  27.210  29.840  1.00  0.00            
ATOM     70  C22 BCD     1       5.140  26.490  27.480  1.00  0.00            
ATOM     71  C23 BCD     1       4.720  26.650  26.040  1.00  0.00            
ATOM     72  O19 BCD     1       3.310  26.520  26.030  1.00  0.00            
ATOM     73  C24 BCD     1       5.380  25.580  25.140  1.00  0.00            
ATOM     74  O20 BCD     1       5.020  24.250  25.460  1.00  0.00            
ATOM     75  H31 BCD     1       1.500  27.630  26.300  1.00  0.00            
ATOM     76  H32 BCD     1       2.360  26.720  28.450  1.00  0.00            
ATOM     77  H33 BCD     1       2.770  29.460  28.660  1.00  0.00            
ATOM     78  H34 BCD     1       4.800  28.490  28.160  1.00  0.00            
ATOM     79  H35 BCD     1       5.420  27.280  30.120  1.00  0.00            
ATOM     80  H36 BCD     1       5.060  25.450  27.830  1.00  0.00            
ATOM     81  H37 BCD     1       4.980  27.670  25.720  1.00  0.00            
ATOM     82  H38 BCD     1       5.030  25.830  24.120  1.00  0.00            
ATOM     83  H39 BCD     1       6.460  25.710  24.980  1.00  0.00            
ATOM     84  H40 BCD     1       4.060  24.190  25.520  1.00  0.00            
ATOM     85  C25 BCD     1       1.980  31.560  23.120  1.00  0.00            
ATOM     86  O21 BCD     1       3.260  31.710  22.610  1.00  0.00            
ATOM     87  C26 BCD     1       1.980  32.020  24.510  1.00  0.00            
ATOM     88  O22 BCD     1       2.320  33.390  24.680  1.00  0.00            
ATOM     89  C27 BCD     1       2.790  31.120  25.410  1.00  0.00            
ATOM     90  O23 BCD     1       2.660  31.630  26.810  1.00  0.00            
ATOM     91  C28 BCD     1       2.190  29.690  25.220  1.00  0.00            
ATOM     92  C29 BCD     1       2.180  29.310  23.740  1.00  0.00            
ATOM     93  O24 BCD     1       1.520  30.230  22.940  1.00  0.00            
ATOM     94  C30 BCD     1       1.710  27.900  23.380  1.00  0.00            
ATOM     95  O25 BCD     1       0.270  27.740  23.550  1.00  0.00            
ATOM     96  H41 BCD     1       1.150  32.000  22.560  1.00  0.00            
ATOM     97  H42 BCD     1       0.940  31.840  24.810  1.00  0.00            
ATOM     98  H43 BCD     1       1.900  33.760  25.460  1.00  0.00            
ATOM     99  H44 BCD     1       3.850  31.070  25.130  1.00  0.00            
ATOM    100  H45 BCD     1       3.230  31.120  27.390  1.00  0.00            
ATOM    101  H46 BCD     1       1.200  29.760  25.700  1.00  0.00            
ATOM    102  H47 BCD     1       3.200  29.240  23.340  1.00  0.00            
ATOM    103  H48 BCD     1       2.040  27.910  22.340  1.00  0.00            
ATOM    104  H49 BCD     1       2.250  27.230  24.070  1.00  0.00            
ATOM    105  H50 BCD     1      -0.160  28.370  22.960  1.00  0.00            
ATOM    106  C31 BCD     1       4.910  34.060  19.510  1.00  0.00            
ATOM    107  O26 BCD     1       6.050  34.470  20.260  1.00  0.00            
ATOM    108  C32 BCD     1       3.580  34.620  20.170  1.00  0.00            
ATOM    109  O27 BCD     1       3.680  36.080  20.330  1.00  0.00            
ATOM    110  C33 BCD     1       3.460  33.990  21.540  1.00  0.00            
ATOM    111  C34 BCD     1       3.350  32.470  21.390  1.00  0.00            
ATOM    112  C35 BCD     1       4.550  31.860  20.640  1.00  0.00            
ATOM    113  O28 BCD     1       4.820  32.620  19.420  1.00  0.00            
ATOM    114  C36 BCD     1       4.290  30.390  20.340  1.00  0.00            
ATOM    115  O29 BCD     1       3.410  30.040  19.290  1.00  0.00            
ATOM    116  O30 BCD     1       2.290  34.540  22.200  1.00  0.00            
ATOM    117  H51 BCD     1       5.070  34.400  18.480  1.00  0.00            
ATOM    118  H52 BCD     1       2.660  34.360  19.630  1.00  0.00            
ATOM    119  H53 BCD     1       4.420  36.200  20.930  1.00  0.00            
ATOM    120  H54 BCD     1       4.360  34.140  22.140  1.00  0.00            
ATOM    121  H55 BCD     1       2.470  34.280  23.100  1.00  0.00            
ATOM    122  H56 BCD     1       2.540  32.260  20.670  1.00  0.00            
ATOM    123  H57 BCD     1       5.430  31.910  21.300  1.00  0.00            
ATOM    124  H58 BCD     1       5.270  29.930  20.140  1.00  0.00            
ATOM    125  H59 BCD     1       4.010  29.780  21.210  1.00  0.00            
ATOM    126  H60 BCD     1       3.340  30.770  18.670  1.00  0.00            
ATOM    127  C37 BCD     1      10.260  34.140  20.430  1.00  0.00            
ATOM    128  O31 BCD     1      10.290  33.800  21.810  1.00  0.00            
ATOM    129  C38 BCD     1       9.690  35.530  20.120  1.00  0.00            
ATOM    130  O32 BCD     1      10.290  36.480  21.000  1.00  0.00            
ATOM    131  C39 BCD     1       8.160  35.560  20.300  1.00  0.00            
ATOM    132  O33 BCD     1       7.580  36.780  19.970  1.00  0.00            
ATOM    133  C40 BCD     1       7.340  34.460  19.630  1.00  0.00            
ATOM    134  C41 BCD     1       8.110  33.110  19.830  1.00  0.00            
ATOM    135  O34 BCD     1       9.520  33.230  19.710  1.00  0.00            
ATOM    136  C42 BCD     1       7.870  32.040  18.770  1.00  0.00            
ATOM    137  O35 BCD     1       8.120  32.540  17.380  1.00  0.00            
ATOM    138  H61 BCD     1      11.320  34.130  20.150  1.00  0.00            
ATOM    139  H62 BCD     1       9.970  35.790  19.090  1.00  0.00            
ATOM    140  H63 BCD     1      10.180  36.170  21.900  1.00  0.00            
ATOM    141  H64 BCD     1       8.070  35.480  21.390  1.00  0.00            
ATOM    142  H65 BCD     1       6.810  36.840  20.540  1.00  0.00            
ATOM    143  H66 BCD     1       7.150  34.730  18.590  1.00  0.00            
ATOM    144  H67 BCD     1       7.900  32.800  20.870  1.00  0.00            
ATOM    145  H68 BCD     1       8.550  31.200  18.940  1.00  0.00            
ATOM    146  H69 BCD     1       6.840  31.640  18.720  1.00  0.00            
ATOM    147  H70 BCD     1       9.080  32.640  17.310  1.00  0.00            
ATOM    148  O1  GE8     2       7.940  34.940  25.770  1.00  0.00            
ATOM    149  C1  GE8     2       7.540  33.760  25.770  1.00  0.00            
ATOM    150  C2  GE8     2       7.410  32.980  24.560  1.00  0.00            
ATOM    151  O2  GE8     2       7.540  33.680  23.380  1.00  0.00            
ATOM    152  C3  GE8     2       7.140  31.620  24.620  1.00  0.00            
ATOM    153  C4  GE8     2       7.210  30.800  23.440  1.00  0.00            
ATOM    154  C5  GE8     2       8.270  30.860  22.520  1.00  0.00            
ATOM    155  C6  GE8     2       8.410  29.920  21.430  1.00  0.00            
ATOM    156  C7  GE8     2       7.520  28.820  21.430  1.00  0.00            
ATOM    157  O3  GE8     2       7.770  27.720  20.630  1.00  0.00            
ATOM    158  C8  GE8     2       6.550  28.630  22.450  1.00  0.00            
ATOM    159  C9  GE8     2       6.300  29.700  23.390  1.00  0.00            
ATOM    160  O4  GE8     2       6.850  31.100  25.860  1.00  0.00            
ATOM    161  C10 GE8     2       7.210  31.740  27.040  1.00  0.00            
ATOM    162  C11 GE8     2       7.230  31.020  28.170  1.00  0.00            
ATOM    163  C12 GE8     2       7.260  31.730  29.380  1.00  0.00            
ATOM    164  O5  GE8     2       7.090  31.000  30.470  1.00  0.00            
ATOM    165  C13 GE8     2       7.580  33.050  29.440  1.00  0.00            
ATOM    166  C14 GE8     2       7.790  33.740  28.280  1.00  0.00            
ATOM    167  O6  GE8     2       7.970  35.050  28.290  1.00  0.00            
ATOM    168  C15 GE8     2       7.500  33.100  27.080  1.00  0.00            
ATOM    169  H1  GE8     2       7.590  34.660  23.370  1.00  0.00            
ATOM    170  H2  GE8     2       9.040  31.620  22.560  1.00  0.00            
ATOM    171  H3  GE8     2       9.220  29.990  20.700  1.00  0.00            
ATOM    172  H4  GE8     2       8.640  27.930  20.250  1.00  0.00            
ATOM    173  H5  GE8     2       5.970  27.720  22.490  1.00  0.00            
ATOM    174  H6  GE8     2       5.550  29.680  24.170  1.00  0.00            
ATOM    175  H7  GE8     2       6.950  29.980  28.070  1.00  0.00            
ATOM    176  H8  GE8     2       7.450  31.620  31.140  1.00  0.00            
ATOM    177  H9  GE8     2       7.920  33.550  30.340  1.00  0.00            
ATOM    178  H10 GE8     2       8.130  35.230  27.350  1.00  0.00            
TER
ENDMDL
MODEL        1
ATOM      1  C1  BCD     1       9.670  30.320  25.400  1.00  0.00            
ATOM      2  O1  BCD     1      10.370  29.510  26.330  1.00  0.00            
ATOM      3  C2  BCD     1       9.140  29.390  24.310  1.00  0.00            
ATOM      4  O2  BCD     1       8.140  28.470  24.800  1.00  0.00            
ATOM      5  C3  BCD     1      10.250  28.730  23.580  1.00  0.00            
ATOM      6  O3  BCD     1       9.750  27.910  22.530  1.00  0.00            
ATOM      7  C4  BCD     1      11.150  29.780  22.990  1.00  0.00            
ATOM      8  C5  BCD     1      11.700  30.680  24.130  1.00  0.00            
ATOM      9  O4  BCD     1      10.600  31.240  24.830  1.00  0.00            
ATOM     10  C6  BCD     1      12.430  31.870  23.510  1.00  0.00            
ATOM     11  O5  BCD     1      12.860  32.800  24.570  1.00  0.00            
ATOM     12  H1  BCD     1       8.810  30.850  25.830  1.00  0.00            
ATOM     13  H2  BCD     1       8.650  29.990  23.540  1.00  0.00            
ATOM     14  H3  BCD     1       8.520  28.140  25.620  1.00  0.00            
ATOM     15  H4  BCD     1      10.850  28.150  24.290  1.00  0.00            
ATOM     16  H5  BCD     1       9.340  27.130  22.930  1.00  0.00            
ATOM     17  H6  BCD     1      10.560  30.410  22.310  1.00  0.00            
ATOM     18  H7  BCD     1      12.430  30.150  24.760  1.00  0.00            
ATOM     19  H8  BCD     1      13.300  31.430  23.000  1.00  0.00            
ATOM     20  H9  BCD     1      11.760  32.440  22.860  1.00  0.00            
ATOM     21  H10 BCD     1      12.120  33.100  25.100  1.00  0.00            
ATOM     22  C7  BCD     1      10.000  28.860  30.390  1.00  0.00            
ATOM     23  O6  BCD     1      11.300  28.360  30.520  1.00  0.00            
ATOM     24  C8  BCD     1       9.260  27.840  29.490  1.00  0.00            
ATOM     25  O7  BCD     1       9.310  26.510  29.960  1.00  0.00            
ATOM     26  C9  BCD     1       9.780  27.970  28.100  1.00  0.00            
ATOM     27  O8  BCD     1       9.010  27.180  27.160  1.00  0.00            
ATOM     28  C10 BCD     1       9.740  29.400  27.640  1.00  0.00            
ATOM     29  C11 BCD     1      10.560  30.280  28.580  1.00  0.00            
ATOM     30  O9  BCD     1      10.070  30.160  29.910  1.00  0.00            
ATOM     31  C12 BCD     1      10.570  31.800  28.360  1.00  0.00            
ATOM     32  O10 BCD     1       9.320  32.470  28.170  1.00  0.00            
ATOM     33  H11 BCD     1       9.610  28.850  31.410  1.00  0.00            
ATOM     34  H12 BCD     1       8.250  28.250  29.390  1.00  0.00            
ATOM     35  H13 BCD     1      10.200  26.410  30.310  1.00  0.00            
ATOM     36  H14 BCD     1      10.850  27.720  28.020  1.00  0.00            
ATOM     37  H15 BCD     1       9.200  26.280  27.430  1.00  0.00            
ATOM     38  H16 BCD     1       8.680  29.690  27.620  1.00  0.00            
ATOM     39  H17 BCD     1      11.630  30.040  28.510  1.00  0.00            
ATOM     40  H18 BCD     1      11.020  32.210  29.270  1.00  0.00            
ATOM     41  H19 BCD     1      11.230  32.100  27.530  1.00  0.00            
ATOM     42  H20 BCD     1       9.380  32.840  27.290  1.00  0.00            
ATOM     43  C13 BCD     1      14.900  28.720  32.300  1.00  0.00            
ATOM     44  O11 BCD     1      15.470  28.690  30.960  1.00  0.00            
ATOM     45  C14 BCD     1      14.070  27.460  32.650  1.00  0.00            
ATOM     46  O12 BCD     1      14.780  26.230  32.730  1.00  0.00            
ATOM     47  C15 BCD     1      12.880  27.290  31.740  1.00  0.00            
ATOM     48  O13 BCD     1      12.080  26.120  32.010  1.00  0.00            
ATOM     49  C16 BCD     1      12.030  28.590  31.760  1.00  0.00            
ATOM     50  C17 BCD     1      12.830  29.890  31.690  1.00  0.00            
ATOM     51  O14 BCD     1      14.020  29.820  32.450  1.00  0.00            
ATOM     52  C18 BCD     1      12.030  31.150  32.140  1.00  0.00            
ATOM     53  O15 BCD     1      11.420  31.010  33.360  1.00  0.00            
ATOM     54  H21 BCD     1      15.770  28.870  32.950  1.00  0.00            
ATOM     55  H22 BCD     1      13.560  27.580  33.610  1.00  0.00            
ATOM     56  H23 BCD     1      15.170  26.020  31.880  1.00  0.00            
ATOM     57  H24 BCD     1      13.290  27.200  30.730  1.00  0.00            
ATOM     58  H25 BCD     1      12.600  25.400  31.630  1.00  0.00            
ATOM     59  H26 BCD     1      11.410  28.550  32.670  1.00  0.00            
ATOM     60  H27 BCD     1      13.270  30.070  30.700  1.00  0.00            
ATOM     61  H28 BCD     1      12.720  32.000  32.240  1.00  0.00            
ATOM     62  H29 BCD     1      11.280  31.400  31.380  1.00  0.00            
ATOM     63  H30 BCD     1      10.520  30.670  33.290  1.00  0.00            
ATOM     64  C19 BCD     1      19.060  27.700  29.320  1.00  0.00            
ATOM     65  O16 BCD     1      18.600  28.330  28.120  1.00  0.00            
ATOM     66  C20 BCD     1      18.190  26.480  29.720  1.00  0.00            
ATOM     67  O17 BCD     1      18.280  25.500  28.640  1.00  0.00            
ATOM     68  C21 BCD     1      16.760  26.920  29.910  1.00  0.00            
ATOM     69  O18 BCD     1      15.930  25.810  30.350  1.00  0.00            
ATOM     70  C22 BCD     1      16.780  28.100  30.910  1.00  0.00            
ATOM     71  C23 BCD     1      17.780  29.220  30.580  1.00  0.00            
ATOM     72  O19 BCD     1      19.050  28.570  30.400  1.00  0.00            
ATOM     73  C24 BCD     1      17.900  30.230  31.740  1.00  0.00            
ATOM     74  O20 BCD     1      18.390  29.590  32.980  1.00  0.00            
ATOM     75  H31 BCD     1      20.090  27.380  29.140  1.00  0.00            
ATOM     76  H32 BCD     1      18.490  25.930  30.620  1.00  0.00            
ATOM     77  H33 BCD     1      19.200  25.690  28.430  1.00  0.00            
ATOM     78  H34 BCD     1      16.500  27.400  28.950  1.00  0.00            
ATOM     79  H35 BCD     1      16.100  25.070  29.750  1.00  0.00            
ATOM     80  H36 BCD     1      17.100  27.780  31.910  1.00  0.00            
ATOM     81  H37 BCD     1      17.360  29.770  29.730  1.00  0.00            
ATOM     82  H38 BCD     1      18.630  30.970  31.390  1.00  0.00            
ATOM     83  H39 BCD     1      16.940  30.740  31.890  1.00  0.00            
ATOM     84  H40 BCD     1      19.000  28.900  32.690  1.00  0.00            
ATOM     85  C25 BCD     1      20.210  28.860  24.360  1.00  0.00            
ATOM     86  O21 BCD     1      19.050  28.410  23.650  1.00  0.00            
ATOM     87  C26 BCD     1      20.750  27.710  25.110  1.00  0.00            
ATOM     88  O22 BCD     1      21.060  26.560  24.250  1.00  0.00            
ATOM     89  C27 BCD     1      19.880  27.420  26.300  1.00  0.00            
ATOM     90  O23 BCD     1      20.470  26.350  27.110  1.00  0.00            
ATOM     91  C28 BCD     1      19.630  28.630  27.150  1.00  0.00            
ATOM     92  C29 BCD     1      19.100  29.710  26.220  1.00  0.00            
ATOM     93  O24 BCD     1      19.990  30.010  25.180  1.00  0.00            
ATOM     94  C30 BCD     1      18.840  31.050  26.920  1.00  0.00            
ATOM     95  O25 BCD     1      19.870  31.530  27.780  1.00  0.00            
ATOM     96  H41 BCD     1      20.930  29.230  23.630  1.00  0.00            
ATOM     97  H42 BCD     1      21.700  27.960  25.590  1.00  0.00            
ATOM     98  H43 BCD     1      20.420  26.360  23.570  1.00  0.00            
ATOM     99  H44 BCD     1      18.920  27.070  25.880  1.00  0.00            
ATOM    100  H45 BCD     1      20.630  25.630  26.490  1.00  0.00            
ATOM    101  H46 BCD     1      20.640  28.840  27.540  1.00  0.00            
ATOM    102  H47 BCD     1      18.170  29.360  25.760  1.00  0.00            
ATOM    103  H48 BCD     1      18.780  31.750  26.070  1.00  0.00            
ATOM    104  H49 BCD     1      17.830  31.000  27.340  1.00  0.00            
ATOM    105  H50 BCD     1      20.570  31.850  27.220  1.00  0.00            
ATOM    106  C31 BCD     1      17.340  28.270  19.970  1.00  0.00            
ATOM    107  O26 BCD     1      16.160  28.440  20.780  1.00  0.00            
ATOM    108  C32 BCD     1      18.030  26.990  20.400  1.00  0.00            
ATOM    109  O27 BCD     1      17.150  25.900  20.150  1.00  0.00            
ATOM    110  C33 BCD     1      18.430  26.990  21.830  1.00  0.00            
ATOM    111  C34 BCD     1      19.120  28.300  22.230  1.00  0.00            
ATOM    112  C35 BCD     1      18.510  29.580  21.650  1.00  0.00            
ATOM    113  O28 BCD     1      18.180  29.380  20.230  1.00  0.00            
ATOM    114  C36 BCD     1      19.260  30.840  21.800  1.00  0.00            
ATOM    115  O29 BCD     1      18.500  31.890  21.270  1.00  0.00            
ATOM    116  O30 BCD     1      19.260  25.850  22.200  1.00  0.00            
ATOM    117  H51 BCD     1      17.070  28.450  18.920  1.00  0.00            
ATOM    118  H52 BCD     1      19.000  26.850  19.910  1.00  0.00            
ATOM    119  H53 BCD     1      17.380  25.590  19.270  1.00  0.00            
ATOM    120  H54 BCD     1      17.540  26.990  22.470  1.00  0.00            
ATOM    121  H55 BCD     1      18.780  25.120  22.620  1.00  0.00            
ATOM    122  H56 BCD     1      20.180  28.170  21.940  1.00  0.00            
ATOM    123  H57 BCD     1      17.530  29.670  22.140  1.00  0.00            
ATOM    124  H58 BCD     1      19.480  31.000  22.870  1.00  0.00            
ATOM    125  H59 BCD     1      20.250  30.690  21.350  1.00  0.00            
ATOM    126  H60 BCD     1      17.800  32.100  21.890  1.00  0.00            
ATOM    127  C37 BCD     1      12.200  29.270  20.900  1.00  0.00            
ATOM    128  O31 BCD     1      12.260  29.150  22.330  1.00  0.00            
ATOM    129  C38 BCD     1      12.480  27.940  20.160  1.00  0.00            
ATOM    130  O32 BCD     1      11.560  26.840  20.490  1.00  0.00            
ATOM    131  C39 BCD     1      13.930  27.580  20.480  1.00  0.00            
ATOM    132  O33 BCD     1      14.230  26.340  19.990  1.00  0.00            
ATOM    133  C40 BCD     1      14.940  28.660  20.100  1.00  0.00            
ATOM    134  C41 BCD     1      14.420  30.030  20.640  1.00  0.00            
ATOM    135  O34 BCD     1      13.060  30.280  20.480  1.00  0.00            
ATOM    136  C42 BCD     1      15.190  31.270  20.150  1.00  0.00            
ATOM    137  O35 BCD     1      14.760  32.450  20.750  1.00  0.00            
ATOM    138  H61 BCD     1      11.180  29.600  20.670  1.00  0.00            
ATOM    139  H62 BCD     1      12.480  28.180  19.090  1.00  0.00            
ATOM    140  H63 BCD     1      10.710  27.180  20.780  1.00  0.00            
ATOM    141  H64 BCD     1      13.950  27.520  21.570  1.00  0.00            
ATOM    142  H65 BCD     1      15.130  26.200  20.320  1.00  0.00            
ATOM    143  H66 BCD     1      14.990  28.760  19.010  1.00  0.00            
ATOM    144  H67 BCD     1      14.580  29.950  21.720  1.00  0.00            
ATOM    145  H68 BCD     1      16.250  31.010  20.260  1.00  0.00            
ATOM    146  H69 BCD     1      15.120  31.420  19.070  1.00  0.00            
ATOM    147  H70 BCD     1      13.820  32.250  20.680  1.00  0.00            
ATOM    148  O1  GE8     2      15.620  30.680  24.490  1.00  0.00            
ATOM    149  C1  GE8     2      15.310  30.440  25.650  1.00  0.00            
ATOM    150  C2  GE8     2      15.250  31.570  26.680  1.00  0.00            
ATOM    151  O2  GE8     2      15.570  32.830  26.180  1.00  0.00            
ATOM    152  C3  GE8     2      14.610  31.210  27.900  1.00  0.00            
ATOM    153  C4  GE8     2      14.460  32.310  28.860  1.00  0.00            
ATOM    154  C5  GE8     2      13.820  33.470  28.460  1.00  0.00            
ATOM    155  C6  GE8     2      13.710  34.470  29.380  1.00  0.00            
ATOM    156  C7  GE8     2      14.150  34.460  30.660  1.00  0.00            
ATOM    157  O3  GE8     2      14.020  35.560  31.450  1.00  0.00            
ATOM    158  C8  GE8     2      14.710  33.310  31.100  1.00  0.00            
ATOM    159  C9  GE8     2      14.800  32.230  30.240  1.00  0.00            
ATOM    160  O4  GE8     2      14.270  29.910  28.270  1.00  0.00            
ATOM    161  C10 GE8     2      14.330  28.960  27.320  1.00  0.00            
ATOM    162  C11 GE8     2      13.970  27.700  27.770  1.00  0.00            
ATOM    163  C12 GE8     2      14.130  26.620  26.930  1.00  0.00            
ATOM    164  O5  GE8     2      13.860  25.420  27.450  1.00  0.00            
ATOM    165  C13 GE8     2      14.520  26.780  25.630  1.00  0.00            
ATOM    166  C14 GE8     2      14.910  28.040  25.180  1.00  0.00            
ATOM    167  O6  GE8     2      15.330  28.150  23.910  1.00  0.00            
ATOM    168  C15 GE8     2      14.800  29.140  26.010  1.00  0.00            
ATOM    169  H1  GE8     2      15.880  33.380  26.930  1.00  0.00            
ATOM    170  H2  GE8     2      13.410  33.580  27.460  1.00  0.00            
ATOM    171  H3  GE8     2      13.250  35.390  29.020  1.00  0.00            
ATOM    172  H4  GE8     2      13.260  36.020  31.080  1.00  0.00            
ATOM    173  H5  GE8     2      14.940  33.220  32.150  1.00  0.00            
ATOM    174  H6  GE8     2      15.100  31.260  30.630  1.00  0.00            
ATOM    175  H7  GE8     2      13.620  27.620  28.790  1.00  0.00            
ATOM    176  H8  GE8     2      13.740  24.770  26.730  1.00  0.00            
ATOM    177  H9  GE8     2      14.540  25.960  24.910  1.00  0.00            
ATOM    178  H10 GE8     2      15.410  29.100  23.710  1.00  0.00            
TER
ENDMDL
MODEL        1
ATOM      1  C1  BCD     1      13.160  33.320  15.390  1.00  0.00            
ATOM      2  O1  BCD     1      12.700  31.950  15.650  1.00  0.00            
ATOM      3  C2  BCD     1      12.330  34.020  14.290  1.00  0.00            
ATOM      4  O2  BCD     1      10.930  34.060  14.610  1.00  0.00            
ATOM      5  C3  BCD     1      12.570  33.240  12.990  1.00  0.00            
ATOM      6  O3  BCD     1      11.880  33.800  11.880  1.00  0.00            
ATOM      7  C4  BCD     1      14.050  33.300  12.710  1.00  0.00            
ATOM      8  C5  BCD     1      14.920  32.750  13.850  1.00  0.00            
ATOM      9  O4  BCD     1      14.550  33.320  15.070  1.00  0.00            
ATOM     10  C6  BCD     1      16.410  33.000  13.780  1.00  0.00            
ATOM     11  O5  BCD     1      16.600  34.310  13.260  1.00  0.00            
ATOM     12  H1  BCD     1      13.210  33.920  16.310  1.00  0.00            
ATOM     13  H2  BCD     1      12.760  35.020  14.120  1.00  0.00            
ATOM     14  H3  BCD     1      10.470  34.650  14.000  1.00  0.00            
ATOM     15  H4  BCD     1      12.340  32.170  13.090  1.00  0.00            
ATOM     16  H5  BCD     1      12.120  33.240  11.130  1.00  0.00            
ATOM     17  H6  BCD     1      14.380  34.340  12.590  1.00  0.00            
ATOM     18  H7  BCD     1      14.880  31.660  13.780  1.00  0.00            
ATOM     19  H8  BCD     1      16.810  33.040  14.800  1.00  0.00            
ATOM     20  H9  BCD     1      16.940  32.220  13.230  1.00  0.00            
ATOM     21  H10 BCD     1      15.980  34.850  13.760  1.00  0.00            
ATOM     22  C7  BCD     1      11.320  29.280  18.400  1.00  0.00            
ATOM     23  O6  BCD     1      11.190  28.440  17.310  1.00  0.00            
ATOM     24  C8  BCD     1      10.400  30.450  18.150  1.00  0.00            
ATOM     25  O7  BCD     1       9.030  30.130  18.030  1.00  0.00            
ATOM     26  C9  BCD     1      10.890  31.210  16.840  1.00  0.00            
ATOM     27  O8  BCD     1      10.000  32.330  16.580  1.00  0.00            
ATOM     28  C10 BCD     1      12.320  31.680  16.990  1.00  0.00            
ATOM     29  C11 BCD     1      13.270  30.560  17.510  1.00  0.00            
ATOM     30  O9  BCD     1      12.670  29.780  18.570  1.00  0.00            
ATOM     31  C12 BCD     1      14.570  31.220  17.950  1.00  0.00            
ATOM     32  O10 BCD     1      14.370  32.260  18.980  1.00  0.00            
ATOM     33  H11 BCD     1      11.120  28.750  19.340  1.00  0.00            
ATOM     34  H12 BCD     1      10.520  31.130  19.000  1.00  0.00            
ATOM     35  H13 BCD     1       8.730  29.960  18.930  1.00  0.00            
ATOM     36  H14 BCD     1      10.850  30.550  15.960  1.00  0.00            
ATOM     37  H15 BCD     1      10.370  32.920  15.920  1.00  0.00            
ATOM     38  H16 BCD     1      12.440  32.580  17.610  1.00  0.00            
ATOM     39  H17 BCD     1      13.420  30.020  16.580  1.00  0.00            
ATOM     40  H18 BCD     1      15.200  30.390  18.300  1.00  0.00            
ATOM     41  H19 BCD     1      15.080  31.730  17.130  1.00  0.00            
ATOM     42  H20 BCD     1      15.160  32.770  19.190  1.00  0.00            
ATOM     43  C13 BCD     1      11.020  24.480  16.450  1.00  0.00            
ATOM     44  O11 BCD     1      12.170  24.910  15.630  1.00  0.00            
ATOM     45  C14 BCD     1       9.810  25.250  16.000  1.00  0.00            
ATOM     46  O12 BCD     1       9.380  24.890  14.720  1.00  0.00            
ATOM     47  C15 BCD     1       9.970  26.780  16.120  1.00  0.00            
ATOM     48  O13 BCD     1       8.720  27.430  15.910  1.00  0.00            
ATOM     49  C16 BCD     1      10.610  27.170  17.480  1.00  0.00            
ATOM     50  C17 BCD     1      11.700  26.190  17.940  1.00  0.00            
ATOM     51  O14 BCD     1      11.240  24.790  17.760  1.00  0.00            
ATOM     52  C18 BCD     1      12.230  26.350  19.340  1.00  0.00            
ATOM     53  O15 BCD     1      11.080  26.510  20.250  1.00  0.00            
ATOM     54  H21 BCD     1      10.690  23.440  16.370  1.00  0.00            
ATOM     55  H22 BCD     1       9.030  24.960  16.710  1.00  0.00            
ATOM     56  H23 BCD     1       8.420  24.980  14.800  1.00  0.00            
ATOM     57  H24 BCD     1      10.700  27.090  15.370  1.00  0.00            
ATOM     58  H25 BCD     1       8.800  28.270  15.450  1.00  0.00            
ATOM     59  H26 BCD     1       9.770  27.180  18.190  1.00  0.00            
ATOM     60  H27 BCD     1      12.570  26.430  17.310  1.00  0.00            
ATOM     61  H28 BCD     1      12.700  25.370  19.480  1.00  0.00            
ATOM     62  H29 BCD     1      12.980  27.160  19.380  1.00  0.00            
ATOM     63  H30 BCD     1      10.380  25.970  19.860  1.00  0.00            
ATOM     64  C19 BCD     1      15.030  23.110  13.210  1.00  0.00            
ATOM     65  O16 BCD     1      15.670  24.310  12.690  1.00  0.00            
ATOM     66  C20 BCD     1      13.590  22.890  12.800  1.00  0.00            
ATOM     67  O17 BCD     1      13.600  23.020  11.320  1.00  0.00            
ATOM     68  C21 BCD     1      12.650  23.870  13.500  1.00  0.00            
ATOM     69  O18 BCD     1      11.320  23.550  13.160  1.00  0.00            
ATOM     70  C22 BCD     1      12.810  23.810  14.980  1.00  0.00            
ATOM     71  C23 BCD     1      14.250  23.950  15.310  1.00  0.00            
ATOM     72  O19 BCD     1      15.100  23.070  14.600  1.00  0.00            
ATOM     73  C24 BCD     1      14.510  23.770  16.830  1.00  0.00            
ATOM     74  O20 BCD     1      14.150  22.450  17.210  1.00  0.00            
ATOM     75  H31 BCD     1      15.690  22.320  12.820  1.00  0.00            
ATOM     76  H32 BCD     1      13.310  21.860  13.060  1.00  0.00            
ATOM     77  H33 BCD     1      13.000  23.670  10.950  1.00  0.00            
ATOM     78  H34 BCD     1      13.000  24.850  13.160  1.00  0.00            
ATOM     79  H35 BCD     1      10.780  24.100  13.740  1.00  0.00            
ATOM     80  H36 BCD     1      12.370  22.850  15.290  1.00  0.00            
ATOM     81  H37 BCD     1      14.710  24.920  15.060  1.00  0.00            
ATOM     82  H38 BCD     1      15.560  23.990  17.050  1.00  0.00            
ATOM     83  H39 BCD     1      13.900  24.520  17.330  1.00  0.00            
ATOM     84  H40 BCD     1      14.180  22.380  18.170  1.00  0.00            
ATOM     85  C25 BCD     1      18.940  25.360  10.390  1.00  0.00            
ATOM     86  O21 BCD     1      18.160  26.340   9.740  1.00  0.00            
ATOM     87  C26 BCD     1      18.340  23.960  10.040  1.00  0.00            
ATOM     88  O22 BCD     1      18.130  23.900   8.610  1.00  0.00            
ATOM     89  C27 BCD     1      17.010  23.800  10.700  1.00  0.00            
ATOM     90  O23 BCD     1      16.540  22.470  10.500  1.00  0.00            
ATOM     91  C28 BCD     1      17.050  24.130  12.180  1.00  0.00            
ATOM     92  C29 BCD     1      17.780  25.500  12.420  1.00  0.00            
ATOM     93  O24 BCD     1      19.020  25.530  11.770  1.00  0.00            
ATOM     94  C30 BCD     1      18.120  25.940  13.830  1.00  0.00            
ATOM     95  O25 BCD     1      19.190  25.140  14.420  1.00  0.00            
ATOM     96  H41 BCD     1      19.960  25.510  10.030  1.00  0.00            
ATOM     97  H42 BCD     1      19.070  23.230  10.390  1.00  0.00            
ATOM     98  H43 BCD     1      17.210  23.810   8.380  1.00  0.00            
ATOM     99  H44 BCD     1      16.220  24.470  10.340  1.00  0.00            
ATOM    100  H45 BCD     1      15.580  22.360  10.520  1.00  0.00            
ATOM    101  H46 BCD     1      17.650  23.340  12.640  1.00  0.00            
ATOM    102  H47 BCD     1      17.150  26.230  11.890  1.00  0.00            
ATOM    103  H48 BCD     1      18.410  27.000  13.740  1.00  0.00            
ATOM    104  H49 BCD     1      17.250  25.860  14.480  1.00  0.00            
ATOM    105  H50 BCD     1      19.390  25.460  15.310  1.00  0.00            
ATOM    106  C31 BCD     1      17.810  29.880   7.670  1.00  0.00            
ATOM    107  O26 BCD     1      16.620  30.100   8.490  1.00  0.00            
ATOM    108  C32 BCD     1      17.610  28.590   6.870  1.00  0.00            
ATOM    109  O27 BCD     1      16.470  28.770   6.110  1.00  0.00            
ATOM    110  C33 BCD     1      17.430  27.430   7.820  1.00  0.00            
ATOM    111  C34 BCD     1      18.630  27.200   8.730  1.00  0.00            
ATOM    112  C35 BCD     1      19.110  28.560   9.390  1.00  0.00            
ATOM    113  O28 BCD     1      19.050  29.730   8.480  1.00  0.00            
ATOM    114  C36 BCD     1      20.590  28.380   9.900  1.00  0.00            
ATOM    115  O29 BCD     1      21.460  27.700   8.960  1.00  0.00            
ATOM    116  O30 BCD     1      17.210  26.240   6.950  1.00  0.00            
ATOM    117  H51 BCD     1      17.980  30.720   6.980  1.00  0.00            
ATOM    118  H52 BCD     1      18.450  28.430   6.180  1.00  0.00            
ATOM    119  H53 BCD     1      16.190  27.860   6.000  1.00  0.00            
ATOM    120  H54 BCD     1      16.580  27.560   8.500  1.00  0.00            
ATOM    121  H55 BCD     1      17.550  25.470   7.410  1.00  0.00            
ATOM    122  H56 BCD     1      19.490  26.850   8.150  1.00  0.00            
ATOM    123  H57 BCD     1      18.530  28.780  10.300  1.00  0.00            
ATOM    124  H58 BCD     1      21.000  29.390  10.080  1.00  0.00            
ATOM    125  H59 BCD     1      20.400  27.820  10.820  1.00  0.00            
ATOM    126  H60 BCD     1      21.610  28.290   8.220  1.00  0.00            
ATOM    127  C37 BCD     1      14.460  33.150  10.270  1.00  0.00            
ATOM    128  O31 BCD     1      14.530  32.540  11.580  1.00  0.00            
ATOM    129  C38 BCD     1      13.680  32.320   9.160  1.00  0.00            
ATOM    130  O32 BCD     1      12.350  32.010   9.770  1.00  0.00            
ATOM    131  C39 BCD     1      14.540  31.080   8.850  1.00  0.00            
ATOM    132  O33 BCD     1      13.860  30.460   7.700  1.00  0.00            
ATOM    133  C40 BCD     1      15.970  31.360   8.500  1.00  0.00            
ATOM    134  C41 BCD     1      16.580  32.270   9.640  1.00  0.00            
ATOM    135  O34 BCD     1      15.830  33.430   9.870  1.00  0.00            
ATOM    136  C42 BCD     1      18.050  32.640   9.460  1.00  0.00            
ATOM    137  O35 BCD     1      18.240  33.250   8.220  1.00  0.00            
ATOM    138  H61 BCD     1      14.020  34.150  10.360  1.00  0.00            
ATOM    139  H62 BCD     1      13.610  33.020   8.320  1.00  0.00            
ATOM    140  H63 BCD     1      11.920  31.510   9.080  1.00  0.00            
ATOM    141  H64 BCD     1      14.570  30.500   9.790  1.00  0.00            
ATOM    142  H65 BCD     1      14.360  29.710   7.350  1.00  0.00            
ATOM    143  H66 BCD     1      16.010  31.930   7.560  1.00  0.00            
ATOM    144  H67 BCD     1      16.650  31.690  10.580  1.00  0.00            
ATOM    145  H68 BCD     1      18.250  33.350  10.270  1.00  0.00            
ATOM    146  H69 BCD     1      18.740  31.790   9.540  1.00  0.00            
ATOM    147  H70 BCD     1      18.360  34.180   8.430  1.00  0.00            
ATOM    148  O1  GE8     2      12.500  28.050   9.050  1.00  0.00            
ATOM    149  C1  GE8     2      12.360  28.520  10.160  1.00  0.00            
ATOM    150  C2  GE8     2      13.380  28.300  11.240  1.00  0.00            
ATOM    151  O2  GE8     2      14.490  27.500  10.860  1.00  0.00            
ATOM    152  C3  GE8     2      13.220  28.870  12.430  1.00  0.00            
ATOM    153  C4  GE8     2      14.270  28.660  13.470  1.00  0.00            
ATOM    154  C5  GE8     2      15.520  29.320  13.320  1.00  0.00            
ATOM    155  C6  GE8     2      16.480  29.190  14.280  1.00  0.00            
ATOM    156  C7  GE8     2      16.260  28.270  15.360  1.00  0.00            
ATOM    157  O3  GE8     2      17.270  27.950  16.230  1.00  0.00            
ATOM    158  C8  GE8     2      15.020  27.650  15.560  1.00  0.00            
ATOM    159  C9  GE8     2      14.030  27.880  14.620  1.00  0.00            
ATOM    160  O4  GE8     2      12.110  29.560  12.750  1.00  0.00            
ATOM    161  C10 GE8     2      11.120  29.830  11.770  1.00  0.00            
ATOM    162  C11 GE8     2       9.960  30.480  12.220  1.00  0.00            
ATOM    163  C12 GE8     2       9.020  30.820  11.360  1.00  0.00            
ATOM    164  O5  GE8     2       7.910  31.460  11.790  1.00  0.00            
ATOM    165  C13 GE8     2       9.120  30.410  10.020  1.00  0.00            
ATOM    166  C14 GE8     2      10.200  29.620   9.680  1.00  0.00            
ATOM    167  O6  GE8     2      10.160  29.020   8.470  1.00  0.00            
ATOM    168  C15 GE8     2      11.200  29.330  10.510  1.00  0.00            
ATOM    169  H1  GE8     2      14.260  27.020  10.040  1.00  0.00            
ATOM    170  H2  GE8     2      15.750  29.790  12.360  1.00  0.00            
ATOM    171  H3  GE8     2      17.450  29.670  14.200  1.00  0.00            
ATOM    172  H4  GE8     2      16.830  27.830  17.080  1.00  0.00            
ATOM    173  H5  GE8     2      14.860  26.930  16.370  1.00  0.00            
ATOM    174  H6  GE8     2      13.080  27.360  14.700  1.00  0.00            
ATOM    175  H7  GE8     2       9.940  30.900  13.230  1.00  0.00            
ATOM    176  H8  GE8     2       7.980  31.830  12.680  1.00  0.00            
ATOM    177  H9  GE8     2       8.280  30.560   9.350  1.00  0.00            
ATOM    178  H10 GE8     2      10.980  28.490   8.450  1.00  0.00            
TER
ENDMDL
MODEL        1
ATOM      1  C1  BCD     1      11.320  28.180  22.570  1.00  0.00            
ATOM      2  O1  BCD     1      10.290  28.080  23.550  1.00  0.00            
ATOM      3  C2  BCD     1      12.020  29.530  22.690  1.00  0.00            
ATOM      4  O2  BCD     1      12.790  29.660  23.910  1.00  0.00            
ATOM      5  C3  BCD     1      10.970  30.690  22.670  1.00  0.00            
ATOM      6  O3  BCD     1      11.700  31.950  22.680  1.00  0.00            
ATOM      7  C4  BCD     1      10.120  30.590  21.440  1.00  0.00            
ATOM      8  C5  BCD     1       9.610  29.190  21.210  1.00  0.00            
ATOM      9  O4  BCD     1      10.690  28.260  21.270  1.00  0.00            
ATOM     10  C6  BCD     1       9.020  29.090  19.740  1.00  0.00            
ATOM     11  O5  BCD     1       9.850  29.500  18.670  1.00  0.00            
ATOM     12  H1  BCD     1      12.070  27.390  22.600  1.00  0.00            
ATOM     13  H2  BCD     1      12.660  29.670  21.810  1.00  0.00            
ATOM     14  H3  BCD     1      13.060  30.570  23.810  1.00  0.00            
ATOM     15  H4  BCD     1      10.390  30.570  23.600  1.00  0.00            
ATOM     16  H5  BCD     1      11.010  32.620  22.660  1.00  0.00            
ATOM     17  H6  BCD     1      10.770  30.820  20.590  1.00  0.00            
ATOM     18  H7  BCD     1       8.840  28.970  21.960  1.00  0.00            
ATOM     19  H8  BCD     1       8.700  28.050  19.740  1.00  0.00            
ATOM     20  H9  BCD     1       8.150  29.750  19.680  1.00  0.00            
ATOM     21  H10 BCD     1       9.390  29.830  17.890  1.00  0.00            
ATOM     22  C7  BCD     1       9.230  25.880  26.620  1.00  0.00            
ATOM     23  O6  BCD     1       7.880  26.080  26.120  1.00  0.00            
ATOM     24  C8  BCD     1       9.850  27.230  27.020  1.00  0.00            
ATOM     25  O7  BCD     1       9.080  27.930  27.980  1.00  0.00            
ATOM     26  C9  BCD     1      10.020  28.100  25.780  1.00  0.00            
ATOM     27  O8  BCD     1      10.700  29.310  26.220  1.00  0.00            
ATOM     28  C10 BCD     1      10.720  27.370  24.670  1.00  0.00            
ATOM     29  C11 BCD     1      10.190  25.990  24.420  1.00  0.00            
ATOM     30  O9  BCD     1      10.000  25.200  25.670  1.00  0.00            
ATOM     31  C12 BCD     1      11.140  25.090  23.670  1.00  0.00            
ATOM     32  O10 BCD     1      12.510  25.000  24.200  1.00  0.00            
ATOM     33  H11 BCD     1       9.160  25.300  27.550  1.00  0.00            
ATOM     34  H12 BCD     1      10.830  27.070  27.480  1.00  0.00            
ATOM     35  H13 BCD     1       9.220  28.850  27.750  1.00  0.00            
ATOM     36  H14 BCD     1       9.020  28.360  25.410  1.00  0.00            
ATOM     37  H15 BCD     1      10.090  30.030  26.030  1.00  0.00            
ATOM     38  H16 BCD     1      11.770  27.180  24.890  1.00  0.00            
ATOM     39  H17 BCD     1       9.320  26.070  23.750  1.00  0.00            
ATOM     40  H18 BCD     1      10.790  24.050  23.700  1.00  0.00            
ATOM     41  H19 BCD     1      11.140  25.250  22.590  1.00  0.00            
ATOM     42  H20 BCD     1      12.990  24.930  23.370  1.00  0.00            
ATOM     43  C13 BCD     1       4.000  25.000  26.870  1.00  0.00            
ATOM     44  O11 BCD     1       3.510  26.080  26.070  1.00  0.00            
ATOM     45  C14 BCD     1       4.680  25.580  28.100  1.00  0.00            
ATOM     46  O12 BCD     1       3.840  26.440  28.850  1.00  0.00            
ATOM     47  C15 BCD     1       5.950  26.360  27.630  1.00  0.00            
ATOM     48  O13 BCD     1       6.710  26.820  28.800  1.00  0.00            
ATOM     49  C16 BCD     1       6.820  25.330  26.720  1.00  0.00            
ATOM     50  C17 BCD     1       6.070  24.790  25.540  1.00  0.00            
ATOM     51  O14 BCD     1       4.850  24.170  26.020  1.00  0.00            
ATOM     52  C18 BCD     1       6.850  23.750  24.750  1.00  0.00            
ATOM     53  O15 BCD     1       7.550  22.800  25.540  1.00  0.00            
ATOM     54  H21 BCD     1       3.080  24.540  27.230  1.00  0.00            
ATOM     55  H22 BCD     1       4.990  24.790  28.790  1.00  0.00            
ATOM     56  H23 BCD     1       4.390  26.930  29.460  1.00  0.00            
ATOM     57  H24 BCD     1       5.780  27.240  27.000  1.00  0.00            
ATOM     58  H25 BCD     1       7.520  27.220  28.480  1.00  0.00            
ATOM     59  H26 BCD     1       7.150  24.520  27.390  1.00  0.00            
ATOM     60  H27 BCD     1       5.840  25.710  25.000  1.00  0.00            
ATOM     61  H28 BCD     1       6.140  23.220  24.110  1.00  0.00            
ATOM     62  H29 BCD     1       7.600  24.230  24.120  1.00  0.00            
ATOM     63  H30 BCD     1       8.410  22.630  25.140  1.00  0.00            
ATOM     64  C19 BCD     1      -0.090  27.250  24.190  1.00  0.00            
ATOM     65  O16 BCD     1       0.340  28.580  23.950  1.00  0.00            
ATOM     66  C20 BCD     1      -0.090  26.860  25.700  1.00  0.00            
ATOM     67  O17 BCD     1      -1.030  27.730  26.400  1.00  0.00            
ATOM     68  C21 BCD     1       1.330  26.940  26.330  1.00  0.00            
ATOM     69  O18 BCD     1       1.310  26.700  27.770  1.00  0.00            
ATOM     70  C22 BCD     1       2.220  26.030  25.490  1.00  0.00            
ATOM     71  C23 BCD     1       2.230  26.350  24.000  1.00  0.00            
ATOM     72  O19 BCD     1       0.850  26.320  23.510  1.00  0.00            
ATOM     73  C24 BCD     1       3.200  25.360  23.290  1.00  0.00            
ATOM     74  O20 BCD     1       2.990  24.020  23.690  1.00  0.00            
ATOM     75  H31 BCD     1      -1.100  27.180  23.770  1.00  0.00            
ATOM     76  H32 BCD     1      -0.440  25.830  25.850  1.00  0.00            
ATOM     77  H33 BCD     1      -0.880  28.640  26.150  1.00  0.00            
ATOM     78  H34 BCD     1       1.720  27.940  26.110  1.00  0.00            
ATOM     79  H35 BCD     1       2.180  26.700  28.190  1.00  0.00            
ATOM     80  H36 BCD     1       1.850  25.040  25.790  1.00  0.00            
ATOM     81  H37 BCD     1       2.630  27.320  23.700  1.00  0.00            
ATOM     82  H38 BCD     1       2.980  25.460  22.210  1.00  0.00            
ATOM     83  H39 BCD     1       4.230  25.700  23.380  1.00  0.00            
ATOM     84  H40 BCD     1       3.620  23.930  24.410  1.00  0.00            
ATOM     85  C25 BCD     1      -0.060  31.680  21.320  1.00  0.00            
ATOM     86  O21 BCD     1       1.090  32.270  21.780  1.00  0.00            
ATOM     87  C26 BCD     1      -1.180  31.600  22.370  1.00  0.00            
ATOM     88  O22 BCD     1      -1.520  32.920  22.820  1.00  0.00            
ATOM     89  C27 BCD     1      -0.820  30.590  23.460  1.00  0.00            
ATOM     90  O23 BCD     1      -1.990  30.430  24.290  1.00  0.00            
ATOM     91  C28 BCD     1      -0.380  29.270  22.910  1.00  0.00            
ATOM     92  C29 BCD     1       0.660  29.420  21.740  1.00  0.00            
ATOM     93  O24 BCD     1       0.220  30.380  20.820  1.00  0.00            
ATOM     94  C30 BCD     1       1.010  28.180  20.840  1.00  0.00            
ATOM     95  O25 BCD     1      -0.260  27.600  20.300  1.00  0.00            
ATOM     96  H41 BCD     1      -0.360  32.400  20.550  1.00  0.00            
ATOM     97  H42 BCD     1      -2.010  31.170  21.800  1.00  0.00            
ATOM     98  H43 BCD     1      -1.410  33.530  22.090  1.00  0.00            
ATOM     99  H44 BCD     1       0.000  31.060  24.020  1.00  0.00            
ATOM    100  H45 BCD     1      -2.510  31.230  24.240  1.00  0.00            
ATOM    101  H46 BCD     1      -1.240  28.660  22.600  1.00  0.00            
ATOM    102  H47 BCD     1       1.600  29.700  22.250  1.00  0.00            
ATOM    103  H48 BCD     1       1.750  28.500  20.090  1.00  0.00            
ATOM    104  H49 BCD     1       1.510  27.410  21.460  1.00  0.00            
ATOM    105  H50 BCD     1      -0.060  27.490  19.360  1.00  0.00            
ATOM    106  C31 BCD     1       4.150  34.700  21.060  1.00  0.00            
ATOM    107  O26 BCD     1       4.960  33.640  21.440  1.00  0.00            
ATOM    108  C32 BCD     1       3.260  35.110  22.200  1.00  0.00            
ATOM    109  O27 BCD     1       4.160  35.540  23.290  1.00  0.00            
ATOM    110  C33 BCD     1       2.330  33.980  22.580  1.00  0.00            
ATOM    111  C34 BCD     1       1.520  33.520  21.370  1.00  0.00            
ATOM    112  C35 BCD     1       2.450  33.170  20.160  1.00  0.00            
ATOM    113  O28 BCD     1       3.350  34.260  19.950  1.00  0.00            
ATOM    114  C36 BCD     1       1.740  32.820  18.850  1.00  0.00            
ATOM    115  O29 BCD     1       0.760  33.790  18.610  1.00  0.00            
ATOM    116  O30 BCD     1       1.390  34.400  23.620  1.00  0.00            
ATOM    117  H51 BCD     1       4.780  35.510  20.680  1.00  0.00            
ATOM    118  H52 BCD     1       2.670  35.990  21.920  1.00  0.00            
ATOM    119  H53 BCD     1       3.590  35.970  23.930  1.00  0.00            
ATOM    120  H54 BCD     1       2.980  33.140  22.850  1.00  0.00            
ATOM    121  H55 BCD     1       0.560  33.920  23.510  1.00  0.00            
ATOM    122  H56 BCD     1       0.730  34.250  21.140  1.00  0.00            
ATOM    123  H57 BCD     1       3.050  32.280  20.380  1.00  0.00            
ATOM    124  H58 BCD     1       2.430  32.830  18.000  1.00  0.00            
ATOM    125  H59 BCD     1       1.430  31.770  18.800  1.00  0.00            
ATOM    126  H60 BCD     1       1.350  34.550  18.690  1.00  0.00            
ATOM    127  C37 BCD     1       9.100  32.770  20.900  1.00  0.00            
ATOM    128  O31 BCD     1       9.030  31.500  21.620  1.00  0.00            
ATOM    129  C38 BCD     1       8.690  33.890  21.870  1.00  0.00            
ATOM    130  O32 BCD     1       9.540  33.940  23.050  1.00  0.00            
ATOM    131  C39 BCD     1       7.190  33.840  22.290  1.00  0.00            
ATOM    132  O33 BCD     1       6.890  35.020  23.180  1.00  0.00            
ATOM    133  C40 BCD     1       6.310  33.760  21.000  1.00  0.00            
ATOM    134  C41 BCD     1       6.810  32.600  20.120  1.00  0.00            
ATOM    135  O34 BCD     1       8.210  32.730  19.790  1.00  0.00            
ATOM    136  C42 BCD     1       6.010  32.380  18.930  1.00  0.00            
ATOM    137  O35 BCD     1       6.060  33.510  18.100  1.00  0.00            
ATOM    138  H61 BCD     1      10.120  33.000  20.590  1.00  0.00            
ATOM    139  H62 BCD     1       8.760  34.830  21.310  1.00  0.00            
ATOM    140  H63 BCD     1       9.050  34.450  23.700  1.00  0.00            
ATOM    141  H64 BCD     1       7.030  32.930  22.880  1.00  0.00            
ATOM    142  H65 BCD     1       5.970  35.080  23.450  1.00  0.00            
ATOM    143  H66 BCD     1       6.370  34.710  20.460  1.00  0.00            
ATOM    144  H67 BCD     1       6.760  31.660  20.680  1.00  0.00            
ATOM    145  H68 BCD     1       6.440  31.530  18.390  1.00  0.00            
ATOM    146  H69 BCD     1       4.970  32.120  19.140  1.00  0.00            
ATOM    147  H70 BCD     1       5.480  33.250  17.370  1.00  0.00            
ATOM    148  O1  GE8     2       7.440  30.270  27.130  1.00  0.00            
ATOM    149  C1  GE8     2       6.320  30.210  26.530  1.00  0.00            
ATOM    150  C2  GE8     2       6.390  30.150  25.040  1.00  0.00            
ATOM    151  O2  GE8     2       7.610  30.240  24.450  1.00  0.00            
ATOM    152  C3  GE8     2       5.200  29.980  24.400  1.00  0.00            
ATOM    153  C4  GE8     2       5.200  29.600  23.020  1.00  0.00            
ATOM    154  C5  GE8     2       5.920  28.450  22.560  1.00  0.00            
ATOM    155  C6  GE8     2       5.820  28.140  21.180  1.00  0.00            
ATOM    156  C7  GE8     2       5.040  28.900  20.280  1.00  0.00            
ATOM    157  O3  GE8     2       4.880  28.410  19.020  1.00  0.00            
ATOM    158  C8  GE8     2       4.280  29.920  20.730  1.00  0.00            
ATOM    159  C9  GE8     2       4.330  30.250  22.090  1.00  0.00            
ATOM    160  O4  GE8     2       4.060  29.670  25.100  1.00  0.00            
ATOM    161  C10 GE8     2       3.980  30.060  26.380  1.00  0.00            
ATOM    162  C11 GE8     2       2.760  30.280  26.960  1.00  0.00            
ATOM    163  C12 GE8     2       2.650  30.370  28.330  1.00  0.00            
ATOM    164  O5  GE8     2       1.420  30.520  28.820  1.00  0.00            
ATOM    165  C13 GE8     2       3.720  30.420  29.160  1.00  0.00            
ATOM    166  C14 GE8     2       4.960  30.440  28.550  1.00  0.00            
ATOM    167  O6  GE8     2       6.080  30.460  29.360  1.00  0.00            
ATOM    168  C15 GE8     2       5.060  30.120  27.200  1.00  0.00            
ATOM    169  H1  GE8     2       8.190  30.510  25.170  1.00  0.00            
ATOM    170  H2  GE8     2       6.500  27.890  23.290  1.00  0.00            
ATOM    171  H3  GE8     2       6.420  27.310  20.810  1.00  0.00            
ATOM    172  H4  GE8     2       4.240  29.030  18.650  1.00  0.00            
ATOM    173  H5  GE8     2       3.470  30.350  20.140  1.00  0.00            
ATOM    174  H6  GE8     2       3.650  31.050  22.390  1.00  0.00            
ATOM    175  H7  GE8     2       1.890  30.460  26.330  1.00  0.00            
ATOM    176  H8  GE8     2       1.570  30.270  29.750  1.00  0.00            
ATOM    177  H9  GE8     2       3.740  30.460  30.250  1.00  0.00            
ATOM    178  H10 GE8     2       6.860  30.320  28.790  1.00  0.00            
TER
ENDMDL
MODEL        1
ATOM      1  C1  BCD     1      11.430  30.330  21.930  1.00  0.00            
ATOM      2  O1  BCD     1      10.660  30.300  23.050  1.00  0.00            
ATOM      3  C2  BCD     1      11.610  31.840  21.530  1.00  0.00            
ATOM      4  O2  BCD     1      12.150  32.560  22.630  1.00  0.00            
ATOM      5  C3  BCD     1      10.320  32.510  21.020  1.00  0.00            
ATOM      6  O3  BCD     1      10.590  33.800  20.410  1.00  0.00            
ATOM      7  C4  BCD     1       9.590  31.540  20.100  1.00  0.00            
ATOM      8  C5  BCD     1       9.510  30.100  20.560  1.00  0.00            
ATOM      9  O4  BCD     1      10.810  29.620  20.910  1.00  0.00            
ATOM     10  C6  BCD     1       9.080  29.110  19.510  1.00  0.00            
ATOM     11  O5  BCD     1       9.880  29.240  18.340  1.00  0.00            
ATOM     12  H1  BCD     1      12.400  29.860  22.080  1.00  0.00            
ATOM     13  H2  BCD     1      12.360  31.880  20.740  1.00  0.00            
ATOM     14  H3  BCD     1      12.310  33.470  22.370  1.00  0.00            
ATOM     15  H4  BCD     1       9.680  32.630  21.910  1.00  0.00            
ATOM     16  H5  BCD     1       9.760  34.190  20.110  1.00  0.00            
ATOM     17  H6  BCD     1      10.130  31.540  19.140  1.00  0.00            
ATOM     18  H7  BCD     1       8.840  30.060  21.420  1.00  0.00            
ATOM     19  H8  BCD     1       9.160  28.100  19.920  1.00  0.00            
ATOM     20  H9  BCD     1       8.030  29.340  19.280  1.00  0.00            
ATOM     21  H10 BCD     1       9.370  29.030  17.550  1.00  0.00            
ATOM     22  C7  BCD     1      10.560  28.500  26.720  1.00  0.00            
ATOM     23  O6  BCD     1       9.170  28.840  26.880  1.00  0.00            
ATOM     24  C8  BCD     1      11.360  29.840  26.690  1.00  0.00            
ATOM     25  O7  BCD     1      10.980  30.550  27.820  1.00  0.00            
ATOM     26  C9  BCD     1      11.010  30.600  25.430  1.00  0.00            
ATOM     27  O8  BCD     1      11.820  31.770  25.290  1.00  0.00            
ATOM     28  C10 BCD     1      11.170  29.660  24.210  1.00  0.00            
ATOM     29  C11 BCD     1      10.450  28.360  24.350  1.00  0.00            
ATOM     30  O9  BCD     1      10.800  27.770  25.540  1.00  0.00            
ATOM     31  C12 BCD     1      10.740  27.290  23.280  1.00  0.00            
ATOM     32  O10 BCD     1      12.160  27.170  23.120  1.00  0.00            
ATOM     33  H11 BCD     1      10.880  27.890  27.570  1.00  0.00            
ATOM     34  H12 BCD     1      12.420  29.550  26.730  1.00  0.00            
ATOM     35  H13 BCD     1      11.810  31.040  27.890  1.00  0.00            
ATOM     36  H14 BCD     1       9.980  30.960  25.490  1.00  0.00            
ATOM     37  H15 BCD     1      11.880  32.030  24.360  1.00  0.00            
ATOM     38  H16 BCD     1      12.240  29.440  24.130  1.00  0.00            
ATOM     39  H17 BCD     1       9.370  28.550  24.460  1.00  0.00            
ATOM     40  H18 BCD     1      10.410  26.370  23.780  1.00  0.00            
ATOM     41  H19 BCD     1      10.240  27.720  22.400  1.00  0.00            
ATOM     42  H20 BCD     1      12.320  26.540  22.410  1.00  0.00            
ATOM     43  C13 BCD     1       5.540  27.680  28.400  1.00  0.00            
ATOM     44  O11 BCD     1       4.710  28.180  27.350  1.00  0.00            
ATOM     45  C14 BCD     1       6.290  28.730  29.200  1.00  0.00            
ATOM     46  O12 BCD     1       5.470  29.750  29.710  1.00  0.00            
ATOM     47  C15 BCD     1       7.410  29.260  28.360  1.00  0.00            
ATOM     48  O13 BCD     1       8.320  30.160  29.050  1.00  0.00            
ATOM     49  C16 BCD     1       8.330  28.150  27.840  1.00  0.00            
ATOM     50  C17 BCD     1       7.500  27.120  27.130  1.00  0.00            
ATOM     51  O14 BCD     1       6.350  26.640  27.910  1.00  0.00            
ATOM     52  C18 BCD     1       8.370  25.940  26.770  1.00  0.00            
ATOM     53  O15 BCD     1       9.220  25.520  27.840  1.00  0.00            
ATOM     54  H21 BCD     1       4.850  27.220  29.130  1.00  0.00            
ATOM     55  H22 BCD     1       6.840  28.240  30.010  1.00  0.00            
ATOM     56  H23 BCD     1       6.060  30.500  29.740  1.00  0.00            
ATOM     57  H24 BCD     1       6.970  29.740  27.480  1.00  0.00            
ATOM     58  H25 BCD     1       9.080  30.160  28.460  1.00  0.00            
ATOM     59  H26 BCD     1       8.970  27.790  28.650  1.00  0.00            
ATOM     60  H27 BCD     1       7.160  27.580  26.190  1.00  0.00            
ATOM     61  H28 BCD     1       7.700  25.150  26.420  1.00  0.00            
ATOM     62  H29 BCD     1       8.980  26.230  25.910  1.00  0.00            
ATOM     63  H30 BCD     1       9.710  24.710  27.650  1.00  0.00            
ATOM     64  C19 BCD     1       1.000  27.690  25.700  1.00  0.00            
ATOM     65  O16 BCD     1       1.220  28.840  24.850  1.00  0.00            
ATOM     66  C20 BCD     1       1.060  28.070  27.200  1.00  0.00            
ATOM     67  O17 BCD     1      -0.110  28.800  27.600  1.00  0.00            
ATOM     68  C21 BCD     1       2.450  28.650  27.530  1.00  0.00            
ATOM     69  O18 BCD     1       2.680  29.100  28.960  1.00  0.00            
ATOM     70  C22 BCD     1       3.470  27.570  27.220  1.00  0.00            
ATOM     71  C23 BCD     1       3.320  27.210  25.750  1.00  0.00            
ATOM     72  O19 BCD     1       1.970  26.810  25.480  1.00  0.00            
ATOM     73  C24 BCD     1       4.330  26.100  25.360  1.00  0.00            
ATOM     74  O20 BCD     1       4.050  24.920  26.070  1.00  0.00            
ATOM     75  H31 BCD     1       0.090  27.110  25.490  1.00  0.00            
ATOM     76  H32 BCD     1       1.080  27.200  27.860  1.00  0.00            
ATOM     77  H33 BCD     1      -0.080  29.580  27.040  1.00  0.00            
ATOM     78  H34 BCD     1       2.590  29.460  26.810  1.00  0.00            
ATOM     79  H35 BCD     1       3.500  29.600  29.020  1.00  0.00            
ATOM     80  H36 BCD     1       3.390  26.700  27.890  1.00  0.00            
ATOM     81  H37 BCD     1       3.560  28.110  25.180  1.00  0.00            
ATOM     82  H38 BCD     1       4.390  25.910  24.280  1.00  0.00            
ATOM     83  H39 BCD     1       5.280  26.560  25.670  1.00  0.00            
ATOM     84  H40 BCD     1       4.390  24.150  25.620  1.00  0.00            
ATOM     85  C25 BCD     1      -0.700  31.380  22.350  1.00  0.00            
ATOM     86  O21 BCD     1       0.630  31.680  21.990  1.00  0.00            
ATOM     87  C26 BCD     1      -0.830  31.750  23.830  1.00  0.00            
ATOM     88  O22 BCD     1      -0.650  33.170  23.960  1.00  0.00            
ATOM     89  C27 BCD     1       0.230  31.030  24.630  1.00  0.00            
ATOM     90  O23 BCD     1       0.150  31.210  26.060  1.00  0.00            
ATOM     91  C28 BCD     1       0.020  29.480  24.380  1.00  0.00            
ATOM     92  C29 BCD     1      -0.080  29.100  22.880  1.00  0.00            
ATOM     93  O24 BCD     1      -0.930  30.020  22.070  1.00  0.00            
ATOM     94  C30 BCD     1      -0.530  27.680  22.710  1.00  0.00            
ATOM     95  O25 BCD     1      -1.840  27.370  23.090  1.00  0.00            
ATOM     96  H41 BCD     1      -1.380  32.040  21.790  1.00  0.00            
ATOM     97  H42 BCD     1      -1.810  31.400  24.180  1.00  0.00            
ATOM     98  H43 BCD     1      -0.150  33.530  23.230  1.00  0.00            
ATOM     99  H44 BCD     1       1.220  31.330  24.250  1.00  0.00            
ATOM    100  H45 BCD     1       0.140  32.140  26.310  1.00  0.00            
ATOM    101  H46 BCD     1      -0.890  29.130  24.880  1.00  0.00            
ATOM    102  H47 BCD     1       0.950  29.100  22.480  1.00  0.00            
ATOM    103  H48 BCD     1      -0.490  27.390  21.650  1.00  0.00            
ATOM    104  H49 BCD     1       0.290  27.100  23.160  1.00  0.00            
ATOM    105  H50 BCD     1      -1.900  26.410  23.090  1.00  0.00            
ATOM    106  C31 BCD     1       2.870  33.650  19.120  1.00  0.00            
ATOM    107  O26 BCD     1       3.980  32.920  19.650  1.00  0.00            
ATOM    108  C32 BCD     1       2.250  34.470  20.200  1.00  0.00            
ATOM    109  O27 BCD     1       3.220  35.380  20.660  1.00  0.00            
ATOM    110  C33 BCD     1       1.620  33.670  21.330  1.00  0.00            
ATOM    111  C34 BCD     1       0.830  32.450  20.830  1.00  0.00            
ATOM    112  C35 BCD     1       1.500  31.780  19.630  1.00  0.00            
ATOM    113  O28 BCD     1       1.910  32.790  18.690  1.00  0.00            
ATOM    114  C36 BCD     1       0.600  30.750  19.030  1.00  0.00            
ATOM    115  O29 BCD     1      -0.690  31.190  18.600  1.00  0.00            
ATOM    116  O30 BCD     1       0.930  34.480  22.290  1.00  0.00            
ATOM    117  H51 BCD     1       3.190  34.220  18.240  1.00  0.00            
ATOM    118  H52 BCD     1       1.450  35.060  19.740  1.00  0.00            
ATOM    119  H53 BCD     1       2.840  36.250  20.750  1.00  0.00            
ATOM    120  H54 BCD     1       2.490  33.220  21.820  1.00  0.00            
ATOM    121  H55 BCD     1       0.700  35.320  21.880  1.00  0.00            
ATOM    122  H56 BCD     1      -0.150  32.790  20.470  1.00  0.00            
ATOM    123  H57 BCD     1       2.330  31.160  19.980  1.00  0.00            
ATOM    124  H58 BCD     1       1.010  30.330  18.100  1.00  0.00            
ATOM    125  H59 BCD     1       0.510  29.850  19.660  1.00  0.00            
ATOM    126  H60 BCD     1      -0.530  31.520  17.710  1.00  0.00            
ATOM    127  C37 BCD     1       7.870  32.420  18.540  1.00  0.00            
ATOM    128  O31 BCD     1       8.280  32.060  19.870  1.00  0.00            
ATOM    129  C38 BCD     1       7.420  33.840  18.510  1.00  0.00            
ATOM    130  O32 BCD     1       8.400  34.750  19.030  1.00  0.00            
ATOM    131  C39 BCD     1       6.070  33.920  19.260  1.00  0.00            
ATOM    132  O33 BCD     1       5.510  35.200  19.140  1.00  0.00            
ATOM    133  C40 BCD     1       5.100  32.870  18.850  1.00  0.00            
ATOM    134  C41 BCD     1       5.610  31.470  18.910  1.00  0.00            
ATOM    135  O34 BCD     1       6.810  31.460  18.120  1.00  0.00            
ATOM    136  C42 BCD     1       4.540  30.440  18.410  1.00  0.00            
ATOM    137  O35 BCD     1       3.990  30.780  17.180  1.00  0.00            
ATOM    138  H61 BCD     1       8.630  32.350  17.760  1.00  0.00            
ATOM    139  H62 BCD     1       7.330  34.130  17.460  1.00  0.00            
ATOM    140  H63 BCD     1       9.080  34.790  18.350  1.00  0.00            
ATOM    141  H64 BCD     1       6.290  33.690  20.310  1.00  0.00            
ATOM    142  H65 BCD     1       4.620  35.050  19.460  1.00  0.00            
ATOM    143  H66 BCD     1       4.790  33.050  17.810  1.00  0.00            
ATOM    144  H67 BCD     1       5.860  31.300  19.970  1.00  0.00            
ATOM    145  H68 BCD     1       5.060  29.480  18.400  1.00  0.00            
ATOM    146  H69 BCD     1       3.750  30.230  19.140  1.00  0.00            
ATOM    147  H70 BCD     1       3.480  30.090  16.760  1.00  0.00            
ATOM    148  O1  GE8     2       7.400  33.340  28.160  1.00  0.00            
ATOM    149  C1  GE8     2       6.460  32.760  27.660  1.00  0.00            
ATOM    150  C2  GE8     2       6.480  32.100  26.270  1.00  0.00            
ATOM    151  O2  GE8     2       7.600  32.240  25.540  1.00  0.00            
ATOM    152  C3  GE8     2       5.360  31.400  25.890  1.00  0.00            
ATOM    153  C4  GE8     2       5.310  30.740  24.550  1.00  0.00            
ATOM    154  C5  GE8     2       6.390  29.920  24.120  1.00  0.00            
ATOM    155  C6  GE8     2       6.260  29.260  22.840  1.00  0.00            
ATOM    156  C7  GE8     2       5.070  29.300  22.090  1.00  0.00            
ATOM    157  O3  GE8     2       4.960  28.560  21.030  1.00  0.00            
ATOM    158  C8  GE8     2       4.020  30.070  22.600  1.00  0.00            
ATOM    159  C9  GE8     2       4.140  30.870  23.780  1.00  0.00            
ATOM    160  O4  GE8     2       4.190  31.340  26.600  1.00  0.00            
ATOM    161  C10 GE8     2       4.080  31.910  27.820  1.00  0.00            
ATOM    162  C11 GE8     2       2.850  31.890  28.380  1.00  0.00            
ATOM    163  C12 GE8     2       2.630  32.510  29.600  1.00  0.00            
ATOM    164  O5  GE8     2       1.380  32.520  30.110  1.00  0.00            
ATOM    165  C13 GE8     2       3.720  33.190  30.230  1.00  0.00            
ATOM    166  C14 GE8     2       4.960  33.150  29.660  1.00  0.00            
ATOM    167  O6  GE8     2       5.920  33.820  30.300  1.00  0.00            
ATOM    168  C15 GE8     2       5.170  32.590  28.420  1.00  0.00            
ATOM    169  H1  GE8     2       8.230  32.850  25.960  1.00  0.00            
ATOM    170  H2  GE8     2       7.320  29.800  24.670  1.00  0.00            
ATOM    171  H3  GE8     2       7.050  28.620  22.440  1.00  0.00            
ATOM    172  H4  GE8     2       3.990  28.480  20.930  1.00  0.00            
ATOM    173  H5  GE8     2       3.150  30.060  21.950  1.00  0.00            
ATOM    174  H6  GE8     2       3.240  31.420  24.060  1.00  0.00            
ATOM    175  H7  GE8     2       2.060  31.280  27.940  1.00  0.00            
ATOM    176  H8  GE8     2       1.400  33.100  30.900  1.00  0.00            
ATOM    177  H9  GE8     2       3.550  33.670  31.200  1.00  0.00            
ATOM    178  H10 GE8     2       6.630  33.810  29.630  1.00  0.00            
TER
ENDMDL
MODEL        1
ATOM      1  C1  BCD     1       7.490  31.120  23.220  1.00  0.00            
ATOM      2  O1  BCD     1       6.770  31.260  24.400  1.00  0.00            
ATOM      3  C2  BCD     1       7.900  32.480  22.690  1.00  0.00            
ATOM      4  O2  BCD     1       8.790  33.100  23.600  1.00  0.00            
ATOM      5  C3  BCD     1       6.630  33.280  22.430  1.00  0.00            
ATOM      6  O3  BCD     1       6.910  34.570  21.900  1.00  0.00            
ATOM      7  C4  BCD     1       5.810  32.570  21.420  1.00  0.00            
ATOM      8  C5  BCD     1       5.560  31.070  21.770  1.00  0.00            
ATOM      9  O4  BCD     1       6.770  30.440  22.190  1.00  0.00            
ATOM     10  C6  BCD     1       5.030  30.310  20.550  1.00  0.00            
ATOM     11  O5  BCD     1       5.890  30.330  19.470  1.00  0.00            
ATOM     12  H1  BCD     1       8.390  30.530  23.440  1.00  0.00            
ATOM     13  H2  BCD     1       8.460  32.380  21.750  1.00  0.00            
ATOM     14  H3  BCD     1       9.000  33.950  23.200  1.00  0.00            
ATOM     15  H4  BCD     1       6.060  33.280  23.380  1.00  0.00            
ATOM     16  H5  BCD     1       6.100  35.080  22.010  1.00  0.00            
ATOM     17  H6  BCD     1       6.300  32.540  20.440  1.00  0.00            
ATOM     18  H7  BCD     1       4.750  31.110  22.520  1.00  0.00            
ATOM     19  H8  BCD     1       4.910  29.250  20.810  1.00  0.00            
ATOM     20  H9  BCD     1       4.080  30.730  20.190  1.00  0.00            
ATOM     21  H10 BCD     1       5.550  29.670  18.860  1.00  0.00            
ATOM     22  C7  BCD     1       6.450  29.180  27.910  1.00  0.00            
ATOM     23  O6  BCD     1       5.070  29.540  27.790  1.00  0.00            
ATOM     24  C8  BCD     1       7.250  30.410  28.050  1.00  0.00            
ATOM     25  O7  BCD     1       6.800  31.080  29.250  1.00  0.00            
ATOM     26  C9  BCD     1       7.060  31.300  26.760  1.00  0.00            
ATOM     27  O8  BCD     1       7.920  32.430  26.730  1.00  0.00            
ATOM     28  C10 BCD     1       7.350  30.490  25.460  1.00  0.00            
ATOM     29  C11 BCD     1       6.710  29.060  25.480  1.00  0.00            
ATOM     30  O9  BCD     1       6.940  28.490  26.780  1.00  0.00            
ATOM     31  C12 BCD     1       7.260  28.170  24.400  1.00  0.00            
ATOM     32  O10 BCD     1       8.750  27.980  24.460  1.00  0.00            
ATOM     33  H11 BCD     1       6.590  28.520  28.770  1.00  0.00            
ATOM     34  H12 BCD     1       8.340  30.250  28.080  1.00  0.00            
ATOM     35  H13 BCD     1       6.920  30.450  29.970  1.00  0.00            
ATOM     36  H14 BCD     1       6.000  31.550  26.640  1.00  0.00            
ATOM     37  H15 BCD     1       7.950  32.770  25.840  1.00  0.00            
ATOM     38  H16 BCD     1       8.430  30.410  25.280  1.00  0.00            
ATOM     39  H17 BCD     1       5.640  29.130  25.270  1.00  0.00            
ATOM     40  H18 BCD     1       6.820  27.170  24.540  1.00  0.00            
ATOM     41  H19 BCD     1       7.070  28.480  23.360  1.00  0.00            
ATOM     42  H20 BCD     1       8.910  27.610  25.330  1.00  0.00            
ATOM     43  C13 BCD     1       1.430  28.390  29.380  1.00  0.00            
ATOM     44  O11 BCD     1       0.840  28.630  28.050  1.00  0.00            
ATOM     45  C14 BCD     1       2.020  29.690  29.920  1.00  0.00            
ATOM     46  O12 BCD     1       0.960  30.610  30.040  1.00  0.00            
ATOM     47  C15 BCD     1       3.160  30.170  29.030  1.00  0.00            
ATOM     48  O13 BCD     1       3.630  31.450  29.540  1.00  0.00            
ATOM     49  C16 BCD     1       4.170  29.100  28.840  1.00  0.00            
ATOM     50  C17 BCD     1       3.540  27.800  28.410  1.00  0.00            
ATOM     51  O14 BCD     1       2.520  27.420  29.350  1.00  0.00            
ATOM     52  C18 BCD     1       4.460  26.610  28.070  1.00  0.00            
ATOM     53  O15 BCD     1       5.050  26.290  29.340  1.00  0.00            
ATOM     54  H21 BCD     1       0.640  28.080  30.080  1.00  0.00            
ATOM     55  H22 BCD     1       2.470  29.540  30.910  1.00  0.00            
ATOM     56  H23 BCD     1       1.280  31.320  30.600  1.00  0.00            
ATOM     57  H24 BCD     1       2.700  30.420  28.070  1.00  0.00            
ATOM     58  H25 BCD     1       3.990  31.920  28.780  1.00  0.00            
ATOM     59  H26 BCD     1       4.770  28.910  29.750  1.00  0.00            
ATOM     60  H27 BCD     1       3.130  28.010  27.410  1.00  0.00            
ATOM     61  H28 BCD     1       3.930  25.700  27.780  1.00  0.00            
ATOM     62  H29 BCD     1       5.200  26.850  27.290  1.00  0.00            
ATOM     63  H30 BCD     1       5.500  25.460  29.180  1.00  0.00            
ATOM     64  C19 BCD     1      -2.570  27.680  26.100  1.00  0.00            
ATOM     65  O16 BCD     1      -2.520  28.790  25.290  1.00  0.00            
ATOM     66  C20 BCD     1      -2.710  28.090  27.530  1.00  0.00            
ATOM     67  O17 BCD     1      -3.950  28.790  27.710  1.00  0.00            
ATOM     68  C21 BCD     1      -1.490  28.960  27.870  1.00  0.00            
ATOM     69  O18 BCD     1      -1.520  29.510  29.200  1.00  0.00
[truncated: 1,713,271 more chars]
