# Supplementary material for: Achieving Chemical Accuracy in Cyclodextrin Host–Guest Binding via Integrative Atomistic Modelling
Source: Adv Sci (Weinh). 2025 Dec 14;13(10):e19782. doi: 10.1002/advs.202519782 (PMC12915143; doi:10.1002/advs.202519782)
Supplement: Supplementary file 1 — Supporting Information [file ADVS-13-e19782-s003.zip › all_poses/BCD.GL4.pdb]

MODEL        1
ATOM      1  C1  BCD     1      17.500  30.640  13.420  1.00  0.00            
ATOM      2  O1  BCD     1      17.620  29.260  13.380  1.00  0.00            
ATOM      3  C2  BCD     1      18.700  31.380  12.800  1.00  0.00            
ATOM      4  O2  BCD     1      18.660  31.040  11.400  1.00  0.00            
ATOM      5  C3  BCD     1      20.020  31.010  13.490  1.00  0.00            
ATOM      6  O3  BCD     1      21.200  31.700  12.930  1.00  0.00            
ATOM      7  C4  BCD     1      19.850  31.230  15.050  1.00  0.00            
ATOM      8  C5  BCD     1      18.570  30.670  15.690  1.00  0.00            
ATOM      9  O4  BCD     1      17.440  31.050  14.820  1.00  0.00            
ATOM     10  C6  BCD     1      18.270  31.130  17.100  1.00  0.00            
ATOM     11  O5  BCD     1      18.250  32.590  17.290  1.00  0.00            
ATOM     12  H1  BCD     1      16.600  30.990  12.910  1.00  0.00            
ATOM     13  H2  BCD     1      18.500  32.450  12.930  1.00  0.00            
ATOM     14  H3  BCD     1      17.980  31.540  10.940  1.00  0.00            
ATOM     15  H4  BCD     1      20.090  29.920  13.350  1.00  0.00            
ATOM     16  H5  BCD     1      20.990  31.940  12.020  1.00  0.00            
ATOM     17  H6  BCD     1      19.930  32.300  15.260  1.00  0.00            
ATOM     18  H7  BCD     1      18.760  29.600  15.780  1.00  0.00            
ATOM     19  H8  BCD     1      17.250  30.760  17.250  1.00  0.00            
ATOM     20  H9  BCD     1      18.880  30.560  17.810  1.00  0.00            
ATOM     21  H10 BCD     1      18.190  32.860  18.210  1.00  0.00            
ATOM     22  C7  BCD     1      15.130  25.830  13.310  1.00  0.00            
ATOM     23  O6  BCD     1      16.210  25.050  13.860  1.00  0.00            
ATOM     24  C8  BCD     1      15.540  26.440  11.970  1.00  0.00            
ATOM     25  O7  BCD     1      15.920  25.350  11.040  1.00  0.00            
ATOM     26  C9  BCD     1      16.740  27.450  12.070  1.00  0.00            
ATOM     27  O8  BCD     1      17.080  28.050  10.820  1.00  0.00            
ATOM     28  C10 BCD     1      16.440  28.440  13.150  1.00  0.00            
ATOM     29  C11 BCD     1      16.020  27.710  14.450  1.00  0.00            
ATOM     30  O9  BCD     1      14.840  26.890  14.210  1.00  0.00            
ATOM     31  C12 BCD     1      15.470  28.650  15.480  1.00  0.00            
ATOM     32  O10 BCD     1      14.430  29.360  14.850  1.00  0.00            
ATOM     33  H11 BCD     1      14.220  25.230  13.210  1.00  0.00            
ATOM     34  H12 BCD     1      14.740  27.080  11.580  1.00  0.00            
ATOM     35  H13 BCD     1      16.250  25.840  10.290  1.00  0.00            
ATOM     36  H14 BCD     1      17.650  26.910  12.360  1.00  0.00            
ATOM     37  H15 BCD     1      17.960  28.410  10.970  1.00  0.00            
ATOM     38  H16 BCD     1      15.650  29.090  12.750  1.00  0.00            
ATOM     39  H17 BCD     1      16.810  27.120  14.940  1.00  0.00            
ATOM     40  H18 BCD     1      15.060  28.010  16.270  1.00  0.00            
ATOM     41  H19 BCD     1      16.260  29.280  15.910  1.00  0.00            
ATOM     42  H20 BCD     1      13.770  29.220  15.540  1.00  0.00            
ATOM     43  C13 BCD     1      16.980  21.250  15.310  1.00  0.00            
ATOM     44  O11 BCD     1      18.370  21.540  15.350  1.00  0.00            
ATOM     45  C14 BCD     1      16.460  21.370  13.860  1.00  0.00            
ATOM     46  O12 BCD     1      17.130  20.310  13.090  1.00  0.00            
ATOM     47  C15 BCD     1      16.600  22.750  13.300  1.00  0.00            
ATOM     48  O13 BCD     1      15.840  22.830  12.040  1.00  0.00            
ATOM     49  C16 BCD     1      15.970  23.720  14.240  1.00  0.00            
ATOM     50  C17 BCD     1      16.600  23.540  15.670  1.00  0.00            
ATOM     51  O14 BCD     1      16.390  22.200  16.160  1.00  0.00            
ATOM     52  C18 BCD     1      15.860  24.420  16.610  1.00  0.00            
ATOM     53  O15 BCD     1      14.510  24.170  16.660  1.00  0.00            
ATOM     54  H21 BCD     1      16.820  20.280  15.790  1.00  0.00            
ATOM     55  H22 BCD     1      15.400  21.090  13.940  1.00  0.00            
ATOM     56  H23 BCD     1      18.070  20.500  13.070  1.00  0.00            
ATOM     57  H24 BCD     1      17.660  23.050  13.270  1.00  0.00            
ATOM     58  H25 BCD     1      15.920  23.710  11.670  1.00  0.00            
ATOM     59  H26 BCD     1      14.880  23.610  14.340  1.00  0.00            
ATOM     60  H27 BCD     1      17.660  23.800  15.670  1.00  0.00            
ATOM     61  H28 BCD     1      16.220  24.140  17.610  1.00  0.00            
ATOM     62  H29 BCD     1      16.150  25.480  16.510  1.00  0.00            
ATOM     63  H30 BCD     1      14.300  23.440  16.070  1.00  0.00            
ATOM     64  C19 BCD     1      21.840  19.490  15.980  1.00  0.00            
ATOM     65  O16 BCD     1      22.430  20.780  16.300  1.00  0.00            
ATOM     66  C20 BCD     1      21.320  19.410  14.550  1.00  0.00            
ATOM     67  O17 BCD     1      22.420  19.480  13.600  1.00  0.00            
ATOM     68  C21 BCD     1      20.290  20.550  14.390  1.00  0.00            
ATOM     69  O18 BCD     1      19.830  20.660  13.030  1.00  0.00            
ATOM     70  C22 BCD     1      19.140  20.360  15.430  1.00  0.00            
ATOM     71  C23 BCD     1      19.730  20.230  16.880  1.00  0.00            
ATOM     72  O19 BCD     1      20.800  19.340  16.890  1.00  0.00            
ATOM     73  C24 BCD     1      18.740  19.900  17.980  1.00  0.00            
ATOM     74  O20 BCD     1      18.320  18.500  17.790  1.00  0.00            
ATOM     75  H31 BCD     1      22.560  18.700  16.220  1.00  0.00            
ATOM     76  H32 BCD     1      20.870  18.410  14.520  1.00  0.00            
ATOM     77  H33 BCD     1      22.070  19.390  12.710  1.00  0.00            
ATOM     78  H34 BCD     1      20.800  21.490  14.640  1.00  0.00            
ATOM     79  H35 BCD     1      20.480  21.130  12.500  1.00  0.00            
ATOM     80  H36 BCD     1      18.510  19.500  15.170  1.00  0.00            
ATOM     81  H37 BCD     1      20.260  21.140  17.170  1.00  0.00            
ATOM     82  H38 BCD     1      19.240  20.010  18.950  1.00  0.00            
ATOM     83  H39 BCD     1      17.830  20.510  18.060  1.00  0.00            
ATOM     84  H40 BCD     1      19.080  17.910  17.790  1.00  0.00            
ATOM     85  C25 BCD     1      25.800  22.780  17.330  1.00  0.00            
ATOM     86  O21 BCD     1      24.990  23.980  17.420  1.00  0.00            
ATOM     87  C26 BCD     1      25.800  22.270  15.910  1.00  0.00            
ATOM     88  O22 BCD     1      26.360  23.260  15.020  1.00  0.00            
ATOM     89  C27 BCD     1      24.370  21.840  15.520  1.00  0.00            
ATOM     90  O23 BCD     1      24.210  21.470  14.070  1.00  0.00            
ATOM     91  C28 BCD     1      23.820  20.880  16.540  1.00  0.00            
ATOM     92  C29 BCD     1      23.890  21.490  17.940  1.00  0.00            
ATOM     93  O24 BCD     1      25.230  21.890  18.190  1.00  0.00            
ATOM     94  C30 BCD     1      23.330  20.620  19.080  1.00  0.00            
ATOM     95  O25 BCD     1      24.160  19.490  19.280  1.00  0.00            
ATOM     96  H41 BCD     1      26.840  22.950  17.610  1.00  0.00            
ATOM     97  H42 BCD     1      26.430  21.380  15.940  1.00  0.00            
ATOM     98  H43 BCD     1      26.290  22.950  14.120  1.00  0.00            
ATOM     99  H44 BCD     1      23.810  22.760  15.710  1.00  0.00            
ATOM    100  H45 BCD     1      23.310  21.160  13.990  1.00  0.00            
ATOM    101  H46 BCD     1      24.410  19.950  16.480  1.00  0.00            
ATOM    102  H47 BCD     1      23.390  22.470  17.950  1.00  0.00            
ATOM    103  H48 BCD     1      23.430  21.240  19.970  1.00  0.00            
ATOM    104  H49 BCD     1      22.300  20.250  19.020  1.00  0.00            
ATOM    105  H50 BCD     1      25.070  19.570  18.960  1.00  0.00            
ATOM    106  C31 BCD     1      25.100  27.810  18.770  1.00  0.00            
ATOM    107  O26 BCD     1      24.080  28.180  17.870  1.00  0.00            
ATOM    108  C32 BCD     1      26.330  27.380  17.960  1.00  0.00            
ATOM    109  O27 BCD     1      26.860  28.440  17.200  1.00  0.00            
ATOM    110  C33 BCD     1      26.030  26.020  17.250  1.00  0.00            
ATOM    111  C34 BCD     1      25.440  25.050  18.170  1.00  0.00            
ATOM    112  C35 BCD     1      24.230  25.680  18.930  1.00  0.00            
ATOM    113  O28 BCD     1      24.600  26.860  19.640  1.00  0.00            
ATOM    114  C36 BCD     1      23.480  24.740  19.870  1.00  0.00            
ATOM    115  O29 BCD     1      24.420  24.270  20.880  1.00  0.00            
ATOM    116  O30 BCD     1      27.230  25.530  16.640  1.00  0.00            
ATOM    117  H51 BCD     1      25.410  28.670  19.370  1.00  0.00            
ATOM    118  H52 BCD     1      26.970  27.080  18.800  1.00  0.00            
ATOM    119  H53 BCD     1      27.620  28.000  16.820  1.00  0.00            
ATOM    120  H54 BCD     1      25.340  26.240  16.420  1.00  0.00            
ATOM    121  H55 BCD     1      26.810  24.870  16.070  1.00  0.00            
ATOM    122  H56 BCD     1      26.220  24.740  18.880  1.00  0.00            
ATOM    123  H57 BCD     1      23.500  25.980  18.170  1.00  0.00            
ATOM    124  H58 BCD     1      22.630  25.250  20.340  1.00  0.00            
ATOM    125  H59 BCD     1      23.000  23.880  19.370  1.00  0.00            
ATOM    126  H60 BCD     1      23.980  23.550  21.340  1.00  0.00            
ATOM    127  C37 BCD     1      21.500  31.250  16.820  1.00  0.00            
ATOM    128  O31 BCD     1      21.010  30.550  15.700  1.00  0.00            
ATOM    129  C38 BCD     1      23.010  31.490  16.620  1.00  0.00            
ATOM    130  O32 BCD     1      23.210  32.220  15.390  1.00  0.00            
ATOM    131  C39 BCD     1      23.880  30.220  16.730  1.00  0.00            
ATOM    132  O33 BCD     1      25.290  30.440  16.790  1.00  0.00            
ATOM    133  C40 BCD     1      23.520  29.480  18.020  1.00  0.00            
ATOM    134  C41 BCD     1      22.020  29.280  18.260  1.00  0.00            
ATOM    135  O34 BCD     1      21.320  30.560  18.080  1.00  0.00            
ATOM    136  C42 BCD     1      21.730  28.640  19.580  1.00  0.00            
ATOM    137  O35 BCD     1      20.370  28.710  19.950  1.00  0.00            
ATOM    138  H61 BCD     1      21.000  32.220  16.810  1.00  0.00            
ATOM    139  H62 BCD     1      23.470  32.020  17.460  1.00  0.00            
ATOM    140  H63 BCD     1      22.510  32.020  14.760  1.00  0.00            
ATOM    141  H64 BCD     1      23.540  29.540  15.950  1.00  0.00            
ATOM    142  H65 BCD     1      25.670  29.560  16.880  1.00  0.00            
ATOM    143  H66 BCD     1      23.940  30.000  18.890  1.00  0.00            
ATOM    144  H67 BCD     1      21.700  28.600  17.460  1.00  0.00            
ATOM    145  H68 BCD     1      22.100  27.610  19.520  1.00  0.00            
ATOM    146  H69 BCD     1      22.240  29.210  20.370  1.00  0.00            
ATOM    147  H70 BCD     1      20.240  29.590  20.310  1.00  0.00            
ATOM    148  O1  GL4     2      26.630  26.690  13.070  1.00  0.00            
ATOM    149  C1  GL4     2      26.070  27.750  13.290  1.00  0.00            
ATOM    150  C2  GL4     2      24.650  27.780  13.850  1.00  0.00            
ATOM    151  C3  GL4     2      23.970  26.710  14.280  1.00  0.00            
ATOM    152  C4  GL4     2      22.680  26.690  14.940  1.00  0.00            
ATOM    153  C5  GL4     2      22.310  25.610  15.650  1.00  0.00            
ATOM    154  C6  GL4     2      21.100  25.520  16.480  1.00  0.00            
ATOM    155  C7  GL4     2      20.900  24.370  17.360  1.00  0.00            
ATOM    156  C8  GL4     2      19.810  24.430  18.320  1.00  0.00            
ATOM    157  C9  GL4     2      18.980  25.560  18.270  1.00  0.00            
ATOM    158  C10 GL4     2      19.080  26.540  17.310  1.00  0.00            
ATOM    159  C11 GL4     2      20.180  26.620  16.450  1.00  0.00            
ATOM    160  O2  GL4     2      18.080  27.460  17.450  1.00  0.00            
ATOM    161  C12 GL4     2      17.210  26.950  18.430  1.00  0.00            
ATOM    162  O3  GL4     2      17.830  25.750  18.990  1.00  0.00            
ATOM    163  N1  GL4     2      26.760  28.910  12.980  1.00  0.00            
ATOM    164  C13 GL4     2      26.070  30.280  12.880  1.00  0.00            
ATOM    165  C14 GL4     2      26.800  31.400  13.730  1.00  0.00            
ATOM    166  C15 GL4     2      28.380  31.400  13.610  1.00  0.00            
ATOM    167  C16 GL4     2      28.890  29.890  13.800  1.00  0.00            
ATOM    168  C17 GL4     2      28.260  28.950  12.850  1.00  0.00            
ATOM    169  H1  GL4     2      24.060  28.690  13.700  1.00  0.00            
ATOM    170  H2  GL4     2      24.550  25.800  14.320  1.00  0.00            
ATOM    171  H3  GL4     2      22.020  27.560  15.000  1.00  0.00            
ATOM    172  H4  GL4     2      22.870  24.690  15.480  1.00  0.00            
ATOM    173  H5  GL4     2      21.620  23.560  17.380  1.00  0.00            
ATOM    174  H6  GL4     2      19.610  23.700  19.090  1.00  0.00            
ATOM    175  H7  GL4     2      20.200  27.410  15.700  1.00  0.00            
ATOM    176  H8  GL4     2      16.240  26.630  18.030  1.00  0.00            
ATOM    177  H9  GL4     2      16.960  27.650  19.240  1.00  0.00            
ATOM    178  H10 GL4     2      25.030  30.190  13.210  1.00  0.00            
ATOM    179  H11 GL4     2      26.060  30.560  11.820  1.00  0.00            
ATOM    180  H12 GL4     2      26.640  31.200  14.790  1.00  0.00            
ATOM    181  H13 GL4     2      26.450  32.420  13.520  1.00  0.00            
ATOM    182  H14 GL4     2      28.880  32.030  14.350  1.00  0.00            
ATOM    183  H15 GL4     2      28.500  31.720  12.570  1.00  0.00            
ATOM    184  H16 GL4     2      28.810  29.590  14.850  1.00  0.00            
ATOM    185  H17 GL4     2      29.970  29.860  13.620  1.00  0.00            
ATOM    186  H18 GL4     2      28.560  29.270  11.850  1.00  0.00            
ATOM    187  H19 GL4     2      28.620  27.930  13.040  1.00  0.00            
TER
ENDMDL
MODEL        1
ATOM      1  C1  BCD     1      24.740  26.840  11.680  1.00  0.00            
ATOM      2  O1  BCD     1      24.050  25.690  12.240  1.00  0.00            
ATOM      3  C2  BCD     1      26.160  26.420  11.120  1.00  0.00            
ATOM      4  O2  BCD     1      26.090  25.570  10.030  1.00  0.00            
ATOM      5  C3  BCD     1      26.970  25.750  12.270  1.00  0.00            
ATOM      6  O3  BCD     1      28.240  25.230  11.930  1.00  0.00            
ATOM      7  C4  BCD     1      26.990  26.800  13.420  1.00  0.00            
ATOM      8  C5  BCD     1      25.640  27.360  13.840  1.00  0.00            
ATOM      9  O4  BCD     1      24.960  27.790  12.650  1.00  0.00            
ATOM     10  C6  BCD     1      25.740  28.500  14.890  1.00  0.00            
ATOM     11  O5  BCD     1      26.510  29.600  14.480  1.00  0.00            
ATOM     12  H1  BCD     1      23.990  27.180  10.950  1.00  0.00            
ATOM     13  H2  BCD     1      26.640  27.340  10.770  1.00  0.00            
ATOM     14  H3  BCD     1      25.640  24.800  10.390  1.00  0.00            
ATOM     15  H4  BCD     1      26.400  24.940  12.730  1.00  0.00            
ATOM     16  H5  BCD     1      28.170  24.660  11.160  1.00  0.00            
ATOM     17  H6  BCD     1      27.780  27.550  13.260  1.00  0.00            
ATOM     18  H7  BCD     1      25.060  26.510  14.230  1.00  0.00            
ATOM     19  H8  BCD     1      24.770  28.920  15.180  1.00  0.00            
ATOM     20  H9  BCD     1      26.230  28.070  15.770  1.00  0.00            
ATOM     21  H10 BCD     1      27.400  29.520  14.820  1.00  0.00            
ATOM     22  C7  BCD     1      21.320  22.720  10.980  1.00  0.00            
ATOM     23  O6  BCD     1      21.000  22.190  12.300  1.00  0.00            
ATOM     24  C8  BCD     1      22.770  22.560  10.550  1.00  0.00            
ATOM     25  O7  BCD     1      23.060  21.140  10.640  1.00  0.00            
ATOM     26  C9  BCD     1      23.750  23.390  11.340  1.00  0.00            
ATOM     27  O8  BCD     1      25.110  23.320  10.950  1.00  0.00            
ATOM     28  C10 BCD     1      23.260  24.850  11.350  1.00  0.00            
ATOM     29  C11 BCD     1      21.790  24.940  11.890  1.00  0.00            
ATOM     30  O9  BCD     1      21.030  24.120  11.040  1.00  0.00            
ATOM     31  C12 BCD     1      21.230  26.290  11.970  1.00  0.00            
ATOM     32  O10 BCD     1      20.980  26.840  10.660  1.00  0.00            
ATOM     33  H11 BCD     1      20.660  22.160  10.300  1.00  0.00            
ATOM     34  H12 BCD     1      22.730  22.820   9.480  1.00  0.00            
ATOM     35  H13 BCD     1      23.020  20.740   9.770  1.00  0.00            
ATOM     36  H14 BCD     1      23.590  22.970  12.340  1.00  0.00            
ATOM     37  H15 BCD     1      25.410  22.480  10.580  1.00  0.00            
ATOM     38  H16 BCD     1      23.300  25.220  10.310  1.00  0.00            
ATOM     39  H17 BCD     1      21.650  24.480  12.880  1.00  0.00            
ATOM     40  H18 BCD     1      20.290  26.160  12.530  1.00  0.00            
ATOM     41  H19 BCD     1      21.890  27.020  12.470  1.00  0.00            
ATOM     42  H20 BCD     1      20.870  27.790  10.720  1.00  0.00            
ATOM     43  C13 BCD     1      19.030  19.330  14.280  1.00  0.00            
ATOM     44  O11 BCD     1      20.370  19.040  14.740  1.00  0.00            
ATOM     45  C14 BCD     1      18.930  19.260  12.830  1.00  0.00            
ATOM     46  O12 BCD     1      19.220  17.930  12.600  1.00  0.00            
ATOM     47  C15 BCD     1      19.740  20.190  11.970  1.00  0.00            
ATOM     48  O13 BCD     1      19.160  20.170  10.640  1.00  0.00            
ATOM     49  C16 BCD     1      19.700  21.610  12.520  1.00  0.00            
ATOM     50  C17 BCD     1      19.390  21.670  14.040  1.00  0.00            
ATOM     51  O14 BCD     1      18.560  20.630  14.550  1.00  0.00            
ATOM     52  C18 BCD     1      18.870  23.020  14.320  1.00  0.00            
ATOM     53  O15 BCD     1      17.570  23.370  13.660  1.00  0.00            
ATOM     54  H21 BCD     1      18.360  18.630  14.790  1.00  0.00            
ATOM     55  H22 BCD     1      17.880  19.460  12.580  1.00  0.00            
ATOM     56  H23 BCD     1      18.520  17.400  12.970  1.00  0.00            
ATOM     57  H24 BCD     1      20.780  19.830  12.040  1.00  0.00            
ATOM     58  H25 BCD     1      18.270  20.510  10.700  1.00  0.00            
ATOM     59  H26 BCD     1      18.950  22.190  11.970  1.00  0.00            
ATOM     60  H27 BCD     1      20.380  21.670  14.510  1.00  0.00            
ATOM     61  H28 BCD     1      18.710  23.030  15.400  1.00  0.00            
ATOM     62  H29 BCD     1      19.570  23.850  14.170  1.00  0.00            
ATOM     63  H30 BCD     1      17.190  24.090  14.170  1.00  0.00            
ATOM     64  C19 BCD     1      22.350  16.580  17.200  1.00  0.00            
ATOM     65  O16 BCD     1      23.380  17.560  17.180  1.00  0.00            
ATOM     66  C20 BCD     1      22.100  15.980  15.830  1.00  0.00            
ATOM     67  O17 BCD     1      23.270  15.300  15.330  1.00  0.00            
ATOM     68  C21 BCD     1      21.660  17.060  14.830  1.00  0.00            
ATOM     69  O18 BCD     1      21.350  16.480  13.560  1.00  0.00            
ATOM     70  C22 BCD     1      20.440  17.840  15.430  1.00  0.00            
ATOM     71  C23 BCD     1      20.760  18.270  16.850  1.00  0.00            
ATOM     72  O19 BCD     1      21.150  17.230  17.680  1.00  0.00            
ATOM     73  C24 BCD     1      19.490  18.920  17.470  1.00  0.00            
ATOM     74  O20 BCD     1      18.350  18.030  17.650  1.00  0.00            
ATOM     75  H31 BCD     1      22.580  15.800  17.930  1.00  0.00            
ATOM     76  H32 BCD     1      21.260  15.270  15.930  1.00  0.00            
ATOM     77  H33 BCD     1      22.920  14.420  15.160  1.00  0.00            
ATOM     78  H34 BCD     1      22.480  17.770  14.640  1.00  0.00            
ATOM     79  H35 BCD     1      20.840  17.140  13.090  1.00  0.00            
ATOM     80  H36 BCD     1      19.500  17.310  15.240  1.00  0.00            
ATOM     81  H37 BCD     1      21.640  18.930  16.830  1.00  0.00            
ATOM     82  H38 BCD     1      19.850  19.320  18.430  1.00  0.00            
ATOM     83  H39 BCD     1      19.100  19.700  16.800  1.00  0.00            
ATOM     84  H40 BCD     1      18.630  17.170  18.000  1.00  0.00            
ATOM     85  C25 BCD     1      27.550  17.570  18.050  1.00  0.00            
ATOM     86  O21 BCD     1      27.670  18.890  17.840  1.00  0.00            
ATOM     87  C26 BCD     1      27.090  16.920  16.770  1.00  0.00            
ATOM     88  O22 BCD     1      28.030  17.170  15.730  1.00  0.00            
ATOM     89  C27 BCD     1      25.690  17.410  16.320  1.00  0.00            
ATOM     90  O23 BCD     1      25.240  16.940  15.090  1.00  0.00            
ATOM     91  C28 BCD     1      24.730  17.060  17.420  1.00  0.00            
ATOM     92  C29 BCD     1      25.190  17.820  18.630  1.00  0.00            
ATOM     93  O24 BCD     1      26.540  17.350  19.030  1.00  0.00            
ATOM     94  C30 BCD     1      24.330  17.800  19.890  1.00  0.00            
ATOM     95  O25 BCD     1      24.100  16.490  20.360  1.00  0.00            
ATOM     96  H41 BCD     1      28.510  17.140  18.370  1.00  0.00            
ATOM     97  H42 BCD     1      27.040  15.830  16.880  1.00  0.00            
ATOM     98  H43 BCD     1      27.780  16.770  14.890  1.00  0.00            
ATOM     99  H44 BCD     1      25.740  18.500  16.270  1.00  0.00            
ATOM    100  H45 BCD     1      24.530  16.300  15.220  1.00  0.00            
ATOM    101  H46 BCD     1      24.820  15.980  17.600  1.00  0.00            
ATOM    102  H47 BCD     1      25.190  18.850  18.270  1.00  0.00            
ATOM    103  H48 BCD     1      24.810  18.500  20.590  1.00  0.00            
ATOM    104  H49 BCD     1      23.350  18.220  19.610  1.00  0.00            
ATOM    105  H50 BCD     1      23.700  16.460  21.240  1.00  0.00            
ATOM    106  C31 BCD     1      29.890  22.160  18.310  1.00  0.00            
ATOM    107  O26 BCD     1      29.140  22.830  17.260  1.00  0.00            
ATOM    108  C32 BCD     1      30.580  20.920  17.770  1.00  0.00            
ATOM    109  O27 BCD     1      31.550  21.280  16.780  1.00  0.00            
ATOM    110  C33 BCD     1      29.550  20.000  17.210  1.00  0.00            
ATOM    111  C34 BCD     1      28.690  19.680  18.400  1.00  0.00            
ATOM    112  C35 BCD     1      28.020  20.980  19.060  1.00  0.00            
ATOM    113  O28 BCD     1      29.050  21.860  19.450  1.00  0.00            
ATOM    114  C36 BCD     1      27.220  20.630  20.320  1.00  0.00            
ATOM    115  O29 BCD     1      27.760  19.650  21.100  1.00  0.00            
ATOM    116  O30 BCD     1      30.050  18.730  16.640  1.00  0.00            
ATOM    117  H51 BCD     1      30.560  22.910  18.750  1.00  0.00            
ATOM    118  H52 BCD     1      31.120  20.470  18.620  1.00  0.00            
ATOM    119  H53 BCD     1      31.650  20.430  16.350  1.00  0.00            
ATOM    120  H54 BCD     1      29.050  20.610  16.460  1.00  0.00            
ATOM    121  H55 BCD     1      29.350  18.150  16.330  1.00  0.00            
ATOM    122  H56 BCD     1      29.300  19.150  19.140  1.00  0.00            
ATOM    123  H57 BCD     1      27.340  21.450  18.340  1.00  0.00            
ATOM    124  H58 BCD     1      27.140  21.530  20.940  1.00  0.00            
ATOM    125  H59 BCD     1      26.160  20.540  20.030  1.00  0.00            
ATOM    126  H60 BCD     1      27.050  19.190  21.570  1.00  0.00            
ATOM    127  C37 BCD     1      28.330  26.580  15.560  1.00  0.00            
ATOM    128  O31 BCD     1      27.450  26.070  14.600  1.00  0.00            
ATOM    129  C38 BCD     1      29.800  26.030  15.460  1.00  0.00            
ATOM    130  O32 BCD     1      30.390  26.360  14.220  1.00  0.00            
ATOM    131  C39 BCD     1      29.920  24.510  15.800  1.00  0.00            
ATOM    132  O33 BCD     1      31.280  23.990  16.110  1.00  0.00            
ATOM    133  C40 BCD     1      29.120  24.230  17.030  1.00  0.00            
ATOM    134  C41 BCD     1      27.680  24.840  17.100  1.00  0.00            
ATOM    135  O34 BCD     1      27.790  26.310  16.840  1.00  0.00            
ATOM    136  C42 BCD     1      27.080  24.690  18.500  1.00  0.00            
ATOM    137  O35 BCD     1      25.800  25.280  18.600  1.00  0.00            
ATOM    138  H61 BCD     1      28.310  27.660  15.370  1.00  0.00            
ATOM    139  H62 BCD     1      30.330  26.630  16.220  1.00  0.00            
ATOM    140  H63 BCD     1      29.780  26.090  13.530  1.00  0.00            
ATOM    141  H64 BCD     1      29.520  23.920  14.970  1.00  0.00            
ATOM    142  H65 BCD     1      31.290  23.040  16.260  1.00  0.00            
ATOM    143  H66 BCD     1      29.650  24.700  17.880  1.00  0.00            
ATOM    144  H67 BCD     1      27.100  24.390  16.290  1.00  0.00            
ATOM    145  H68 BCD     1      27.040  23.620  18.740  1.00  0.00            
ATOM    146  H69 BCD     1      27.730  25.090  19.290  1.00  0.00            
ATOM    147  H70 BCD     1      25.830  26.220  18.380  1.00  0.00            
ATOM    148  O1  GL4     2      31.020  20.100  13.610  1.00  0.00            
ATOM    149  C1  GL4     2      30.950  21.240  13.070  1.00  0.00            
ATOM    150  C2  GL4     2      29.560  21.890  13.180  1.00  0.00            
ATOM    151  C3  GL4     2      28.510  21.290  13.840  1.00  0.00            
ATOM    152  C4  GL4     2      27.270  21.910  14.130  1.00  0.00            
ATOM    153  C5  GL4     2      26.410  21.530  15.080  1.00  0.00            
ATOM    154  C6  GL4     2      25.100  22.140  15.490  1.00  0.00            
ATOM    155  C7  GL4     2      24.110  21.340  16.150  1.00  0.00            
ATOM    156  C8  GL4     2      22.910  21.990  16.680  1.00  0.00            
ATOM    157  C9  GL4     2      22.720  23.320  16.360  1.00  0.00            
ATOM    158  C10 GL4     2      23.650  24.040  15.540  1.00  0.00            
ATOM    159  C11 GL4     2      24.790  23.500  15.150  1.00  0.00            
ATOM    160  O2  GL4     2      23.270  25.360  15.440  1.00  0.00            
ATOM    161  C12 GL4     2      22.030  25.560  16.240  1.00  0.00            
ATOM    162  O3  GL4     2      21.760  24.230  16.800  1.00  0.00            
ATOM    163  N1  GL4     2      31.950  21.910  12.420  1.00  0.00            
ATOM    164  C13 GL4     2      31.710  23.150  11.670  1.00  0.00            
ATOM    165  C14 GL4     2      33.010  23.780  11.030  1.00  0.00            
ATOM    166  C15 GL4     2      33.940  22.770  10.390  1.00  0.00            
ATOM    167  C16 GL4     2      33.850  21.350  11.000  1.00  0.00            
ATOM    168  C17 GL4     2      33.300  21.290  12.420  1.00  0.00            
ATOM    169  H1  GL4     2      29.390  22.910  12.850  1.00  0.00            
ATOM    170  H2  GL4     2      28.650  20.280  14.220  1.00  0.00            
ATOM    171  H3  GL4     2      26.930  22.700  13.460  1.00  0.00            
ATOM    172  H4  GL4     2      26.620  20.620  15.630  1.00  0.00            
ATOM    173  H5  GL4     2      24.260  20.270  16.280  1.00  0.00            
ATOM    174  H6  GL4     2      22.060  21.530  17.170  1.00  0.00            
ATOM    175  H7  GL4     2      25.530  24.120  14.650  1.00  0.00            
ATOM    176  H8  GL4     2      21.190  25.900  15.620  1.00  0.00            
ATOM    177  H9  GL4     2      22.250  26.330  16.990  1.00  0.00            
ATOM    178  H10 GL4     2      31.320  23.970  12.280  1.00  0.00            
ATOM    179  H11 GL4     2      30.950  22.800  10.960  1.00  0.00            
ATOM    180  H12 GL4     2      33.560  24.310  11.820  1.00  0.00            
ATOM    181  H13 GL4     2      32.810  24.650  10.400  1.00  0.00            
ATOM    182  H14 GL4     2      34.940  23.200  10.500  1.00  0.00            
ATOM    183  H15 GL4     2      33.770  22.720   9.310  1.00  0.00            
ATOM    184  H16 GL4     2      34.800  20.800  10.970  1.00  0.00            
ATOM    185  H17 GL4     2      33.210  20.710  10.380  1.00  0.00            
ATOM    186  H18 GL4     2      33.360  20.270  12.830  1.00  0.00            
ATOM    187  H19 GL4     2      33.950  21.980  12.990  1.00  0.00            
TER
ENDMDL
MODEL        1
ATOM      1  C1  BCD     1      25.890  26.820  12.550  1.00  0.00            
ATOM      2  O1  BCD     1      25.420  25.490  12.610  1.00  0.00            
ATOM      3  C2  BCD     1      27.470  26.850  12.500  1.00  0.00            
ATOM      4  O2  BCD     1      27.980  26.290  11.310  1.00  0.00            
ATOM      5  C3  BCD     1      27.960  26.050  13.660  1.00  0.00            
ATOM      6  O3  BCD     1      29.400  25.970  13.620  1.00  0.00            
ATOM      7  C4  BCD     1      27.600  26.600  15.030  1.00  0.00            
ATOM      8  C5  BCD     1      26.000  26.810  14.980  1.00  0.00            
ATOM      9  O4  BCD     1      25.590  27.490  13.770  1.00  0.00            
ATOM     10  C6  BCD     1      25.490  27.550  16.190  1.00  0.00            
ATOM     11  O5  BCD     1      26.250  28.720  16.470  1.00  0.00            
ATOM     12  H1  BCD     1      25.410  27.330  11.710  1.00  0.00            
ATOM     13  H2  BCD     1      27.780  27.900  12.610  1.00  0.00            
ATOM     14  H3  BCD     1      27.580  25.430  11.160  1.00  0.00            
ATOM     15  H4  BCD     1      27.540  25.040  13.620  1.00  0.00            
ATOM     16  H5  BCD     1      29.760  25.560  12.830  1.00  0.00            
ATOM     17  H6  BCD     1      28.080  27.570  15.170  1.00  0.00            
ATOM     18  H7  BCD     1      25.640  25.770  14.950  1.00  0.00            
ATOM     19  H8  BCD     1      24.410  27.690  16.100  1.00  0.00            
ATOM     20  H9  BCD     1      25.630  26.920  17.080  1.00  0.00            
ATOM     21  H10 BCD     1      26.050  29.330  15.750  1.00  0.00            
ATOM     22  C7  BCD     1      23.700  22.760  10.160  1.00  0.00            
ATOM     23  O6  BCD     1      23.180  22.070  11.290  1.00  0.00            
ATOM     24  C8  BCD     1      25.210  22.820  10.150  1.00  0.00            
ATOM     25  O7  BCD     1      25.690  21.480  10.180  1.00  0.00            
ATOM     26  C9  BCD     1      25.740  23.530  11.330  1.00  0.00            
ATOM     27  O8  BCD     1      27.210  23.590  11.260  1.00  0.00            
ATOM     28  C10 BCD     1      25.060  24.890  11.400  1.00  0.00            
ATOM     29  C11 BCD     1      23.580  24.910  11.340  1.00  0.00            
ATOM     30  O9  BCD     1      23.200  24.080  10.190  1.00  0.00            
ATOM     31  C12 BCD     1      22.970  26.330  11.230  1.00  0.00            
ATOM     32  O10 BCD     1      23.360  27.000  10.030  1.00  0.00            
ATOM     33  H11 BCD     1      23.380  22.280   9.230  1.00  0.00            
ATOM     34  H12 BCD     1      25.560  23.400   9.280  1.00  0.00            
ATOM     35  H13 BCD     1      25.330  20.950   9.470  1.00  0.00            
ATOM     36  H14 BCD     1      25.460  22.960  12.230  1.00  0.00            
ATOM     37  H15 BCD     1      27.570  22.750  10.970  1.00  0.00            
ATOM     38  H16 BCD     1      25.340  25.550  10.570  1.00  0.00            
ATOM     39  H17 BCD     1      23.140  24.380  12.200  1.00  0.00            
ATOM     40  H18 BCD     1      21.880  26.290  11.170  1.00  0.00            
ATOM     41  H19 BCD     1      23.220  26.870  12.150  1.00  0.00            
ATOM     42  H20 BCD     1      22.980  27.880  10.170  1.00  0.00            
ATOM     43  C13 BCD     1      20.450  19.300  12.700  1.00  0.00            
ATOM     44  O11 BCD     1      21.470  18.620  13.410  1.00  0.00            
ATOM     45  C14 BCD     1      20.750  19.330  11.210  1.00  0.00            
ATOM     46  O12 BCD     1      20.940  18.000  10.740  1.00  0.00            
ATOM     47  C15 BCD     1      21.980  20.100  10.780  1.00  0.00            
ATOM     48  O13 BCD     1      22.200  20.080   9.320  1.00  0.00            
ATOM     49  C16 BCD     1      21.830  21.530  11.320  1.00  0.00            
ATOM     50  C17 BCD     1      21.580  21.350  12.830  1.00  0.00            
ATOM     51  O14 BCD     1      20.420  20.640  13.150  1.00  0.00            
ATOM     52  C18 BCD     1      21.400  22.670  13.530  1.00  0.00            
ATOM     53  O15 BCD     1      20.320  23.460  12.980  1.00  0.00            
ATOM     54  H21 BCD     1      19.490  18.860  12.990  1.00  0.00            
ATOM     55  H22 BCD     1      19.850  19.740  10.740  1.00  0.00            
ATOM     56  H23 BCD     1      20.790  18.070   9.790  1.00  0.00            
ATOM     57  H24 BCD     1      22.810  19.620  11.320  1.00  0.00            
ATOM     58  H25 BCD     1      21.470  20.500   8.860  1.00  0.00            
ATOM     59  H26 BCD     1      21.110  22.190  10.830  1.00  0.00            
ATOM     60  H27 BCD     1      22.390  20.830  13.350  1.00  0.00            
ATOM     61  H28 BCD     1      21.240  22.530  14.610  1.00  0.00            
ATOM     62  H29 BCD     1      22.390  23.150  13.460  1.00  0.00            
ATOM     63  H30 BCD     1      20.400  24.410  13.040  1.00  0.00            
ATOM     64  C19 BCD     1      22.330  16.250  16.470  1.00  0.00            
ATOM     65  O16 BCD     1      23.710  16.760  16.260  1.00  0.00            
ATOM     66  C20 BCD     1      22.000  15.480  15.200  1.00  0.00            
ATOM     67  O17 BCD     1      23.050  14.500  14.960  1.00  0.00            
ATOM     68  C21 BCD     1      21.860  16.420  14.040  1.00  0.00            
ATOM     69  O18 BCD     1      21.330  15.860  12.810  1.00  0.00            
ATOM     70  C22 BCD     1      21.090  17.700  14.430  1.00  0.00            
ATOM     71  C23 BCD     1      21.470  18.210  15.750  1.00  0.00            
ATOM     72  O19 BCD     1      21.440  17.310  16.820  1.00  0.00            
ATOM     73  C24 BCD     1      20.720  19.450  16.240  1.00  0.00            
ATOM     74  O20 BCD     1      19.250  19.370  16.330  1.00  0.00            
ATOM     75  H31 BCD     1      22.380  15.580  17.340  1.00  0.00            
ATOM     76  H32 BCD     1      21.070  14.910  15.290  1.00  0.00            
ATOM     77  H33 BCD     1      23.870  14.950  14.740  1.00  0.00            
ATOM     78  H34 BCD     1      22.890  16.740  13.860  1.00  0.00            
ATOM     79  H35 BCD     1      21.050  16.480  12.130  1.00  0.00            
ATOM     80  H36 BCD     1      20.010  17.480  14.430  1.00  0.00            
ATOM     81  H37 BCD     1      22.510  18.550  15.630  1.00  0.00            
ATOM     82  H38 BCD     1      21.200  19.760  17.180  1.00  0.00            
ATOM     83  H39 BCD     1      20.960  20.280  15.570  1.00  0.00            
ATOM     84  H40 BCD     1      18.980  19.220  17.230  1.00  0.00            
ATOM     85  C25 BCD     1      27.430  16.620  17.910  1.00  0.00            
ATOM     86  O21 BCD     1      27.490  18.090  17.670  1.00  0.00            
ATOM     87  C26 BCD     1      27.260  15.840  16.610  1.00  0.00            
ATOM     88  O22 BCD     1      28.460  15.840  15.860  1.00  0.00            
ATOM     89  C27 BCD     1      25.980  16.440  15.840  1.00  0.00            
ATOM     90  O23 BCD     1      25.720  15.750  14.580  1.00  0.00            
ATOM     91  C28 BCD     1      24.800  16.240  16.860  1.00  0.00            
ATOM     92  C29 BCD     1      25.060  16.850  18.220  1.00  0.00            
ATOM     93  O24 BCD     1      26.300  16.400  18.750  1.00  0.00            
ATOM     94  C30 BCD     1      24.030  16.530  19.210  1.00  0.00            
ATOM     95  O25 BCD     1      23.750  15.120  19.180  1.00  0.00            
ATOM     96  H41 BCD     1      28.330  16.260  18.430  1.00  0.00            
ATOM     97  H42 BCD     1      27.100  14.780  16.810  1.00  0.00            
ATOM     98  H43 BCD     1      28.390  15.090  15.260  1.00  0.00            
ATOM     99  H44 BCD     1      26.180  17.510  15.710  1.00  0.00            
ATOM    100  H45 BCD     1      25.790  16.400  13.880  1.00  0.00            
ATOM    101  H46 BCD     1      24.670  15.150  16.950  1.00  0.00            
ATOM    102  H47 BCD     1      25.080  17.930  18.070  1.00  0.00            
ATOM    103  H48 BCD     1      24.390  16.850  20.200  1.00  0.00            
ATOM    104  H49 BCD     1      23.100  17.010  18.900  1.00  0.00            
ATOM    105  H50 BCD     1      22.940  15.080  19.690  1.00  0.00            
ATOM    106  C31 BCD     1      29.760  21.270  19.080  1.00  0.00            
ATOM    107  O26 BCD     1      28.960  22.030  18.210  1.00  0.00            
ATOM    108  C32 BCD     1      30.440  20.130  18.270  1.00  0.00            
ATOM    109  O27 BCD     1      31.420  20.600  17.410  1.00  0.00            
ATOM    110  C33 BCD     1      29.510  19.240  17.450  1.00  0.00            
ATOM    111  C34 BCD     1      28.460  18.740  18.490  1.00  0.00            
ATOM    112  C35 BCD     1      27.880  19.770  19.460  1.00  0.00            
ATOM    113  O28 BCD     1      28.800  20.700  19.950  1.00  0.00            
ATOM    114  C36 BCD     1      27.260  19.100  20.640  1.00  0.00            
ATOM    115  O29 BCD     1      28.110  18.230  21.420  1.00  0.00            
ATOM    116  O30 BCD     1      30.260  18.050  16.910  1.00  0.00            
ATOM    117  H51 BCD     1      30.530  21.840  19.600  1.00  0.00            
ATOM    118  H52 BCD     1      30.760  19.390  19.020  1.00  0.00            
ATOM    119  H53 BCD     1      31.900  19.900  16.960  1.00  0.00            
ATOM    120  H54 BCD     1      29.010  19.840  16.670  1.00  0.00            
ATOM    121  H55 BCD     1      29.610  17.350  16.800  1.00  0.00            
ATOM    122  H56 BCD     1      28.970  17.960  19.060  1.00  0.00            
ATOM    123  H57 BCD     1      27.080  20.330  18.950  1.00  0.00            
ATOM    124  H58 BCD     1      26.740  19.870  21.220  1.00  0.00            
ATOM    125  H59 BCD     1      26.460  18.490  20.190  1.00  0.00            
ATOM    126  H60 BCD     1      27.860  18.430  22.330  1.00  0.00            
ATOM    127  C37 BCD     1      28.540  26.070  17.180  1.00  0.00            
ATOM    128  O31 BCD     1      27.900  25.610  15.950  1.00  0.00            
ATOM    129  C38 BCD     1      30.030  25.580  17.270  1.00  0.00            
ATOM    130  O32 BCD     1      30.750  26.120  16.160  1.00  0.00            
ATOM    131  C39 BCD     1      30.120  24.060  17.310  1.00  0.00            
ATOM    132  O33 BCD     1      31.400  23.560  17.490  1.00  0.00            
ATOM    133  C40 BCD     1      29.140  23.460  18.340  1.00  0.00            
ATOM    134  C41 BCD     1      27.660  24.110  18.260  1.00  0.00            
ATOM    135  O34 BCD     1      27.790  25.510  18.210  1.00  0.00            
ATOM    136  C42 BCD     1      26.950  23.780  19.520  1.00  0.00            
ATOM    137  O35 BCD     1      25.590  24.270  19.510  1.00  0.00            
ATOM    138  H61 BCD     1      28.450  27.160  17.310  1.00  0.00            
ATOM    139  H62 BCD     1      30.490  26.000  18.180  1.00  0.00            
ATOM    140  H63 BCD     1      30.240  26.010  15.350  1.00  0.00            
ATOM    141  H64 BCD     1      29.610  23.720  16.400  1.00  0.00            
ATOM    142  H65 BCD     1      31.410  22.630  17.270  1.00  0.00            
ATOM    143  H66 BCD     1      29.440  23.790  19.350  1.00  0.00            
ATOM    144  H67 BCD     1      27.040  23.730  17.440  1.00  0.00            
ATOM    145  H68 BCD     1      26.890  22.710  19.740  1.00  0.00            
ATOM    146  H69 BCD     1      27.460  24.260  20.370  1.00  0.00            
ATOM    147  H70 BCD     1      25.740  25.210  19.450  1.00  0.00            
ATOM    148  O1  GL4     2      32.510  21.190  13.530  1.00  0.00            
ATOM    149  C1  GL4     2      32.150  22.340  13.680  1.00  0.00            
ATOM    150  C2  GL4     2      30.790  22.610  14.180  1.00  0.00            
ATOM    151  C3  GL4     2      29.770  21.690  14.400  1.00  0.00            
ATOM    152  C4  GL4     2      28.400  22.050  14.840  1.00  0.00            
ATOM    153  C5  GL4     2      27.350  21.270  15.200  1.00  0.00            
ATOM    154  C6  GL4     2      25.970  21.680  15.690  1.00  0.00            
ATOM    155  C7  GL4     2      25.250  20.850  16.640  1.00  0.00            
ATOM    156  C8  GL4     2      24.010  21.300  17.150  1.00  0.00            
ATOM    157  C9  GL4     2      23.580  22.590  16.780  1.00  0.00            
ATOM    158  C10 GL4     2      24.260  23.380  15.850  1.00  0.00            
ATOM    159  C11 GL4     2      25.500  22.990  15.320  1.00  0.00            
ATOM    160  O2  GL4     2      23.530  24.480  15.540  1.00  0.00            
ATOM    161  C12 GL4     2      22.370  24.490  16.480  1.00  0.00            
ATOM    162  O3  GL4     2      22.440  23.200  17.130  1.00  0.00            
ATOM    163  N1  GL4     2      33.030  23.400  13.390  1.00  0.00            
ATOM    164  C13 GL4     2      32.800  24.780  13.780  1.00  0.00            
ATOM    165  C14 GL4     2      33.460  25.780  12.840  1.00  0.00            
ATOM    166  C15 GL4     2      34.970  25.470  12.620  1.00  0.00            
ATOM    167  C16 GL4     2      35.130  23.960  12.180  1.00  0.00            
ATOM    168  C17 GL4     2      34.420  23.080  13.230  1.00  0.00            
ATOM    169  H1  GL4     2      30.570  23.670  14.280  1.00  0.00            
ATOM    170  H2  GL4     2      30.030  20.670  14.130  1.00  0.00            
ATOM    171  H3  GL4     2      28.290  23.130  14.950  1.00  0.00            
ATOM    172  H4  GL4     2      27.540  20.210  15.110  1.00  0.00            
ATOM    173  H5  GL4     2      25.590  19.840  16.810  1.00  0.00            
ATOM    174  H6  GL4     2      23.270  20.700  17.670  1.00  0.00            
ATOM    175  H7  GL4     2      26.100  23.640  14.700  1.00  0.00            
ATOM    176  H8  GL4     2      21.490  24.550  15.840  1.00  0.00            
ATOM    177  H9  GL4     2      22.360  25.280  17.240  1.00  0.00            
ATOM    178  H10 GL4     2      33.160  24.900  14.810  1.00  0.00            
ATOM    179  H11 GL4     2      31.730  25.030  13.730  1.00  0.00            
ATOM    180  H12 GL4     2      33.310  26.760  13.300  1.00  0.00            
ATOM    181  H13 GL4     2      32.920  25.830  11.880  1.00  0.00            
ATOM    182  H14 GL4     2      35.500  25.550  13.580  1.00  0.00            
ATOM    183  H15 GL4     2      35.440  26.150  11.900  1.00  0.00            
ATOM    184  H16 GL4     2      36.180  23.660  12.110  1.00  0.00            
ATOM    185  H17 GL4     2      34.660  23.830  11.200  1.00  0.00            
ATOM    186  H18 GL4     2      34.450  22.080  12.780  1.00  0.00            
ATOM    187  H19 GL4     2      35.040  23.050  14.130  1.00  0.00            
TER
ENDMDL
MODEL        1
ATOM      1  C1  BCD     1      19.840  34.170  16.210  1.00  0.00            
ATOM      2  O1  BCD     1      20.120  32.770  16.160  1.00  0.00            
ATOM      3  C2  BCD     1      20.760  34.840  15.220  1.00  0.00            
ATOM      4  O2  BCD     1      20.410  34.440  13.900  1.00  0.00            
ATOM      5  C3  BCD     1      22.170  34.600  15.630  1.00  0.00            
ATOM      6  O3  BCD     1      23.160  35.320  14.800  1.00  0.00            
ATOM      7  C4  BCD     1      22.320  35.070  17.080  1.00  0.00            
ATOM      8  C5  BCD     1      21.400  34.420  18.060  1.00  0.00            
ATOM      9  O4  BCD     1      20.040  34.560  17.570  1.00  0.00            
ATOM     10  C6  BCD     1      21.580  34.940  19.440  1.00  0.00            
ATOM     11  O5  BCD     1      21.600  36.350  19.550  1.00  0.00            
ATOM     12  H1  BCD     1      18.790  34.390  15.980  1.00  0.00            
ATOM     13  H2  BCD     1      20.630  35.930  15.160  1.00  0.00            
ATOM     14  H3  BCD     1      20.600  35.250  13.430  1.00  0.00            
ATOM     15  H4  BCD     1      22.380  33.520  15.600  1.00  0.00            
ATOM     16  H5  BCD     1      23.260  34.900  13.940  1.00  0.00            
ATOM     17  H6  BCD     1      22.100  36.140  17.100  1.00  0.00            
ATOM     18  H7  BCD     1      21.650  33.360  18.210  1.00  0.00            
ATOM     19  H8  BCD     1      20.840  34.480  20.100  1.00  0.00            
ATOM     20  H9  BCD     1      22.520  34.540  19.840  1.00  0.00            
ATOM     21  H10 BCD     1      21.800  36.500  20.480  1.00  0.00            
ATOM     22  C7  BCD     1      18.380  29.140  15.270  1.00  0.00            
ATOM     23  O6  BCD     1      19.790  28.780  15.040  1.00  0.00            
ATOM     24  C8  BCD     1      18.050  30.250  14.300  1.00  0.00            
ATOM     25  O7  BCD     1      18.280  29.630  13.010  1.00  0.00            
ATOM     26  C9  BCD     1      18.940  31.450  14.500  1.00  0.00            
ATOM     27  O8  BCD     1      18.540  32.410  13.570  1.00  0.00            
ATOM     28  C10 BCD     1      19.030  31.910  15.960  1.00  0.00            
ATOM     29  C11 BCD     1      19.190  30.710  16.970  1.00  0.00            
ATOM     30  O9  BCD     1      18.270  29.650  16.600  1.00  0.00            
ATOM     31  C12 BCD     1      18.960  31.150  18.410  1.00  0.00            
ATOM     32  O10 BCD     1      17.790  31.980  18.550  1.00  0.00            
ATOM     33  H11 BCD     1      17.660  28.320  15.170  1.00  0.00            
ATOM     34  H12 BCD     1      17.010  30.610  14.230  1.00  0.00            
ATOM     35  H13 BCD     1      18.390  30.330  12.360  1.00  0.00            
ATOM     36  H14 BCD     1      19.960  31.150  14.220  1.00  0.00            
ATOM     37  H15 BCD     1      19.230  33.080  13.520  1.00  0.00            
ATOM     38  H16 BCD     1      18.040  32.360  16.130  1.00  0.00            
ATOM     39  H17 BCD     1      20.210  30.320  16.920  1.00  0.00            
ATOM     40  H18 BCD     1      19.010  30.320  19.140  1.00  0.00            
ATOM     41  H19 BCD     1      19.760  31.760  18.840  1.00  0.00            
ATOM     42  H20 BCD     1      17.670  32.230  19.470  1.00  0.00            
ATOM     43  C13 BCD     1      21.840  25.200  14.760  1.00  0.00            
ATOM     44  O11 BCD     1      22.980  25.950  15.100  1.00  0.00            
ATOM     45  C14 BCD     1      21.220  25.760  13.480  1.00  0.00            
ATOM     46  O12 BCD     1      22.210  25.560  12.470  1.00  0.00            
ATOM     47  C15 BCD     1      20.880  27.290  13.650  1.00  0.00            
ATOM     48  O13 BCD     1      20.410  27.860  12.420  1.00  0.00            
ATOM     49  C16 BCD     1      19.920  27.350  14.810  1.00  0.00            
ATOM     50  C17 BCD     1      20.370  26.540  16.020  1.00  0.00            
ATOM     51  O14 BCD     1      20.860  25.210  15.830  1.00  0.00            
ATOM     52  C18 BCD     1      19.380  26.490  17.250  1.00  0.00            
ATOM     53  O15 BCD     1      18.060  25.950  16.920  1.00  0.00            
ATOM     54  H21 BCD     1      22.160  24.160  14.610  1.00  0.00            
ATOM     55  H22 BCD     1      20.330  25.170  13.220  1.00  0.00            
ATOM     56  H23 BCD     1      21.820  25.640  11.600  1.00  0.00            
ATOM     57  H24 BCD     1      21.780  27.760  14.070  1.00  0.00            
ATOM     58  H25 BCD     1      19.740  28.540  12.570  1.00  0.00            
ATOM     59  H26 BCD     1      18.990  26.830  14.540  1.00  0.00            
ATOM     60  H27 BCD     1      21.280  27.070  16.350  1.00  0.00            
ATOM     61  H28 BCD     1      19.790  26.060  18.180  1.00  0.00            
ATOM     62  H29 BCD     1      19.280  27.510  17.630  1.00  0.00            
ATOM     63  H30 BCD     1      18.240  25.250  16.290  1.00  0.00            
ATOM     64  C19 BCD     1      26.720  25.370  16.280  1.00  0.00            
ATOM     65  O16 BCD     1      26.780  26.730  16.840  1.00  0.00            
ATOM     66  C20 BCD     1      26.520  25.270  14.780  1.00  0.00            
ATOM     67  O17 BCD     1      27.630  25.850  14.030  1.00  0.00            
ATOM     68  C21 BCD     1      25.170  25.870  14.410  1.00  0.00            
ATOM     69  O18 BCD     1      24.930  25.510  13.020  1.00  0.00            
ATOM     70  C22 BCD     1      24.140  25.220  15.250  1.00  0.00            
ATOM     71  C23 BCD     1      24.430  25.250  16.770  1.00  0.00            
ATOM     72  O19 BCD     1      25.640  24.710  16.930  1.00  0.00            
ATOM     73  C24 BCD     1      23.370  24.520  17.610  1.00  0.00            
ATOM     74  O20 BCD     1      22.980  23.230  17.030  1.00  0.00            
ATOM     75  H31 BCD     1      27.610  24.790  16.550  1.00  0.00            
ATOM     76  H32 BCD     1      26.580  24.190  14.590  1.00  0.00            
ATOM     77  H33 BCD     1      27.400  25.800  13.100  1.00  0.00            
ATOM     78  H34 BCD     1      25.180  26.970  14.460  1.00  0.00            
ATOM     79  H35 BCD     1      23.990  25.510  12.860  1.00  0.00            
ATOM     80  H36 BCD     1      24.080  24.180  14.890  1.00  0.00            
ATOM     81  H37 BCD     1      24.450  26.260  17.180  1.00  0.00            
ATOM     82  H38 BCD     1      23.700  24.370  18.650  1.00  0.00            
ATOM     83  H39 BCD     1      22.460  25.130  17.670  1.00  0.00            
ATOM     84  H40 BCD     1      23.760  22.700  16.850  1.00  0.00            
ATOM     85  C25 BCD     1      29.190  28.520  19.690  1.00  0.00            
ATOM     86  O21 BCD     1      28.960  29.800  19.150  1.00  0.00            
ATOM     87  C26 BCD     1      29.880  27.530  18.720  1.00  0.00            
ATOM     88  O22 BCD     1      31.190  27.910  18.470  1.00  0.00            
ATOM     89  C27 BCD     1      29.010  27.240  17.460  1.00  0.00            
ATOM     90  O23 BCD     1      29.600  26.070  16.770  1.00  0.00            
ATOM     91  C28 BCD     1      27.630  26.820  17.990  1.00  0.00            
ATOM     92  C29 BCD     1      27.090  27.760  19.030  1.00  0.00            
ATOM     93  O24 BCD     1      27.960  27.940  20.090  1.00  0.00            
ATOM     94  C30 BCD     1      25.710  27.390  19.530  1.00  0.00            
ATOM     95  O25 BCD     1      25.600  26.090  20.090  1.00  0.00            
ATOM     96  H41 BCD     1      29.780  28.690  20.600  1.00  0.00            
ATOM     97  H42 BCD     1      29.910  26.670  19.400  1.00  0.00            
ATOM     98  H43 BCD     1      31.220  28.640  17.840  1.00  0.00            
ATOM     99  H44 BCD     1      28.970  28.120  16.810  1.00  0.00            
ATOM    100  H45 BCD     1      29.210  26.150  15.890  1.00  0.00            
ATOM    101  H46 BCD     1      27.840  25.860  18.490  1.00  0.00            
ATOM    102  H47 BCD     1      26.920  28.710  18.520  1.00  0.00            
ATOM    103  H48 BCD     1      25.420  28.110  20.310  1.00  0.00            
ATOM    104  H49 BCD     1      25.030  27.540  18.690  1.00  0.00            
ATOM    105  H50 BCD     1      24.680  26.020  20.390  1.00  0.00            
ATOM    106  C31 BCD     1      28.240  33.720  20.510  1.00  0.00            
ATOM    107  O26 BCD     1      27.200  33.660  19.540  1.00  0.00            
ATOM    108  C32 BCD     1      29.570  33.410  19.880  1.00  0.00            
ATOM    109  O27 BCD     1      29.820  34.570  19.010  1.00  0.00            
ATOM    110  C33 BCD     1      29.580  32.110  19.120  1.00  0.00            
ATOM    111  C34 BCD     1      29.140  30.960  20.060  1.00  0.00            
ATOM    112  C35 BCD     1      27.870  31.360  20.820  1.00  0.00            
ATOM    113  O28 BCD     1      27.960  32.670  21.490  1.00  0.00            
ATOM    114  C36 BCD     1      27.530  30.360  21.860  1.00  0.00            
ATOM    115  O29 BCD     1      28.520  30.080  22.790  1.00  0.00            
ATOM    116  O30 BCD     1      30.940  31.780  18.850  1.00  0.00            
ATOM    117  H51 BCD     1      28.230  34.660  21.070  1.00  0.00            
ATOM    118  H52 BCD     1      30.340  33.460  20.670  1.00  0.00            
ATOM    119  H53 BCD     1      30.750  34.690  18.800  1.00  0.00            
ATOM    120  H54 BCD     1      28.930  32.210  18.250  1.00  0.00            
ATOM    121  H55 BCD     1      31.080  31.120  18.160  1.00  0.00            
ATOM    122  H56 BCD     1      29.920  30.800  20.810  1.00  0.00            
ATOM    123  H57 BCD     1      27.030  31.360  20.120  1.00  0.00            
ATOM    124  H58 BCD     1      26.720  30.720  22.510  1.00  0.00            
ATOM    125  H59 BCD     1      27.180  29.400  21.460  1.00  0.00            
ATOM    126  H60 BCD     1      28.130  30.310  23.640  1.00  0.00            
ATOM    127  C37 BCD     1      24.460  36.100  17.710  1.00  0.00            
ATOM    128  O31 BCD     1      23.730  34.890  17.400  1.00  0.00            
ATOM    129  C38 BCD     1      25.830  35.960  17.040  1.00  0.00            
ATOM    130  O32 BCD     1      25.720  35.990  15.620  1.00  0.00            
ATOM    131  C39 BCD     1      26.600  34.790  17.590  1.00  0.00            
ATOM    132  O33 BCD     1      27.880  34.630  16.960  1.00  0.00            
ATOM    133  C40 BCD     1      26.680  34.910  19.120  1.00  0.00            
ATOM    134  C41 BCD     1      25.370  35.090  19.790  1.00  0.00            
ATOM    135  O34 BCD     1      24.610  36.080  19.110  1.00  0.00            
ATOM    136  C42 BCD     1      25.430  35.620  21.250  1.00  0.00            
ATOM    137  O35 BCD     1      24.260  35.260  21.930  1.00  0.00            
ATOM    138  H61 BCD     1      23.920  36.970  17.320  1.00  0.00            
ATOM    139  H62 BCD     1      26.290  36.850  17.500  1.00  0.00            
ATOM    140  H63 BCD     1      24.920  35.520  15.390  1.00  0.00            
ATOM    141  H64 BCD     1      26.000  33.890  17.420  1.00  0.00            
ATOM    142  H65 BCD     1      28.550  34.540  17.640  1.00  0.00            
ATOM    143  H66 BCD     1      27.380  35.730  19.360  1.00  0.00            
ATOM    144  H67 BCD     1      24.780  34.160  19.830  1.00  0.00            
ATOM    145  H68 BCD     1      26.270  35.120  21.730  1.00  0.00            
ATOM    146  H69 BCD     1      25.560  36.710  21.290  1.00  0.00            
ATOM    147  H70 BCD     1      23.740  36.070  21.960  1.00  0.00            
ATOM    148  O1  GL4     2      28.300  29.670  13.440  1.00  0.00            
ATOM    149  C1  GL4     2      28.580  30.500  14.290  1.00  0.00            
ATOM    150  C2  GL4     2      27.700  30.820  15.480  1.00  0.00            
ATOM    151  C3  GL4     2      26.540  30.200  15.810  1.00  0.00            
ATOM    152  C4  GL4     2      25.730  30.540  16.980  1.00  0.00            
ATOM    153  C5  GL4     2      24.550  29.990  17.310  1.00  0.00            
ATOM    154  C6  GL4     2      23.710  30.230  18.520  1.00  0.00            
ATOM    155  C7  GL4     2      22.660  29.340  18.810  1.00  0.00            
ATOM    156  C8  GL4     2      21.870  29.550  19.960  1.00  0.00            
ATOM    157  C9  GL4     2      22.010  30.720  20.720  1.00  0.00            
ATOM    158  C10 GL4     2      23.090  31.580  20.440  1.00  0.00            
ATOM    159  C11 GL4     2      23.990  31.290  19.390  1.00  0.00            
ATOM    160  O2  GL4     2      23.080  32.570  21.310  1.00  0.00            
ATOM    161  C12 GL4     2      21.960  32.280  22.220  1.00  0.00            
ATOM    162  O3  GL4     2      21.280  31.040  21.730  1.00  0.00            
ATOM    163  N1  GL4     2      29.700  31.310  14.070  1.00  0.00            
ATOM    164  C13 GL4     2      29.960  32.490  14.800  1.00  0.00            
ATOM    165  C14 GL4     2      30.890  33.510  14.080  1.00  0.00            
ATOM    166  C15 GL4     2      32.130  32.950  13.290  1.00  0.00            
ATOM    167  C16 GL4     2      32.050  31.410  13.220  1.00  0.00            
ATOM    168  C17 GL4     2      30.570  30.980  12.950  1.00  0.00            
ATOM    169  H1  GL4     2      27.950  31.600  16.190  1.00  0.00            
ATOM    170  H2  GL4     2      26.120  29.470  15.120  1.00  0.00            
ATOM    171  H3  GL4     2      26.140  31.240  17.710  1.00  0.00            
ATOM    172  H4  GL4     2      24.230  29.240  16.590  1.00  0.00            
ATOM    173  H5  GL4     2      22.590  28.410  18.260  1.00  0.00            
ATOM    174  H6  GL4     2      21.100  28.820  20.190  1.00  0.00            
ATOM    175  H7  GL4     2      24.850  31.930  19.250  1.00  0.00            
ATOM    176  H8  GL4     2      21.260  33.130  22.160  1.00  0.00            
ATOM    177  H9  GL4     2      22.460  32.210  23.180  1.00  0.00            
ATOM    178  H10 GL4     2      30.490  32.200  15.720  1.00  0.00            
ATOM    179  H11 GL4     2      29.010  32.960  15.060  1.00  0.00            
ATOM    180  H12 GL4     2      31.300  34.210  14.820  1.00  0.00            
ATOM    181  H13 GL4     2      30.270  34.090  13.390  1.00  0.00            
ATOM    182  H14 GL4     2      33.040  33.360  13.740  1.00  0.00            
ATOM    183  H15 GL4     2      31.990  33.380  12.290  1.00  0.00            
ATOM    184  H16 GL4     2      32.510  30.890  14.070  1.00  0.00            
ATOM    185  H17 GL4     2      32.650  31.080  12.370  1.00  0.00            
ATOM    186  H18 GL4     2      30.160  31.570  12.120  1.00  0.00            
ATOM    187  H19 GL4     2      30.440  29.900  12.800  1.00  0.00            
TER
ENDMDL
MODEL        1
ATOM      1  C1  BCD     1      23.770  32.010  17.220  1.00  0.00            
ATOM      2  O1  BCD     1      23.750  30.940  18.090  1.00  0.00            
ATOM      3  C2  BCD     1      24.590  31.750  15.970  1.00  0.00            
ATOM      4  O2  BCD     1      24.010  30.750  15.120  1.00  0.00            
ATOM      5  C3  BCD     1      26.120  31.520  16.130  1.00  0.00            
ATOM      6  O3  BCD     1      26.870  31.570  14.890  1.00  0.00            
ATOM      7  C4  BCD     1      26.680  32.660  17.050  1.00  0.00            
ATOM      8  C5  BCD     1      25.830  32.760  18.310  1.00  0.00            
ATOM      9  O4  BCD     1      24.460  33.090  17.920  1.00  0.00            
ATOM     10  C6  BCD     1      26.420  33.880  19.200  1.00  0.00            
ATOM     11  O5  BCD     1      26.700  35.050  18.490  1.00  0.00            
ATOM     12  H1  BCD     1      22.780  32.430  17.000  1.00  0.00            
ATOM     13  H2  BCD     1      24.690  32.660  15.360  1.00  0.00            
ATOM     14  H3  BCD     1      24.720  30.480  14.530  1.00  0.00            
ATOM     15  H4  BCD     1      26.270  30.550  16.600  1.00  0.00            
ATOM     16  H5  BCD     1      27.800  31.760  15.010  1.00  0.00            
ATOM     17  H6  BCD     1      26.680  33.600  16.490  1.00  0.00            
ATOM     18  H7  BCD     1      25.870  31.810  18.860  1.00  0.00            
ATOM     19  H8  BCD     1      25.670  34.030  19.980  1.00  0.00            
ATOM     20  H9  BCD     1      27.310  33.440  19.660  1.00  0.00            
ATOM     21  H10 BCD     1      26.370  35.810  18.970  1.00  0.00            
ATOM     22  C7  BCD     1      21.180  28.470  19.890  1.00  0.00            
ATOM     23  O6  BCD     1      22.280  27.570  20.100  1.00  0.00            
ATOM     24  C8  BCD     1      20.960  28.720  18.410  1.00  0.00            
ATOM     25  O7  BCD     1      20.640  27.550  17.700  1.00  0.00            
ATOM     26  C9  BCD     1      22.150  29.280  17.760  1.00  0.00            
ATOM     27  O8  BCD     1      21.920  29.620  16.370  1.00  0.00            
ATOM     28  C10 BCD     1      22.510  30.520  18.540  1.00  0.00            
ATOM     29  C11 BCD     1      22.660  30.330  20.040  1.00  0.00            
ATOM     30  O9  BCD     1      21.470  29.740  20.510  1.00  0.00            
ATOM     31  C12 BCD     1      22.980  31.550  20.860  1.00  0.00            
ATOM     32  O10 BCD     1      23.350  31.090  22.180  1.00  0.00            
ATOM     33  H11 BCD     1      20.250  28.080  20.310  1.00  0.00            
ATOM     34  H12 BCD     1      20.070  29.350  18.340  1.00  0.00            
ATOM     35  H13 BCD     1      20.600  27.690  16.750  1.00  0.00            
ATOM     36  H14 BCD     1      22.950  28.540  17.830  1.00  0.00            
ATOM     37  H15 BCD     1      22.650  30.060  15.930  1.00  0.00            
ATOM     38  H16 BCD     1      21.750  31.310  18.490  1.00  0.00            
ATOM     39  H17 BCD     1      23.590  29.780  20.200  1.00  0.00            
ATOM     40  H18 BCD     1      23.820  32.130  20.460  1.00  0.00            
ATOM     41  H19 BCD     1      22.060  32.150  20.870  1.00  0.00            
ATOM     42  H20 BCD     1      23.200  30.140  22.270  1.00  0.00            
ATOM     43  C13 BCD     1      23.320  23.920  21.730  1.00  0.00            
ATOM     44  O11 BCD     1      24.340  23.820  20.820  1.00  0.00            
ATOM     45  C14 BCD     1      21.930  23.970  21.060  1.00  0.00            
ATOM     46  O12 BCD     1      21.670  22.690  20.490  1.00  0.00            
ATOM     47  C15 BCD     1      21.840  25.160  20.100  1.00  0.00            
ATOM     48  O13 BCD     1      20.650  25.160  19.350  1.00  0.00            
ATOM     49  C16 BCD     1      22.060  26.450  20.960  1.00  0.00            
ATOM     50  C17 BCD     1      23.360  26.290  21.720  1.00  0.00            
ATOM     51  O14 BCD     1      23.490  25.090  22.500  1.00  0.00            
ATOM     52  C18 BCD     1      23.630  27.530  22.620  1.00  0.00            
ATOM     53  O15 BCD     1      22.570  27.920  23.510  1.00  0.00            
ATOM     54  H21 BCD     1      23.250  23.070  22.420  1.00  0.00            
ATOM     55  H22 BCD     1      21.210  24.180  21.860  1.00  0.00            
ATOM     56  H23 BCD     1      22.080  22.640  19.620  1.00  0.00            
ATOM     57  H24 BCD     1      22.680  25.120  19.400  1.00  0.00            
ATOM     58  H25 BCD     1      20.720  25.960  18.820  1.00  0.00            
ATOM     59  H26 BCD     1      21.270  26.680  21.690  1.00  0.00            
ATOM     60  H27 BCD     1      24.170  26.300  20.980  1.00  0.00            
ATOM     61  H28 BCD     1      24.540  27.310  23.200  1.00  0.00            
ATOM     62  H29 BCD     1      23.910  28.380  21.980  1.00  0.00            
ATOM     63  H30 BCD     1      22.780  27.460  24.330  1.00  0.00            
ATOM     64  C19 BCD     1      27.310  21.380  19.420  1.00  0.00            
ATOM     65  O16 BCD     1      28.000  22.650  19.280  1.00  0.00            
ATOM     66  C20 BCD     1      26.020  21.370  18.580  1.00  0.00            
ATOM     67  O17 BCD     1      26.330  21.480  17.210  1.00  0.00            
ATOM     68  C21 BCD     1      25.100  22.530  19.020  1.00  0.00            
ATOM     69  O18 BCD     1      23.850  22.420  18.390  1.00  0.00            
ATOM     70  C22 BCD     1      24.860  22.530  20.560  1.00  0.00            
ATOM     71  C23 BCD     1      26.190  22.380  21.330  1.00  0.00            
ATOM     72  O19 BCD     1      26.860  21.230  20.710  1.00  0.00            
ATOM     73  C24 BCD     1      25.940  21.940  22.830  1.00  0.00            
ATOM     74  O20 BCD     1      25.010  20.860  23.090  1.00  0.00            
ATOM     75  H31 BCD     1      27.910  20.480  19.280  1.00  0.00            
ATOM     76  H32 BCD     1      25.520  20.410  18.760  1.00  0.00            
ATOM     77  H33 BCD     1      25.610  21.710  16.620  1.00  0.00            
ATOM     78  H34 BCD     1      25.560  23.520  18.880  1.00  0.00            
ATOM     79  H35 BCD     1      23.760  23.170  17.790  1.00  0.00            
ATOM     80  H36 BCD     1      24.150  21.740  20.820  1.00  0.00            
ATOM     81  H37 BCD     1      26.740  23.330  21.310  1.00  0.00            
ATOM     82  H38 BCD     1      26.890  21.830  23.370  1.00  0.00            
ATOM     83  H39 BCD     1      25.450  22.800  23.310  1.00  0.00            
ATOM     84  H40 BCD     1      25.440  20.030  22.860  1.00  0.00            
ATOM     85  C25 BCD     1      31.790  24.160  18.580  1.00  0.00            
ATOM     86  O21 BCD     1      31.220  25.510  18.720  1.00  0.00            
ATOM     87  C26 BCD     1      31.080  23.450  17.400  1.00  0.00            
ATOM     88  O22 BCD     1      31.370  24.210  16.250  1.00  0.00            
ATOM     89  C27 BCD     1      29.520  23.270  17.670  1.00  0.00            
ATOM     90  O23 BCD     1      28.810  22.550  16.580  1.00  0.00            
ATOM     91  C28 BCD     1      29.400  22.550  19.000  1.00  0.00            
ATOM     92  C29 BCD     1      30.150  23.280  20.130  1.00  0.00            
ATOM     93  O24 BCD     1      31.490  23.400  19.790  1.00  0.00            
ATOM     94  C30 BCD     1      30.060  22.560  21.390  1.00  0.00            
ATOM     95  O25 BCD     1      30.670  23.340  22.390  1.00  0.00            
ATOM     96  H41 BCD     1      32.870  24.120  18.420  1.00  0.00            
ATOM     97  H42 BCD     1      31.580  22.480  17.400  1.00  0.00            
ATOM     98  H43 BCD     1      31.090  23.760  15.440  1.00  0.00            
ATOM     99  H44 BCD     1      29.160  24.310  17.650  1.00  0.00            
ATOM    100  H45 BCD     1      27.900  22.360  16.840  1.00  0.00            
ATOM    101  H46 BCD     1      29.660  21.480  18.980  1.00  0.00            
ATOM    102  H47 BCD     1      29.670  24.250  20.330  1.00  0.00            
ATOM    103  H48 BCD     1      28.980  22.470  21.550  1.00  0.00            
ATOM    104  H49 BCD     1      30.630  21.620  21.330  1.00  0.00            
ATOM    105  H50 BCD     1      30.360  22.900  23.190  1.00  0.00            
ATOM    106  C31 BCD     1      32.530  29.470  18.860  1.00  0.00            
ATOM    107  O26 BCD     1      31.340  29.890  18.280  1.00  0.00            
ATOM    108  C32 BCD     1      33.310  28.550  17.830  1.00  0.00            
ATOM    109  O27 BCD     1      33.670  29.360  16.650  1.00  0.00            
ATOM    110  C33 BCD     1      32.460  27.300  17.600  1.00  0.00            
ATOM    111  C34 BCD     1      32.130  26.570  18.920  1.00  0.00            
ATOM    112  C35 BCD     1      31.430  27.570  19.890  1.00  0.00            
ATOM    113  O28 BCD     1      32.220  28.750  20.000  1.00  0.00            
ATOM    114  C36 BCD     1      31.390  27.030  21.280  1.00  0.00            
ATOM    115  O29 BCD     1      30.730  27.970  22.100  1.00  0.00            
ATOM    116  O30 BCD     1      33.080  26.450  16.650  1.00  0.00            
ATOM    117  H51 BCD     1      33.070  30.370  19.180  1.00  0.00            
ATOM    118  H52 BCD     1      34.200  28.240  18.400  1.00  0.00            
ATOM    119  H53 BCD     1      34.190  28.770  16.110  1.00  0.00            
ATOM    120  H54 BCD     1      31.560  27.740  17.160  1.00  0.00            
ATOM    121  H55 BCD     1      32.470  25.760  16.360  1.00  0.00            
ATOM    122  H56 BCD     1      33.020  26.220  19.450  1.00  0.00            
ATOM    123  H57 BCD     1      30.410  27.810  19.580  1.00  0.00            
ATOM    124  H58 BCD     1      30.850  26.070  21.310  1.00  0.00            
ATOM    125  H59 BCD     1      32.360  26.870  21.750  1.00  0.00            
ATOM    126  H60 BCD     1      31.200  28.800  22.010  1.00  0.00            
ATOM    127  C37 BCD     1      29.100  33.090  17.290  1.00  0.00            
ATOM    128  O31 BCD     1      27.980  32.230  17.430  1.00  0.00            
ATOM    129  C38 BCD     1      30.030  32.570  16.230  1.00  0.00            
ATOM    130  O32 BCD     1      29.440  32.550  14.930  1.00  0.00            
ATOM    131  C39 BCD     1      30.460  31.150  16.560  1.00  0.00            
ATOM    132  O33 BCD     1      31.330  30.590  15.600  1.00  0.00            
ATOM    133  C40 BCD     1      31.140  31.230  18.010  1.00  0.00            
ATOM    134  C41 BCD     1      30.300  31.940  19.030  1.00  0.00            
ATOM    135  O34 BCD     1      29.870  33.230  18.510  1.00  0.00            
ATOM    136  C42 BCD     1      31.150  32.110  20.310  1.00  0.00            
ATOM    137  O35 BCD     1      32.470  32.680  20.160  1.00  0.00            
ATOM    138  H61 BCD     1      28.740  34.120  17.200  1.00  0.00            
ATOM    139  H62 BCD     1      30.900  33.230  16.110  1.00  0.00            
ATOM    140  H63 BCD     1      29.660  33.360  14.450  1.00  0.00            
ATOM    141  H64 BCD     1      29.600  30.470  16.610  1.00  0.00            
ATOM    142  H65 BCD     1      31.890  29.960  16.060  1.00  0.00            
ATOM    143  H66 BCD     1      32.090  31.770  17.910  1.00  0.00            
ATOM    144  H67 BCD     1      29.400  31.330  19.190  1.00  0.00            
ATOM    145  H68 BCD     1      30.670  32.840  20.980  1.00  0.00            
ATOM    146  H69 BCD     1      31.330  31.150  20.820  1.00  0.00            
ATOM    147  H70 BCD     1      32.930  32.720  21.010  1.00  0.00            
ATOM    148  O1  GL4     2      29.930  25.200  13.230  1.00  0.00            
ATOM    149  C1  GL4     2      30.580  26.130  13.730  1.00  0.00            
ATOM    150  C2  GL4     2      30.080  26.890  14.960  1.00  0.00            
ATOM    151  C3  GL4     2      29.020  26.560  15.740  1.00  0.00            
ATOM    152  C4  GL4     2      28.700  27.340  16.960  1.00  0.00            
ATOM    153  C5  GL4     2      27.860  26.890  17.950  1.00  0.00            
ATOM    154  C6  GL4     2      27.480  27.560  19.210  1.00  0.00            
ATOM    155  C7  GL4     2      27.010  26.800  20.340  1.00  0.00            
ATOM    156  C8  GL4     2      26.860  27.440  21.570  1.00  0.00            
ATOM    157  C9  GL4     2      26.990  28.840  21.570  1.00  0.00            
ATOM    158  C10 GL4     2      27.450  29.530  20.440  1.00  0.00            
ATOM    159  C11 GL4     2      27.710  28.920  19.230  1.00  0.00            
ATOM    160  O2  GL4     2      27.500  30.880  20.800  1.00  0.00            
ATOM    161  C12 GL4     2      26.940  31.030  22.120  1.00  0.00            
ATOM    162  O3  GL4     2      26.960  29.730  22.610  1.00  0.00            
ATOM    163  N1  GL4     2      31.850  26.490  13.270  1.00  0.00            
ATOM    164  C13 GL4     2      32.550  27.740  13.490  1.00  0.00            
ATOM    165  C14 GL4     2      32.330  28.500  12.170  1.00  0.00            
ATOM    166  C15 GL4     2      32.990  27.860  10.920  1.00  0.00            
ATOM    167  C16 GL4     2      32.600  26.340  10.800  1.00  0.00            
ATOM    168  C17 GL4     2      32.580  25.680  12.220  1.00  0.00            
ATOM    169  H1  GL4     2      30.630  27.710  15.420  1.00  0.00            
ATOM    170  H2  GL4     2      28.350  25.770  15.400  1.00  0.00            
ATOM    171  H3  GL4     2      29.140  28.330  17.060  1.00  0.00            
ATOM    172  H4  GL4     2      27.450  25.890  17.880  1.00  0.00            
ATOM    173  H5  GL4     2      26.920  25.730  20.190  1.00  0.00            
ATOM    174  H6  GL4     2      26.500  26.860  22.420  1.00  0.00            
ATOM    175  H7  GL4     2      28.060  29.510  18.390  1.00  0.00            
ATOM    176  H8  GL4     2      25.920  31.420  22.000  1.00  0.00            
ATOM    177  H9  GL4     2      27.640  31.590  22.750  1.00  0.00            
ATOM    178  H10 GL4     2      33.630  27.580  13.610  1.00  0.00            
ATOM    179  H11 GL4     2      32.100  28.320  14.310  1.00  0.00            
ATOM    180  H12 GL4     2      32.640  29.550  12.120  1.00  0.00            
ATOM    181  H13 GL4     2      31.250  28.600  12.010  1.00  0.00            
ATOM    182  H14 GL4     2      34.080  27.960  10.880  1.00  0.00            
ATOM    183  H15 GL4     2      32.760  28.350   9.960  1.00  0.00            
ATOM    184  H16 GL4     2      33.310  25.860  10.120  1.00  0.00            
ATOM    185  H17 GL4     2      31.620  26.260  10.310  1.00  0.00            
ATOM    186  H18 GL4     2      32.130  24.680  12.190  1.00  0.00            
ATOM    187  H19 GL4     2      33.640  25.670  12.520  1.00  0.00            
TER
ENDMDL
MODEL        1
ATOM      1  C1  BCD     1      19.370  27.390  15.460  1.00  0.00            
ATOM      2  O1  BCD     1      19.310  26.310  14.460  1.00  0.00            
ATOM      3  C2  BCD     1      20.480  28.420  15.140  1.00  0.00            
ATOM      4  O2  BCD     1      20.260  29.230  13.960  1.00  0.00            
ATOM      5  C3  BCD     1      21.810  27.620  15.130  1.00  0.00            
ATOM      6  O3  BCD     1      22.920  28.490  14.800  1.00  0.00            
ATOM      7  C4  BCD     1      22.030  26.890  16.450  1.00  0.00            
ATOM      8  C5  BCD     1      20.790  26.080  16.870  1.00  0.00            
ATOM      9  O4  BCD     1      19.540  26.900  16.750  1.00  0.00            
ATOM     10  C6  BCD     1      20.980  25.570  18.350  1.00  0.00            
ATOM     11  O5  BCD     1      21.240  26.710  19.270  1.00  0.00            
ATOM     12  H1  BCD     1      18.440  27.960  15.400  1.00  0.00            
ATOM     13  H2  BCD     1      20.510  29.140  15.970  1.00  0.00            
ATOM     14  H3  BCD     1      20.280  28.540  13.290  1.00  0.00            
ATOM     15  H4  BCD     1      21.600  26.890  14.340  1.00  0.00            
ATOM     16  H5  BCD     1      23.670  28.260  15.350  1.00  0.00            
ATOM     17  H6  BCD     1      22.290  27.610  17.230  1.00  0.00            
ATOM     18  H7  BCD     1      20.710  25.300  16.110  1.00  0.00            
ATOM     19  H8  BCD     1      20.130  24.940  18.630  1.00  0.00            
ATOM     20  H9  BCD     1      21.810  24.860  18.470  1.00  0.00            
ATOM     21  H10 BCD     1      20.490  27.300  19.170  1.00  0.00            
ATOM     22  C7  BCD     1      17.450  25.330  10.970  1.00  0.00            
ATOM     23  O6  BCD     1      18.170  24.050  10.910  1.00  0.00            
ATOM     24  C8  BCD     1      18.580  26.370  10.870  1.00  0.00            
ATOM     25  O7  BCD     1      19.330  26.150   9.660  1.00  0.00            
ATOM     26  C9  BCD     1      19.450  26.290  12.130  1.00  0.00            
ATOM     27  O8  BCD     1      20.550  27.180  12.100  1.00  0.00            
ATOM     28  C10 BCD     1      18.600  26.520  13.320  1.00  0.00            
ATOM     29  C11 BCD     1      17.360  25.570  13.360  1.00  0.00            
ATOM     30  O9  BCD     1      16.640  25.540  12.120  1.00  0.00            
ATOM     31  C12 BCD     1      16.420  26.010  14.330  1.00  0.00            
ATOM     32  O10 BCD     1      15.950  27.400  14.070  1.00  0.00            
ATOM     33  H11 BCD     1      16.780  25.410  10.110  1.00  0.00            
ATOM     34  H12 BCD     1      18.150  27.380  10.890  1.00  0.00            
ATOM     35  H13 BCD     1      19.530  25.220   9.530  1.00  0.00            
ATOM     36  H14 BCD     1      19.890  25.280  12.190  1.00  0.00            
ATOM     37  H15 BCD     1      20.740  27.200  11.160  1.00  0.00            
ATOM     38  H16 BCD     1      18.330  27.590  13.320  1.00  0.00            
ATOM     39  H17 BCD     1      17.740  24.580  13.640  1.00  0.00            
ATOM     40  H18 BCD     1      15.650  25.240  14.480  1.00  0.00            
ATOM     41  H19 BCD     1      16.880  26.140  15.320  1.00  0.00            
ATOM     42  H20 BCD     1      15.500  27.700  14.860  1.00  0.00            
ATOM     43  C13 BCD     1      17.820  20.310   9.430  1.00  0.00            
ATOM     44  O11 BCD     1      19.170  20.030   9.910  1.00  0.00            
ATOM     45  C14 BCD     1      17.840  21.460   8.370  1.00  0.00            
ATOM     46  O12 BCD     1      18.460  21.180   7.080  1.00  0.00            
ATOM     47  C15 BCD     1      18.380  22.740   9.040  1.00  0.00            
ATOM     48  O13 BCD     1      18.380  23.780   8.000  1.00  0.00            
ATOM     49  C16 BCD     1      17.500  22.990  10.270  1.00  0.00            
ATOM     50  C17 BCD     1      17.460  21.820  11.210  1.00  0.00            
ATOM     51  O14 BCD     1      17.010  20.640  10.580  1.00  0.00            
ATOM     52  C18 BCD     1      16.610  22.020  12.460  1.00  0.00            
ATOM     53  O15 BCD     1      15.300  22.350  12.050  1.00  0.00            
ATOM     54  H21 BCD     1      17.350  19.420   9.000  1.00  0.00            
ATOM     55  H22 BCD     1      16.790  21.680   8.170  1.00  0.00            
ATOM     56  H23 BCD     1      18.180  20.290   6.850  1.00  0.00            
ATOM     57  H24 BCD     1      19.420  22.500   9.270  1.00  0.00            
ATOM     58  H25 BCD     1      18.830  23.240   7.350  1.00  0.00            
ATOM     59  H26 BCD     1      16.480  23.270   9.980  1.00  0.00            
ATOM     60  H27 BCD     1      18.500  21.610  11.480  1.00  0.00            
ATOM     61  H28 BCD     1      16.530  21.040  12.970  1.00  0.00            
ATOM     62  H29 BCD     1      17.100  22.740  13.130  1.00  0.00            
ATOM     63  H30 BCD     1      14.940  21.560  11.620  1.00  0.00            
ATOM     64  C19 BCD     1      21.510  16.650  10.370  1.00  0.00            
ATOM     65  O16 BCD     1      22.580  17.450  10.890  1.00  0.00            
ATOM     66  C20 BCD     1      21.090  16.870   8.910  1.00  0.00            
ATOM     67  O17 BCD     1      22.120  16.530   7.990  1.00  0.00            
ATOM     68  C21 BCD     1      20.620  18.360   8.780  1.00  0.00            
ATOM     69  O18 BCD     1      20.150  18.570   7.360  1.00  0.00            
ATOM     70  C22 BCD     1      19.550  18.660   9.880  1.00  0.00            
ATOM     71  C23 BCD     1      20.060  18.280  11.290  1.00  0.00            
ATOM     72  O19 BCD     1      20.400  16.880  11.260  1.00  0.00            
ATOM     73  C24 BCD     1      18.870  18.340  12.350  1.00  0.00            
ATOM     74  O20 BCD     1      17.790  17.460  11.920  1.00  0.00            
ATOM     75  H31 BCD     1      21.960  15.660  10.530  1.00  0.00            
ATOM     76  H32 BCD     1      20.340  16.120   8.640  1.00  0.00            
ATOM     77  H33 BCD     1      22.800  17.190   8.150  1.00  0.00            
ATOM     78  H34 BCD     1      21.490  18.980   9.060  1.00  0.00            
ATOM     79  H35 BCD     1      19.420  17.980   7.170  1.00  0.00            
ATOM     80  H36 BCD     1      18.710  18.010   9.590  1.00  0.00            
ATOM     81  H37 BCD     1      20.850  18.970  11.610  1.00  0.00            
ATOM     82  H38 BCD     1      19.260  18.060  13.340  1.00  0.00            
ATOM     83  H39 BCD     1      18.460  19.360  12.310  1.00  0.00            
ATOM     84  H40 BCD     1      18.270  16.720  11.540  1.00  0.00            
ATOM     85  C25 BCD     1      26.460  17.960  11.750  1.00  0.00            
ATOM     86  O21 BCD     1      25.970  19.140  12.440  1.00  0.00            
ATOM     87  C26 BCD     1      26.180  17.990  10.290  1.00  0.00            
ATOM     88  O22 BCD     1      26.800  19.130   9.690  1.00  0.00            
ATOM     89  C27 BCD     1      24.700  18.070  10.010  1.00  0.00            
ATOM     90  O23 BCD     1      24.480  17.810   8.680  1.00  0.00            
ATOM     91  C28 BCD     1      23.940  17.010  10.770  1.00  0.00            
ATOM     92  C29 BCD     1      24.350  16.900  12.260  1.00  0.00            
ATOM     93  O24 BCD     1      25.740  16.860  12.330  1.00  0.00            
ATOM     94  C30 BCD     1      23.800  15.770  13.080  1.00  0.00            
ATOM     95  O25 BCD     1      24.470  14.550  12.870  1.00  0.00            
ATOM     96  H41 BCD     1      27.530  17.850  11.930  1.00  0.00            
ATOM     97  H42 BCD     1      26.580  17.070   9.840  1.00  0.00            
ATOM     98  H43 BCD     1      27.210  18.800   8.890  1.00  0.00            
ATOM     99  H44 BCD     1      24.370  19.090  10.250  1.00  0.00            
ATOM    100  H45 BCD     1      25.040  18.300   8.070  1.00  0.00            
ATOM    101  H46 BCD     1      24.050  15.990  10.390  1.00  0.00            
ATOM    102  H47 BCD     1      23.930  17.790  12.740  1.00  0.00            
ATOM    103  H48 BCD     1      23.840  16.070  14.140  1.00  0.00            
ATOM    104  H49 BCD     1      22.780  15.710  12.680  1.00  0.00            
ATOM    105  H50 BCD     1      23.930  14.030  12.270  1.00  0.00            
ATOM    106  C31 BCD     1      27.210  22.310  14.700  1.00  0.00            
ATOM    107  O26 BCD     1      25.860  22.740  14.950  1.00  0.00            
ATOM    108  C32 BCD     1      27.620  22.380  13.250  1.00  0.00            
ATOM    109  O27 BCD     1      27.490  23.710  12.760  1.00  0.00            
ATOM    110  C33 BCD     1      26.890  21.340  12.410  1.00  0.00            
ATOM    111  C34 BCD     1      26.930  19.980  13.070  1.00  0.00            
ATOM    112  C35 BCD     1      26.460  20.030  14.540  1.00  0.00            
ATOM    113  O28 BCD     1      27.310  20.930  15.090  1.00  0.00            
ATOM    114  C36 BCD     1      26.530  18.680  15.280  1.00  0.00            
ATOM    115  O29 BCD     1      25.890  18.840  16.510  1.00  0.00            
ATOM    116  O30 BCD     1      27.530  21.330  11.080  1.00  0.00            
ATOM    117  H51 BCD     1      27.920  22.950  15.240  1.00  0.00            
ATOM    118  H52 BCD     1      28.690  22.160  13.210  1.00  0.00            
ATOM    119  H53 BCD     1      27.650  23.810  11.820  1.00  0.00            
ATOM    120  H54 BCD     1      25.840  21.670  12.320  1.00  0.00            
ATOM    121  H55 BCD     1      27.150  20.650  10.520  1.00  0.00            
ATOM    122  H56 BCD     1      27.930  19.540  12.960  1.00  0.00            
ATOM    123  H57 BCD     1      25.430  20.410  14.590  1.00  0.00            
ATOM    124  H58 BCD     1      26.070  17.860  14.720  1.00  0.00            
ATOM    125  H59 BCD     1      27.580  18.410  15.430  1.00  0.00            
ATOM    126  H60 BCD     1      26.580  19.270  17.020  1.00  0.00            
ATOM    127  C37 BCD     1      24.160  25.910  17.150  1.00  0.00            
ATOM    128  O31 BCD     1      23.160  26.080  16.170  1.00  0.00            
ATOM    129  C38 BCD     1      25.490  26.130  16.430  1.00  0.00            
ATOM    130  O32 BCD     1      25.440  27.500  15.840  1.00  0.00            
ATOM    131  C39 BCD     1      25.870  25.100  15.420  1.00  0.00            
ATOM    132  O33 BCD     1      27.180  25.290  14.910  1.00  0.00            
ATOM    133  C40 BCD     1      25.680  23.660  15.950  1.00  0.00            
ATOM    134  C41 BCD     1      24.260  23.530  16.530  1.00  0.00            
ATOM    135  O34 BCD     1      24.160  24.560  17.660  1.00  0.00            
ATOM    136  C42 BCD     1      23.930  22.160  17.120  1.00  0.00            
ATOM    137  O35 BCD     1      22.590  22.260  17.440  1.00  0.00            
ATOM    138  H61 BCD     1      24.070  26.670  17.930  1.00  0.00            
ATOM    139  H62 BCD     1      26.280  26.070  17.200  1.00  0.00            
ATOM    140  H63 BCD     1      25.320  28.090  16.590  1.00  0.00            
ATOM    141  H64 BCD     1      25.120  25.210  14.630  1.00  0.00            
ATOM    142  H65 BCD     1      27.300  24.690  14.170  1.00  0.00            
ATOM    143  H66 BCD     1      26.400  23.480  16.770  1.00  0.00            
ATOM    144  H67 BCD     1      23.480  23.750  15.790  1.00  0.00            
ATOM    145  H68 BCD     1      24.060  21.420  16.320  1.00  0.00            
ATOM    146  H69 BCD     1      24.520  21.780  17.960  1.00  0.00            
ATOM    147  H70 BCD     1      22.470  23.020  18.010  1.00  0.00            
ATOM    148  O1  GL4     2      24.320  26.650   8.190  1.00  0.00            
ATOM    149  C1  GL4     2      24.660  25.480   8.130  1.00  0.00            
ATOM    150  C2  GL4     2      24.520  24.560   9.310  1.00  0.00            
ATOM    151  C3  GL4     2      24.130  24.980  10.550  1.00  0.00            
ATOM    152  C4  GL4     2      23.690  24.000  11.510  1.00  0.00            
ATOM    153  C5  GL4     2      22.750  24.110  12.520  1.00  0.00            
ATOM    154  C6  GL4     2      22.040  23.020  13.240  1.00  0.00            
ATOM    155  C7  GL4     2      20.900  23.320  14.010  1.00  0.00            
ATOM    156  C8  GL4     2      20.290  22.310  14.860  1.00  0.00            
ATOM    157  C9  GL4     2      20.910  21.090  14.740  1.00  0.00            
ATOM    158  C10 GL4     2      21.970  20.790  13.920  1.00  0.00            
ATOM    159  C11 GL4     2      22.640  21.750  13.210  1.00  0.00            
ATOM    160  O2  GL4     2      22.300  19.480  13.940  1.00  0.00            
ATOM    161  C12 GL4     2      21.520  18.920  15.070  1.00  0.00            
ATOM    162  O3  GL4     2      20.600  19.970  15.460  1.00  0.00            
ATOM    163  N1  GL4     2      25.100  24.950   6.950  1.00  0.00            
ATOM    164  C13 GL4     2      25.510  23.570   6.600  1.00  0.00            
ATOM    165  C14 GL4     2      24.520  22.770   5.680  1.00  0.00            
ATOM    166  C15 GL4     2      24.050  23.740   4.530  1.00  0.00            
ATOM    167  C16 GL4     2      23.830  25.190   5.000  1.00  0.00            
ATOM    168  C17 GL4     2      24.980  25.810   5.740  1.00  0.00            
ATOM    169  H1  GL4     2      24.810  23.530   9.130  1.00  0.00            
ATOM    170  H2  GL4     2      23.870  26.040  10.660  1.00  0.00            
ATOM    171  H3  GL4     2      24.120  23.020  11.290  1.00  0.00            
ATOM    172  H4  GL4     2      22.340  25.090  12.770  1.00  0.00            
ATOM    173  H5  GL4     2      20.440  24.300  14.020  1.00  0.00            
ATOM    174  H6  GL4     2      19.550  22.540  15.630  1.00  0.00            
ATOM    175  H7  GL4     2      23.520  21.520  12.610  1.00  0.00            
ATOM    176  H8  GL4     2      22.310  18.780  15.800  1.00  0.00            
ATOM    177  H9  GL4     2      21.040  17.950  14.900  1.00  0.00            
ATOM    178  H10 GL4     2      25.810  23.070   7.530  1.00  0.00            
ATOM    179  H11 GL4     2      26.470  23.630   6.090  1.00  0.00            
ATOM    180  H12 GL4     2      23.690  22.380   6.280  1.00  0.00            
ATOM    181  H13 GL4     2      25.020  21.950   5.150  1.00  0.00            
ATOM    182  H14 GL4     2      23.100  23.360   4.140  1.00  0.00            
ATOM    183  H15 GL4     2      24.850  23.780   3.780  1.00  0.00            
ATOM    184  H16 GL4     2      22.940  25.240   5.640  1.00  0.00            
ATOM    185  H17 GL4     2      23.640  25.830   4.130  1.00  0.00            
ATOM    186  H18 GL4     2      25.890  25.660   5.140  1.00  0.00            
ATOM    187  H19 GL4     2      24.830  26.870   5.960  1.00  0.00            
TER
ENDMDL
MODEL        1
ATOM      1  C1  BCD     1      17.200  26.230  12.910  1.00  0.00            
ATOM      2  O1  BCD     1      16.950  25.450  11.750  1.00  0.00            
ATOM      3  C2  BCD     1      18.300  27.200  12.520  1.00  0.00            
ATOM      4  O2  BCD     1      17.830  27.940  11.380  1.00  0.00            
ATOM      5  C3  BCD     1      19.550  26.440  12.240  1.00  0.00            
ATOM      6  O3  BCD     1      20.630  27.360  11.810  1.00  0.00            
ATOM      7  C4  BCD     1      19.960  25.760  13.530  1.00  0.00            
ATOM      8  C5  BCD     1      18.940  24.770  13.940  1.00  0.00            
ATOM      9  O4  BCD     1      17.760  25.510  14.070  1.00  0.00            
ATOM     10  C6  BCD     1      19.230  23.940  15.090  1.00  0.00            
ATOM     11  O5  BCD     1      19.260  24.620  16.270  1.00  0.00            
ATOM     12  H1  BCD     1      16.360  26.840  13.250  1.00  0.00            
ATOM     13  H2  BCD     1      18.540  27.900  13.330  1.00  0.00            
ATOM     14  H3  BCD     1      17.440  27.310  10.760  1.00  0.00            
ATOM     15  H4  BCD     1      19.460  25.600  11.540  1.00  0.00            
ATOM     16  H5  BCD     1      21.410  27.070  12.290  1.00  0.00            
ATOM     17  H6  BCD     1      20.140  26.470  14.340  1.00  0.00            
ATOM     18  H7  BCD     1      18.750  24.070  13.120  1.00  0.00            
ATOM     19  H8  BCD     1      18.390  23.230  15.150  1.00  0.00            
ATOM     20  H9  BCD     1      20.130  23.330  14.890  1.00  0.00            
ATOM     21  H10 BCD     1      19.750  23.980  16.800  1.00  0.00            
ATOM     22  C7  BCD     1      14.250  22.800  10.300  1.00  0.00            
ATOM     23  O6  BCD     1      15.310  21.810  10.340  1.00  0.00            
ATOM     24  C8  BCD     1      14.440  24.080   9.460  1.00  0.00            
ATOM     25  O7  BCD     1      14.650  23.760   8.110  1.00  0.00            
ATOM     26  C9  BCD     1      15.680  24.920   9.910  1.00  0.00            
ATOM     27  O8  BCD     1      15.860  26.150   9.220  1.00  0.00            
ATOM     28  C10 BCD     1      15.650  25.140  11.370  1.00  0.00            
ATOM     29  C11 BCD     1      15.120  23.950  12.200  1.00  0.00            
ATOM     30  O9  BCD     1      14.020  23.350  11.580  1.00  0.00            
ATOM     31  C12 BCD     1      14.670  24.410  13.600  1.00  0.00            
ATOM     32  O10 BCD     1      13.780  25.500  13.580  1.00  0.00            
ATOM     33  H11 BCD     1      13.350  22.290   9.950  1.00  0.00            
ATOM     34  H12 BCD     1      13.500  24.650   9.540  1.00  0.00            
ATOM     35  H13 BCD     1      15.440  23.210   8.000  1.00  0.00            
ATOM     36  H14 BCD     1      16.490  24.200   9.730  1.00  0.00            
ATOM     37  H15 BCD     1      16.070  25.900   8.320  1.00  0.00            
ATOM     38  H16 BCD     1      15.060  26.060  11.540  1.00  0.00            
ATOM     39  H17 BCD     1      15.900  23.210  12.390  1.00  0.00            
ATOM     40  H18 BCD     1      14.200  23.580  14.140  1.00  0.00            
ATOM     41  H19 BCD     1      15.610  24.660  14.130  1.00  0.00            
ATOM     42  H20 BCD     1      14.090  26.190  14.160  1.00  0.00            
ATOM     43  C13 BCD     1      17.020  18.650   8.130  1.00  0.00            
ATOM     44  O11 BCD     1      17.970  18.190   9.050  1.00  0.00            
ATOM     45  C14 BCD     1      17.280  20.040   7.600  1.00  0.00            
ATOM     46  O12 BCD     1      18.620  20.240   7.190  1.00  0.00            
ATOM     47  C15 BCD     1      16.870  21.160   8.550  1.00  0.00            
ATOM     48  O13 BCD     1      17.070  22.450   8.020  1.00  0.00            
ATOM     49  C16 BCD     1      15.480  20.950   9.170  1.00  0.00            
ATOM     50  C17 BCD     1      15.430  19.440   9.710  1.00  0.00            
ATOM     51  O14 BCD     1      15.750  18.550   8.620  1.00  0.00            
ATOM     52  C18 BCD     1      14.070  19.000  10.170  1.00  0.00            
ATOM     53  O15 BCD     1      13.010  19.510   9.330  1.00  0.00            
ATOM     54  H21 BCD     1      17.210  17.980   7.280  1.00  0.00            
ATOM     55  H22 BCD     1      16.690  20.160   6.680  1.00  0.00            
ATOM     56  H23 BCD     1      18.800  19.610   6.480  1.00  0.00            
ATOM     57  H24 BCD     1      17.580  20.980   9.370  1.00  0.00            
ATOM     58  H25 BCD     1      17.890  22.360   7.530  1.00  0.00            
ATOM     59  H26 BCD     1      14.640  21.180   8.510  1.00  0.00            
ATOM     60  H27 BCD     1      16.140  19.280  10.530  1.00  0.00            
ATOM     61  H28 BCD     1      14.080  17.900  10.170  1.00  0.00            
ATOM     62  H29 BCD     1      13.920  19.390  11.190  1.00  0.00            
ATOM     63  H30 BCD     1      12.300  18.980   9.710  1.00  0.00            
ATOM     64  C19 BCD     1      20.770  15.350   9.510  1.00  0.00            
ATOM     65  O16 BCD     1      21.710  16.360   9.630  1.00  0.00            
ATOM     66  C20 BCD     1      20.070  15.210   8.210  1.00  0.00            
ATOM     67  O17 BCD     1      21.000  14.910   7.170  1.00  0.00            
ATOM     68  C21 BCD     1      19.250  16.440   7.960  1.00  0.00            
ATOM     69  O18 BCD     1      18.500  16.230   6.770  1.00  0.00            
ATOM     70  C22 BCD     1      18.300  16.820   9.150  1.00  0.00            
ATOM     71  C23 BCD     1      18.990  16.770  10.470  1.00  0.00            
ATOM     72  O19 BCD     1      19.710  15.550  10.530  1.00  0.00            
ATOM     73  C24 BCD     1      18.010  16.910  11.720  1.00  0.00            
ATOM     74  O20 BCD     1      17.040  15.900  11.790  1.00  0.00            
ATOM     75  H31 BCD     1      21.220  14.400   9.800  1.00  0.00            
ATOM     76  H32 BCD     1      19.440  14.310   8.250  1.00  0.00            
ATOM     77  H33 BCD     1      21.550  15.660   6.940  1.00  0.00            
ATOM     78  H34 BCD     1      19.870  17.330   7.820  1.00  0.00            
ATOM     79  H35 BCD     1      18.820  16.850   6.120  1.00  0.00            
ATOM     80  H36 BCD     1      17.460  16.110   9.130  1.00  0.00            
ATOM     81  H37 BCD     1      19.720  17.600  10.470  1.00  0.00            
ATOM     82  H38 BCD     1      18.640  16.930  12.610  1.00  0.00            
ATOM     83  H39 BCD     1      17.600  17.920  11.670  1.00  0.00            
ATOM     84  H40 BCD     1      16.460  16.060  12.540  1.00  0.00            
ATOM     85  C25 BCD     1      25.690  17.440   9.450  1.00  0.00            
ATOM     86  O21 BCD     1      25.300  18.520  10.270  1.00  0.00            
ATOM     87  C26 BCD     1      24.970  17.380   8.120  1.00  0.00            
ATOM     88  O22 BCD     1      25.320  18.490   7.320  1.00  0.00            
ATOM     89  C27 BCD     1      23.440  17.260   8.240  1.00  0.00            
ATOM     90  O23 BCD     1      22.740  17.080   6.960  1.00  0.00            
ATOM     91  C28 BCD     1      23.080  16.110   9.240  1.00  0.00            
ATOM     92  C29 BCD     1      23.950  16.180  10.530  1.00  0.00            
ATOM     93  O24 BCD     1      25.330  16.250  10.170  1.00  0.00            
ATOM     94  C30 BCD     1      23.880  14.900  11.310  1.00  0.00            
ATOM     95  O25 BCD     1      24.000  13.740  10.540  1.00  0.00            
ATOM     96  H41 BCD     1      26.790  17.460   9.420  1.00  0.00            
ATOM     97  H42 BCD     1      25.430  16.480   7.690  1.00  0.00            
ATOM     98  H43 BCD     1      25.930  18.910   7.930  1.00  0.00            
ATOM     99  H44 BCD     1      23.100  18.180   8.740  1.00  0.00            
ATOM    100  H45 BCD     1      22.970  17.750   6.320  1.00  0.00            
ATOM    101  H46 BCD     1      23.110  15.160   8.710  1.00  0.00            
ATOM    102  H47 BCD     1      23.630  17.060  11.100  1.00  0.00            
ATOM    103  H48 BCD     1      24.680  14.840  12.060  1.00  0.00            
ATOM    104  H49 BCD     1      23.010  14.890  11.970  1.00  0.00            
ATOM    105  H50 BCD     1      23.420  13.030  10.830  1.00  0.00            
ATOM    106  C31 BCD     1      26.240  21.990  12.390  1.00  0.00            
ATOM    107  O26 BCD     1      24.910  22.460  12.210  1.00  0.00            
ATOM    108  C32 BCD     1      26.860  21.910  11.000  1.00  0.00            
ATOM    109  O27 BCD     1      26.980  23.160  10.250  1.00  0.00            
ATOM    110  C33 BCD     1      26.250  20.770  10.150  1.00  0.00            
ATOM    111  C34 BCD     1      26.290  19.450  10.930  1.00  0.00            
ATOM    112  C35 BCD     1      25.720  19.640  12.290  1.00  0.00            
ATOM    113  O28 BCD     1      26.300  20.670  12.960  1.00  0.00            
ATOM    114  C36 BCD     1      25.980  18.420  13.150  1.00  0.00            
ATOM    115  O29 BCD     1      25.320  18.430  14.450  1.00  0.00            
ATOM    116  O30 BCD     1      26.830  20.630   8.830  1.00  0.00            
ATOM    117  H51 BCD     1      26.960  22.640  12.910  1.00  0.00            
ATOM    118  H52 BCD     1      27.880  21.540  11.160  1.00  0.00            
ATOM    119  H53 BCD     1      26.140  23.550  10.510  1.00  0.00            
ATOM    120  H54 BCD     1      25.180  21.000  10.100  1.00  0.00            
ATOM    121  H55 BCD     1      26.820  21.480   8.390  1.00  0.00            
ATOM    122  H56 BCD     1      27.320  19.070  11.030  1.00  0.00            
ATOM    123  H57 BCD     1      24.650  19.880  12.170  1.00  0.00            
ATOM    124  H58 BCD     1      25.650  17.450  12.760  1.00  0.00            
ATOM    125  H59 BCD     1      27.060  18.400  13.350  1.00  0.00            
ATOM    126  H60 BCD     1      25.360  17.510  14.740  1.00  0.00            
ATOM    127  C37 BCD     1      22.250  25.140  14.060  1.00  0.00            
ATOM    128  O31 BCD     1      21.140  25.080  13.070  1.00  0.00            
ATOM    129  C38 BCD     1      23.500  25.660  13.480  1.00  0.00            
ATOM    130  O32 BCD     1      23.070  26.920  12.880  1.00  0.00            
ATOM    131  C39 BCD     1      24.130  24.690  12.440  1.00  0.00            
ATOM    132  O33 BCD     1      25.260  25.320  11.950  1.00  0.00            
ATOM    133  C40 BCD     1      24.330  23.350  13.150  1.00  0.00            
ATOM    134  C41 BCD     1      22.980  22.860  13.620  1.00  0.00            
ATOM    135  O34 BCD     1      22.460  23.850  14.510  1.00  0.00            
ATOM    136  C42 BCD     1      23.100  21.530  14.360  1.00  0.00            
ATOM    137  O35 BCD     1      21.860  20.990  14.820  1.00  0.00            
ATOM    138  H61 BCD     1      21.900  25.660  14.950  1.00  0.00            
ATOM    139  H62 BCD     1      24.220  25.830  14.300  1.00  0.00            
ATOM    140  H63 BCD     1      23.700  27.610  13.080  1.00  0.00            
ATOM    141  H64 BCD     1      23.470  24.490  11.590  1.00  0.00            
ATOM    142  H65 BCD     1      25.010  26.090  11.440  1.00  0.00            
ATOM    143  H66 BCD     1      25.040  23.500  13.970  1.00  0.00            
ATOM    144  H67 BCD     1      22.300  22.810  12.760  1.00  0.00            
ATOM    145  H68 BCD     1      23.520  20.780  13.680  1.00  0.00            
ATOM    146  H69 BCD     1      23.830  21.710  15.160  1.00  0.00            
ATOM    147  H70 BCD     1      22.090  20.100  15.100  1.00  0.00            
ATOM    148  O1  GL4     2      18.810  27.330   7.330  1.00  0.00            
ATOM    149  C1  GL4     2      19.960  26.930   7.170  1.00  0.00            
ATOM    150  C2  GL4     2      20.350  25.530   7.690  1.00  0.00            
ATOM    151  C3  GL4     2      19.680  24.810   8.620  1.00  0.00            
ATOM    152  C4  GL4     2      20.090  23.580   9.180  1.00  0.00            
ATOM    153  C5  GL4     2      19.430  22.980  10.140  1.00  0.00            
ATOM    154  C6  GL4     2      19.820  21.850  10.990  1.00  0.00            
ATOM    155  C7  GL4     2      18.850  21.440  11.940  1.00  0.00            
ATOM    156  C8  GL4     2      19.060  20.320  12.750  1.00  0.00            
ATOM    157  C9  GL4     2      20.240  19.610  12.540  1.00  0.00            
ATOM    158  C10 GL4     2      21.230  20.040  11.700  1.00  0.00            
ATOM    159  C11 GL4     2      21.070  21.160  10.890  1.00  0.00            
ATOM    160  O2  GL4     2      22.270  19.230  11.660  1.00  0.00            
ATOM    161  C12 GL4     2      22.030  18.340  12.750  1.00  0.00            
ATOM    162  O3  GL4     2      20.600  18.410  13.060  1.00  0.00            
ATOM    163  N1  GL4     2      20.860  27.710   6.530  1.00  0.00            
ATOM    164  C13 GL4     2      22.280  27.470   6.520  1.00  0.00            
ATOM    165  C14 GL4     2      22.750  26.880   5.170  1.00  0.00            
ATOM    166  C15 GL4     2      22.200  27.740   3.970  1.00  0.00            
ATOM    167  C16 GL4     2      20.720  28.190   4.120  1.00  0.00            
ATOM    168  C17 GL4     2      20.460  28.760   5.570  1.00  0.00            
ATOM    169  H1  GL4     2      21.310  25.270   7.250  1.00  0.00            
ATOM    170  H2  GL4     2      18.670  25.150   8.860  1.00  0.00            
ATOM    171  H3  GL4     2      21.030  23.090   8.930  1.00  0.00            
ATOM    172  H4  GL4     2      18.510  23.480  10.430  1.00  0.00            
ATOM    173  H5  GL4     2      17.870  21.890  11.880  1.00  0.00            
ATOM    174  H6  GL4     2      18.290  19.910  13.400  1.00  0.00            
ATOM    175  H7  GL4     2      21.840  21.330  10.140  1.00  0.00            
ATOM    176  H8  GL4     2      22.640  18.660  13.610  1.00  0.00            
ATOM    177  H9  GL4     2      22.240  17.300  12.490  1.00  0.00            
ATOM    178  H10 GL4     2      22.620  26.900   7.400  1.00  0.00            
ATOM    179  H11 GL4     2      22.820  28.410   6.640  1.00  0.00            
ATOM    180  H12 GL4     2      22.310  25.880   5.050  1.00  0.00            
ATOM    181  H13 GL4     2      23.840  26.900   5.130  1.00  0.00            
ATOM    182  H14 GL4     2      22.340  27.210   3.020  1.00  0.00            
ATOM    183  H15 GL4     2      22.880  28.590   3.840  1.00  0.00            
ATOM    184  H16 GL4     2      20.030  27.360   3.940  1.00  0.00            
ATOM    185  H17 GL4     2      20.490  29.010   3.430  1.00  0.00            
ATOM    186  H18 GL4     2      21.090  29.660   5.610  1.00  0.00            
ATOM    187  H19 GL4     2      19.390  28.940   5.660  1.00  0.00            
TER
ENDMDL
MODEL        1
ATOM      1  C1  BCD     1      22.890  27.110  19.680  1.00  0.00            
ATOM      2  O1  BCD     1      23.490  26.800  18.430  1.00  0.00            
ATOM      3  C2  BCD     1      23.370  28.520  20.230  1.00  0.00            
ATOM      4  O2  BCD     1      23.160  29.550  19.270  1.00  0.00            
ATOM      5  C3  BCD     1      24.860  28.530  20.550  1.00  0.00            
ATOM      6  O3  BCD     1      25.350  29.780  21.060  1.00  0.00            
ATOM      7  C4  BCD     1      25.160  27.360  21.500  1.00  0.00            
ATOM      8  C5  BCD     1      24.680  25.970  20.930  1.00  0.00            
ATOM      9  O4  BCD     1      23.240  26.090  20.620  1.00  0.00            
ATOM     10  C6  BCD     1      24.970  24.810  21.880  1.00  0.00            
ATOM     11  O5  BCD     1      24.410  25.020  23.140  1.00  0.00            
ATOM     12  H1  BCD     1      21.800  27.060  19.620  1.00  0.00            
ATOM     13  H2  BCD     1      22.820  28.660  21.170  1.00  0.00            
ATOM     14  H3  BCD     1      23.190  30.430  19.660  1.00  0.00            
ATOM     15  H4  BCD     1      25.300  28.380  19.560  1.00  0.00            
ATOM     16  H5  BCD     1      24.810  30.460  20.640  1.00  0.00            
ATOM     17  H6  BCD     1      24.710  27.660  22.450  1.00  0.00            
ATOM     18  H7  BCD     1      25.240  25.820  20.000  1.00  0.00            
ATOM     19  H8  BCD     1      24.500  23.910  21.460  1.00  0.00            
ATOM     20  H9  BCD     1      26.050  24.660  21.990  1.00  0.00            
ATOM     21  H10 BCD     1      23.520  24.680  23.290  1.00  0.00            
ATOM     22  C7  BCD     1      22.500  25.750  14.680  1.00  0.00            
ATOM     23  O6  BCD     1      23.630  26.600  14.410  1.00  0.00            
ATOM     24  C8  BCD     1      21.380  26.480  15.320  1.00  0.00            
ATOM     25  O7  BCD     1      20.780  27.450  14.500  1.00  0.00            
ATOM     26  C9  BCD     1      21.840  27.030  16.730  1.00  0.00            
ATOM     27  O8  BCD     1      20.730  27.530  17.510  1.00  0.00            
ATOM     28  C10 BCD     1      22.700  26.060  17.490  1.00  0.00            
ATOM     29  C11 BCD     1      23.670  25.190  16.660  1.00  0.00            
ATOM     30  O9  BCD     1      22.980  24.770  15.520  1.00  0.00            
ATOM     31  C12 BCD     1      23.990  23.910  17.450  1.00  0.00            
ATOM     32  O10 BCD     1      22.840  23.150  17.830  1.00  0.00            
ATOM     33  H11 BCD     1      22.180  25.320  13.730  1.00  0.00            
ATOM     34  H12 BCD     1      20.610  25.730  15.540  1.00  0.00            
ATOM     35  H13 BCD     1      19.840  27.300  14.360  1.00  0.00            
ATOM     36  H14 BCD     1      22.550  27.850  16.600  1.00  0.00            
ATOM     37  H15 BCD     1      20.250  28.200  17.000  1.00  0.00            
ATOM     38  H16 BCD     1      22.070  25.370  18.070  1.00  0.00            
ATOM     39  H17 BCD     1      24.620  25.710  16.450  1.00  0.00            
ATOM     40  H18 BCD     1      24.620  23.290  16.800  1.00  0.00            
ATOM     41  H19 BCD     1      24.660  24.120  18.300  1.00  0.00            
ATOM     42  H20 BCD     1      22.210  23.160  17.110  1.00  0.00            
ATOM     43  C13 BCD     1      25.100  29.000  11.580  1.00  0.00            
ATOM     44  O11 BCD     1      26.340  28.860  12.170  1.00  0.00            
ATOM     45  C14 BCD     1      24.020  29.640  12.390  1.00  0.00            
ATOM     46  O12 BCD     1      24.380  31.040  12.720  1.00  0.00            
ATOM     47  C15 BCD     1      23.770  28.830  13.630  1.00  0.00            
ATOM     48  O13 BCD     1      22.750  29.310  14.460  1.00  0.00            
ATOM     49  C16 BCD     1      23.570  27.360  13.260  1.00  0.00            
ATOM     50  C17 BCD     1      24.610  26.780  12.360  1.00  0.00            
ATOM     51  O14 BCD     1      24.600  27.710  11.210  1.00  0.00            
ATOM     52  C18 BCD     1      24.360  25.340  11.850  1.00  0.00            
ATOM     53  O15 BCD     1      23.110  25.090  11.400  1.00  0.00            
ATOM     54  H21 BCD     1      25.150  29.530  10.620  1.00  0.00            
ATOM     55  H22 BCD     1      23.090  29.710  11.820  1.00  0.00            
ATOM     56  H23 BCD     1      23.530  31.460  12.870  1.00  0.00            
ATOM     57  H24 BCD     1      24.700  28.940  14.190  1.00  0.00            
ATOM     58  H25 BCD     1      21.880  28.940  14.300  1.00  0.00            
ATOM     59  H26 BCD     1      22.610  27.240  12.740  1.00  0.00            
ATOM     60  H27 BCD     1      25.570  26.690  12.880  1.00  0.00            
ATOM     61  H28 BCD     1      25.060  25.140  11.030  1.00  0.00            
ATOM     62  H29 BCD     1      24.520  24.650  12.680  1.00  0.00            
ATOM     63  H30 BCD     1      22.920  25.950  11.000  1.00  0.00            
ATOM     64  C19 BCD     1      30.380  29.280  11.690  1.00  0.00            
ATOM     65  O16 BCD     1      30.480  28.930  13.070  1.00  0.00            
ATOM     66  C20 BCD     1      29.600  30.570  11.490  1.00  0.00            
ATOM     67  O17 BCD     1      30.270  31.640  12.080  1.00  0.00            
ATOM     68  C21 BCD     1      28.130  30.480  11.990  1.00  0.00            
ATOM     69  O18 BCD     1      27.250  31.520  11.740  1.00  0.00            
ATOM     70  C22 BCD     1      27.480  29.210  11.400  1.00  0.00            
ATOM     71  C23 BCD     1      28.400  27.950  11.430  1.00  0.00            
ATOM     72  O19 BCD     1      29.700  28.260  11.010  1.00  0.00            
ATOM     73  C24 BCD     1      27.900  26.700  10.810  1.00  0.00            
ATOM     74  O20 BCD     1      27.860  26.870   9.400  1.00  0.00            
ATOM     75  H31 BCD     1      31.360  29.380  11.210  1.00  0.00            
ATOM     76  H32 BCD     1      29.500  30.750  10.410  1.00  0.00            
ATOM     77  H33 BCD     1      29.930  31.690  12.970  1.00  0.00            
ATOM     78  H34 BCD     1      28.200  30.300  13.070  1.00  0.00            
ATOM     79  H35 BCD     1      26.400  31.430  12.180  1.00  0.00            
ATOM     80  H36 BCD     1      27.220  29.460  10.360  1.00  0.00            
ATOM     81  H37 BCD     1      28.360  27.780  12.510  1.00  0.00            
ATOM     82  H38 BCD     1      28.610  25.960  11.210  1.00  0.00            
ATOM     83  H39 BCD     1      26.950  26.390  11.250  1.00  0.00            
ATOM     84  H40 BCD     1      28.580  27.320   8.950  1.00  0.00            
ATOM     85  C25 BCD     1      33.280  28.490  16.080  1.00  0.00            
ATOM     86  O21 BCD     1      32.470  28.970  17.130  1.00  0.00            
ATOM     87  C26 BCD     1      33.630  29.600  15.090  1.00  0.00            
ATOM     88  O22 BCD     1      34.160  30.720  15.820  1.00  0.00            
ATOM     89  C27 BCD     1      32.390  29.830  14.150  1.00  0.00            
ATOM     90  O23 BCD     1      32.660  30.730  13.060  1.00  0.00            
ATOM     91  C28 BCD     1      31.700  28.580  13.610  1.00  0.00            
ATOM     92  C29 BCD     1      31.470  27.500  14.630  1.00  0.00            
ATOM     93  O24 BCD     1      32.760  27.370  15.260  1.00  0.00            
ATOM     94  C30 BCD     1      31.000  26.220  14.150  1.00  0.00            
ATOM     95  O25 BCD     1      31.480  25.950  12.840  1.00  0.00            
ATOM     96  H41 BCD     1      34.250  28.280  16.540  1.00  0.00            
ATOM     97  H42 BCD     1      34.470  29.200  14.500  1.00  0.00            
ATOM     98  H43 BCD     1      33.520  31.130  16.390  1.00  0.00            
ATOM     99  H44 BCD     1      31.740  30.360  14.860  1.00  0.00            
ATOM    100  H45 BCD     1      31.810  31.080  12.810  1.00  0.00            
ATOM    101  H46 BCD     1      32.270  28.280  12.720  1.00  0.00            
ATOM    102  H47 BCD     1      30.670  27.830  15.320  1.00  0.00            
ATOM    103  H48 BCD     1      31.210  25.380  14.830  1.00  0.00            
ATOM    104  H49 BCD     1      29.920  26.310  13.970  1.00  0.00            
ATOM    105  H50 BCD     1      31.020  25.190  12.490  1.00  0.00            
ATOM    106  C31 BCD     1      31.780  28.550  21.080  1.00  0.00            
ATOM    107  O26 BCD     1      30.370  28.290  20.910  1.00  0.00            
ATOM    108  C32 BCD     1      32.200  30.020  20.610  1.00  0.00            
ATOM    109  O27 BCD     1      31.280  31.020  21.200  1.00  0.00            
ATOM    110  C33 BCD     1      32.220  30.090  19.080  1.00  0.00            
ATOM    111  C34 BCD     1      32.910  28.910  18.440  1.00  0.00            
ATOM    112  C35 BCD     1      32.550  27.550  19.010  1.00  0.00            
ATOM    113  O28 BCD     1      32.640  27.610  20.450  1.00  0.00            
ATOM    114  C36 BCD     1      33.280  26.340  18.470  1.00  0.00            
ATOM    115  O29 BCD     1      34.700  26.570  18.670  1.00  0.00            
ATOM    116  O30 BCD     1      32.770  31.400  18.660  1.00  0.00            
ATOM    117  H51 BCD     1      32.120  28.450  22.110  1.00  0.00            
ATOM    118  H52 BCD     1      33.230  30.150  20.970  1.00  0.00            
ATOM    119  H53 BCD     1      31.640  31.860  20.910  1.00  0.00            
ATOM    120  H54 BCD     1      31.160  30.050  18.810  1.00  0.00            
ATOM    121  H55 BCD     1      33.680  31.440  18.970  1.00  0.00            
ATOM    122  H56 BCD     1      33.990  29.080  18.570  1.00  0.00            
ATOM    123  H57 BCD     1      31.490  27.420  18.750  1.00  0.00            
ATOM    124  H58 BCD     1      32.940  25.430  18.990  1.00  0.00            
ATOM    125  H59 BCD     1      33.040  26.100  17.430  1.00  0.00            
ATOM    126  H60 BCD     1      35.170  25.740  18.770  1.00  0.00            
ATOM    127  C37 BCD     1      27.110  27.140  22.930  1.00  0.00            
ATOM    128  O31 BCD     1      26.610  27.280  21.600  1.00  0.00            
ATOM    129  C38 BCD     1      27.690  28.490  23.380  1.00  0.00            
ATOM    130  O32 BCD     1      26.690  29.440  23.560  1.00  0.00            
ATOM    131  C39 BCD     1      28.700  29.010  22.370  1.00  0.00            
ATOM    132  O33 BCD     1      29.230  30.300  22.750  1.00  0.00            
ATOM    133  C40 BCD     1      29.740  27.920  22.160  1.00  0.00            
ATOM    134  C41 BCD     1      29.200  26.490  21.910  1.00  0.00            
ATOM    135  O34 BCD     1      28.220  26.230  22.880  1.00  0.00            
ATOM    136  C42 BCD     1      30.310  25.510  22.070  1.00  0.00            
ATOM    137  O35 BCD     1      29.930  24.250  21.460  1.00  0.00            
ATOM    138  H61 BCD     1      26.350  26.720  23.610  1.00  0.00            
ATOM    139  H62 BCD     1      28.310  28.470  24.280  1.00  0.00            
ATOM    140  H63 BCD     1      26.440  29.720  22.670  1.00  0.00            
ATOM    141  H64 BCD     1      28.130  29.110  21.440  1.00  0.00            
ATOM    142  H65 BCD     1      29.920  30.550  22.140  1.00  0.00            
ATOM    143  H66 BCD     1      30.340  27.990  23.070  1.00  0.00            
ATOM    144  H67 BCD     1      28.910  26.440  20.850  1.00  0.00            
ATOM    145  H68 BCD     1      31.160  25.860  21.470  1.00  0.00            
ATOM    146  H69 BCD     1      30.660  25.360  23.100  1.00  0.00            
ATOM    147  H70 BCD     1      30.620  24.100  20.810  1.00  0.00            
ATOM    148  O1  GL4     2      29.630  34.290  19.780  1.00  0.00            
ATOM    149  C1  GL4     2      28.510  33.940  20.140  1.00  0.00            
ATOM    150  C2  GL4     2      28.080  32.540  19.800  1.00  0.00            
ATOM    151  C3  GL4     2      28.520  31.790  18.780  1.00  0.00            
ATOM    152  C4  GL4     2      27.830  30.560  18.520  1.00  0.00            
ATOM    153  C5  GL4     2      28.320  29.630  17.600  1.00  0.00            
ATOM    154  C6  GL4     2      27.970  28.260  17.340  1.00  0.00            
ATOM    155  C7  GL4     2      27.680  27.360  18.340  1.00  0.00            
ATOM    156  C8  GL4     2      27.300  26.000  18.080  1.00  0.00            
ATOM    157  C9  GL4     2      27.220  25.630  16.730  1.00  0.00            
ATOM    158  C10 GL4     2      27.580  26.480  15.740  1.00  0.00            
ATOM    159  C11 GL4     2      27.960  27.810  15.990  1.00  0.00            
ATOM    160  O2  GL4     2      27.350  25.910  14.480  1.00  0.00            
ATOM    161  C12 GL4     2      26.910  24.590  14.750  1.00  0.00            
ATOM    162  O3  GL4     2      26.920  24.430  16.200  1.00  0.00            
ATOM    163  N1  GL4     2      27.600  34.920  20.590  1.00  0.00            
ATOM    164  C13 GL4     2      26.240  34.540  21.160  1.00  0.00            
ATOM    165  C14 GL4     2      25.360  35.710  21.390  1.00  0.00            
ATOM    166  C15 GL4     2      25.970  37.120  21.640  1.00  0.00            
ATOM    167  C16 GL4     2      27.050  37.370  20.580  1.00  0.00            
ATOM    168  C17 GL4     2      28.170  36.320  20.770  1.00  0.00            
ATOM    169  H1  GL4     2      27.170  32.200  20.300  1.00  0.00            
ATOM    170  H2  GL4     2      29.340  32.080  18.120  1.00  0.00            
ATOM    171  H3  GL4     2      27.060  30.310  19.240  1.00  0.00            
ATOM    172  H4  GL4     2      29.250  29.920  17.130  1.00  0.00            
ATOM    173  H5  GL4     2      27.560  27.800  19.330  1.00  0.00            
ATOM    174  H6  GL4     2      27.270  25.240  18.850  1.00  0.00            
ATOM    175  H7  GL4     2      28.190  28.510  15.200  1.00  0.00            
ATOM    176  H8  GL4     2      27.620  23.840  14.380  1.00  0.00            
ATOM    177  H9  GL4     2      25.980  24.360  14.210  1.00  0.00            
ATOM    178  H10 GL4     2      26.410  33.950  22.070  1.00  0.00            
ATOM    179  H11 GL4     2      25.900  33.860  20.380  1.00  0.00            
ATOM    180  H12 GL4     2      24.590  35.440  22.120  1.00  0.00            
ATOM    181  H13 GL4     2      24.790  35.820  20.450  1.00  0.00            
ATOM    182  H14 GL4     2      26.350  37.120  22.660  1.00  0.00            
ATOM    183  H15 GL4     2      25.230  37.930  21.650  1.00  0.00            
ATOM    184  H16 GL4     2      27.590  38.310  20.780  1.00  0.00            
ATOM    185  H17 GL4     2      26.690  37.400  19.540  1.00  0.00            
ATOM    186  H18 GL4     2      28.960  36.550  20.050  1.00  0.00            
ATOM    187  H19 GL4     2      28.620  36.460  21.760  1.00  0.00            
TER
ENDMDL
MODEL        1
ATOM      1  C1  BCD     1      20.910  39.460  10.890  1.00  0.00            
ATOM      2  O1  BCD     1      20.490  38.140  11.240  1.00  0.00            
ATOM      3  C2  BCD     1      21.950  39.370   9.810  1.00  0.00            
ATOM      4  O2  BCD     1      21.470  38.510   8.800  1.00  0.00            
ATOM      5  C3  BCD     1      23.280  38.870  10.480  1.00  0.00            
ATOM      6  O3  BCD     1      24.350  39.100   9.540  1.00  0.00            
ATOM      7  C4  BCD     1      23.550  39.650  11.770  1.00  0.00            
ATOM      8  C5  BCD     1      22.400  39.520  12.740  1.00  0.00            
ATOM      9  O4  BCD     1      21.300  40.080  12.090  1.00  0.00            
ATOM     10  C6  BCD     1      22.680  40.240  14.020  1.00  0.00            
ATOM     11  O5  BCD     1      23.130  41.560  13.870  1.00  0.00            
ATOM     12  H1  BCD     1      20.150  40.150  10.520  1.00  0.00            
ATOM     13  H2  BCD     1      22.070  40.370   9.380  1.00  0.00            
ATOM     14  H3  BCD     1      22.240  38.020   8.500  1.00  0.00            
ATOM     15  H4  BCD     1      23.180  37.800  10.740  1.00  0.00            
ATOM     16  H5  BCD     1      25.220  38.780   9.770  1.00  0.00            
ATOM     17  H6  BCD     1      23.750  40.690  11.460  1.00  0.00            
ATOM     18  H7  BCD     1      22.090  38.490  12.950  1.00  0.00            
ATOM     19  H8  BCD     1      21.670  40.180  14.440  1.00  0.00            
ATOM     20  H9  BCD     1      23.370  39.690  14.680  1.00  0.00            
ATOM     21  H10 BCD     1      22.330  42.090  14.000  1.00  0.00            
ATOM     22  C7  BCD     1      17.350  35.600  11.920  1.00  0.00            
ATOM     23  O6  BCD     1      18.410  34.740  12.340  1.00  0.00            
ATOM     24  C8  BCD     1      17.620  35.980  10.440  1.00  0.00            
ATOM     25  O7  BCD     1      17.730  34.760   9.620  1.00  0.00            
ATOM     26  C9  BCD     1      18.910  36.720  10.240  1.00  0.00            
ATOM     27  O8  BCD     1      19.010  37.210   8.900  1.00  0.00            
ATOM     28  C10 BCD     1      19.050  37.860  11.270  1.00  0.00            
ATOM     29  C11 BCD     1      18.500  37.530  12.710  1.00  0.00            
ATOM     30  O9  BCD     1      17.270  36.880  12.670  1.00  0.00            
ATOM     31  C12 BCD     1      18.390  38.700  13.680  1.00  0.00            
ATOM     32  O10 BCD     1      17.490  39.630  13.220  1.00  0.00            
ATOM     33  H11 BCD     1      16.440  35.000  11.950  1.00  0.00            
ATOM     34  H12 BCD     1      16.750  36.570  10.120  1.00  0.00            
ATOM     35  H13 BCD     1      17.060  34.200  10.010  1.00  0.00            
ATOM     36  H14 BCD     1      19.700  35.980  10.450  1.00  0.00            
ATOM     37  H15 BCD     1      19.870  37.630   8.760  1.00  0.00            
ATOM     38  H16 BCD     1      18.560  38.760  10.870  1.00  0.00            
ATOM     39  H17 BCD     1      19.250  36.890  13.200  1.00  0.00            
ATOM     40  H18 BCD     1      18.010  38.260  14.620  1.00  0.00            
ATOM     41  H19 BCD     1      19.410  39.100  13.810  1.00  0.00            
ATOM     42  H20 BCD     1      16.750  39.100  12.900  1.00  0.00            
ATOM     43  C13 BCD     1      18.960  31.380  14.700  1.00  0.00            
ATOM     44  O11 BCD     1      20.380  31.240  14.380  1.00  0.00            
ATOM     45  C14 BCD     1      17.920  31.220  13.610  1.00  0.00            
ATOM     46  O12 BCD     1      18.060  29.970  12.970  1.00  0.00            
ATOM     47  C15 BCD     1      17.940  32.410  12.640  1.00  0.00            
ATOM     48  O13 BCD     1      16.790  32.380  11.700  1.00  0.00            
ATOM     49  C16 BCD     1      18.030  33.800  13.350  1.00  0.00            
ATOM     50  C17 BCD     1      18.990  33.780  14.470  1.00  0.00            
ATOM     51  O14 BCD     1      18.800  32.640  15.320  1.00  0.00            
ATOM     52  C18 BCD     1      18.780  35.040  15.340  1.00  0.00            
ATOM     53  O15 BCD     1      17.500  35.300  15.780  1.00  0.00            
ATOM     54  H21 BCD     1      18.700  30.630  15.460  1.00  0.00            
ATOM     55  H22 BCD     1      16.970  31.300  14.160  1.00  0.00            
ATOM     56  H23 BCD     1      18.900  30.030  12.500  1.00  0.00            
ATOM     57  H24 BCD     1      18.790  32.270  11.950  1.00  0.00            
ATOM     58  H25 BCD     1      15.970  32.490  12.180  1.00  0.00            
ATOM     59  H26 BCD     1      17.080  34.080  13.800  1.00  0.00            
ATOM     60  H27 BCD     1      20.010  33.620  14.080  1.00  0.00            
ATOM     61  H28 BCD     1      19.450  34.920  16.210  1.00  0.00            
ATOM     62  H29 BCD     1      19.110  35.900  14.750  1.00  0.00            
ATOM     63  H30 BCD     1      17.240  34.530  16.290  1.00  0.00            
ATOM     64  C19 BCD     1      23.370  28.750  13.120  1.00  0.00            
ATOM     65  O16 BCD     1      24.200  29.860  13.420  1.00  0.00            
ATOM     66  C20 BCD     1      22.270  29.070  12.080  1.00  0.00            
ATOM     67  O17 BCD     1      22.890  29.330  10.770  1.00  0.00            
ATOM     68  C21 BCD     1      21.350  30.200  12.500  1.00  0.00            
ATOM     69  O18 BCD     1      20.340  30.440  11.500  1.00  0.00            
ATOM     70  C22 BCD     1      20.840  29.960  13.950  1.00  0.00            
ATOM     71  C23 BCD     1      21.940  29.520  14.920  1.00  0.00            
ATOM     72  O19 BCD     1      22.640  28.370  14.320  1.00  0.00            
ATOM     73  C24 BCD     1      21.330  29.160  16.300  1.00  0.00            
ATOM     74  O20 BCD     1      20.480  28.050  16.420  1.00  0.00            
ATOM     75  H31 BCD     1      23.870  27.850  12.740  1.00  0.00            
ATOM     76  H32 BCD     1      21.700  28.130  12.010  1.00  0.00            
ATOM     77  H33 BCD     1      22.240  29.220  10.080  1.00  0.00            
ATOM     78  H34 BCD     1      21.990  31.090  12.560  1.00  0.00            
ATOM     79  H35 BCD     1      20.690  30.990  10.800  1.00  0.00            
ATOM     80  H36 BCD     1      20.070  29.170  13.960  1.00  0.00            
ATOM     81  H37 BCD     1      22.570  30.400  15.100  1.00  0.00            
ATOM     82  H38 BCD     1      22.210  29.130  16.960  1.00  0.00            
ATOM     83  H39 BCD     1      20.780  30.060  16.590  1.00  0.00            
ATOM     84  H40 BCD     1      19.860  28.390  17.060  1.00  0.00            
ATOM     85  C25 BCD     1      28.320  30.880  13.250  1.00  0.00            
ATOM     86  O21 BCD     1      27.910  32.160  12.930  1.00  0.00            
ATOM     87  C26 BCD     1      27.770  30.020  12.120  1.00  0.00            
ATOM     88  O22 BCD     1      28.380  30.530  10.900  1.00  0.00            
ATOM     89  C27 BCD     1      26.240  30.000  12.060  1.00  0.00            
ATOM     90  O23 BCD     1      25.710  29.130  11.030  1.00  0.00            
ATOM     91  C28 BCD     1      25.630  29.600  13.450  1.00  0.00            
ATOM     92  C29 BCD     1      26.260  30.510  14.540  1.00  0.00            
ATOM     93  O24 BCD     1      27.680  30.520  14.480  1.00  0.00            
ATOM     94  C30 BCD     1      25.810  30.040  15.900  1.00  0.00            
ATOM     95  O25 BCD     1      26.110  28.710  16.300  1.00  0.00            
ATOM     96  H41 BCD     1      29.410  30.830  13.300  1.00  0.00            
ATOM     97  H42 BCD     1      28.140  28.990  12.240  1.00  0.00            
ATOM     98  H43 BCD     1      28.630  29.670  10.550  1.00  0.00            
ATOM     99  H44 BCD     1      25.890  31.020  11.890  1.00  0.00            
ATOM    100  H45 BCD     1      24.780  29.360  10.940  1.00  0.00            
ATOM    101  H46 BCD     1      25.820  28.540  13.640  1.00  0.00            
ATOM    102  H47 BCD     1      25.890  31.540  14.390  1.00  0.00            
ATOM    103  H48 BCD     1      26.060  30.740  16.710  1.00  0.00            
ATOM    104  H49 BCD     1      24.710  30.090  15.840  1.00  0.00            
ATOM    105  H50 BCD     1      27.050  28.680  16.530  1.00  0.00            
ATOM    106  C31 BCD     1      29.160  36.010  12.870  1.00  0.00            
ATOM    107  O26 BCD     1      27.910  36.550  13.350  1.00  0.00            
ATOM    108  C32 BCD     1      29.020  35.290  11.530  1.00  0.00            
ATOM    109  O27 BCD     1      28.440  36.170  10.550  1.00  0.00            
ATOM    110  C33 BCD     1      28.360  33.960  11.610  1.00  0.00            
ATOM    111  C34 BCD     1      28.870  33.200  12.800  1.00  0.00            
ATOM    112  C35 BCD     1      28.910  34.020  14.120  1.00  0.00            
ATOM    113  O28 BCD     1      29.670  35.140  13.880  1.00  0.00            
ATOM    114  C36 BCD     1      29.560  33.300  15.260  1.00  0.00            
ATOM    115  O29 BCD     1      30.910  32.890  14.930  1.00  0.00            
ATOM    116  O30 BCD     1      28.510  33.230  10.320  1.00  0.00            
ATOM    117  H51 BCD     1      29.910  36.810  12.830  1.00  0.00            
ATOM    118  H52 BCD     1      30.070  35.100  11.270  1.00  0.00            
ATOM    119  H53 BCD     1      28.280  35.630   9.780  1.00  0.00            
ATOM    120  H54 BCD     1      27.290  34.090  11.810  1.00  0.00            
ATOM    121  H55 BCD     1      28.250  32.340  10.550  1.00  0.00            
ATOM    122  H56 BCD     1      29.870  32.790  12.600  1.00  0.00            
ATOM    123  H57 BCD     1      27.870  34.260  14.380  1.00  0.00            
ATOM    124  H58 BCD     1      29.630  34.050  16.060  1.00  0.00            
ATOM    125  H59 BCD     1      28.890  32.510  15.630  1.00  0.00            
ATOM    126  H60 BCD     1      31.350  32.530  15.710  1.00  0.00            
ATOM    127  C37 BCD     1      25.630  40.010  13.000  1.00  0.00            
ATOM    128  O31 BCD     1      24.770  39.090  12.320  1.00  0.00            
ATOM    129  C38 BCD     1      26.960  40.030  12.240  1.00  0.00            
ATOM    130  O32 BCD     1      26.680  40.440  10.860  1.00  0.00            
ATOM    131  C39 BCD     1      27.500  38.640  12.110  1.00  0.00            
ATOM    132  O33 BCD     1      28.710  38.790  11.380  1.00  0.00            
ATOM    133  C40 BCD     1      27.740  37.950  13.530  1.00  0.00            
ATOM    134  C41 BCD     1      26.380  38.090  14.350  1.00  0.00            
ATOM    135  O34 BCD     1      25.890  39.440  14.380  1.00  0.00            
ATOM    136  C42 BCD     1      26.640  37.560  15.740  1.00  0.00            
ATOM    137  O35 BCD     1      27.390  38.480  16.520  1.00  0.00            
ATOM    138  H61 BCD     1      25.230  41.030  13.080  1.00  0.00            
ATOM    139  H62 BCD     1      27.700  40.670  12.730  1.00  0.00            
ATOM    140  H63 BCD     1      27.350  39.960  10.370  1.00  0.00            
ATOM    141  H64 BCD     1      26.790  38.010  11.570  1.00  0.00            
ATOM    142  H65 BCD     1      28.820  37.970  10.880  1.00  0.00            
ATOM    143  H66 BCD     1      28.560  38.410  14.090  1.00  0.00            
ATOM    144  H67 BCD     1      25.560  37.500  13.920  1.00  0.00            
ATOM    145  H68 BCD     1      25.660  37.370  16.180  1.00  0.00            
ATOM    146  H69 BCD     1      27.200  36.620  15.660  1.00  0.00            
ATOM    147  H70 BCD     1      27.850  37.950  17.160  1.00  0.00            
ATOM    148  O1  GL4     2      23.140  31.740   6.450  1.00  0.00            
ATOM    149  C1  GL4     2      23.980  31.310   7.250  1.00  0.00            
ATOM    150  C2  GL4     2      23.990  31.610   8.690  1.00  0.00            
ATOM    151  C3  GL4     2      23.220  32.510   9.270  1.00  0.00            
ATOM    152  C4  GL4     2      23.210  32.830  10.650  1.00  0.00            
ATOM    153  C5  GL4     2      22.800  34.050  11.110  1.00  0.00            
ATOM    154  C6  GL4     2      22.840  34.490  12.520  1.00  0.00            
ATOM    155  C7  GL4     2      24.090  34.380  13.220  1.00  0.00            
ATOM    156  C8  GL4     2      24.280  35.060  14.420  1.00  0.00            
ATOM    157  C9  GL4     2      23.230  35.840  14.950  1.00  0.00            
ATOM    158  C10 GL4     2      22.080  36.060  14.240  1.00  0.00            
ATOM    159  C11 GL4     2      21.900  35.390  12.990  1.00  0.00            
ATOM    160  O2  GL4     2      21.460  37.130  14.820  1.00  0.00            
ATOM    161  C12 GL4     2      22.100  37.310  16.100  1.00  0.00            
ATOM    162  O3  GL4     2      23.320  36.570  16.090  1.00  0.00            
ATOM    163  N1  GL4     2      24.860  30.340   6.740  1.00  0.00            
ATOM    164  C13 GL4     2      25.900  29.610   7.460  1.00  0.00            
ATOM    165  C14 GL4     2      25.420  28.180   7.750  1.00  0.00            
ATOM    166  C15 GL4     2      25.360  27.520   6.360  1.00  0.00            
ATOM    167  C16 GL4     2      24.450  28.270   5.340  1.00  0.00            
ATOM    168  C17 GL4     2      24.850  29.780   5.360  1.00  0.00            
ATOM    169  H1  GL4     2      24.700  31.080   9.320  1.00  0.00            
ATOM    170  H2  GL4     2      22.500  33.080   8.700  1.00  0.00            
ATOM    171  H3  GL4     2      23.500  32.050  11.350  1.00  0.00            
ATOM    172  H4  GL4     2      22.520  34.810  10.390  1.00  0.00            
ATOM    173  H5  GL4     2      24.890  33.990  12.590  1.00  0.00            
ATOM    174  H6  GL4     2      25.220  35.000  14.960  1.00  0.00            
ATOM    175  H7  GL4     2      21.050  35.670  12.380  1.00  0.00            
ATOM    176  H8  GL4     2      21.390  36.790  16.750  1.00  0.00            
ATOM    177  H9  GL4     2      22.240  38.300  16.560  1.00  0.00            
ATOM    178  H10 GL4     2      26.120  30.240   8.330  1.00  0.00            
ATOM    179  H11 GL4     2      26.860  29.670   6.920  1.00  0.00            
ATOM    180  H12 GL4     2      24.440  28.150   8.230  1.00  0.00            
ATOM    181  H13 GL4     2      26.170  27.720   8.410  1.00  0.00            
ATOM    182  H14 GL4     2      25.080  26.470   6.460  1.00  0.00            
ATOM    183  H15 GL4     2      26.380  27.550   5.960  1.00  0.00            
ATOM    184  H16 GL4     2      23.390  28.170   5.620  1.00  0.00            
ATOM    185  H17 GL4     2      24.730  27.750   4.420  1.00  0.00            
ATOM    186  H18 GL4     2      25.870  29.910   4.970  1.00  0.00            
ATOM    187  H19 GL4     2      24.140  30.330   4.720  1.00  0.00            
TER
ENDMDL
MODEL        1
ATOM      1  C1  BCD     1      21.530  38.870  19.200  1.00  0.00            
ATOM      2  O1  BCD     1      20.870  37.980  18.330  1.00  0.00            
ATOM      3  C2  BCD     1      22.330  39.800  18.360  1.00  0.00            
ATOM      4  O2  BCD     1      21.550  40.630  17.570  1.00  0.00            
ATOM      5  C3  BCD     1      23.560  39.110  17.660  1.00  0.00            
ATOM      6  O3  BCD     1      24.500  40.080  17.140  1.00  0.00            
ATOM      7  C4  BCD     1      24.350  38.220  18.650  1.00  0.00            
ATOM      8  C5  BCD     1      23.440  37.290  19.460  1.00  0.00            
ATOM      9  O4  BCD     1      22.410  38.160  20.020  1.00  0.00            
ATOM     10  C6  BCD     1      24.110  36.470  20.630  1.00  0.00            
ATOM     11  O5  BCD     1      24.990  37.240  21.470  1.00  0.00            
ATOM     12  H1  BCD     1      20.790  39.400  19.820  1.00  0.00            
ATOM     13  H2  BCD     1      22.720  40.440  19.150  1.00  0.00            
ATOM     14  H3  BCD     1      21.620  41.470  18.020  1.00  0.00            
ATOM     15  H4  BCD     1      23.070  38.480  16.910  1.00  0.00            
ATOM     16  H5  BCD     1      24.690  39.700  16.270  1.00  0.00            
ATOM     17  H6  BCD     1      24.870  38.880  19.360  1.00  0.00            
ATOM     18  H7  BCD     1      23.020  36.520  18.800  1.00  0.00            
ATOM     19  H8  BCD     1      23.340  35.990  21.240  1.00  0.00            
ATOM     20  H9  BCD     1      24.740  35.710  20.150  1.00  0.00            
ATOM     21  H10 BCD     1      25.420  36.600  22.040  1.00  0.00            
ATOM     22  C7  BCD     1      17.440  36.390  16.940  1.00  0.00            
ATOM     23  O6  BCD     1      18.100  35.360  16.130  1.00  0.00            
ATOM     24  C8  BCD     1      17.680  37.820  16.410  1.00  0.00            
ATOM     25  O7  BCD     1      17.170  38.030  15.060  1.00  0.00            
ATOM     26  C9  BCD     1      19.120  38.160  16.630  1.00  0.00            
ATOM     27  O8  BCD     1      19.380  39.440  16.070  1.00  0.00            
ATOM     28  C10 BCD     1      19.470  38.020  18.140  1.00  0.00            
ATOM     29  C11 BCD     1      19.090  36.660  18.650  1.00  0.00            
ATOM     30  O9  BCD     1      17.710  36.350  18.360  1.00  0.00            
ATOM     31  C12 BCD     1      19.250  36.600  20.140  1.00  0.00            
ATOM     32  O10 BCD     1      18.520  37.530  20.890  1.00  0.00            
ATOM     33  H11 BCD     1      16.370  36.190  16.770  1.00  0.00            
ATOM     34  H12 BCD     1      17.110  38.450  17.110  1.00  0.00            
ATOM     35  H13 BCD     1      17.740  38.740  14.760  1.00  0.00            
ATOM     36  H14 BCD     1      19.710  37.450  16.040  1.00  0.00            
ATOM     37  H15 BCD     1      20.250  39.590  16.450  1.00  0.00            
ATOM     38  H16 BCD     1      19.040  38.800  18.780  1.00  0.00            
ATOM     39  H17 BCD     1      19.760  35.930  18.170  1.00  0.00            
ATOM     40  H18 BCD     1      18.870  35.580  20.340  1.00  0.00            
ATOM     41  H19 BCD     1      20.330  36.590  20.340  1.00  0.00            
ATOM     42  H20 BCD     1      18.470  37.100  21.750  1.00  0.00            
ATOM     43  C13 BCD     1      17.390  31.590  14.690  1.00  0.00            
ATOM     44  O11 BCD     1      18.640  31.360  14.120  1.00  0.00            
ATOM     45  C14 BCD     1      16.680  32.780  13.990  1.00  0.00            
ATOM     46  O12 BCD     1      16.760  32.670  12.620  1.00  0.00            
ATOM     47  C15 BCD     1      17.330  34.060  14.430  1.00  0.00            
ATOM     48  O13 BCD     1      16.750  35.270  13.850  1.00  0.00            
ATOM     49  C16 BCD     1      17.390  34.180  15.880  1.00  0.00            
ATOM     50  C17 BCD     1      17.920  32.970  16.590  1.00  0.00            
ATOM     51  O14 BCD     1      17.390  31.740  16.080  1.00  0.00            
ATOM     52  C18 BCD     1      17.800  32.960  18.100  1.00  0.00            
ATOM     53  O15 BCD     1      16.400  33.060  18.370  1.00  0.00            
ATOM     54  H21 BCD     1      16.750  30.710  14.550  1.00  0.00            
ATOM     55  H22 BCD     1      15.630  32.870  14.280  1.00  0.00            
ATOM     56  H23 BCD     1      16.390  33.510  12.330  1.00  0.00            
ATOM     57  H24 BCD     1      18.360  33.790  14.180  1.00  0.00            
ATOM     58  H25 BCD     1      15.960  35.430  14.360  1.00  0.00            
ATOM     59  H26 BCD     1      16.340  34.330  16.150  1.00  0.00            
ATOM     60  H27 BCD     1      19.000  32.970  16.370  1.00  0.00            
ATOM     61  H28 BCD     1      18.210  32.060  18.590  1.00  0.00            
ATOM     62  H29 BCD     1      18.360  33.860  18.390  1.00  0.00            
ATOM     63  H30 BCD     1      16.340  32.780  19.290  1.00  0.00            
ATOM     64  C19 BCD     1      20.950  28.530  12.210  1.00  0.00            
ATOM     65  O16 BCD     1      22.030  29.200  12.810  1.00  0.00            
ATOM     66  C20 BCD     1      20.120  29.480  11.330  1.00  0.00            
ATOM     67  O17 BCD     1      20.820  29.800  10.140  1.00  0.00            
ATOM     68  C21 BCD     1      19.670  30.710  12.070  1.00  0.00            
ATOM     69  O18 BCD     1      18.920  31.620  11.230  1.00  0.00            
ATOM     70  C22 BCD     1      18.840  30.210  13.270  1.00  0.00            
ATOM     71  C23 BCD     1      19.490  29.010  14.030  1.00  0.00            
ATOM     72  O19 BCD     1      20.050  28.030  13.190  1.00  0.00            
ATOM     73  C24 BCD     1      18.590  28.340  15.010  1.00  0.00            
ATOM     74  O20 BCD     1      17.410  27.810  14.300  1.00  0.00            
ATOM     75  H31 BCD     1      21.360  27.660  11.680  1.00  0.00            
ATOM     76  H32 BCD     1      19.310  28.810  11.020  1.00  0.00            
ATOM     77  H33 BCD     1      20.200  30.320   9.630  1.00  0.00            
ATOM     78  H34 BCD     1      20.640  31.150  12.370  1.00  0.00            
ATOM     79  H35 BCD     1      18.260  31.980  11.830  1.00  0.00            
ATOM     80  H36 BCD     1      17.820  29.920  12.980  1.00  0.00            
ATOM     81  H37 BCD     1      20.330  29.330  14.670  1.00  0.00            
ATOM     82  H38 BCD     1      19.190  27.460  15.320  1.00  0.00            
ATOM     83  H39 BCD     1      18.360  29.080  15.780  1.00  0.00            
ATOM     84  H40 BCD     1      17.740  27.570  13.430  1.00  0.00            
ATOM     85  C25 BCD     1      26.080  29.250  13.290  1.00  0.00            
ATOM     86  O21 BCD     1      26.020  30.630  13.750  1.00  0.00            
ATOM     87  C26 BCD     1      25.540  29.000  11.850  1.00  0.00            
ATOM     88  O22 BCD     1      26.330  29.660  10.860  1.00  0.00            
ATOM     89  C27 BCD     1      24.050  29.380  11.760  1.00  0.00            
ATOM     90  O23 BCD     1      23.510  29.180  10.430  1.00  0.00            
ATOM     91  C28 BCD     1      23.290  28.590  12.860  1.00  0.00            
ATOM     92  C29 BCD     1      23.930  28.820  14.250  1.00  0.00            
ATOM     93  O24 BCD     1      25.350  28.480  14.170  1.00  0.00            
ATOM     94  C30 BCD     1      23.350  27.990  15.350  1.00  0.00            
ATOM     95  O25 BCD     1      23.380  26.650  15.060  1.00  0.00            
ATOM     96  H41 BCD     1      27.120  28.970  13.490  1.00  0.00            
ATOM     97  H42 BCD     1      25.580  27.920  11.670  1.00  0.00            
ATOM     98  H43 BCD     1      26.060  30.580  10.790  1.00  0.00            
ATOM     99  H44 BCD     1      23.930  30.450  11.970  1.00  0.00            
ATOM    100  H45 BCD     1      22.670  29.660  10.360  1.00  0.00            
ATOM    101  H46 BCD     1      23.280  27.530  12.580  1.00  0.00            
ATOM    102  H47 BCD     1      23.760  29.860  14.570  1.00  0.00            
ATOM    103  H48 BCD     1      23.720  28.230  16.350  1.00  0.00            
ATOM    104  H49 BCD     1      22.290  28.270  15.320  1.00  0.00            
ATOM    105  H50 BCD     1      23.720  26.250  15.870  1.00  0.00            
ATOM    106  C31 BCD     1      27.840  34.190  14.300  1.00  0.00            
ATOM    107  O26 BCD     1      26.980  34.450  15.410  1.00  0.00            
ATOM    108  C32 BCD     1      27.200  34.110  12.910  1.00  0.00            
ATOM    109  O27 BCD     1      26.510  35.300  12.630  1.00  0.00            
ATOM    110  C33 BCD     1      26.330  32.880  12.910  1.00  0.00            
ATOM    111  C34 BCD     1      27.020  31.550  13.370  1.00  0.00            
ATOM    112  C35 BCD     1      27.860  31.790  14.660  1.00  0.00            
ATOM    113  O28 BCD     1      28.580  33.040  14.620  1.00  0.00            
ATOM    114  C36 BCD     1      28.920  30.750  14.770  1.00  0.00            
ATOM    115  O29 BCD     1      29.800  30.680  13.710  1.00  0.00            
ATOM    116  O30 BCD     1      25.540  32.700  11.710  1.00  0.00            
ATOM    117  H51 BCD     1      28.610  34.970  14.220  1.00  0.00            
ATOM    118  H52 BCD     1      28.000  34.000  12.170  1.00  0.00            
ATOM    119  H53 BCD     1      26.200  35.310  11.710  1.00  0.00            
ATOM    120  H54 BCD     1      25.670  33.180  13.730  1.00  0.00            
ATOM    121  H55 BCD     1      25.840  33.180  10.940  1.00  0.00            
ATOM    122  H56 BCD     1      27.760  31.190  12.640  1.00  0.00            
ATOM    123  H57 BCD     1      27.240  31.740  15.570  1.00  0.00            
ATOM    124  H58 BCD     1      29.520  31.010  15.650  1.00  0.00            
ATOM    125  H59 BCD     1      28.520  29.740  14.950  1.00  0.00            
ATOM    126  H60 BCD     1      30.440  31.390  13.800  1.00  0.00            
ATOM    127  C37 BCD     1      26.530  37.110  18.500  1.00  0.00            
ATOM    128  O31 BCD     1      25.360  37.530  17.930  1.00  0.00            
ATOM    129  C38 BCD     1      27.680  37.450  17.590  1.00  0.00            
ATOM    130  O32 BCD     1      27.680  38.790  17.390  1.00  0.00            
ATOM    131  C39 BCD     1      27.760  36.560  16.330  1.00  0.00            
ATOM    132  O33 BCD     1      28.950  36.860  15.560  1.00  0.00            
ATOM    133  C40 BCD     1      27.520  35.080  16.590  1.00  0.00            
ATOM    134  C41 BCD     1      26.440  34.900  17.610  1.00  0.00            
ATOM    135  O34 BCD     1      26.600  35.700  18.770  1.00  0.00            
ATOM    136  C42 BCD     1      26.300  33.450  18.000  1.00  0.00            
ATOM    137  O35 BCD     1      27.550  33.110  18.520  1.00  0.00            
ATOM    138  H61 BCD     1      26.630  37.650  19.450  1.00  0.00            
ATOM    139  H62 BCD     1      28.530  37.140  18.210  1.00  0.00            
ATOM    140  H63 BCD     1      26.840  39.020  16.980  1.00  0.00            
ATOM    141  H64 BCD     1      26.830  36.890  15.840  1.00  0.00            
ATOM    142  H65 BCD     1      28.660  37.370  14.800  1.00  0.00            
ATOM    143  H66 BCD     1      28.440  34.570  16.920  1.00  0.00            
ATOM    144  H67 BCD     1      25.480  35.130  17.130  1.00  0.00            
ATOM    145  H68 BCD     1      25.480  33.350  18.720  1.00  0.00            
ATOM    146  H69 BCD     1      26.000  32.840  17.140  1.00  0.00            
ATOM    147  H70 BCD     1      27.580  33.790  19.200  1.00  0.00            
ATOM    148  O1  GL4     2      20.690  34.540   9.070  1.00  0.00            
ATOM    149  C1  GL4     2      21.600  33.740   9.230  1.00  0.00            
ATOM    150  C2  GL4     2      21.840  33.310  10.600  1.00  0.00            
ATOM    151  C3  GL4     2      21.530  33.990  11.730  1.00  0.00            
ATOM    152  C4  GL4     2      21.870  33.500  13.060  1.00  0.00            
ATOM    153  C5  GL4     2      21.660  33.980  14.240  1.00  0.00            
ATOM    154  C6  GL4     2      22.040  33.430  15.560  1.00  0.00            
ATOM    155  C7  GL4     2      22.330  32.040  15.740  1.00  0.00            
ATOM    156  C8  GL4     2      22.680  31.500  17.010  1.00  0.00            
ATOM    157  C9  GL4     2      22.560  32.370  18.160  1.00  0.00            
ATOM    158  C10 GL4     2      22.170  33.670  17.920  1.00  0.00            
ATOM    159  C11 GL4     2      21.880  34.210  16.700  1.00  0.00            
ATOM    160  O2  GL4     2      22.020  34.210  19.070  1.00  0.00            
ATOM    161  C12 GL4     2      22.620  33.370  20.090  1.00  0.00            
ATOM    162  O3  GL4     2      22.770  32.080  19.510  1.00  0.00            
ATOM    163  N1  GL4     2      22.350  33.230   8.230  1.00  0.00            
ATOM    164  C13 GL4     2      23.620  32.460   8.420  1.00  0.00            
ATOM    165  C14 GL4     2      23.600  31.170   7.730  1.00  0.00            
ATOM    166  C15 GL4     2      23.210  31.370   6.250  1.00  0.00            
ATOM    167  C16 GL4     2      21.910  32.100   6.100  1.00  0.00            
ATOM    168  C17 GL4     2      22.060  33.450   6.880  1.00  0.00            
ATOM    169  H1  GL4     2      22.210  32.300  10.770  1.00  0.00            
ATOM    170  H2  GL4     2      21.020  34.950  11.760  1.00  0.00            
ATOM    171  H3  GL4     2      22.450  32.580  13.080  1.00  0.00            
ATOM    172  H4  GL4     2      21.080  34.890  14.200  1.00  0.00            
ATOM    173  H5  GL4     2      22.320  31.400  14.870  1.00  0.00            
ATOM    174  H6  GL4     2      22.850  30.430  17.160  1.00  0.00            
ATOM    175  H7  GL4     2      21.500  35.230  16.750  1.00  0.00            
ATOM    176  H8  GL4     2      21.910  33.330  20.920  1.00  0.00            
ATOM    177  H9  GL4     2      23.600  33.690  20.470  1.00  0.00            
ATOM    178  H10 GL4     2      23.780  32.340   9.500  1.00  0.00            
ATOM    179  H11 GL4     2      24.540  32.990   8.130  1.00  0.00            
ATOM    180  H12 GL4     2      22.860  30.510   8.180  1.00  0.00            
ATOM    181  H13 GL4     2      24.600  30.720   7.750  1.00  0.00            
ATOM    182  H14 GL4     2      23.260  30.410   5.710  1.00  0.00            
ATOM    183  H15 GL4     2      23.970  31.880   5.640  1.00  0.00            
ATOM    184  H16 GL4     2      21.030  31.600   6.530  1.00  0.00            
ATOM    185  H17 GL4     2      21.690  32.310   5.050  1.00  0.00            
ATOM    186  H18 GL4     2      22.900  33.960   6.410  1.00  0.00            
ATOM    187  H19 GL4     2      21.140  34.050   6.770  1.00  0.00            
TER
ENDMDL
MODEL        1
ATOM      1  C1  BCD     1      34.050  16.200   4.990  1.00  0.00            
ATOM      2  O1  BCD     1      32.820  15.790   5.570  1.00  0.00            
ATOM      3  C2  BCD     1      35.220  16.030   5.960  1.00  0.00            
ATOM      4  O2  BCD     1      35.310  14.640   6.250  1.00  0.00            
ATOM      5  C3  BCD     1      34.990  17.010   7.140  1.00  0.00            
ATOM      6  O3  BCD     1      36.000  16.940   8.150  1.00  0.00            
ATOM      7  C4  BCD     1      34.930  18.460   6.600  1.00  0.00            
ATOM      8  C5  BCD     1      33.760  18.550   5.590  1.00  0.00            
ATOM      9  O4  BCD     1      34.030  17.560   4.530  1.00  0.00            
ATOM     10  C6  BCD     1      33.720  19.880   4.820  1.00  0.00            
ATOM     11  O5  BCD     1      32.500  19.940   4.080  1.00  0.00            
ATOM     12  H1  BCD     1      34.210  15.620   4.070  1.00  0.00            
ATOM     13  H2  BCD     1      36.190  16.430   5.630  1.00  0.00            
ATOM     14  H3  BCD     1      34.900  14.080   5.590  1.00  0.00            
ATOM     15  H4  BCD     1      34.100  16.670   7.680  1.00  0.00            
ATOM     16  H5  BCD     1      36.390  17.820   8.170  1.00  0.00            
ATOM     17  H6  BCD     1      35.800  18.800   6.030  1.00  0.00            
ATOM     18  H7  BCD     1      32.790  18.430   6.090  1.00  0.00            
ATOM     19  H8  BCD     1      33.690  20.680   5.570  1.00  0.00            
ATOM     20  H9  BCD     1      34.550  20.100   4.130  1.00  0.00            
ATOM     21  H10 BCD     1      32.670  20.460   3.290  1.00  0.00            
ATOM     22  C7  BCD     1      29.390  13.580   5.260  1.00  0.00            
ATOM     23  O6  BCD     1      29.090  14.020   6.560  1.00  0.00            
ATOM     24  C8  BCD     1      30.670  12.790   5.220  1.00  0.00            
ATOM     25  O7  BCD     1      30.560  11.580   6.020  1.00  0.00            
ATOM     26  C9  BCD     1      31.840  13.640   5.610  1.00  0.00            
ATOM     27  O8  BCD     1      33.010  12.930   5.350  1.00  0.00            
ATOM     28  C10 BCD     1      31.920  14.980   4.840  1.00  0.00            
ATOM     29  C11 BCD     1      30.530  15.690   4.780  1.00  0.00            
ATOM     30  O9  BCD     1      29.560  14.710   4.380  1.00  0.00            
ATOM     31  C12 BCD     1      30.390  16.860   3.780  1.00  0.00            
ATOM     32  O10 BCD     1      30.700  16.510   2.460  1.00  0.00            
ATOM     33  H11 BCD     1      28.540  12.980   4.890  1.00  0.00            
ATOM     34  H12 BCD     1      30.840  12.570   4.160  1.00  0.00            
ATOM     35  H13 BCD     1      31.220  10.990   5.640  1.00  0.00            
ATOM     36  H14 BCD     1      31.830  13.840   6.680  1.00  0.00            
ATOM     37  H15 BCD     1      33.010  12.450   4.520  1.00  0.00            
ATOM     38  H16 BCD     1      32.220  14.730   3.820  1.00  0.00            
ATOM     39  H17 BCD     1      30.220  16.050   5.780  1.00  0.00            
ATOM     40  H18 BCD     1      29.330  17.130   3.810  1.00  0.00            
ATOM     41  H19 BCD     1      31.050  17.710   4.030  1.00  0.00            
ATOM     42  H20 BCD     1      29.960  15.990   2.120  1.00  0.00            
ATOM     43  C13 BCD     1      25.880  13.630   9.030  1.00  0.00            
ATOM     44  O11 BCD     1      26.120  14.890   9.610  1.00  0.00            
ATOM     45  C14 BCD     1      27.090  12.750   9.340  1.00  0.00            
ATOM     46  O12 BCD     1      27.370  12.640  10.740  1.00  0.00            
ATOM     47  C15 BCD     1      28.290  13.240   8.580  1.00  0.00            
ATOM     48  O13 BCD     1      29.470  12.420   8.770  1.00  0.00            
ATOM     49  C16 BCD     1      27.980  13.370   7.140  1.00  0.00            
ATOM     50  C17 BCD     1      26.680  14.170   6.930  1.00  0.00            
ATOM     51  O14 BCD     1      25.590  13.610   7.610  1.00  0.00            
ATOM     52  C18 BCD     1      26.300  14.170   5.480  1.00  0.00            
ATOM     53  O15 BCD     1      26.100  12.800   4.980  1.00  0.00            
ATOM     54  H21 BCD     1      25.000  13.160   9.470  1.00  0.00            
ATOM     55  H22 BCD     1      26.900  11.800   8.840  1.00  0.00            
ATOM     56  H23 BCD     1      28.060  11.980  10.860  1.00  0.00            
ATOM     57  H24 BCD     1      28.460  14.240   8.990  1.00  0.00            
ATOM     58  H25 BCD     1      29.980  12.430   7.950  1.00  0.00            
ATOM     59  H26 BCD     1      27.810  12.330   6.830  1.00  0.00            
ATOM     60  H27 BCD     1      26.870  15.200   7.250  1.00  0.00            
ATOM     61  H28 BCD     1      25.320  14.650   5.380  1.00  0.00            
ATOM     62  H29 BCD     1      27.030  14.800   4.950  1.00  0.00            
ATOM     63  H30 BCD     1      25.390  12.470   5.520  1.00  0.00            
ATOM     64  C19 BCD     1      25.040  17.850  12.380  1.00  0.00            
ATOM     65  O16 BCD     1      26.160  18.630  12.060  1.00  0.00            
ATOM     66  C20 BCD     1      25.310  16.390  12.920  1.00  0.00            
ATOM     67  O17 BCD     1      26.050  16.560  14.190  1.00  0.00            
ATOM     68  C21 BCD     1      26.000  15.530  11.870  1.00  0.00            
ATOM     69  O18 BCD     1      26.010  14.190  12.430  1.00  0.00            
ATOM     70  C22 BCD     1      25.230  15.510  10.500  1.00  0.00            
ATOM     71  C23 BCD     1      24.870  16.960  10.150  1.00  0.00            
ATOM     72  O19 BCD     1      24.200  17.620  11.240  1.00  0.00            
ATOM     73  C24 BCD     1      24.040  17.110   8.870  1.00  0.00            
ATOM     74  O20 BCD     1      22.810  16.410   8.880  1.00  0.00            
ATOM     75  H31 BCD     1      24.430  18.350  13.140  1.00  0.00            
ATOM     76  H32 BCD     1      24.350  15.900  13.130  1.00  0.00            
ATOM     77  H33 BCD     1      26.490  15.720  14.340  1.00  0.00            
ATOM     78  H34 BCD     1      27.000  15.920  11.650  1.00  0.00            
ATOM     79  H35 BCD     1      26.580  13.690  11.840  1.00  0.00            
ATOM     80  H36 BCD     1      24.270  14.960  10.500  1.00  0.00            
ATOM     81  H37 BCD     1      25.810  17.450   9.850  1.00  0.00            
ATOM     82  H38 BCD     1      23.990  18.200   8.750  1.00  0.00            
ATOM     83  H39 BCD     1      24.660  16.620   8.100  1.00  0.00            
ATOM     84  H40 BCD     1      22.870  15.780   8.160  1.00  0.00            
ATOM     85  C25 BCD     1      28.270  21.940  13.530  1.00  0.00            
ATOM     86  O21 BCD     1      29.480  21.420  13.070  1.00  0.00            
ATOM     87  C26 BCD     1      27.620  21.090  14.570  1.00  0.00            
ATOM     88  O22 BCD     1      28.630  20.990  15.620  1.00  0.00            
ATOM     89  C27 BCD     1      27.180  19.740  14.040  1.00  0.00            
ATOM     90  O23 BCD     1      26.370  18.980  14.990  1.00  0.00            
ATOM     91  C28 BCD     1      26.340  19.860  12.760  1.00  0.00            
ATOM     92  C29 BCD     1      27.010  20.830  11.830  1.00  0.00            
ATOM     93  O24 BCD     1      27.330  22.070  12.440  1.00  0.00            
ATOM     94  C30 BCD     1      26.260  21.190  10.580  1.00  0.00            
ATOM     95  O25 BCD     1      24.950  21.640  10.800  1.00  0.00            
ATOM     96  H41 BCD     1      28.450  22.960  13.900  1.00  0.00            
ATOM     97  H42 BCD     1      26.700  21.570  14.940  1.00  0.00            
ATOM     98  H43 BCD     1      28.390  21.660  16.270  1.00  0.00            
ATOM     99  H44 BCD     1      28.090  19.150  13.910  1.00  0.00            
ATOM    100  H45 BCD     1      26.260  18.060  14.730  1.00  0.00            
ATOM    101  H46 BCD     1      25.320  20.180  12.980  1.00  0.00            
ATOM    102  H47 BCD     1      27.940  20.390  11.450  1.00  0.00            
ATOM    103  H48 BCD     1      26.930  21.820   9.990  1.00  0.00            
ATOM    104  H49 BCD     1      26.010  20.330   9.950  1.00  0.00            
ATOM    105  H50 BCD     1      25.120  22.550  11.050  1.00  0.00            
ATOM    106  C31 BCD     1      33.320  22.320  12.190  1.00  0.00            
ATOM    107  O26 BCD     1      33.260  21.380  11.090  1.00  0.00            
ATOM    108  C32 BCD     1      33.150  21.650  13.520  1.00  0.00            
ATOM    109  O27 BCD     1      34.090  20.600  13.630  1.00  0.00            
ATOM    110  C33 BCD     1      31.740  21.110  13.690  1.00  0.00            
ATOM    111  C34 BCD     1      30.650  22.150  13.320  1.00  0.00            
ATOM    112  C35 BCD     1      30.950  22.870  12.030  1.00  0.00            
ATOM    113  O28 BCD     1      32.320  23.360  12.060  1.00  0.00            
ATOM    114  C36 BCD     1      30.120  24.040  11.700  1.00  0.00            
ATOM    115  O29 BCD     1      30.200  24.960  12.740  1.00  0.00            
ATOM    116  O30 BCD     1      31.450  20.700  15.050  1.00  0.00            
ATOM    117  H51 BCD     1      34.260  22.890  12.190  1.00  0.00            
ATOM    118  H52 BCD     1      33.370  22.410  14.280  1.00  0.00            
ATOM    119  H53 BCD     1      33.840  20.050  14.390  1.00  0.00            
ATOM    120  H54 BCD     1      31.580  20.250  13.030  1.00  0.00            
ATOM    121  H55 BCD     1      30.500  20.730  15.180  1.00  0.00            
ATOM    122  H56 BCD     1      30.550  22.820  14.180  1.00  0.00            
ATOM    123  H57 BCD     1      30.810  22.150  11.220  1.00  0.00            
ATOM    124  H58 BCD     1      30.380  24.570  10.780  1.00  0.00            
ATOM    125  H59 BCD     1      29.070  23.740  11.590  1.00  0.00            
ATOM    126  H60 BCD     1      29.330  25.220  13.050  1.00  0.00            
ATOM    127  C37 BCD     1      35.410  20.550   7.720  1.00  0.00            
ATOM    128  O31 BCD     1      34.570  19.430   7.630  1.00  0.00            
ATOM    129  C38 BCD     1      36.220  20.450   9.010  1.00  0.00            
ATOM    130  O32 BCD     1      36.890  19.190   8.990  1.00  0.00            
ATOM    131  C39 BCD     1      35.200  20.470  10.130  1.00  0.00            
ATOM    132  O33 BCD     1      35.830  20.390  11.360  1.00  0.00            
ATOM    133  C40 BCD     1      34.310  21.650  10.110  1.00  0.00            
ATOM    134  C41 BCD     1      33.610  21.810   8.780  1.00  0.00            
ATOM    135  O34 BCD     1      34.650  21.800   7.750  1.00  0.00            
ATOM    136  C42 BCD     1      32.840  23.050   8.670  1.00  0.00            
ATOM    137  O35 BCD     1      32.140  23.260   7.420  1.00  0.00            
ATOM    138  H61 BCD     1      36.070  20.580   6.850  1.00  0.00            
ATOM    139  H62 BCD     1      36.830  21.360   9.040  1.00  0.00            
ATOM    140  H63 BCD     1      37.080  18.950   9.900  1.00  0.00            
ATOM    141  H64 BCD     1      34.560  19.590  10.000  1.00  0.00            
ATOM    142  H65 BCD     1      35.180  20.350  12.070  1.00  0.00            
ATOM    143  H66 BCD     1      34.950  22.510  10.340  1.00  0.00            
ATOM    144  H67 BCD     1      33.020  20.910   8.570  1.00  0.00            
ATOM    145  H68 BCD     1      32.120  22.930   9.490  1.00  0.00            
ATOM    146  H69 BCD     1      33.430  23.960   8.860  1.00  0.00            
ATOM    147  H70 BCD     1      31.410  22.650   7.490  1.00  0.00            
ATOM    148  O1  GL4     2      32.230  16.100  15.230  1.00  0.00            
ATOM    149  C1  GL4     2      31.100  16.540  15.340  1.00  0.00            
ATOM    150  C2  GL4     2      30.420  17.090  14.130  1.00  0.00            
ATOM    151  C3  GL4     2      30.940  16.970  12.900  1.00  0.00            
ATOM    152  C4  GL4     2      30.350  17.390  11.670  1.00  0.00            
ATOM    153  C5  GL4     2      30.920  17.440  10.490  1.00  0.00            
ATOM    154  C6  GL4     2      30.250  17.810   9.200  1.00  0.00            
ATOM    155  C7  GL4     2      30.930  18.600   8.170  1.00  0.00            
ATOM    156  C8  GL4     2      30.360  18.830   6.910  1.00  0.00            
ATOM    157  C9  GL4     2      28.980  18.520   6.750  1.00  0.00            
ATOM    158  C10 GL4     2      28.300  17.760   7.720  1.00  0.00            
ATOM    159  C11 GL4     2      28.900  17.380   8.910  1.00  0.00            
ATOM    160  O2  GL4     2      27.030  17.530   7.320  1.00  0.00            
ATOM    161  C12 GL4     2      26.810  18.200   5.980  1.00  0.00            
ATOM    162  O3  GL4     2      28.150  18.710   5.690  1.00  0.00            
ATOM    163  N1  GL4     2      30.450  16.500  16.560  1.00  0.00            
ATOM    164  C13 GL4     2      29.080  16.970  16.820  1.00  0.00            
ATOM    165  C14 GL4     2      29.130  18.190  17.730  1.00  0.00            
ATOM    166  C15 GL4     2      29.760  17.810  19.050  1.00  0.00            
ATOM    167  C16 GL4     2      31.180  17.320  18.740  1.00  0.00            
ATOM    168  C17 GL4     2      31.190  16.180  17.800  1.00  0.00            
ATOM    169  H1  GL4     2      29.450  17.570  14.170  1.00  0.00            
ATOM    170  H2  GL4     2      31.930  16.550  12.740  1.00  0.00            
ATOM    171  H3  GL4     2      29.290  17.620  11.650  1.00  0.00            
ATOM    172  H4  GL4     2      31.930  17.040  10.380  1.00  0.00            
ATOM    173  H5  GL4     2      31.960  18.940   8.310  1.00  0.00            
ATOM    174  H6  GL4     2      30.870  19.320   6.080  1.00  0.00            
ATOM    175  H7  GL4     2      28.410  16.790   9.680  1.00  0.00            
ATOM    176  H8  GL4     2      25.990  18.920   6.000  1.00  0.00            
ATOM    177  H9  GL4     2      26.580  17.450   5.220  1.00  0.00            
ATOM    178  H10 GL4     2      28.610  16.100  17.290  1.00  0.00            
ATOM    179  H11 GL4     2      28.540  17.200  15.900  1.00  0.00            
ATOM    180  H12 GL4     2      28.110  18.500  18.000  1.00  0.00            
ATOM    181  H13 GL4     2      29.660  19.030  17.270  1.00  0.00            
ATOM    182  H14 GL4     2      29.230  17.020  19.590  1.00  0.00            
ATOM    183  H15 GL4     2      29.790  18.670  19.730  1.00  0.00            
ATOM    184  H16 GL4     2      31.660  16.960  19.660  1.00  0.00            
ATOM    185  H17 GL4     2      31.830  18.120  18.350  1.00  0.00            
ATOM    186  H18 GL4     2      32.210  15.950  17.480  1.00  0.00            
ATOM    187  H19 GL4     2      30.750  15.310  18.300  1.00  0.00            
TER
ENDMDL
MODEL        1
ATOM      1  C1  BCD     1      22.660  40.370  17.650  1.00  0.00            
ATOM      2  O1  BCD     1      21.910  39.390  16.800  1.00  0.00            
ATOM      3  C2  BCD     1      23.850  40.910  16.920  1.00  0.00            
ATOM      4  O2  BCD     1      23.450  41.630  15.740  1.00  0.00            
ATOM      5  C3  BCD     1      24.750  39.710  16.540  1.00  0.00            
ATOM      6  O3  BCD     1      25.980  40.150  15.830  1.00  0.00            
ATOM      7  C4  BCD     1      25.150  38.960  17.850  1.00  0.00            
ATOM      8  C5  BCD     1      23.870  38.640  18.660  1.00  0.00            
ATOM      9  O4  BCD     1      23.060  39.870  18.830  1.00  0.00            
ATOM     10  C6  BCD     1      24.200  38.100  20.040  1.00  0.00            
ATOM     11  O5  BCD     1      24.920  39.170  20.710  1.00  0.00            
ATOM     12  H1  BCD     1      22.070  41.200  18.040  1.00  0.00            
ATOM     13  H2  BCD     1      24.420  41.520  17.640  1.00  0.00            
ATOM     14  H3  BCD     1      22.780  41.170  15.220  1.00  0.00            
ATOM     15  H4  BCD     1      24.180  38.980  15.960  1.00  0.00            
ATOM     16  H5  BCD     1      25.720  40.350  14.930  1.00  0.00            
ATOM     17  H6  BCD     1      25.930  39.600  18.280  1.00  0.00            
ATOM     18  H7  BCD     1      23.200  37.960  18.130  1.00  0.00            
ATOM     19  H8  BCD     1      23.260  37.710  20.450  1.00  0.00            
ATOM     20  H9  BCD     1      24.940  37.300  19.940  1.00  0.00            
ATOM     21  H10 BCD     1      25.780  38.860  21.010  1.00  0.00            
ATOM     22  C7  BCD     1      17.790  39.390  15.480  1.00  0.00            
ATOM     23  O6  BCD     1      17.810  38.040  14.970  1.00  0.00            
ATOM     24  C8  BCD     1      18.820  40.280  14.760  1.00  0.00            
ATOM     25  O7  BCD     1      18.550  40.260  13.400  1.00  0.00            
ATOM     26  C9  BCD     1      20.250  39.720  15.110  1.00  0.00            
ATOM     27  O8  BCD     1      21.190  40.590  14.500  1.00  0.00            
ATOM     28  C10 BCD     1      20.530  39.700  16.580  1.00  0.00            
ATOM     29  C11 BCD     1      19.480  38.780  17.240  1.00  0.00            
ATOM     30  O9  BCD     1      18.160  39.320  16.860  1.00  0.00            
ATOM     31  C12 BCD     1      19.620  38.710  18.710  1.00  0.00            
ATOM     32  O10 BCD     1      19.500  39.950  19.340  1.00  0.00            
ATOM     33  H11 BCD     1      16.760  39.760  15.490  1.00  0.00            
ATOM     34  H12 BCD     1      18.780  41.300  15.170  1.00  0.00            
ATOM     35  H13 BCD     1      17.690  40.680  13.370  1.00  0.00            
ATOM     36  H14 BCD     1      20.390  38.750  14.630  1.00  0.00            
ATOM     37  H15 BCD     1      21.080  40.530  13.550  1.00  0.00            
ATOM     38  H16 BCD     1      20.300  40.710  16.930  1.00  0.00            
ATOM     39  H17 BCD     1      19.450  37.750  16.860  1.00  0.00            
ATOM     40  H18 BCD     1      18.910  37.940  19.020  1.00  0.00            
ATOM     41  H19 BCD     1      20.620  38.360  18.990  1.00  0.00            
ATOM     42  H20 BCD     1      19.780  39.870  20.250  1.00  0.00            
ATOM     43  C13 BCD     1      15.710  34.920  13.420  1.00  0.00            
ATOM     44  O11 BCD     1      16.890  34.150  13.640  1.00  0.00            
ATOM     45  C14 BCD     1      16.040  36.030  12.400  1.00  0.00            
ATOM     46  O12 BCD     1      16.480  35.520  11.150  1.00  0.00            
ATOM     47  C15 BCD     1      17.030  36.990  13.010  1.00  0.00            
ATOM     48  O13 BCD     1      17.190  38.150  12.190  1.00  0.00            
ATOM     49  C16 BCD     1      16.650  37.500  14.380  1.00  0.00            
ATOM     50  C17 BCD     1      16.220  36.350  15.280  1.00  0.00            
ATOM     51  O14 BCD     1      15.230  35.590  14.550  1.00  0.00            
ATOM     52  C18 BCD     1      15.560  36.640  16.590  1.00  0.00            
ATOM     53  O15 BCD     1      14.470  37.600  16.470  1.00  0.00            
ATOM     54  H21 BCD     1      14.900  34.300  13.010  1.00  0.00            
ATOM     55  H22 BCD     1      15.160  36.610  12.090  1.00  0.00            
ATOM     56  H23 BCD     1      16.790  36.290  10.660  1.00  0.00            
ATOM     57  H24 BCD     1      17.970  36.460  13.230  1.00  0.00            
ATOM     58  H25 BCD     1      17.780  38.800  12.580  1.00  0.00            
ATOM     59  H26 BCD     1      15.900  38.290  14.240  1.00  0.00            
ATOM     60  H27 BCD     1      17.070  35.690  15.490  1.00  0.00            
ATOM     61  H28 BCD     1      15.260  35.640  16.910  1.00  0.00            
ATOM     62  H29 BCD     1      16.280  36.950  17.360  1.00  0.00            
ATOM     63  H30 BCD     1      13.960  37.520  17.270  1.00  0.00            
ATOM     64  C19 BCD     1      18.540  30.380  13.640  1.00  0.00            
ATOM     65  O16 BCD     1      19.870  30.900  13.780  1.00  0.00            
ATOM     66  C20 BCD     1      17.850  30.810  12.350  1.00  0.00            
ATOM     67  O17 BCD     1      18.570  30.340  11.200  1.00  0.00            
ATOM     68  C21 BCD     1      17.600  32.320  12.310  1.00  0.00            
ATOM     69  O18 BCD     1      16.920  32.790  11.120  1.00  0.00            
ATOM     70  C22 BCD     1      16.790  32.750  13.520  1.00  0.00            
ATOM     71  C23 BCD     1      17.500  32.200  14.840  1.00  0.00            
ATOM     72  O19 BCD     1      17.690  30.810  14.740  1.00  0.00            
ATOM     73  C24 BCD     1      16.740  32.450  16.080  1.00  0.00            
ATOM     74  O20 BCD     1      15.490  31.900  16.160  1.00  0.00            
ATOM     75  H31 BCD     1      18.540  29.310  13.840  1.00  0.00            
ATOM     76  H32 BCD     1      16.890  30.280  12.390  1.00  0.00            
ATOM     77  H33 BCD     1      17.950  30.420  10.470  1.00  0.00            
ATOM     78  H34 BCD     1      18.560  32.860  12.360  1.00  0.00            
ATOM     79  H35 BCD     1      17.050  33.740  11.000  1.00  0.00            
ATOM     80  H36 BCD     1      15.770  32.370  13.370  1.00  0.00            
ATOM     81  H37 BCD     1      18.450  32.710  15.030  1.00  0.00            
ATOM     82  H38 BCD     1      17.260  32.060  16.960  1.00  0.00            
ATOM     83  H39 BCD     1      16.660  33.530  16.250  1.00  0.00            
ATOM     84  H40 BCD     1      15.580  31.060  15.690  1.00  0.00            
ATOM     85  C25 BCD     1      23.590  29.320  14.500  1.00  0.00            
ATOM     86  O21 BCD     1      24.120  30.580  14.800  1.00  0.00            
ATOM     87  C26 BCD     1      23.060  29.170  13.090  1.00  0.00            
ATOM     88  O22 BCD     1      24.060  29.180  12.090  1.00  0.00            
ATOM     89  C27 BCD     1      21.920  30.160  12.800  1.00  0.00            
ATOM     90  O23 BCD     1      21.350  30.000  11.490  1.00  0.00            
ATOM     91  C28 BCD     1      20.840  29.880  13.850  1.00  0.00            
ATOM     92  C29 BCD     1      21.350  29.880  15.240  1.00  0.00            
ATOM     93  O24 BCD     1      22.510  29.040  15.390  1.00  0.00            
ATOM     94  C30 BCD     1      20.320  29.440  16.310  1.00  0.00            
ATOM     95  O25 BCD     1      19.820  28.080  16.120  1.00  0.00            
ATOM     96  H41 BCD     1      24.370  28.570  14.680  1.00  0.00            
ATOM     97  H42 BCD     1      22.670  28.150  13.020  1.00  0.00            
ATOM     98  H43 BCD     1      24.450  28.320  11.890  1.00  0.00            
ATOM     99  H44 BCD     1      22.250  31.190  12.980  1.00  0.00            
ATOM    100  H45 BCD     1      20.700  30.700  11.360  1.00  0.00            
ATOM    101  H46 BCD     1      20.480  28.870  13.600  1.00  0.00            
ATOM    102  H47 BCD     1      21.530  30.920  15.550  1.00  0.00            
ATOM    103  H48 BCD     1      20.750  29.450  17.320  1.00  0.00            
ATOM    104  H49 BCD     1      19.490  30.160  16.270  1.00  0.00            
ATOM    105  H50 BCD     1      20.480  27.720  15.530  1.00  0.00            
ATOM    106  C31 BCD     1      27.470  32.870  15.130  1.00  0.00            
ATOM    107  O26 BCD     1      26.730  33.830  15.760  1.00  0.00            
ATOM    108  C32 BCD     1      27.020  32.550  13.710  1.00  0.00            
ATOM    109  O27 BCD     1      27.170  33.730  12.840  1.00  0.00            
ATOM    110  C33 BCD     1      25.560  32.020  13.640  1.00  0.00            
ATOM    111  C34 BCD     1      25.490  30.770  14.500  1.00  0.00            
ATOM    112  C35 BCD     1      26.150  30.980  15.880  1.00  0.00            
ATOM    113  O28 BCD     1      27.470  31.570  15.810  1.00  0.00            
ATOM    114  C36 BCD     1      26.210  29.790  16.790  1.00  0.00            
ATOM    115  O29 BCD     1      26.630  28.620  16.110  1.00  0.00            
ATOM    116  O30 BCD     1      25.000  31.750  12.300  1.00  0.00            
ATOM    117  H51 BCD     1      28.520  33.140  14.970  1.00  0.00            
ATOM    118  H52 BCD     1      27.630  31.710  13.340  1.00  0.00            
ATOM    119  H53 BCD     1      28.080  33.820  12.540  1.00  0.00            
ATOM    120  H54 BCD     1      24.910  32.730  14.180  1.00  0.00            
ATOM    121  H55 BCD     1      24.560  30.900  12.260  1.00  0.00            
ATOM    122  H56 BCD     1      25.960  29.970  13.920  1.00  0.00            
ATOM    123  H57 BCD     1      25.550  31.750  16.390  1.00  0.00            
ATOM    124  H58 BCD     1      26.870  30.050  17.620  1.00  0.00            
ATOM    125  H59 BCD     1      25.190  29.700  17.200  1.00  0.00            
ATOM    126  H60 BCD     1      27.500  28.760  15.740  1.00  0.00            
ATOM    127  C37 BCD     1      27.050  37.390  17.940  1.00  0.00            
ATOM    128  O31 BCD     1      25.790  37.750  17.450  1.00  0.00            
ATOM    129  C38 BCD     1      28.080  37.280  16.790  1.00  0.00            
ATOM    130  O32 BCD     1      28.180  38.580  16.170  1.00  0.00            
ATOM    131  C39 BCD     1      27.680  36.100  15.880  1.00  0.00            
ATOM    132  O33 BCD     1      28.610  35.800  14.880  1.00  0.00            
ATOM    133  C40 BCD     1      27.380  34.760  16.630  1.00  0.00            
ATOM    134  C41 BCD     1      26.480  35.010  17.820  1.00  0.00            
ATOM    135  O34 BCD     1      26.960  36.120  18.590  1.00  0.00            
ATOM    136  C42 BCD     1      26.530  33.790  18.690  1.00  0.00            
ATOM    137  O35 BCD     1      27.840  33.420  19.210  1.00  0.00            
ATOM    138  H61 BCD     1      27.460  38.050  18.700  1.00  0.00            
ATOM    139  H62 BCD     1      29.040  37.130  17.300  1.00  0.00            
ATOM    140  H63 BCD     1      27.280  38.700  15.870  1.00  0.00            
ATOM    141  H64 BCD     1      26.830  36.460  15.290  1.00  0.00            
ATOM    142  H65 BCD     1      28.380  36.170  14.020  1.00  0.00            
ATOM    143  H66 BCD     1      28.280  34.190  16.920  1.00  0.00            
ATOM    144  H67 BCD     1      25.460  35.200  17.460  1.00  0.00            
ATOM    145  H68 BCD     1      25.970  33.940  19.620  1.00  0.00            
ATOM    146  H69 BCD     1      26.160  32.930  18.110  1.00  0.00            
ATOM    147  H70 BCD     1      28.050  34.080  19.870  1.00  0.00            
ATOM    148  O1  GL4     2      19.120  35.420   9.500  1.00  0.00            
ATOM    149  C1  GL4     2      19.610  34.310   9.680  1.00  0.00            
ATOM    150  C2  GL4     2      20.200  33.850  10.990  1.00  0.00            
ATOM    151  C3  GL4     2      20.540  34.650  12.040  1.00  0.00            
ATOM    152  C4  GL4     2      21.270  34.300  13.250  1.00  0.00            
ATOM    153  C5  GL4     2      21.350  35.110  14.400  1.00  0.00            
ATOM    154  C6  GL4     2      21.960  34.730  15.720  1.00  0.00            
ATOM    155  C7  GL4     2      22.600  33.450  15.890  1.00  0.00            
ATOM    156  C8  GL4     2      23.080  32.970  17.110  1.00  0.00            
ATOM    157  C9  GL4     2      23.050  33.900  18.160  1.00  0.00            
ATOM    158  C10 GL4     2      22.370  35.120  18.060  1.00  0.00            
ATOM    159  C11 GL4     2      21.870  35.560  16.860  1.00  0.00            
ATOM    160  O2  GL4     2      22.530  35.810  19.220  1.00  0.00            
ATOM    161  C12 GL4     2      23.070  34.850  20.190  1.00  0.00            
ATOM    162  O3  GL4     2      23.420  33.630  19.450  1.00  0.00            
ATOM    163  N1  GL4     2      19.490  33.360   8.720  1.00  0.00            
ATOM    164  C13 GL4     2      20.150  32.020   8.700  1.00  0.00            
ATOM    165  C14 GL4     2      20.590  31.640   7.290  1.00  0.00            
ATOM    166  C15 GL4     2      19.470  31.830   6.260  1.00  0.00            
ATOM    167  C16 GL4     2      18.840  33.210   6.270  1.00  0.00            
ATOM    168  C17 GL4     2      18.410  33.620   7.670  1.00  0.00            
ATOM    169  H1  GL4     2      20.430  32.790  11.060  1.00  0.00            
ATOM    170  H2  GL4     2      20.340  35.720  11.980  1.00  0.00            
ATOM    171  H3  GL4     2      21.500  33.250  13.380  1.00  0.00            
ATOM    172  H4  GL4     2      21.070  36.160  14.450  1.00  0.00            
ATOM    173  H5  GL4     2      22.580  32.720  15.090  1.00  0.00            
ATOM    174  H6  GL4     2      23.570  32.010  17.180  1.00  0.00            
ATOM    175  H7  GL4     2      21.440  36.560  16.830  1.00  0.00            
ATOM    176  H8  GL4     2      22.210  34.600  20.820  1.00  0.00            
ATOM    177  H9  GL4     2      23.950  35.170  20.760  1.00  0.00            
ATOM    178  H10 GL4     2      19.490  31.270   9.170  1.00  0.00            
ATOM    179  H11 GL4     2      21.070  32.090   9.290  1.00  0.00            
ATOM    180  H12 GL4     2      21.000  30.620   7.370  1.00  0.00            
ATOM    181  H13 GL4     2      21.410  32.320   7.030  1.00  0.00            
ATOM    182  H14 GL4     2      18.660  31.090   6.300  1.00  0.00            
ATOM    183  H15 GL4     2      19.880  31.690   5.250  1.00  0.00            
ATOM    184  H16 GL4     2      18.030  33.390   5.550  1.00  0.00            
ATOM    185  H17 GL4     2      19.630  33.900   5.940  1.00  0.00            
ATOM    186  H18 GL4     2      18.060  34.640   7.500  1.00  0.00            
ATOM    187  H19 GL4     2      17.570  33.020   8.030  1.00  0.00            
TER
ENDMDL
MODEL        1
ATOM      1  C1  BCD     1      31.320  30.300   1.160  1.00  0.00            
ATOM      2  O1  BCD     1      31.390  29.880   2.550  1.00  0.00            
ATOM      3  C2  BCD     1      31.790  31.730   0.970  1.00  0.00            
ATOM      4  O2  BCD     1      33.130  31.890   1.420  1.00  0.00            
ATOM      5  C3  BCD     1      30.930  32.640   1.820  1.00  0.00            
ATOM      6  O3  BCD     1      31.350  34.050   1.710  1.00  0.00            
ATOM      7  C4  BCD     1      29.460  32.500   1.440  1.00  0.00            
ATOM      8  C5  BCD     1      28.970  31.040   1.530  1.00  0.00            
ATOM      9  O4  BCD     1      29.880  30.240   0.830  1.00  0.00            
ATOM     10  C6  BCD     1      27.610  30.820   1.000  1.00  0.00            
ATOM     11  O5  BCD     1      27.390  31.240  -0.300  1.00  0.00            
ATOM     12  H1  BCD     1      31.990  29.660   0.580  1.00  0.00            
ATOM     13  H2  BCD     1      31.650  32.090  -0.060  1.00  0.00            
ATOM     14  H3  BCD     1      33.000  31.590   2.330  1.00  0.00            
ATOM     15  H4  BCD     1      31.040  32.320   2.860  1.00  0.00            
ATOM     16  H5  BCD     1      30.620  34.570   2.080  1.00  0.00            
ATOM     17  H6  BCD     1      29.430  32.820   0.390  1.00  0.00            
ATOM     18  H7  BCD     1      29.010  30.860   2.620  1.00  0.00            
ATOM     19  H8  BCD     1      27.330  29.770   1.120  1.00  0.00            
ATOM     20  H9  BCD     1      26.950  31.290   1.740  1.00  0.00            
ATOM     21  H10 BCD     1      28.120  30.980  -0.880  1.00  0.00            
ATOM     22  C7  BCD     1      33.640  27.850   5.270  1.00  0.00            
ATOM     23  O6  BCD     1      32.490  27.850   6.080  1.00  0.00            
ATOM     24  C8  BCD     1      34.120  29.250   5.040  1.00  0.00            
ATOM     25  O7  BCD     1      34.500  29.950   6.230  1.00  0.00            
ATOM     26  C9  BCD     1      32.980  30.030   4.360  1.00  0.00            
ATOM     27  O8  BCD     1      33.410  31.390   4.160  1.00  0.00            
ATOM     28  C10 BCD     1      32.570  29.300   3.070  1.00  0.00            
ATOM     29  C11 BCD     1      32.260  27.810   3.210  1.00  0.00            
ATOM     30  O9  BCD     1      33.350  27.310   3.940  1.00  0.00            
ATOM     31  C12 BCD     1      32.190  26.980   1.940  1.00  0.00            
ATOM     32  O10 BCD     1      33.300  27.220   1.100  1.00  0.00            
ATOM     33  H11 BCD     1      34.450  27.250   5.710  1.00  0.00            
ATOM     34  H12 BCD     1      35.000  29.170   4.390  1.00  0.00            
ATOM     35  H13 BCD     1      34.600  30.880   6.010  1.00  0.00            
ATOM     36  H14 BCD     1      32.120  29.990   5.040  1.00  0.00            
ATOM     37  H15 BCD     1      32.820  32.050   4.530  1.00  0.00            
ATOM     38  H16 BCD     1      33.380  29.270   2.320  1.00  0.00            
ATOM     39  H17 BCD     1      31.350  27.690   3.810  1.00  0.00            
ATOM     40  H18 BCD     1      31.960  25.970   2.290  1.00  0.00            
ATOM     41  H19 BCD     1      31.370  27.340   1.310  1.00  0.00            
ATOM     42  H20 BCD     1      33.910  26.500   1.260  1.00  0.00            
ATOM     43  C13 BCD     1      31.580  26.790   9.890  1.00  0.00            
ATOM     44  O11 BCD     1      30.700  27.930   9.970  1.00  0.00            
ATOM     45  C14 BCD     1      33.000  27.160   9.700  1.00  0.00            
ATOM     46  O12 BCD     1      33.450  28.070  10.720  1.00  0.00            
ATOM     47  C15 BCD     1      33.170  27.780   8.340  1.00  0.00            
ATOM     48  O13 BCD     1      34.610  28.100   8.080  1.00  0.00            
ATOM     49  C16 BCD     1      32.620  26.970   7.170  1.00  0.00            
ATOM     50  C17 BCD     1      31.190  26.570   7.510  1.00  0.00            
ATOM     51  O14 BCD     1      31.210  25.920   8.800  1.00  0.00            
ATOM     52  C18 BCD     1      30.720  25.590   6.380  1.00  0.00            
ATOM     53  O15 BCD     1      31.310  24.300   6.490  1.00  0.00            
ATOM     54  H21 BCD     1      31.450  26.070  10.700  1.00  0.00            
ATOM     55  H22 BCD     1      33.510  26.200   9.810  1.00  0.00            
ATOM     56  H23 BCD     1      34.150  28.570  10.290  1.00  0.00            
ATOM     57  H24 BCD     1      32.680  28.750   8.430  1.00  0.00            
ATOM     58  H25 BCD     1      34.730  28.770   7.410  1.00  0.00            
ATOM     59  H26 BCD     1      33.270  26.100   7.050  1.00  0.00            
ATOM     60  H27 BCD     1      30.630  27.510   7.420  1.00  0.00            
ATOM     61  H28 BCD     1      29.640  25.500   6.520  1.00  0.00            
ATOM     62  H29 BCD     1      30.920  25.990   5.380  1.00  0.00            
ATOM     63  H30 BCD     1      31.210  24.100   7.420  1.00  0.00            
ATOM     64  C19 BCD     1      27.740  29.700  12.240  1.00  0.00            
ATOM     65  O16 BCD     1      27.180  30.350  11.060  1.00  0.00            
ATOM     66  C20 BCD     1      29.120  30.110  12.540  1.00  0.00            
ATOM     67  O17 BCD     1      29.100  31.470  12.760  1.00  0.00            
ATOM     68  C21 BCD     1      30.140  29.590  11.500  1.00  0.00            
ATOM     69  O18 BCD     1      31.480  29.790  11.960  1.00  0.00            
ATOM     70  C22 BCD     1      30.000  28.080  11.200  1.00  0.00            
ATOM     71  C23 BCD     1      28.540  27.760  10.980  1.00  0.00            
ATOM     72  O19 BCD     1      27.720  28.240  12.080  1.00  0.00            
ATOM     73  C24 BCD     1      28.240  26.320  10.690  1.00  0.00            
ATOM     74  O20 BCD     1      28.590  25.500  11.810  1.00  0.00            
ATOM     75  H31 BCD     1      27.050  29.970  13.050  1.00  0.00            
ATOM     76  H32 BCD     1      29.330  29.580  13.480  1.00  0.00            
ATOM     77  H33 BCD     1      29.830  31.690  13.340  1.00  0.00            
ATOM     78  H34 BCD     1      30.090  30.170  10.570  1.00  0.00            
ATOM     79  H35 BCD     1      32.100  29.380  11.350  1.00  0.00            
ATOM     80  H36 BCD     1      30.480  27.500  12.010  1.00  0.00            
ATOM     81  H37 BCD     1      28.260  28.280  10.060  1.00  0.00            
ATOM     82  H38 BCD     1      27.150  26.210  10.630  1.00  0.00            
ATOM     83  H39 BCD     1      28.720  25.930   9.780  1.00  0.00            
ATOM     84  H40 BCD     1      28.040  25.760  12.550  1.00  0.00            
ATOM     85  C25 BCD     1      23.880  32.560   9.810  1.00  0.00            
ATOM     86  O21 BCD     1      24.730  33.010   8.810  1.00  0.00            
ATOM     87  C26 BCD     1      24.460  32.970  11.150  1.00  0.00            
ATOM     88  O22 BCD     1      24.450  34.440  11.060  1.00  0.00            
ATOM     89  C27 BCD     1      25.900  32.390  11.350  1.00  0.00            
ATOM     90  O23 BCD     1      26.520  32.640  12.560  1.00  0.00            
ATOM     91  C28 BCD     1      25.870  30.840  11.220  1.00  0.00            
ATOM     92  C29 BCD     1      25.100  30.440   9.930  1.00  0.00            
ATOM     93  O24 BCD     1      23.830  31.130   9.800  1.00  0.00            
ATOM     94  C30 BCD     1      24.810  28.930   9.800  1.00  0.00            
ATOM     95  O25 BCD     1      24.140  28.340  10.890  1.00  0.00            
ATOM     96  H41 BCD     1      22.850  32.920   9.730  1.00  0.00            
ATOM     97  H42 BCD     1      23.760  32.600  11.920  1.00  0.00            
ATOM     98  H43 BCD     1      23.610  34.750  11.420  1.00  0.00            
ATOM     99  H44 BCD     1      26.530  32.900  10.610  1.00  0.00            
ATOM    100  H45 BCD     1      27.380  32.240  12.440  1.00  0.00            
ATOM    101  H46 BCD     1      25.440  30.370  12.110  1.00  0.00            
ATOM    102  H47 BCD     1      25.710  30.700   9.060  1.00  0.00            
ATOM    103  H48 BCD     1      24.190  28.760   8.910  1.00  0.00            
ATOM    104  H49 BCD     1      25.760  28.410   9.600  1.00  0.00            
ATOM    105  H50 BCD     1      23.730  27.510  10.630  1.00  0.00            
ATOM    106  C31 BCD     1      24.450  35.210   5.350  1.00  0.00            
ATOM    107  O26 BCD     1      25.730  34.800   4.950  1.00  0.00            
ATOM    108  C32 BCD     1      24.580  36.000   6.590  1.00  0.00            
ATOM    109  O27 BCD     1      25.450  37.190   6.400  1.00  0.00            
ATOM    110  C33 BCD     1      25.030  35.170   7.750  1.00  0.00            
ATOM    111  C34 BCD     1      24.150  33.920   7.870  1.00  0.00            
ATOM    112  C35 BCD     1      24.040  33.190   6.550  1.00  0.00            
ATOM    113  O28 BCD     1      23.540  34.160   5.620  1.00  0.00            
ATOM    114  C36 BCD     1      23.080  32.040   6.600  1.00  0.00            
ATOM    115  O29 BCD     1      23.150  31.140   5.450  1.00  0.00            
ATOM    116  O30 BCD     1      25.130  35.950   8.950  1.00  0.00            
ATOM    117  H51 BCD     1      24.100  35.880   4.560  1.00  0.00            
ATOM    118  H52 BCD     1      23.590  36.340   6.890  1.00  0.00            
ATOM    119  H53 BCD     1      25.500  37.740   7.190  1.00  0.00            
ATOM    120  H54 BCD     1      26.020  34.790   7.470  1.00  0.00            
ATOM    121  H55 BCD     1      25.030  35.340   9.680  1.00  0.00            
ATOM    122  H56 BCD     1      23.140  34.250   8.170  1.00  0.00            
ATOM    123  H57 BCD     1      25.000  32.800   6.210  1.00  0.00            
ATOM    124  H58 BCD     1      23.310  31.480   7.520  1.00  0.00            
ATOM    125  H59 BCD     1      22.080  32.460   6.760  1.00  0.00            
ATOM    126  H60 BCD     1      22.550  30.400   5.580  1.00  0.00            
ATOM    127  C37 BCD     1      27.950  34.380   1.550  1.00  0.00            
ATOM    128  O31 BCD     1      28.690  33.340   2.240  1.00  0.00            
ATOM    129  C38 BCD     1      28.240  35.640   2.400  1.00  0.00            
ATOM    130  O32 BCD     1      29.630  35.930   2.560  1.00  0.00            
ATOM    131  C39 BCD     1      27.660  35.380   3.780  1.00  0.00            
ATOM    132  O33 BCD     1      27.920  36.560   4.570  1.00  0.00            
ATOM    133  C40 BCD     1      26.190  35.080   3.620  1.00  0.00            
ATOM    134  C41 BCD     1      25.940  33.830   2.790  1.00  0.00            
ATOM    135  O34 BCD     1      26.620  34.040   1.500  1.00  0.00            
ATOM    136  C42 BCD     1      24.460  33.410   2.630  1.00  0.00            
ATOM    137  O35 BCD     1      23.700  34.510   2.020  1.00  0.00            
ATOM    138  H61 BCD     1      28.280  34.530   0.510  1.00  0.00            
ATOM    139  H62 BCD     1      27.680  36.500   2.010  1.00  0.00            
ATOM    140  H63 BCD     1      29.680  36.740   3.080  1.00  0.00            
ATOM    141  H64 BCD     1      28.190  34.530   4.230  1.00  0.00            
ATOM    142  H65 BCD     1      27.340  36.540   5.340  1.00  0.00            
ATOM    143  H66 BCD     1      25.790  36.010   3.210  1.00  0.00            
ATOM    144  H67 BCD     1      26.430  33.010   3.330  1.00  0.00            
ATOM    145  H68 BCD     1      24.440  32.540   1.970  1.00  0.00            
ATOM    146  H69 BCD     1      24.020  33.240   3.620  1.00  0.00            
ATOM    147  H70 BCD     1      23.010  34.120   1.490  1.00  0.00            
ATOM    148  O1  GL4     2      31.860  31.920   8.770  1.00  0.00            
ATOM    149  C1  GL4     2      30.770  32.340   8.640  1.00  0.00            
ATOM    150  C2  GL4     2      29.790  31.670   7.650  1.00  0.00            
ATOM    151  C3  GL4     2      29.970  30.450   7.090  1.00  0.00            
ATOM    152  C4  GL4     2      29.110  29.810   6.160  1.00  0.00            
ATOM    153  C5  GL4     2      27.930  30.250   5.540  1.00  0.00            
ATOM    154  C6  GL4     2      27.100  29.570   4.570  1.00  0.00            
ATOM    155  C7  GL4     2      27.490  28.440   3.890  1.00  0.00            
ATOM    156  C8  GL4     2      26.800  27.830   2.810  1.00  0.00            
ATOM    157  C9  GL4     2      25.500  28.290   2.580  1.00  0.00            
ATOM    158  C10 GL4     2      25.030  29.370   3.240  1.00  0.00            
ATOM    159  C11 GL4     2      25.800  30.040   4.210  1.00  0.00            
ATOM    160  O2  GL4     2      23.890  29.830   2.620  1.00  0.00            
ATOM    161  C12 GL4     2      23.550  28.980   1.500  1.00  0.00            
ATOM    162  O3  GL4     2      24.570  27.910   1.560  1.00  0.00            
ATOM    163  N1  GL4     2      30.340  33.440   9.350  1.00  0.00            
ATOM    164  C13 GL4     2      31.360  34.400   9.800  1.00  0.00            
ATOM    165  C14 GL4     2      31.150  34.980  11.200  1.00  0.00            
ATOM    166  C15 GL4     2      29.710  35.610  11.150  1.00  0.00            
ATOM    167  C16 GL4     2      28.610  34.720  10.660  1.00  0.00            
ATOM    168  C17 GL4     2      28.980  33.910   9.350  1.00  0.00            
ATOM    169  H1  GL4     2      28.810  32.150   7.570  1.00  0.00            
ATOM    170  H2  GL4     2      30.920  29.940   7.220  1.00  0.00            
ATOM    171  H3  GL4     2      29.510  28.830   5.890  1.00  0.00            
ATOM    172  H4  GL4     2      27.610  31.210   5.920  1.00  0.00            
ATOM    173  H5  GL4     2      28.450  28.010   4.150  1.00  0.00            
ATOM    174  H6  GL4     2      27.230  27.020   2.220  1.00  0.00            
ATOM    175  H7  GL4     2      25.350  30.950   4.600  1.00  0.00            
ATOM    176  H8  GL4     2      23.720  29.490   0.540  1.00  0.00            
ATOM    177  H9  GL4     2      22.510  28.670   1.580  1.00  0.00            
ATOM    178  H10 GL4     2      31.400  35.180   9.020  1.00  0.00            
ATOM    179  H11 GL4     2      32.340  33.910   9.850  1.00  0.00            
ATOM    180  H12 GL4     2      31.830  35.820  11.340  1.00  0.00            
ATOM    181  H13 GL4     2      31.050  34.270  12.030  1.00  0.00            
ATOM    182  H14 GL4     2      29.830  36.370  10.370  1.00  0.00            
ATOM    183  H15 GL4     2      29.560  36.160  12.090  1.00  0.00            
ATOM    184  H16 GL4     2      27.730  35.340  10.480  1.00  0.00            
ATOM    185  H17 GL4     2      28.410  34.030  11.490  1.00  0.00            
ATOM    186  H18 GL4     2      28.250  33.100   9.230  1.00  0.00            
ATOM    187  H19 GL4     2      28.850  34.510   8.440  1.00  0.00            
TER
ENDMDL
MODEL        1
ATOM      1  C1  BCD     1      17.020  28.690  20.000  1.00  0.00            
ATOM      2  O1  BCD     1      16.810  28.410  21.400  1.00  0.00            
ATOM      3  C2  BCD     1      18.400  29.320  19.680  1.00  0.00            
ATOM      4  O2  BCD     1      19.520  28.560  20.310  1.00  0.00            
ATOM      5  C3  BCD     1      18.540  30.720  20.300  1.00  0.00            
ATOM      6  O3  BCD     1      19.750  31.260  19.810  1.00  0.00            
ATOM      7  C4  BCD     1      17.330  31.540  19.930  1.00  0.00            
ATOM      8  C5  BCD     1      15.980  30.810  20.150  1.00  0.00            
ATOM      9  O4  BCD     1      15.980  29.500  19.530  1.00  0.00            
ATOM     10  C6  BCD     1      14.860  31.620  19.510  1.00  0.00            
ATOM     11  O5  BCD     1      15.070  31.540  18.110  1.00  0.00            
ATOM     12  H1  BCD     1      16.940  27.700  19.540  1.00  0.00            
ATOM     13  H2  BCD     1      18.490  29.370  18.590  1.00  0.00            
ATOM     14  H3  BCD     1      20.280  28.600  19.730  1.00  0.00            
ATOM     15  H4  BCD     1      18.410  30.800  21.390  1.00  0.00            
ATOM     16  H5  BCD     1      19.880  32.170  20.090  1.00  0.00            
ATOM     17  H6  BCD     1      17.370  31.770  18.860  1.00  0.00            
ATOM     18  H7  BCD     1      15.870  30.810  21.250  1.00  0.00            
ATOM     19  H8  BCD     1      13.890  31.300  19.900  1.00  0.00            
ATOM     20  H9  BCD     1      14.920  32.690  19.720  1.00  0.00            
ATOM     21  H10 BCD     1      14.950  30.630  17.830  1.00  0.00            
ATOM     22  C7  BCD     1      16.030  25.600  24.330  1.00  0.00            
ATOM     23  O6  BCD     1      16.370  26.580  25.290  1.00  0.00            
ATOM     24  C8  BCD     1      17.310  25.350  23.490  1.00  0.00            
ATOM     25  O7  BCD     1      18.360  24.960  24.360  1.00  0.00            
ATOM     26  C9  BCD     1      17.670  26.540  22.630  1.00  0.00            
ATOM     27  O8  BCD     1      18.640  26.270  21.610  1.00  0.00            
ATOM     28  C10 BCD     1      16.430  27.100  21.850  1.00  0.00            
ATOM     29  C11 BCD     1      15.280  27.220  22.710  1.00  0.00            
ATOM     30  O9  BCD     1      15.020  25.990  23.380  1.00  0.00            
ATOM     31  C12 BCD     1      13.980  27.590  22.060  1.00  0.00            
ATOM     32  O10 BCD     1      13.040  28.260  22.960  1.00  0.00            
ATOM     33  H11 BCD     1      15.740  24.640  24.780  1.00  0.00            
ATOM     34  H12 BCD     1      17.140  24.540  22.770  1.00  0.00            
ATOM     35  H13 BCD     1      18.570  25.670  24.970  1.00  0.00            
ATOM     36  H14 BCD     1      17.930  27.360  23.310  1.00  0.00            
ATOM     37  H15 BCD     1      19.000  27.090  21.280  1.00  0.00            
ATOM     38  H16 BCD     1      16.100  26.470  21.020  1.00  0.00            
ATOM     39  H17 BCD     1      15.450  28.020  23.430  1.00  0.00            
ATOM     40  H18 BCD     1      14.210  28.400  21.350  1.00  0.00            
ATOM     41  H19 BCD     1      13.500  26.830  21.440  1.00  0.00            
ATOM     42  H20 BCD     1      12.530  28.940  22.510  1.00  0.00            
ATOM     43  C13 BCD     1      16.690  26.820  29.350  1.00  0.00            
ATOM     44  O11 BCD     1      16.260  28.190  29.230  1.00  0.00            
ATOM     45  C14 BCD     1      18.040  26.620  28.640  1.00  0.00            
ATOM     46  O12 BCD     1      18.950  27.610  29.200  1.00  0.00            
ATOM     47  C15 BCD     1      17.910  26.800  27.120  1.00  0.00            
ATOM     48  O13 BCD     1      19.010  26.310  26.510  1.00  0.00            
ATOM     49  C16 BCD     1      16.620  26.120  26.590  1.00  0.00            
ATOM     50  C17 BCD     1      15.410  26.190  27.410  1.00  0.00            
ATOM     51  O14 BCD     1      15.800  25.940  28.740  1.00  0.00            
ATOM     52  C18 BCD     1      14.350  25.240  27.020  1.00  0.00            
ATOM     53  O15 BCD     1      14.730  23.820  27.030  1.00  0.00            
ATOM     54  H21 BCD     1      16.790  26.580  30.410  1.00  0.00            
ATOM     55  H22 BCD     1      18.300  25.590  28.920  1.00  0.00            
ATOM     56  H23 BCD     1      19.790  27.570  28.730  1.00  0.00            
ATOM     57  H24 BCD     1      17.800  27.870  26.910  1.00  0.00            
ATOM     58  H25 BCD     1      19.730  26.910  26.730  1.00  0.00            
ATOM     59  H26 BCD     1      16.870  25.060  26.470  1.00  0.00            
ATOM     60  H27 BCD     1      15.130  27.240  27.360  1.00  0.00            
ATOM     61  H28 BCD     1      13.440  25.340  27.620  1.00  0.00            
ATOM     62  H29 BCD     1      14.030  25.470  25.990  1.00  0.00            
ATOM     63  H30 BCD     1      13.990  23.400  26.590  1.00  0.00            
ATOM     64  C19 BCD     1      14.610  31.280  31.370  1.00  0.00            
ATOM     65  O16 BCD     1      14.830  32.020  30.150  1.00  0.00            
ATOM     66  C20 BCD     1      15.980  30.750  31.830  1.00  0.00            
ATOM     67  O17 BCD     1      16.790  31.940  32.110  1.00  0.00            
ATOM     68  C21 BCD     1      16.650  29.860  30.760  1.00  0.00            
ATOM     69  O18 BCD     1      17.920  29.390  31.140  1.00  0.00            
ATOM     70  C22 BCD     1      15.710  28.770  30.410  1.00  0.00            
ATOM     71  C23 BCD     1      14.260  29.330  30.030  1.00  0.00            
ATOM     72  O19 BCD     1      13.790  30.160  31.110  1.00  0.00            
ATOM     73  C24 BCD     1      13.230  28.180  30.080  1.00  0.00            
ATOM     74  O20 BCD     1      13.230  27.340  31.220  1.00  0.00            
ATOM     75  H31 BCD     1      14.230  31.950  32.150  1.00  0.00            
ATOM     76  H32 BCD     1      15.840  30.140  32.730  1.00  0.00            
ATOM     77  H33 BCD     1      17.650  31.680  31.780  1.00  0.00            
ATOM     78  H34 BCD     1      16.690  30.470  29.850  1.00  0.00            
ATOM     79  H35 BCD     1      18.200  28.720  30.510  1.00  0.00            
ATOM     80  H36 BCD     1      15.710  28.070  31.260  1.00  0.00            
ATOM     81  H37 BCD     1      14.210  29.820  29.050  1.00  0.00            
ATOM     82  H38 BCD     1      12.190  28.500  29.940  1.00  0.00            
ATOM     83  H39 BCD     1      13.490  27.520  29.240  1.00  0.00            
ATOM     84  H40 BCD     1      12.970  27.910  31.940  1.00  0.00            
ATOM     85  C25 BCD     1      14.000  35.610  28.290  1.00  0.00            
ATOM     86  O21 BCD     1      14.890  35.450  27.240  1.00  0.00            
ATOM     87  C26 BCD     1      14.700  35.710  29.650  1.00  0.00            
ATOM     88  O22 BCD     1      15.630  36.830  29.600  1.00  0.00            
ATOM     89  C27 BCD     1      15.280  34.360  30.060  1.00  0.00            
ATOM     90  O23 BCD     1      15.780  34.410  31.420  1.00  0.00            
ATOM     91  C28 BCD     1      14.140  33.320  29.980  1.00  0.00            
ATOM     92  C29 BCD     1      13.470  33.280  28.620  1.00  0.00            
ATOM     93  O24 BCD     1      13.010  34.590  28.320  1.00  0.00            
ATOM     94  C30 BCD     1      12.360  32.190  28.520  1.00  0.00            
ATOM     95  O25 BCD     1      11.340  32.400  29.520  1.00  0.00            
ATOM     96  H41 BCD     1      13.470  36.560  28.140  1.00  0.00            
ATOM     97  H42 BCD     1      13.900  35.930  30.360  1.00  0.00            
ATOM     98  H43 BCD     1      16.300  36.670  28.930  1.00  0.00            
ATOM     99  H44 BCD     1      16.060  34.000  29.370  1.00  0.00            
ATOM    100  H45 BCD     1      16.220  33.610  31.690  1.00  0.00            
ATOM    101  H46 BCD     1      13.450  33.410  30.830  1.00  0.00            
ATOM    102  H47 BCD     1      14.250  33.050  27.880  1.00  0.00            
ATOM    103  H48 BCD     1      11.890  32.360  27.550  1.00  0.00            
ATOM    104  H49 BCD     1      12.740  31.160  28.510  1.00  0.00            
ATOM    105  H50 BCD     1      10.940  31.530  29.630  1.00  0.00            
ATOM    106  C31 BCD     1      16.630  37.370  24.010  1.00  0.00            
ATOM    107  O26 BCD     1      16.650  36.150  23.420  1.00  0.00            
ATOM    108  C32 BCD     1      17.420  37.450  25.320  1.00  0.00            
ATOM    109  O27 BCD     1      18.780  37.080  25.080  1.00  0.00            
ATOM    110  C33 BCD     1      16.860  36.450  26.370  1.00  0.00            
ATOM    111  C34 BCD     1      15.310  36.670  26.570  1.00  0.00            
ATOM    112  C35 BCD     1      14.630  36.830  25.240  1.00  0.00            
ATOM    113  O28 BCD     1      15.340  37.660  24.360  1.00  0.00            
ATOM    114  C36 BCD     1      13.280  37.440  25.400  1.00  0.00            
ATOM    115  O29 BCD     1      13.290  38.690  26.160  1.00  0.00            
ATOM    116  O30 BCD     1      17.500  36.540  27.640  1.00  0.00            
ATOM    117  H51 BCD     1      16.920  38.040  23.190  1.00  0.00            
ATOM    118  H52 BCD     1      17.370  38.510  25.620  1.00  0.00            
ATOM    119  H53 BCD     1      19.380  37.580  25.640  1.00  0.00            
ATOM    120  H54 BCD     1      16.970  35.460  25.920  1.00  0.00            
ATOM    121  H55 BCD     1      18.450  36.390  27.580  1.00  0.00            
ATOM    122  H56 BCD     1      15.180  37.550  27.210  1.00  0.00            
ATOM    123  H57 BCD     1      14.400  35.880  24.750  1.00  0.00            
ATOM    124  H58 BCD     1      12.770  37.600  24.440  1.00  0.00            
ATOM    125  H59 BCD     1      12.790  36.640  25.980  1.00  0.00            
ATOM    126  H60 BCD     1      12.690  39.340  25.780  1.00  0.00            
ATOM    127  C37 BCD     1      17.870  33.900  20.120  1.00  0.00            
ATOM    128  O31 BCD     1      17.310  32.710  20.680  1.00  0.00            
ATOM    129  C38 BCD     1      18.990  34.540  20.980  1.00  0.00            
ATOM    130  O32 BCD     1      20.000  33.600  21.200  1.00  0.00            
ATOM    131  C39 BCD     1      18.490  35.010  22.360  1.00  0.00            
ATOM    132  O33 BCD     1      19.640  35.640  22.990  1.00  0.00            
ATOM    133  C40 BCD     1      17.290  35.920  22.160  1.00  0.00            
ATOM    134  C41 BCD     1      16.290  35.270  21.220  1.00  0.00            
ATOM    135  O34 BCD     1      16.880  34.830  19.930  1.00  0.00            
ATOM    136  C42 BCD     1      15.150  36.190  21.030  1.00  0.00            
ATOM    137  O35 BCD     1      15.520  37.310  20.290  1.00  0.00            
ATOM    138  H61 BCD     1      18.210  33.620  19.120  1.00  0.00            
ATOM    139  H62 BCD     1      19.340  35.390  20.380  1.00  0.00            
ATOM    140  H63 BCD     1      20.450  33.660  22.040  1.00  0.00            
ATOM    141  H64 BCD     1      18.130  34.170  22.980  1.00  0.00            
ATOM    142  H65 BCD     1      19.350  35.840  23.880  1.00  0.00            
ATOM    143  H66 BCD     1      17.620  36.830  21.640  1.00  0.00            
ATOM    144  H67 BCD     1      15.890  34.450  21.820  1.00  0.00            
ATOM    145  H68 BCD     1      14.410  35.690  20.390  1.00  0.00            
ATOM    146  H69 BCD     1      14.720  36.510  21.990  1.00  0.00            
ATOM    147  H70 BCD     1      14.720  37.850  20.310  1.00  0.00            
ATOM    148  O1  GL4     2      22.310  31.000  23.250  1.00  0.00            
ATOM    149  C1  GL4     2      21.630  30.000  23.430  1.00  0.00            
ATOM    150  C2  GL4     2      20.140  30.100  23.800  1.00  0.00            
ATOM    151  C3  GL4     2      19.480  31.140  24.390  1.00  0.00            
ATOM    152  C4  GL4     2      17.980  31.240  24.480  1.00  0.00            
ATOM    153  C5  GL4     2      17.030  30.260  24.630  1.00  0.00            
ATOM    154  C6  GL4     2      15.600  30.420  24.810  1.00  0.00            
ATOM    155  C7  GL4     2      15.050  29.790  25.940  1.00  0.00            
ATOM    156  C8  GL4     2      13.600  29.820  26.180  1.00  0.00            
ATOM    157  C9  GL4     2      12.840  30.490  25.230  1.00  0.00            
ATOM    158  C10 GL4     2      13.430  31.200  24.230  1.00  0.00            
ATOM    159  C11 GL4     2      14.790  31.110  23.900  1.00  0.00            
ATOM    160  O2  GL4     2      12.440  31.920  23.540  1.00  0.00            
ATOM    161  C12 GL4     2      11.160  31.680  24.250  1.00  0.00            
ATOM    162  O3  GL4     2      11.490  30.680  25.270  1.00  0.00            
ATOM    163  N1  GL4     2      22.190  28.730  23.300  1.00  0.00            
ATOM    164  C13 GL4     2      23.660  28.640  22.980  1.00  0.00            
ATOM    165  C14 GL4     2      24.170  27.240  22.510  1.00  0.00            
ATOM    166  C15 GL4     2      23.610  26.040  23.340  1.00  0.00            
ATOM    167  C16 GL4     2      22.410  26.340  24.230  1.00  0.00            
ATOM    168  C17 GL4     2      21.440  27.460  23.630  1.00  0.00            
ATOM    169  H1  GL4     2      19.550  29.260  23.450  1.00  0.00            
ATOM    170  H2  GL4     2      20.070  31.990  24.710  1.00  0.00            
ATOM    171  H3  GL4     2      17.640  32.280  24.540  1.00  0.00            
ATOM    172  H4  GL4     2      17.350  29.220  24.650  1.00  0.00            
ATOM    173  H5  GL4     2      15.710  29.220  26.580  1.00  0.00            
ATOM    174  H6  GL4     2      13.160  29.330  27.040  1.00  0.00            
ATOM    175  H7  GL4     2      15.170  31.730  23.100  1.00  0.00            
ATOM    176  H8  GL4     2      10.480  31.230  23.510  1.00  0.00            
ATOM    177  H9  GL4     2      10.610  32.510  24.710  1.00  0.00            
ATOM    178  H10 GL4     2      24.210  29.150  23.780  1.00  0.00            
ATOM    179  H11 GL4     2      23.840  29.370  22.170  1.00  0.00            
ATOM    180  H12 GL4     2      25.270  27.260  22.470  1.00  0.00            
ATOM    181  H13 GL4     2      23.800  27.080  21.490  1.00  0.00            
ATOM    182  H14 GL4     2      24.370  25.520  23.930  1.00  0.00            
ATOM    183  H15 GL4     2      23.260  25.350  22.560  1.00  0.00            
ATOM    184  H16 GL4     2      22.830  26.680  25.190  1.00  0.00            
ATOM    185  H17 GL4     2      21.770  25.460  24.390  1.00  0.00            
ATOM    186  H18 GL4     2      21.020  27.070  22.690  1.00  0.00            
ATOM    187  H19 GL4     2      20.640  27.640  24.350  1.00  0.00            
TER
ENDMDL
MODEL        1
ATOM      1  C1  BCD     1      22.450  17.980   7.530  1.00  0.00            
ATOM      2  O1  BCD     1      23.030  16.730   8.010  1.00  0.00            
ATOM      3  C2  BCD     1      23.250  18.420   6.320  1.00  0.00            
ATOM      4  O2  BCD     1      23.230  17.290   5.350  1.00  0.00            
ATOM      5  C3  BCD     1      24.670  18.770   6.770  1.00  0.00            
ATOM      6  O3  BCD     1      25.410  19.350   5.650  1.00  0.00            
ATOM      7  C4  BCD     1      24.680  19.640   7.990  1.00  0.00            
ATOM      8  C5  BCD     1      23.820  19.140   9.070  1.00  0.00            
ATOM      9  O4  BCD     1      22.510  18.990   8.520  1.00  0.00            
ATOM     10  C6  BCD     1      23.720  20.070  10.240  1.00  0.00            
ATOM     11  O5  BCD     1      23.210  21.400   9.960  1.00  0.00            
ATOM     12  H1  BCD     1      21.440  17.770   7.170  1.00  0.00            
ATOM     13  H2  BCD     1      22.830  19.280   5.790  1.00  0.00            
ATOM     14  H3  BCD     1      23.810  17.640   4.660  1.00  0.00            
ATOM     15  H4  BCD     1      25.080  17.780   7.030  1.00  0.00            
ATOM     16  H5  BCD     1      26.320  19.520   5.940  1.00  0.00            
ATOM     17  H6  BCD     1      24.150  20.560   7.700  1.00  0.00            
ATOM     18  H7  BCD     1      24.200  18.200   9.500  1.00  0.00            
ATOM     19  H8  BCD     1      23.070  19.550  10.950  1.00  0.00            
ATOM     20  H9  BCD     1      24.720  20.280  10.630  1.00  0.00            
ATOM     21  H10 BCD     1      22.310  21.420  10.290  1.00  0.00            
ATOM     22  C7  BCD     1      21.940  12.930   9.300  1.00  0.00            
ATOM     23  O6  BCD     1      23.090  13.070  10.100  1.00  0.00            
ATOM     24  C8  BCD     1      22.360  13.030   7.810  1.00  0.00            
ATOM     25  O7  BCD     1      23.360  12.010   7.520  1.00  0.00            
ATOM     26  C9  BCD     1      22.980  14.450   7.480  1.00  0.00            
ATOM     27  O8  BCD     1      23.280  14.520   6.000  1.00  0.00            
ATOM     28  C10 BCD     1      22.180  15.670   8.080  1.00  0.00            
ATOM     29  C11 BCD     1      21.740  15.360   9.530  1.00  0.00            
ATOM     30  O9  BCD     1      21.090  14.040   9.630  1.00  0.00            
ATOM     31  C12 BCD     1      20.800  16.380  10.090  1.00  0.00            
ATOM     32  O10 BCD     1      19.660  16.670   9.330  1.00  0.00            
ATOM     33  H11 BCD     1      21.420  12.010   9.580  1.00  0.00            
ATOM     34  H12 BCD     1      21.420  12.930   7.250  1.00  0.00            
ATOM     35  H13 BCD     1      23.710  12.150   6.630  1.00  0.00            
ATOM     36  H14 BCD     1      23.980  14.460   7.920  1.00  0.00            
ATOM     37  H15 BCD     1      23.900  15.250   5.840  1.00  0.00            
ATOM     38  H16 BCD     1      21.340  15.890   7.410  1.00  0.00            
ATOM     39  H17 BCD     1      22.650  15.300  10.150  1.00  0.00            
ATOM     40  H18 BCD     1      20.490  16.090  11.100  1.00  0.00            
ATOM     41  H19 BCD     1      21.380  17.310  10.230  1.00  0.00            
ATOM     42  H20 BCD     1      19.180  15.860   9.110  1.00  0.00            
ATOM     43  C13 BCD     1      25.310  11.310  13.000  1.00  0.00            
ATOM     44  O11 BCD     1      25.770  12.670  13.320  1.00  0.00            
ATOM     45  C14 BCD     1      25.580  10.810  11.560  1.00  0.00            
ATOM     46  O12 BCD     1      26.960  10.790  11.410  1.00  0.00            
ATOM     47  C15 BCD     1      25.010  11.850  10.550  1.00  0.00            
ATOM     48  O13 BCD     1      25.310  11.240   9.300  1.00  0.00            
ATOM     49  C16 BCD     1      23.590  11.990  10.860  1.00  0.00            
ATOM     50  C17 BCD     1      23.210  12.270  12.300  1.00  0.00            
ATOM     51  O14 BCD     1      23.880  11.330  13.180  1.00  0.00            
ATOM     52  C18 BCD     1      21.810  12.070  12.700  1.00  0.00            
ATOM     53  O15 BCD     1      21.570  12.260  14.080  1.00  0.00            
ATOM     54  H21 BCD     1      25.810  10.570  13.640  1.00  0.00            
ATOM     55  H22 BCD     1      25.190   9.800  11.350  1.00  0.00            
ATOM     56  H23 BCD     1      27.210  10.510  10.530  1.00  0.00            
ATOM     57  H24 BCD     1      25.520  12.810  10.670  1.00  0.00            
ATOM     58  H25 BCD     1      24.650  11.610   8.710  1.00  0.00            
ATOM     59  H26 BCD     1      23.060  11.110  10.490  1.00  0.00            
ATOM     60  H27 BCD     1      23.420  13.320  12.530  1.00  0.00            
ATOM     61  H28 BCD     1      21.290  12.860  12.140  1.00  0.00            
ATOM     62  H29 BCD     1      21.370  11.110  12.420  1.00  0.00            
ATOM     63  H30 BCD     1      22.040  11.560  14.530  1.00  0.00            
ATOM     64  C19 BCD     1      27.570  14.470  16.530  1.00  0.00            
ATOM     65  O16 BCD     1      28.030  15.410  15.600  1.00  0.00            
ATOM     66  C20 BCD     1      28.250  13.160  16.180  1.00  0.00            
ATOM     67  O17 BCD     1      29.680  13.170  16.330  1.00  0.00            
ATOM     68  C21 BCD     1      27.730  12.720  14.770  1.00  0.00            
ATOM     69  O18 BCD     1      28.200  11.410  14.470  1.00  0.00            
ATOM     70  C22 BCD     1      26.210  12.810  14.730  1.00  0.00            
ATOM     71  C23 BCD     1      25.530  14.130  15.260  1.00  0.00            
ATOM     72  O19 BCD     1      26.130  14.330  16.530  1.00  0.00            
ATOM     73  C24 BCD     1      24.050  14.010  15.600  1.00  0.00            
ATOM     74  O20 BCD     1      23.800  13.090  16.710  1.00  0.00            
ATOM     75  H31 BCD     1      27.840  14.730  17.560  1.00  0.00            
ATOM     76  H32 BCD     1      27.820  12.330  16.760  1.00  0.00            
ATOM     77  H33 BCD     1      29.880  12.270  16.050  1.00  0.00            
ATOM     78  H34 BCD     1      28.200  13.370  14.020  1.00  0.00            
ATOM     79  H35 BCD     1      28.160  11.170  13.540  1.00  0.00            
ATOM     80  H36 BCD     1      25.700  12.000  15.270  1.00  0.00            
ATOM     81  H37 BCD     1      25.620  14.940  14.530  1.00  0.00            
ATOM     82  H38 BCD     1      23.720  15.020  15.870  1.00  0.00            
ATOM     83  H39 BCD     1      23.530  13.730  14.680  1.00  0.00            
ATOM     84  H40 BCD     1      24.570  13.040  17.280  1.00  0.00            
ATOM     85  C25 BCD     1      30.480  18.590  15.580  1.00  0.00            
ATOM     86  O21 BCD     1      29.950  19.170  14.440  1.00  0.00            
ATOM     87  C26 BCD     1      31.190  17.300  15.160  1.00  0.00            
ATOM     88  O22 BCD     1      31.990  17.490  13.980  1.00  0.00            
ATOM     89  C27 BCD     1      30.100  16.290  14.880  1.00  0.00            
ATOM     90  O23 BCD     1      30.760  15.050  14.550  1.00  0.00            
ATOM     91  C28 BCD     1      29.140  16.160  16.080  1.00  0.00            
ATOM     92  C29 BCD     1      28.570  17.500  16.480  1.00  0.00            
ATOM     93  O24 BCD     1      29.640  18.370  16.640  1.00  0.00            
ATOM     94  C30 BCD     1      27.530  17.530  17.580  1.00  0.00            
ATOM     95  O25 BCD     1      28.180  17.140  18.720  1.00  0.00            
ATOM     96  H41 BCD     1      31.220  19.330  15.930  1.00  0.00            
ATOM     97  H42 BCD     1      31.760  16.910  16.020  1.00  0.00            
ATOM     98  H43 BCD     1      32.100  16.600  13.640  1.00  0.00            
ATOM     99  H44 BCD     1      29.630  16.660  13.960  1.00  0.00            
ATOM    100  H45 BCD     1      30.500  14.390  15.200  1.00  0.00            
ATOM    101  H46 BCD     1      29.590  15.630  16.930  1.00  0.00            
ATOM    102  H47 BCD     1      28.080  17.890  15.580  1.00  0.00            
ATOM    103  H48 BCD     1      27.020  18.490  17.710  1.00  0.00            
ATOM    104  H49 BCD     1      26.780  16.810  17.250  1.00  0.00            
ATOM    105  H50 BCD     1      29.020  17.500  18.410  1.00  0.00            
ATOM    106  C31 BCD     1      29.840  22.140  11.820  1.00  0.00            
ATOM    107  O26 BCD     1      29.090  21.310  11.060  1.00  0.00            
ATOM    108  C32 BCD     1      31.220  21.560  12.040  1.00  0.00            
ATOM    109  O27 BCD     1      31.890  21.330  10.830  1.00  0.00            
ATOM    110  C33 BCD     1      31.220  20.330  12.870  1.00  0.00            
ATOM    111  C34 BCD     1      30.310  20.470  14.060  1.00  0.00            
ATOM    112  C35 BCD     1      28.950  21.190  13.810  1.00  0.00            
ATOM    113  O28 BCD     1      29.210  22.340  13.090  1.00  0.00            
ATOM    114  C36 BCD     1      28.230  21.580  15.100  1.00  0.00            
ATOM    115  O29 BCD     1      29.080  22.200  16.110  1.00  0.00            
ATOM    116  O30 BCD     1      32.510  19.860  13.240  1.00  0.00            
ATOM    117  H51 BCD     1      29.900  23.140  11.350  1.00  0.00            
ATOM    118  H52 BCD     1      31.910  22.240  12.560  1.00  0.00            
ATOM    119  H53 BCD     1      32.290  22.160  10.590  1.00  0.00            
ATOM    120  H54 BCD     1      30.820  19.590  12.170  1.00  0.00            
ATOM    121  H55 BCD     1      32.330  19.010  13.660  1.00  0.00            
ATOM    122  H56 BCD     1      30.870  21.010  14.830  1.00  0.00            
ATOM    123  H57 BCD     1      28.400  20.510  13.140  1.00  0.00            
ATOM    124  H58 BCD     1      27.490  22.350  14.830  1.00  0.00            
ATOM    125  H59 BCD     1      27.710  20.690  15.480  1.00  0.00            
ATOM    126  H60 BCD     1      29.190  21.500  16.760  1.00  0.00            
ATOM    127  C37 BCD     1      26.430  21.170   8.010  1.00  0.00            
ATOM    128  O31 BCD     1      26.000  19.880   8.390  1.00  0.00            
ATOM    129  C38 BCD     1      27.930  21.080   7.670  1.00  0.00            
ATOM    130  O32 BCD     1      28.050  20.140   6.680  1.00  0.00            
ATOM    131  C39 BCD     1      28.730  20.780   8.910  1.00  0.00            
ATOM    132  O33 BCD     1      30.120  20.700   8.610  1.00  0.00            
ATOM    133  C40 BCD     1      28.470  21.830   9.990  1.00  0.00            
ATOM    134  C41 BCD     1      26.930  21.830  10.260  1.00  0.00            
ATOM    135  O34 BCD     1      26.300  22.120   9.020  1.00  0.00            
ATOM    136  C42 BCD     1      26.490  22.850  11.320  1.00  0.00            
ATOM    137  O35 BCD     1      27.180  24.120  11.140  1.00  0.00            
ATOM    138  H61 BCD     1      25.940  21.520   7.100  1.00  0.00            
ATOM    139  H62 BCD     1      28.200  22.050   7.240  1.00  0.00            
ATOM    140  H63 BCD     1      28.980  20.000   6.490  1.00  0.00            
ATOM    141  H64 BCD     1      28.470  19.780   9.270  1.00  0.00            
ATOM    142  H65 BCD     1      30.680  20.780   9.380  1.00  0.00            
ATOM    143  H66 BCD     1      28.790  22.850   9.750  1.00  0.00            
ATOM    144  H67 BCD     1      26.620  20.870  10.700  1.00  0.00            
ATOM    145  H68 BCD     1      25.400  22.920  11.330  1.00  0.00            
ATOM    146  H69 BCD     1      26.640  22.450  12.330  1.00  0.00            
ATOM    147  H70 BCD     1      26.860  24.750  11.790  1.00  0.00            
ATOM    148  O1  GL4     2      30.460  16.590   7.030  1.00  0.00            
ATOM    149  C1  GL4     2      29.340  16.610   6.640  1.00  0.00            
ATOM    150  C2  GL4     2      28.210  16.790   7.630  1.00  0.00            
ATOM    151  C3  GL4     2      28.360  17.000   8.990  1.00  0.00            
ATOM    152  C4  GL4     2      27.270  17.340   9.870  1.00  0.00            
ATOM    153  C5  GL4     2      27.280  17.510  11.230  1.00  0.00            
ATOM    154  C6  GL4     2      26.110  17.640  12.070  1.00  0.00            
ATOM    155  C7  GL4     2      24.900  17.000  11.800  1.00  0.00            
ATOM    156  C8  GL4     2      23.780  17.120  12.740  1.00  0.00            
ATOM    157  C9  GL4     2      24.040  17.860  13.920  1.00  0.00            
ATOM    158  C10 GL4     2      25.300  18.340  14.170  1.00  0.00            
ATOM    159  C11 GL4     2      26.290  18.320  13.270  1.00  0.00            
ATOM    160  O2  GL4     2      25.290  19.090  15.290  1.00  0.00            
ATOM    161  C12 GL4     2      24.080  18.830  15.990  1.00  0.00            
ATOM    162  O3  GL4     2      23.240  18.140  15.030  1.00  0.00            
ATOM    163  N1  GL4     2      29.050  16.390   5.270  1.00  0.00            
ATOM    164  C13 GL4     2      30.130  16.010   4.320  1.00  0.00            
ATOM    165  C14 GL4     2      30.220  16.910   3.120  1.00  0.00            
ATOM    166  C15 GL4     2      28.850  17.130   2.440  1.00  0.00            
ATOM    167  C16 GL4     2      27.780  17.540   3.530  1.00  0.00            
ATOM    168  C17 GL4     2      27.750  16.530   4.620  1.00  0.00            
ATOM    169  H1  GL4     2      27.180  16.730   7.290  1.00  0.00            
ATOM    170  H2  GL4     2      29.370  17.070   9.370  1.00  0.00            
ATOM    171  H3  GL4     2      26.290  17.340   9.400  1.00  0.00            
ATOM    172  H4  GL4     2      28.220  17.600  11.770  1.00  0.00            
ATOM    173  H5  GL4     2      24.840  16.330  10.950  1.00  0.00            
ATOM    174  H6  GL4     2      22.790  16.700  12.640  1.00  0.00            
ATOM    175  H7  GL4     2      27.220  18.850  13.460  1.00  0.00            
ATOM    176  H8  GL4     2      23.690  19.770  16.390  1.00  0.00            
ATOM    177  H9  GL4     2      24.240  18.110  16.800  1.00  0.00            
ATOM    178  H10 GL4     2      30.000  14.930   4.130  1.00  0.00            
ATOM    179  H11 GL4     2      31.100  16.080   4.820  1.00  0.00            
ATOM    180  H12 GL4     2      30.980  16.760   2.340  1.00  0.00            
ATOM    181  H13 GL4     2      30.580  17.830   3.610  1.00  0.00            
ATOM    182  H14 GL4     2      28.520  16.220   1.930  1.00  0.00            
ATOM    183  H15 GL4     2      28.960  17.970   1.750  1.00  0.00            
ATOM    184  H16 GL4     2      26.780  17.660   3.110  1.00  0.00            
ATOM    185  H17 GL4     2      28.010  18.560   3.870  1.00  0.00            
ATOM    186  H18 GL4     2      26.950  16.780   5.320  1.00  0.00            
ATOM    187  H19 GL4     2      27.610  15.610   4.030  1.00  0.00            
TER
ENDMDL
MODEL        1
ATOM      1  C1  BCD     1      20.610  27.510  13.490  1.00  0.00            
ATOM      2  O1  BCD     1      21.330  27.910  12.380  1.00  0.00            
ATOM      3  C2  BCD     1      21.040  28.110  14.790  1.00  0.00            
ATOM      4  O2  BCD     1      20.960  29.530  14.760  1.00  0.00            
ATOM      5  C3  BCD     1      22.450  27.640  15.150  1.00  0.00            
ATOM      6  O3  BCD     1      22.750  28.080  16.470  1.00  0.00            
ATOM      7  C4  BCD     1      22.490  26.140  15.230  1.00  0.00            
ATOM      8  C5  BCD     1      22.110  25.630  13.790  1.00  0.00            
ATOM      9  O4  BCD     1      20.840  26.110  13.490  1.00  0.00            
ATOM     10  C6  BCD     1      22.230  24.150  13.790  1.00  0.00            
ATOM     11  O5  BCD     1      22.130  23.600  12.460  1.00  0.00            
ATOM     12  H1  BCD     1      19.550  27.660  13.260  1.00  0.00            
ATOM     13  H2  BCD     1      20.280  27.700  15.480  1.00  0.00            
ATOM     14  H3  BCD     1      21.450  29.870  14.000  1.00  0.00            
ATOM     15  H4  BCD     1      23.170  28.000  14.410  1.00  0.00            
ATOM     16  H5  BCD     1      23.690  27.960  16.650  1.00  0.00            
ATOM     17  H6  BCD     1      21.780  25.790  15.980  1.00  0.00            
ATOM     18  H7  BCD     1      22.850  26.080  13.110  1.00  0.00            
ATOM     19  H8  BCD     1      23.180  23.780  14.190  1.00  0.00            
ATOM     20  H9  BCD     1      21.460  23.730  14.450  1.00  0.00            
ATOM     21  H10 BCD     1      22.780  22.900  12.480  1.00  0.00            
ATOM     22  C7  BCD     1      20.950  29.860   8.770  1.00  0.00            
ATOM     23  O6  BCD     1      22.210  29.180   8.430  1.00  0.00            
ATOM     24  C8  BCD     1      21.180  30.810  10.020  1.00  0.00            
ATOM     25  O7  BCD     1      21.940  31.930   9.570  1.00  0.00            
ATOM     26  C9  BCD     1      21.710  30.000  11.200  1.00  0.00            
ATOM     27  O8  BCD     1      22.010  30.660  12.430  1.00  0.00            
ATOM     28  C10 BCD     1      20.730  28.870  11.470  1.00  0.00            
ATOM     29  C11 BCD     1      20.290  28.080  10.210  1.00  0.00            
ATOM     30  O9  BCD     1      19.910  28.910   9.120  1.00  0.00            
ATOM     31  C12 BCD     1      19.040  27.250  10.620  1.00  0.00            
ATOM     32  O10 BCD     1      17.950  28.160  10.870  1.00  0.00            
ATOM     33  H11 BCD     1      20.630  30.410   7.870  1.00  0.00            
ATOM     34  H12 BCD     1      20.230  31.200  10.420  1.00  0.00            
ATOM     35  H13 BCD     1      22.790  31.640   9.240  1.00  0.00            
ATOM     36  H14 BCD     1      22.650  29.490  10.960  1.00  0.00            
ATOM     37  H15 BCD     1      22.830  31.120  12.230  1.00  0.00            
ATOM     38  H16 BCD     1      19.870  29.300  12.000  1.00  0.00            
ATOM     39  H17 BCD     1      21.090  27.450   9.790  1.00  0.00            
ATOM     40  H18 BCD     1      18.790  26.570   9.790  1.00  0.00            
ATOM     41  H19 BCD     1      19.330  26.590  11.450  1.00  0.00            
ATOM     42  H20 BCD     1      17.130  27.660  10.940  1.00  0.00            
ATOM     43  C13 BCD     1      25.360  29.050   5.730  1.00  0.00            
ATOM     44  O11 BCD     1      26.010  27.940   6.330  1.00  0.00            
ATOM     45  C14 BCD     1      25.350  30.270   6.630  1.00  0.00            
ATOM     46  O12 BCD     1      26.680  30.780   6.970  1.00  0.00            
ATOM     47  C15 BCD     1      24.430  30.120   7.830  1.00  0.00            
ATOM     48  O13 BCD     1      24.380  31.340   8.580  1.00  0.00            
ATOM     49  C16 BCD     1      23.050  29.670   7.390  1.00  0.00            
ATOM     50  C17 BCD     1      23.100  28.570   6.330  1.00  0.00            
ATOM     51  O14 BCD     1      24.020  28.820   5.300  1.00  0.00            
ATOM     52  C18 BCD     1      21.750  28.330   5.690  1.00  0.00            
ATOM     53  O15 BCD     1      20.970  29.490   5.440  1.00  0.00            
ATOM     54  H21 BCD     1      25.830  29.280   4.770  1.00  0.00            
ATOM     55  H22 BCD     1      24.750  31.020   6.110  1.00  0.00            
ATOM     56  H23 BCD     1      26.770  31.620   6.510  1.00  0.00            
ATOM     57  H24 BCD     1      24.910  29.350   8.450  1.00  0.00            
ATOM     58  H25 BCD     1      25.130  31.300   9.180  1.00  0.00            
ATOM     59  H26 BCD     1      22.570  30.570   6.970  1.00  0.00            
ATOM     60  H27 BCD     1      23.370  27.700   6.940  1.00  0.00            
ATOM     61  H28 BCD     1      21.860  27.580   4.890  1.00  0.00            
ATOM     62  H29 BCD     1      21.170  27.720   6.400  1.00  0.00            
ATOM     63  H30 BCD     1      20.360  29.310   4.720  1.00  0.00            
ATOM     64  C19 BCD     1      29.060  25.380   5.730  1.00  0.00            
ATOM     65  O16 BCD     1      29.310  25.450   7.100  1.00  0.00            
ATOM     66  C20 BCD     1      29.300  26.800   5.060  1.00  0.00            
ATOM     67  O17 BCD     1      30.680  27.150   5.140  1.00  0.00            
ATOM     68  C21 BCD     1      28.380  27.800   5.740  1.00  0.00            
ATOM     69  O18 BCD     1      28.600  29.190   5.330  1.00  0.00            
ATOM     70  C22 BCD     1      26.970  27.290   5.550  1.00  0.00            
ATOM     71  C23 BCD     1      26.790  25.750   5.880  1.00  0.00            
ATOM     72  O19 BCD     1      27.780  24.890   5.370  1.00  0.00            
ATOM     73  C24 BCD     1      25.430  25.230   5.370  1.00  0.00            
ATOM     74  O20 BCD     1      25.340  25.480   3.870  1.00  0.00            
ATOM     75  H31 BCD     1      29.870  24.760   5.340  1.00  0.00            
ATOM     76  H32 BCD     1      29.030  26.780   3.990  1.00  0.00            
ATOM     77  H33 BCD     1      30.780  28.090   4.940  1.00  0.00            
ATOM     78  H34 BCD     1      28.630  27.740   6.810  1.00  0.00            
ATOM     79  H35 BCD     1      29.430  29.580   5.630  1.00  0.00            
ATOM     80  H36 BCD     1      26.840  27.440   4.470  1.00  0.00            
ATOM     81  H37 BCD     1      26.650  25.640   6.970  1.00  0.00            
ATOM     82  H38 BCD     1      25.420  24.160   5.590  1.00  0.00            
ATOM     83  H39 BCD     1      24.650  25.870   5.810  1.00  0.00            
ATOM     84  H40 BCD     1      25.970  24.880   3.460  1.00  0.00            
ATOM     85  C25 BCD     1      30.990  23.550  10.320  1.00  0.00            
ATOM     86  O21 BCD     1      29.910  23.900  11.160  1.00  0.00            
ATOM     87  C26 BCD     1      31.740  24.770   9.720  1.00  0.00            
ATOM     88  O22 BCD     1      32.330  25.610  10.710  1.00  0.00            
ATOM     89  C27 BCD     1      30.850  25.580   8.820  1.00  0.00            
ATOM     90  O23 BCD     1      31.580  26.690   8.230  1.00  0.00            
ATOM     91  C28 BCD     1      30.230  24.670   7.720  1.00  0.00            
ATOM     92  C29 BCD     1      29.600  23.450   8.380  1.00  0.00            
ATOM     93  O24 BCD     1      30.490  22.750   9.260  1.00  0.00            
ATOM     94  C30 BCD     1      28.990  22.480   7.310  1.00  0.00            
ATOM     95  O25 BCD     1      29.890  22.050   6.290  1.00  0.00            
ATOM     96  H41 BCD     1      31.800  23.070  10.880  1.00  0.00            
ATOM     97  H42 BCD     1      32.600  24.370   9.150  1.00  0.00            
ATOM     98  H43 BCD     1      32.830  26.240  10.170  1.00  0.00            
ATOM     99  H44 BCD     1      30.000  25.950   9.400  1.00  0.00            
ATOM    100  H45 BCD     1      31.260  26.830   7.330  1.00  0.00            
ATOM    101  H46 BCD     1      31.050  24.450   7.020  1.00  0.00            
ATOM    102  H47 BCD     1      28.800  23.790   9.050  1.00  0.00            
ATOM    103  H48 BCD     1      28.820  21.510   7.800  1.00  0.00            
ATOM    104  H49 BCD     1      28.070  22.960   6.970  1.00  0.00            
ATOM    105  H50 BCD     1      29.430  22.050   5.450  1.00  0.00            
ATOM    106  C31 BCD     1      28.820  23.110  15.100  1.00  0.00            
ATOM    107  O26 BCD     1      27.620  23.880  14.890  1.00  0.00            
ATOM    108  C32 BCD     1      30.150  23.930  14.980  1.00  0.00            
ATOM    109  O27 BCD     1      30.130  25.000  15.920  1.00  0.00            
ATOM    110  C33 BCD     1      30.300  24.470  13.610  1.00  0.00            
ATOM    111  C34 BCD     1      29.940  23.350  12.530  1.00  0.00            
ATOM    112  C35 BCD     1      28.670  22.560  12.770  1.00  0.00            
ATOM    113  O28 BCD     1      28.730  22.160  14.110  1.00  0.00            
ATOM    114  C36 BCD     1      28.690  21.300  11.920  1.00  0.00            
ATOM    115  O29 BCD     1      27.510  20.500  12.190  1.00  0.00            
ATOM    116  O30 BCD     1      31.620  25.060  13.400  1.00  0.00            
ATOM    117  H51 BCD     1      28.780  22.530  16.030  1.00  0.00            
ATOM    118  H52 BCD     1      30.990  23.250  15.190  1.00  0.00            
ATOM    119  H53 BCD     1      29.310  25.480  15.790  1.00  0.00            
ATOM    120  H54 BCD     1      29.550  25.260  13.480  1.00  0.00            
ATOM    121  H55 BCD     1      31.640  25.510  12.550  1.00  0.00            
ATOM    122  H56 BCD     1      30.740  22.590  12.580  1.00  0.00            
ATOM    123  H57 BCD     1      27.760  23.170  12.680  1.00  0.00            
ATOM    124  H58 BCD     1      28.590  21.460  10.830  1.00  0.00            
ATOM    125  H59 BCD     1      29.610  20.730  12.100  1.00  0.00            
ATOM    126  H60 BCD     1      27.790  19.950  12.920  1.00  0.00            
ATOM    127  C37 BCD     1      24.310  25.280  16.730  1.00  0.00            
ATOM    128  O31 BCD     1      23.870  25.670  15.460  1.00  0.00            
ATOM    129  C38 BCD     1      25.590  25.990  17.100  1.00  0.00            
ATOM    130  O32 BCD     1      25.320  27.370  17.290  1.00  0.00            
ATOM    131  C39 BCD     1      26.690  25.630  16.040  1.00  0.00            
ATOM    132  O33 BCD     1      27.960  26.360  16.300  1.00  0.00            
ATOM    133  C40 BCD     1      26.860  24.060  15.980  1.00  0.00            
ATOM    134  C41 BCD     1      25.530  23.350  15.770  1.00  0.00            
ATOM    135  O34 BCD     1      24.620  23.930  16.710  1.00  0.00            
ATOM    136  C42 BCD     1      25.590  21.840  15.970  1.00  0.00            
ATOM    137  O35 BCD     1      24.360  21.280  15.660  1.00  0.00            
ATOM    138  H61 BCD     1      23.550  25.530  17.470  1.00  0.00            
ATOM    139  H62 BCD     1      25.880  25.590  18.080  1.00  0.00            
ATOM    140  H63 BCD     1      26.050  27.720  17.810  1.00  0.00            
ATOM    141  H64 BCD     1      26.300  26.020  15.090  1.00  0.00            
ATOM    142  H65 BCD     1      27.850  27.310  16.400  1.00  0.00            
ATOM    143  H66 BCD     1      27.290  23.850  16.970  1.00  0.00            
ATOM    144  H67 BCD     1      25.260  23.500  14.720  1.00  0.00            
ATOM    145  H68 BCD     1      26.410  21.370  15.420  1.00  0.00            
ATOM    146  H69 BCD     1      25.890  21.730  17.020  1.00  0.00            
ATOM    147  H70 BCD     1      23.650  21.770  16.090  1.00  0.00            
ATOM    148  O1  GL4     2      27.490  29.030  16.330  1.00  0.00            
ATOM    149  C1  GL4     2      26.600  29.750  15.870  1.00  0.00            
ATOM    150  C2  GL4     2      25.910  29.530  14.540  1.00  0.00            
ATOM    151  C3  GL4     2      26.380  28.680  13.600  1.00  0.00            
ATOM    152  C4  GL4     2      25.730  28.200  12.390  1.00  0.00            
ATOM    153  C5  GL4     2      26.360  27.250  11.590  1.00  0.00            
ATOM    154  C6  GL4     2      25.800  26.550  10.490  1.00  0.00            
ATOM    155  C7  GL4     2      24.540  26.910   9.900  1.00  0.00            
ATOM    156  C8  GL4     2      23.790  26.070   9.080  1.00  0.00            
ATOM    157  C9  GL4     2      24.350  24.780   8.810  1.00  0.00            
ATOM    158  C10 GL4     2      25.620  24.500   9.310  1.00  0.00            
ATOM    159  C11 GL4     2      26.400  25.330  10.110  1.00  0.00            
ATOM    160  O2  GL4     2      26.000  23.310   8.870  1.00  0.00            
ATOM    161  C12 GL4     2      24.760  22.670   8.460  1.00  0.00            
ATOM    162  O3  GL4     2      23.900  23.730   8.040  1.00  0.00            
ATOM    163  N1  GL4     2      26.130  30.850  16.630  1.00  0.00            
ATOM    164  C13 GL4     2      25.110  31.850  16.170  1.00  0.00            
ATOM    165  C14 GL4     2      23.800  31.510  16.980  1.00  0.00            
ATOM    166  C15 GL4     2      24.020  31.410  18.500  1.00  0.00            
ATOM    167  C16 GL4     2      25.280  30.690  18.950  1.00  0.00            
ATOM    168  C17 GL4     2      26.460  31.090  18.050  1.00  0.00            
ATOM    169  H1  GL4     2      24.950  29.990  14.330  1.00  0.00            
ATOM    170  H2  GL4     2      27.390  28.350  13.830  1.00  0.00            
ATOM    171  H3  GL4     2      24.730  28.570  12.180  1.00  0.00            
ATOM    172  H4  GL4     2      27.320  26.820  11.860  1.00  0.00            
ATOM    173  H5  GL4     2      24.140  27.890  10.150  1.00  0.00            
ATOM    174  H6  GL4     2      22.810  26.330   8.700  1.00  0.00            
ATOM    175  H7  GL4     2      27.370  24.930  10.390  1.00  0.00            
ATOM    176  H8  GL4     2      24.250  22.060   9.210  1.00  0.00            
ATOM    177  H9  GL4     2      24.920  22.120   7.530  1.00  0.00            
ATOM    178  H10 GL4     2      24.740  31.870  15.140  1.00  0.00            
ATOM    179  H11 GL4     2      25.400  32.870  16.450  1.00  0.00            
ATOM    180  H12 GL4     2      23.330  30.610  16.570  1.00  0.00            
ATOM    181  H13 GL4     2      23.010  32.260  16.840  1.00  0.00            
ATOM    182  H14 GL4     2      23.120  30.990  18.950  1.00  0.00            
ATOM    183  H15 GL4     2      24.130  32.470  18.760  1.00  0.00            
ATOM    184  H16 GL4     2      25.030  29.620  18.880  1.00  0.00            
ATOM    185  H17 GL4     2      25.580  30.750  20.000  1.00  0.00            
ATOM    186  H18 GL4     2      26.580  32.170  18.150  1.00  0.00            
ATOM    187  H19 GL4     2      27.410  30.600  18.290  1.00  0.00            
TER
ENDMDL
MODEL        1
ATOM      1  C1  BCD     1      14.010  31.500  23.730  1.00  0.00            
ATOM      2  O1  BCD     1      13.570  30.780  24.830  1.00  0.00            
ATOM      3  C2  BCD     1      15.580  31.660  23.830  1.00  0.00            
ATOM      4  O2  BCD     1      16.310  30.400  23.780  1.00  0.00            
ATOM      5  C3  BCD     1      15.930  32.420  25.090  1.00  0.00            
ATOM      6  O3  BCD     1      17.340  32.720  25.230  1.00  0.00            
ATOM      7  C4  BCD     1      15.110  33.740  25.260  1.00  0.00            
ATOM      8  C5  BCD     1      13.600  33.510  24.950  1.00  0.00            
ATOM      9  O4  BCD     1      13.400  32.750  23.750  1.00  0.00            
ATOM     10  C6  BCD     1      12.900  34.810  24.760  1.00  0.00            
ATOM     11  O5  BCD     1      11.620  34.710  24.210  1.00  0.00            
ATOM     12  H1  BCD     1      13.900  30.990  22.770  1.00  0.00            
ATOM     13  H2  BCD     1      15.900  32.280  22.980  1.00  0.00            
ATOM     14  H3  BCD     1      17.210  30.700  23.910  1.00  0.00            
ATOM     15  H4  BCD     1      15.610  31.760  25.900  1.00  0.00            
ATOM     16  H5  BCD     1      17.580  32.310  26.070  1.00  0.00            
ATOM     17  H6  BCD     1      15.490  34.590  24.680  1.00  0.00            
ATOM     18  H7  BCD     1      13.160  33.050  25.850  1.00  0.00            
ATOM     19  H8  BCD     1      12.880  35.320  25.730  1.00  0.00            
ATOM     20  H9  BCD     1      13.540  35.440  24.120  1.00  0.00            
ATOM     21  H10 BCD     1      11.640  34.120  23.450  1.00  0.00            
ATOM     22  C7  BCD     1      11.640  27.270  25.890  1.00  0.00            
ATOM     23  O6  BCD     1      12.340  27.130  27.160  1.00  0.00            
ATOM     24  C8  BCD     1      12.740  27.150  24.810  1.00  0.00            
ATOM     25  O7  BCD     1      13.460  25.950  25.000  1.00  0.00            
ATOM     26  C9  BCD     1      13.580  28.430  24.690  1.00  0.00            
ATOM     27  O8  BCD     1      14.330  28.430  23.480  1.00  0.00            
ATOM     28  C10 BCD     1      12.670  29.690  24.710  1.00  0.00            
ATOM     29  C11 BCD     1      11.680  29.660  25.870  1.00  0.00            
ATOM     30  O9  BCD     1      10.910  28.430  25.750  1.00  0.00            
ATOM     31  C12 BCD     1      10.760  30.820  25.820  1.00  0.00            
ATOM     32  O10 BCD     1      10.000  30.850  27.040  1.00  0.00            
ATOM     33  H11 BCD     1      11.010  26.380  25.770  1.00  0.00            
ATOM     34  H12 BCD     1      12.250  26.970  23.840  1.00  0.00            
ATOM     35  H13 BCD     1      13.880  26.040  25.870  1.00  0.00            
ATOM     36  H14 BCD     1      14.260  28.460  25.560  1.00  0.00            
ATOM     37  H15 BCD     1      15.030  29.080  23.590  1.00  0.00            
ATOM     38  H16 BCD     1      12.210  29.800  23.710  1.00  0.00            
ATOM     39  H17 BCD     1      12.190  29.680  26.840  1.00  0.00            
ATOM     40  H18 BCD     1      11.380  31.720  25.880  1.00  0.00            
ATOM     41  H19 BCD     1      10.100  30.870  24.940  1.00  0.00            
ATOM     42  H20 BCD     1      10.170  31.630  27.560  1.00  0.00            
ATOM     43  C13 BCD     1      12.120  25.230  30.810  1.00  0.00            
ATOM     44  O11 BCD     1      12.300  26.560  31.320  1.00  0.00            
ATOM     45  C14 BCD     1      13.280  24.860  29.940  1.00  0.00            
ATOM     46  O12 BCD     1      14.410  24.730  30.850  1.00  0.00            
ATOM     47  C15 BCD     1      13.480  25.750  28.710  1.00  0.00            
ATOM     48  O13 BCD     1      14.500  25.270  27.780  1.00  0.00            
ATOM     49  C16 BCD     1      12.190  25.920  27.910  1.00  0.00            
ATOM     50  C17 BCD     1      11.020  26.110  28.890  1.00  0.00            
ATOM     51  O14 BCD     1      11.080  25.160  29.950  1.00  0.00            
ATOM     52  C18 BCD     1       9.730  25.830  28.180  1.00  0.00            
ATOM     53  O15 BCD     1       9.730  24.500  27.700  1.00  0.00            
ATOM     54  H21 BCD     1      11.960  24.510  31.620  1.00  0.00            
ATOM     55  H22 BCD     1      13.020  23.870  29.550  1.00  0.00            
ATOM     56  H23 BCD     1      14.520  25.650  31.080  1.00  0.00            
ATOM     57  H24 BCD     1      13.780  26.730  29.110  1.00  0.00            
ATOM     58  H25 BCD     1      15.340  25.210  28.260  1.00  0.00            
ATOM     59  H26 BCD     1      12.130  25.090  27.200  1.00  0.00            
ATOM     60  H27 BCD     1      11.000  27.140  29.270  1.00  0.00            
ATOM     61  H28 BCD     1       9.030  26.040  29.000  1.00  0.00            
ATOM     62  H29 BCD     1       9.530  26.520  27.350  1.00  0.00            
ATOM     63  H30 BCD     1       9.780  23.970  28.500  1.00  0.00            
ATOM     64  C19 BCD     1      13.620  28.840  34.590  1.00  0.00            
ATOM     65  O16 BCD     1      12.960  29.950  34.040  1.00  0.00            
ATOM     66  C20 BCD     1      14.710  28.350  33.620  1.00  0.00            
ATOM     67  O17 BCD     1      15.580  29.430  33.480  1.00  0.00            
ATOM     68  C21 BCD     1      14.200  27.740  32.260  1.00  0.00            
ATOM     69  O18 BCD     1      15.310  27.290  31.450  1.00  0.00            
ATOM     70  C22 BCD     1      13.000  26.760  32.530  1.00  0.00            
ATOM     71  C23 BCD     1      12.020  27.330  33.580  1.00  0.00            
ATOM     72  O19 BCD     1      12.810  27.740  34.760  1.00  0.00            
ATOM     73  C24 BCD     1      10.860  26.430  33.910  1.00  0.00            
ATOM     74  O20 BCD     1      11.090  25.400  34.870  1.00  0.00            
ATOM     75  H31 BCD     1      14.050  29.010  35.580  1.00  0.00            
ATOM     76  H32 BCD     1      15.240  27.500  34.060  1.00  0.00            
ATOM     77  H33 BCD     1      15.110  30.160  33.060  1.00  0.00            
ATOM     78  H34 BCD     1      13.700  28.540  31.690  1.00  0.00            
ATOM     79  H35 BCD     1      16.000  27.960  31.440  1.00  0.00            
ATOM     80  H36 BCD     1      13.420  25.840  32.970  1.00  0.00            
ATOM     81  H37 BCD     1      11.590  28.260  33.190  1.00  0.00            
ATOM     82  H38 BCD     1       9.990  27.030  34.180  1.00  0.00            
ATOM     83  H39 BCD     1      10.540  25.940  32.980  1.00  0.00            
ATOM     84  H40 BCD     1      11.120  25.850  35.710  1.00  0.00            
ATOM     85  C25 BCD     1      11.890  33.750  35.180  1.00  0.00            
ATOM     86  O21 BCD     1      12.510  34.170  33.990  1.00  0.00            
ATOM     87  C26 BCD     1      12.870  33.120  36.130  1.00  0.00            
ATOM     88  O22 BCD     1      13.710  34.170  36.450  1.00  0.00            
ATOM     89  C27 BCD     1      13.470  31.880  35.490  1.00  0.00            
ATOM     90  O23 BCD     1      14.510  31.330  36.420  1.00  0.00            
ATOM     91  C28 BCD     1      12.350  30.880  34.990  1.00  0.00            
ATOM     92  C29 BCD     1      11.220  31.630  34.230  1.00  0.00            
ATOM     93  O24 BCD     1      10.770  32.790  34.940  1.00  0.00            
ATOM     94  C30 BCD     1       9.980  30.680  34.220  1.00  0.00            
ATOM     95  O25 BCD     1       9.530  30.320  35.510  1.00  0.00            
ATOM     96  H41 BCD     1      11.450  34.610  35.690  1.00  0.00            
ATOM     97  H42 BCD     1      12.300  32.780  37.010  1.00  0.00            
ATOM     98  H43 BCD     1      14.000  34.550  35.610  1.00  0.00            
ATOM     99  H44 BCD     1      14.030  32.260  34.630  1.00  0.00            
ATOM    100  H45 BCD     1      15.310  31.830  36.240  1.00  0.00            
ATOM    101  H46 BCD     1      11.930  30.350  35.860  1.00  0.00            
ATOM    102  H47 BCD     1      11.590  31.910  33.240  1.00  0.00            
ATOM    103  H48 BCD     1       9.160  31.200  33.710  1.00  0.00            
ATOM    104  H49 BCD     1      10.240  29.760  33.680  1.00  0.00            
ATOM    105  H50 BCD     1       8.840  29.660  35.360  1.00  0.00            
ATOM    106  C31 BCD     1      13.040  36.970  31.180  1.00  0.00            
ATOM    107  O26 BCD     1      13.630  35.890  30.420  1.00  0.00            
ATOM    108  C32 BCD     1      14.010  37.070  32.450  1.00  0.00            
ATOM    109  O27 BCD     1      15.400  37.320  32.100  1.00  0.00            
ATOM    110  C33 BCD     1      13.820  35.860  33.370  1.00  0.00            
ATOM    111  C34 BCD     1      12.380  35.500  33.560  1.00  0.00            
ATOM    112  C35 BCD     1      11.520  35.550  32.310  1.00  0.00            
ATOM    113  O28 BCD     1      11.720  36.750  31.580  1.00  0.00            
ATOM    114  C36 BCD     1      10.010  35.550  32.550  1.00  0.00            
ATOM    115  O29 BCD     1       9.640  36.590  33.510  1.00  0.00            
ATOM    116  O30 BCD     1      14.460  36.100  34.610  1.00  0.00            
ATOM    117  H51 BCD     1      13.200  37.910  30.640  1.00  0.00            
ATOM    118  H52 BCD     1      13.620  37.950  32.980  1.00  0.00            
ATOM    119  H53 BCD     1      15.770  36.500  31.760  1.00  0.00            
ATOM    120  H54 BCD     1      14.320  35.030  32.850  1.00  0.00            
ATOM    121  H55 BCD     1      15.410  35.960  34.630  1.00  0.00            
ATOM    122  H56 BCD     1      11.980  36.150  34.360  1.00  0.00            
ATOM    123  H57 BCD     1      11.720  34.740  31.590  1.00  0.00            
ATOM    124  H58 BCD     1       9.430  35.570  31.620  1.00  0.00            
ATOM    125  H59 BCD     1       9.790  34.570  33.000  1.00  0.00            
ATOM    126  H60 BCD     1       9.790  37.440  33.080  1.00  0.00            
ATOM    127  C37 BCD     1      15.950  35.450  26.910  1.00  0.00            
ATOM    128  O31 BCD     1      15.260  34.210  26.650  1.00  0.00            
ATOM    129  C38 BCD     1      16.670  35.430  28.230  1.00  0.00            
ATOM    130  O32 BCD     1      17.810  34.620  28.220  1.00  0.00            
ATOM    131  C39 BCD     1      15.730  35.070  29.380  1.00  0.00            
ATOM    132  O33 BCD     1      16.320  35.050  30.660  1.00  0.00            
ATOM    133  C40 BCD     1      14.650  36.220  29.410  1.00  0.00            
ATOM    134  C41 BCD     1      14.030  36.410  27.920  1.00  0.00            
ATOM    135  O34 BCD     1      15.010  36.550  26.960  1.00  0.00            
ATOM    136  C42 BCD     1      13.180  37.640  27.780  1.00  0.00            
ATOM    137  O35 BCD     1      13.790  38.880  28.200  1.00  0.00            
ATOM    138  H61 BCD     1      16.620  35.780  26.110  1.00  0.00            
ATOM    139  H62 BCD     1      17.030  36.440  28.480  1.00  0.00            
ATOM    140  H63 BCD     1      18.390  34.750  27.460  1.00  0.00            
ATOM    141  H64 BCD     1      15.100  34.200  29.140  1.00  0.00            
ATOM    142  H65 BCD     1      17.250  34.860  30.490  1.00  0.00            
ATOM    143  H66 BCD     1      15.240  37.100  29.680  1.00  0.00            
ATOM    144  H67 BCD     1      13.390  35.560  27.680  1.00  0.00            
ATOM    145  H68 BCD     1      12.930  37.860  26.730  1.00  0.00            
ATOM    146  H69 BCD     1      12.220  37.480  28.300  1.00  0.00            
ATOM    147  H70 BCD     1      14.730  38.770  27.990  1.00  0.00            
ATOM    148  O1  GL4     2      17.520  31.090  27.350  1.00  0.00            
ATOM    149  C1  GL4     2      16.880  30.090  27.560  1.00  0.00            
ATOM    150  C2  GL4     2      15.540  30.220  28.030  1.00  0.00            
ATOM    151  C3  GL4     2      14.910  31.390  28.180  1.00  0.00            
ATOM    152  C4  GL4     2      13.460  31.600  28.540  1.00  0.00            
ATOM    153  C5  GL4     2      12.790  30.850  29.430  1.00  0.00            
ATOM    154  C6  GL4     2      11.390  30.910  29.780  1.00  0.00            
ATOM    155  C7  GL4     2      10.730  29.750  30.190  1.00  0.00            
ATOM    156  C8  GL4     2       9.410  29.840  30.730  1.00  0.00            
ATOM    157  C9  GL4     2       8.770  31.070  30.850  1.00  0.00            
ATOM    158  C10 GL4     2       9.440  32.230  30.390  1.00  0.00            
ATOM    159  C11 GL4     2      10.750  32.190  29.960  1.00  0.00            
ATOM    160  O2  GL4     2       8.610  33.280  30.660  1.00  0.00            
ATOM    161  C12 GL4     2       7.350  32.700  31.170  1.00  0.00            
ATOM    162  O3  GL4     2       7.620  31.330  31.480  1.00  0.00            
ATOM    163  N1  GL4     2      17.400  28.860  27.450  1.00  0.00            
ATOM    164  C13 GL4     2      18.870  28.670  27.370  1.00  0.00            
ATOM    165  C14 GL4     2      19.240  28.270  25.930  1.00  0.00            
ATOM    166  C15 GL4     2      18.520  26.960  25.500  1.00  0.00            
ATOM    167  C16 GL4     2      16.980  27.090  25.680  1.00  0.00            
ATOM    168  C17 GL4     2      16.670  27.610  27.110  1.00  0.00            
ATOM    169  H1  GL4     2      14.940  29.340  28.230  1.00  0.00            
ATOM    170  H2  GL4     2      15.530  32.270  28.010  1.00  0.00            
ATOM    171  H3  GL4     2      13.010  32.470  28.060  1.00  0.00            
ATOM    172  H4  GL4     2      13.430  30.060  29.810  1.00  0.00            
ATOM    173  H5  GL4     2      11.280  28.820  30.130  1.00  0.00            
ATOM    174  H6  GL4     2       8.830  28.960  30.990  1.00  0.00            
ATOM    175  H7  GL4     2      11.200  33.170  29.790  1.00  0.00            
ATOM    176  H8  GL4     2       6.520  32.700  30.460  1.00  0.00            
ATOM    177  H9  GL4     2       7.220  33.110  32.180  1.00  0.00            
ATOM    178  H10 GL4     2      19.030  27.900  28.140  1.00  0.00            
ATOM    179  H11 GL4     2      19.450  29.590  27.530  1.00  0.00            
ATOM    180  H12 GL4     2      20.320  28.170  25.780  1.00  0.00            
ATOM    181  H13 GL4     2      18.860  29.080  25.290  1.00  0.00            
ATOM    182  H14 GL4     2      18.990  26.160  26.080  1.00  0.00            
ATOM    183  H15 GL4     2      18.740  26.700  24.450  1.00  0.00            
ATOM    184  H16 GL4     2      16.450  26.160  25.410  1.00  0.00            
ATOM    185  H17 GL4     2      16.630  27.810  24.930  1.00  0.00            
ATOM    186  H18 GL4     2      15.570  27.680  27.150  1.00  0.00            
ATOM    187  H19 GL4     2      17.050  26.870  27.830  1.00  0.00            
TER
ENDMDL
MODEL        1
ATOM      1  C1  BCD     1      23.840  21.540   8.680  1.00  0.00            
ATOM      2  O1  BCD     1      22.460  21.210   8.540  1.00  0.00            
ATOM      3  C2  BCD     1      24.530  21.660   7.280  1.00  0.00            
ATOM      4  O2  BCD     1      23.930  22.710   6.450  1.00  0.00            
ATOM      5  C3  BCD     1      24.690  20.310   6.580  1.00  0.00            
ATOM      6  O3  BCD     1      25.430  20.260   5.340  1.00  0.00            
ATOM      7  C4  BCD     1      25.330  19.350   7.620  1.00  0.00            
ATOM      8  C5  BCD     1      24.620  19.360   8.970  1.00  0.00            
ATOM      9  O4  BCD     1      24.550  20.660   9.530  1.00  0.00            
ATOM     10  C6  BCD     1      25.180  18.450   9.980  1.00  0.00            
ATOM     11  O5  BCD     1      26.490  19.010  10.540  1.00  0.00            
ATOM     12  H1  BCD     1      23.920  22.490   9.230  1.00  0.00            
ATOM     13  H2  BCD     1      25.580  21.920   7.470  1.00  0.00            
ATOM     14  H3  BCD     1      24.420  22.580   5.630  1.00  0.00            
ATOM     15  H4  BCD     1      23.700  19.930   6.310  1.00  0.00            
ATOM     16  H5  BCD     1      25.150  19.510   4.810  1.00  0.00            
ATOM     17  H6  BCD     1      26.420  19.470   7.670  1.00  0.00            
ATOM     18  H7  BCD     1      23.640  18.940   8.690  1.00  0.00            
ATOM     19  H8  BCD     1      24.490  18.310  10.820  1.00  0.00            
ATOM     20  H9  BCD     1      25.440  17.490   9.520  1.00  0.00            
ATOM     21  H10 BCD     1      26.470  19.960  10.670  1.00  0.00            
ATOM     22  C7  BCD     1      18.450  22.270   9.200  1.00  0.00            
ATOM     23  O6  BCD     1      18.040  21.090   8.570  1.00  0.00            
ATOM     24  C8  BCD     1      19.250  23.170   8.300  1.00  0.00            
ATOM     25  O7  BCD     1      18.460  23.430   7.090  1.00  0.00            
ATOM     26  C9  BCD     1      20.610  22.650   7.870  1.00  0.00            
ATOM     27  O8  BCD     1      21.340  23.660   7.160  1.00  0.00            
ATOM     28  C10 BCD     1      21.380  22.100   9.040  1.00  0.00            
ATOM     29  C11 BCD     1      20.510  21.190   9.990  1.00  0.00            
ATOM     30  O9  BCD     1      19.300  21.880  10.290  1.00  0.00            
ATOM     31  C12 BCD     1      21.340  20.990  11.270  1.00  0.00            
ATOM     32  O10 BCD     1      20.570  20.080  12.110  1.00  0.00            
ATOM     33  H11 BCD     1      17.610  22.800   9.660  1.00  0.00            
ATOM     34  H12 BCD     1      19.500  24.070   8.880  1.00  0.00            
ATOM     35  H13 BCD     1      18.150  22.600   6.710  1.00  0.00            
ATOM     36  H14 BCD     1      20.420  21.760   7.250  1.00  0.00            
ATOM     37  H15 BCD     1      22.090  23.270   6.710  1.00  0.00            
ATOM     38  H16 BCD     1      21.720  22.980   9.600  1.00  0.00            
ATOM     39  H17 BCD     1      20.300  20.190   9.590  1.00  0.00            
ATOM     40  H18 BCD     1      22.350  20.620  11.080  1.00  0.00            
ATOM     41  H19 BCD     1      21.420  22.000  11.700  1.00  0.00            
ATOM     42  H20 BCD     1      21.100  20.030  12.910  1.00  0.00            
ATOM     43  C13 BCD     1      14.920  18.800   7.290  1.00  0.00            
ATOM     44  O11 BCD     1      15.870  17.730   7.560  1.00  0.00            
ATOM     45  C14 BCD     1      15.470  19.760   6.230  1.00  0.00            
ATOM     46  O12 BCD     1      15.600  19.020   5.000  1.00  0.00            
ATOM     47  C15 BCD     1      16.850  20.220   6.770  1.00  0.00            
ATOM     48  O13 BCD     1      17.530  21.030   5.820  1.00  0.00            
ATOM     49  C16 BCD     1      16.670  20.950   8.040  1.00  0.00            
ATOM     50  C17 BCD     1      15.840  20.100   9.000  1.00  0.00            
ATOM     51  O14 BCD     1      14.610  19.690   8.380  1.00  0.00            
ATOM     52  C18 BCD     1      15.520  20.780  10.330  1.00  0.00            
ATOM     53  O15 BCD     1      14.910  22.080  10.190  1.00  0.00            
ATOM     54  H21 BCD     1      14.000  18.330   6.920  1.00  0.00            
ATOM     55  H22 BCD     1      14.780  20.570   5.970  1.00  0.00            
ATOM     56  H23 BCD     1      15.820  19.610   4.280  1.00  0.00            
ATOM     57  H24 BCD     1      17.480  19.340   6.920  1.00  0.00            
ATOM     58  H25 BCD     1      17.840  20.460   5.100  1.00  0.00            
ATOM     59  H26 BCD     1      16.200  21.930   7.900  1.00  0.00            
ATOM     60  H27 BCD     1      16.350  19.200   9.360  1.00  0.00            
ATOM     61  H28 BCD     1      14.890  20.030  10.830  1.00  0.00            
ATOM     62  H29 BCD     1      16.450  20.930  10.900  1.00  0.00            
ATOM     63  H30 BCD     1      14.190  21.900   9.590  1.00  0.00            
ATOM     64  C19 BCD     1      15.930  13.600   7.720  1.00  0.00            
ATOM     65  O16 BCD     1      17.370  13.490   7.830  1.00  0.00            
ATOM     66  C20 BCD     1      15.640  14.230   6.340  1.00  0.00            
ATOM     67  O17 BCD     1      16.260  13.480   5.250  1.00  0.00            
ATOM     68  C21 BCD     1      15.880  15.730   6.290  1.00  0.00            
ATOM     69  O18 BCD     1      15.200  16.370   5.150  1.00  0.00            
ATOM     70  C22 BCD     1      15.330  16.390   7.510  1.00  0.00            
ATOM     71  C23 BCD     1      15.630  15.640   8.810  1.00  0.00            
ATOM     72  O19 BCD     1      15.310  14.290   8.740  1.00  0.00            
ATOM     73  C24 BCD     1      14.950  16.260  10.110  1.00  0.00            
ATOM     74  O20 BCD     1      13.570  16.110  10.170  1.00  0.00            
ATOM     75  H31 BCD     1      15.620  12.550   7.710  1.00  0.00            
ATOM     76  H32 BCD     1      14.570  13.980   6.230  1.00  0.00            
ATOM     77  H33 BCD     1      16.580  14.110   4.610  1.00  0.00            
ATOM     78  H34 BCD     1      16.970  15.900   6.330  1.00  0.00            
ATOM     79  H35 BCD     1      15.410  17.310   5.140  1.00  0.00            
ATOM     80  H36 BCD     1      14.230  16.440   7.430  1.00  0.00            
ATOM     81  H37 BCD     1      16.710  15.650   9.000  1.00  0.00            
ATOM     82  H38 BCD     1      15.450  15.760  10.950  1.00  0.00            
ATOM     83  H39 BCD     1      15.160  17.340  10.120  1.00  0.00            
ATOM     84  H40 BCD     1      13.350  15.200  10.370  1.00  0.00            
ATOM     85  C25 BCD     1      20.320  10.730   8.750  1.00  0.00            
ATOM     86  O21 BCD     1      21.380  11.490   8.150  1.00  0.00            
ATOM     87  C26 BCD     1      19.310  10.300   7.720  1.00  0.00            
ATOM     88  O22 BCD     1      20.110   9.750   6.620  1.00  0.00            
ATOM     89  C27 BCD     1      18.490  11.550   7.200  1.00  0.00            
ATOM     90  O23 BCD     1      17.550  11.220   6.200  1.00  0.00            
ATOM     91  C28 BCD     1      17.860  12.320   8.380  1.00  0.00            
ATOM     92  C29 BCD     1      18.980  12.690   9.380  1.00  0.00            
ATOM     93  O24 BCD     1      19.730  11.490   9.800  1.00  0.00            
ATOM     94  C30 BCD     1      18.530  13.490  10.590  1.00  0.00            
ATOM     95  O25 BCD     1      17.730  12.770  11.510  1.00  0.00            
ATOM     96  H41 BCD     1      20.710   9.810   9.210  1.00  0.00            
ATOM     97  H42 BCD     1      18.530   9.610   8.070  1.00  0.00            
ATOM     98  H43 BCD     1      19.420   9.510   6.000  1.00  0.00            
ATOM     99  H44 BCD     1      19.260  12.160   6.690  1.00  0.00            
ATOM    100  H45 BCD     1      17.050  11.970   5.860  1.00  0.00            
ATOM    101  H46 BCD     1      17.130  11.720   8.950  1.00  0.00            
ATOM    102  H47 BCD     1      19.600  13.490   8.950  1.00  0.00            
ATOM    103  H48 BCD     1      19.440  13.750  11.140  1.00  0.00            
ATOM    104  H49 BCD     1      18.090  14.430  10.210  1.00  0.00            
ATOM    105  H50 BCD     1      17.030  13.240  11.960  1.00  0.00            
ATOM    106  C31 BCD     1      25.230  12.210   7.610  1.00  0.00            
ATOM    107  O26 BCD     1      24.870  13.540   7.310  1.00  0.00            
ATOM    108  C32 BCD     1      24.660  11.240   6.570  1.00  0.00            
ATOM    109  O27 BCD     1      25.060  11.680   5.230  1.00  0.00            
ATOM    110  C33 BCD     1      23.200  11.290   6.710  1.00  0.00            
ATOM    111  C34 BCD     1      22.760  11.090   8.220  1.00  0.00            
ATOM    112  C35 BCD     1      23.520  11.860   9.270  1.00  0.00            
ATOM    113  O28 BCD     1      24.920  11.810   8.960  1.00  0.00            
ATOM    114  C36 BCD     1      23.290  11.300  10.700  1.00  0.00            
ATOM    115  O29 BCD     1      23.650   9.940  10.890  1.00  0.00            
ATOM    116  O30 BCD     1      22.570  10.200   5.960  1.00  0.00            
ATOM    117  H51 BCD     1      26.330  12.140   7.550  1.00  0.00            
ATOM    118  H52 BCD     1      25.060  10.270   6.900  1.00  0.00            
ATOM    119  H53 BCD     1      24.790  12.590   5.110  1.00  0.00            
ATOM    120  H54 BCD     1      22.730  12.210   6.350  1.00  0.00            
ATOM    121  H55 BCD     1      21.650  10.150   6.240  1.00  0.00            
ATOM    122  H56 BCD     1      22.860  10.030   8.470  1.00  0.00            
ATOM    123  H57 BCD     1      23.240  12.920   9.320  1.00  0.00            
ATOM    124  H58 BCD     1      23.870  11.890  11.430  1.00  0.00            
ATOM    125  H59 BCD     1      22.240  11.520  10.930  1.00  0.00            
ATOM    126  H60 BCD     1      24.000   9.610  10.070  1.00  0.00            
ATOM    127  C37 BCD     1      26.130  17.380   6.570  1.00  0.00            
ATOM    128  O31 BCD     1      25.020  18.020   7.140  1.00  0.00            
ATOM    129  C38 BCD     1      25.720  16.550   5.400  1.00  0.00            
ATOM    130  O32 BCD     1      24.930  17.290   4.480  1.00  0.00            
ATOM    131  C39 BCD     1      25.040  15.240   5.790  1.00  0.00            
ATOM    132  O33 BCD     1      24.820  14.370   4.680  1.00  0.00            
ATOM    133  C40 BCD     1      25.750  14.470   6.840  1.00  0.00            
ATOM    134  C41 BCD     1      26.100  15.410   8.000  1.00  0.00            
ATOM    135  O34 BCD     1      26.850  16.560   7.570  1.00  0.00            
ATOM    136  C42 BCD     1      26.880  14.740   9.130  1.00  0.00            
ATOM    137  O35 BCD     1      28.030  14.010   8.620  1.00  0.00            
ATOM    138  H61 BCD     1      26.820  18.150   6.210  1.00  0.00            
ATOM    139  H62 BCD     1      26.670  16.300   4.900  1.00  0.00            
ATOM    140  H63 BCD     1      24.050  17.290   4.870  1.00  0.00            
ATOM    141  H64 BCD     1      24.030  15.480   6.160  1.00  0.00            
ATOM    142  H65 BCD     1      24.210  14.820   4.090  1.00  0.00            
ATOM    143  H66 BCD     1      26.710  14.070   6.480  1.00  0.00            
ATOM    144  H67 BCD     1      25.140  15.740   8.410  1.00  0.00            
ATOM    145  H68 BCD     1      27.150  15.560   9.810  1.00  0.00            
ATOM    146  H69 BCD     1      26.250  14.010   9.670  1.00  0.00            
ATOM    147  H70 BCD     1      28.680  14.060   9.330  1.00  0.00            
ATOM    148  O1  GL4     2      18.250  14.200   3.400  1.00  0.00            
ATOM    149  C1  GL4     2      19.190  13.520   3.720  1.00  0.00            
ATOM    150  C2  GL4     2      20.010  13.830   4.940  1.00  0.00            
ATOM    151  C3  GL4     2      19.880  14.900   5.740  1.00  0.00            
ATOM    152  C4  GL4     2      20.600  15.110   6.970  1.00  0.00            
ATOM    153  C5  GL4     2      20.340  16.010   7.930  1.00  0.00            
ATOM    154  C6  GL4     2      21.080  16.220   9.190  1.00  0.00            
ATOM    155  C7  GL4     2      20.530  17.020  10.170  1.00  0.00            
ATOM    156  C8  GL4     2      21.090  17.080  11.470  1.00  0.00            
ATOM    157  C9  GL4     2      22.270  16.390  11.730  1.00  0.00            
ATOM    158  C10 GL4     2      22.910  15.730  10.670  1.00  0.00            
ATOM    159  C11 GL4     2      22.320  15.580   9.400  1.00  0.00            
ATOM    160  O2  GL4     2      24.120  15.280  11.150  1.00  0.00            
ATOM    161  C12 GL4     2      24.230  15.710  12.540  1.00  0.00            
ATOM    162  O3  GL4     2      22.920  16.200  12.880  1.00  0.00            
ATOM    163  N1  GL4     2      19.590  12.510   2.860  1.00  0.00            
ATOM    164  C13 GL4     2      18.780  12.250   1.660  1.00  0.00            
ATOM    165  C14 GL4     2      19.180  11.140   0.670  1.00  0.00            
ATOM    166  C15 GL4     2      20.040  10.030   1.270  1.00  0.00            
ATOM    167  C16 GL4     2      21.230  10.720   2.030  1.00  0.00            
ATOM    168  C17 GL4     2      20.740  11.650   3.180  1.00  0.00            
ATOM    169  H1  GL4     2      20.730  13.030   5.130  1.00  0.00            
ATOM    170  H2  GL4     2      19.220  15.700   5.410  1.00  0.00            
ATOM    171  H3  GL4     2      21.370  14.370   7.160  1.00  0.00            
ATOM    172  H4  GL4     2      19.590  16.770   7.730  1.00  0.00            
ATOM    173  H5  GL4     2      19.630  17.560   9.900  1.00  0.00            
ATOM    174  H6  GL4     2      20.750  17.720  12.270  1.00  0.00            
ATOM    175  H7  GL4     2      22.840  15.130   8.560  1.00  0.00            
ATOM    176  H8  GL4     2      25.020  16.460  12.610  1.00  0.00            
ATOM    177  H9  GL4     2      24.410  14.880  13.240  1.00  0.00            
ATOM    178  H10 GL4     2      18.480  13.180   1.160  1.00  0.00            
ATOM    179  H11 GL4     2      17.860  11.860   2.110  1.00  0.00            
ATOM    180  H12 GL4     2      19.580  11.630  -0.220  1.00  0.00            
ATOM    181  H13 GL4     2      18.290  10.640   0.260  1.00  0.00            
ATOM    182  H14 GL4     2      20.400   9.280   0.560  1.00  0.00            
ATOM    183  H15 GL4     2      19.400   9.510   2.000  1.00  0.00            
ATOM    184  H16 GL4     2      21.890  11.300   1.380  1.00  0.00            
ATOM    185  H17 GL4     2      21.910   9.930   2.380  1.00  0.00            
ATOM    186  H18 GL4     2      20.500  11.130   4.120  1.00  0.00            
ATOM    187  H19 GL4     2      21.600  12.290   3.420  1.00  0.00            
TER
ENDMDL
MODEL        1
ATOM      1  C1  BCD     1      23.520  22.590  18.340  1.00  0.00            
ATOM      2  O1  BCD     1      23.370  21.260  17.740  1.00  0.00            
ATOM      3  C2  BCD     1      23.870  23.590  17.270  1.00  0.00            
ATOM      4  O2  BCD     1      22.930  23.600  16.180  1.00  0.00            
ATOM      5  C3  BCD     1      25.290  23.360  16.750  1.00  0.00            
ATOM      6  O3  BCD     1      25.760  24.380  15.880  1.00  0.00            
ATOM      7  C4  BCD     1      26.190  23.290  17.980  1.00  0.00            
ATOM      8  C5  BCD     1      25.800  22.360  19.040  1.00  0.00            
ATOM      9  O4  BCD     1      24.430  22.530  19.410  1.00  0.00            
ATOM     10  C6  BCD     1      26.570  22.460  20.360  1.00  0.00            
ATOM     11  O5  BCD     1      26.480  23.790  20.890  1.00  0.00            
ATOM     12  H1  BCD     1      22.500  22.850  18.670  1.00  0.00            
ATOM     13  H2  BCD     1      23.670  24.530  17.790  1.00  0.00            
ATOM     14  H3  BCD     1      23.340  24.210  15.560  1.00  0.00            
ATOM     15  H4  BCD     1      25.360  22.420  16.200  1.00  0.00            
ATOM     16  H5  BCD     1      25.060  24.590  15.270  1.00  0.00            
ATOM     17  H6  BCD     1      26.260  24.300  18.390  1.00  0.00            
ATOM     18  H7  BCD     1      25.900  21.340  18.630  1.00  0.00            
ATOM     19  H8  BCD     1      26.160  21.740  21.080  1.00  0.00            
ATOM     20  H9  BCD     1      27.650  22.310  20.280  1.00  0.00            
ATOM     21  H10 BCD     1      27.280  23.970  21.390  1.00  0.00            
ATOM     22  C7  BCD     1      20.470  18.470  17.130  1.00  0.00            
ATOM     23  O6  BCD     1      21.130  18.050  15.900  1.00  0.00            
ATOM     24  C8  BCD     1      20.080  19.880  17.050  1.00  0.00            
ATOM     25  O7  BCD     1      19.110  20.120  15.960  1.00  0.00            
ATOM     26  C9  BCD     1      21.280  20.810  16.940  1.00  0.00            
ATOM     27  O8  BCD     1      20.890  22.180  17.030  1.00  0.00            
ATOM     28  C10 BCD     1      22.240  20.490  18.140  1.00  0.00            
ATOM     29  C11 BCD     1      22.610  19.050  18.110  1.00  0.00            
ATOM     30  O9  BCD     1      21.390  18.330  18.210  1.00  0.00            
ATOM     31  C12 BCD     1      23.480  18.800  19.260  1.00  0.00            
ATOM     32  O10 BCD     1      22.930  19.160  20.560  1.00  0.00            
ATOM     33  H11 BCD     1      19.560  17.890  17.350  1.00  0.00            
ATOM     34  H12 BCD     1      19.530  20.090  17.980  1.00  0.00            
ATOM     35  H13 BCD     1      19.530  20.730  15.350  1.00  0.00            
ATOM     36  H14 BCD     1      21.940  20.710  16.070  1.00  0.00            
ATOM     37  H15 BCD     1      21.630  22.690  16.680  1.00  0.00            
ATOM     38  H16 BCD     1      21.680  20.770  19.040  1.00  0.00            
ATOM     39  H17 BCD     1      23.090  18.830  17.150  1.00  0.00            
ATOM     40  H18 BCD     1      23.540  17.700  19.280  1.00  0.00            
ATOM     41  H19 BCD     1      24.470  19.270  19.220  1.00  0.00            
ATOM     42  H20 BCD     1      23.560  19.620  21.130  1.00  0.00            
ATOM     43  C13 BCD     1      21.620  15.100  13.110  1.00  0.00            
ATOM     44  O11 BCD     1      22.820  15.790  12.870  1.00  0.00            
ATOM     45  C14 BCD     1      20.350  15.990  12.960  1.00  0.00            
ATOM     46  O12 BCD     1      20.060  16.380  11.630  1.00  0.00            
ATOM     47  C15 BCD     1      20.430  17.280  13.800  1.00  0.00            
ATOM     48  O13 BCD     1      19.250  18.050  13.750  1.00  0.00            
ATOM     49  C16 BCD     1      20.680  16.860  15.240  1.00  0.00            
ATOM     50  C17 BCD     1      21.800  15.760  15.450  1.00  0.00            
ATOM     51  O14 BCD     1      21.650  14.700  14.480  1.00  0.00            
ATOM     52  C18 BCD     1      21.780  15.240  16.870  1.00  0.00            
ATOM     53  O15 BCD     1      20.490  14.790  17.340  1.00  0.00            
ATOM     54  H21 BCD     1      21.630  14.180  12.510  1.00  0.00            
ATOM     55  H22 BCD     1      19.510  15.360  13.290  1.00  0.00            
ATOM     56  H23 BCD     1      19.330  17.010  11.700  1.00  0.00            
ATOM     57  H24 BCD     1      21.240  17.900  13.400  1.00  0.00            
ATOM     58  H25 BCD     1      19.440  18.900  14.170  1.00  0.00            
ATOM     59  H26 BCD     1      19.750  16.470  15.660  1.00  0.00            
ATOM     60  H27 BCD     1      22.820  16.120  15.230  1.00  0.00            
ATOM     61  H28 BCD     1      22.460  14.370  16.920  1.00  0.00            
ATOM     62  H29 BCD     1      22.260  15.980  17.530  1.00  0.00            
ATOM     63  H30 BCD     1      20.010  14.030  17.010  1.00  0.00            
ATOM     64  C19 BCD     1      25.590  16.220   9.800  1.00  0.00            
ATOM     65  O16 BCD     1      26.570  16.850  10.600  1.00  0.00            
ATOM     66  C20 BCD     1      24.350  17.070   9.680  1.00  0.00            
ATOM     67  O17 BCD     1      24.630  18.400   9.340  1.00  0.00            
ATOM     68  C21 BCD     1      23.580  17.050  11.010  1.00  0.00            
ATOM     69  O18 BCD     1      22.340  17.790  10.850  1.00  0.00            
ATOM     70  C22 BCD     1      23.290  15.710  11.520  1.00  0.00            
ATOM     71  C23 BCD     1      24.530  14.950  11.610  1.00  0.00            
ATOM     72  O19 BCD     1      25.290  14.980  10.400  1.00  0.00            
ATOM     73  C24 BCD     1      24.350  13.470  11.970  1.00  0.00            
ATOM     74  O20 BCD     1      23.330  12.670  11.420  1.00  0.00            
ATOM     75  H31 BCD     1      25.970  16.090   8.780  1.00  0.00            
ATOM     76  H32 BCD     1      23.830  16.600   8.830  1.00  0.00            
ATOM     77  H33 BCD     1      23.770  18.820   9.320  1.00  0.00            
ATOM     78  H34 BCD     1      24.080  17.610  11.810  1.00  0.00            
ATOM     79  H35 BCD     1      21.590  17.300  11.200  1.00  0.00            
ATOM     80  H36 BCD     1      22.500  15.220  10.940  1.00  0.00            
ATOM     81  H37 BCD     1      25.170  15.400  12.390  1.00  0.00            
ATOM     82  H38 BCD     1      25.270  12.950  11.700  1.00  0.00            
ATOM     83  H39 BCD     1      24.450  13.440  13.070  1.00  0.00            
ATOM     84  H40 BCD     1      23.310  12.930  10.490  1.00  0.00            
ATOM     85  C25 BCD     1      30.480  18.330  10.520  1.00  0.00            
ATOM     86  O21 BCD     1      30.250  19.460  11.280  1.00  0.00            
ATOM     87  C26 BCD     1      29.720  18.410   9.160  1.00  0.00            
ATOM     88  O22 BCD     1      30.030  19.620   8.470  1.00  0.00            
ATOM     89  C27 BCD     1      28.240  18.170   9.380  1.00  0.00            
ATOM     90  O23 BCD     1      27.430  18.390   8.230  1.00  0.00            
ATOM     91  C28 BCD     1      27.920  16.890  10.120  1.00  0.00            
ATOM     92  C29 BCD     1      28.830  16.890  11.430  1.00  0.00            
ATOM     93  O24 BCD     1      30.200  17.170  11.170  1.00  0.00            
ATOM     94  C30 BCD     1      28.690  15.580  12.080  1.00  0.00            
ATOM     95  O25 BCD     1      29.110  14.550  11.230  1.00  0.00            
ATOM     96  H41 BCD     1      31.540  18.320  10.240  1.00  0.00            
ATOM     97  H42 BCD     1      30.170  17.640   8.520  1.00  0.00            
ATOM     98  H43 BCD     1      29.930  20.390   9.050  1.00  0.00            
ATOM     99  H44 BCD     1      28.040  19.050  10.000  1.00  0.00            
ATOM    100  H45 BCD     1      26.500  18.350   8.470  1.00  0.00            
ATOM    101  H46 BCD     1      28.130  15.990   9.540  1.00  0.00            
ATOM    102  H47 BCD     1      28.480  17.690  12.100  1.00  0.00            
ATOM    103  H48 BCD     1      29.220  15.530  13.040  1.00  0.00            
ATOM    104  H49 BCD     1      27.620  15.520  12.320  1.00  0.00            
ATOM    105  H50 BCD     1      28.740  13.710  11.490  1.00  0.00            
ATOM    106  C31 BCD     1      31.750  22.360  13.730  1.00  0.00            
ATOM    107  O26 BCD     1      30.580  22.460  14.350  1.00  0.00            
ATOM    108  C32 BCD     1      31.460  22.790  12.230  1.00  0.00            
ATOM    109  O27 BCD     1      30.990  24.160  12.160  1.00  0.00            
ATOM    110  C33 BCD     1      30.660  21.780  11.510  1.00  0.00            
ATOM    111  C34 BCD     1      31.240  20.330  11.770  1.00  0.00            
ATOM    112  C35 BCD     1      31.470  19.970  13.260  1.00  0.00            
ATOM    113  O28 BCD     1      32.230  21.040  13.770  1.00  0.00            
ATOM    114  C36 BCD     1      32.300  18.730  13.380  1.00  0.00            
ATOM    115  O29 BCD     1      33.550  18.790  12.780  1.00  0.00            
ATOM    116  O30 BCD     1      30.570  22.030  10.080  1.00  0.00            
ATOM    117  H51 BCD     1      32.590  22.930  14.140  1.00  0.00            
ATOM    118  H52 BCD     1      32.460  22.750  11.790  1.00  0.00            
ATOM    119  H53 BCD     1      31.310  24.440  11.300  1.00  0.00            
ATOM    120  H54 BCD     1      29.650  21.840  11.930  1.00  0.00            
ATOM    121  H55 BCD     1      29.680  22.300   9.870  1.00  0.00            
ATOM    122  H56 BCD     1      32.180  20.220  11.220  1.00  0.00            
ATOM    123  H57 BCD     1      30.490  19.860  13.740  1.00  0.00            
ATOM    124  H58 BCD     1      32.440  18.440  14.430  1.00  0.00            
ATOM    125  H59 BCD     1      31.740  17.900  12.930  1.00  0.00            
ATOM    126  H60 BCD     1      34.020  18.010  13.100  1.00  0.00            
ATOM    127  C37 BCD     1      28.660  23.760  17.850  1.00  0.00            
ATOM    128  O31 BCD     1      27.490  22.920  17.420  1.00  0.00            
ATOM    129  C38 BCD     1      29.080  24.840  16.860  1.00  0.00            
ATOM    130  O32 BCD     1      28.030  25.850  16.810  1.00  0.00            
ATOM    131  C39 BCD     1      29.440  24.190  15.480  1.00  0.00            
ATOM    132  O33 BCD     1      29.920  25.200  14.570  1.00  0.00            
ATOM    133  C40 BCD     1      30.500  23.150  15.640  1.00  0.00            
ATOM    134  C41 BCD     1      30.180  22.170  16.840  1.00  0.00            
ATOM    135  O34 BCD     1      29.780  22.860  18.050  1.00  0.00            
ATOM    136  C42 BCD     1      31.300  21.180  17.220  1.00  0.00            
ATOM    137  O35 BCD     1      30.750  20.050  17.950  1.00  0.00            
ATOM    138  H61 BCD     1      28.560  24.040  18.900  1.00  0.00            
ATOM    139  H62 BCD     1      30.010  25.250  17.280  1.00  0.00            
ATOM    140  H63 BCD     1      27.250  25.430  16.450  1.00  0.00            
ATOM    141  H64 BCD     1      28.510  23.730  15.130  1.00  0.00            
ATOM    142  H65 BCD     1      30.140  24.830  13.720  1.00  0.00            
ATOM    143  H66 BCD     1      31.490  23.550  15.870  1.00  0.00            
ATOM    144  H67 BCD     1      29.370  21.490  16.530  1.00  0.00            
ATOM    145  H68 BCD     1      31.870  20.780  16.370  1.00  0.00            
ATOM    146  H69 BCD     1      32.020  21.700  17.860  1.00  0.00            
ATOM    147  H70 BCD     1      30.280  19.570  17.260  1.00  0.00            
ATOM    148  O1  GL4     2      27.700  22.880   9.940  1.00  0.00            
ATOM    149  C1  GL4     2      27.360  23.300  11.040  1.00  0.00            
ATOM    150  C2  GL4     2      26.890  22.240  11.910  1.00  0.00            
ATOM    151  C3  GL4     2      26.570  20.930  11.570  1.00  0.00            
ATOM    152  C4  GL4     2      26.220  19.780  12.450  1.00  0.00            
ATOM    153  C5  GL4     2      26.310  19.770  13.820  1.00  0.00            
ATOM    154  C6  GL4     2      26.120  18.650  14.750  1.00  0.00            
ATOM    155  C7  GL4     2      26.510  18.750  16.130  1.00  0.00            
ATOM    156  C8  GL4     2      26.580  17.640  16.930  1.00  0.00            
ATOM    157  C9  GL4     2      26.210  16.440  16.420  1.00  0.00            
ATOM    158  C10 GL4     2      25.800  16.340  15.090  1.00  0.00            
ATOM    159  C11 GL4     2      25.770  17.410  14.220  1.00  0.00            
ATOM    160  O2  GL4     2      25.620  15.030  14.810  1.00  0.00            
ATOM    161  C12 GL4     2      25.850  14.270  15.960  1.00  0.00            
ATOM    162  O3  GL4     2      26.340  15.150  16.980  1.00  0.00            
ATOM    163  N1  GL4     2      27.480  24.640  11.430  1.00  0.00            
ATOM    164  C13 GL4     2      26.740  25.280  12.570  1.00  0.00            
ATOM    165  C14 GL4     2      25.930  26.380  11.880  1.00  0.00            
ATOM    166  C15 GL4     2      26.790  27.470  11.210  1.00  0.00            
ATOM    167  C16 GL4     2      27.680  26.790  10.070  1.00  0.00            
ATOM    168  C17 GL4     2      28.390  25.560  10.700  1.00  0.00            
ATOM    169  H1  GL4     2      26.800  22.410  12.980  1.00  0.00            
ATOM    170  H2  GL4     2      26.630  20.690  10.510  1.00  0.00            
ATOM    171  H3  GL4     2      25.910  18.870  11.940  1.00  0.00            
ATOM    172  H4  GL4     2      26.590  20.700  14.300  1.00  0.00            
ATOM    173  H5  GL4     2      26.780  19.710  16.550  1.00  0.00            
ATOM    174  H6  GL4     2      26.900  17.720  17.970  1.00  0.00            
ATOM    175  H7  GL4     2      25.480  17.300  13.180  1.00  0.00            
ATOM    176  H8  GL4     2      26.580  13.460  15.800  1.00  0.00            
ATOM    177  H9  GL4     2      24.870  13.890  16.250  1.00  0.00            
ATOM    178  H10 GL4     2      27.420  25.840  13.220  1.00  0.00            
ATOM    179  H11 GL4     2      26.280  24.520  13.210  1.00  0.00            
ATOM    180  H12 GL4     2      25.420  26.880  12.720  1.00  0.00            
ATOM    181  H13 GL4     2      25.130  26.020  11.220  1.00  0.00            
ATOM    182  H14 GL4     2      27.420  27.940  11.990  1.00  0.00            
ATOM    183  H15 GL4     2      26.180  28.260  10.760  1.00  0.00            
ATOM    184  H16 GL4     2      28.450  27.510   9.770  1.00  0.00            
ATOM    185  H17 GL4     2      27.200  26.480   9.140  1.00  0.00            
ATOM    186  H18 GL4     2      28.990  25.160   9.880  1.00  0.00            
ATOM    187  H19 GL4     2      29.100  25.960  11.440  1.00  0.00            
TER
ENDMDL
MODEL        1
ATOM      1  C1  BCD     1      16.120  22.100  10.960  1.00  0.00            
ATOM      2  O1  BCD     1      15.060  21.900  11.880  1.00  0.00            
ATOM      3  C2  BCD     1      17.510  21.960  11.570  1.00  0.00            
ATOM      4  O2  BCD     1      17.550  20.640  12.070  1.00  0.00            
ATOM      5  C3  BCD     1      17.880  22.980  12.710  1.00  0.00            
ATOM      6  O3  BCD     1      19.210  22.820  13.220  1.00  0.00            
ATOM      7  C4  BCD     1      17.640  24.320  12.070  1.00  0.00            
ATOM      8  C5  BCD     1      16.230  24.440  11.540  1.00  0.00            
ATOM      9  O4  BCD     1      16.030  23.480  10.490  1.00  0.00            
ATOM     10  C6  BCD     1      15.980  25.830  10.830  1.00  0.00            
ATOM     11  O5  BCD     1      16.760  25.950   9.640  1.00  0.00            
ATOM     12  H1  BCD     1      16.080  21.300  10.220  1.00  0.00            
ATOM     13  H2  BCD     1      18.120  22.090  10.670  1.00  0.00            
ATOM     14  H3  BCD     1      18.470  20.390  12.120  1.00  0.00            
ATOM     15  H4  BCD     1      17.240  22.740  13.570  1.00  0.00            
ATOM     16  H5  BCD     1      19.240  23.270  14.070  1.00  0.00            
ATOM     17  H6  BCD     1      18.330  24.570  11.260  1.00  0.00            
ATOM     18  H7  BCD     1      15.450  24.410  12.320  1.00  0.00            
ATOM     19  H8  BCD     1      14.920  25.860  10.510  1.00  0.00            
ATOM     20  H9  BCD     1      16.210  26.630  11.540  1.00  0.00            
ATOM     21  H10 BCD     1      16.550  25.080   9.310  1.00  0.00            
ATOM     22  C7  BCD     1      11.820  19.380  12.480  1.00  0.00            
ATOM     23  O6  BCD     1      11.960  19.710  13.870  1.00  0.00            
ATOM     24  C8  BCD     1      13.110  18.720  11.980  1.00  0.00            
ATOM     25  O7  BCD     1      13.300  17.420  12.550  1.00  0.00            
ATOM     26  C9  BCD     1      14.300  19.680  12.300  1.00  0.00            
ATOM     27  O8  BCD     1      15.470  19.100  11.750  1.00  0.00            
ATOM     28  C10 BCD     1      14.050  21.000  11.510  1.00  0.00            
ATOM     29  C11 BCD     1      12.640  21.570  11.830  1.00  0.00            
ATOM     30  O9  BCD     1      11.590  20.580  11.800  1.00  0.00            
ATOM     31  C12 BCD     1      12.400  22.850  10.970  1.00  0.00            
ATOM     32  O10 BCD     1      12.460  22.650   9.540  1.00  0.00            
ATOM     33  H11 BCD     1      10.940  18.770  12.240  1.00  0.00            
ATOM     34  H12 BCD     1      13.020  18.560  10.900  1.00  0.00            
ATOM     35  H13 BCD     1      13.300  17.490  13.500  1.00  0.00            
ATOM     36  H14 BCD     1      14.390  19.840  13.390  1.00  0.00            
ATOM     37  H15 BCD     1      16.200  19.690  11.980  1.00  0.00            
ATOM     38  H16 BCD     1      14.100  20.630  10.480  1.00  0.00            
ATOM     39  H17 BCD     1      12.710  21.910  12.870  1.00  0.00            
ATOM     40  H18 BCD     1      11.350  23.100  11.150  1.00  0.00            
ATOM     41  H19 BCD     1      13.020  23.720  11.250  1.00  0.00            
ATOM     42  H20 BCD     1      12.780  23.420   9.050  1.00  0.00            
ATOM     43  C13 BCD     1      10.570  18.900  17.550  1.00  0.00            
ATOM     44  O11 BCD     1      10.960  20.230  17.910  1.00  0.00            
ATOM     45  C14 BCD     1      11.740  18.000  17.170  1.00  0.00            
ATOM     46  O12 BCD     1      12.690  17.970  18.280  1.00  0.00            
ATOM     47  C15 BCD     1      12.410  18.570  15.870  1.00  0.00            
ATOM     48  O13 BCD     1      13.310  17.560  15.380  1.00  0.00            
ATOM     49  C16 BCD     1      11.320  18.890  14.820  1.00  0.00            
ATOM     50  C17 BCD     1      10.080  19.700  15.330  1.00  0.00            
ATOM     51  O14 BCD     1       9.660  18.920  16.500  1.00  0.00            
ATOM     52  C18 BCD     1       8.900  19.950  14.480  1.00  0.00            
ATOM     53  O15 BCD     1       8.480  18.840  13.680  1.00  0.00            
ATOM     54  H21 BCD     1       9.990  18.460  18.370  1.00  0.00            
ATOM     55  H22 BCD     1      11.430  16.990  16.870  1.00  0.00            
ATOM     56  H23 BCD     1      13.500  17.540  17.990  1.00  0.00            
ATOM     57  H24 BCD     1      13.050  19.440  16.050  1.00  0.00            
ATOM     58  H25 BCD     1      14.040  17.450  15.990  1.00  0.00            
ATOM     59  H26 BCD     1      10.940  17.950  14.400  1.00  0.00            
ATOM     60  H27 BCD     1      10.400  20.680  15.680  1.00  0.00            
ATOM     61  H28 BCD     1       8.080  20.320  15.110  1.00  0.00            
ATOM     62  H29 BCD     1       9.180  20.740  13.770  1.00  0.00            
ATOM     63  H30 BCD     1       7.930  19.100  12.940  1.00  0.00            
ATOM     64  C19 BCD     1      10.970  22.510  21.330  1.00  0.00            
ATOM     65  O16 BCD     1      12.180  23.140  20.860  1.00  0.00            
ATOM     66  C20 BCD     1      11.160  21.080  21.560  1.00  0.00            
ATOM     67  O17 BCD     1      12.150  20.860  22.540  1.00  0.00            
ATOM     68  C21 BCD     1      11.610  20.360  20.260  1.00  0.00            
ATOM     69  O18 BCD     1      11.880  18.970  20.500  1.00  0.00            
ATOM     70  C22 BCD     1      10.570  20.670  19.180  1.00  0.00            
ATOM     71  C23 BCD     1      10.260  22.200  19.070  1.00  0.00            
ATOM     72  O19 BCD     1       9.960  22.770  20.360  1.00  0.00            
ATOM     73  C24 BCD     1       9.160  22.460  18.070  1.00  0.00            
ATOM     74  O20 BCD     1       8.010  21.710  18.480  1.00  0.00            
ATOM     75  H31 BCD     1      10.700  23.000  22.270  1.00  0.00            
ATOM     76  H32 BCD     1      10.210  20.650  21.920  1.00  0.00            
ATOM     77  H33 BCD     1      12.210  19.910  22.710  1.00  0.00            
ATOM     78  H34 BCD     1      12.600  20.790  20.060  1.00  0.00            
ATOM     79  H35 BCD     1      12.130  18.540  19.680  1.00  0.00            
ATOM     80  H36 BCD     1       9.640  20.110  19.320  1.00  0.00            
ATOM     81  H37 BCD     1      11.160  22.660  18.640  1.00  0.00            
ATOM     82  H38 BCD     1       8.890  23.520  18.150  1.00  0.00            
ATOM     83  H39 BCD     1       9.470  22.330  17.030  1.00  0.00            
ATOM     84  H40 BCD     1       7.490  21.630  17.680  1.00  0.00            
ATOM     85  C25 BCD     1      15.100  25.870  21.820  1.00  0.00            
ATOM     86  O21 BCD     1      15.790  25.660  20.600  1.00  0.00            
ATOM     87  C26 BCD     1      14.940  24.630  22.690  1.00  0.00            
ATOM     88  O22 BCD     1      16.340  24.230  22.980  1.00  0.00            
ATOM     89  C27 BCD     1      14.140  23.480  22.130  1.00  0.00            
ATOM     90  O23 BCD     1      14.090  22.460  23.140  1.00  0.00            
ATOM     91  C28 BCD     1      12.810  24.100  21.710  1.00  0.00            
ATOM     92  C29 BCD     1      12.950  25.450  20.960  1.00  0.00            
ATOM     93  O24 BCD     1      13.790  26.400  21.600  1.00  0.00            
ATOM     94  C30 BCD     1      11.620  26.110  20.530  1.00  0.00            
ATOM     95  O25 BCD     1      10.750  26.330  21.590  1.00  0.00            
ATOM     96  H41 BCD     1      15.650  26.590  22.450  1.00  0.00            
ATOM     97  H42 BCD     1      14.470  24.760  23.680  1.00  0.00            
ATOM     98  H43 BCD     1      16.810  24.170  22.140  1.00  0.00            
ATOM     99  H44 BCD     1      14.720  23.000  21.340  1.00  0.00            
ATOM    100  H45 BCD     1      13.500  21.780  22.790  1.00  0.00            
ATOM    101  H46 BCD     1      12.120  24.210  22.560  1.00  0.00            
ATOM    102  H47 BCD     1      13.470  25.320  20.000  1.00  0.00            
ATOM    103  H48 BCD     1      11.770  27.080  20.060  1.00  0.00            
ATOM    104  H49 BCD     1      11.030  25.590  19.760  1.00  0.00            
ATOM    105  H50 BCD     1       9.860  26.420  21.220  1.00  0.00            
ATOM    106  C31 BCD     1      18.910  27.060  18.220  1.00  0.00            
ATOM    107  O26 BCD     1      18.090  26.660  17.130  1.00  0.00            
ATOM    108  C32 BCD     1      19.230  25.830  19.080  1.00  0.00            
ATOM    109  O27 BCD     1      19.900  24.850  18.340  1.00  0.00            
ATOM    110  C33 BCD     1      17.930  25.300  19.760  1.00  0.00            
ATOM    111  C34 BCD     1      17.010  26.300  20.370  1.00  0.00            
ATOM    112  C35 BCD     1      16.870  27.560  19.580  1.00  0.00            
ATOM    113  O28 BCD     1      18.130  27.970  19.010  1.00  0.00            
ATOM    114  C36 BCD     1      16.350  28.680  20.510  1.00  0.00            
ATOM    115  O29 BCD     1      17.050  28.770  21.740  1.00  0.00            
ATOM    116  O30 BCD     1      18.320  24.330  20.740  1.00  0.00            
ATOM    117  H51 BCD     1      19.850  27.490  17.860  1.00  0.00            
ATOM    118  H52 BCD     1      19.970  26.190  19.800  1.00  0.00            
ATOM    119  H53 BCD     1      20.740  25.280  18.130  1.00  0.00            
ATOM    120  H54 BCD     1      17.370  24.670  19.060  1.00  0.00            
ATOM    121  H55 BCD     1      18.300  23.530  20.210  1.00  0.00            
ATOM    122  H56 BCD     1      17.490  26.590  21.310  1.00  0.00            
ATOM    123  H57 BCD     1      16.150  27.330  18.790  1.00  0.00            
ATOM    124  H58 BCD     1      16.570  29.610  19.960  1.00  0.00            
ATOM    125  H59 BCD     1      15.270  28.570  20.660  1.00  0.00            
ATOM    126  H60 BCD     1      16.930  29.640  22.130  1.00  0.00            
ATOM    127  C37 BCD     1      18.350  26.410  13.090  1.00  0.00            
ATOM    128  O31 BCD     1      17.770  25.140  13.230  1.00  0.00            
ATOM    129  C38 BCD     1      19.680  26.540  13.700  1.00  0.00            
ATOM    130  O32 BCD     1      20.710  25.820  13.090  1.00  0.00            
ATOM    131  C39 BCD     1      19.680  26.370  15.270  1.00  0.00            
ATOM    132  O33 BCD     1      20.970  26.710  15.800  1.00  0.00            
ATOM    133  C40 BCD     1      18.530  27.220  15.890  1.00  0.00            
ATOM    134  C41 BCD     1      17.290  27.240  15.140  1.00  0.00            
ATOM    135  O34 BCD     1      17.530  27.360  13.740  1.00  0.00            
ATOM    136  C42 BCD     1      16.370  28.400  15.610  1.00  0.00            
ATOM    137  O35 BCD     1      15.090  28.080  15.330  1.00  0.00            
ATOM    138  H61 BCD     1      18.280  26.640  12.030  1.00  0.00            
ATOM    139  H62 BCD     1      19.850  27.620  13.580  1.00  0.00            
ATOM    140  H63 BCD     1      21.560  26.260  13.060  1.00  0.00            
ATOM    141  H64 BCD     1      19.550  25.310  15.520  1.00  0.00            
ATOM    142  H65 BCD     1      21.590  26.000  15.630  1.00  0.00            
ATOM    143  H66 BCD     1      18.800  28.270  16.050  1.00  0.00            
ATOM    144  H67 BCD     1      16.710  26.330  15.290  1.00  0.00            
ATOM    145  H68 BCD     1      16.520  28.460  16.700  1.00  0.00            
ATOM    146  H69 BCD     1      16.510  29.380  15.140  1.00  0.00            
ATOM    147  H70 BCD     1      15.110  28.160  14.370  1.00  0.00            
ATOM    148  O1  GL4     2      18.030  22.080  19.270  1.00  0.00            
ATOM    149  C1  GL4     2      17.140  21.280  19.260  1.00  0.00            
ATOM    150  C2  GL4     2      15.890  21.520  18.420  1.00  0.00            
ATOM    151  C3  GL4     2      15.710  22.530  17.590  1.00  0.00            
ATOM    152  C4  GL4     2      14.370  22.890  16.990  1.00  0.00            
ATOM    153  C5  GL4     2      14.320  23.770  15.970  1.00  0.00            
ATOM    154  C6  GL4     2      13.210  24.050  15.070  1.00  0.00            
ATOM    155  C7  GL4     2      13.160  25.330  14.440  1.00  0.00            
ATOM    156  C8  GL4     2      12.050  25.790  13.740  1.00  0.00            
ATOM    157  C9  GL4     2      10.930  25.010  13.750  1.00  0.00            
ATOM    158  C10 GL4     2      10.920  23.750  14.290  1.00  0.00            
ATOM    159  C11 GL4     2      12.040  23.230  15.060  1.00  0.00            
ATOM    160  O2  GL4     2       9.740  23.150  14.040  1.00  0.00            
ATOM    161  C12 GL4     2       8.930  24.110  13.330  1.00  0.00            
ATOM    162  O3  GL4     2       9.750  25.290  13.160  1.00  0.00            
ATOM    163  N1  GL4     2      17.160  20.200  20.070  1.00  0.00            
ATOM    164  C13 GL4     2      16.240  19.050  20.060  1.00  0.00            
ATOM    165  C14 GL4     2      15.310  19.200  21.300  1.00  0.00            
ATOM    166  C15 GL4     2      16.110  19.070  22.590  1.00  0.00            
ATOM    167  C16 GL4     2      17.330  20.070  22.510  1.00  0.00            
ATOM    168  C17 GL4     2      18.110  20.100  21.180  1.00  0.00            
ATOM    169  H1  GL4     2      15.040  20.860  18.560  1.00  0.00            
ATOM    170  H2  GL4     2      16.530  23.210  17.390  1.00  0.00            
ATOM    171  H3  GL4     2      13.480  22.310  17.210  1.00  0.00            
ATOM    172  H4  GL4     2      15.200  24.360  15.740  1.00  0.00            
ATOM    173  H5  GL4     2      13.990  26.010  14.570  1.00  0.00            
ATOM    174  H6  GL4     2      12.080  26.820  13.410  1.00  0.00            
ATOM    175  H7  GL4     2      12.070  22.250  15.540  1.00  0.00            
ATOM    176  H8  GL4     2       7.980  24.410  13.780  1.00  0.00            
ATOM    177  H9  GL4     2       8.690  23.590  12.400  1.00  0.00            
ATOM    178  H10 GL4     2      16.820  18.130  20.200  1.00  0.00            
ATOM    179  H11 GL4     2      15.750  19.000  19.080  1.00  0.00            
ATOM    180  H12 GL4     2      14.620  18.340  21.310  1.00  0.00            
ATOM    181  H13 GL4     2      14.710  20.120  21.270  1.00  0.00            
ATOM    182  H14 GL4     2      16.490  18.050  22.670  1.00  0.00            
ATOM    183  H15 GL4     2      15.520  19.370  23.460  1.00  0.00            
ATOM    184  H16 GL4     2      18.090  19.840  23.270  1.00  0.00            
ATOM    185  H17 GL4     2      16.850  21.050  22.630  1.00  0.00            
ATOM    186  H18 GL4     2      18.800  20.950  21.170  1.00  0.00            
ATOM    187  H19 GL4     2      18.690  19.180  21.070  1.00  0.00            
TER
ENDMDL
MODEL        1
ATOM      1  C1  BCD     1      21.220  28.790  18.510  1.00  0.00            
ATOM      2  O1  BCD     1      21.520  28.830  17.100  1.00  0.00            
ATOM      3  C2  BCD     1      22.360  29.430  19.310  1.00  0.00            
ATOM      4  O2  BCD     1      22.570  30.830  18.840  1.00  0.00            
ATOM      5  C3  BCD     1      23.690  28.640  19.150  1.00  0.00            
ATOM      6  O3  BCD     1      24.780  29.210  19.820  1.00  0.00            
ATOM      7  C4  BCD     1      23.340  27.100  19.370  1.00  0.00            
ATOM      8  C5  BCD     1      22.160  26.600  18.560  1.00  0.00            
ATOM      9  O4  BCD     1      21.100  27.410  18.860  1.00  0.00            
ATOM     10  C6  BCD     1      21.870  25.120  18.740  1.00  0.00            
ATOM     11  O5  BCD     1      21.700  24.640  20.080  1.00  0.00            
ATOM     12  H1  BCD     1      20.290  29.330  18.720  1.00  0.00            
ATOM     13  H2  BCD     1      22.190  29.390  20.390  1.00  0.00            
ATOM     14  H3  BCD     1      22.720  31.350  19.640  1.00  0.00            
ATOM     15  H4  BCD     1      23.800  28.720  18.060  1.00  0.00            
ATOM     16  H5  BCD     1      24.940  30.100  19.520  1.00  0.00            
ATOM     17  H6  BCD     1      23.070  26.840  20.400  1.00  0.00            
ATOM     18  H7  BCD     1      22.370  26.760  17.490  1.00  0.00            
ATOM     19  H8  BCD     1      20.970  24.810  18.200  1.00  0.00            
ATOM     20  H9  BCD     1      22.680  24.560  18.260  1.00  0.00            
ATOM     21  H10 BCD     1      21.350  23.750  20.140  1.00  0.00            
ATOM     22  C7  BCD     1      19.670  29.700  13.490  1.00  0.00            
ATOM     23  O6  BCD     1      20.600  28.770  12.930  1.00  0.00            
ATOM     24  C8  BCD     1      20.450  30.880  14.090  1.00  0.00            
ATOM     25  O7  BCD     1      21.230  31.480  13.100  1.00  0.00            
ATOM     26  C9  BCD     1      21.300  30.350  15.230  1.00  0.00            
ATOM     27  O8  BCD     1      22.040  31.370  15.900  1.00  0.00            
ATOM     28  C10 BCD     1      20.560  29.540  16.270  1.00  0.00            
ATOM     29  C11 BCD     1      19.700  28.490  15.570  1.00  0.00            
ATOM     30  O9  BCD     1      18.910  29.040  14.490  1.00  0.00            
ATOM     31  C12 BCD     1      18.720  27.700  16.500  1.00  0.00            
ATOM     32  O10 BCD     1      17.900  28.680  17.040  1.00  0.00            
ATOM     33  H11 BCD     1      18.910  30.090  12.800  1.00  0.00            
ATOM     34  H12 BCD     1      19.700  31.540  14.560  1.00  0.00            
ATOM     35  H13 BCD     1      22.020  31.930  13.390  1.00  0.00            
ATOM     36  H14 BCD     1      21.960  29.670  14.670  1.00  0.00            
ATOM     37  H15 BCD     1      22.520  30.970  16.620  1.00  0.00            
ATOM     38  H16 BCD     1      19.980  30.200  16.930  1.00  0.00            
ATOM     39  H17 BCD     1      20.320  27.670  15.190  1.00  0.00            
ATOM     40  H18 BCD     1      18.140  26.920  15.990  1.00  0.00            
ATOM     41  H19 BCD     1      19.270  27.200  17.310  1.00  0.00            
ATOM     42  H20 BCD     1      17.600  28.450  17.930  1.00  0.00            
ATOM     43  C13 BCD     1      21.300  26.280   9.690  1.00  0.00            
ATOM     44  O11 BCD     1      21.890  25.260  10.590  1.00  0.00            
ATOM     45  C14 BCD     1      22.090  27.500   9.710  1.00  0.00            
ATOM     46  O12 BCD     1      23.430  27.310   9.160  1.00  0.00            
ATOM     47  C15 BCD     1      22.060  28.190  11.090  1.00  0.00            
ATOM     48  O13 BCD     1      22.780  29.480  11.240  1.00  0.00            
ATOM     49  C16 BCD     1      20.600  28.450  11.500  1.00  0.00            
ATOM     50  C17 BCD     1      19.670  27.140  11.350  1.00  0.00            
ATOM     51  O14 BCD     1      19.860  26.530  10.050  1.00  0.00            
ATOM     52  C18 BCD     1      18.250  27.390  11.680  1.00  0.00            
ATOM     53  O15 BCD     1      17.750  28.550  11.040  1.00  0.00            
ATOM     54  H21 BCD     1      21.340  25.920   8.650  1.00  0.00            
ATOM     55  H22 BCD     1      21.530  28.220   9.100  1.00  0.00            
ATOM     56  H23 BCD     1      23.710  28.220   9.060  1.00  0.00            
ATOM     57  H24 BCD     1      22.480  27.510  11.840  1.00  0.00            
ATOM     58  H25 BCD     1      22.500  29.940  12.040  1.00  0.00            
ATOM     59  H26 BCD     1      20.170  29.280  10.930  1.00  0.00            
ATOM     60  H27 BCD     1      20.000  26.390  12.070  1.00  0.00            
ATOM     61  H28 BCD     1      17.670  26.500  11.390  1.00  0.00            
ATOM     62  H29 BCD     1      18.120  27.420  12.770  1.00  0.00            
ATOM     63  H30 BCD     1      16.840  28.300  10.890  1.00  0.00            
ATOM     64  C19 BCD     1      22.940  21.340  10.400  1.00  0.00            
ATOM     65  O16 BCD     1      23.740  21.540  11.560  1.00  0.00            
ATOM     66  C20 BCD     1      23.360  22.120   9.220  1.00  0.00            
ATOM     67  O17 BCD     1      24.710  21.690   8.940  1.00  0.00            
ATOM     68  C21 BCD     1      23.270  23.590   9.540  1.00  0.00            
ATOM     69  O18 BCD     1      23.540  24.510   8.420  1.00  0.00            
ATOM     70  C22 BCD     1      21.870  23.920  10.070  1.00  0.00            
ATOM     71  C23 BCD     1      21.410  23.050  11.200  1.00  0.00            
ATOM     72  O19 BCD     1      21.660  21.680  10.800  1.00  0.00            
ATOM     73  C24 BCD     1      19.960  23.130  11.440  1.00  0.00            
ATOM     74  O20 BCD     1      19.220  22.840  10.250  1.00  0.00            
ATOM     75  H31 BCD     1      23.050  20.290  10.100  1.00  0.00            
ATOM     76  H32 BCD     1      22.650  21.860   8.430  1.00  0.00            
ATOM     77  H33 BCD     1      24.720  20.870   8.440  1.00  0.00            
ATOM     78  H34 BCD     1      23.940  23.840  10.380  1.00  0.00            
ATOM     79  H35 BCD     1      23.420  25.450   8.590  1.00  0.00            
ATOM     80  H36 BCD     1      21.170  23.910   9.220  1.00  0.00            
ATOM     81  H37 BCD     1      22.040  23.230  12.090  1.00  0.00            
ATOM     82  H38 BCD     1      19.660  22.590  12.350  1.00  0.00            
ATOM     83  H39 BCD     1      19.820  24.130  11.870  1.00  0.00            
ATOM     84  H40 BCD     1      19.370  21.910  10.100  1.00  0.00            
ATOM     85  C25 BCD     1      25.410  19.350  14.650  1.00  0.00            
ATOM     86  O21 BCD     1      25.630  20.420  15.550  1.00  0.00            
ATOM     87  C26 BCD     1      26.220  19.500  13.410  1.00  0.00            
ATOM     88  O22 BCD     1      27.570  19.750  13.770  1.00  0.00            
ATOM     89  C27 BCD     1      25.690  20.680  12.570  1.00  0.00            
ATOM     90  O23 BCD     1      26.390  20.740  11.350  1.00  0.00            
ATOM     91  C28 BCD     1      24.230  20.420  12.320  1.00  0.00            
ATOM     92  C29 BCD     1      23.470  20.360  13.640  1.00  0.00            
ATOM     93  O24 BCD     1      24.030  19.270  14.380  1.00  0.00            
ATOM     94  C30 BCD     1      22.020  20.000  13.400  1.00  0.00            
ATOM     95  O25 BCD     1      21.440  19.600  14.590  1.00  0.00            
ATOM     96  H41 BCD     1      25.700  18.370  15.070  1.00  0.00            
ATOM     97  H42 BCD     1      26.030  18.550  12.900  1.00  0.00            
ATOM     98  H43 BCD     1      27.580  19.990  14.700  1.00  0.00            
ATOM     99  H44 BCD     1      25.680  21.610  13.160  1.00  0.00            
ATOM    100  H45 BCD     1      25.890  21.310  10.760  1.00  0.00            
ATOM    101  H46 BCD     1      24.020  19.440  11.850  1.00  0.00            
ATOM    102  H47 BCD     1      23.580  21.330  14.150  1.00  0.00            
ATOM    103  H48 BCD     1      21.490  20.830  12.910  1.00  0.00            
ATOM    104  H49 BCD     1      22.010  19.190  12.650  1.00  0.00            
ATOM    105  H50 BCD     1      21.960  18.850  14.910  1.00  0.00            
ATOM    106  C31 BCD     1      26.560  21.290  19.440  1.00  0.00            
ATOM    107  O26 BCD     1      26.290  22.590  18.990  1.00  0.00            
ATOM    108  C32 BCD     1      27.720  20.750  18.620  1.00  0.00            
ATOM    109  O27 BCD     1      28.890  21.610  18.830  1.00  0.00            
ATOM    110  C33 BCD     1      27.340  20.840  17.160  1.00  0.00            
ATOM    111  C34 BCD     1      26.040  20.060  16.860  1.00  0.00            
ATOM    112  C35 BCD     1      24.880  20.520  17.800  1.00  0.00            
ATOM    113  O28 BCD     1      25.380  20.490  19.090  1.00  0.00            
ATOM    114  C36 BCD     1      23.690  19.620  17.690  1.00  0.00            
ATOM    115  O29 BCD     1      22.590  19.810  18.570  1.00  0.00            
ATOM    116  O30 BCD     1      28.300  20.220  16.320  1.00  0.00            
ATOM    117  H51 BCD     1      26.770  21.200  20.510  1.00  0.00            
ATOM    118  H52 BCD     1      27.880  19.700  18.900  1.00  0.00            
ATOM    119  H53 BCD     1      29.100  21.460  19.750  1.00  0.00            
ATOM    120  H54 BCD     1      27.290  21.890  16.830  1.00  0.00            
ATOM    121  H55 BCD     1      29.140  20.470  16.710  1.00  0.00            
ATOM    122  H56 BCD     1      26.240  18.980  16.870  1.00  0.00            
ATOM    123  H57 BCD     1      24.510  21.540  17.580  1.00  0.00            
ATOM    124  H58 BCD     1      23.250  19.790  16.700  1.00  0.00            
ATOM    125  H59 BCD     1      24.040  18.580  17.700  1.00  0.00            
ATOM    126  H60 BCD     1      22.100  18.980  18.470  1.00  0.00            
ATOM    127  C37 BCD     1      25.400  26.280  20.210  1.00  0.00            
ATOM    128  O31 BCD     1      24.460  26.320  19.120  1.00  0.00            
ATOM    129  C38 BCD     1      26.810  26.100  19.770  1.00  0.00            
ATOM    130  O32 BCD     1      27.210  27.190  18.920  1.00  0.00            
ATOM    131  C39 BCD     1      26.980  24.750  19.070  1.00  0.00            
ATOM    132  O33 BCD     1      28.390  24.520  18.910  1.00  0.00            
ATOM    133  C40 BCD     1      26.420  23.630  19.960  1.00  0.00            
ATOM    134  C41 BCD     1      25.050  23.990  20.580  1.00  0.00            
ATOM    135  O34 BCD     1      25.070  25.310  21.180  1.00  0.00            
ATOM    136  C42 BCD     1      24.750  23.030  21.660  1.00  0.00            
ATOM    137  O35 BCD     1      25.690  23.020  22.770  1.00  0.00            
ATOM    138  H61 BCD     1      25.280  27.220  20.760  1.00  0.00            
ATOM    139  H62 BCD     1      27.490  25.980  20.620  1.00  0.00            
ATOM    140  H63 BCD     1      27.350  28.020  19.380  1.00  0.00            
ATOM    141  H64 BCD     1      26.620  24.790  18.040  1.00  0.00            
ATOM    142  H65 BCD     1      28.490  23.600  18.680  1.00  0.00            
ATOM    143  H66 BCD     1      27.200  23.450  20.720  1.00  0.00            
ATOM    144  H67 BCD     1      24.270  23.910  19.820  1.00  0.00            
ATOM    145  H68 BCD     1      23.730  23.280  21.960  1.00  0.00            
ATOM    146  H69 BCD     1      24.660  22.040  21.190  1.00  0.00            
ATOM    147  H70 BCD     1      25.690  23.920  23.120  1.00  0.00            
ATOM    148  O1  GL4     2      28.980  26.120  13.800  1.00  0.00            
ATOM    149  C1  GL4     2      28.870  25.020  14.360  1.00  0.00            
ATOM    150  C2  GL4     2      27.540  24.590  14.710  1.00  0.00            
ATOM    151  C3  GL4     2      26.370  25.170  14.300  1.00  0.00            
ATOM    152  C4  GL4     2      25.110  24.620  14.740  1.00  0.00            
ATOM    153  C5  GL4     2      23.810  25.100  14.430  1.00  0.00            
ATOM    154  C6  GL4     2      22.470  24.610  14.820  1.00  0.00            
ATOM    155  C7  GL4     2      22.290  23.510  15.680  1.00  0.00            
ATOM    156  C8  GL4     2      20.990  23.040  15.990  1.00  0.00            
ATOM    157  C9  GL4     2      19.900  23.740  15.460  1.00  0.00            
ATOM    158  C10 GL4     2      20.050  24.870  14.640  1.00  0.00            
ATOM    159  C11 GL4     2      21.350  25.310  14.310  1.00  0.00            
ATOM    160  O2  GL4     2      18.880  25.400  14.210  1.00  0.00            
ATOM    161  C12 GL4     2      17.870  24.520  14.710  1.00  0.00            
ATOM    162  O3  GL4     2      18.580  23.470  15.530  1.00  0.00            
ATOM    163  N1  GL4     2      29.980  24.220  14.600  1.00  0.00            
ATOM    164  C13 GL4     2      31.310  24.570  13.850  1.00  0.00            
ATOM    165  C14 GL4     2      32.360  25.130  14.900  1.00  0.00            
ATOM    166  C15 GL4     2      32.600  24.000  15.990  1.00  0.00            
ATOM    167  C16 GL4     2      31.240  23.620  16.700  1.00  0.00            
ATOM    168  C17 GL4     2      30.170  23.210  15.700  1.00  0.00            
ATOM    169  H1  GL4     2      27.450  23.650  15.250  1.00  0.00            
ATOM    170  H2  GL4     2      26.460  26.120  13.770  1.00  0.00            
ATOM    171  H3  GL4     2      25.200  23.800  15.450  1.00  0.00            
ATOM    172  H4  GL4     2      23.750  25.820  13.620  1.00  0.00            
ATOM    173  H5  GL4     2      23.110  22.930  16.090  1.00  0.00            
ATOM    174  H6  GL4     2      20.790  22.270  16.740  1.00  0.00            
ATOM    175  H7  GL4     2      21.490  26.190  13.680  1.00  0.00            
ATOM    176  H8  GL4     2      17.400  24.030  13.860  1.00  0.00            
ATOM    177  H9  GL4     2      17.140  25.110  15.280  1.00  0.00            
ATOM    178  H10 GL4     2      31.130  25.300  13.060  1.00  0.00            
ATOM    179  H11 GL4     2      31.690  23.670  13.360  1.00  0.00            
ATOM    180  H12 GL4     2      31.950  25.990  15.450  1.00  0.00            
ATOM    181  H13 GL4     2      33.330  25.320  14.430  1.00  0.00            
ATOM    182  H14 GL4     2      33.270  24.450  16.740  1.00  0.00            
ATOM    183  H15 GL4     2      32.980  23.050  15.600  1.00  0.00            
ATOM    184  H16 GL4     2      30.880  24.480  17.280  1.00  0.00            
ATOM    185  H17 GL4     2      31.390  22.890  17.500  1.00  0.00            
ATOM    186  H18 GL4     2      30.540  22.270  15.280  1.00  0.00            
ATOM    187  H19 GL4     2      29.230  23.130  16.260  1.00  0.00            
TER
ENDMDL
MODEL        1
ATOM      1  C1  BCD     1      29.810  18.470  15.570  1.00  0.00            
ATOM      2  O1  BCD     1      29.460  19.300  14.460  1.00  0.00            
ATOM      3  C2  BCD     1      31.070  19.110  16.200  1.00  0.00            
ATOM      4  O2  BCD     1      30.630  20.390  16.550  1.00  0.00            
ATOM      5  C3  BCD     1      32.270  19.100  15.160  1.00  0.00            
ATOM      6  O3  BCD     1      33.460  19.690  15.800  1.00  0.00            
ATOM      7  C4  BCD     1      32.490  17.690  14.740  1.00  0.00            
ATOM      8  C5  BCD     1      31.200  17.000  14.250  1.00  0.00            
ATOM      9  O4  BCD     1      30.140  17.140  15.230  1.00  0.00            
ATOM     10  C6  BCD     1      31.420  15.470  14.060  1.00  0.00            
ATOM     11  O5  BCD     1      30.120  14.920  13.800  1.00  0.00            
ATOM     12  H1  BCD     1      28.960  18.420  16.270  1.00  0.00            
ATOM     13  H2  BCD     1      31.290  18.510  17.100  1.00  0.00            
ATOM     14  H3  BCD     1      31.280  20.940  17.010  1.00  0.00            
ATOM     15  H4  BCD     1      31.930  19.670  14.280  1.00  0.00            
ATOM     16  H5  BCD     1      34.300  19.380  15.420  1.00  0.00            
ATOM     17  H6  BCD     1      32.920  17.170  15.610  1.00  0.00            
ATOM     18  H7  BCD     1      30.900  17.430  13.290  1.00  0.00            
ATOM     19  H8  BCD     1      32.140  15.270  13.250  1.00  0.00            
ATOM     20  H9  BCD     1      31.800  14.950  14.950  1.00  0.00            
ATOM     21  H10 BCD     1      29.560  15.380  14.430  1.00  0.00            
ATOM     22  C7  BCD     1      26.380  21.110  12.660  1.00  0.00            
ATOM     23  O6  BCD     1      27.290  21.410  11.640  1.00  0.00            
ATOM     24  C8  BCD     1      26.750  21.760  13.980  1.00  0.00            
ATOM     25  O7  BCD     1      26.660  23.150  13.920  1.00  0.00            
ATOM     26  C9  BCD     1      28.080  21.220  14.390  1.00  0.00            
ATOM     27  O8  BCD     1      28.380  21.580  15.690  1.00  0.00            
ATOM     28  C10 BCD     1      28.110  19.730  14.360  1.00  0.00            
ATOM     29  C11 BCD     1      27.640  19.150  13.030  1.00  0.00            
ATOM     30  O9  BCD     1      26.380  19.690  12.720  1.00  0.00            
ATOM     31  C12 BCD     1      27.610  17.620  13.120  1.00  0.00            
ATOM     32  O10 BCD     1      26.980  17.170  14.360  1.00  0.00            
ATOM     33  H11 BCD     1      25.380  21.440  12.380  1.00  0.00            
ATOM     34  H12 BCD     1      26.020  21.430  14.730  1.00  0.00            
ATOM     35  H13 BCD     1      27.450  23.440  13.460  1.00  0.00            
ATOM     36  H14 BCD     1      28.800  21.610  13.660  1.00  0.00            
ATOM     37  H15 BCD     1      29.270  21.290  15.910  1.00  0.00            
ATOM     38  H16 BCD     1      27.430  19.280  15.100  1.00  0.00            
ATOM     39  H17 BCD     1      28.320  19.420  12.220  1.00  0.00            
ATOM     40  H18 BCD     1      27.020  17.270  12.260  1.00  0.00            
ATOM     41  H19 BCD     1      28.600  17.160  13.060  1.00  0.00            
ATOM     42  H20 BCD     1      26.170  17.640  14.550  1.00  0.00            
ATOM     43  C13 BCD     1      27.740  23.940   8.420  1.00  0.00            
ATOM     44  O11 BCD     1      28.740  23.020   7.920  1.00  0.00            
ATOM     45  C14 BCD     1      28.140  24.570   9.760  1.00  0.00            
ATOM     46  O12 BCD     1      29.410  25.260   9.660  1.00  0.00            
ATOM     47  C15 BCD     1      28.220  23.330  10.680  1.00  0.00            
ATOM     48  O13 BCD     1      28.830  23.720  11.880  1.00  0.00            
ATOM     49  C16 BCD     1      26.950  22.570  10.870  1.00  0.00            
ATOM     50  C17 BCD     1      26.540  22.120   9.460  1.00  0.00            
ATOM     51  O14 BCD     1      26.520  23.210   8.540  1.00  0.00            
ATOM     52  C18 BCD     1      25.180  21.450   9.480  1.00  0.00            
ATOM     53  O15 BCD     1      24.100  22.340   9.830  1.00  0.00            
ATOM     54  H21 BCD     1      27.590  24.670   7.620  1.00  0.00            
ATOM     55  H22 BCD     1      27.330  25.200  10.150  1.00  0.00            
ATOM     56  H23 BCD     1      29.900  25.140  10.480  1.00  0.00            
ATOM     57  H24 BCD     1      28.890  22.560  10.280  1.00  0.00            
ATOM     58  H25 BCD     1      29.510  23.080  12.130  1.00  0.00            
ATOM     59  H26 BCD     1      26.120  23.150  11.290  1.00  0.00            
ATOM     60  H27 BCD     1      27.270  21.410   9.050  1.00  0.00            
ATOM     61  H28 BCD     1      25.040  21.110   8.450  1.00  0.00            
ATOM     62  H29 BCD     1      25.230  20.510  10.050  1.00  0.00            
ATOM     63  H30 BCD     1      23.320  21.820   9.630  1.00  0.00            
ATOM     64  C19 BCD     1      30.930  22.640   4.560  1.00  0.00            
ATOM     65  O16 BCD     1      31.960  22.160   5.280  1.00  0.00            
ATOM     66  C20 BCD     1      30.610  24.100   4.890  1.00  0.00            
ATOM     67  O17 BCD     1      31.830  24.920   4.690  1.00  0.00            
ATOM     68  C21 BCD     1      30.150  24.070   6.340  1.00  0.00            
ATOM     69  O18 BCD     1      29.900  25.320   6.920  1.00  0.00            
ATOM     70  C22 BCD     1      28.970  23.150   6.530  1.00  0.00            
ATOM     71  C23 BCD     1      29.130  21.730   5.990  1.00  0.00            
ATOM     72  O19 BCD     1      29.680  21.940   4.690  1.00  0.00            
ATOM     73  C24 BCD     1      27.810  21.090   5.860  1.00  0.00            
ATOM     74  O20 BCD     1      27.940  19.680   5.590  1.00  0.00            
ATOM     75  H31 BCD     1      31.340  22.580   3.540  1.00  0.00            
ATOM     76  H32 BCD     1      29.800  24.420   4.210  1.00  0.00            
ATOM     77  H33 BCD     1      31.850  25.810   5.060  1.00  0.00            
ATOM     78  H34 BCD     1      30.990  23.600   6.870  1.00  0.00            
ATOM     79  H35 BCD     1      29.870  25.270   7.880  1.00  0.00            
ATOM     80  H36 BCD     1      28.130  23.560   5.960  1.00  0.00            
ATOM     81  H37 BCD     1      29.840  21.140   6.590  1.00  0.00            
ATOM     82  H38 BCD     1      27.110  21.220   6.700  1.00  0.00            
ATOM     83  H39 BCD     1      27.260  21.590   5.060  1.00  0.00            
ATOM     84  H40 BCD     1      28.230  19.670   4.670  1.00  0.00            
ATOM     85  C25 BCD     1      35.360  20.140   5.060  1.00  0.00            
ATOM     86  O21 BCD     1      35.000  19.550   6.310  1.00  0.00            
ATOM     87  C26 BCD     1      35.510  21.680   5.070  1.00  0.00            
ATOM     88  O22 BCD     1      36.590  22.070   6.000  1.00  0.00            
ATOM     89  C27 BCD     1      34.240  22.420   5.420  1.00  0.00            
ATOM     90  O23 BCD     1      34.330  23.890   5.440  1.00  0.00            
ATOM     91  C28 BCD     1      33.120  21.860   4.520  1.00  0.00            
ATOM     92  C29 BCD     1      33.140  20.340   4.360  1.00  0.00            
ATOM     93  O24 BCD     1      34.410  19.930   4.050  1.00  0.00            
ATOM     94  C30 BCD     1      32.140  19.870   3.320  1.00  0.00            
ATOM     95  O25 BCD     1      32.250  20.510   2.110  1.00  0.00            
ATOM     96  H41 BCD     1      36.310  19.700   4.740  1.00  0.00            
ATOM     97  H42 BCD     1      35.940  21.960   4.100  1.00  0.00            
ATOM     98  H43 BCD     1      36.650  23.030   6.090  1.00  0.00            
ATOM     99  H44 BCD     1      34.020  22.140   6.460  1.00  0.00            
ATOM    100  H45 BCD     1      33.410  24.160   5.480  1.00  0.00            
ATOM    101  H46 BCD     1      33.290  22.470   3.620  1.00  0.00            
ATOM    102  H47 BCD     1      32.830  19.790   5.260  1.00  0.00            
ATOM    103  H48 BCD     1      32.220  18.790   3.180  1.00  0.00            
ATOM    104  H49 BCD     1      31.170  20.070   3.780  1.00  0.00            
ATOM    105  H50 BCD     1      33.180  20.510   1.870  1.00  0.00            
ATOM    106  C31 BCD     1      36.180  16.690   8.920  1.00  0.00            
ATOM    107  O26 BCD     1      35.480  17.420   9.920  1.00  0.00            
ATOM    108  C32 BCD     1      37.260  17.490   8.320  1.00  0.00            
ATOM    109  O27 BCD     1      38.340  17.720   9.280  1.00  0.00            
ATOM    110  C33 BCD     1      36.720  18.790   7.700  1.00  0.00            
ATOM    111  C34 BCD     1      35.640  18.330   6.660  1.00  0.00            
ATOM    112  C35 BCD     1      34.610  17.340   7.250  1.00  0.00            
ATOM    113  O28 BCD     1      35.230  16.280   7.960  1.00  0.00            
ATOM    114  C36 BCD     1      33.670  16.610   6.200  1.00  0.00            
ATOM    115  O29 BCD     1      34.480  16.060   5.180  1.00  0.00            
ATOM    116  O30 BCD     1      37.670  19.610   7.020  1.00  0.00            
ATOM    117  H51 BCD     1      36.610  15.750   9.290  1.00  0.00            
ATOM    118  H52 BCD     1      37.800  16.980   7.510  1.00  0.00            
ATOM    119  H53 BCD     1      39.010  18.170   8.750  1.00  0.00            
ATOM    120  H54 BCD     1      36.270  19.450   8.460  1.00  0.00            
ATOM    121  H55 BCD     1      37.190  20.390   6.740  1.00  0.00            
ATOM    122  H56 BCD     1      36.240  17.900   5.850  1.00  0.00            
ATOM    123  H57 BCD     1      33.870  17.860   7.880  1.00  0.00            
ATOM    124  H58 BCD     1      33.060  15.850   6.690  1.00  0.00            
ATOM    125  H59 BCD     1      33.060  17.450   5.850  1.00  0.00            
ATOM    126  H60 BCD     1      33.970  15.430   4.660  1.00  0.00            
ATOM    127  C37 BCD     1      34.700  16.850  13.860  1.00  0.00            
ATOM    128  O31 BCD     1      33.460  17.550  13.670  1.00  0.00            
ATOM    129  C38 BCD     1      35.860  17.860  13.560  1.00  0.00            
ATOM    130  O32 BCD     1      35.780  19.020  14.400  1.00  0.00            
ATOM    131  C39 BCD     1      35.900  18.230  12.080  1.00  0.00            
ATOM    132  O33 BCD     1      37.130  18.850  11.640  1.00  0.00            
ATOM    133  C40 BCD     1      35.740  16.940  11.240  1.00  0.00            
ATOM    134  C41 BCD     1      34.600  15.960  11.630  1.00  0.00            
ATOM    135  O34 BCD     1      34.710  15.730  13.020  1.00  0.00            
ATOM    136  C42 BCD     1      34.530  14.630  10.920  1.00  0.00            
ATOM    137  O35 BCD     1      35.750  13.880  11.090  1.00  0.00            
ATOM    138  H61 BCD     1      34.810  16.490  14.890  1.00  0.00            
ATOM    139  H62 BCD     1      36.870  17.450  13.670  1.00  0.00            
ATOM    140  H63 BCD     1      36.320  19.620  13.880  1.00  0.00            
ATOM    141  H64 BCD     1      35.090  18.930  11.870  1.00  0.00            
ATOM    142  H65 BCD     1      37.240  18.840  10.680  1.00  0.00            
ATOM    143  H66 BCD     1      36.680  16.370  11.310  1.00  0.00            
ATOM    144  H67 BCD     1      33.600  16.380  11.430  1.00  0.00            
ATOM    145  H68 BCD     1      33.650  14.040  11.200  1.00  0.00            
ATOM    146  H69 BCD     1      34.460  14.810   9.840  1.00  0.00            
ATOM    147  H70 BCD     1      36.130  14.270  11.880  1.00  0.00            
ATOM    148  O1  GL4     2      36.050  24.130   8.440  1.00  0.00            
ATOM    149  C1  GL4     2      34.890  24.230   8.680  1.00  0.00            
ATOM    150  C2  GL4     2      33.990  23.040   8.850  1.00  0.00            
ATOM    151  C3  GL4     2      34.380  21.760   9.020  1.00  0.00            
ATOM    152  C4  GL4     2      33.510  20.670   9.360  1.00  0.00            
ATOM    153  C5  GL4     2      32.210  20.460   9.020  1.00  0.00            
ATOM    154  C6  GL4     2      31.300  19.400   9.400  1.00  0.00            
ATOM    155  C7  GL4     2      31.790  18.250  10.110  1.00  0.00            
ATOM    156  C8  GL4     2      30.910  17.190  10.450  1.00  0.00            
ATOM    157  C9  GL4     2      29.610  17.250  10.040  1.00  0.00            
ATOM    158  C10 GL4     2      29.110  18.330   9.350  1.00  0.00            
ATOM    159  C11 GL4     2      29.900  19.430   9.060  1.00  0.00            
ATOM    160  O2  GL4     2      27.810  18.240   9.080  1.00  0.00            
ATOM    161  C12 GL4     2      27.360  16.950   9.500  1.00  0.00            
ATOM    162  O3  GL4     2      28.530  16.340  10.100  1.00  0.00            
ATOM    163  N1  GL4     2      34.380  25.520   8.960  1.00  0.00            
ATOM    164  C13 GL4     2      35.300  26.610   9.340  1.00  0.00            
ATOM    165  C14 GL4     2      35.130  27.850   8.380  1.00  0.00            
ATOM    166  C15 GL4     2      33.660  28.330   8.110  1.00  0.00            
ATOM    167  C16 GL4     2      32.800  27.070   7.840  1.00  0.00            
ATOM    168  C17 GL4     2      32.950  25.900   8.820  1.00  0.00            
ATOM    169  H1  GL4     2      32.950  23.280   9.070  1.00  0.00            
ATOM    170  H2  GL4     2      35.440  21.530   8.930  1.00  0.00            
ATOM    171  H3  GL4     2      33.970  19.860   9.910  1.00  0.00            
ATOM    172  H4  GL4     2      31.840  21.160   8.270  1.00  0.00            
ATOM    173  H5  GL4     2      32.860  18.220  10.290  1.00  0.00            
ATOM    174  H6  GL4     2      31.360  16.290  10.870  1.00  0.00            
ATOM    175  H7  GL4     2      29.460  20.250   8.490  1.00  0.00            
ATOM    176  H8  GL4     2      27.040  16.470   8.570  1.00  0.00            
ATOM    177  H9  GL4     2      26.580  17.120  10.240  1.00  0.00            
ATOM    178  H10 GL4     2      36.340  26.250   9.350  1.00  0.00            
ATOM    179  H11 GL4     2      35.080  26.930  10.370  1.00  0.00            
ATOM    180  H12 GL4     2      35.530  27.510   7.420  1.00  0.00            
ATOM    181  H13 GL4     2      35.710  28.690   8.790  1.00  0.00            
ATOM    182  H14 GL4     2      33.490  28.990   7.240  1.00  0.00            
ATOM    183  H15 GL4     2      33.230  28.810   9.000  1.00  0.00            
ATOM    184  H16 GL4     2      32.930  26.710   6.810  1.00  0.00            
ATOM    185  H17 GL4     2      31.790  27.480   7.860  1.00  0.00            
ATOM    186  H18 GL4     2      32.650  26.170   9.840  1.00  0.00            
ATOM    187  H19 GL4     2      32.280  25.100   8.510  1.00  0.00            
TER
ENDMDL
MODEL        1
ATOM      1  C1  BCD     1      16.870  23.860  10.960  1.00  0.00            
ATOM      2  O1  BCD     1      16.040  23.230  11.860  1.00  0.00            
ATOM      3  C2  BCD     1      18.250  23.260  11.120  1.00  0.00            
ATOM      4  O2  BCD     1      18.230  21.800  11.020  1.00  0.00            
ATOM      5  C3  BCD     1      18.870  23.630  12.450  1.00  0.00            
ATOM      6  O3  BCD     1      20.210  23.210  12.520  1.00  0.00            
ATOM      7  C4  BCD     1      18.670  25.160  12.820  1.00  0.00            
ATOM      8  C5  BCD     1      17.230  25.670  12.550  1.00  0.00            
ATOM      9  O4  BCD     1      16.850  25.280  11.190  1.00  0.00            
ATOM     10  C6  BCD     1      17.060  27.200  12.630  1.00  0.00            
ATOM     11  O5  BCD     1      18.090  27.860  11.810  1.00  0.00            
ATOM     12  H1  BCD     1      16.440  23.780   9.960  1.00  0.00            
ATOM     13  H2  BCD     1      18.900  23.680  10.340  1.00  0.00            
ATOM     14  H3  BCD     1      18.980  21.460  11.510  1.00  0.00            
ATOM     15  H4  BCD     1      18.390  23.070  13.280  1.00  0.00            
ATOM     16  H5  BCD     1      20.630  23.580  13.300  1.00  0.00            
ATOM     17  H6  BCD     1      19.400  25.670  12.180  1.00  0.00            
ATOM     18  H7  BCD     1      16.470  25.170  13.170  1.00  0.00            
ATOM     19  H8  BCD     1      16.070  27.490  12.250  1.00  0.00            
ATOM     20  H9  BCD     1      17.150  27.590  13.650  1.00  0.00            
ATOM     21  H10 BCD     1      18.180  28.770  12.110  1.00  0.00            
ATOM     22  C7  BCD     1      12.440  21.380  12.070  1.00  0.00            
ATOM     23  O6  BCD     1      12.290  21.970  13.420  1.00  0.00            
ATOM     24  C8  BCD     1      13.650  20.470  11.980  1.00  0.00            
ATOM     25  O7  BCD     1      13.520  19.330  12.900  1.00  0.00            
ATOM     26  C9  BCD     1      14.950  21.240  12.190  1.00  0.00            
ATOM     27  O8  BCD     1      16.090  20.480  11.920  1.00  0.00            
ATOM     28  C10 BCD     1      14.950  22.520  11.380  1.00  0.00            
ATOM     29  C11 BCD     1      13.590  23.270  11.370  1.00  0.00            
ATOM     30  O9  BCD     1      12.560  22.360  11.140  1.00  0.00            
ATOM     31  C12 BCD     1      13.520  24.560  10.490  1.00  0.00            
ATOM     32  O10 BCD     1      13.850  24.140   9.230  1.00  0.00            
ATOM     33  H11 BCD     1      11.640  20.660  11.910  1.00  0.00            
ATOM     34  H12 BCD     1      13.660  20.150  10.930  1.00  0.00            
ATOM     35  H13 BCD     1      14.040  18.580  12.590  1.00  0.00            
ATOM     36  H14 BCD     1      14.980  21.500  13.260  1.00  0.00            
ATOM     37  H15 BCD     1      16.880  21.010  11.740  1.00  0.00            
ATOM     38  H16 BCD     1      15.180  22.150  10.370  1.00  0.00            
ATOM     39  H17 BCD     1      13.390  23.700  12.360  1.00  0.00            
ATOM     40  H18 BCD     1      12.510  24.960  10.600  1.00  0.00            
ATOM     41  H19 BCD     1      14.270  25.260  10.870  1.00  0.00            
ATOM     42  H20 BCD     1      13.020  23.930   8.790  1.00  0.00            
ATOM     43  C13 BCD     1      10.230  22.360  16.810  1.00  0.00            
ATOM     44  O11 BCD     1      11.120  23.360  17.230  1.00  0.00            
ATOM     45  C14 BCD     1      10.820  21.040  16.600  1.00  0.00            
ATOM     46  O12 BCD     1      11.190  20.490  17.880  1.00  0.00            
ATOM     47  C15 BCD     1      11.820  20.890  15.490  1.00  0.00            
ATOM     48  O13 BCD     1      12.100  19.470  15.160  1.00  0.00            
ATOM     49  C16 BCD     1      11.250  21.530  14.260  1.00  0.00            
ATOM     50  C17 BCD     1      10.560  22.890  14.480  1.00  0.00            
ATOM     51  O14 BCD     1       9.640  22.740  15.590  1.00  0.00            
ATOM     52  C18 BCD     1       9.740  23.370  13.360  1.00  0.00            
ATOM     53  O15 BCD     1       9.090  22.310  12.700  1.00  0.00            
ATOM     54  H21 BCD     1       9.480  22.290  17.600  1.00  0.00            
ATOM     55  H22 BCD     1       9.970  20.490  16.190  1.00  0.00            
ATOM     56  H23 BCD     1      10.910  19.580  17.880  1.00  0.00            
ATOM     57  H24 BCD     1      12.740  21.400  15.830  1.00  0.00            
ATOM     58  H25 BCD     1      12.790  19.320  14.510  1.00  0.00            
ATOM     59  H26 BCD     1      10.570  20.840  13.750  1.00  0.00            
ATOM     60  H27 BCD     1      11.330  23.590  14.820  1.00  0.00            
ATOM     61  H28 BCD     1       9.020  24.140  13.660  1.00  0.00            
ATOM     62  H29 BCD     1      10.360  23.840  12.580  1.00  0.00            
ATOM     63  H30 BCD     1       8.230  22.670  12.480  1.00  0.00            
ATOM     64  C19 BCD     1      10.940  26.120  20.140  1.00  0.00            
ATOM     65  O16 BCD     1      12.410  26.060  20.300  1.00  0.00            
ATOM     66  C20 BCD     1      10.300  24.820  20.480  1.00  0.00            
ATOM     67  O17 BCD     1      10.510  24.510  21.840  1.00  0.00            
ATOM     68  C21 BCD     1      10.890  23.850  19.500  1.00  0.00            
ATOM     69  O18 BCD     1      10.430  22.500  19.870  1.00  0.00            
ATOM     70  C22 BCD     1      10.520  24.290  18.070  1.00  0.00            
ATOM     71  C23 BCD     1      10.970  25.710  17.770  1.00  0.00            
ATOM     72  O19 BCD     1      10.590  26.540  18.840  1.00  0.00            
ATOM     73  C24 BCD     1      10.390  26.190  16.470  1.00  0.00            
ATOM     74  O20 BCD     1       8.920  26.110  16.550  1.00  0.00            
ATOM     75  H31 BCD     1      10.570  26.870  20.840  1.00  0.00            
ATOM     76  H32 BCD     1       9.250  24.990  20.190  1.00  0.00            
ATOM     77  H33 BCD     1      10.080  23.670  22.020  1.00  0.00            
ATOM     78  H34 BCD     1      11.980  23.870  19.610  1.00  0.00            
ATOM     79  H35 BCD     1      10.870  21.820  19.350  1.00  0.00            
ATOM     80  H36 BCD     1       9.420  24.240  18.010  1.00  0.00            
ATOM     81  H37 BCD     1      12.070  25.700  17.730  1.00  0.00            
ATOM     82  H38 BCD     1      10.690  27.230  16.300  1.00  0.00            
ATOM     83  H39 BCD     1      10.890  25.580  15.710  1.00  0.00            
ATOM     84  H40 BCD     1       8.600  26.800  17.140  1.00  0.00            
ATOM     85  C25 BCD     1      15.560  27.940  22.160  1.00  0.00            
ATOM     86  O21 BCD     1      16.320  26.920  21.520  1.00  0.00            
ATOM     87  C26 BCD     1      14.490  27.270  23.050  1.00  0.00            
ATOM     88  O22 BCD     1      15.160  26.610  24.180  1.00  0.00            
ATOM     89  C27 BCD     1      13.560  26.430  22.280  1.00  0.00            
ATOM     90  O23 BCD     1      12.530  25.900  23.150  1.00  0.00            
ATOM     91  C28 BCD     1      12.940  27.120  21.120  1.00  0.00            
ATOM     92  C29 BCD     1      14.000  27.830  20.290  1.00  0.00            
ATOM     93  O24 BCD     1      14.810  28.580  21.110  1.00  0.00            
ATOM     94  C30 BCD     1      13.470  28.690  19.150  1.00  0.00            
ATOM     95  O25 BCD     1      12.570  29.740  19.510  1.00  0.00            
ATOM     96  H41 BCD     1      16.150  28.660  22.740  1.00  0.00            
ATOM     97  H42 BCD     1      13.870  28.020  23.550  1.00  0.00            
ATOM     98  H43 BCD     1      15.360  25.690  23.970  1.00  0.00            
ATOM     99  H44 BCD     1      14.140  25.600  21.860  1.00  0.00            
ATOM    100  H45 BCD     1      12.020  25.360  22.540  1.00  0.00            
ATOM    101  H46 BCD     1      12.190  27.840  21.460  1.00  0.00            
ATOM    102  H47 BCD     1      14.670  27.140  19.770  1.00  0.00            
ATOM    103  H48 BCD     1      14.320  29.070  18.580  1.00  0.00            
ATOM    104  H49 BCD     1      12.890  27.980  18.560  1.00  0.00            
ATOM    105  H50 BCD     1      11.950  29.730  18.780  1.00  0.00            
ATOM    106  C31 BCD     1      20.110  26.730  19.660  1.00  0.00            
ATOM    107  O26 BCD     1      19.430  26.450  18.450  1.00  0.00            
ATOM    108  C32 BCD     1      19.840  25.690  20.680  1.00  0.00            
ATOM    109  O27 BCD     1      20.430  24.480  20.200  1.00  0.00            
ATOM    110  C33 BCD     1      18.310  25.690  21.000  1.00  0.00            
ATOM    111  C34 BCD     1      17.750  27.000  21.420  1.00  0.00            
ATOM    112  C35 BCD     1      18.220  28.130  20.480  1.00  0.00            
ATOM    113  O28 BCD     1      19.610  27.950  20.030  1.00  0.00            
ATOM    114  C36 BCD     1      18.270  29.490  21.150  1.00  0.00            
ATOM    115  O29 BCD     1      19.100  29.510  22.370  1.00  0.00            
ATOM    116  O30 BCD     1      18.070  24.660  21.960  1.00  0.00            
ATOM    117  H51 BCD     1      21.170  26.890  19.450  1.00  0.00            
ATOM    118  H52 BCD     1      20.350  25.930  21.620  1.00  0.00            
ATOM    119  H53 BCD     1      20.070  23.710  20.650  1.00  0.00            
ATOM    120  H54 BCD     1      17.780  25.480  20.060  1.00  0.00            
ATOM    121  H55 BCD     1      17.910  23.830  21.510  1.00  0.00            
ATOM    122  H56 BCD     1      18.010  27.140  22.480  1.00  0.00            
ATOM    123  H57 BCD     1      17.550  28.300  19.630  1.00  0.00            
ATOM    124  H58 BCD     1      18.580  30.230  20.400  1.00  0.00            
ATOM    125  H59 BCD     1      17.240  29.790  21.370  1.00  0.00            
ATOM    126  H60 BCD     1      19.540  30.360  22.410  1.00  0.00            
ATOM    127  C37 BCD     1      20.200  25.940  14.450  1.00  0.00            
ATOM    128  O31 BCD     1      18.900  25.340  14.170  1.00  0.00            
ATOM    129  C38 BCD     1      21.020  25.130  15.490  1.00  0.00            
ATOM    130  O32 BCD     1      21.140  23.770  14.980  1.00  0.00            
ATOM    131  C39 BCD     1      20.300  25.110  16.810  1.00  0.00            
ATOM    132  O33 BCD     1      21.130  24.380  17.690  1.00  0.00            
ATOM    133  C40 BCD     1      20.100  26.560  17.240  1.00  0.00            
ATOM    134  C41 BCD     1      19.300  27.330  16.180  1.00  0.00            
ATOM    135  O34 BCD     1      20.000  27.280  14.940  1.00  0.00            
ATOM    136  C42 BCD     1      19.110  28.810  16.440  1.00  0.00            
ATOM    137  O35 BCD     1      17.940  29.270  15.840  1.00  0.00            
ATOM    138  H61 BCD     1      20.730  26.090  13.500  1.00  0.00            
ATOM    139  H62 BCD     1      22.010  25.600  15.580  1.00  0.00            
ATOM    140  H63 BCD     1      21.640  23.320  15.660  1.00  0.00            
ATOM    141  H64 BCD     1      19.310  24.640  16.810  1.00  0.00            
ATOM    142  H65 BCD     1      20.800  24.460  18.590  1.00  0.00            
ATOM    143  H66 BCD     1      21.110  26.990  17.310  1.00  0.00            
ATOM    144  H67 BCD     1      18.300  26.880  16.140  1.00  0.00            
ATOM    145  H68 BCD     1      19.030  28.960  17.530  1.00  0.00            
ATOM    146  H69 BCD     1      20.050  29.250  16.090  1.00  0.00            
ATOM    147  H70 BCD     1      17.980  29.510  14.910  1.00  0.00            
ATOM    148  O1  GL4     2      17.350  19.790  18.760  1.00  0.00            
ATOM    149  C1  GL4     2      16.470  19.680  18.020  1.00  0.00            
ATOM    150  C2  GL4     2      15.900  20.930  17.450  1.00  0.00            
ATOM    151  C3  GL4     2      16.160  22.250  17.780  1.00  0.00            
ATOM    152  C4  GL4     2      15.470  23.310  17.110  1.00  0.00            
ATOM    153  C5  GL4     2      15.870  24.620  16.890  1.00  0.00            
ATOM    154  C6  GL4     2      15.080  25.580  16.090  1.00  0.00            
ATOM    155  C7  GL4     2      15.260  26.980  16.420  1.00  0.00            
ATOM    156  C8  GL4     2      14.690  27.970  15.610  1.00  0.00            
ATOM    157  C9  GL4     2      13.930  27.600  14.480  1.00  0.00            
ATOM    158  C10 GL4     2      13.650  26.260  14.310  1.00  0.00            
ATOM    159  C11 GL4     2      14.240  25.230  15.030  1.00  0.00            
ATOM    160  O2  GL4     2      13.070  26.090  13.160  1.00  0.00            
ATOM    161  C12 GL4     2      12.750  27.380  12.600  1.00  0.00            
ATOM    162  O3  GL4     2      13.490  28.350  13.420  1.00  0.00            
ATOM    163  N1  GL4     2      16.060  18.440  17.660  1.00  0.00            
ATOM    164  C13 GL4     2      14.720  18.170  17.030  1.00  0.00            
ATOM    165  C14 GL4     2      14.020  16.980  17.520  1.00  0.00            
ATOM    166  C15 GL4     2      15.060  15.800  17.790  1.00  0.00            
ATOM    167  C16 GL4     2      16.300  16.210  18.650  1.00  0.00            
ATOM    168  C17 GL4     2      17.010  17.410  17.970  1.00  0.00            
ATOM    169  H1  GL4     2      15.000  20.800  16.860  1.00  0.00            
ATOM    170  H2  GL4     2      17.040  22.490  18.380  1.00  0.00            
ATOM    171  H3  GL4     2      14.580  22.950  16.610  1.00  0.00            
ATOM    172  H4  GL4     2      16.700  24.980  17.490  1.00  0.00            
ATOM    173  H5  GL4     2      15.870  27.240  17.280  1.00  0.00            
ATOM    174  H6  GL4     2      15.020  28.970  15.870  1.00  0.00            
ATOM    175  H7  GL4     2      14.130  24.160  14.850  1.00  0.00            
ATOM    176  H8  GL4     2      11.680  27.550  12.740  1.00  0.00            
ATOM    177  H9  GL4     2      12.920  27.450  11.520  1.00  0.00            
ATOM    178  H10 GL4     2      14.950  18.060  15.970  1.00  0.00            
ATOM    179  H11 GL4     2      14.010  18.990  17.210  1.00  0.00            
ATOM    180  H12 GL4     2      13.210  16.770  16.810  1.00  0.00            
ATOM    181  H13 GL4     2      13.590  17.320  18.470  1.00  0.00            
ATOM    182  H14 GL4     2      15.350  15.280  16.870  1.00  0.00            
ATOM    183  H15 GL4     2      14.490  15.040  18.330  1.00  0.00            
ATOM    184  H16 GL4     2      17.040  15.410  18.710  1.00  0.00            
ATOM    185  H17 GL4     2      15.940  16.600  19.610  1.00  0.00            
ATOM    186  H18 GL4     2      17.860  17.710  18.590  1.00  0.00            
ATOM    187  H19 GL4     2      17.450  17.100  17.010  1.00  0.00            
TER
ENDMDL
MODEL        1
ATOM      1  C1  BCD     1      19.030  30.010  14.860  1.00  0.00            
ATOM      2  O1  BCD     1      19.130  28.760  14.080  1.00  0.00            
ATOM      3  C2  BCD     1      20.400  30.600  15.260  1.00  0.00            
ATOM      4  O2  BCD     1      21.120  30.880  14.070  1.00  0.00            
ATOM      5  C3  BCD     1      21.200  29.640  16.140  1.00  0.00            
ATOM      6  O3  BCD     1      22.490  30.140  16.540  1.00  0.00            
ATOM      7  C4  BCD     1      20.350  29.220  17.330  1.00  0.00            
ATOM      8  C5  BCD     1      18.920  28.760  16.870  1.00  0.00            
ATOM      9  O4  BCD     1      18.400  29.870  16.120  1.00  0.00            
ATOM     10  C6  BCD     1      17.970  28.480  18.030  1.00  0.00            
ATOM     11  O5  BCD     1      17.900  29.570  18.950  1.00  0.00            
ATOM     12  H1  BCD     1      18.390  30.680  14.280  1.00  0.00            
ATOM     13  H2  BCD     1      20.230  31.470  15.900  1.00  0.00            
ATOM     14  H3  BCD     1      21.060  30.050  13.590  1.00  0.00            
ATOM     15  H4  BCD     1      21.400  28.760  15.520  1.00  0.00            
ATOM     16  H5  BCD     1      23.030  30.100  15.740  1.00  0.00            
ATOM     17  H6  BCD     1      20.340  30.030  18.070  1.00  0.00            
ATOM     18  H7  BCD     1      19.010  27.870  16.230  1.00  0.00            
ATOM     19  H8  BCD     1      16.980  28.320  17.590  1.00  0.00            
ATOM     20  H9  BCD     1      18.370  27.600  18.550  1.00  0.00            
ATOM     21  H10 BCD     1      18.200  29.330  19.830  1.00  0.00            
ATOM     22  C7  BCD     1      18.890  27.450  10.060  1.00  0.00            
ATOM     23  O6  BCD     1      18.850  26.070  10.600  1.00  0.00            
ATOM     24  C8  BCD     1      20.170  28.010  10.540  1.00  0.00            
ATOM     25  O7  BCD     1      21.300  27.340   9.990  1.00  0.00            
ATOM     26  C9  BCD     1      20.280  28.100  12.070  1.00  0.00            
ATOM     27  O8  BCD     1      21.470  28.740  12.460  1.00  0.00            
ATOM     28  C10 BCD     1      19.080  28.910  12.670  1.00  0.00            
ATOM     29  C11 BCD     1      17.780  28.300  12.130  1.00  0.00            
ATOM     30  O9  BCD     1      17.820  28.170  10.680  1.00  0.00            
ATOM     31  C12 BCD     1      16.570  29.100  12.540  1.00  0.00            
ATOM     32  O10 BCD     1      16.550  30.360  11.980  1.00  0.00            
ATOM     33  H11 BCD     1      18.720  27.500   8.980  1.00  0.00            
ATOM     34  H12 BCD     1      20.120  29.060  10.220  1.00  0.00            
ATOM     35  H13 BCD     1      21.740  27.850   9.300  1.00  0.00            
ATOM     36  H14 BCD     1      20.290  27.110  12.550  1.00  0.00            
ATOM     37  H15 BCD     1      22.180  28.140  12.220  1.00  0.00            
ATOM     38  H16 BCD     1      19.040  29.900  12.190  1.00  0.00            
ATOM     39  H17 BCD     1      17.590  27.370  12.680  1.00  0.00            
ATOM     40  H18 BCD     1      15.700  28.520  12.200  1.00  0.00            
ATOM     41  H19 BCD     1      16.500  29.150  13.630  1.00  0.00            
ATOM     42  H20 BCD     1      15.930  30.960  12.400  1.00  0.00            
ATOM     43  C13 BCD     1      17.940  21.990   9.800  1.00  0.00            
ATOM     44  O11 BCD     1      18.610  21.580  11.040  1.00  0.00            
ATOM     45  C14 BCD     1      18.930  22.830   8.900  1.00  0.00            
ATOM     46  O12 BCD     1      19.930  21.990   8.300  1.00  0.00            
ATOM     47  C15 BCD     1      19.470  24.090   9.520  1.00  0.00            
ATOM     48  O13 BCD     1      20.350  24.820   8.700  1.00  0.00            
ATOM     49  C16 BCD     1      18.290  24.990   9.780  1.00  0.00            
ATOM     50  C17 BCD     1      17.200  24.270  10.610  1.00  0.00            
ATOM     51  O14 BCD     1      16.910  22.950  10.130  1.00  0.00            
ATOM     52  C18 BCD     1      15.830  25.050  10.540  1.00  0.00            
ATOM     53  O15 BCD     1      15.320  25.080   9.200  1.00  0.00            
ATOM     54  H21 BCD     1      17.580  21.090   9.270  1.00  0.00            
ATOM     55  H22 BCD     1      18.300  23.180   8.070  1.00  0.00            
ATOM     56  H23 BCD     1      20.660  21.840   8.910  1.00  0.00            
ATOM     57  H24 BCD     1      19.890  23.720  10.470  1.00  0.00            
ATOM     58  H25 BCD     1      20.710  25.520   9.250  1.00  0.00            
ATOM     59  H26 BCD     1      17.990  25.370   8.800  1.00  0.00            
ATOM     60  H27 BCD     1      17.450  24.070  11.650  1.00  0.00            
ATOM     61  H28 BCD     1      15.190  24.580  11.300  1.00  0.00            
ATOM     62  H29 BCD     1      16.050  26.100  10.770  1.00  0.00            
ATOM     63  H30 BCD     1      15.840  25.750   8.740  1.00  0.00            
ATOM     64  C19 BCD     1      21.210  18.820  12.640  1.00  0.00            
ATOM     65  O16 BCD     1      21.050  19.380  13.990  1.00  0.00            
ATOM     66  C20 BCD     1      21.820  19.760  11.680  1.00  0.00            
ATOM     67  O17 BCD     1      23.130  20.050  12.120  1.00  0.00            
ATOM     68  C21 BCD     1      20.950  20.970  11.380  1.00  0.00            
ATOM     69  O18 BCD     1      21.650  21.890  10.500  1.00  0.00            
ATOM     70  C22 BCD     1      19.520  20.490  10.910  1.00  0.00            
ATOM     71  C23 BCD     1      18.960  19.440  11.830  1.00  0.00            
ATOM     72  O19 BCD     1      19.970  18.390  12.070  1.00  0.00            
ATOM     73  C24 BCD     1      17.700  18.870  11.290  1.00  0.00            
ATOM     74  O20 BCD     1      17.760  18.420   9.940  1.00  0.00            
ATOM     75  H31 BCD     1      21.810  17.930  12.850  1.00  0.00            
ATOM     76  H32 BCD     1      21.910  19.070  10.830  1.00  0.00            
ATOM     77  H33 BCD     1      23.480  20.410  11.300  1.00  0.00            
ATOM     78  H34 BCD     1      20.910  21.500  12.340  1.00  0.00            
ATOM     79  H35 BCD     1      22.240  22.420  11.030  1.00  0.00            
ATOM     80  H36 BCD     1      19.630  20.110   9.880  1.00  0.00            
ATOM     81  H37 BCD     1      18.760  19.870  12.820  1.00  0.00            
ATOM     82  H38 BCD     1      17.420  18.020  11.930  1.00  0.00            
ATOM     83  H39 BCD     1      16.900  19.600  11.510  1.00  0.00            
ATOM     84  H40 BCD     1      17.280  17.600   9.800  1.00  0.00            
ATOM     85  C25 BCD     1      22.010  19.000  17.870  1.00  0.00            
ATOM     86  O21 BCD     1      21.940  20.440  18.120  1.00  0.00            
ATOM     87  C26 BCD     1      23.170  18.700  16.910  1.00  0.00            
ATOM     88  O22 BCD     1      24.430  19.180  17.440  1.00  0.00            
ATOM     89  C27 BCD     1      22.780  19.260  15.510  1.00  0.00            
ATOM     90  O23 BCD     1      23.720  18.880  14.460  1.00  0.00            
ATOM     91  C28 BCD     1      21.450  18.610  15.120  1.00  0.00            
ATOM     92  C29 BCD     1      20.420  18.970  16.160  1.00  0.00            
ATOM     93  O24 BCD     1      20.810  18.400  17.400  1.00  0.00            
ATOM     94  C30 BCD     1      19.010  18.470  15.660  1.00  0.00            
ATOM     95  O25 BCD     1      18.120  18.550  16.710  1.00  0.00            
ATOM     96  H41 BCD     1      22.230  18.400  18.770  1.00  0.00            
ATOM     97  H42 BCD     1      23.200  17.610  16.780  1.00  0.00            
ATOM     98  H43 BCD     1      24.750  18.610  18.140  1.00  0.00            
ATOM     99  H44 BCD     1      22.640  20.350  15.500  1.00  0.00            
ATOM    100  H45 BCD     1      23.460  19.170  13.580  1.00  0.00            
ATOM    101  H46 BCD     1      21.370  17.540  14.910  1.00  0.00            
ATOM    102  H47 BCD     1      20.300  20.060  16.210  1.00  0.00            
ATOM    103  H48 BCD     1      18.660  19.170  14.890  1.00  0.00            
ATOM    104  H49 BCD     1      18.920  17.470  15.210  1.00  0.00            
ATOM    105  H50 BCD     1      18.570  18.300  17.520  1.00  0.00            
ATOM    106  C31 BCD     1      21.090  23.330  20.990  1.00  0.00            
ATOM    107  O26 BCD     1      21.110  24.240  19.880  1.00  0.00            
ATOM    108  C32 BCD     1      22.480  22.680  21.070  1.00  0.00            
ATOM    109  O27 BCD     1      23.400  23.720  21.390  1.00  0.00            
ATOM    110  C33 BCD     1      22.750  21.950  19.740  1.00  0.00            
ATOM    111  C34 BCD     1      21.630  20.870  19.430  1.00  0.00            
ATOM    112  C35 BCD     1      20.280  21.440  19.550  1.00  0.00            
ATOM    113  O28 BCD     1      20.190  22.250  20.750  1.00  0.00            
ATOM    114  C36 BCD     1      19.060  20.420  19.550  1.00  0.00            
ATOM    115  O29 BCD     1      19.060  19.580  20.650  1.00  0.00            
ATOM    116  O30 BCD     1      24.020  21.370  19.750  1.00  0.00            
ATOM    117  H51 BCD     1      20.920  23.800  21.960  1.00  0.00            
ATOM    118  H52 BCD     1      22.470  21.930  21.870  1.00  0.00            
ATOM    119  H53 BCD     1      23.510  24.250  20.600  1.00  0.00            
ATOM    120  H54 BCD     1      22.680  22.620  18.870  1.00  0.00            
ATOM    121  H55 BCD     1      24.500  21.400  18.910  1.00  0.00            
ATOM    122  H56 BCD     1      21.730  20.060  20.170  1.00  0.00            
ATOM    123  H57 BCD     1      20.080  22.150  18.730  1.00  0.00            
ATOM    124  H58 BCD     1      18.130  21.010  19.460  1.00  0.00            
ATOM    125  H59 BCD     1      19.130  19.710  18.720  1.00  0.00            
ATOM    126  H60 BCD     1      18.600  20.090  21.310  1.00  0.00            
ATOM    127  C37 BCD     1      21.470  28.370  19.280  1.00  0.00            
ATOM    128  O31 BCD     1      21.110  28.180  17.910  1.00  0.00            
ATOM    129  C38 BCD     1      22.810  27.650  19.400  1.00  0.00            
ATOM    130  O32 BCD     1      23.690  28.420  18.530  1.00  0.00            
ATOM    131  C39 BCD     1      22.590  26.160  19.120  1.00  0.00            
ATOM    132  O33 BCD     1      23.830  25.510  19.220  1.00  0.00            
ATOM    133  C40 BCD     1      21.430  25.620  20.110  1.00  0.00            
ATOM    134  C41 BCD     1      20.180  26.480  19.990  1.00  0.00            
ATOM    135  O34 BCD     1      20.550  27.790  20.180  1.00  0.00            
ATOM    136  C42 BCD     1      19.040  26.190  20.960  1.00  0.00            
ATOM    137  O35 BCD     1      19.530  26.130  22.270  1.00  0.00            
ATOM    138  H61 BCD     1      21.570  29.440  19.510  1.00  0.00            
ATOM    139  H62 BCD     1      23.210  27.830  20.410  1.00  0.00            
ATOM    140  H63 BCD     1      23.150  28.700  17.790  1.00  0.00            
ATOM    141  H64 BCD     1      22.160  25.980  18.120  1.00  0.00            
ATOM    142  H65 BCD     1      24.490  25.920  18.650  1.00  0.00            
ATOM    143  H66 BCD     1      21.740  25.750  21.150  1.00  0.00            
ATOM    144  H67 BCD     1      19.760  26.270  18.990  1.00  0.00            
ATOM    145  H68 BCD     1      18.180  26.840  20.770  1.00  0.00            
ATOM    146  H69 BCD     1      18.580  25.200  20.810  1.00  0.00            
ATOM    147  H70 BCD     1      18.970  26.560  22.910  1.00  0.00            
ATOM    148  O1  GL4     2      26.190  22.800  12.840  1.00  0.00            
ATOM    149  C1  GL4     2      26.260  23.340  13.930  1.00  0.00            
ATOM    150  C2  GL4     2      25.100  23.340  14.870  1.00  0.00            
ATOM    151  C3  GL4     2      23.850  22.760  14.750  1.00  0.00            
ATOM    152  C4  GL4     2      22.710  23.090  15.530  1.00  0.00            
ATOM    153  C5  GL4     2      21.520  22.720  14.990  1.00  0.00            
ATOM    154  C6  GL4     2      20.170  23.170  15.330  1.00  0.00            
ATOM    155  C7  GL4     2      19.980  23.840  16.600  1.00  0.00            
ATOM    156  C8  GL4     2      18.700  24.310  16.980  1.00  0.00            
ATOM    157  C9  GL4     2      17.650  24.120  16.080  1.00  0.00            
ATOM    158  C10 GL4     2      17.800  23.360  14.900  1.00  0.00            
ATOM    159  C11 GL4     2      19.030  22.890  14.530  1.00  0.00            
ATOM    160  O2  GL4     2      16.600  23.220  14.320  1.00  0.00            
ATOM    161  C12 GL4     2      15.640  23.960  15.060  1.00  0.00            
ATOM    162  O3  GL4     2      16.370  24.540  16.140  1.00  0.00            
ATOM    163  N1  GL4     2      27.500  23.930  14.280  1.00  0.00            
ATOM    164  C13 GL4     2      28.660  23.900  13.320  1.00  0.00            
ATOM    165  C14 GL4     2      29.270  25.350  13.200  1.00  0.00            
ATOM    166  C15 GL4     2      29.650  25.950  14.610  1.00  0.00            
ATOM    167  C16 GL4     2      28.420  25.920  15.490  1.00  0.00            
ATOM    168  C17 GL4     2      27.890  24.530  15.600  1.00  0.00            
ATOM    169  H1  GL4     2      25.260  24.070  15.660  1.00  0.00            
ATOM    170  H2  GL4     2      23.690  22.170  13.840  1.00  0.00            
ATOM    171  H3  GL4     2      22.850  23.680  16.440  1.00  0.00            
ATOM    172  H4  GL4     2      21.460  22.160  14.060  1.00  0.00            
ATOM    173  H5  GL4     2      20.800  24.060  17.280  1.00  0.00            
ATOM    174  H6  GL4     2      18.420  24.760  17.930  1.00  0.00            
ATOM    175  H7  GL4     2      19.090  22.320  13.600  1.00  0.00            
ATOM    176  H8  GL4     2      14.780  23.340  15.320  1.00  0.00            
ATOM    177  H9  GL4     2      15.350  24.840  14.470  1.00  0.00            
ATOM    178  H10 GL4     2      28.370  23.500  12.330  1.00  0.00            
ATOM    179  H11 GL4     2      29.460  23.290  13.750  1.00  0.00            
ATOM    180  H12 GL4     2      28.500  26.070  12.910  1.00  0.00            
ATOM    181  H13 GL4     2      30.050  25.270  12.440  1.00  0.00            
ATOM    182  H14 GL4     2      29.900  27.020  14.600  1.00  0.00            
ATOM    183  H15 GL4     2      30.490  25.460  15.120  1.00  0.00            
ATOM    184  H16 GL4     2      27.660  26.550  15.000  1.00  0.00            
ATOM    185  H17 GL4     2      28.650  26.320  16.480  1.00  0.00            
ATOM    186  H18 GL4     2      28.710  23.910  15.970  1.00  0.00            
ATOM    187  H19 GL4     2      27.050  24.510  16.310  1.00  0.00            
TER
ENDMDL
MODEL        1
ATOM      1  C1  BCD     1      20.390  22.050  15.210  1.00  0.00            
ATOM      2  O1  BCD     1      21.180  22.470  14.090  1.00  0.00            
ATOM      3  C2  BCD     1      20.470  23.130  16.270  1.00  0.00            
ATOM      4  O2  BCD     1      19.950  24.380  15.920  1.00  0.00            
ATOM      5  C3  BCD     1      21.840  23.290  16.910  1.00  0.00            
ATOM      6  O3  BCD     1      21.800  24.060  18.060  1.00  0.00            
ATOM      7  C4  BCD     1      22.440  21.910  17.310  1.00  0.00            
ATOM      8  C5  BCD     1      22.290  20.920  16.200  1.00  0.00            
ATOM      9  O4  BCD     1      20.900  20.880  15.780  1.00  0.00            
ATOM     10  C6  BCD     1      22.860  19.500  16.490  1.00  0.00            
ATOM     11  O5  BCD     1      22.110  18.760  17.390  1.00  0.00            
ATOM     12  H1  BCD     1      19.360  21.830  14.910  1.00  0.00            
ATOM     13  H2  BCD     1      19.840  22.740  17.080  1.00  0.00            
ATOM     14  H3  BCD     1      19.120  24.280  15.460  1.00  0.00            
ATOM     15  H4  BCD     1      22.510  23.770  16.170  1.00  0.00            
ATOM     16  H5  BCD     1      21.190  24.810  18.010  1.00  0.00            
ATOM     17  H6  BCD     1      21.840  21.570  18.160  1.00  0.00            
ATOM     18  H7  BCD     1      22.940  21.210  15.370  1.00  0.00            
ATOM     19  H8  BCD     1      22.950  18.990  15.530  1.00  0.00            
ATOM     20  H9  BCD     1      23.840  19.750  16.910  1.00  0.00            
ATOM     21  H10 BCD     1      22.180  17.850  17.100  1.00  0.00            
ATOM     22  C7  BCD     1      20.740  22.920   9.940  1.00  0.00            
ATOM     23  O6  BCD     1      21.790  21.960   9.910  1.00  0.00            
ATOM     24  C8  BCD     1      21.250  24.060  10.700  1.00  0.00            
ATOM     25  O7  BCD     1      22.490  24.590  10.150  1.00  0.00            
ATOM     26  C9  BCD     1      21.550  23.740  12.240  1.00  0.00            
ATOM     27  O8  BCD     1      22.010  24.860  12.920  1.00  0.00            
ATOM     28  C10 BCD     1      20.530  22.950  12.960  1.00  0.00            
ATOM     29  C11 BCD     1      19.970  21.780  11.960  1.00  0.00            
ATOM     30  O9  BCD     1      19.590  22.390  10.650  1.00  0.00            
ATOM     31  C12 BCD     1      18.840  20.910  12.480  1.00  0.00            
ATOM     32  O10 BCD     1      17.700  21.660  12.930  1.00  0.00            
ATOM     33  H11 BCD     1      20.490  23.270   8.930  1.00  0.00            
ATOM     34  H12 BCD     1      20.440  24.800  10.620  1.00  0.00            
ATOM     35  H13 BCD     1      22.880  24.950  10.940  1.00  0.00            
ATOM     36  H14 BCD     1      22.410  23.060  12.160  1.00  0.00            
ATOM     37  H15 BCD     1      22.780  24.560  13.400  1.00  0.00            
ATOM     38  H16 BCD     1      19.700  23.610  13.240  1.00  0.00            
ATOM     39  H17 BCD     1      20.720  21.010  11.780  1.00  0.00            
ATOM     40  H18 BCD     1      18.520  20.230  11.680  1.00  0.00            
ATOM     41  H19 BCD     1      19.230  20.280  13.290  1.00  0.00            
ATOM     42  H20 BCD     1      16.950  21.650  12.330  1.00  0.00            
ATOM     43  C13 BCD     1      24.460  19.570   7.760  1.00  0.00            
ATOM     44  O11 BCD     1      25.310  19.260   8.950  1.00  0.00            
ATOM     45  C14 BCD     1      24.510  20.980   7.510  1.00  0.00            
ATOM     46  O12 BCD     1      25.790  21.570   7.390  1.00  0.00            
ATOM     47  C15 BCD     1      23.710  21.810   8.540  1.00  0.00            
ATOM     48  O13 BCD     1      23.750  23.160   8.000  1.00  0.00            
ATOM     49  C16 BCD     1      22.280  21.330   8.740  1.00  0.00            
ATOM     50  C17 BCD     1      22.400  19.840   9.020  1.00  0.00            
ATOM     51  O14 BCD     1      23.170  19.180   8.080  1.00  0.00            
ATOM     52  C18 BCD     1      21.040  19.090   9.080  1.00  0.00            
ATOM     53  O15 BCD     1      21.180  17.820   9.610  1.00  0.00            
ATOM     54  H21 BCD     1      24.800  19.160   6.800  1.00  0.00            
ATOM     55  H22 BCD     1      24.000  21.050   6.540  1.00  0.00            
ATOM     56  H23 BCD     1      25.550  22.500   7.390  1.00  0.00            
ATOM     57  H24 BCD     1      24.270  21.750   9.470  1.00  0.00            
ATOM     58  H25 BCD     1      23.180  23.670   8.580  1.00  0.00            
ATOM     59  H26 BCD     1      21.780  21.510   7.780  1.00  0.00            
ATOM     60  H27 BCD     1      22.910  19.740   9.980  1.00  0.00            
ATOM     61  H28 BCD     1      20.350  19.660   9.710  1.00  0.00            
ATOM     62  H29 BCD     1      20.640  19.130   8.060  1.00  0.00            
ATOM     63  H30 BCD     1      20.310  17.420   9.500  1.00  0.00            
ATOM     64  C19 BCD     1      28.650  17.020   9.910  1.00  0.00            
ATOM     65  O16 BCD     1      28.810  17.900  11.030  1.00  0.00            
ATOM     66  C20 BCD     1      28.840  17.830   8.680  1.00  0.00            
ATOM     67  O17 BCD     1      30.130  18.340   8.630  1.00  0.00            
ATOM     68  C21 BCD     1      27.630  18.900   8.590  1.00  0.00            
ATOM     69  O18 BCD     1      27.730  19.820   7.490  1.00  0.00            
ATOM     70  C22 BCD     1      26.290  18.240   8.790  1.00  0.00            
ATOM     71  C23 BCD     1      26.230  17.360   9.990  1.00  0.00            
ATOM     72  O19 BCD     1      27.360  16.460   9.970  1.00  0.00            
ATOM     73  C24 BCD     1      24.980  16.580   9.950  1.00  0.00            
ATOM     74  O20 BCD     1      25.110  15.800  11.110  1.00  0.00            
ATOM     75  H31 BCD     1      29.460  16.290   9.970  1.00  0.00            
ATOM     76  H32 BCD     1      28.750  17.130   7.840  1.00  0.00            
ATOM     77  H33 BCD     1      30.650  17.750   8.080  1.00  0.00            
ATOM     78  H34 BCD     1      27.690  19.550   9.470  1.00  0.00            
ATOM     79  H35 BCD     1      26.950  20.380   7.430  1.00  0.00            
ATOM     80  H36 BCD     1      26.010  17.600   7.940  1.00  0.00            
ATOM     81  H37 BCD     1      26.240  17.900  10.940  1.00  0.00            
ATOM     82  H38 BCD     1      24.060  17.170   9.880  1.00  0.00            
ATOM     83  H39 BCD     1      25.020  15.960   9.050  1.00  0.00            
ATOM     84  H40 BCD     1      25.930  15.310  10.990  1.00  0.00            
ATOM     85  C25 BCD     1      31.400  18.630  14.100  1.00  0.00            
ATOM     86  O21 BCD     1      30.200  18.940  14.880  1.00  0.00            
ATOM     87  C26 BCD     1      31.600  19.460  12.830  1.00  0.00            
ATOM     88  O22 BCD     1      31.780  20.800  13.160  1.00  0.00            
ATOM     89  C27 BCD     1      30.360  19.350  11.920  1.00  0.00            
ATOM     90  O23 BCD     1      30.790  20.040  10.670  1.00  0.00            
ATOM     91  C28 BCD     1      30.080  17.930  11.580  1.00  0.00            
ATOM     92  C29 BCD     1      30.170  17.020  12.830  1.00  0.00            
ATOM     93  O24 BCD     1      31.290  17.290  13.720  1.00  0.00            
ATOM     94  C30 BCD     1      30.210  15.580  12.380  1.00  0.00            
ATOM     95  O25 BCD     1      31.310  15.390  11.370  1.00  0.00            
ATOM     96  H41 BCD     1      32.270  18.730  14.740  1.00  0.00            
ATOM     97  H42 BCD     1      32.450  19.140  12.210  1.00  0.00            
ATOM     98  H43 BCD     1      32.300  21.090  12.410  1.00  0.00            
ATOM     99  H44 BCD     1      29.450  19.720  12.400  1.00  0.00            
ATOM    100  H45 BCD     1      30.230  19.690   9.970  1.00  0.00            
ATOM    101  H46 BCD     1      30.800  17.600  10.820  1.00  0.00            
ATOM    102  H47 BCD     1      29.220  17.090  13.360  1.00  0.00            
ATOM    103  H48 BCD     1      30.340  15.020  13.310  1.00  0.00            
ATOM    104  H49 BCD     1      29.230  15.270  11.990  1.00  0.00            
ATOM    105  H50 BCD     1      32.060  15.040  11.860  1.00  0.00            
ATOM    106  C31 BCD     1      29.290  20.530  18.610  1.00  0.00            
ATOM    107  O26 BCD     1      28.100  21.120  17.960  1.00  0.00            
ATOM    108  C32 BCD     1      30.570  21.040  17.940  1.00  0.00            
ATOM    109  O27 BCD     1      30.590  22.500  17.990  1.00  0.00            
ATOM    110  C33 BCD     1      30.720  20.660  16.440  1.00  0.00            
ATOM    111  C34 BCD     1      30.440  19.180  16.230  1.00  0.00            
ATOM    112  C35 BCD     1      29.270  18.630  17.090  1.00  0.00            
ATOM    113  O28 BCD     1      29.210  19.120  18.470  1.00  0.00            
ATOM    114  C36 BCD     1      29.330  17.070  17.100  1.00  0.00            
ATOM    115  O29 BCD     1      30.480  16.500  17.660  1.00  0.00            
ATOM    116  O30 BCD     1      32.070  20.950  15.950  1.00  0.00            
ATOM    117  H51 BCD     1      29.290  20.800  19.670  1.00  0.00            
ATOM    118  H52 BCD     1      31.420  20.610  18.470  1.00  0.00            
ATOM    119  H53 BCD     1      31.460  22.850  17.800  1.00  0.00            
ATOM    120  H54 BCD     1      29.970  21.160  15.800  1.00  0.00            
ATOM    121  H55 BCD     1      31.990  21.020  14.990  1.00  0.00            
ATOM    122  H56 BCD     1      31.300  18.610  16.630  1.00  0.00            
ATOM    123  H57 BCD     1      28.370  18.930  16.540  1.00  0.00            
ATOM    124  H58 BCD     1      28.520  16.650  17.700  1.00  0.00            
ATOM    125  H59 BCD     1      29.190  16.710  16.070  1.00  0.00            
ATOM    126  H60 BCD     1      30.580  16.760  18.580  1.00  0.00            
ATOM    127  C37 BCD     1      24.240  22.280  18.950  1.00  0.00            
ATOM    128  O31 BCD     1      23.810  22.090  17.600  1.00  0.00            
ATOM    129  C38 BCD     1      25.320  23.340  19.000  1.00  0.00            
ATOM    130  O32 BCD     1      24.910  24.500  18.260  1.00  0.00            
ATOM    131  C39 BCD     1      26.670  22.930  18.380  1.00  0.00            
ATOM    132  O33 BCD     1      27.780  23.900  18.590  1.00  0.00            
ATOM    133  C40 BCD     1      27.010  21.520  18.800  1.00  0.00            
ATOM    134  C41 BCD     1      25.870  20.490  18.750  1.00  0.00            
ATOM    135  O34 BCD     1      24.740  21.030  19.460  1.00  0.00            
ATOM    136  C42 BCD     1      26.140  19.180  19.480  1.00  0.00            
ATOM    137  O35 BCD     1      24.980  18.360  19.370  1.00  0.00            
ATOM    138  H61 BCD     1      23.410  22.680  19.540  1.00  0.00            
ATOM    139  H62 BCD     1      25.570  23.620  20.030  1.00  0.00            
ATOM    140  H63 BCD     1      23.960  24.570  18.430  1.00  0.00            
ATOM    141  H64 BCD     1      26.500  22.840  17.300  1.00  0.00            
ATOM    142  H65 BCD     1      28.520  23.520  18.100  1.00  0.00            
ATOM    143  H66 BCD     1      27.270  21.600  19.870  1.00  0.00            
ATOM    144  H67 BCD     1      25.570  20.270  17.720  1.00  0.00            
ATOM    145  H68 BCD     1      26.950  18.670  18.930  1.00  0.00            
ATOM    146  H69 BCD     1      26.230  19.510  20.520  1.00  0.00            
ATOM    147  H70 BCD     1      24.180  18.890  19.340  1.00  0.00            
ATOM    148  O1  GL4     2      25.450  23.120  11.740  1.00  0.00            
ATOM    149  C1  GL4     2      26.380  22.380  11.340  1.00  0.00            
ATOM    150  C2  GL4     2      26.740  21.020  11.940  1.00  0.00            
ATOM    151  C3  GL4     2      26.360  20.480  13.110  1.00  0.00            
ATOM    152  C4  GL4     2      26.710  19.110  13.520  1.00  0.00            
ATOM    153  C5  GL4     2      26.160  18.450  14.590  1.00  0.00            
ATOM    154  C6  GL4     2      26.330  16.980  15.020  1.00  0.00            
ATOM    155  C7  GL4     2      25.800  16.580  16.260  1.00  0.00            
ATOM    156  C8  GL4     2      25.940  15.220  16.690  1.00  0.00            
ATOM    157  C9  GL4     2      26.530  14.310  15.800  1.00  0.00            
ATOM    158  C10 GL4     2      27.010  14.710  14.560  1.00  0.00            
ATOM    159  C11 GL4     2      26.820  16.000  14.100  1.00  0.00            
ATOM    160  O2  GL4     2      27.480  13.650  13.940  1.00  0.00            
ATOM    161  C12 GL4     2      27.630  12.590  14.910  1.00  0.00            
ATOM    162  O3  GL4     2      26.700  12.950  15.960  1.00  0.00            
ATOM    163  N1  GL4     2      27.170  22.810  10.290  1.00  0.00            
ATOM    164  C13 GL4     2      26.870  24.040   9.560  1.00  0.00            
ATOM    165  C14 GL4     2      27.760  25.140  10.110  1.00  0.00            
ATOM    166  C15 GL4     2      29.230  24.820   9.850  1.00  0.00            
ATOM    167  C16 GL4     2      29.600  23.430  10.290  1.00  0.00            
ATOM    168  C17 GL4     2      28.570  22.310  10.020  1.00  0.00            
ATOM    169  H1  GL4     2      27.310  20.340  11.300  1.00  0.00            
ATOM    170  H2  GL4     2      25.680  21.090  13.710  1.00  0.00            
ATOM    171  H3  GL4     2      27.460  18.580  12.940  1.00  0.00            
ATOM    172  H4  GL4     2      25.500  18.960  15.280  1.00  0.00            
ATOM    173  H5  GL4     2      25.220  17.260  16.880  1.00  0.00            
ATOM    174  H6  GL4     2      25.630  14.820  17.650  1.00  0.00            
ATOM    175  H7  GL4     2      27.110  16.290  13.090  1.00  0.00            
ATOM    176  H8  GL4     2      28.670  12.550  15.250  1.00  0.00            
ATOM    177  H9  GL4     2      27.360  11.670  14.380  1.00  0.00            
ATOM    178  H10 GL4     2      25.830  24.340   9.700  1.00  0.00            
ATOM    179  H11 GL4     2      27.070  23.950   8.490  1.00  0.00            
ATOM    180  H12 GL4     2      27.650  25.380  11.170  1.00  0.00            
ATOM    181  H13 GL4     2      27.550  26.000   9.450  1.00  0.00            
ATOM    182  H14 GL4     2      29.810  25.610  10.350  1.00  0.00            
ATOM    183  H15 GL4     2      29.350  24.890   8.760  1.00  0.00            
ATOM    184  H16 GL4     2      29.740  23.460  11.380  1.00  0.00            
ATOM    185  H17 GL4     2      30.550  23.090   9.880  1.00  0.00            
ATOM    186  H18 GL4     2      28.640  22.010   8.970  1.00  0.00            
ATOM    187  H19 GL4     2      28.790  21.400  10.600  1.00  0.00            
TER
ENDMDL
MODEL        1
ATOM      1  C1  BCD     1      26.450  18.590   3.010  1.00  0.00            
ATOM      2  O1  BCD     1      25.490  18.890   1.990  1.00  0.00            
ATOM      3  C2  BCD     1      25.750  18.370   4.350  1.00  0.00            
ATOM      4  O2  BCD     1      24.910  17.170   4.300  1.00  0.00            
ATOM      5  C3  BCD     1      25.010  19.620   4.950  1.00  0.00            
ATOM      6  O3  BCD     1      24.510  19.300   6.220  1.00  0.00            
ATOM      7  C4  BCD     1      26.030  20.710   5.090  1.00  0.00            
ATOM      8  C5  BCD     1      26.770  20.900   3.790  1.00  0.00            
ATOM      9  O4  BCD     1      27.400  19.690   3.250  1.00  0.00            
ATOM     10  C6  BCD     1      27.880  21.970   3.810  1.00  0.00            
ATOM     11  O5  BCD     1      28.840  21.860   4.890  1.00  0.00            
ATOM     12  H1  BCD     1      26.980  17.710   2.640  1.00  0.00            
ATOM     13  H2  BCD     1      26.540  18.090   5.060  1.00  0.00            
ATOM     14  H3  BCD     1      24.530  17.030   5.170  1.00  0.00            
ATOM     15  H4  BCD     1      24.260  19.820   4.180  1.00  0.00            
ATOM     16  H5  BCD     1      23.900  20.030   6.370  1.00  0.00            
ATOM     17  H6  BCD     1      26.660  20.480   5.950  1.00  0.00            
ATOM     18  H7  BCD     1      26.040  21.150   3.000  1.00  0.00            
ATOM     19  H8  BCD     1      28.320  21.840   2.810  1.00  0.00            
ATOM     20  H9  BCD     1      27.380  22.930   3.970  1.00  0.00            
ATOM     21  H10 BCD     1      29.100  20.930   4.870  1.00  0.00            
ATOM     22  C7  BCD     1      23.610  17.580  -1.190  1.00  0.00            
ATOM     23  O6  BCD     1      22.470  18.280  -0.680  1.00  0.00            
ATOM     24  C8  BCD     1      24.140  16.440  -0.270  1.00  0.00            
ATOM     25  O7  BCD     1      23.100  15.490  -0.060  1.00  0.00            
ATOM     26  C9  BCD     1      24.660  17.010   1.000  1.00  0.00            
ATOM     27  O8  BCD     1      25.270  16.080   1.910  1.00  0.00            
ATOM     28  C10 BCD     1      25.570  18.170   0.790  1.00  0.00            
ATOM     29  C11 BCD     1      25.020  19.210  -0.190  1.00  0.00            
ATOM     30  O9  BCD     1      24.660  18.590  -1.410  1.00  0.00            
ATOM     31  C12 BCD     1      25.910  20.430  -0.420  1.00  0.00            
ATOM     32  O10 BCD     1      27.150  20.100  -1.050  1.00  0.00            
ATOM     33  H11 BCD     1      23.220  17.250  -2.160  1.00  0.00            
ATOM     34  H12 BCD     1      25.020  16.040  -0.790  1.00  0.00            
ATOM     35  H13 BCD     1      22.350  16.020   0.240  1.00  0.00            
ATOM     36  H14 BCD     1      23.780  17.380   1.550  1.00  0.00            
ATOM     37  H15 BCD     1      25.270  16.430   2.800  1.00  0.00            
ATOM     38  H16 BCD     1      26.630  17.970   0.550  1.00  0.00            
ATOM     39  H17 BCD     1      24.100  19.540   0.300  1.00  0.00            
ATOM     40  H18 BCD     1      25.420  21.160  -1.080  1.00  0.00            
ATOM     41  H19 BCD     1      25.980  20.840   0.590  1.00  0.00            
ATOM     42  H20 BCD     1      27.810  20.760  -0.850  1.00  0.00            
ATOM     43  C13 BCD     1      18.270  18.510  -0.570  1.00  0.00            
ATOM     44  O11 BCD     1      18.320  19.900  -0.220  1.00  0.00            
ATOM     45  C14 BCD     1      18.920  17.700   0.500  1.00  0.00            
ATOM     46  O12 BCD     1      18.340  18.020   1.740  1.00  0.00            
ATOM     47  C15 BCD     1      20.450  17.930   0.530  1.00  0.00            
ATOM     48  O13 BCD     1      21.070  16.980   1.400  1.00  0.00            
ATOM     49  C16 BCD     1      21.100  17.760  -0.820  1.00  0.00            
ATOM     50  C17 BCD     1      20.350  18.520  -1.900  1.00  0.00            
ATOM     51  O14 BCD     1      18.910  18.340  -1.790  1.00  0.00            
ATOM     52  C18 BCD     1      20.740  18.190  -3.330  1.00  0.00            
ATOM     53  O15 BCD     1      21.040  16.770  -3.410  1.00  0.00            
ATOM     54  H21 BCD     1      17.210  18.250  -0.620  1.00  0.00            
ATOM     55  H22 BCD     1      18.680  16.660   0.240  1.00  0.00            
ATOM     56  H23 BCD     1      18.720  17.320   2.300  1.00  0.00            
ATOM     57  H24 BCD     1      20.520  18.960   0.900  1.00  0.00            
ATOM     58  H25 BCD     1      21.390  17.460   2.170  1.00  0.00            
ATOM     59  H26 BCD     1      21.100  16.680  -1.020  1.00  0.00            
ATOM     60  H27 BCD     1      20.510  19.570  -1.640  1.00  0.00            
ATOM     61  H28 BCD     1      19.950  18.410  -4.060  1.00  0.00            
ATOM     62  H29 BCD     1      21.610  18.760  -3.680  1.00  0.00            
ATOM     63  H30 BCD     1      21.150  16.580  -4.350  1.00  0.00            
ATOM     64  C19 BCD     1      15.840  23.170  -0.180  1.00  0.00            
ATOM     65  O16 BCD     1      16.910  23.770   0.530  1.00  0.00            
ATOM     66  C20 BCD     1      15.270  22.000   0.500  1.00  0.00            
ATOM     67  O17 BCD     1      14.670  22.290   1.770  1.00  0.00            
ATOM     68  C21 BCD     1      16.420  21.010   0.770  1.00  0.00            
ATOM     69  O18 BCD     1      15.910  19.790   1.470  1.00  0.00            
ATOM     70  C22 BCD     1      17.160  20.630  -0.560  1.00  0.00            
ATOM     71  C23 BCD     1      17.490  21.950  -1.350  1.00  0.00            
ATOM     72  O19 BCD     1      16.280  22.680  -1.470  1.00  0.00            
ATOM     73  C24 BCD     1      18.000  21.630  -2.750  1.00  0.00            
ATOM     74  O20 BCD     1      17.060  20.990  -3.600  1.00  0.00            
ATOM     75  H31 BCD     1      15.070  23.910  -0.400  1.00  0.00            
ATOM     76  H32 BCD     1      14.440  21.620  -0.100  1.00  0.00            
ATOM     77  H33 BCD     1      14.550  21.530   2.350  1.00  0.00            
ATOM     78  H34 BCD     1      17.070  21.430   1.540  1.00  0.00            
ATOM     79  H35 BCD     1      16.690  19.290   1.720  1.00  0.00            
ATOM     80  H36 BCD     1      16.470  20.010  -1.140  1.00  0.00            
ATOM     81  H37 BCD     1      18.260  22.460  -0.760  1.00  0.00            
ATOM     82  H38 BCD     1      18.250  22.540  -3.320  1.00  0.00            
ATOM     83  H39 BCD     1      18.950  21.080  -2.750  1.00  0.00            
ATOM     84  H40 BCD     1      17.180  20.050  -3.420  1.00  0.00            
ATOM     85  C25 BCD     1      18.310  27.290   2.140  1.00  0.00            
ATOM     86  O21 BCD     1      19.160  26.540   3.020  1.00  0.00            
ATOM     87  C26 BCD     1      16.840  26.910   2.500  1.00  0.00            
ATOM     88  O22 BCD     1      16.580  27.130   3.900  1.00  0.00            
ATOM     89  C27 BCD     1      16.640  25.420   2.270  1.00  0.00            
ATOM     90  O23 BCD     1      15.270  24.940   2.610  1.00  0.00            
ATOM     91  C28 BCD     1      16.910  25.150   0.760  1.00  0.00            
ATOM     92  C29 BCD     1      18.340  25.600   0.420  1.00  0.00            
ATOM     93  O24 BCD     1      18.490  26.900   0.810  1.00  0.00            
ATOM     94  C30 BCD     1      18.550  25.480  -1.100  1.00  0.00            
ATOM     95  O25 BCD     1      17.790  26.430  -1.840  1.00  0.00            
ATOM     96  H41 BCD     1      18.460  28.370   2.270  1.00  0.00            
ATOM     97  H42 BCD     1      16.110  27.420   1.870  1.00  0.00            
ATOM     98  H43 BCD     1      17.400  26.910   4.340  1.00  0.00            
ATOM     99  H44 BCD     1      17.350  24.910   2.930  1.00  0.00            
ATOM    100  H45 BCD     1      15.260  24.000   2.460  1.00  0.00            
ATOM    101  H46 BCD     1      16.160  25.670   0.160  1.00  0.00            
ATOM    102  H47 BCD     1      19.060  24.930   0.920  1.00  0.00            
ATOM    103  H48 BCD     1      19.620  25.610  -1.300  1.00  0.00            
ATOM    104  H49 BCD     1      18.240  24.480  -1.420  1.00  0.00            
ATOM    105  H50 BCD     1      17.140  25.940  -2.360  1.00  0.00            
ATOM    106  C31 BCD     1      22.520  26.940   5.290  1.00  0.00            
ATOM    107  O26 BCD     1      22.610  25.480   5.250  1.00  0.00            
ATOM    108  C32 BCD     1      21.240  27.500   5.890  1.00  0.00            
ATOM    109  O27 BCD     1      21.180  27.170   7.290  1.00  0.00            
ATOM    110  C33 BCD     1      20.090  26.850   5.130  1.00  0.00            
ATOM    111  C34 BCD     1      20.190  27.360   3.660  1.00  0.00            
ATOM    112  C35 BCD     1      21.590  26.990   3.090  1.00  0.00            
ATOM    113  O28 BCD     1      22.610  27.470   3.950  1.00  0.00            
ATOM    114  C36 BCD     1      21.810  27.570   1.720  1.00  0.00            
ATOM    115  O29 BCD     1      21.680  29.000   1.760  1.00  0.00            
ATOM    116  O30 BCD     1      18.840  27.140   5.770  1.00  0.00            
ATOM    117  H51 BCD     1      23.410  27.220   5.860  1.00  0.00            
ATOM    118  H52 BCD     1      21.060  28.580   5.860  1.00  0.00            
ATOM    119  H53 BCD     1      22.020  27.380   7.710  1.00  0.00            
ATOM    120  H54 BCD     1      20.250  25.760   5.110  1.00  0.00            
ATOM    121  H55 BCD     1      18.980  27.050   6.710  1.00  0.00            
ATOM    122  H56 BCD     1      19.990  28.430   3.610  1.00  0.00            
ATOM    123  H57 BCD     1      21.600  25.900   2.950  1.00  0.00            
ATOM    124  H58 BCD     1      22.840  27.310   1.460  1.00  0.00            
ATOM    125  H59 BCD     1      21.120  27.090   1.020  1.00  0.00            
ATOM    126  H60 BCD     1      22.260  29.360   2.440  1.00  0.00            
ATOM    127  C37 BCD     1      25.200  22.520   6.560  1.00  0.00            
ATOM    128  O31 BCD     1      25.140  21.820   5.290  1.00  0.00            
ATOM    129  C38 BCD     1      23.810  22.570   7.250  1.00  0.00            
ATOM    130  O32 BCD     1      23.270  21.370   7.560  1.00  0.00            
ATOM    131  C39 BCD     1      22.860  23.400   6.340  1.00  0.00            
ATOM    132  O33 BCD     1      21.530  23.500   6.890  1.00  0.00            
ATOM    133  C40 BCD     1      23.460  24.850   6.200  1.00  0.00            
ATOM    134  C41 BCD     1      24.860  24.730   5.590  1.00  0.00            
ATOM    135  O34 BCD     1      25.690  23.810   6.310  1.00  0.00            
ATOM    136  C42 BCD     1      25.530  26.060   5.230  1.00  0.00            
ATOM    137  O35 BCD     1      25.740  26.840   6.360  1.00  0.00            
ATOM    138  H61 BCD     1      25.930  22.050   7.240  1.00  0.00            
ATOM    139  H62 BCD     1      23.980  23.090   8.200  1.00  0.00            
ATOM    140  H63 BCD     1      23.600  21.020   8.390  1.00  0.00            
ATOM    141  H64 BCD     1      22.870  22.840   5.390  1.00  0.00            
ATOM    142  H65 BCD     1      21.230  22.680   7.290  1.00  0.00            
ATOM    143  H66 BCD     1      23.480  25.280   7.210  1.00  0.00            
ATOM    144  H67 BCD     1      24.670  24.260   4.620  1.00  0.00            
ATOM    145  H68 BCD     1      26.510  25.790   4.800  1.00  0.00            
ATOM    146  H69 BCD     1      25.010  26.670   4.480  1.00  0.00            
ATOM    147  H70 BCD     1      26.100  27.670   6.040  1.00  0.00            
ATOM    148  O1  GL4     2      22.040  20.510   2.840  1.00  0.00            
ATOM    149  C1  GL4     2      21.450  21.590   2.870  1.00  0.00            
ATOM    150  C2  GL4     2      22.130  22.840   2.490  1.00  0.00            
ATOM    151  C3  GL4     2      23.340  22.990   1.990  1.00  0.00            
ATOM    152  C4  GL4     2      23.940  24.280   1.560  1.00  0.00            
ATOM    153  C5  GL4     2      25.250  24.350   1.240  1.00  0.00            
ATOM    154  C6  GL4     2      26.220  25.480   0.880  1.00  0.00            
ATOM    155  C7  GL4     2      25.980  26.870   1.190  1.00  0.00            
ATOM    156  C8  GL4     2      26.870  27.950   0.890  1.00  0.00            
ATOM    157  C9  GL4     2      28.120  27.570   0.390  1.00  0.00            
ATOM    158  C10 GL4     2      28.430  26.220   0.150  1.00  0.00            
ATOM    159  C11 GL4     2      27.470  25.180   0.330  1.00  0.00            
ATOM    160  O2  GL4     2      29.730  26.200  -0.330  1.00  0.00            
ATOM    161  C12 GL4     2      30.210  27.550  -0.410  1.00  0.00            
ATOM    162  O3  GL4     2      29.100  28.380   0.130  1.00  0.00            
ATOM    163  N1  GL4     2      20.110  21.660   3.190  1.00  0.00            
ATOM    164  C13 GL4     2      19.450  22.930   3.590  1.00  0.00            
ATOM    165  C14 GL4     2      18.100  22.690   4.320  1.00  0.00            
ATOM    166  C15 GL4     2      18.200  21.520   5.330  1.00  0.00            
ATOM    167  C16 GL4     2      19.070  20.340   4.910  1.00  0.00            
ATOM    168  C17 GL4     2      19.380  20.410   3.420  1.00  0.00            
ATOM    169  H1  GL4     2      21.460  23.690   2.600  1.00  0.00            
ATOM    170  H2  GL4     2      23.980  22.120   1.850  1.00  0.00            
ATOM    171  H3  GL4     2      23.260  25.120   1.500  1.00  0.00            
ATOM    172  H4  GL4     2      25.730  23.370   1.160  1.00  0.00            
ATOM    173  H5  GL4     2      25.050  27.120   1.690  1.00  0.00            
ATOM    174  H6  GL4     2      26.650  28.970   1.190  1.00  0.00            
ATOM    175  H7  GL4     2      27.800  24.160   0.170  1.00  0.00            
ATOM    176  H8  GL4     2      30.470  27.830  -1.430  1.00  0.00            
ATOM    177  H9  GL4     2      31.040  27.750   0.270  1.00  0.00            
ATOM    178  H10 GL4     2      19.260  23.610   2.750  1.00  0.00            
ATOM    179  H11 GL4     2      20.110  23.450   4.290  1.00  0.00            
ATOM    180  H12 GL4     2      17.320  22.660   3.560  1.00  0.00            
ATOM    181  H13 GL4     2      17.990  23.630   4.880  1.00  0.00            
ATOM    182  H14 GL4     2      17.160  21.190   5.320  1.00  0.00            
ATOM    183  H15 GL4     2      18.470  21.840   6.340  1.00  0.00            
ATOM    184  H16 GL4     2      18.700  19.350   5.200  1.00  0.00            
ATOM    185  H17 GL4     2      20.000  20.470   5.460  1.00  0.00            
ATOM    186  H18 GL4     2      19.990  19.550   3.130  1.00  0.00            
ATOM    187  H19 GL4     2      18.440  20.330   2.860  1.00  0.00            
TER
ENDMDL
MODEL        1
ATOM      1  C1  BCD     1      14.630  10.370  37.370  1.00  0.00            
ATOM      2  O1  BCD     1      14.040   9.400  38.160  1.00  0.00            
ATOM      3  C2  BCD     1      15.340  11.370  38.240  1.00  0.00            
ATOM      4  O2  BCD     1      16.460  10.700  38.880  1.00  0.00            
ATOM      5  C3  BCD     1      14.440  12.160  39.100  1.00  0.00            
ATOM      6  O3  BCD     1      15.180  13.210  39.780  1.00  0.00            
ATOM      7  C4  BCD     1      13.290  12.770  38.360  1.00  0.00            
ATOM      8  C5  BCD     1      12.580  11.630  37.580  1.00  0.00            
ATOM      9  O4  BCD     1      13.560  11.050  36.730  1.00  0.00            
ATOM     10  C6  BCD     1      11.490  12.180  36.710  1.00  0.00            
ATOM     11  O5  BCD     1      10.740  11.070  36.150  1.00  0.00            
ATOM     12  H1  BCD     1      15.340   9.910  36.670  1.00  0.00            
ATOM     13  H2  BCD     1      15.790  12.160  37.620  1.00  0.00            
ATOM     14  H3  BCD     1      16.270   9.760  38.940  1.00  0.00            
ATOM     15  H4  BCD     1      13.940  11.440  39.760  1.00  0.00            
ATOM     16  H5  BCD     1      15.890  12.830  40.300  1.00  0.00            
ATOM     17  H6  BCD     1      13.590  13.540  37.630  1.00  0.00            
ATOM     18  H7  BCD     1      12.270  10.850  38.290  1.00  0.00            
ATOM     19  H8  BCD     1      10.750  12.770  37.270  1.00  0.00            
ATOM     20  H9  BCD     1      11.980  12.830  35.970  1.00  0.00            
ATOM     21  H10 BCD     1      11.330  10.610  35.550  1.00  0.00            
ATOM     22  C7  BCD     1      13.680   5.310  38.550  1.00  0.00            
ATOM     23  O6  BCD     1      13.180   5.580  39.850  1.00  0.00            
ATOM     24  C8  BCD     1      15.120   5.850  38.420  1.00  0.00            
ATOM     25  O7  BCD     1      16.050   5.140  39.250  1.00  0.00            
ATOM     26  C9  BCD     1      15.080   7.360  38.730  1.00  0.00            
ATOM     27  O8  BCD     1      16.400   7.900  38.740  1.00  0.00            
ATOM     28  C10 BCD     1      14.100   8.020  37.670  1.00  0.00            
ATOM     29  C11 BCD     1      12.690   7.340  37.570  1.00  0.00            
ATOM     30  O9  BCD     1      12.780   5.890  37.650  1.00  0.00            
ATOM     31  C12 BCD     1      12.050   7.710  36.280  1.00  0.00            
ATOM     32  O10 BCD     1      10.670   7.440  36.250  1.00  0.00            
ATOM     33  H11 BCD     1      13.670   4.230  38.370  1.00  0.00            
ATOM     34  H12 BCD     1      15.410   5.760  37.370  1.00  0.00            
ATOM     35  H13 BCD     1      15.790   5.310  40.160  1.00  0.00            
ATOM     36  H14 BCD     1      14.610   7.520  39.710  1.00  0.00            
ATOM     37  H15 BCD     1      16.980   7.510  39.410  1.00  0.00            
ATOM     38  H16 BCD     1      14.670   8.000  36.730  1.00  0.00            
ATOM     39  H17 BCD     1      11.980   7.660  38.340  1.00  0.00            
ATOM     40  H18 BCD     1      12.150   8.790  36.100  1.00  0.00            
ATOM     41  H19 BCD     1      12.460   7.190  35.400  1.00  0.00            
ATOM     42  H20 BCD     1      10.490   7.000  35.420  1.00  0.00            
ATOM     43  C13 BCD     1      12.620   3.920  43.480  1.00  0.00            
ATOM     44  O11 BCD     1      11.790   5.040  43.830  1.00  0.00            
ATOM     45  C14 BCD     1      14.070   4.460  43.220  1.00  0.00            
ATOM     46  O12 BCD     1      14.410   5.310  44.300  1.00  0.00            
ATOM     47  C15 BCD     1      14.020   5.340  42.050  1.00  0.00            
ATOM     48  O13 BCD     1      15.350   5.890  41.710  1.00  0.00            
ATOM     49  C16 BCD     1      13.470   4.590  40.830  1.00  0.00            
ATOM     50  C17 BCD     1      12.110   3.960  41.140  1.00  0.00            
ATOM     51  O14 BCD     1      12.090   3.250  42.350  1.00  0.00            
ATOM     52  C18 BCD     1      11.470   3.070  40.070  1.00  0.00            
ATOM     53  O15 BCD     1      12.490   2.420  39.280  1.00  0.00            
ATOM     54  H21 BCD     1      12.700   3.130  44.240  1.00  0.00            
ATOM     55  H22 BCD     1      14.680   3.550  43.140  1.00  0.00            
ATOM     56  H23 BCD     1      15.080   5.990  44.190  1.00  0.00            
ATOM     57  H24 BCD     1      13.320   6.150  42.290  1.00  0.00            
ATOM     58  H25 BCD     1      15.630   6.590  42.310  1.00  0.00            
ATOM     59  H26 BCD     1      14.210   3.860  40.470  1.00  0.00            
ATOM     60  H27 BCD     1      11.400   4.760  41.390  1.00  0.00            
ATOM     61  H28 BCD     1      10.760   2.350  40.490  1.00  0.00            
ATOM     62  H29 BCD     1      10.880   3.770  39.460  1.00  0.00            
ATOM     63  H30 BCD     1      12.050   2.090  38.500  1.00  0.00            
ATOM     64  C19 BCD     1       9.570   6.360  46.950  1.00  0.00            
ATOM     65  O16 BCD     1       9.990   7.640  46.460  1.00  0.00            
ATOM     66  C20 BCD     1      10.740   5.510  47.420  1.00  0.00            
ATOM     67  O17 BCD     1      11.290   6.290  48.600  1.00  0.00            
ATOM     68  C21 BCD     1      11.660   5.430  46.190  1.00  0.00            
ATOM     69  O18 BCD     1      12.820   4.670  46.570  1.00  0.00            
ATOM     70  C22 BCD     1      11.020   4.700  44.980  1.00  0.00            
ATOM     71  C23 BCD     1       9.690   5.410  44.720  1.00  0.00            
ATOM     72  O19 BCD     1       8.930   5.570  45.900  1.00  0.00            
ATOM     73  C24 BCD     1       8.800   4.740  43.670  1.00  0.00            
ATOM     74  O20 BCD     1       8.340   3.430  44.090  1.00  0.00            
ATOM     75  H31 BCD     1       8.870   6.540  47.780  1.00  0.00            
ATOM     76  H32 BCD     1      10.450   4.490  47.680  1.00  0.00            
ATOM     77  H33 BCD     1      12.120   5.880  48.840  1.00  0.00            
ATOM     78  H34 BCD     1      12.060   6.430  46.030  1.00  0.00            
ATOM     79  H35 BCD     1      13.450   4.740  45.840  1.00  0.00            
ATOM     80  H36 BCD     1      10.900   3.610  45.010  1.00  0.00            
ATOM     81  H37 BCD     1       9.870   6.460  44.450  1.00  0.00            
ATOM     82  H38 BCD     1       8.000   5.400  43.320  1.00  0.00            
ATOM     83  H39 BCD     1       9.340   4.540  42.740  1.00  0.00            
ATOM     84  H40 BCD     1       8.530   2.840  43.350  1.00  0.00            
ATOM     85  C25 BCD     1       8.920  11.390  47.040  1.00  0.00            
ATOM     86  O21 BCD     1       9.420  11.810  45.790  1.00  0.00            
ATOM     87  C26 BCD     1      10.190  10.930  47.790  1.00  0.00            
ATOM     88  O22 BCD     1      11.180  11.890  47.650  1.00  0.00            
ATOM     89  C27 BCD     1      10.630   9.580  47.300  1.00  0.00            
ATOM     90  O23 BCD     1      11.520   8.930  48.140  1.00  0.00            
ATOM     91  C28 BCD     1       9.460   8.670  47.160  1.00  0.00            
ATOM     92  C29 BCD     1       8.270   9.220  46.340  1.00  0.00            
ATOM     93  O24 BCD     1       7.870  10.450  46.910  1.00  0.00            
ATOM     94  C30 BCD     1       7.010   8.290  46.230  1.00  0.00            
ATOM     95  O25 BCD     1       6.490   8.040  47.570  1.00  0.00            
ATOM     96  H41 BCD     1       8.440  12.180  47.630  1.00  0.00            
ATOM     97  H42 BCD     1       9.990  10.740  48.860  1.00  0.00            
ATOM     98  H43 BCD     1      11.810  11.500  48.260  1.00  0.00            
ATOM     99  H44 BCD     1      11.120   9.790  46.350  1.00  0.00            
ATOM    100  H45 BCD     1      11.610   8.010  47.870  1.00  0.00            
ATOM    101  H46 BCD     1       9.110   8.420  48.170  1.00  0.00            
ATOM    102  H47 BCD     1       8.540   9.390  45.290  1.00  0.00            
ATOM    103  H48 BCD     1       6.230   8.830  45.660  1.00  0.00            
ATOM    104  H49 BCD     1       7.310   7.310  45.840  1.00  0.00            
ATOM    105  H50 BCD     1       5.660   8.510  47.610  1.00  0.00            
ATOM    106  C31 BCD     1       8.750  14.920  43.200  1.00  0.00            
ATOM    107  O26 BCD     1       9.870  14.390  42.520  1.00  0.00            
ATOM    108  C32 BCD     1       9.160  15.310  44.620  1.00  0.00            
ATOM    109  O27 BCD     1      10.130  16.370  44.590  1.00  0.00            
ATOM    110  C33 BCD     1       9.730  14.080  45.360  1.00  0.00            
ATOM    111  C34 BCD     1       8.710  12.930  45.330  1.00  0.00            
ATOM    112  C35 BCD     1       8.100  12.700  43.960  1.00  0.00            
ATOM    113  O28 BCD     1       7.720  13.950  43.360  1.00  0.00            
ATOM    114  C36 BCD     1       6.860  11.740  43.950  1.00  0.00            
ATOM    115  O29 BCD     1       5.820  12.350  44.690  1.00  0.00            
ATOM    116  O30 BCD     1      10.200  14.350  46.720  1.00  0.00            
ATOM    117  H51 BCD     1       8.370  15.760  42.610  1.00  0.00            
ATOM    118  H52 BCD     1       8.240  15.630  45.120  1.00  0.00            
ATOM    119  H53 BCD     1      10.660  16.120  43.830  1.00  0.00            
ATOM    120  H54 BCD     1      10.630  13.770  44.810  1.00  0.00            
ATOM    121  H55 BCD     1      10.600  13.520  47.010  1.00  0.00            
ATOM    122  H56 BCD     1       7.870  13.200  45.990  1.00  0.00            
ATOM    123  H57 BCD     1       8.840  12.160  43.350  1.00  0.00            
ATOM    124  H58 BCD     1       6.550  11.580  42.910  1.00  0.00            
ATOM    125  H59 BCD     1       7.070  10.780  44.430  1.00  0.00            
ATOM    126  H60 BCD     1       4.940  12.210  44.340  1.00  0.00            
ATOM    127  C37 BCD     1      12.140  14.730  39.010  1.00  0.00            
ATOM    128  O31 BCD     1      12.450  13.340  39.280  1.00  0.00            
ATOM    129  C38 BCD     1      12.620  15.630  40.130  1.00  0.00            
ATOM    130  O32 BCD     1      14.040  15.590  40.160  1.00  0.00            
ATOM    131  C39 BCD     1      11.910  15.150  41.430  1.00  0.00            
ATOM    132  O33 BCD     1      12.170  16.060  42.520  1.00  0.00            
ATOM    133  C40 BCD     1      10.400  15.050  41.340  1.00  0.00            
ATOM    134  C41 BCD     1       9.940  14.320  40.100  1.00  0.00            
ATOM    135  O34 BCD     1      10.700  14.820  38.920  1.00  0.00            
ATOM    136  C42 BCD     1       8.530  14.590  39.770  1.00  0.00            
ATOM    137  O35 BCD     1       8.270  16.030  39.600  1.00  0.00            
ATOM    138  H61 BCD     1      12.480  15.000  38.000  1.00  0.00            
ATOM    139  H62 BCD     1      12.220  16.610  39.840  1.00  0.00            
ATOM    140  H63 BCD     1      14.290  14.680  40.030  1.00  0.00            
ATOM    141  H64 BCD     1      12.380  14.200  41.710  1.00  0.00            
ATOM    142  H65 BCD     1      13.060  15.890  42.840  1.00  0.00            
ATOM    143  H66 BCD     1      10.030  16.070  41.130  1.00  0.00            
ATOM    144  H67 BCD     1      10.140  13.250  40.230  1.00  0.00            
ATOM    145  H68 BCD     1       8.250  14.160  38.810  1.00  0.00            
ATOM    146  H69 BCD     1       7.900  14.110  40.530  1.00  0.00            
ATOM    147  H70 BCD     1       7.340  16.020  39.360  1.00  0.00            
ATOM    148  O1  GL4     2      14.550  14.650   0.290  1.00  0.00            
ATOM    149  C1  GL4     2      13.970  14.220   1.330  1.00  0.00            
ATOM    150  C2  GL4     2      13.190  12.980   1.260  1.00  0.00            
ATOM    151  C3  GL4     2      13.070  12.310   0.130  1.00  0.00            
ATOM    152  C4  GL4     2      12.210  11.110  -0.040  1.00  0.00            
ATOM    153  C5  GL4     2      11.800  10.660  -1.260  1.00  0.00            
ATOM    154  C6  GL4     2      10.800   9.580  -1.550  1.00  0.00            
ATOM    155  C7  GL4     2      10.810   8.910  -2.790  1.00  0.00            
ATOM    156  C8  GL4     2       9.860   7.890  -3.080  1.00  0.00            
ATOM    157  C9  GL4     2       8.860   7.660  -2.170  1.00  0.00            
ATOM    158  C10 GL4     2       8.800   8.450  -1.020  1.00  0.00            
ATOM    159  C11 GL4     2       9.810   9.240  -0.610  1.00  0.00            
ATOM    160  O2  GL4     2       7.700   8.060  -0.280  1.00  0.00            
ATOM    161  C12 GL4     2       6.840   7.330  -1.100  1.00  0.00            
ATOM    162  O3  GL4     2       7.710   6.930  -2.270  1.00  0.00            
ATOM    163  N1  GL4     2      14.090  14.880   2.530  1.00  0.00            
ATOM    164  C13 GL4     2      13.620  14.510   3.870  1.00  0.00            
ATOM    165  C14 GL4     2      14.870  14.300   4.890  1.00  0.00            
ATOM    166  C15 GL4     2      15.870  15.470   4.910  1.00  0.00            
ATOM    167  C16 GL4     2      16.190  16.000   3.450  1.00  0.00            
ATOM    168  C17 GL4     2      14.840  16.180   2.690  1.00  0.00            
ATOM    169  H1  GL4     2      12.650  12.720   2.170  1.00  0.00            
ATOM    170  H2  GL4     2      13.570  12.650  -0.780  1.00  0.00            
ATOM    171  H3  GL4     2      11.850  10.580   0.840  1.00  0.00            
ATOM    172  H4  GL4     2      12.080  11.100  -2.210  1.00  0.00            
ATOM    173  H5  GL4     2      11.620   9.150  -3.460  1.00  0.00            
ATOM    174  H6  GL4     2       9.860   7.420  -4.060  1.00  0.00            
ATOM    175  H7  GL4     2       9.750   9.710   0.360  1.00  0.00            
ATOM    176  H8  GL4     2       6.140   7.950  -1.670  1.00  0.00            
ATOM    177  H9  GL4     2       6.550   6.450  -0.510  1.00  0.00            
ATOM    178  H10 GL4     2      13.040  13.580   3.790  1.00  0.00            
ATOM    179  H11 GL4     2      12.960  15.340   4.160  1.00  0.00            
ATOM    180  H12 GL4     2      15.420  13.390   4.640  1.00  0.00            
ATOM    181  H13 GL4     2      14.550  14.130   5.920  1.00  0.00            
ATOM    182  H14 GL4     2      16.780  15.160   5.420  1.00  0.00            
ATOM    183  H15 GL4     2      15.470  16.340   5.430  1.00  0.00            
ATOM    184  H16 GL4     2      16.820  15.360   2.820  1.00  0.00            
ATOM    185  H17 GL4     2      16.740  16.950   3.500  1.00  0.00            
ATOM    186  H18 GL4     2      14.220  16.900   3.230  1.00  0.00            
ATOM    187  H19 GL4     2      15.020  16.700   1.740  1.00  0.00            
TER
ENDMDL
MODEL        1
ATOM      1  C1  BCD     1      16.900  11.240  -5.520  1.00  0.00            
ATOM      2  O1  BCD     1      16.320  10.410  -4.490  1.00  0.00            
ATOM      3  C2  BCD     1      18.050  11.940  -4.930  1.00  0.00            
ATOM      4  O2  BCD     1      19.080  11.050  -4.450  1.00  0.00            
ATOM      5  C3  BCD     1      17.730  12.980  -3.860  1.00  0.00
[truncated: 1,819,868 more chars]
