# Supplementary material for: Achieving Chemical Accuracy in Cyclodextrin Host–Guest Binding via Integrative Atomistic Modelling
Source: Adv Sci (Weinh). 2025 Dec 14;13(10):e19782. doi: 10.1002/advs.202519782 (PMC12915143; doi:10.1002/advs.202519782)
Supplement: Supplementary file 1 — Supporting Information [file ADVS-13-e19782-s003.zip › all_poses/BCD.GM1.pdb]

MODEL        1
ATOM      1  C1  BCD     1      16.170  16.090  12.700  1.00  0.00            
ATOM      2  O1  BCD     1      16.590  15.380  11.520  1.00  0.00            
ATOM      3  C2  BCD     1      17.040  17.180  13.120  1.00  0.00            
ATOM      4  O2  BCD     1      16.980  18.280  12.250  1.00  0.00            
ATOM      5  C3  BCD     1      18.420  16.650  13.360  1.00  0.00            
ATOM      6  O3  BCD     1      19.260  17.770  13.770  1.00  0.00            
ATOM      7  C4  BCD     1      18.330  15.600  14.510  1.00  0.00            
ATOM      8  C5  BCD     1      17.200  14.650  14.350  1.00  0.00            
ATOM      9  O4  BCD     1      16.000  15.250  13.800  1.00  0.00            
ATOM     10  C6  BCD     1      16.910  13.900  15.640  1.00  0.00            
ATOM     11  O5  BCD     1      16.840  14.690  16.810  1.00  0.00            
ATOM     12  H1  BCD     1      15.160  16.500  12.630  1.00  0.00            
ATOM     13  H2  BCD     1      16.630  17.590  14.050  1.00  0.00            
ATOM     14  H3  BCD     1      17.670  18.850  12.580  1.00  0.00            
ATOM     15  H4  BCD     1      18.780  16.170  12.440  1.00  0.00            
ATOM     16  H5  BCD     1      20.020  17.470  14.270  1.00  0.00            
ATOM     17  H6  BCD     1      18.270  16.150  15.460  1.00  0.00            
ATOM     18  H7  BCD     1      17.470  13.880  13.610  1.00  0.00            
ATOM     19  H8  BCD     1      16.010  13.270  15.620  1.00  0.00            
ATOM     20  H9  BCD     1      17.760  13.210  15.650  1.00  0.00            
ATOM     21  H10 BCD     1      17.390  14.140  17.380  1.00  0.00            
ATOM     22  C7  BCD     1      14.780  14.630   7.870  1.00  0.00            
ATOM     23  O6  BCD     1      16.000  13.990   7.460  1.00  0.00            
ATOM     24  C8  BCD     1      14.940  16.120   8.140  1.00  0.00            
ATOM     25  O7  BCD     1      15.400  16.710   6.990  1.00  0.00            
ATOM     26  C9  BCD     1      15.930  16.350   9.300  1.00  0.00            
ATOM     27  O8  BCD     1      15.960  17.700   9.730  1.00  0.00            
ATOM     28  C10 BCD     1      15.540  15.420  10.460  1.00  0.00            
ATOM     29  C11 BCD     1      15.130  13.970  10.160  1.00  0.00            
ATOM     30  O9  BCD     1      14.300  14.010   9.010  1.00  0.00            
ATOM     31  C12 BCD     1      14.360  13.230  11.240  1.00  0.00            
ATOM     32  O10 BCD     1      13.300  13.960  11.770  1.00  0.00            
ATOM     33  H11 BCD     1      14.050  14.340   7.110  1.00  0.00            
ATOM     34  H12 BCD     1      13.980  16.560   8.430  1.00  0.00            
ATOM     35  H13 BCD     1      15.970  16.140   6.470  1.00  0.00            
ATOM     36  H14 BCD     1      16.900  15.910   9.030  1.00  0.00            
ATOM     37  H15 BCD     1      16.480  17.720  10.530  1.00  0.00            
ATOM     38  H16 BCD     1      14.620  15.870  10.860  1.00  0.00            
ATOM     39  H17 BCD     1      16.010  13.330   9.960  1.00  0.00            
ATOM     40  H18 BCD     1      14.020  12.230  10.940  1.00  0.00            
ATOM     41  H19 BCD     1      15.070  13.000  12.050  1.00  0.00            
ATOM     42  H20 BCD     1      13.500  14.170  12.690  1.00  0.00            
ATOM     43  C13 BCD     1      17.460  11.500   4.450  1.00  0.00            
ATOM     44  O11 BCD     1      18.500  11.030   5.250  1.00  0.00            
ATOM     45  C14 BCD     1      17.640  12.980   4.320  1.00  0.00            
ATOM     46  O12 BCD     1      18.940  13.220   3.710  1.00  0.00            
ATOM     47  C15 BCD     1      17.550  13.750   5.640  1.00  0.00            
ATOM     48  O13 BCD     1      17.830  15.230   5.570  1.00  0.00            
ATOM     49  C16 BCD     1      16.120  13.350   6.200  1.00  0.00            
ATOM     50  C17 BCD     1      16.010  11.850   6.270  1.00  0.00            
ATOM     51  O14 BCD     1      16.170  11.270   4.980  1.00  0.00            
ATOM     52  C18 BCD     1      14.680  11.400   6.680  1.00  0.00            
ATOM     53  O15 BCD     1      13.720  11.920   5.810  1.00  0.00            
ATOM     54  H21 BCD     1      17.480  10.980   3.490  1.00  0.00            
ATOM     55  H22 BCD     1      16.860  13.300   3.620  1.00  0.00            
ATOM     56  H23 BCD     1      18.780  13.380   2.770  1.00  0.00            
ATOM     57  H24 BCD     1      18.220  13.240   6.350  1.00  0.00            
ATOM     58  H25 BCD     1      18.530  15.280   4.930  1.00  0.00            
ATOM     59  H26 BCD     1      15.390  13.740   5.470  1.00  0.00            
ATOM     60  H27 BCD     1      16.730  11.420   6.970  1.00  0.00            
ATOM     61  H28 BCD     1      14.740  10.310   6.570  1.00  0.00            
ATOM     62  H29 BCD     1      14.510  11.740   7.710  1.00  0.00            
ATOM     63  H30 BCD     1      14.050  11.770   4.920  1.00  0.00            
ATOM     64  C19 BCD     1      21.540   8.140   5.820  1.00  0.00            
ATOM     65  O16 BCD     1      21.770   8.830   7.000  1.00  0.00            
ATOM     66  C20 BCD     1      21.660   9.090   4.660  1.00  0.00            
ATOM     67  O17 BCD     1      23.090   9.380   4.300  1.00  0.00            
ATOM     68  C21 BCD     1      20.740  10.320   4.910  1.00  0.00            
ATOM     69  O18 BCD     1      21.000  11.350   3.950  1.00  0.00            
ATOM     70  C22 BCD     1      19.290   9.840   4.880  1.00  0.00            
ATOM     71  C23 BCD     1      19.070   8.760   5.910  1.00  0.00            
ATOM     72  O19 BCD     1      20.130   7.750   5.820  1.00  0.00            
ATOM     73  C24 BCD     1      17.750   8.030   5.770  1.00  0.00            
ATOM     74  O20 BCD     1      17.750   7.080   4.630  1.00  0.00            
ATOM     75  H31 BCD     1      22.110   7.210   5.790  1.00  0.00            
ATOM     76  H32 BCD     1      21.280   8.490   3.820  1.00  0.00            
ATOM     77  H33 BCD     1      23.450   9.680   5.130  1.00  0.00            
ATOM     78  H34 BCD     1      21.000  10.730   5.890  1.00  0.00            
ATOM     79  H35 BCD     1      20.270  11.970   3.920  1.00  0.00            
ATOM     80  H36 BCD     1      19.150   9.400   3.880  1.00  0.00            
ATOM     81  H37 BCD     1      19.100   9.290   6.870  1.00  0.00            
ATOM     82  H38 BCD     1      17.460   7.600   6.730  1.00  0.00            
ATOM     83  H39 BCD     1      16.970   8.780   5.590  1.00  0.00            
ATOM     84  H40 BCD     1      16.910   7.210   4.170  1.00  0.00            
ATOM     85  C25 BCD     1      24.570   8.730  10.200  1.00  0.00            
ATOM     86  O21 BCD     1      23.900   9.710  10.940  1.00  0.00            
ATOM     87  C26 BCD     1      25.050   9.280   8.840  1.00  0.00            
ATOM     88  O22 BCD     1      25.950  10.340   8.960  1.00  0.00            
ATOM     89  C27 BCD     1      23.830   9.730   8.030  1.00  0.00            
ATOM     90  O23 BCD     1      24.150  10.390   6.780  1.00  0.00            
ATOM     91  C28 BCD     1      22.970   8.540   7.710  1.00  0.00            
ATOM     92  C29 BCD     1      22.610   7.820   8.960  1.00  0.00            
ATOM     93  O24 BCD     1      23.750   7.620   9.820  1.00  0.00            
ATOM     94  C30 BCD     1      21.930   6.450   8.690  1.00  0.00            
ATOM     95  O25 BCD     1      22.710   5.480   7.920  1.00  0.00            
ATOM     96  H41 BCD     1      25.390   8.270  10.770  1.00  0.00            
ATOM     97  H42 BCD     1      25.560   8.420   8.380  1.00  0.00            
ATOM     98  H43 BCD     1      25.460  11.080   9.340  1.00  0.00            
ATOM     99  H44 BCD     1      23.210  10.350   8.690  1.00  0.00            
ATOM    100  H45 BCD     1      24.680  11.190   6.840  1.00  0.00            
ATOM    101  H46 BCD     1      23.600   7.830   7.160  1.00  0.00            
ATOM    102  H47 BCD     1      21.900   8.440   9.530  1.00  0.00            
ATOM    103  H48 BCD     1      21.720   5.970   9.650  1.00  0.00            
ATOM    104  H49 BCD     1      20.990   6.660   8.170  1.00  0.00            
ATOM    105  H50 BCD     1      23.590   5.510   8.300  1.00  0.00            
ATOM    106  C31 BCD     1      24.600  12.380  14.020  1.00  0.00            
ATOM    107  O26 BCD     1      23.190  12.390  14.290  1.00  0.00            
ATOM    108  C32 BCD     1      25.010  12.830  12.660  1.00  0.00            
ATOM    109  O27 BCD     1      24.720  14.200  12.420  1.00  0.00            
ATOM    110  C33 BCD     1      24.430  11.970  11.560  1.00  0.00            
ATOM    111  C34 BCD     1      24.720  10.490  11.820  1.00  0.00            
ATOM    112  C35 BCD     1      24.440   9.990  13.320  1.00  0.00            
ATOM    113  O28 BCD     1      24.990  10.990  14.230  1.00  0.00            
ATOM    114  C36 BCD     1      25.150   8.700  13.520  1.00  0.00            
ATOM    115  O29 BCD     1      26.550   8.700  13.210  1.00  0.00            
ATOM    116  O30 BCD     1      24.930  12.420  10.290  1.00  0.00            
ATOM    117  H51 BCD     1      25.050  13.050  14.770  1.00  0.00            
ATOM    118  H52 BCD     1      26.100  12.860  12.560  1.00  0.00            
ATOM    119  H53 BCD     1      25.270  14.570  11.720  1.00  0.00            
ATOM    120  H54 BCD     1      23.350  12.160  11.560  1.00  0.00            
ATOM    121  H55 BCD     1      24.610  13.290  10.050  1.00  0.00            
ATOM    122  H56 BCD     1      25.780  10.250  11.610  1.00  0.00            
ATOM    123  H57 BCD     1      23.350  10.010  13.460  1.00  0.00            
ATOM    124  H58 BCD     1      25.050   8.640  14.610  1.00  0.00            
ATOM    125  H59 BCD     1      24.640   7.860  13.040  1.00  0.00            
ATOM    126  H60 BCD     1      26.940   9.470  13.640  1.00  0.00            
ATOM    127  C37 BCD     1      20.320  14.960  15.690  1.00  0.00            
ATOM    128  O31 BCD     1      19.630  14.950  14.440  1.00  0.00            
ATOM    129  C38 BCD     1      21.720  15.540  15.600  1.00  0.00            
ATOM    130  O32 BCD     1      21.550  16.830  15.030  1.00  0.00            
ATOM    131  C39 BCD     1      22.640  14.700  14.780  1.00  0.00            
ATOM    132  O33 BCD     1      23.940  15.250  14.680  1.00  0.00            
ATOM    133  C40 BCD     1      22.610  13.230  15.310  1.00  0.00            
ATOM    134  C41 BCD     1      21.220  12.690  15.440  1.00  0.00            
ATOM    135  O34 BCD     1      20.400  13.620  16.220  1.00  0.00            
ATOM    136  C42 BCD     1      21.160  11.350  16.190  1.00  0.00            
ATOM    137  O35 BCD     1      21.830  11.380  17.410  1.00  0.00            
ATOM    138  H61 BCD     1      19.720  15.500  16.430  1.00  0.00            
ATOM    139  H62 BCD     1      22.170  15.690  16.590  1.00  0.00            
ATOM    140  H63 BCD     1      22.380  17.180  14.710  1.00  0.00            
ATOM    141  H64 BCD     1      22.230  14.730  13.760  1.00  0.00            
ATOM    142  H65 BCD     1      24.230  14.980  13.810  1.00  0.00            
ATOM    143  H66 BCD     1      23.140  13.110  16.260  1.00  0.00            
ATOM    144  H67 BCD     1      20.820  12.640  14.420  1.00  0.00            
ATOM    145  H68 BCD     1      20.120  11.060  16.350  1.00  0.00            
ATOM    146  H69 BCD     1      21.650  10.630  15.520  1.00  0.00            
ATOM    147  H70 BCD     1      21.520  10.610  17.880  1.00  0.00            
ATOM    148  O1  GM1     2      23.610  13.850   8.460  1.00  0.00            
ATOM    149  C1  GM1     2      22.390  14.190   7.780  1.00  0.00            
ATOM    150  C2  GM1     2      21.550  12.880   7.690  1.00  0.00            
ATOM    151  C3  GM1     2      20.920  12.470   9.040  1.00  0.00            
ATOM    152  C4  GM1     2      20.320  11.040   8.850  1.00  0.00            
ATOM    153  N1  GM1     2      19.750  10.270  10.010  1.00  0.00            
ATOM    154  C5  GM1     2      18.470  10.920  10.520  1.00  0.00            
ATOM    155  C6  GM1     2      17.850  10.080  11.730  1.00  0.00            
ATOM    156  C7  GM1     2      18.880   9.820  12.860  1.00  0.00            
ATOM    157  C8  GM1     2      20.260   9.370  12.340  1.00  0.00            
ATOM    158  C9  GM1     2      20.800  10.250  11.180  1.00  0.00            
ATOM    159  C10 GM1     2      22.860  14.750   6.420  1.00  0.00            
ATOM    160  C11 GM1     2      22.750  14.010   5.260  1.00  0.00            
ATOM    161  C12 GM1     2      23.300  14.470   4.080  1.00  0.00            
ATOM    162  C13 GM1     2      23.920  15.720   4.020  1.00  0.00            
ATOM    163  C14 GM1     2      23.980  16.490   5.210  1.00  0.00            
ATOM    164  C15 GM1     2      23.580  15.950   6.430  1.00  0.00            
ATOM    165  C16 GM1     2      21.530  15.300   8.550  1.00  0.00            
ATOM    166  C17 GM1     2      21.880  15.680   9.840  1.00  0.00            
ATOM    167  C18 GM1     2      20.940  16.430  10.640  1.00  0.00            
ATOM    168  C19 GM1     2      19.800  16.990   9.980  1.00  0.00            
ATOM    169  C20 GM1     2      19.540  16.780   8.600  1.00  0.00            
ATOM    170  C21 GM1     2      20.390  15.880   7.940  1.00  0.00            
ATOM    171  H1  GM1     2      24.170  13.290   7.890  1.00  0.00            
ATOM    172  H2  GM1     2      22.110  12.040   7.280  1.00  0.00            
ATOM    173  H3  GM1     2      20.760  12.990   6.950  1.00  0.00            
ATOM    174  H4  GM1     2      20.210  13.270   9.310  1.00  0.00            
ATOM    175  H5  GM1     2      21.720  12.380   9.780  1.00  0.00            
ATOM    176  H6  GM1     2      21.120  10.460   8.390  1.00  0.00            
ATOM    177  H7  GM1     2      19.460  11.140   8.180  1.00  0.00            
ATOM    178  H8  GM1     2      19.500   9.320   9.690  1.00  0.00            
ATOM    179  H9  GM1     2      17.820  11.140   9.660  1.00  0.00            
ATOM    180  H10 GM1     2      18.750  11.910  10.880  1.00  0.00            
ATOM    181  H11 GM1     2      17.520   9.060  11.500  1.00  0.00            
ATOM    182  H12 GM1     2      17.010  10.610  12.210  1.00  0.00            
ATOM    183  H13 GM1     2      18.340   9.060  13.440  1.00  0.00            
ATOM    184  H14 GM1     2      18.950  10.770  13.410  1.00  0.00            
ATOM    185  H15 GM1     2      20.080   8.350  11.990  1.00  0.00            
ATOM    186  H16 GM1     2      21.000   9.280  13.150  1.00  0.00            
ATOM    187  H17 GM1     2      20.830  11.270  11.540  1.00  0.00            
ATOM    188  H18 GM1     2      21.750   9.910  10.750  1.00  0.00            
ATOM    189  H19 GM1     2      22.200  13.070   5.230  1.00  0.00            
ATOM    190  H20 GM1     2      23.030  13.940   3.170  1.00  0.00            
ATOM    191  H21 GM1     2      24.460  16.110   3.160  1.00  0.00            
ATOM    192  H22 GM1     2      24.320  17.520   5.130  1.00  0.00            
ATOM    193  H23 GM1     2      23.570  16.580   7.310  1.00  0.00            
ATOM    194  H24 GM1     2      22.800  15.310  10.280  1.00  0.00            
ATOM    195  H25 GM1     2      21.130  16.660  11.680  1.00  0.00            
ATOM    196  H26 GM1     2      19.060  17.530  10.560  1.00  0.00            
ATOM    197  H27 GM1     2      18.700  17.260   8.110  1.00  0.00            
ATOM    198  H28 GM1     2      20.130  15.640   6.910  1.00  0.00            
TER
ENDMDL
MODEL        1
ATOM      1  C1  BCD     1      19.220  19.800  15.860  1.00  0.00            
ATOM      2  O1  BCD     1      19.100  18.940  14.730  1.00  0.00            
ATOM      3  C2  BCD     1      20.670  20.230  15.970  1.00  0.00            
ATOM      4  O2  BCD     1      21.080  21.070  14.900  1.00  0.00            
ATOM      5  C3  BCD     1      21.600  19.040  16.070  1.00  0.00            
ATOM      6  O3  BCD     1      22.920  19.550  16.240  1.00  0.00            
ATOM      7  C4  BCD     1      21.220  18.190  17.290  1.00  0.00            
ATOM      8  C5  BCD     1      19.720  17.960  17.310  1.00  0.00            
ATOM      9  O4  BCD     1      18.950  19.120  17.030  1.00  0.00            
ATOM     10  C6  BCD     1      19.160  17.380  18.630  1.00  0.00            
ATOM     11  O5  BCD     1      19.270  18.360  19.690  1.00  0.00            
ATOM     12  H1  BCD     1      18.630  20.720  15.760  1.00  0.00            
ATOM     13  H2  BCD     1      20.630  20.740  16.940  1.00  0.00            
ATOM     14  H3  BCD     1      22.010  21.250  15.050  1.00  0.00            
ATOM     15  H4  BCD     1      21.550  18.410  15.170  1.00  0.00            
ATOM     16  H5  BCD     1      23.430  18.770  16.480  1.00  0.00            
ATOM     17  H6  BCD     1      21.550  18.650  18.240  1.00  0.00            
ATOM     18  H7  BCD     1      19.620  17.190  16.540  1.00  0.00            
ATOM     19  H8  BCD     1      18.150  16.990  18.460  1.00  0.00            
ATOM     20  H9  BCD     1      19.810  16.570  18.990  1.00  0.00            
ATOM     21  H10 BCD     1      18.740  19.130  19.450  1.00  0.00            
ATOM     22  C7  BCD     1      16.820  18.450  11.320  1.00  0.00            
ATOM     23  O6  BCD     1      17.690  17.530  10.690  1.00  0.00            
ATOM     24  C8  BCD     1      17.530  19.810  11.500  1.00  0.00            
ATOM     25  O7  BCD     1      17.950  20.360  10.230  1.00  0.00            
ATOM     26  C9  BCD     1      18.600  19.740  12.550  1.00  0.00            
ATOM     27  O8  BCD     1      19.090  21.080  12.790  1.00  0.00            
ATOM     28  C10 BCD     1      18.030  19.160  13.840  1.00  0.00            
ATOM     29  C11 BCD     1      17.330  17.810  13.590  1.00  0.00            
ATOM     30  O9  BCD     1      16.360  17.920  12.580  1.00  0.00            
ATOM     31  C12 BCD     1      16.650  17.340  14.760  1.00  0.00            
ATOM     32  O10 BCD     1      15.830  18.280  15.430  1.00  0.00            
ATOM     33  H11 BCD     1      15.970  18.590  10.640  1.00  0.00            
ATOM     34  H12 BCD     1      16.770  20.460  11.940  1.00  0.00            
ATOM     35  H13 BCD     1      18.490  19.760   9.720  1.00  0.00            
ATOM     36  H14 BCD     1      19.430  19.110  12.210  1.00  0.00            
ATOM     37  H15 BCD     1      19.680  21.080  13.550  1.00  0.00            
ATOM     38  H16 BCD     1      17.320  19.910  14.200  1.00  0.00            
ATOM     39  H17 BCD     1      18.120  17.100  13.320  1.00  0.00            
ATOM     40  H18 BCD     1      16.040  16.450  14.530  1.00  0.00            
ATOM     41  H19 BCD     1      17.380  16.980  15.500  1.00  0.00            
ATOM     42  H20 BCD     1      15.570  18.010  16.310  1.00  0.00            
ATOM     43  C13 BCD     1      18.240  15.190   7.260  1.00  0.00            
ATOM     44  O11 BCD     1      18.910  14.250   8.120  1.00  0.00            
ATOM     45  C14 BCD     1      18.970  16.590   7.260  1.00  0.00            
ATOM     46  O12 BCD     1      20.410  16.340   7.070  1.00  0.00            
ATOM     47  C15 BCD     1      18.950  17.170   8.710  1.00  0.00            
ATOM     48  O13 BCD     1      19.350  18.580   8.790  1.00  0.00            
ATOM     49  C16 BCD     1      17.510  17.160   9.280  1.00  0.00            
ATOM     50  C17 BCD     1      16.930  15.840   9.100  1.00  0.00            
ATOM     51  O14 BCD     1      16.910  15.360   7.760  1.00  0.00            
ATOM     52  C18 BCD     1      15.500  15.830   9.650  1.00  0.00            
ATOM     53  O15 BCD     1      14.530  16.610   8.970  1.00  0.00            
ATOM     54  H21 BCD     1      18.160  14.730   6.260  1.00  0.00            
ATOM     55  H22 BCD     1      18.530  17.230   6.490  1.00  0.00            
ATOM     56  H23 BCD     1      20.810  17.200   6.930  1.00  0.00            
ATOM     57  H24 BCD     1      19.580  16.600   9.400  1.00  0.00            
ATOM     58  H25 BCD     1      20.050  18.770   8.170  1.00  0.00            
ATOM     59  H26 BCD     1      16.890  17.940   8.810  1.00  0.00            
ATOM     60  H27 BCD     1      17.460  15.140   9.750  1.00  0.00            
ATOM     61  H28 BCD     1      15.200  14.780   9.680  1.00  0.00            
ATOM     62  H29 BCD     1      15.630  16.150  10.690  1.00  0.00            
ATOM     63  H30 BCD     1      13.770  16.780   9.540  1.00  0.00            
ATOM     64  C19 BCD     1      20.740  10.560   7.820  1.00  0.00            
ATOM     65  O16 BCD     1      21.290  10.740   9.150  1.00  0.00            
ATOM     66  C20 BCD     1      21.180  11.560   6.790  1.00  0.00            
ATOM     67  O17 BCD     1      22.590  11.640   6.640  1.00  0.00            
ATOM     68  C21 BCD     1      20.670  12.970   7.140  1.00  0.00            
ATOM     69  O18 BCD     1      20.960  13.900   6.140  1.00  0.00            
ATOM     70  C22 BCD     1      19.180  13.000   7.470  1.00  0.00            
ATOM     71  C23 BCD     1      18.790  11.870   8.370  1.00  0.00            
ATOM     72  O19 BCD     1      19.290  10.590   7.970  1.00  0.00            
ATOM     73  C24 BCD     1      17.250  11.590   8.480  1.00  0.00            
ATOM     74  O20 BCD     1      16.540  11.450   7.180  1.00  0.00            
ATOM     75  H31 BCD     1      20.940   9.570   7.410  1.00  0.00            
ATOM     76  H32 BCD     1      20.660  11.280   5.860  1.00  0.00            
ATOM     77  H33 BCD     1      22.730  12.270   5.930  1.00  0.00            
ATOM     78  H34 BCD     1      21.240  13.270   8.030  1.00  0.00            
ATOM     79  H35 BCD     1      20.710  14.780   6.450  1.00  0.00            
ATOM     80  H36 BCD     1      18.600  12.940   6.540  1.00  0.00            
ATOM     81  H37 BCD     1      19.080  12.130   9.400  1.00  0.00            
ATOM     82  H38 BCD     1      17.070  10.700   9.090  1.00  0.00            
ATOM     83  H39 BCD     1      16.840  12.410   9.070  1.00  0.00            
ATOM     84  H40 BCD     1      16.090  10.610   7.250  1.00  0.00            
ATOM     85  C25 BCD     1      23.110   8.890  12.140  1.00  0.00            
ATOM     86  O21 BCD     1      22.980  10.090  12.870  1.00  0.00            
ATOM     87  C26 BCD     1      23.960   8.990  10.940  1.00  0.00            
ATOM     88  O22 BCD     1      25.310   9.300  11.260  1.00  0.00            
ATOM     89  C27 BCD     1      23.340  10.070  10.040  1.00  0.00            
ATOM     90  O23 BCD     1      23.980  10.120   8.690  1.00  0.00            
ATOM     91  C28 BCD     1      21.910   9.670   9.770  1.00  0.00            
ATOM     92  C29 BCD     1      21.060   9.400  11.000  1.00  0.00            
ATOM     93  O24 BCD     1      21.790   8.430  11.810  1.00  0.00            
ATOM     94  C30 BCD     1      19.770   8.650  10.640  1.00  0.00            
ATOM     95  O25 BCD     1      20.000   7.370  10.020  1.00  0.00            
ATOM     96  H41 BCD     1      23.460   8.050  12.760  1.00  0.00            
ATOM     97  H42 BCD     1      23.950   8.050  10.380  1.00  0.00            
ATOM     98  H43 BCD     1      25.280  10.170  11.660  1.00  0.00            
ATOM     99  H44 BCD     1      23.380  11.000  10.610  1.00  0.00            
ATOM    100  H45 BCD     1      23.480  10.700   8.100  1.00  0.00            
ATOM    101  H46 BCD     1      21.960   8.770   9.150  1.00  0.00            
ATOM    102  H47 BCD     1      20.770  10.230  11.650  1.00  0.00            
ATOM    103  H48 BCD     1      19.280   8.330  11.570  1.00  0.00            
ATOM    104  H49 BCD     1      19.010   9.270  10.140  1.00  0.00            
ATOM    105  H50 BCD     1      19.830   6.730  10.720  1.00  0.00            
ATOM    106  C31 BCD     1      24.860  12.030  16.120  1.00  0.00            
ATOM    107  O26 BCD     1      23.810  12.980  16.160  1.00  0.00            
ATOM    108  C32 BCD     1      25.540  12.060  14.790  1.00  0.00            
ATOM    109  O27 BCD     1      26.170  13.310  14.570  1.00  0.00            
ATOM    110  C33 BCD     1      24.590  11.700  13.610  1.00  0.00            
ATOM    111  C34 BCD     1      24.080  10.320  13.820  1.00  0.00            
ATOM    112  C35 BCD     1      23.420  10.300  15.260  1.00  0.00            
ATOM    113  O28 BCD     1      24.290  10.720  16.340  1.00  0.00            
ATOM    114  C36 BCD     1      22.760   9.020  15.740  1.00  0.00            
ATOM    115  O29 BCD     1      23.650   7.890  15.640  1.00  0.00            
ATOM    116  O30 BCD     1      25.180  11.850  12.290  1.00  0.00            
ATOM    117  H51 BCD     1      25.530  12.150  16.980  1.00  0.00            
ATOM    118  H52 BCD     1      26.390  11.370  14.850  1.00  0.00            
ATOM    119  H53 BCD     1      26.950  13.050  14.070  1.00  0.00            
ATOM    120  H54 BCD     1      23.700  12.340  13.610  1.00  0.00            
ATOM    121  H55 BCD     1      25.160  12.780  12.050  1.00  0.00            
ATOM    122  H56 BCD     1      24.880   9.570  13.750  1.00  0.00            
ATOM    123  H57 BCD     1      22.580  10.990  15.130  1.00  0.00            
ATOM    124  H58 BCD     1      22.460   9.210  16.780  1.00  0.00            
ATOM    125  H59 BCD     1      21.840   8.870  15.150  1.00  0.00            
ATOM    126  H60 BCD     1      23.140   7.110  15.870  1.00  0.00            
ATOM    127  C37 BCD     1      22.830  16.500  18.120  1.00  0.00            
ATOM    128  O31 BCD     1      21.900  16.930  17.070  1.00  0.00            
ATOM    129  C38 BCD     1      24.230  16.440  17.590  1.00  0.00            
ATOM    130  O32 BCD     1      24.450  17.690  17.000  1.00  0.00            
ATOM    131  C39 BCD     1      24.430  15.210  16.680  1.00  0.00            
ATOM    132  O33 BCD     1      25.820  15.130  16.380  1.00  0.00            
ATOM    133  C40 BCD     1      23.850  13.900  17.210  1.00  0.00            
ATOM    134  C41 BCD     1      22.450  14.100  17.740  1.00  0.00            
ATOM    135  O34 BCD     1      22.430  15.210  18.680  1.00  0.00            
ATOM    136  C42 BCD     1      21.860  12.800  18.410  1.00  0.00            
ATOM    137  O35 BCD     1      22.690  12.290  19.470  1.00  0.00            
ATOM    138  H61 BCD     1      22.860  17.300  18.870  1.00  0.00            
ATOM    139  H62 BCD     1      24.950  16.260  18.410  1.00  0.00            
ATOM    140  H63 BCD     1      25.380  17.900  16.870  1.00  0.00            
ATOM    141  H64 BCD     1      23.910  15.460  15.740  1.00  0.00            
ATOM    142  H65 BCD     1      25.880  14.550  15.610  1.00  0.00            
ATOM    143  H66 BCD     1      24.500  13.440  17.970  1.00  0.00            
ATOM    144  H67 BCD     1      21.860  14.350  16.850  1.00  0.00            
ATOM    145  H68 BCD     1      20.850  13.030  18.740  1.00  0.00            
ATOM    146  H69 BCD     1      21.790  12.040  17.620  1.00  0.00            
ATOM    147  H70 BCD     1      22.760  12.970  20.150  1.00  0.00            
ATOM    148  O1  GM1     2      24.890  14.420  11.190  1.00  0.00            
ATOM    149  C1  GM1     2      24.050  15.220  10.280  1.00  0.00            
ATOM    150  C2  GM1     2      22.740  14.340  10.170  1.00  0.00            
ATOM    151  C3  GM1     2      21.910  14.030  11.450  1.00  0.00            
ATOM    152  C4  GM1     2      20.600  13.290  11.160  1.00  0.00            
ATOM    153  N1  GM1     2      19.690  12.790  12.270  1.00  0.00            
ATOM    154  C5  GM1     2      18.780  13.960  12.680  1.00  0.00            
ATOM    155  C6  GM1     2      18.080  13.930  14.030  1.00  0.00            
ATOM    156  C7  GM1     2      18.930  13.240  15.160  1.00  0.00            
ATOM    157  C8  GM1     2      19.710  12.020  14.750  1.00  0.00            
ATOM    158  C9  GM1     2      20.510  12.430  13.490  1.00  0.00            
ATOM    159  C10 GM1     2      24.760  15.540   8.940  1.00  0.00            
ATOM    160  C11 GM1     2      24.230  15.180   7.680  1.00  0.00            
ATOM    161  C12 GM1     2      24.830  15.610   6.480  1.00  0.00            
ATOM    162  C13 GM1     2      25.960  16.380   6.540  1.00  0.00            
ATOM    163  C14 GM1     2      26.540  16.680   7.780  1.00  0.00            
ATOM    164  C15 GM1     2      25.920  16.300   8.990  1.00  0.00            
ATOM    165  C16 GM1     2      23.630  16.510  10.940  1.00  0.00            
ATOM    166  C17 GM1     2      24.140  16.850  12.190  1.00  0.00            
ATOM    167  C18 GM1     2      23.560  17.980  12.840  1.00  0.00            
ATOM    168  C19 GM1     2      22.690  18.800  12.140  1.00  0.00            
ATOM    169  C20 GM1     2      22.310  18.490  10.790  1.00  0.00            
ATOM    170  C21 GM1     2      22.820  17.350  10.230  1.00  0.00            
ATOM    171  H1  GM1     2      25.690  14.950  11.340  1.00  0.00            
ATOM    172  H2  GM1     2      22.910  13.400   9.620  1.00  0.00            
ATOM    173  H3  GM1     2      22.050  14.880   9.510  1.00  0.00            
ATOM    174  H4  GM1     2      21.650  15.000  11.900  1.00  0.00            
ATOM    175  H5  GM1     2      22.470  13.500  12.230  1.00  0.00            
ATOM    176  H6  GM1     2      20.860  12.430  10.540  1.00  0.00            
ATOM    177  H7  GM1     2      19.890  13.880  10.570  1.00  0.00            
ATOM    178  H8  GM1     2      19.010  12.050  12.060  1.00  0.00            
ATOM    179  H9  GM1     2      18.210  14.170  11.780  1.00  0.00            
ATOM    180  H10 GM1     2      19.480  14.790  12.680  1.00  0.00            
ATOM    181  H11 GM1     2      17.150  13.380  13.800  1.00  0.00            
ATOM    182  H12 GM1     2      17.790  14.960  14.260  1.00  0.00            
ATOM    183  H13 GM1     2      18.360  13.050  16.080  1.00  0.00            
ATOM    184  H14 GM1     2      19.640  14.040  15.400  1.00  0.00            
ATOM    185  H15 GM1     2      19.040  11.160  14.770  1.00  0.00            
ATOM    186  H16 GM1     2      20.430  11.770  15.530  1.00  0.00            
ATOM    187  H17 GM1     2      21.110  13.320  13.680  1.00  0.00            
ATOM    188  H18 GM1     2      21.200  11.640  13.180  1.00  0.00            
ATOM    189  H19 GM1     2      23.300  14.630   7.570  1.00  0.00            
ATOM    190  H20 GM1     2      24.320  15.400   5.540  1.00  0.00            
ATOM    191  H21 GM1     2      26.380  16.720   5.600  1.00  0.00            
ATOM    192  H22 GM1     2      27.440  17.270   7.910  1.00  0.00            
ATOM    193  H23 GM1     2      26.280  16.610   9.960  1.00  0.00            
ATOM    194  H24 GM1     2      24.890  16.230  12.660  1.00  0.00            
ATOM    195  H25 GM1     2      23.880  18.210  13.850  1.00  0.00            
ATOM    196  H26 GM1     2      22.270  19.690  12.610  1.00  0.00            
ATOM    197  H27 GM1     2      21.680  19.140  10.190  1.00  0.00            
ATOM    198  H28 GM1     2      22.550  17.050   9.220  1.00  0.00            
TER
ENDMDL
MODEL        1
ATOM      1  C1  BCD     1      17.470  18.950  14.020  1.00  0.00            
ATOM      2  O1  BCD     1      17.730  17.900  13.090  1.00  0.00            
ATOM      3  C2  BCD     1      18.680  19.870  14.020  1.00  0.00            
ATOM      4  O2  BCD     1      18.900  20.290  12.670  1.00  0.00            
ATOM      5  C3  BCD     1      19.890  19.100  14.540  1.00  0.00            
ATOM      6  O3  BCD     1      21.150  19.820  14.590  1.00  0.00            
ATOM      7  C4  BCD     1      19.610  18.380  15.820  1.00  0.00            
ATOM      8  C5  BCD     1      18.350  17.540  15.810  1.00  0.00            
ATOM      9  O4  BCD     1      17.250  18.390  15.320  1.00  0.00            
ATOM     10  C6  BCD     1      18.030  16.880  17.140  1.00  0.00            
ATOM     11  O5  BCD     1      17.300  17.720  18.140  1.00  0.00            
ATOM     12  H1  BCD     1      16.550  19.480  13.790  1.00  0.00            
ATOM     13  H2  BCD     1      18.450  20.690  14.700  1.00  0.00            
ATOM     14  H3  BCD     1      19.590  20.970  12.710  1.00  0.00            
ATOM     15  H4  BCD     1      19.960  18.230  13.870  1.00  0.00            
ATOM     16  H5  BCD     1      21.870  19.340  15.020  1.00  0.00            
ATOM     17  H6  BCD     1      19.450  19.190  16.550  1.00  0.00            
ATOM     18  H7  BCD     1      18.480  16.670  15.160  1.00  0.00            
ATOM     19  H8  BCD     1      17.490  15.930  17.020  1.00  0.00            
ATOM     20  H9  BCD     1      18.970  16.470  17.530  1.00  0.00            
ATOM     21  H10 BCD     1      16.720  17.200  18.700  1.00  0.00            
ATOM     22  C7  BCD     1      16.060  15.650  10.060  1.00  0.00            
ATOM     23  O6  BCD     1      17.130  14.680  10.180  1.00  0.00            
ATOM     24  C8  BCD     1      16.660  17.020   9.610  1.00  0.00            
ATOM     25  O7  BCD     1      17.270  16.870   8.330  1.00  0.00            
ATOM     26  C9  BCD     1      17.550  17.550  10.790  1.00  0.00            
ATOM     27  O8  BCD     1      18.070  18.840  10.480  1.00  0.00            
ATOM     28  C10 BCD     1      16.730  17.650  12.120  1.00  0.00            
ATOM     29  C11 BCD     1      16.050  16.330  12.420  1.00  0.00            
ATOM     30  O9  BCD     1      15.320  15.810  11.280  1.00  0.00            
ATOM     31  C12 BCD     1      15.110  16.370  13.550  1.00  0.00            
ATOM     32  O10 BCD     1      14.060  17.340  13.350  1.00  0.00            
ATOM     33  H11 BCD     1      15.280  15.280   9.390  1.00  0.00            
ATOM     34  H12 BCD     1      15.890  17.790   9.420  1.00  0.00            
ATOM     35  H13 BCD     1      17.870  16.130   8.480  1.00  0.00            
ATOM     36  H14 BCD     1      18.420  16.900  10.980  1.00  0.00            
ATOM     37  H15 BCD     1      18.430  19.230  11.280  1.00  0.00            
ATOM     38  H16 BCD     1      16.030  18.500  12.030  1.00  0.00            
ATOM     39  H17 BCD     1      16.890  15.650  12.630  1.00  0.00            
ATOM     40  H18 BCD     1      14.590  15.420  13.730  1.00  0.00            
ATOM     41  H19 BCD     1      15.740  16.520  14.440  1.00  0.00            
ATOM     42  H20 BCD     1      13.440  17.100  12.650  1.00  0.00            
ATOM     43  C13 BCD     1      18.260  11.300   7.900  1.00  0.00            
ATOM     44  O11 BCD     1      18.870  10.740   9.070  1.00  0.00            
ATOM     45  C14 BCD     1      18.920  12.650   7.550  1.00  0.00            
ATOM     46  O12 BCD     1      20.260  12.350   7.270  1.00  0.00            
ATOM     47  C15 BCD     1      18.670  13.680   8.670  1.00  0.00            
ATOM     48  O13 BCD     1      19.180  14.930   8.150  1.00  0.00            
ATOM     49  C16 BCD     1      17.190  13.770   9.050  1.00  0.00            
ATOM     50  C17 BCD     1      16.590  12.390   9.300  1.00  0.00            
ATOM     51  O14 BCD     1      16.880  11.480   8.200  1.00  0.00            
ATOM     52  C18 BCD     1      15.130  12.370   9.510  1.00  0.00            
ATOM     53  O15 BCD     1      14.390  12.740   8.350  1.00  0.00            
ATOM     54  H21 BCD     1      18.270  10.570   7.090  1.00  0.00            
ATOM     55  H22 BCD     1      18.430  13.110   6.680  1.00  0.00            
ATOM     56  H23 BCD     1      20.690  13.160   6.980  1.00  0.00            
ATOM     57  H24 BCD     1      19.330  13.310   9.460  1.00  0.00            
ATOM     58  H25 BCD     1      20.050  14.930   7.750  1.00  0.00            
ATOM     59  H26 BCD     1      16.590  14.180   8.230  1.00  0.00            
ATOM     60  H27 BCD     1      16.990  12.000  10.250  1.00  0.00            
ATOM     61  H28 BCD     1      14.860  11.400   9.960  1.00  0.00            
ATOM     62  H29 BCD     1      15.010  13.060  10.350  1.00  0.00            
ATOM     63  H30 BCD     1      13.650  13.250   8.670  1.00  0.00            
ATOM     64  C19 BCD     1      21.300   7.450  10.330  1.00  0.00            
ATOM     65  O16 BCD     1      21.880   8.200  11.320  1.00  0.00            
ATOM     66  C20 BCD     1      21.620   8.000   8.920  1.00  0.00            
ATOM     67  O17 BCD     1      23.080   7.940   8.930  1.00  0.00            
ATOM     68  C21 BCD     1      21.020   9.390   8.730  1.00  0.00            
ATOM     69  O18 BCD     1      21.260   9.910   7.430  1.00  0.00            
ATOM     70  C22 BCD     1      19.500   9.370   8.990  1.00  0.00            
ATOM     71  C23 BCD     1      19.220   8.650  10.310  1.00  0.00            
ATOM     72  O19 BCD     1      19.920   7.460  10.410  1.00  0.00            
ATOM     73  C24 BCD     1      17.760   8.510  10.480  1.00  0.00            
ATOM     74  O20 BCD     1      17.090   7.810   9.410  1.00  0.00            
ATOM     75  H31 BCD     1      21.700   6.430  10.340  1.00  0.00            
ATOM     76  H32 BCD     1      21.260   7.410   8.060  1.00  0.00            
ATOM     77  H33 BCD     1      23.400   7.810   8.030  1.00  0.00            
ATOM     78  H34 BCD     1      21.460  10.080   9.460  1.00  0.00            
ATOM     79  H35 BCD     1      20.920  10.810   7.450  1.00  0.00            
ATOM     80  H36 BCD     1      19.080   8.700   8.230  1.00  0.00            
ATOM     81  H37 BCD     1      19.560   9.290  11.140  1.00  0.00            
ATOM     82  H38 BCD     1      17.570   7.890  11.370  1.00  0.00            
ATOM     83  H39 BCD     1      17.330   9.500  10.640  1.00  0.00            
ATOM     84  H40 BCD     1      17.750   7.190   9.080  1.00  0.00            
ATOM     85  C25 BCD     1      24.070   8.390  14.630  1.00  0.00            
ATOM     86  O21 BCD     1      23.540   9.690  14.770  1.00  0.00            
ATOM     87  C26 BCD     1      24.890   8.260  13.350  1.00  0.00            
ATOM     88  O22 BCD     1      26.070   8.970  13.420  1.00  0.00            
ATOM     89  C27 BCD     1      23.960   8.530  12.190  1.00  0.00            
ATOM     90  O23 BCD     1      24.750   8.440  10.920  1.00  0.00            
ATOM     91  C28 BCD     1      22.800   7.560  12.200  1.00  0.00            
ATOM     92  C29 BCD     1      22.110   7.510  13.530  1.00  0.00            
ATOM     93  O24 BCD     1      22.980   7.470  14.620  1.00  0.00            
ATOM     94  C30 BCD     1      21.170   6.280  13.610  1.00  0.00            
ATOM     95  O25 BCD     1      21.850   5.090  13.420  1.00  0.00            
ATOM     96  H41 BCD     1      24.600   8.170  15.560  1.00  0.00            
ATOM     97  H42 BCD     1      25.160   7.200  13.280  1.00  0.00            
ATOM     98  H43 BCD     1      25.780   9.880  13.320  1.00  0.00            
ATOM     99  H44 BCD     1      23.430   9.470  12.350  1.00  0.00            
ATOM    100  H45 BCD     1      24.060   8.260  10.280  1.00  0.00            
ATOM    101  H46 BCD     1      23.140   6.560  11.900  1.00  0.00            
ATOM    102  H47 BCD     1      21.550   8.460  13.550  1.00  0.00            
ATOM    103  H48 BCD     1      20.630   6.310  14.560  1.00  0.00            
ATOM    104  H49 BCD     1      20.410   6.310  12.820  1.00  0.00            
ATOM    105  H50 BCD     1      22.340   4.930  14.230  1.00  0.00            
ATOM    106  C31 BCD     1      24.610  13.450  16.380  1.00  0.00            
ATOM    107  O26 BCD     1      23.400  14.150  15.970  1.00  0.00            
ATOM    108  C32 BCD     1      25.360  12.970  15.130  1.00  0.00            
ATOM    109  O27 BCD     1      25.680  14.140  14.410  1.00  0.00            
ATOM    110  C33 BCD     1      24.560  11.910  14.450  1.00  0.00            
ATOM    111  C34 BCD     1      24.390  10.710  15.400  1.00  0.00            
ATOM    112  C35 BCD     1      23.650  11.210  16.650  1.00  0.00            
ATOM    113  O28 BCD     1      24.350  12.290  17.250  1.00  0.00            
ATOM    114  C36 BCD     1      23.500  10.200  17.720  1.00  0.00            
ATOM    115  O29 BCD     1      24.730   9.710  18.210  1.00  0.00            
ATOM    116  O30 BCD     1      25.140  11.480  13.250  1.00  0.00            
ATOM    117  H51 BCD     1      25.340  14.140  16.830  1.00  0.00            
ATOM    118  H52 BCD     1      26.300  12.520  15.480  1.00  0.00            
ATOM    119  H53 BCD     1      26.330  13.880  13.760  1.00  0.00            
ATOM    120  H54 BCD     1      23.590  12.350  14.180  1.00  0.00            
ATOM    121  H55 BCD     1      25.000  12.140  12.560  1.00  0.00            
ATOM    122  H56 BCD     1      25.390  10.300  15.570  1.00  0.00            
ATOM    123  H57 BCD     1      22.650  11.530  16.350  1.00  0.00            
ATOM    124  H58 BCD     1      22.880  10.530  18.560  1.00  0.00            
ATOM    125  H59 BCD     1      22.950   9.350  17.280  1.00  0.00            
ATOM    126  H60 BCD     1      24.490   9.210  19.000  1.00  0.00            
ATOM    127  C37 BCD     1      21.460  17.590  17.210  1.00  0.00            
ATOM    128  O31 BCD     1      20.690  17.420  15.970  1.00  0.00            
ATOM    129  C38 BCD     1      22.920  17.700  16.900  1.00  0.00            
ATOM    130  O32 BCD     1      23.120  18.920  16.150  1.00  0.00            
ATOM    131  C39 BCD     1      23.410  16.520  16.050  1.00  0.00            
ATOM    132  O33 BCD     1      24.730  16.620  15.790  1.00  0.00            
ATOM    133  C40 BCD     1      23.050  15.220  16.840  1.00  0.00            
ATOM    134  C41 BCD     1      21.650  15.180  17.300  1.00  0.00            
ATOM    135  O34 BCD     1      21.270  16.390  17.980  1.00  0.00            
ATOM    136  C42 BCD     1      21.200  14.070  18.190  1.00  0.00            
ATOM    137  O35 BCD     1      21.900  14.000  19.350  1.00  0.00            
ATOM    138  H61 BCD     1      21.280  18.480  17.820  1.00  0.00            
ATOM    139  H62 BCD     1      23.500  17.710  17.830  1.00  0.00            
ATOM    140  H63 BCD     1      24.040  18.870  15.870  1.00  0.00            
ATOM    141  H64 BCD     1      22.850  16.610  15.110  1.00  0.00            
ATOM    142  H65 BCD     1      24.970  15.880  15.230  1.00  0.00            
ATOM    143  H66 BCD     1      23.680  15.250  17.740  1.00  0.00            
ATOM    144  H67 BCD     1      20.950  15.080  16.460  1.00  0.00            
ATOM    145  H68 BCD     1      20.120  14.210  18.340  1.00  0.00            
ATOM    146  H69 BCD     1      21.340  13.200  17.530  1.00  0.00            
ATOM    147  H70 BCD     1      21.940  14.920  19.630  1.00  0.00            
ATOM    148  O1  GM1     2      24.780  13.160  11.360  1.00  0.00            
ATOM    149  C1  GM1     2      23.680  13.590  10.550  1.00  0.00            
ATOM    150  C2  GM1     2      22.610  12.460  10.710  1.00  0.00            
ATOM    151  C3  GM1     2      21.750  12.690  11.960  1.00  0.00            
ATOM    152  C4  GM1     2      20.850  11.470  12.390  1.00  0.00            
ATOM    153  N1  GM1     2      19.620  11.720  13.310  1.00  0.00            
ATOM    154  C5  GM1     2      18.640  12.550  12.530  1.00  0.00            
ATOM    155  C6  GM1     2      17.250  12.790  13.130  1.00  0.00            
ATOM    156  C7  GM1     2      17.410  13.610  14.500  1.00  0.00            
ATOM    157  C8  GM1     2      18.600  12.970  15.280  1.00  0.00            
ATOM    158  C9  GM1     2      19.880  12.490  14.590  1.00  0.00            
ATOM    159  C10 GM1     2      24.260  13.780   9.090  1.00  0.00            
ATOM    160  C11 GM1     2      24.020  12.840   8.040  1.00  0.00            
ATOM    161  C12 GM1     2      24.480  13.110   6.720  1.00  0.00            
ATOM    162  C13 GM1     2      25.080  14.330   6.400  1.00  0.00            
ATOM    163  C14 GM1     2      25.290  15.260   7.390  1.00  0.00            
ATOM    164  C15 GM1     2      24.860  15.000   8.710  1.00  0.00            
ATOM    165  C16 GM1     2      23.120  14.940  10.990  1.00  0.00            
ATOM    166  C17 GM1     2      23.580  15.720  12.100  1.00  0.00            
ATOM    167  C18 GM1     2      23.070  17.020  12.260  1.00  0.00            
ATOM    168  C19 GM1     2      22.030  17.480  11.500  1.00  0.00            
ATOM    169  C20 GM1     2      21.610  16.720  10.380  1.00  0.00            
ATOM    170  C21 GM1     2      22.110  15.440  10.090  1.00  0.00            
ATOM    171  H1  GM1     2      25.520  13.790  11.240  1.00  0.00            
ATOM    172  H2  GM1     2      23.190  11.530  10.830  1.00  0.00            
ATOM    173  H3  GM1     2      21.970  12.600   9.830  1.00  0.00            
ATOM    174  H4  GM1     2      21.000  13.450  11.720  1.00  0.00            
ATOM    175  H5  GM1     2      22.300  13.040  12.840  1.00  0.00            
ATOM    176  H6  GM1     2      21.510  10.680  12.760  1.00  0.00            
ATOM    177  H7  GM1     2      20.490  10.960  11.490  1.00  0.00            
ATOM    178  H8  GM1     2      19.240  10.810  13.580  1.00  0.00            
ATOM    179  H9  GM1     2      18.500  12.080  11.560  1.00  0.00            
ATOM    180  H10 GM1     2      19.150  13.490  12.340  1.00  0.00            
ATOM    181  H11 GM1     2      16.740  11.850  13.370  1.00  0.00            
ATOM    182  H12 GM1     2      16.680  13.310  12.350  1.00  0.00            
ATOM    183  H13 GM1     2      16.480  13.680  15.070  1.00  0.00            
ATOM    184  H14 GM1     2      17.780  14.600  14.210  1.00  0.00            
ATOM    185  H15 GM1     2      18.270  12.040  15.780  1.00  0.00            
ATOM    186  H16 GM1     2      18.810  13.670  16.090  1.00  0.00            
ATOM    187  H17 GM1     2      20.470  13.370  14.320  1.00  0.00            
ATOM    188  H18 GM1     2      20.500  11.850  15.210  1.00  0.00            
ATOM    189  H19 GM1     2      23.550  11.900   8.310  1.00  0.00            
ATOM    190  H20 GM1     2      24.290  12.310   6.010  1.00  0.00            
ATOM    191  H21 GM1     2      25.370  14.520   5.370  1.00  0.00            
ATOM    192  H22 GM1     2      25.740  16.210   7.130  1.00  0.00            
ATOM    193  H23 GM1     2      24.990  15.790   9.440  1.00  0.00            
ATOM    194  H24 GM1     2      24.420  15.340  12.680  1.00  0.00            
ATOM    195  H25 GM1     2      23.360  17.570  13.150  1.00  0.00            
ATOM    196  H26 GM1     2      21.610  18.470  11.620  1.00  0.00            
ATOM    197  H27 GM1     2      20.930  17.180   9.670  1.00  0.00            
ATOM    198  H28 GM1     2      21.770  14.960   9.180  1.00  0.00            
TER
ENDMDL
MODEL        1
ATOM      1  C1  BCD     1      15.070  17.880   6.040  1.00  0.00            
ATOM      2  O1  BCD     1      15.750  16.900   5.320  1.00  0.00            
ATOM      3  C2  BCD     1      16.040  19.010   6.380  1.00  0.00            
ATOM      4  O2  BCD     1      16.800  19.370   5.260  1.00  0.00            
ATOM      5  C3  BCD     1      16.980  18.610   7.470  1.00  0.00            
ATOM      6  O3  BCD     1      17.740  19.750   8.040  1.00  0.00            
ATOM      7  C4  BCD     1      16.280  18.010   8.660  1.00  0.00            
ATOM      8  C5  BCD     1      15.330  16.950   8.270  1.00  0.00            
ATOM      9  O4  BCD     1      14.470  17.410   7.280  1.00  0.00            
ATOM     10  C6  BCD     1      14.490  16.290   9.380  1.00  0.00            
ATOM     11  O5  BCD     1      13.570  17.120  10.000  1.00  0.00            
ATOM     12  H1  BCD     1      14.210  18.230   5.460  1.00  0.00            
ATOM     13  H2  BCD     1      15.620  19.940   6.770  1.00  0.00            
ATOM     14  H3  BCD     1      16.940  20.310   5.180  1.00  0.00            
ATOM     15  H4  BCD     1      17.660  17.840   7.090  1.00  0.00            
ATOM     16  H5  BCD     1      18.110  19.470   8.890  1.00  0.00            
ATOM     17  H6  BCD     1      15.790  18.850   9.170  1.00  0.00            
ATOM     18  H7  BCD     1      15.920  16.140   7.810  1.00  0.00            
ATOM     19  H8  BCD     1      13.850  15.580   8.840  1.00  0.00            
ATOM     20  H9  BCD     1      15.180  15.810  10.080  1.00  0.00            
ATOM     21  H10 BCD     1      13.950  17.640  10.720  1.00  0.00            
ATOM     22  C7  BCD     1      15.840  14.450   1.980  1.00  0.00            
ATOM     23  O6  BCD     1      16.900  13.780   2.480  1.00  0.00            
ATOM     24  C8  BCD     1      16.220  15.950   1.760  1.00  0.00            
ATOM     25  O7  BCD     1      17.280  16.190   0.900  1.00  0.00            
ATOM     26  C9  BCD     1      16.560  16.660   3.090  1.00  0.00            
ATOM     27  O8  BCD     1      16.860  18.030   2.920  1.00  0.00            
ATOM     28  C10 BCD     1      15.310  16.440   4.020  1.00  0.00            
ATOM     29  C11 BCD     1      14.840  15.000   4.130  1.00  0.00            
ATOM     30  O9  BCD     1      14.800  14.320   2.870  1.00  0.00            
ATOM     31  C12 BCD     1      13.380  15.080   4.560  1.00  0.00            
ATOM     32  O10 BCD     1      12.840  13.830   4.690  1.00  0.00            
ATOM     33  H11 BCD     1      15.390  14.060   1.060  1.00  0.00            
ATOM     34  H12 BCD     1      15.300  16.460   1.460  1.00  0.00            
ATOM     35  H13 BCD     1      18.110  15.760   1.130  1.00  0.00            
ATOM     36  H14 BCD     1      17.510  16.240   3.440  1.00  0.00            
ATOM     37  H15 BCD     1      17.120  18.390   3.780  1.00  0.00            
ATOM     38  H16 BCD     1      14.630  17.210   3.650  1.00  0.00            
ATOM     39  H17 BCD     1      15.300  14.450   4.960  1.00  0.00            
ATOM     40  H18 BCD     1      13.230  15.570   5.530  1.00  0.00            
ATOM     41  H19 BCD     1      12.740  15.630   3.850  1.00  0.00            
ATOM     42  H20 BCD     1      11.910  13.980   4.470  1.00  0.00            
ATOM     43  C13 BCD     1      19.820  11.200   1.260  1.00  0.00            
ATOM     44  O11 BCD     1      20.070  10.740   2.590  1.00  0.00            
ATOM     45  C14 BCD     1      20.130  12.660   1.090  1.00  0.00            
ATOM     46  O12 BCD     1      21.500  12.950   1.380  1.00  0.00            
ATOM     47  C15 BCD     1      19.210  13.460   2.000  1.00  0.00            
ATOM     48  O13 BCD     1      19.480  14.850   1.850  1.00  0.00            
ATOM     49  C16 BCD     1      17.720  13.180   1.530  1.00  0.00            
ATOM     50  C17 BCD     1      17.450  11.630   1.580  1.00  0.00            
ATOM     51  O14 BCD     1      18.480  10.940   0.920  1.00  0.00            
ATOM     52  C18 BCD     1      16.110  11.240   1.040  1.00  0.00            
ATOM     53  O15 BCD     1      15.740  11.810  -0.240  1.00  0.00            
ATOM     54  H21 BCD     1      20.540  10.630   0.660  1.00  0.00            
ATOM     55  H22 BCD     1      19.900  12.900   0.040  1.00  0.00            
ATOM     56  H23 BCD     1      21.840  13.450   0.640  1.00  0.00            
ATOM     57  H24 BCD     1      19.350  13.060   3.010  1.00  0.00            
ATOM     58  H25 BCD     1      20.420  15.020   1.730  1.00  0.00            
ATOM     59  H26 BCD     1      17.630  13.600   0.520  1.00  0.00            
ATOM     60  H27 BCD     1      17.440  11.320   2.640  1.00  0.00            
ATOM     61  H28 BCD     1      16.000  10.160   0.880  1.00  0.00            
ATOM     62  H29 BCD     1      15.360  11.480   1.810  1.00  0.00            
ATOM     63  H30 BCD     1      16.110  11.200  -0.880  1.00  0.00            
ATOM     64  C19 BCD     1      22.390   8.250   4.910  1.00  0.00            
ATOM     65  O16 BCD     1      22.030   9.160   5.930  1.00  0.00            
ATOM     66  C20 BCD     1      23.190   8.940   3.820  1.00  0.00            
ATOM     67  O17 BCD     1      24.370   9.400   4.430  1.00  0.00            
ATOM     68  C21 BCD     1      22.380  10.120   3.250  1.00  0.00            
ATOM     69  O18 BCD     1      23.070  10.920   2.200  1.00  0.00            
ATOM     70  C22 BCD     1      20.990   9.670   2.760  1.00  0.00            
ATOM     71  C23 BCD     1      20.330   8.730   3.750  1.00  0.00            
ATOM     72  O19 BCD     1      21.180   7.700   4.290  1.00  0.00            
ATOM     73  C24 BCD     1      19.120   8.180   3.020  1.00  0.00            
ATOM     74  O20 BCD     1      19.460   7.320   1.920  1.00  0.00            
ATOM     75  H31 BCD     1      22.970   7.420   5.330  1.00  0.00            
ATOM     76  H32 BCD     1      23.450   8.210   3.040  1.00  0.00            
ATOM     77  H33 BCD     1      24.880   9.390   3.610  1.00  0.00            
ATOM     78  H34 BCD     1      22.020  10.840   4.000  1.00  0.00            
ATOM     79  H35 BCD     1      22.560  11.710   2.010  1.00  0.00            
ATOM     80  H36 BCD     1      21.230   9.180   1.800  1.00  0.00            
ATOM     81  H37 BCD     1      20.010   9.350   4.600  1.00  0.00            
ATOM     82  H38 BCD     1      18.380   7.760   3.700  1.00  0.00            
ATOM     83  H39 BCD     1      18.620   9.060   2.590  1.00  0.00            
ATOM     84  H40 BCD     1      19.700   6.410   2.130  1.00  0.00            
ATOM     85  C25 BCD     1      22.240   9.710  10.030  1.00  0.00            
ATOM     86  O21 BCD     1      21.780  11.040   9.960  1.00  0.00            
ATOM     87  C26 BCD     1      23.560   9.580   9.320  1.00  0.00            
ATOM     88  O22 BCD     1      24.500  10.400   9.920  1.00  0.00            
ATOM     89  C27 BCD     1      23.370   9.850   7.790  1.00  0.00            
ATOM     90  O23 BCD     1      24.630   9.840   7.110  1.00  0.00            
ATOM     91  C28 BCD     1      22.370   8.820   7.250  1.00  0.00            
ATOM     92  C29 BCD     1      21.090   8.980   8.030  1.00  0.00            
ATOM     93  O24 BCD     1      21.300   8.810   9.440  1.00  0.00            
ATOM     94  C30 BCD     1      20.020   8.040   7.500  1.00  0.00            
ATOM     95  O25 BCD     1      20.410   6.690   7.630  1.00  0.00            
ATOM     96  H41 BCD     1      22.420   9.390  11.060  1.00  0.00            
ATOM     97  H42 BCD     1      23.840   8.540   9.520  1.00  0.00            
ATOM     98  H43 BCD     1      25.330   9.930   9.970  1.00  0.00            
ATOM     99  H44 BCD     1      22.990  10.870   7.670  1.00  0.00            
ATOM    100  H45 BCD     1      24.570   9.490   6.220  1.00  0.00            
ATOM    101  H46 BCD     1      22.800   7.830   7.490  1.00  0.00            
ATOM    102  H47 BCD     1      20.760  10.010   7.870  1.00  0.00            
ATOM    103  H48 BCD     1      19.130   8.160   8.120  1.00  0.00            
ATOM    104  H49 BCD     1      19.720   8.160   6.450  1.00  0.00            
ATOM    105  H50 BCD     1      19.660   6.110   7.750  1.00  0.00            
ATOM    106  C31 BCD     1      20.600  14.070  12.610  1.00  0.00            
ATOM    107  O26 BCD     1      19.990  14.830  11.610  1.00  0.00            
ATOM    108  C32 BCD     1      22.060  14.030  12.220  1.00  0.00            
ATOM    109  O27 BCD     1      22.590  15.330  12.010  1.00  0.00            
ATOM    110  C33 BCD     1      22.380  13.150  10.980  1.00  0.00            
ATOM    111  C34 BCD     1      21.690  11.810  11.170  1.00  0.00            
ATOM    112  C35 BCD     1      20.190  12.050  11.460  1.00  0.00            
ATOM    113  O28 BCD     1      20.010  12.800  12.600  1.00  0.00            
ATOM    114  C36 BCD     1      19.440  10.730  11.670  1.00  0.00            
ATOM    115  O29 BCD     1      19.890   9.890  12.780  1.00  0.00            
ATOM    116  O30 BCD     1      23.810  12.880  10.820  1.00  0.00            
ATOM    117  H51 BCD     1      20.500  14.620  13.550  1.00  0.00            
ATOM    118  H52 BCD     1      22.620  13.520  13.010  1.00  0.00            
ATOM    119  H53 BCD     1      23.550  15.300  12.030  1.00  0.00            
ATOM    120  H54 BCD     1      21.870  13.640  10.140  1.00  0.00            
ATOM    121  H55 BCD     1      23.970  12.060  10.340  1.00  0.00            
ATOM    122  H56 BCD     1      22.130  11.230  11.990  1.00  0.00            
ATOM    123  H57 BCD     1      19.690  12.540  10.610  1.00  0.00            
ATOM    124  H58 BCD     1      18.370  10.940  11.810  1.00  0.00            
ATOM    125  H59 BCD     1      19.480  10.210  10.710  1.00  0.00            
ATOM    126  H60 BCD     1      19.120   9.400  13.100  1.00  0.00            
ATOM    127  C37 BCD     1      17.320  17.890  10.910  1.00  0.00            
ATOM    128  O31 BCD     1      17.240  17.410   9.540  1.00  0.00            
ATOM    129  C38 BCD     1      18.760  18.320  11.180  1.00  0.00            
ATOM    130  O32 BCD     1      19.160  19.330  10.300  1.00  0.00            
ATOM    131  C39 BCD     1      19.690  17.090  11.170  1.00  0.00            
ATOM    132  O33 BCD     1      21.030  17.450  11.530  1.00  0.00            
ATOM    133  C40 BCD     1      19.210  15.920  12.020  1.00  0.00            
ATOM    134  C41 BCD     1      17.690  15.700  11.710  1.00  0.00            
ATOM    135  O34 BCD     1      16.990  16.900  11.840  1.00  0.00            
ATOM    136  C42 BCD     1      17.030  14.710  12.710  1.00  0.00            
ATOM    137  O35 BCD     1      17.290  14.990  14.070  1.00  0.00            
ATOM    138  H61 BCD     1      16.710  18.770  11.130  1.00  0.00            
ATOM    139  H62 BCD     1      18.770  18.690  12.220  1.00  0.00            
ATOM    140  H63 BCD     1      19.830  19.930  10.630  1.00  0.00            
ATOM    141  H64 BCD     1      19.640  16.640  10.170  1.00  0.00            
ATOM    142  H65 BCD     1      21.520  16.630  11.670  1.00  0.00            
ATOM    143  H66 BCD     1      19.290  16.190  13.090  1.00  0.00            
ATOM    144  H67 BCD     1      17.520  15.250  10.720  1.00  0.00            
ATOM    145  H68 BCD     1      15.940  14.760  12.540  1.00  0.00            
ATOM    146  H69 BCD     1      17.340  13.670  12.500  1.00  0.00            
ATOM    147  H70 BCD     1      17.040  15.910  14.170  1.00  0.00            
ATOM    148  O1  GM1     2      23.120  14.100   7.190  1.00  0.00            
ATOM    149  C1  GM1     2      22.410  14.430   5.920  1.00  0.00            
ATOM    150  C2  GM1     2      21.530  13.140   5.680  1.00  0.00            
ATOM    151  C3  GM1     2      20.220  13.100   6.520  1.00  0.00            
ATOM    152  C4  GM1     2      19.350  11.880   6.080  1.00  0.00            
ATOM    153  N1  GM1     2      18.020  11.650   6.830  1.00  0.00            
ATOM    154  C5  GM1     2      17.200  12.940   6.590  1.00  0.00            
ATOM    155  C6  GM1     2      15.820  12.940   7.370  1.00  0.00            
ATOM    156  C7  GM1     2      16.050  12.710   8.880  1.00  0.00            
ATOM    157  C8  GM1     2      16.960  11.470   9.180  1.00  0.00            
ATOM    158  C9  GM1     2      18.270  11.490   8.350  1.00  0.00            
ATOM    159  C10 GM1     2      23.490  14.600   4.820  1.00  0.00            
ATOM    160  C11 GM1     2      24.110  13.470   4.210  1.00  0.00            
ATOM    161  C12 GM1     2      25.000  13.540   3.140  1.00  0.00            
ATOM    162  C13 GM1     2      25.340  14.830   2.750  1.00  0.00            
ATOM    163  C14 GM1     2      24.790  15.990   3.330  1.00  0.00            
ATOM    164  C15 GM1     2      23.810  15.920   4.300  1.00  0.00            
ATOM    165  C16 GM1     2      21.500  15.670   6.120  1.00  0.00            
ATOM    166  C17 GM1     2      21.550  16.480   7.250  1.00  0.00            
ATOM    167  C18 GM1     2      20.790  17.680   7.350  1.00  0.00            
ATOM    168  C19 GM1     2      20.050  18.040   6.240  1.00  0.00            
ATOM    169  C20 GM1     2      20.070  17.260   5.100  1.00  0.00            
ATOM    170  C21 GM1     2      20.770  16.040   4.990  1.00  0.00            
ATOM    171  H1  GM1     2      23.830  13.490   6.920  1.00  0.00            
ATOM    172  H2  GM1     2      22.110  12.220   5.810  1.00  0.00            
ATOM    173  H3  GM1     2      21.250  13.160   4.620  1.00  0.00            
ATOM    174  H4  GM1     2      19.600  13.970   6.270  1.00  0.00            
ATOM    175  H5  GM1     2      20.400  12.950   7.590  1.00  0.00            
ATOM    176  H6  GM1     2      19.920  10.960   6.210  1.00  0.00            
ATOM    177  H7  GM1     2      19.120  11.870   5.010  1.00  0.00            
ATOM    178  H8  GM1     2      17.540  10.820   6.460  1.00  0.00            
ATOM    179  H9  GM1     2      17.030  12.880   5.510  1.00  0.00            
ATOM    180  H10 GM1     2      17.710  13.880   6.810  1.00  0.00            
ATOM    181  H11 GM1     2      15.050  12.280   6.950  1.00  0.00            
ATOM    182  H12 GM1     2      15.400  13.950   7.350  1.00  0.00            
ATOM    183  H13 GM1     2      15.090  12.610   9.410  1.00  0.00            
ATOM    184  H14 GM1     2      16.600  13.570   9.280  1.00  0.00            
ATOM    185  H15 GM1     2      16.440  10.530   8.960  1.00  0.00            
ATOM    186  H16 GM1     2      17.170  11.410  10.250  1.00  0.00            
ATOM    187  H17 GM1     2      18.850  12.380   8.590  1.00  0.00            
ATOM    188  H18 GM1     2      18.890  10.630   8.580  1.00  0.00            
ATOM    189  H19 GM1     2      23.750  12.510   4.580  1.00  0.00            
ATOM    190  H20 GM1     2      25.430  12.700   2.600  1.00  0.00            
ATOM    191  H21 GM1     2      26.020  14.870   1.910  1.00  0.00            
ATOM    192  H22 GM1     2      25.180  16.940   2.980  1.00  0.00            
ATOM    193  H23 GM1     2      23.390  16.810   4.750  1.00  0.00            
ATOM    194  H24 GM1     2      22.130  16.140   8.110  1.00  0.00            
ATOM    195  H25 GM1     2      20.840  18.280   8.250  1.00  0.00            
ATOM    196  H26 GM1     2      19.420  18.920   6.360  1.00  0.00            
ATOM    197  H27 GM1     2      19.440  17.650   4.300  1.00  0.00            
ATOM    198  H28 GM1     2      20.770  15.350   4.150  1.00  0.00            
TER
ENDMDL
MODEL        1
ATOM      1  C1  BCD     1      16.700  20.880   6.130  1.00  0.00            
ATOM      2  O1  BCD     1      16.730  19.750   5.280  1.00  0.00            
ATOM      3  C2  BCD     1      17.990  21.720   5.980  1.00  0.00            
ATOM      4  O2  BCD     1      18.280  22.100   4.640  1.00  0.00            
ATOM      5  C3  BCD     1      19.210  21.140   6.600  1.00  0.00            
ATOM      6  O3  BCD     1      20.300  22.130   6.530  1.00  0.00            
ATOM      7  C4  BCD     1      18.940  20.580   8.000  1.00  0.00            
ATOM      8  C5  BCD     1      17.610  19.810   8.060  1.00  0.00            
ATOM      9  O4  BCD     1      16.530  20.620   7.550  1.00  0.00            
ATOM     10  C6  BCD     1      17.210  19.400   9.490  1.00  0.00            
ATOM     11  O5  BCD     1      17.380  20.430  10.430  1.00  0.00            
ATOM     12  H1  BCD     1      15.880  21.510   5.790  1.00  0.00            
ATOM     13  H2  BCD     1      17.790  22.640   6.540  1.00  0.00            
ATOM     14  H3  BCD     1      19.020  22.720   4.640  1.00  0.00            
ATOM     15  H4  BCD     1      19.420  20.260   5.980  1.00  0.00            
ATOM     16  H5  BCD     1      21.000  21.890   7.140  1.00  0.00            
ATOM     17  H6  BCD     1      18.870  21.480   8.630  1.00  0.00            
ATOM     18  H7  BCD     1      17.860  18.990   7.380  1.00  0.00            
ATOM     19  H8  BCD     1      16.130  19.200   9.410  1.00  0.00            
ATOM     20  H9  BCD     1      17.790  18.500   9.760  1.00  0.00            
ATOM     21  H10 BCD     1      16.620  20.920  10.100  1.00  0.00            
ATOM     22  C7  BCD     1      14.840  17.670   2.350  1.00  0.00            
ATOM     23  O6  BCD     1      15.980  16.800   2.380  1.00  0.00            
ATOM     24  C8  BCD     1      15.290  19.130   2.010  1.00  0.00            
ATOM     25  O7  BCD     1      15.830  19.140   0.740  1.00  0.00            
ATOM     26  C9  BCD     1      16.260  19.700   3.030  1.00  0.00            
ATOM     27  O8  BCD     1      16.560  21.090   2.850  1.00  0.00            
ATOM     28  C10 BCD     1      15.640  19.570   4.410  1.00  0.00            
ATOM     29  C11 BCD     1      15.030  18.210   4.670  1.00  0.00            
ATOM     30  O9  BCD     1      14.200  17.710   3.600  1.00  0.00            
ATOM     31  C12 BCD     1      14.170  18.250   5.930  1.00  0.00            
ATOM     32  O10 BCD     1      13.740  16.920   6.250  1.00  0.00            
ATOM     33  H11 BCD     1      14.180  17.280   1.570  1.00  0.00            
ATOM     34  H12 BCD     1      14.420  19.790   2.080  1.00  0.00            
ATOM     35  H13 BCD     1      16.540  18.500   0.830  1.00  0.00            
ATOM     36  H14 BCD     1      17.110  19.000   2.940  1.00  0.00            
ATOM     37  H15 BCD     1      17.190  21.410   3.500  1.00  0.00            
ATOM     38  H16 BCD     1      14.850  20.320   4.570  1.00  0.00            
ATOM     39  H17 BCD     1      15.890  17.560   4.880  1.00  0.00            
ATOM     40  H18 BCD     1      14.830  18.480   6.770  1.00  0.00            
ATOM     41  H19 BCD     1      13.350  18.970   5.800  1.00  0.00            
ATOM     42  H20 BCD     1      13.290  16.620   5.450  1.00  0.00            
ATOM     43  C13 BCD     1      17.460  13.540   0.340  1.00  0.00            
ATOM     44  O11 BCD     1      18.110  13.120   1.560  1.00  0.00            
ATOM     45  C14 BCD     1      17.990  14.910  -0.070  1.00  0.00            
ATOM     46  O12 BCD     1      19.360  14.850  -0.200  1.00  0.00            
ATOM     47  C15 BCD     1      17.600  16.050   0.870  1.00  0.00            
ATOM     48  O13 BCD     1      17.950  17.380   0.500  1.00  0.00            
ATOM     49  C16 BCD     1      16.110  16.040   1.200  1.00  0.00            
ATOM     50  C17 BCD     1      15.650  14.590   1.550  1.00  0.00            
ATOM     51  O14 BCD     1      16.030  13.750   0.400  1.00  0.00            
ATOM     52  C18 BCD     1      14.130  14.480   1.750  1.00  0.00            
ATOM     53  O15 BCD     1      13.450  14.990   0.640  1.00  0.00            
ATOM     54  H21 BCD     1      17.660  12.820  -0.460  1.00  0.00            
ATOM     55  H22 BCD     1      17.500  15.240  -0.980  1.00  0.00            
ATOM     56  H23 BCD     1      19.640  15.390  -0.950  1.00  0.00            
ATOM     57  H24 BCD     1      18.120  15.790   1.810  1.00  0.00            
ATOM     58  H25 BCD     1      18.780  17.410   0.030  1.00  0.00            
ATOM     59  H26 BCD     1      15.570  16.460   0.340  1.00  0.00            
ATOM     60  H27 BCD     1      16.080  14.290   2.520  1.00  0.00            
ATOM     61  H28 BCD     1      13.910  13.400   1.810  1.00  0.00            
ATOM     62  H29 BCD     1      13.840  14.880   2.720  1.00  0.00            
ATOM     63  H30 BCD     1      13.610  14.360  -0.070  1.00  0.00            
ATOM     64  C19 BCD     1      20.270   9.900   2.800  1.00  0.00            
ATOM     65  O16 BCD     1      20.880  10.880   3.670  1.00  0.00            
ATOM     66  C20 BCD     1      20.580  10.310   1.380  1.00  0.00            
ATOM     67  O17 BCD     1      22.000  10.400   1.180  1.00  0.00            
ATOM     68  C21 BCD     1      20.000  11.730   1.110  1.00  0.00            
ATOM     69  O18 BCD     1      20.300  12.250  -0.200  1.00  0.00            
ATOM     70  C22 BCD     1      18.500  11.740   1.440  1.00  0.00            
ATOM     71  C23 BCD     1      18.170  10.980   2.780  1.00  0.00            
ATOM     72  O19 BCD     1      18.870   9.830   2.920  1.00  0.00            
ATOM     73  C24 BCD     1      16.670  10.740   2.980  1.00  0.00            
ATOM     74  O20 BCD     1      16.090   9.810   2.080  1.00  0.00            
ATOM     75  H31 BCD     1      20.650   8.910   3.090  1.00  0.00            
ATOM     76  H32 BCD     1      20.060   9.590   0.740  1.00  0.00            
ATOM     77  H33 BCD     1      22.100  11.000   0.430  1.00  0.00            
ATOM     78  H34 BCD     1      20.520  12.300   1.890  1.00  0.00            
ATOM     79  H35 BCD     1      19.840  13.090  -0.350  1.00  0.00            
ATOM     80  H36 BCD     1      18.030  11.230   0.580  1.00  0.00            
ATOM     81  H37 BCD     1      18.450  11.680   3.570  1.00  0.00            
ATOM     82  H38 BCD     1      16.560  10.370   4.010  1.00  0.00            
ATOM     83  H39 BCD     1      16.190  11.720   2.960  1.00  0.00            
ATOM     84  H40 BCD     1      16.690   9.060   2.040  1.00  0.00            
ATOM     85  C25 BCD     1      23.270  11.200   7.030  1.00  0.00            
ATOM     86  O21 BCD     1      22.940  12.570   6.980  1.00  0.00            
ATOM     87  C26 BCD     1      24.000  10.810   5.730  1.00  0.00            
ATOM     88  O22 BCD     1      25.270  11.440   5.710  1.00  0.00            
ATOM     89  C27 BCD     1      23.070  11.090   4.570  1.00  0.00            
ATOM     90  O23 BCD     1      23.520  10.760   3.320  1.00  0.00            
ATOM     91  C28 BCD     1      21.770  10.360   4.660  1.00  0.00            
ATOM     92  C29 BCD     1      21.150  10.600   6.070  1.00  0.00            
ATOM     93  O24 BCD     1      22.130  10.340   7.100  1.00  0.00            
ATOM     94  C30 BCD     1      19.850   9.800   6.270  1.00  0.00            
ATOM     95  O25 BCD     1      19.960   8.350   6.310  1.00  0.00            
ATOM     96  H41 BCD     1      23.850  11.000   7.940  1.00  0.00            
ATOM     97  H42 BCD     1      23.990   9.710   5.730  1.00  0.00            
ATOM     98  H43 BCD     1      25.820  10.880   5.160  1.00  0.00            
ATOM     99  H44 BCD     1      22.800  12.160   4.630  1.00  0.00            
ATOM    100  H45 BCD     1      22.880  10.590   2.630  1.00  0.00            
ATOM    101  H46 BCD     1      21.910   9.270   4.660  1.00  0.00            
ATOM    102  H47 BCD     1      20.800  11.640   6.160  1.00  0.00            
ATOM    103  H48 BCD     1      19.440  10.140   7.230  1.00  0.00            
ATOM    104  H49 BCD     1      19.070  10.110   5.560  1.00  0.00            
ATOM    105  H50 BCD     1      19.100   7.930   6.350  1.00  0.00            
ATOM    106  C31 BCD     1      23.890  15.860   9.370  1.00  0.00            
ATOM    107  O26 BCD     1      22.680  16.540   8.960  1.00  0.00            
ATOM    108  C32 BCD     1      24.860  15.650   8.170  1.00  0.00            
ATOM    109  O27 BCD     1      25.160  16.840   7.540  1.00  0.00            
ATOM    110  C33 BCD     1      24.240  14.570   7.210  1.00  0.00            
ATOM    111  C34 BCD     1      23.750  13.350   7.920  1.00  0.00            
ATOM    112  C35 BCD     1      22.860  13.690   9.090  1.00  0.00            
ATOM    113  O28 BCD     1      23.600  14.560   9.870  1.00  0.00            
ATOM    114  C36 BCD     1      22.440  12.520   9.970  1.00  0.00            
ATOM    115  O29 BCD     1      23.580  11.860  10.650  1.00  0.00            
ATOM    116  O30 BCD     1      25.200  14.090   6.190  1.00  0.00            
ATOM    117  H51 BCD     1      24.340  16.470  10.160  1.00  0.00            
ATOM    118  H52 BCD     1      25.820  15.290   8.570  1.00  0.00            
ATOM    119  H53 BCD     1      25.270  16.480   6.650  1.00  0.00            
ATOM    120  H54 BCD     1      23.460  15.070   6.620  1.00  0.00            
ATOM    121  H55 BCD     1      25.010  13.220   5.830  1.00  0.00            
ATOM    122  H56 BCD     1      24.570  12.720   8.290  1.00  0.00            
ATOM    123  H57 BCD     1      21.910  14.190   8.850  1.00  0.00            
ATOM    124  H58 BCD     1      21.770  12.950  10.720  1.00  0.00            
ATOM    125  H59 BCD     1      21.920  11.770   9.360  1.00  0.00            
ATOM    126  H60 BCD     1      23.310  11.650  11.540  1.00  0.00            
ATOM    127  C37 BCD     1      20.710  20.060   9.520  1.00  0.00            
ATOM    128  O31 BCD     1      20.010  19.750   8.310  1.00  0.00            
ATOM    129  C38 BCD     1      22.190  20.310   9.230  1.00  0.00            
ATOM    130  O32 BCD     1      22.220  21.290   8.140  1.00  0.00            
ATOM    131  C39 BCD     1      22.790  19.000   8.750  1.00  0.00            
ATOM    132  O33 BCD     1      24.190  19.110   8.680  1.00  0.00            
ATOM    133  C40 BCD     1      22.410  17.720   9.670  1.00  0.00            
ATOM    134  C41 BCD     1      20.910  17.650  10.070  1.00  0.00            
ATOM    135  O34 BCD     1      20.500  18.940  10.490  1.00  0.00            
ATOM    136  C42 BCD     1      20.540  16.630  11.160  1.00  0.00            
ATOM    137  O35 BCD     1      21.300  16.910  12.330  1.00  0.00            
ATOM    138  H61 BCD     1      20.320  20.990   9.950  1.00  0.00            
ATOM    139  H62 BCD     1      22.730  20.630  10.130  1.00  0.00            
ATOM    140  H63 BCD     1      23.140  21.350   7.840  1.00  0.00            
ATOM    141  H64 BCD     1      22.400  18.770   7.750  1.00  0.00            
ATOM    142  H65 BCD     1      24.530  18.280   8.320  1.00  0.00            
ATOM    143  H66 BCD     1      22.990  17.750  10.600  1.00  0.00            
ATOM    144  H67 BCD     1      20.290  17.270   9.250  1.00  0.00            
ATOM    145  H68 BCD     1      19.470  16.630  11.370  1.00  0.00            
ATOM    146  H69 BCD     1      20.810  15.610  10.850  1.00  0.00            
ATOM    147  H70 BCD     1      21.550  17.840  12.370  1.00  0.00            
ATOM    148  O1  GM1     2      23.660  15.600   3.490  1.00  0.00            
ATOM    149  C1  GM1     2      22.560  15.960   2.600  1.00  0.00            
ATOM    150  C2  GM1     2      21.520  14.910   2.880  1.00  0.00            
ATOM    151  C3  GM1     2      20.610  15.120   4.110  1.00  0.00            
ATOM    152  C4  GM1     2      19.660  14.040   4.450  1.00  0.00            
ATOM    153  N1  GM1     2      18.820  14.030   5.750  1.00  0.00            
ATOM    154  C5  GM1     2      17.760  15.110   5.600  1.00  0.00            
ATOM    155  C6  GM1     2      16.910  15.340   6.910  1.00  0.00            
ATOM    156  C7  GM1     2      17.760  15.440   8.260  1.00  0.00            
ATOM    157  C8  GM1     2      18.900  14.380   8.320  1.00  0.00            
ATOM    158  C9  GM1     2      19.700  14.340   6.970  1.00  0.00            
ATOM    159  C10 GM1     2      23.210  15.870   1.170  1.00  0.00            
ATOM    160  C11 GM1     2      23.030  14.850   0.210  1.00  0.00            
ATOM    161  C12 GM1     2      23.600  14.960  -1.050  1.00  0.00            
ATOM    162  C13 GM1     2      24.440  16.020  -1.310  1.00  0.00            
ATOM    163  C14 GM1     2      24.770  16.950  -0.360  1.00  0.00            
ATOM    164  C15 GM1     2      24.120  16.940   0.830  1.00  0.00            
ATOM    165  C16 GM1     2      21.920  17.350   2.870  1.00  0.00            
ATOM    166  C17 GM1     2      22.420  18.220   3.830  1.00  0.00            
ATOM    167  C18 GM1     2      21.870  19.450   4.030  1.00  0.00            
ATOM    168  C19 GM1     2      20.680  19.810   3.360  1.00  0.00            
ATOM    169  C20 GM1     2      20.080  18.920   2.460  1.00  0.00            
ATOM    170  C21 GM1     2      20.780  17.700   2.200  1.00  0.00            
ATOM    171  H1  GM1     2      24.000  14.730   3.220  1.00  0.00            
ATOM    172  H2  GM1     2      21.960  13.910   2.980  1.00  0.00            
ATOM    173  H3  GM1     2      20.860  14.820   2.020  1.00  0.00            
ATOM    174  H4  GM1     2      20.000  16.020   4.000  1.00  0.00            
ATOM    175  H5  GM1     2      21.240  15.400   4.960  1.00  0.00            
ATOM    176  H6  GM1     2      20.250  13.120   4.410  1.00  0.00            
ATOM    177  H7  GM1     2      18.880  14.020   3.680  1.00  0.00            
ATOM    178  H8  GM1     2      18.340  13.130   5.910  1.00  0.00            
ATOM    179  H9  GM1     2      17.070  14.940   4.780  1.00  0.00            
ATOM    180  H10 GM1     2      18.240  16.090   5.490  1.00  0.00            
ATOM    181  H11 GM1     2      16.180  14.530   6.960  1.00  0.00            
ATOM    182  H12 GM1     2      16.280  16.230   6.770  1.00  0.00            
ATOM    183  H13 GM1     2      17.080  15.290   9.100  1.00  0.00            
ATOM    184  H14 GM1     2      18.170  16.450   8.240  1.00  0.00            
ATOM    185  H15 GM1     2      18.480  13.380   8.490  1.00  0.00            
ATOM    186  H16 GM1     2      19.650  14.650   9.080  1.00  0.00            
ATOM    187  H17 GM1     2      20.200  15.290   6.770  1.00  0.00            
ATOM    188  H18 GM1     2      20.550  13.680   7.080  1.00  0.00            
ATOM    189  H19 GM1     2      22.340  14.040   0.420  1.00  0.00            
ATOM    190  H20 GM1     2      23.450  14.220  -1.830  1.00  0.00            
ATOM    191  H21 GM1     2      24.940  16.050  -2.270  1.00  0.00            
ATOM    192  H22 GM1     2      25.490  17.730  -0.580  1.00  0.00            
ATOM    193  H23 GM1     2      24.280  17.680   1.600  1.00  0.00            
ATOM    194  H24 GM1     2      23.280  17.980   4.440  1.00  0.00            
ATOM    195  H25 GM1     2      22.350  20.150   4.700  1.00  0.00            
ATOM    196  H26 GM1     2      20.130  20.740   3.520  1.00  0.00            
ATOM    197  H27 GM1     2      19.130  19.180   2.010  1.00  0.00            
ATOM    198  H28 GM1     2      20.340  16.990   1.500  1.00  0.00            
TER
ENDMDL
MODEL        1
ATOM      1  C1  BCD     1      26.260  17.870  18.770  1.00  0.00            
ATOM      2  O1  BCD     1      25.770  17.010  17.640  1.00  0.00            
ATOM      3  C2  BCD     1      27.550  18.640  18.410  1.00  0.00            
ATOM      4  O2  BCD     1      27.340  19.490  17.230  1.00  0.00            
ATOM      5  C3  BCD     1      28.730  17.650  18.220  1.00  0.00            
ATOM      6  O3  BCD     1      30.060  18.200  17.950  1.00  0.00            
ATOM      7  C4  BCD     1      28.850  16.740  19.470  1.00  0.00            
ATOM      8  C5  BCD     1      27.510  16.190  20.000  1.00  0.00            
ATOM      9  O4  BCD     1      26.530  17.220  19.980  1.00  0.00            
ATOM     10  C6  BCD     1      27.560  15.670  21.390  1.00  0.00            
ATOM     11  O5  BCD     1      28.010  16.690  22.310  1.00  0.00            
ATOM     12  H1  BCD     1      25.540  18.670  18.950  1.00  0.00            
ATOM     13  H2  BCD     1      27.710  19.220  19.320  1.00  0.00            
ATOM     14  H3  BCD     1      27.240  18.880  16.500  1.00  0.00            
ATOM     15  H4  BCD     1      28.490  16.970  17.390  1.00  0.00            
ATOM     16  H5  BCD     1      30.730  17.510  17.950  1.00  0.00            
ATOM     17  H6  BCD     1      29.360  17.300  20.260  1.00  0.00            
ATOM     18  H7  BCD     1      27.150  15.300  19.470  1.00  0.00            
ATOM     19  H8  BCD     1      26.580  15.220  21.590  1.00  0.00            
ATOM     20  H9  BCD     1      28.240  14.810  21.450  1.00  0.00            
ATOM     21  H10 BCD     1      27.790  17.510  21.870  1.00  0.00            
ATOM     22  C7  BCD     1      22.590  16.680  15.020  1.00  0.00            
ATOM     23  O6  BCD     1      22.980  15.310  14.770  1.00  0.00            
ATOM     24  C8  BCD     1      23.770  17.620  14.600  1.00  0.00            
ATOM     25  O7  BCD     1      23.920  17.410  13.180  1.00  0.00            
ATOM     26  C9  BCD     1      25.080  17.480  15.420  1.00  0.00            
ATOM     27  O8  BCD     1      26.150  18.340  15.080  1.00  0.00            
ATOM     28  C10 BCD     1      24.710  17.420  16.910  1.00  0.00            
ATOM     29  C11 BCD     1      23.510  16.520  17.240  1.00  0.00            
ATOM     30  O9  BCD     1      22.410  16.980  16.440  1.00  0.00            
ATOM     31  C12 BCD     1      23.080  16.460  18.680  1.00  0.00            
ATOM     32  O10 BCD     1      21.950  15.570  18.670  1.00  0.00            
ATOM     33  H11 BCD     1      21.700  16.960  14.440  1.00  0.00            
ATOM     34  H12 BCD     1      23.470  18.660  14.800  1.00  0.00            
ATOM     35  H13 BCD     1      24.540  18.070  12.860  1.00  0.00            
ATOM     36  H14 BCD     1      25.510  16.480  15.240  1.00  0.00            
ATOM     37  H15 BCD     1      26.600  18.010  14.300  1.00  0.00            
ATOM     38  H16 BCD     1      24.520  18.480  17.150  1.00  0.00            
ATOM     39  H17 BCD     1      23.870  15.520  16.980  1.00  0.00            
ATOM     40  H18 BCD     1      23.950  16.080  19.230  1.00  0.00            
ATOM     41  H19 BCD     1      22.750  17.450  19.030  1.00  0.00            
ATOM     42  H20 BCD     1      21.400  15.710  17.890  1.00  0.00            
ATOM     43  C13 BCD     1      21.210  12.150  12.790  1.00  0.00            
ATOM     44  O11 BCD     1      22.480  11.520  12.660  1.00  0.00            
ATOM     45  C14 BCD     1      21.170  13.490  12.100  1.00  0.00            
ATOM     46  O12 BCD     1      21.490  13.340  10.780  1.00  0.00            
ATOM     47  C15 BCD     1      22.150  14.470  12.740  1.00  0.00            
ATOM     48  O13 BCD     1      21.910  15.780  12.100  1.00  0.00            
ATOM     49  C16 BCD     1      21.910  14.510  14.260  1.00  0.00            
ATOM     50  C17 BCD     1      21.920  13.160  14.890  1.00  0.00            
ATOM     51  O14 BCD     1      21.040  12.360  14.170  1.00  0.00            
ATOM     52  C18 BCD     1      21.470  13.320  16.290  1.00  0.00            
ATOM     53  O15 BCD     1      21.510  12.140  16.960  1.00  0.00            
ATOM     54  H21 BCD     1      20.350  11.540  12.480  1.00  0.00            
ATOM     55  H22 BCD     1      20.180  13.940  12.220  1.00  0.00            
ATOM     56  H23 BCD     1      21.210  14.160  10.360  1.00  0.00            
ATOM     57  H24 BCD     1      23.180  14.140  12.570  1.00  0.00            
ATOM     58  H25 BCD     1      22.640  16.330  12.380  1.00  0.00            
ATOM     59  H26 BCD     1      20.950  14.980  14.540  1.00  0.00            
ATOM     60  H27 BCD     1      22.930  12.720  14.930  1.00  0.00            
ATOM     61  H28 BCD     1      22.100  14.060  16.800  1.00  0.00            
ATOM     62  H29 BCD     1      20.420  13.640  16.350  1.00  0.00            
ATOM     63  H30 BCD     1      20.940  11.470  16.570  1.00  0.00            
ATOM     64  C19 BCD     1      24.640   8.310  11.390  1.00  0.00            
ATOM     65  O16 BCD     1      25.840   8.860  12.000  1.00  0.00            
ATOM     66  C20 BCD     1      24.030   9.240  10.260  1.00  0.00            
ATOM     67  O17 BCD     1      25.070   9.470   9.250  1.00  0.00            
ATOM     68  C21 BCD     1      23.580  10.560  10.770  1.00  0.00            
ATOM     69  O18 BCD     1      22.860  11.300   9.720  1.00  0.00            
ATOM     70  C22 BCD     1      22.610  10.290  11.950  1.00  0.00            
ATOM     71  C23 BCD     1      23.090   9.260  12.980  1.00  0.00            
ATOM     72  O19 BCD     1      23.550   8.130  12.330  1.00  0.00            
ATOM     73  C24 BCD     1      22.030   8.750  13.980  1.00  0.00            
ATOM     74  O20 BCD     1      20.900   8.230  13.280  1.00  0.00            
ATOM     75  H31 BCD     1      24.910   7.380  10.860  1.00  0.00            
ATOM     76  H32 BCD     1      23.140   8.680   9.940  1.00  0.00            
ATOM     77  H33 BCD     1      24.660   9.720   8.410  1.00  0.00            
ATOM     78  H34 BCD     1      24.510  11.080  11.050  1.00  0.00            
ATOM     79  H35 BCD     1      22.580  12.110  10.150  1.00  0.00            
ATOM     80  H36 BCD     1      21.590  10.030  11.630  1.00  0.00            
ATOM     81  H37 BCD     1      23.860   9.790  13.570  1.00  0.00            
ATOM     82  H38 BCD     1      22.510   7.970  14.580  1.00  0.00            
ATOM     83  H39 BCD     1      21.740   9.620  14.580  1.00  0.00            
ATOM     84  H40 BCD     1      21.170   7.660  12.550  1.00  0.00            
ATOM     85  C25 BCD     1      29.560   7.960  13.370  1.00  0.00            
ATOM     86  O21 BCD     1      29.540   9.170  14.170  1.00  0.00            
ATOM     87  C26 BCD     1      29.450   8.320  11.940  1.00  0.00            
ATOM     88  O22 BCD     1      30.360   9.370  11.670  1.00  0.00            
ATOM     89  C27 BCD     1      28.080   8.880  11.550  1.00  0.00            
ATOM     90  O23 BCD     1      27.920   9.080  10.080  1.00  0.00            
ATOM     91  C28 BCD     1      26.940   8.030  12.120  1.00  0.00            
ATOM     92  C29 BCD     1      27.240   7.560  13.520  1.00  0.00            
ATOM     93  O24 BCD     1      28.580   7.080  13.690  1.00  0.00            
ATOM     94  C30 BCD     1      26.260   6.550  13.960  1.00  0.00            
ATOM     95  O25 BCD     1      26.330   5.390  13.250  1.00  0.00            
ATOM     96  H41 BCD     1      30.520   7.450  13.530  1.00  0.00            
ATOM     97  H42 BCD     1      29.630   7.480  11.260  1.00  0.00            
ATOM     98  H43 BCD     1      30.490   9.390  10.710  1.00  0.00            
ATOM     99  H44 BCD     1      28.000   9.870  12.030  1.00  0.00            
ATOM    100  H45 BCD     1      27.090   9.520   9.900  1.00  0.00            
ATOM    101  H46 BCD     1      26.740   7.090  11.590  1.00  0.00            
ATOM    102  H47 BCD     1      27.140   8.460  14.150  1.00  0.00            
ATOM    103  H48 BCD     1      26.420   6.400  15.030  1.00  0.00            
ATOM    104  H49 BCD     1      25.300   7.050  13.790  1.00  0.00            
ATOM    105  H50 BCD     1      25.760   4.720  13.650  1.00  0.00            
ATOM    106  C31 BCD     1      31.990  10.650  17.170  1.00  0.00            
ATOM    107  O26 BCD     1      31.310  11.860  17.230  1.00  0.00            
ATOM    108  C32 BCD     1      32.610  10.520  15.820  1.00  0.00            
ATOM    109  O27 BCD     1      33.450  11.700  15.540  1.00  0.00            
ATOM    110  C33 BCD     1      31.570  10.310  14.730  1.00  0.00            
ATOM    111  C34 BCD     1      30.550   9.260  15.120  1.00  0.00            
ATOM    112  C35 BCD     1      30.010   9.490  16.520  1.00  0.00            
ATOM    113  O28 BCD     1      31.200   9.540  17.400  1.00  0.00            
ATOM    114  C36 BCD     1      29.110   8.360  16.860  1.00  0.00            
ATOM    115  O29 BCD     1      28.540   8.470  18.150  1.00  0.00            
ATOM    116  O30 BCD     1      32.270   9.930  13.510  1.00  0.00            
ATOM    117  H51 BCD     1      32.750  10.770  17.950  1.00  0.00            
ATOM    118  H52 BCD     1      33.200   9.610  15.960  1.00  0.00            
ATOM    119  H53 BCD     1      32.930  12.440  15.850  1.00  0.00            
ATOM    120  H54 BCD     1      30.990  11.240  14.640  1.00  0.00            
ATOM    121  H55 BCD     1      31.580   9.700  12.890  1.00  0.00            
ATOM    122  H56 BCD     1      31.240   8.400  15.030  1.00  0.00            
ATOM    123  H57 BCD     1      29.380  10.380  16.530  1.00  0.00            
ATOM    124  H58 BCD     1      28.300   8.220  16.140  1.00  0.00            
ATOM    125  H59 BCD     1      29.810   7.510  16.860  1.00  0.00            
ATOM    126  H60 BCD     1      28.100   7.660  18.420  1.00  0.00            
ATOM    127  C37 BCD     1      30.540  15.100  19.680  1.00  0.00            
ATOM    128  O31 BCD     1      29.550  15.690  18.900  1.00  0.00            
ATOM    129  C38 BCD     1      31.900  15.120  18.970  1.00  0.00            
ATOM    130  O32 BCD     1      32.060  16.420  18.570  1.00  0.00            
ATOM    131  C39 BCD     1      31.800  14.130  17.750  1.00  0.00            
ATOM    132  O33 BCD     1      32.990  14.100  16.980  1.00  0.00            
ATOM    133  C40 BCD     1      31.470  12.710  18.330  1.00  0.00            
ATOM    134  C41 BCD     1      30.170  12.710  19.190  1.00  0.00            
ATOM    135  O34 BCD     1      30.240  13.750  20.190  1.00  0.00            
ATOM    136  C42 BCD     1      29.980  11.500  20.090  1.00  0.00            
ATOM    137  O35 BCD     1      31.170  11.380  20.910  1.00  0.00            
ATOM    138  H61 BCD     1      30.710  15.660  20.600  1.00  0.00            
ATOM    139  H62 BCD     1      32.640  14.800  19.720  1.00  0.00            
ATOM    140  H63 BCD     1      32.920  16.550  18.160  1.00  0.00            
ATOM    141  H64 BCD     1      31.000  14.500  17.090  1.00  0.00            
ATOM    142  H65 BCD     1      33.030  14.940  16.520  1.00  0.00            
ATOM    143  H66 BCD     1      32.300  12.370  18.950  1.00  0.00            
ATOM    144  H67 BCD     1      29.260  12.980  18.630  1.00  0.00            
ATOM    145  H68 BCD     1      29.150  11.570  20.800  1.00  0.00            
ATOM    146  H69 BCD     1      29.810  10.540  19.580  1.00  0.00            
ATOM    147  H70 BCD     1      31.320  12.250  21.300  1.00  0.00            
ATOM    148  O1  GM1     2      26.970  14.850  13.940  1.00  0.00            
ATOM    149  C1  GM1     2      27.630  13.770  13.220  1.00  0.00            
ATOM    150  C2  GM1     2      27.500  12.540  14.090  1.00  0.00            
ATOM    151  C3  GM1     2      26.070  11.940  14.330  1.00  0.00            
ATOM    152  C4  GM1     2      26.100  11.060  15.610  1.00  0.00            
ATOM    153  N1  GM1     2      26.090  11.760  16.940  1.00  0.00            
ATOM    154  C5  GM1     2      26.470  10.810  18.100  1.00  0.00            
ATOM    155  C6  GM1     2      26.410  11.550  19.490  1.00  0.00            
ATOM    156  C7  GM1     2      24.990  11.950  19.790  1.00  0.00            
ATOM    157  C8  GM1     2      24.520  12.980  18.690  1.00  0.00            
ATOM    158  C9  GM1     2      24.690  12.400  17.260  1.00  0.00            
ATOM    159  C10 GM1     2      29.060  14.250  12.870  1.00  0.00            
ATOM    160  C11 GM1     2      29.300  15.080  11.780  1.00  0.00            
ATOM    161  C12 GM1     2      30.640  15.460  11.430  1.00  0.00            
ATOM    162  C13 GM1     2      31.770  14.970  12.180  1.00  0.00            
ATOM    163  C14 GM1     2      31.480  14.180  13.320  1.00  0.00            
ATOM    164  C15 GM1     2      30.160  13.780  13.660  1.00  0.00            
ATOM    165  C16 GM1     2      26.840  13.520  11.950  1.00  0.00            
ATOM    166  C17 GM1     2      25.640  14.210  11.630  1.00  0.00            
ATOM    167  C18 GM1     2      25.040  14.000  10.460  1.00  0.00            
ATOM    168  C19 GM1     2      25.460  13.120   9.490  1.00  0.00            
ATOM    169  C20 GM1     2      26.600  12.350   9.750  1.00  0.00            
ATOM    170  C21 GM1     2      27.280  12.610  10.930  1.00  0.00            
ATOM    171  H1  GM1     2      27.220  15.650  13.450  1.00  0.00            
ATOM    172  H2  GM1     2      27.810  12.850  15.100  1.00  0.00            
ATOM    173  H3  GM1     2      28.250  11.810  13.790  1.00  0.00            
ATOM    174  H4  GM1     2      25.790  11.230  13.550  1.00  0.00            
ATOM    175  H5  GM1     2      25.240  12.660  14.360  1.00  0.00            
ATOM    176  H6  GM1     2      26.990  10.420  15.670  1.00  0.00            
ATOM    177  H7  GM1     2      25.250  10.380  15.560  1.00  0.00            
ATOM    178  H8  GM1     2      26.790  12.520  16.920  1.00  0.00            
ATOM    179  H9  GM1     2      27.370  10.260  17.830  1.00  0.00            
ATOM    180  H10 GM1     2      25.630  10.120  18.040  1.00  0.00            
ATOM    181  H11 GM1     2      27.040  12.440  19.500  1.00  0.00            
ATOM    182  H12 GM1     2      26.810  10.900  20.280  1.00  0.00            
ATOM    183  H13 GM1     2      24.900  12.290  20.830  1.00  0.00            
ATOM    184  H14 GM1     2      24.380  11.050  19.640  1.00  0.00            
ATOM    185  H15 GM1     2      25.150  13.880  18.760  1.00  0.00            
ATOM    186  H16 GM1     2      23.480  13.310  18.820  1.00  0.00            
ATOM    187  H17 GM1     2      24.000  11.570  17.060  1.00  0.00            
ATOM    188  H18 GM1     2      24.530  13.170  16.510  1.00  0.00            
ATOM    189  H19 GM1     2      28.450  15.500  11.250  1.00  0.00            
ATOM    190  H20 GM1     2      30.750  16.170  10.620  1.00  0.00            
ATOM    191  H21 GM1     2      32.790  15.300  11.960  1.00  0.00            
ATOM    192  H22 GM1     2      32.360  13.870  13.880  1.00  0.00            
ATOM    193  H23 GM1     2      30.020  13.190  14.560  1.00  0.00            
ATOM    194  H24 GM1     2      25.230  14.950  12.310  1.00  0.00            
ATOM    195  H25 GM1     2      24.130  14.550  10.260  1.00  0.00            
ATOM    196  H26 GM1     2      24.830  12.960   8.620  1.00  0.00            
ATOM    197  H27 GM1     2      27.010  11.660   9.020  1.00  0.00            
ATOM    198  H28 GM1     2      28.260  12.160  11.080  1.00  0.00            
TER
ENDMDL
MODEL        1
ATOM      1  C1  BCD     1      16.140  19.440   5.840  1.00  0.00            
ATOM      2  O1  BCD     1      16.500  18.110   5.550  1.00  0.00            
ATOM      3  C2  BCD     1      17.120  20.440   5.280  1.00  0.00            
ATOM      4  O2  BCD     1      17.300  20.240   3.880  1.00  0.00            
ATOM      5  C3  BCD     1      18.500  20.380   5.950  1.00  0.00            
ATOM      6  O3  BCD     1      19.380  21.390   5.460  1.00  0.00            
ATOM      7  C4  BCD     1      18.360  20.370   7.510  1.00  0.00            
ATOM      8  C5  BCD     1      17.290  19.360   7.990  1.00  0.00            
ATOM      9  O4  BCD     1      16.030  19.630   7.230  1.00  0.00            
ATOM     10  C6  BCD     1      17.140  19.470   9.510  1.00  0.00            
ATOM     11  O5  BCD     1      16.650  20.710  10.110  1.00  0.00            
ATOM     12  H1  BCD     1      15.150  19.560   5.400  1.00  0.00            
ATOM     13  H2  BCD     1      16.780  21.460   5.470  1.00  0.00            
ATOM     14  H3  BCD     1      18.120  20.660   3.600  1.00  0.00            
ATOM     15  H4  BCD     1      18.860  19.370   5.740  1.00  0.00            
ATOM     16  H5  BCD     1      20.170  21.340   6.010  1.00  0.00            
ATOM     17  H6  BCD     1      18.170  21.390   7.870  1.00  0.00            
ATOM     18  H7  BCD     1      17.510  18.310   7.750  1.00  0.00            
ATOM     19  H8  BCD     1      16.420  18.670   9.730  1.00  0.00            
ATOM     20  H9  BCD     1      18.120  19.170   9.910  1.00  0.00            
ATOM     21  H10 BCD     1      15.740  20.820   9.840  1.00  0.00            
ATOM     22  C7  BCD     1      15.460  14.340   4.260  1.00  0.00            
ATOM     23  O6  BCD     1      16.710  13.810   4.790  1.00  0.00            
ATOM     24  C8  BCD     1      15.600  15.460   3.200  1.00  0.00            
ATOM     25  O7  BCD     1      16.100  14.910   1.970  1.00  0.00            
ATOM     26  C9  BCD     1      16.380  16.730   3.720  1.00  0.00            
ATOM     27  O8  BCD     1      16.460  17.750   2.720  1.00  0.00            
ATOM     28  C10 BCD     1      15.630  17.210   4.970  1.00  0.00            
ATOM     29  C11 BCD     1      15.340  16.030   5.950  1.00  0.00            
ATOM     30  O9  BCD     1      14.680  14.950   5.260  1.00  0.00            
ATOM     31  C12 BCD     1      14.410  16.500   7.060  1.00  0.00            
ATOM     32  O10 BCD     1      14.460  15.630   8.190  1.00  0.00            
ATOM     33  H11 BCD     1      14.860  13.530   3.820  1.00  0.00            
ATOM     34  H12 BCD     1      14.590  15.860   3.020  1.00  0.00            
ATOM     35  H13 BCD     1      16.960  14.610   2.270  1.00  0.00            
ATOM     36  H14 BCD     1      17.320  16.330   4.130  1.00  0.00            
ATOM     37  H15 BCD     1      16.790  18.530   3.170  1.00  0.00            
ATOM     38  H16 BCD     1      14.690  17.670   4.650  1.00  0.00            
ATOM     39  H17 BCD     1      16.310  15.770   6.400  1.00  0.00            
ATOM     40  H18 BCD     1      14.700  17.500   7.420  1.00  0.00            
ATOM     41  H19 BCD     1      13.400  16.650   6.650  1.00  0.00            
ATOM     42  H20 BCD     1      14.220  16.230   8.890  1.00  0.00            
ATOM     43  C13 BCD     1      18.860  10.380   3.940  1.00  0.00            
ATOM     44  O11 BCD     1      19.650  10.460   5.120  1.00  0.00            
ATOM     45  C14 BCD     1      19.080  11.540   3.010  1.00  0.00            
ATOM     46  O12 BCD     1      20.470  11.800   2.660  1.00  0.00            
ATOM     47  C15 BCD     1      18.540  12.790   3.620  1.00  0.00            
ATOM     48  O13 BCD     1      18.490  13.880   2.730  1.00  0.00            
ATOM     49  C16 BCD     1      17.100  12.630   4.080  1.00  0.00            
ATOM     50  C17 BCD     1      16.970  11.410   4.990  1.00  0.00            
ATOM     51  O14 BCD     1      17.430  10.240   4.240  1.00  0.00            
ATOM     52  C18 BCD     1      15.550  11.030   5.370  1.00  0.00            
ATOM     53  O15 BCD     1      14.780  10.890   4.180  1.00  0.00            
ATOM     54  H21 BCD     1      19.240   9.450   3.480  1.00  0.00            
ATOM     55  H22 BCD     1      18.500  11.340   2.100  1.00  0.00            
ATOM     56  H23 BCD     1      20.430  12.260   1.810  1.00  0.00            
ATOM     57  H24 BCD     1      19.110  13.080   4.520  1.00  0.00            
ATOM     58  H25 BCD     1      19.280  13.690   2.210  1.00  0.00            
ATOM     59  H26 BCD     1      16.460  12.510   3.200  1.00  0.00            
ATOM     60  H27 BCD     1      17.530  11.570   5.930  1.00  0.00            
ATOM     61  H28 BCD     1      15.470  10.070   5.890  1.00  0.00            
ATOM     62  H29 BCD     1      15.020  11.790   5.960  1.00  0.00            
ATOM     63  H30 BCD     1      14.630   9.950   4.040  1.00  0.00            
ATOM     64  C19 BCD     1      22.680   8.760   7.370  1.00  0.00            
ATOM     65  O16 BCD     1      22.850  10.090   7.790  1.00  0.00            
ATOM     66  C20 BCD     1      22.850   8.690   5.840  1.00  0.00            
ATOM     67  O17 BCD     1      24.220   8.840   5.640  1.00  0.00            
ATOM     68  C21 BCD     1      21.920   9.750   5.190  1.00  0.00            
ATOM     69  O18 BCD     1      22.160   9.850   3.780  1.00  0.00            
ATOM     70  C22 BCD     1      20.470   9.360   5.540  1.00  0.00            
ATOM     71  C23 BCD     1      20.250   9.140   7.090  1.00  0.00            
ATOM     72  O19 BCD     1      21.310   8.300   7.670  1.00  0.00            
ATOM     73  C24 BCD     1      18.920   8.600   7.350  1.00  0.00            
ATOM     74  O20 BCD     1      18.850   7.250   6.980  1.00  0.00            
ATOM     75  H31 BCD     1      23.360   8.100   7.920  1.00  0.00            
ATOM     76  H32 BCD     1      22.470   7.730   5.480  1.00  0.00            
ATOM     77  H33 BCD     1      24.350   8.430   4.770  1.00  0.00            
ATOM     78  H34 BCD     1      22.240  10.750   5.520  1.00  0.00            
ATOM     79  H35 BCD     1      21.620  10.570   3.450  1.00  0.00            
ATOM     80  H36 BCD     1      20.250   8.460   4.960  1.00  0.00            
ATOM     81  H37 BCD     1      20.250  10.130   7.560  1.00  0.00            
ATOM     82  H38 BCD     1      18.600   8.680   8.400  1.00  0.00            
ATOM     83  H39 BCD     1      18.240   9.230   6.750  1.00  0.00            
ATOM     84  H40 BCD     1      19.600   6.880   7.460  1.00  0.00            
ATOM     85  C25 BCD     1      24.900  12.310  10.530  1.00  0.00            
ATOM     86  O21 BCD     1      24.170  13.490  10.130  1.00  0.00            
ATOM     87  C26 BCD     1      25.810  11.760   9.430  1.00  0.00            
ATOM     88  O22 BCD     1      26.760  12.760   9.010  1.00  0.00            
ATOM     89  C27 BCD     1      24.840  11.290   8.300  1.00  0.00            
ATOM     90  O23 BCD     1      25.580  10.580   7.250  1.00  0.00            
ATOM     91  C28 BCD     1      23.790  10.290   8.820  1.00  0.00            
ATOM     92  C29 BCD     1      22.980  10.870   9.960  1.00  0.00            
ATOM     93  O24 BCD     1      23.990  11.290  10.960  1.00  0.00            
ATOM     94  C30 BCD     1      22.090   9.790  10.660  1.00  0.00            
ATOM     95  O25 BCD     1      22.840   8.700  11.180  1.00  0.00            
ATOM     96  H41 BCD     1      25.400  12.660  11.440  1.00  0.00            
ATOM     97  H42 BCD     1      26.390  10.920   9.840  1.00  0.00            
ATOM     98  H43 BCD     1      26.350  13.330   8.360  1.00  0.00            
ATOM     99  H44 BCD     1      24.250  12.140   7.930  1.00  0.00            
ATOM    100  H45 BCD     1      24.950  10.070   6.730  1.00  0.00            
ATOM    101  H46 BCD     1      24.320   9.370   9.100  1.00  0.00            
ATOM    102  H47 BCD     1      22.430  11.780   9.720  1.00  0.00            
ATOM    103  H48 BCD     1      21.550  10.350  11.440  1.00  0.00            
ATOM    104  H49 BCD     1      21.380   9.340   9.940  1.00  0.00            
ATOM    105  H50 BCD     1      22.280   7.930  11.040  1.00  0.00            
ATOM    106  C31 BCD     1      24.620  17.710  10.080  1.00  0.00            
ATOM    107  O26 BCD     1      23.310  17.890   9.560  1.00  0.00            
ATOM    108  C32 BCD     1      25.390  16.880   9.060  1.00  0.00            
ATOM    109  O27 BCD     1      25.410  17.630   7.840  1.00  0.00            
ATOM    110  C33 BCD     1      24.700  15.460   8.860  1.00  0.00            
ATOM    111  C34 BCD     1      24.820  14.730  10.140  1.00  0.00            
ATOM    112  C35 BCD     1      24.130  15.630  11.220  1.00  0.00            
ATOM    113  O28 BCD     1      24.590  17.000  11.270  1.00  0.00            
ATOM    114  C36 BCD     1      24.260  15.030  12.660  1.00  0.00            
ATOM    115  O29 BCD     1      25.600  15.020  13.140  1.00  0.00            
ATOM    116  O30 BCD     1      25.280  14.750   7.770  1.00  0.00            
ATOM    117  H51 BCD     1      25.010  18.710  10.320  1.00  0.00            
ATOM    118  H52 BCD     1      26.430  16.680   9.360  1.00  0.00            
ATOM    119  H53 BCD     1      26.180  17.390   7.320  1.00  0.00            
ATOM    120  H54 BCD     1      23.640  15.670   8.700  1.00  0.00            
ATOM    121  H55 BCD     1      24.800  14.930   6.960  1.00  0.00            
ATOM    122  H56 BCD     1      25.910  14.650  10.270  1.00  0.00            
ATOM    123  H57 BCD     1      23.050  15.600  11.040  1.00  0.00            
ATOM    124  H58 BCD     1      23.570  15.670  13.230  1.00  0.00            
ATOM    125  H59 BCD     1      23.800  14.050  12.770  1.00  0.00            
ATOM    126  H60 BCD     1      25.640  15.290  14.060  1.00  0.00            
ATOM    127  C37 BCD     1      20.550  20.780   8.760  1.00  0.00            
ATOM    128  O31 BCD     1      19.570  19.860   8.070  1.00  0.00            
ATOM    129  C38 BCD     1      21.840  20.910   8.030  1.00  0.00            
ATOM    130  O32 BCD     1      21.710  21.330   6.660  1.00  0.00            
ATOM    131  C39 BCD     1      22.750  19.660   8.130  1.00  0.00            
ATOM    132  O33 BCD     1      24.060  19.980   7.520  1.00  0.00            
ATOM    133  C40 BCD     1      22.830  19.240   9.600  1.00  0.00            
ATOM    134  C41 BCD     1      21.440  19.150  10.180  1.00  0.00            
ATOM    135  O34 BCD     1      20.760  20.440  10.110  1.00  0.00            
ATOM    136  C42 BCD     1      21.410  18.670  11.600  1.00  0.00            
ATOM    137  O35 BCD     1      21.860  19.620  12.540  1.00  0.00            
ATOM    138  H61 BCD     1      20.120  21.790   8.730  1.00  0.00            
ATOM    139  H62 BCD     1      22.420  21.680   8.550  1.00  0.00            
ATOM    140  H63 BCD     1      22.630  21.570   6.530  1.00  0.00            
ATOM    141  H64 BCD     1      22.260  18.840   7.590  1.00  0.00            
ATOM    142  H65 BCD     1      24.650  19.230   7.640  1.00  0.00            
ATOM    143  H66 BCD     1      23.380  19.980  10.190  1.00  0.00            
ATOM    144  H67 BCD     1      20.820  18.480   9.560  1.00  0.00            
ATOM    145  H68 BCD     1      20.390  18.330  11.830  1.00  0.00            
ATOM    146  H69 BCD     1      22.120  17.860  11.760  1.00  0.00            
ATOM    147  H70 BCD     1      21.440  20.450  12.310  1.00  0.00            
ATOM    148  O1  GM1     2      24.600  15.280   5.240  1.00  0.00            
ATOM    149  C1  GM1     2      23.500  14.940   4.500  1.00  0.00            
ATOM    150  C2  GM1     2      22.720  13.840   5.260  1.00  0.00            
ATOM    151  C3  GM1     2      21.730  14.380   6.300  1.00  0.00            
ATOM    152  C4  GM1     2      21.170  13.230   7.170  1.00  0.00            
ATOM    153  N1  GM1     2      20.250  13.550   8.330  1.00  0.00            
ATOM    154  C5  GM1     2      19.020  14.390   7.840  1.00  0.00            
ATOM    155  C6  GM1     2      18.160  14.860   9.080  1.00  0.00            
ATOM    156  C7  GM1     2      18.960  15.690  10.100  1.00  0.00            
ATOM    157  C8  GM1     2      20.180  14.880  10.550  1.00  0.00            
ATOM    158  C9  GM1     2      20.980  14.460   9.280  1.00  0.00            
ATOM    159  C10 GM1     2      24.090  14.280   3.170  1.00  0.00            
ATOM    160  C11 GM1     2      24.590  13.000   3.250  1.00  0.00            
ATOM    161  C12 GM1     2      25.140  12.320   2.120  1.00  0.00            
ATOM    162  C13 GM1     2      25.220  12.990   0.890  1.00  0.00            
ATOM    163  C14 GM1     2      24.820  14.330   0.850  1.00  0.00            
ATOM    164  C15 GM1     2      24.250  14.980   1.990  1.00  0.00            
ATOM    165  C16 GM1     2      22.630  16.150   4.210  1.00  0.00            
ATOM    166  C17 GM1     2      22.830  17.410   4.920  1.00  0.00            
ATOM    167  C18 GM1     2      21.980  18.480   4.700  1.00  0.00            
ATOM    168  C19 GM1     2      20.890  18.380   3.810  1.00  0.00            
ATOM    169  C20 GM1     2      20.740  17.250   3.060  1.00  0.00            
ATOM    170  C21 GM1     2      21.520  16.100   3.290  1.00  0.00            
ATOM    171  H1  GM1     2      25.140  15.890   4.700  1.00  0.00            
ATOM    172  H2  GM1     2      23.280  12.990   5.660  1.00  0.00            
ATOM    173  H3  GM1     2      22.000  13.320   4.610  1.00  0.00            
ATOM    174  H4  GM1     2      20.870  14.860   5.820  1.00  0.00            
ATOM    175  H5  GM1     2      22.200  15.140   6.940  1.00  0.00            
ATOM    176  H6  GM1     2      21.980  12.660   7.610  1.00  0.00            
ATOM    177  H7  GM1     2      20.690  12.540   6.470  1.00  0.00            
ATOM    178  H8  GM1     2      19.990  12.720   8.880  1.00  0.00            
ATOM    179  H9  GM1     2      18.460  13.630   7.300  1.00  0.00            
ATOM    180  H10 GM1     2      19.460  15.180   7.230  1.00  0.00            
ATOM    181  H11 GM1     2      17.650  14.020   9.580  1.00  0.00            
ATOM    182  H12 GM1     2      17.310  15.470   8.750  1.00  0.00            
ATOM    183  H13 GM1     2      18.280  16.000  10.900  1.00  0.00            
ATOM    184  H14 GM1     2      19.300  16.630   9.650  1.00  0.00            
ATOM    185  H15 GM1     2      19.860  13.980  11.090  1.00  0.00            
ATOM    186  H16 GM1     2      20.780  15.550  11.170  1.00  0.00            
ATOM    187  H17 GM1     2      21.230  15.360   8.720  1.00  0.00            
ATOM    188  H18 GM1     2      21.920  14.090   9.670  1.00  0.00            
ATOM    189  H19 GM1     2      24.770  12.630   4.250  1.00  0.00            
ATOM    190  H20 GM1     2      25.550  11.320   2.210  1.00  0.00            
ATOM    191  H21 GM1     2      25.590  12.410   0.060  1.00  0.00            
ATOM    192  H22 GM1     2      24.890  14.860  -0.100  1.00  0.00            
ATOM    193  H23 GM1     2      23.930  16.020   2.040  1.00  0.00            
ATOM    194  H24 GM1     2      23.750  17.530   5.490  1.00  0.00            
ATOM    195  H25 GM1     2      22.190  19.420   5.220  1.00  0.00            
ATOM    196  H26 GM1     2      20.260  19.230   3.570  1.00  0.00            
ATOM    197  H27 GM1     2      19.950  17.280   2.310  1.00  0.00            
ATOM    198  H28 GM1     2      21.310  15.260   2.640  1.00  0.00            
TER
ENDMDL
MODEL        1
ATOM      1  C1  BCD     1      14.910  20.030  16.840  1.00  0.00            
ATOM      2  O1  BCD     1      15.390  20.060  15.510  1.00  0.00            
ATOM      3  C2  BCD     1      15.680  20.910  17.790  1.00  0.00            
ATOM      4  O2  BCD     1      15.800  22.290  17.330  1.00  0.00            
ATOM      5  C3  BCD     1      17.070  20.400  18.030  1.00  0.00            
ATOM      6  O3  BCD     1      17.770  21.260  18.900  1.00  0.00            
ATOM      7  C4  BCD     1      17.090  18.930  18.560  1.00  0.00            
ATOM      8  C5  BCD     1      16.250  18.100  17.630  1.00  0.00            
ATOM      9  O4  BCD     1      14.960  18.720  17.400  1.00  0.00            
ATOM     10  C6  BCD     1      16.120  16.690  18.190  1.00  0.00            
ATOM     11  O5  BCD     1      15.350  16.630  19.360  1.00  0.00            
ATOM     12  H1  BCD     1      13.850  20.330  16.850  1.00  0.00            
ATOM     13  H2  BCD     1      15.130  20.870  18.740  1.00  0.00            
ATOM     14  H3  BCD     1      16.500  22.610  17.900  1.00  0.00            
ATOM     15  H4  BCD     1      17.480  20.430  17.010  1.00  0.00            
ATOM     16  H5  BCD     1      18.650  20.890  19.070  1.00  0.00            
ATOM     17  H6  BCD     1      16.700  18.830  19.580  1.00  0.00            
ATOM     18  H7  BCD     1      16.740  18.080  16.640  1.00  0.00            
ATOM     19  H8  BCD     1      15.510  16.200  17.420  1.00  0.00            
ATOM     20  H9  BCD     1      17.040  16.110  18.280  1.00  0.00            
ATOM     21  H10 BCD     1      14.850  17.450  19.380  1.00  0.00            
ATOM     22  C7  BCD     1      13.760  20.710  11.650  1.00  0.00            
ATOM     23  O6  BCD     1      14.800  19.830  11.100  1.00  0.00            
ATOM     24  C8  BCD     1      14.430  21.940  12.320  1.00  0.00            
ATOM     25  O7  BCD     1      15.230  22.670  11.430  1.00  0.00            
ATOM     26  C9  BCD     1      15.320  21.530  13.510  1.00  0.00            
ATOM     27  O8  BCD     1      15.810  22.640  14.250  1.00  0.00            
ATOM     28  C10 BCD     1      14.500  20.580  14.510  1.00  0.00            
ATOM     29  C11 BCD     1      13.780  19.440  13.780  1.00  0.00            
ATOM     30  O9  BCD     1      13.030  20.000  12.640  1.00  0.00            
ATOM     31  C12 BCD     1      12.780  18.720  14.600  1.00  0.00            
ATOM     32  O10 BCD     1      11.840  19.560  15.290  1.00  0.00            
ATOM     33  H11 BCD     1      13.180  21.130  10.820  1.00  0.00            
ATOM     34  H12 BCD     1      13.670  22.580  12.780  1.00  0.00            
ATOM     35  H13 BCD     1      15.870  23.190  11.930  1.00  0.00            
ATOM     36  H14 BCD     1      16.130  20.960  13.030  1.00  0.00            
ATOM     37  H15 BCD     1      15.980  22.400  15.170  1.00  0.00            
ATOM     38  H16 BCD     1      13.800  21.270  15.000  1.00  0.00            
ATOM     39  H17 BCD     1      14.500  18.740  13.340  1.00  0.00            
ATOM     40  H18 BCD     1      12.470  17.820  14.040  1.00  0.00            
ATOM     41  H19 BCD     1      13.320  18.220  15.420  1.00  0.00            
ATOM     42  H20 BCD     1      11.360  19.960  14.560  1.00  0.00            
ATOM     43  C13 BCD     1      15.790  17.860   7.720  1.00  0.00            
ATOM     44  O11 BCD     1      16.770  17.150   8.490  1.00  0.00            
ATOM     45  C14 BCD     1      15.950  19.380   7.630  1.00  0.00            
ATOM     46  O12 BCD     1      17.180  19.790   7.040  1.00  0.00            
ATOM     47  C15 BCD     1      15.750  19.990   9.030  1.00  0.00            
ATOM     48  O13 BCD     1      15.660  21.410   9.010  1.00  0.00            
ATOM     49  C16 BCD     1      14.550  19.550   9.780  1.00  0.00            
ATOM     50  C17 BCD     1      14.350  18.060   9.590  1.00  0.00            
ATOM     51  O14 BCD     1      14.540  17.580   8.250  1.00  0.00            
ATOM     52  C18 BCD     1      12.990  17.630   9.970  1.00  0.00            
ATOM     53  O15 BCD     1      12.040  18.520   9.280  1.00  0.00            
ATOM     54  H21 BCD     1      15.740  17.520   6.680  1.00  0.00            
ATOM     55  H22 BCD     1      15.140  19.750   7.000  1.00  0.00            
ATOM     56  H23 BCD     1      17.460  20.670   7.290  1.00  0.00            
ATOM     57  H24 BCD     1      16.630  19.660   9.590  1.00  0.00            
ATOM     58  H25 BCD     1      15.820  21.890   9.820  1.00  0.00            
ATOM     59  H26 BCD     1      13.730  20.170   9.380  1.00  0.00            
ATOM     60  H27 BCD     1      15.140  17.550  10.150  1.00  0.00            
ATOM     61  H28 BCD     1      12.810  16.580   9.710  1.00  0.00            
ATOM     62  H29 BCD     1      12.920  17.680  11.070  1.00  0.00            
ATOM     63  H30 BCD     1      11.170  18.310   9.630  1.00  0.00            
ATOM     64  C19 BCD     1      19.300  14.020   8.400  1.00  0.00            
ATOM     65  O16 BCD     1      19.800  14.400   9.720  1.00  0.00            
ATOM     66  C20 BCD     1      19.610  15.130   7.400  1.00  0.00            
ATOM     67  O17 BCD     1      21.030  15.280   7.350  1.00  0.00            
ATOM     68  C21 BCD     1      18.820  16.410   7.810  1.00  0.00            
ATOM     69  O18 BCD     1      19.020  17.560   7.030  1.00  0.00            
ATOM     70  C22 BCD     1      17.330  16.060   7.830  1.00  0.00            
ATOM     71  C23 BCD     1      17.070  14.820   8.700  1.00  0.00            
ATOM     72  O19 BCD     1      17.920  13.730   8.300  1.00  0.00            
ATOM     73  C24 BCD     1      15.670  14.290   8.680  1.00  0.00            
ATOM     74  O20 BCD     1      15.150  13.820   7.470  1.00  0.00            
ATOM     75  H31 BCD     1      19.760  13.060   8.130  1.00  0.00            
ATOM     76  H32 BCD     1      19.310  14.750   6.420  1.00  0.00            
ATOM     77  H33 BCD     1      21.300  15.440   6.440  1.00  0.00            
ATOM     78  H34 BCD     1      19.210  16.650   8.810  1.00  0.00            
ATOM     79  H35 BCD     1      18.400  18.250   7.280  1.00  0.00            
ATOM     80  H36 BCD     1      16.930  15.930   6.820  1.00  0.00            
ATOM     81  H37 BCD     1      17.310  15.080   9.740  1.00  0.00            
ATOM     82  H38 BCD     1      15.530  13.450   9.380  1.00  0.00            
ATOM     83  H39 BCD     1      15.060  15.070   9.160  1.00  0.00            
ATOM     84  H40 BCD     1      14.460  13.220   7.760  1.00  0.00            
ATOM     85  C25 BCD     1      22.880  13.420  12.330  1.00  0.00            
ATOM     86  O21 BCD     1      22.210  14.030  13.500  1.00  0.00            
ATOM     87  C26 BCD     1      23.120  14.480  11.250  1.00  0.00            
ATOM     88  O22 BCD     1      23.880  15.580  11.830  1.00  0.00            
ATOM     89  C27 BCD     1      21.880  15.010  10.630  1.00  0.00            
ATOM     90  O23 BCD     1      22.130  15.970   9.640  1.00  0.00            
ATOM     91  C28 BCD     1      21.030  13.830  10.120  1.00  0.00            
ATOM     92  C29 BCD     1      20.760  12.770  11.180  1.00  0.00            
ATOM     93  O24 BCD     1      22.020  12.380  11.710  1.00  0.00            
ATOM     94  C30 BCD     1      20.060  11.500  10.650  1.00  0.00            
ATOM     95  O25 BCD     1      20.660  11.010   9.470  1.00  0.00            
ATOM     96  H41 BCD     1      23.850  13.060  12.680  1.00  0.00            
ATOM     97  H42 BCD     1      23.710  14.090  10.410  1.00  0.00            
ATOM     98  H43 BCD     1      24.510  15.860  11.150  1.00  0.00            
ATOM     99  H44 BCD     1      21.220  15.480  11.370  1.00  0.00            
ATOM    100  H45 BCD     1      21.720  15.610   8.850  1.00  0.00            
ATOM    101  H46 BCD     1      21.540  13.450   9.220  1.00  0.00            
ATOM    102  H47 BCD     1      20.190  13.170  12.030  1.00  0.00            
ATOM    103  H48 BCD     1      20.070  10.720  11.420  1.00  0.00            
ATOM    104  H49 BCD     1      18.990  11.760  10.590  1.00  0.00            
ATOM    105  H50 BCD     1      20.340  10.180   9.120  1.00  0.00            
ATOM    106  C31 BCD     1      22.780  14.860  17.580  1.00  0.00            
ATOM    107  O26 BCD     1      21.820  15.930  17.500  1.00  0.00            
ATOM    108  C32 BCD     1      24.010  15.150  16.670  1.00  0.00            
ATOM    109  O27 BCD     1      24.660  16.380  17.140  1.00  0.00            
ATOM    110  C33 BCD     1      23.540  15.250  15.220  1.00  0.00            
ATOM    111  C34 BCD     1      22.780  13.970  14.800  1.00  0.00            
ATOM    112  C35 BCD     1      21.710  13.650  15.830  1.00  0.00            
ATOM    113  O28 BCD     1      22.240  13.680  17.240  1.00  0.00            
ATOM    114  C36 BCD     1      20.980  12.380  15.500  1.00  0.00            
ATOM    115  O29 BCD     1      21.820  11.240  15.730  1.00  0.00            
ATOM    116  O30 BCD     1      24.730  15.420  14.430  1.00  0.00            
ATOM    117  H51 BCD     1      23.140  14.710  18.600  1.00  0.00            
ATOM    118  H52 BCD     1      24.770  14.350  16.700  1.00  0.00            
ATOM    119  H53 BCD     1      25.250  16.600  16.410  1.00  0.00            
ATOM    120  H54 BCD     1      22.820  16.070  15.120  1.00  0.00            
ATOM    121  H55 BCD     1      24.340  15.370  13.550  1.00  0.00            
ATOM    122  H56 BCD     1      23.570  13.210  14.820  1.00  0.00            
ATOM    123  H57 BCD     1      21.020  14.490  15.740  1.00  0.00            
ATOM    124  H58 BCD     1      20.140  12.270  16.210  1.00  0.00            
ATOM    125  H59 BCD     1      20.490  12.360  14.520  1.00  0.00            
ATOM    126  H60 BCD     1      21.390  10.470  15.340  1.00  0.00            
ATOM    127  C37 BCD     1      19.120  18.250  19.590  1.00  0.00            
ATOM    128  O31 BCD     1      18.410  18.450  18.400  1.00  0.00            
ATOM    129  C38 BCD     1      20.540  18.790  19.440  1.00  0.00            
ATOM    130  O32 BCD     1      20.610  20.270  19.240  1.00  0.00            
ATOM    131  C39 BCD     1      21.320  18.040  18.400  1.00  0.00            
ATOM    132  O33 BCD     1      22.660  18.490  18.320  1.00  0.00            
ATOM    133  C40 BCD     1      21.210  16.530  18.660  1.00  0.00            
ATOM    134  C41 BCD     1      19.800  15.990  18.870  1.00  0.00            
ATOM    135  O34 BCD     1      19.130  16.820  19.880  1.00  0.00            
ATOM    136  C42 BCD     1      19.770  14.640  19.540  1.00  0.00            
ATOM    137  O35 BCD     1      20.490  14.640  20.750  1.00  0.00            
ATOM    138  H61 BCD     1      18.610  18.800  20.380  1.00  0.00            
ATOM    139  H62 BCD     1      20.990  18.490  20.400  1.00  0.00            
ATOM    140  H63 BCD     1      21.520  20.380  18.980  1.00  0.00            
ATOM    141  H64 BCD     1      20.850  18.280  17.440  1.00  0.00            
ATOM    142  H65 BCD     1      22.920  18.120  17.470  1.00  0.00            
ATOM    143  H66 BCD     1      21.860  16.300  19.510  1.00  0.00            
ATOM    144  H67 BCD     1      19.210  15.970  17.950  1.00  0.00            
ATOM    145  H68 BCD     1      18.740  14.370  19.830  1.00  0.00            
ATOM    146  H69 BCD     1      20.120  13.860  18.850  1.00  0.00            
ATOM    147  H70 BCD     1      20.020  15.130  21.430  1.00  0.00            
ATOM    148  O1  GM1     2      22.460  18.600  15.340  1.00  0.00            
ATOM    149  C1  GM1     2      21.890  19.270  14.270  1.00  0.00            
ATOM    150  C2  GM1     2      21.120  18.110  13.510  1.00  0.00            
ATOM    151  C3  GM1     2      20.080  17.350  14.380  1.00  0.00            
ATOM    152  C4  GM1     2      19.350  16.200  13.550  1.00  0.00            
ATOM    153  N1  GM1     2      18.130  15.490  13.870  1.00  0.00            
ATOM    154  C5  GM1     2      17.910  14.570  12.750  1.00  0.00            
ATOM    155  C6  GM1     2      16.620  13.760  12.990  1.00  0.00            
ATOM    156  C7  GM1     2      15.420  14.720  13.070  1.00  0.00            
ATOM    157  C8  GM1     2      15.660  15.810  14.110  1.00  0.00            
ATOM    158  C9  GM1     2      17.040  16.420  13.960  1.00  0.00            
ATOM    159  C10 GM1     2      23.040  19.850  13.400  1.00  0.00            
ATOM    160  C11 GM1     2      23.990  18.910  12.970  1.00  0.00            
ATOM    161  C12 GM1     2      25.050  19.410  12.120  1.00  0.00            
ATOM    162  C13 GM1     2      25.060  20.760  11.740  1.00  0.00            
ATOM    163  C14 GM1     2      24.120  21.710  12.190  1.00  0.00            
ATOM    164  C15 GM1     2      23.110  21.240  13.050  1.00  0.00            
ATOM    165  C16 GM1     2      20.880  20.390  14.690  1.00  0.00            
ATOM    166  C17 GM1     2      20.930  21.010  15.930  1.00  0.00            
ATOM    167  C18 GM1     2      20.030  22.030  16.240  1.00  0.00            
ATOM    168  C19 GM1     2      19.060  22.500  15.280  1.00  0.00            
ATOM    169  C20 GM1     2      18.970  21.830  14.070  1.00  0.00            
ATOM    170  C21 GM1     2      19.910  20.880  13.800  1.00  0.00            
ATOM    171  H1  GM1     2      23.170  19.070  15.790  1.00  0.00            
ATOM    172  H2  GM1     2      21.810  17.370  13.090  1.00  0.00            
ATOM    173  H3  GM1     2      20.530  18.500  12.670  1.00  0.00            
ATOM    174  H4  GM1     2      19.320  18.140  14.480  1.00  0.00            
ATOM    175  H5  GM1     2      20.450  17.000  15.350  1.00  0.00            
ATOM    176  H6  GM1     2      20.080  15.400  13.400  1.00  0.00            
ATOM    177  H7  GM1     2      19.230  16.670  12.570  1.00  0.00            
ATOM    178  H8  GM1     2      18.200  14.950  14.750  1.00  0.00            
ATOM    179  H9  GM1     2      18.690  13.840  12.560  1.00  0.00            
ATOM    180  H10 GM1     2      17.800  15.210  11.870  1.00  0.00            
ATOM    181  H11 GM1     2      16.650  13.020  13.790  1.00  0.00            
ATOM    182  H12 GM1     2      16.570  13.190  12.050  1.00  0.00            
ATOM    183  H13 GM1     2      14.470  14.230  13.300  1.00  0.00            
ATOM    184  H14 GM1     2      15.260  15.240  12.110  1.00  0.00            
ATOM    185  H15 GM1     2      15.670  15.250  15.060  1.00  0.00            
ATOM    186  H16 GM1     2      14.880  16.580  14.170  1.00  0.00            
ATOM    187  H17 GM1     2      17.070  17.080  13.100  1.00  0.00            
ATOM    188  H18 GM1     2      17.160  17.130  14.790  1.00  0.00            
ATOM    189  H19 GM1     2      23.950  17.860  13.240  1.00  0.00            
ATOM    190  H20 GM1     2      25.860  18.780  11.760  1.00  0.00            
ATOM    191  H21 GM1     2      25.870  21.070  11.090  1.00  0.00            
ATOM    192  H22 GM1     2      24.040  22.730  11.830  1.00  0.00            
ATOM    193  H23 GM1     2      22.400  21.930  13.490  1.00  0.00            
ATOM    194  H24 GM1     2      21.710  20.760  16.650  1.00  0.00            
ATOM    195  H25 GM1     2      19.900  22.500  17.210  1.00  0.00            
ATOM    196  H26 GM1     2      18.530  23.430  15.470  1.00  0.00            
ATOM    197  H27 GM1     2      18.340  22.180  13.260  1.00  0.00            
ATOM    198  H28 GM1     2      19.820  20.430  12.820  1.00  0.00            
TER
ENDMDL
MODEL        1
ATOM      1  C1  BCD     1      20.870  18.680  16.420  1.00  0.00            
ATOM      2  O1  BCD     1      20.270  17.870  15.340  1.00  0.00            
ATOM      3  C2  BCD     1      21.310  19.990  15.810  1.00  0.00            
ATOM      4  O2  BCD     1      20.290  20.640  15.050  1.00  0.00            
ATOM      5  C3  BCD     1      22.520  19.710  14.830  1.00  0.00            
ATOM      6  O3  BCD     1      23.120  20.920  14.520  1.00  0.00            
ATOM      7  C4  BCD     1      23.560  18.770  15.360  1.00  0.00            
ATOM      8  C5  BCD     1      22.950  17.550  16.120  1.00  0.00            
ATOM      9  O4  BCD     1      21.900  17.930  16.960  1.00  0.00            
ATOM     10  C6  BCD     1      24.020  16.830  16.970  1.00  0.00            
ATOM     11  O5  BCD     1      24.610  17.680  17.970  1.00  0.00            
ATOM     12  H1  BCD     1      20.150  19.030  17.170  1.00  0.00            
ATOM     13  H2  BCD     1      21.630  20.640  16.630  1.00  0.00            
ATOM     14  H3  BCD     1      20.740  21.300  14.520  1.00  0.00            
ATOM     15  H4  BCD     1      22.300  19.190  13.890  1.00  0.00            
ATOM     16  H5  BCD     1      23.760  20.750  13.820  1.00  0.00            
ATOM     17  H6  BCD     1      24.200  19.220  16.130  1.00  0.00            
ATOM     18  H7  BCD     1      22.580  16.800  15.420  1.00  0.00            
ATOM     19  H8  BCD     1      23.440  16.080  17.530  1.00  0.00            
ATOM     20  H9  BCD     1      24.800  16.430  16.320  1.00  0.00            
ATOM     21  H10 BCD     1      24.010  17.500  18.700  1.00  0.00            
ATOM     22  C7  BCD     1      16.780  15.700  14.570  1.00  0.00            
ATOM     23  O6  BCD     1      17.220  15.280  13.270  1.00  0.00            
ATOM     24  C8  BCD     1      16.680  17.180  14.540  1.00  0.00            
ATOM     25  O7  BCD     1      15.740  17.560  13.470  1.00  0.00            
ATOM     26  C9  BCD     1      18.040  17.830  14.410  1.00  0.00            
ATOM     27  O8  BCD     1      17.910  19.280  14.360  1.00  0.00            
ATOM     28  C10 BCD     1      18.960  17.360  15.580  1.00  0.00            
ATOM     29  C11 BCD     1      18.990  15.850  15.540  1.00  0.00            
ATOM     30  O9  BCD     1      17.680  15.310  15.570  1.00  0.00            
ATOM     31  C12 BCD     1      19.620  15.150  16.730  1.00  0.00            
ATOM     32  O10 BCD     1      18.940  15.340  18.010  1.00  0.00            
ATOM     33  H11 BCD     1      15.800  15.240  14.730  1.00  0.00            
ATOM     34  H12 BCD     1      16.230  17.550  15.470  1.00  0.00            
ATOM     35  H13 BCD     1      15.470  18.470  13.640  1.00  0.00            
ATOM     36  H14 BCD     1      18.500  17.470  13.480  1.00  0.00            
ATOM     37  H15 BCD     1      18.760  19.700  14.520  1.00  0.00            
ATOM     38  H16 BCD     1      18.490  17.740  16.500  1.00  0.00            
ATOM     39  H17 BCD     1      19.560  15.530  14.660  1.00  0.00            
ATOM     40  H18 BCD     1      19.810  14.090  16.520  1.00  0.00            
ATOM     41  H19 BCD     1      20.670  15.460  16.790  1.00  0.00            
ATOM     42  H20 BCD     1      18.060  14.950  17.970  1.00  0.00            
ATOM     43  C13 BCD     1      16.240  12.750  10.150  1.00  0.00            
ATOM     44  O11 BCD     1      17.580  12.330   9.980  1.00  0.00            
ATOM     45  C14 BCD     1      15.970  14.230   9.900  1.00  0.00            
ATOM     46  O12 BCD     1      16.470  14.570   8.610  1.00  0.00            
ATOM     47  C15 BCD     1      16.620  15.110  10.940  1.00  0.00            
ATOM     48  O13 BCD     1      16.170  16.510  10.940  1.00  0.00            
ATOM     49  C16 BCD     1      16.340  14.620  12.390  1.00  0.00            
ATOM     50  C17 BCD     1      16.600  13.130  12.480  1.00  0.00            
ATOM     51  O14 BCD     1      15.910  12.390  11.450  1.00  0.00            
ATOM     52  C18 BCD     1      16.460  12.490  13.870  1.00  0.00            
ATOM     53  O15 BCD     1      15.120  12.480  14.300  1.00  0.00            
ATOM     54  H21 BCD     1      15.610  12.090   9.540  1.00  0.00            
ATOM     55  H22 BCD     1      14.900  14.450   9.980  1.00  0.00            
ATOM     56  H23 BCD     1      16.250  15.480   8.420  1.00  0.00            
ATOM     57  H24 BCD     1      17.710  14.960  10.870  1.00  0.00            
ATOM     58  H25 BCD     1      16.080  16.830  11.850  1.00  0.00            
ATOM     59  H26 BCD     1      15.300  14.800  12.690  1.00  0.00            
ATOM     60  H27 BCD     1      17.660  13.160  12.220  1.00  0.00            
ATOM     61  H28 BCD     1      16.860  11.470  13.890  1.00  0.00            
ATOM     62  H29 BCD     1      17.190  12.920  14.570  1.00  0.00            
ATOM     63  H30 BCD     1      14.720  11.600  14.270  1.00  0.00            
ATOM     64  C19 BCD     1      19.950  10.280   7.400  1.00  0.00            
ATOM     65  O16 BCD     1      21.010  11.110   7.700  1.00  0.00            
ATOM     66  C20 BCD     1      18.840  11.050   6.750  1.00  0.00            
ATOM     67  O17 BCD     1      19.170  11.750   5.530  1.00  0.00            
ATOM     68  C21 BCD     1      18.120  11.940   7.740  1.00  0.00            
ATOM     69  O18 BCD     1      16.880  12.510   7.150  1.00  0.00            
ATOM     70  C22 BCD     1      17.740  11.260   9.080  1.00  0.00            
ATOM     71  C23 BCD     1      18.890  10.380   9.580  1.00  0.00            
ATOM     72  O19 BCD     1      19.450   9.560   8.490  1.00  0.00            
ATOM     73  C24 BCD     1      18.610   9.490  10.760  1.00  0.00            
ATOM     74  O20 BCD     1      17.600   8.600  10.470  1.00  0.00            
ATOM     75  H31 BCD     1      20.280   9.460   6.740  1.00  0.00            
ATOM     76  H32 BCD     1      18.100  10.310   6.420  1.00  0.00            
ATOM     77  H33 BCD     1      20.110  11.970   5.520  1.00  0.00            
ATOM     78  H34 BCD     1      18.880  12.680   8.020  1.00  0.00            
ATOM     79  H35 BCD     1      16.680  13.350   7.570  1.00  0.00            
ATOM     80  H36 BCD     1      16.840  10.640   8.940  1.00  0.00            
ATOM     81  H37 BCD     1      19.670  11.080   9.900  1.00  0.00            
ATOM     82  H38 BCD     1      19.510   8.890  10.970  1.00  0.00            
ATOM     83  H39 BCD     1      18.340  10.070  11.650  1.00  0.00            
ATOM     84  H40 BCD     1      17.230   8.240  11.280  1.00  0.00            
ATOM     85  C25 BCD     1      25.020  11.810   7.160  1.00  0.00            
ATOM     86  O21 BCD     1      24.860  12.830   8.120  1.00  0.00            
ATOM     87  C26 BCD     1      24.130  12.100   5.950  1.00  0.00            
ATOM     88  O22 BCD     1      24.630  13.310   5.320  1.00  0.00            
ATOM     89  C27 BCD     1      22.680  12.210   6.300  1.00  0.00            
ATOM     90  O23 BCD     1      21.760  12.360   5.210  1.00  0.00            
ATOM     91  C28 BCD     1      22.250  10.890   7.030  1.00  0.00            
ATOM     92  C29 BCD     1      23.240  10.500   8.170  1.00  0.00            
ATOM     93  O24 BCD     1      24.580  10.580   7.730  1.00  0.00            
ATOM     94  C30 BCD     1      23.060   9.030   8.470  1.00  0.00            
ATOM     95  O25 BCD     1      23.270   8.250   7.370  1.00  0.00            
ATOM     96  H41 BCD     1      26.050  11.770   6.800  1.00  0.00            
ATOM     97  H42 BCD     1      24.420  11.310   5.240  1.00  0.00            
ATOM     98  H43 BCD     1      24.530  14.040   5.930  1.00  0.00            
ATOM     99  H44 BCD     1      22.570  13.000   7.050  1.00  0.00            
ATOM    100  H45 BCD     1      21.830  13.220   4.780  1.00  0.00            
ATOM    101  H46 BCD     1      22.260  10.080   6.280  1.00  0.00            
ATOM    102  H47 BCD     1      23.010  11.000   9.120  1.00  0.00            
ATOM    103  H48 BCD     1      23.740   8.630   9.240  1.00  0.00            
ATOM    104  H49 BCD     1      22.080   8.880   8.940  1.00  0.00            
ATOM    105  H50 BCD     1      24.170   7.970   7.180  1.00  0.00            
ATOM    106  C31 BCD     1      26.980  16.030   9.770  1.00  0.00            
ATOM    107  O26 BCD     1      26.250  16.040  10.990  1.00  0.00            
ATOM    108  C32 BCD     1      26.010  16.300   8.540  1.00  0.00            
ATOM    109  O27 BCD     1      25.530  17.650   8.590  1.00  0.00            
ATOM    110  C33 BCD     1      24.970  15.150   8.420  1.00  0.00            
ATOM    111  C34 BCD     1      25.740  13.930   8.280  1.00  0.00            
ATOM    112  C35 BCD     1      26.670  13.640   9.490  1.00  0.00            
ATOM    113  O28 BCD     1      27.590  14.720   9.520  1.00  0.00            
ATOM    114  C36 BCD     1      27.480  12.360   9.340  1.00  0.00            
ATOM    115  O29 BCD     1      28.200  12.280   8.060  1.00  0.00            
ATOM    116  O30 BCD     1      24.000  15.280   7.350  1.00  0.00            
ATOM    117  H51 BCD     1      27.750  16.810   9.750  1.00  0.00            
ATOM    118  H52 BCD     1      26.630  16.160   7.650  1.00  0.00            
ATOM    119  H53 BCD     1      25.300  17.890   7.690  1.00  0.00            
ATOM    120  H54 BCD     1      24.420  15.120   9.380  1.00  0.00            
ATOM    121  H55 BCD     1      23.510  16.100   7.460  1.00  0.00            
ATOM    122  H56 BCD     1      26.220  13.960   7.290  1.00  0.00            
ATOM    123  H57 BCD     1      26.160  13.610  10.460  1.00  0.00            
ATOM    124  H58 BCD     1      28.230  12.310  10.140  1.00  0.00            
ATOM    125  H59 BCD     1      26.760  11.540   9.490  1.00  0.00            
ATOM    126  H60 BCD     1      28.290  11.350   7.880  1.00  0.00            
ATOM    127  C37 BCD     1      25.760  18.650  14.180  1.00  0.00            
ATOM    128  O31 BCD     1      24.360  18.290  14.260  1.00  0.00            
ATOM    129  C38 BCD     1      26.060  19.370  12.890  1.00  0.00            
ATOM    130  O32 BCD     1      25.120  20.430  12.640  1.00  0.00            
ATOM    131  C39 BCD     1      26.040  18.410  11.650  1.00  0.00            
ATOM    132  O33 BCD     1      26.710  18.980  10.610  1.00  0.00            
ATOM    133  C40 BCD     1      26.670  17.010  11.930  1.00  0.00            
ATOM    134  C41 BCD     1      26.190  16.460  13.330  1.00  0.00            
ATOM    135  O34 BCD     1      26.530  17.500  14.240  1.00  0.00            
ATOM    136  C42 BCD     1      26.890  15.070  13.670  1.00  0.00            
ATOM    137  O35 BCD     1      28.370  15.180  13.690  1.00  0.00            
ATOM    138  H61 BCD     1      25.900  19.310  15.040  1.00  0.00            
ATOM    139  H62 BCD     1      27.080  19.780  12.950  1.00  0.00            
ATOM    140  H63 BCD     1      25.570  21.070  12.080  1.00  0.00            
ATOM    141  H64 BCD     1      25.010  18.220  11.320  1.00  0.00            
ATOM    142  H65 BCD     1      26.440  18.540   9.800  1.00  0.00            
ATOM    143  H66 BCD     1      27.760  17.080  11.900  1.00  0.00            
ATOM    144  H67 BCD     1      25.110  16.300  13.350  1.00  0.00            
ATOM    145  H68 BCD     1      26.460  14.750  14.630  1.00  0.00            
ATOM    146  H69 BCD     1      26.510  14.360  12.930  1.00  0.00            
ATOM    147  H70 BCD     1      28.660  14.300  13.950  1.00  0.00            
ATOM    148  O1  GM1     2      21.910  16.970   7.290  1.00  0.00            
ATOM    149  C1  GM1     2      20.590  17.010   7.850  1.00  0.00            
ATOM    150  C2  GM1     2      20.350  15.470   8.330  1.00  0.00            
ATOM    151  C3  GM1     2      21.230  15.080   9.540  1.00  0.00            
ATOM    152  C4  GM1     2      21.290  13.590   9.690  1.00  0.00            
ATOM    153  N1  GM1     2      21.630  13.010  11.000  1.00  0.00            
ATOM    154  C5  GM1     2      20.530  13.390  11.930  1.00  0.00            
ATOM    155  C6  GM1     2      20.850  12.830  13.360  1.00  0.00            
ATOM    156  C7  GM1     2      22.140  13.460  13.920  1.00  0.00            
ATOM    157  C8  GM1     2      23.290  13.280  12.910  1.00  0.00            
ATOM    158  C9  GM1     2      22.930  13.650  11.480  1.00  0.00            
ATOM    159  C10 GM1     2      19.590  17.470   6.800  1.00  0.00            
ATOM    160  C11 GM1     2      19.510  16.710   5.620  1.00  0.00            
ATOM    161  C12 GM1     2      18.450  16.870   4.770  1.00  0.00            
ATOM    162  C13 GM1     2      17.500  17.880   4.980  1.00  0.00            
ATOM    163  C14 GM1     2      17.690  18.750   6.050  1.00  0.00            
ATOM    164  C15 GM1     2      18.710  18.560   6.950  1.00  0.00            
ATOM    165  C16 GM1     2      20.520  17.910   9.170  1.00  0.00            
ATOM    166  C17 GM1     2      21.730  18.460   9.610  1.00  0.00            
ATOM    167  C18 GM1     2      21.830  19.250  10.740  1.00  0.00            
ATOM    168  C19 GM1     2      20.630  19.680  11.340  1.00  0.00            
ATOM    169  C20 GM1     2      19.380  19.140  10.930  1.00  0.00            
ATOM    170  C21 GM1     2      19.350  18.190   9.920  1.00  0.00            
ATOM    171  H1  GM1     2      22.040  17.750   6.720  1.00  0.00            
ATOM    172  H2  GM1     2      20.390  14.740   7.520  1.00  0.00            
ATOM    173  H3  GM1     2      19.290  15.410   8.600  1.00  0.00            
ATOM    174  H4  GM1     2      20.720  15.550  10.390  1.00  0.00            
ATOM    175  H5  GM1     2      22.210  15.580   9.500  1.00  0.00            
ATOM    176  H6  GM1     2      22.060  13.280   8.980  1.00  0.00            
ATOM    177  H7  GM1     2      20.330  13.190   9.340  1.00  0.00            
ATOM    178  H8  GM1     2      21.690  11.980  10.880  1.00  0.00            
ATOM    179  H9  GM1     2      19.590  12.990  11.550  1.00  0.00            
ATOM    180  H10 GM1     2      20.390  14.470  12.030  1.00  0.00            
ATOM    181  H11 GM1     2      20.800  11.750  13.170  1.00  0.00            
ATOM    182  H12 GM1     2      20.040  13.120  14.040  1.00  0.00            
ATOM    183  H13 GM1     2      22.260  12.930  14.870  1.00  0.00            
ATOM    184  H14 GM1     2      21.920  14.510  14.150  1.00  0.00            
ATOM    185  H15 GM1     2      23.690  12.260  12.980  1.00  0.00            
ATOM    186  H16 GM1     2      24.140  13.880  13.270  1.00  0.00            
ATOM    187  H17 GM1     2      22.870  14.730  11.370  1.00  0.00            
ATOM    188  H18 GM1     2      23.710  13.250  10.830  1.00  0.00            
ATOM    189  H19 GM1     2      20.270  15.940   5.480  1.00  0.00            
ATOM    190  H20 GM1     2      18.400  16.290   3.860  1.00  0.00            
ATOM    191  H21 GM1     2      16.670  18.060   4.310  1.00  0.00            
ATOM    192  H22 GM1     2      16.980  19.570   6.210  1.00  0.00            
ATOM    193  H23 GM1     2      18.730  19.210   7.820  1.00  0.00            
ATOM    194  H24 GM1     2      22.640  18.390   9.020  1.00  0.00            
ATOM    195  H25 GM1     2      22.690  19.850  11.050  1.00  0.00            
ATOM    196  H26 GM1     2      20.620  20.390  12.160  1.00  0.00            
ATOM    197  H27 GM1     2      18.440  19.420  11.400  1.00  0.00            
ATOM    198  H28 GM1     2      18.430  17.730   9.560  1.00  0.00            
TER
ENDMDL
MODEL        1
ATOM      1  C1  BCD     1      15.700  19.160  16.300  1.00  0.00            
ATOM      2  O1  BCD     1      16.270  19.300  15.020  1.00  0.00            
ATOM      3  C2  BCD     1      16.600  19.590  17.440  1.00  0.00            
ATOM      4  O2  BCD     1      17.020  20.920  17.330  1.00  0.00            
ATOM      5  C3  BCD     1      17.830  18.680  17.570  1.00  0.00            
ATOM      6  O3  BCD     1      18.660  19.070  18.660  1.00  0.00            
ATOM      7  C4  BCD     1      17.320  17.280  17.730  1.00  0.00            
ATOM      8  C5  BCD     1      16.340  16.890  16.610  1.00  0.00            
ATOM      9  O4  BCD     1      15.290  17.870  16.460  1.00  0.00            
ATOM     10  C6  BCD     1      15.680  15.580  16.950  1.00  0.00            
ATOM     11  O5  BCD     1      15.040  15.640  18.170  1.00  0.00            
ATOM     12  H1  BCD     1      14.850  19.840  16.320  1.00  0.00            
ATOM     13  H2  BCD     1      15.990  19.370  18.330  1.00  0.00            
ATOM     14  H3  BCD     1      17.300  21.190  18.210  1.00  0.00            
ATOM     15  H4  BCD     1      18.470  18.790  16.690  1.00  0.00            
ATOM     16  H5  BCD     1      19.420  18.500  18.560  1.00  0.00            
ATOM     17  H6  BCD     1      16.830  17.100  18.690  1.00  0.00            
ATOM     18  H7  BCD     1      16.940  16.770  15.700  1.00  0.00            
ATOM     19  H8  BCD     1      14.880  15.380  16.220  1.00  0.00            
ATOM     20  H9  BCD     1      16.430  14.770  16.920  1.00  0.00            
ATOM     21  H10 BCD     1      14.560  14.810  18.270  1.00  0.00            
ATOM     22  C7  BCD     1      16.220  21.440  11.480  1.00  0.00            
ATOM     23  O6  BCD     1      17.130  20.470  10.790  1.00  0.00            
ATOM     24  C8  BCD     1      16.960  22.070  12.710  1.00  0.00            
ATOM     25  O7  BCD     1      18.150  22.660  12.190  1.00  0.00            
ATOM     26  C9  BCD     1      17.140  21.250  13.950  1.00  0.00            
ATOM     27  O8  BCD     1      17.390  22.160  15.060  1.00  0.00            
ATOM     28  C10 BCD     1      15.860  20.430  14.240  1.00  0.00            
ATOM     29  C11 BCD     1      15.180  19.870  12.960  1.00  0.00            
ATOM     30  O9  BCD     1      15.010  20.870  11.990  1.00  0.00            
ATOM     31  C12 BCD     1      13.760  19.350  13.430  1.00  0.00            
ATOM     32  O10 BCD     1      12.900  20.390  13.850  1.00  0.00            
ATOM     33  H11 BCD     1      15.940  22.220  10.770  1.00  0.00            
ATOM     34  H12 BCD     1      16.300  22.920  12.940  1.00  0.00            
ATOM     35  H13 BCD     1      18.400  23.410  12.730  1.00  0.00            
ATOM     36  H14 BCD     1      17.930  20.490  13.870  1.00  0.00            
ATOM     37  H15 BCD     1      17.490  21.550  15.800  1.00  0.00            
ATOM     38  H16 BCD     1      15.210  21.120  14.790  1.00  0.00            
ATOM     39  H17 BCD     1      15.680  19.050  12.450  1.00  0.00            
ATOM     40  H18 BCD     1      13.350  18.690  12.660  1.00  0.00            
ATOM     41  H19 BCD     1      13.920  18.630  14.250  1.00  0.00            
ATOM     42  H20 BCD     1      12.120  19.960  14.220  1.00  0.00            
ATOM     43  C13 BCD     1      18.460  19.480   7.150  1.00  0.00            
ATOM     44  O11 BCD     1      19.390  18.560   7.750  1.00  0.00            
ATOM     45  C14 BCD     1      18.780  20.900   7.580  1.00  0.00            
ATOM     46  O12 BCD     1      20.020  21.140   6.990  1.00  0.00            
ATOM     47  C15 BCD     1      18.470  21.110   9.050  1.00  0.00            
ATOM     48  O13 BCD     1      18.550  22.510   9.350  1.00  0.00            
ATOM     49  C16 BCD     1      17.060  20.530   9.390  1.00  0.00            
ATOM     50  C17 BCD     1      16.800  19.120   8.810  1.00  0.00            
ATOM     51  O14 BCD     1      17.200  19.060   7.420  1.00  0.00            
ATOM     52  C18 BCD     1      15.290  18.710   8.820  1.00  0.00            
ATOM     53  O15 BCD     1      14.460  19.570   8.040  1.00  0.00            
ATOM     54  H21 BCD     1      18.550  19.510   6.060  1.00  0.00            
ATOM     55  H22 BCD     1      17.980  21.510   7.130  1.00  0.00            
ATOM     56  H23 BCD     1      20.290  22.000   7.320  1.00  0.00            
ATOM     57  H24 BCD     1      19.140  20.470   9.630  1.00  0.00            
ATOM     58  H25 BCD     1      18.580  22.720  10.290  1.00  0.00            
ATOM     59  H26 BCD     1      16.290  21.270   9.100  1.00  0.00            
ATOM     60  H27 BCD     1      17.370  18.400   9.410  1.00  0.00            
ATOM     61  H28 BCD     1      15.240  17.650   8.530  1.00  0.00            
ATOM     62  H29 BCD     1      14.920  18.830   9.840  1.00  0.00            
ATOM     63  H30 BCD     1      13.580  19.200   8.030  1.00  0.00            
ATOM     64  C19 BCD     1      21.730  15.340   7.170  1.00  0.00            
ATOM     65  O16 BCD     1      21.880  15.190   8.600  1.00  0.00            
ATOM     66  C20 BCD     1      22.390  16.630   6.680  1.00  0.00            
ATOM     67  O17 BCD     1      23.750  16.740   7.200  1.00  0.00            
ATOM     68  C21 BCD     1      21.580  17.750   7.330  1.00  0.00            
ATOM     69  O18 BCD     1      21.900  19.110   7.060  1.00  0.00            
ATOM     70  C22 BCD     1      20.040  17.610   7.000  1.00  0.00            
ATOM     71  C23 BCD     1      19.480  16.240   7.350  1.00  0.00            
ATOM     72  O19 BCD     1      20.370  15.290   6.810  1.00  0.00            
ATOM     73  C24 BCD     1      18.080  15.940   6.780  1.00  0.00            
ATOM     74  O20 BCD     1      17.940  16.320   5.460  1.00  0.00            
ATOM     75  H31 BCD     1      22.180  14.530   6.590  1.00  0.00            
ATOM     76  H32 BCD     1      22.370  16.600   5.580  1.00  0.00            
ATOM     77  H33 BCD     1      24.200  17.370   6.620  1.00  0.00            
ATOM     78  H34 BCD     1      21.670  17.610   8.420  1.00  0.00            
ATOM     79  H35 BCD     1      21.100  19.640   7.120  1.00  0.00            
ATOM     80  H36 BCD     1      19.890  17.980   5.980  1.00  0.00            
ATOM     81  H37 BCD     1      19.570  16.130   8.430  1.00  0.00            
ATOM     82  H38 BCD     1      17.870  14.870   6.880  1.00  0.00            
ATOM     83  H39 BCD     1      17.310  16.460   7.360  1.00  0.00            
ATOM     84  H40 BCD     1      18.140  15.600   4.850  1.00  0.00            
ATOM     85  C25 BCD     1      23.930  12.690  11.260  1.00  0.00            
ATOM     86  O21 BCD     1      22.890  12.990  12.200  1.00  0.00            
ATOM     87  C26 BCD     1      24.660  13.970  10.800  1.00  0.00            
ATOM     88  O22 BCD     1      25.310  14.520  11.980  1.00  0.00            
ATOM     89  C27 BCD     1      23.790  15.030  10.180  1.00  0.00            
ATOM     90  O23 BCD     1      24.470  16.170   9.590  1.00  0.00            
ATOM     91  C28 BCD     1      22.940  14.380   9.050  1.00  0.00            
ATOM     92  C29 BCD     1      22.310  13.070   9.580  1.00  0.00            
ATOM     93  O24 BCD     1      23.270  12.190  10.160  1.00  0.00            
ATOM     94  C30 BCD     1      21.500  12.270   8.530  1.00  0.00            
ATOM     95  O25 BCD     1      22.460  11.560   7.800  1.00  0.00            
ATOM     96  H41 BCD     1      24.600  11.900  11.630  1.00  0.00            
ATOM     97  H42 BCD     1      25.510  13.660  10.170  1.00  0.00            
ATOM     98  H43 BCD     1      25.890  15.180  11.600  1.00  0.00            
ATOM     99  H44 BCD     1      23.110  15.490  10.900  1.00  0.00            
ATOM    100  H45 BCD     1      24.370  16.290   8.650  1.00  0.00            
ATOM    101  H46 BCD     1      23.580  14.090   8.210  1.00  0.00            
ATOM    102  H47 BCD     1      21.520  13.330  10.300  1.00  0.00            
ATOM    103  H48 BCD     1      20.860  11.680   9.200  1.00  0.00            
ATOM    104  H49 BCD     1      20.870  12.810   7.820  1.00  0.00            
ATOM    105  H50 BCD     1      22.990  11.080   8.430  1.00  0.00            
ATOM    106  C31 BCD     1      21.710  12.220  15.980  1.00  0.00            
ATOM    107  O26 BCD     1      21.110  13.480  16.180  1.00  0.00            
ATOM    108  C32 BCD     1      23.190  12.260  15.740  1.00  0.00            
ATOM    109  O27 BCD     1      23.980  12.750  16.770  1.00  0.00            
ATOM    110  C33 BCD     1      23.430  12.950  14.490  1.00  0.00            
ATOM    111  C34 BCD     1      22.820  12.200  13.330  1.00  0.00            
ATOM    112  C35 BCD     1      21.350  11.900  13.560  1.00  0.00            
ATOM    113  O28 BCD     1      21.000  11.500  14.900  1.00  0.00            
ATOM    114  C36 BCD     1      20.680  10.990  12.560  1.00  0.00            
ATOM    115  O29 BCD     1      19.210  10.940  12.710  1.00  0.00            
ATOM    116  O30 BCD     1      24.910  13.070  14.310  1.00  0.00            
ATOM    117  H51 BCD     1      21.360  11.600  16.810  1.00  0.00            
ATOM    118  H52 BCD     1      23.430  11.190  15.700  1.00  0.00            
ATOM    119  H53 BCD     1      24.760  13.160  16.380  1.00  0.00            
ATOM    120  H54 BCD     1      23.000  13.960  14.590  1.00  0.00            
ATOM    121  H55 BCD     1      25.040  13.470  13.450  1.00  0.00            
ATOM    122  H56 BCD     1      23.390  11.260  13.240  1.00  0.00            
ATOM    123  H57 BCD     1      20.820  12.840  13.380  1.00  0.00            
ATOM    124  H58 BCD     1      20.890  11.360  11.550  1.00  0.00            
ATOM    125  H59 BCD     1      20.980   9.930  12.550  1.00  0.00            
ATOM    126  H60 BCD     1      18.790  10.320  12.100  1.00  0.00            
ATOM    127  C37 BCD     1      18.890  15.790  18.770  1.00  0.00            
ATOM    128  O31 BCD     1      18.460  16.420  17.580  1.00  0.00            
ATOM    129  C38 BCD     1      20.460  15.960  18.870  1.00  0.00            
ATOM    130  O32 BCD     1      20.740  17.330  18.950  1.00  0.00            
ATOM    131  C39 BCD     1      21.060  15.350  17.670  1.00  0.00            
ATOM    132  O33 BCD     1      22.460  15.330  17.760  1.00  0.00            
ATOM    133  C40 BCD     1      20.620  13.900  17.490  1.00  0.00            
ATOM    134  C41 BCD     1      19.120  13.710  17.500  1.00  0.00            
ATOM    135  O34 BCD     1      18.560  14.390  18.640  1.00  0.00            
ATOM    136  C42 BCD     1      18.720  12.300  17.500  1.00  0.00            
ATOM    137  O35 BCD     1      19.140  11.540  18.620  1.00  0.00            
ATOM    138  H61 BCD     1      18.300  16.140  19.620  1.00  0.00            
ATOM    139  H62 BCD     1      20.690  15.450  19.810  1.00  0.00            
ATOM    140  H63 BCD     1      21.680  17.430  19.120  1.00  0.00            
ATOM    141  H64 BCD     1      20.770  15.990  16.830  1.00  0.00            
ATOM    142  H65 BCD     1      22.690  15.320  16.830  1.00  0.00            
ATOM    143  H66 BCD     1      21.050  13.330  18.320  1.00  0.00            
ATOM    144  H67 BCD     1      18.710  14.220  16.610  1.00  0.00            
ATOM    145  H68 BCD     1      17.630  12.200  17.430  1.00  0.00            
ATOM    146  H69 BCD     1      19.120  11.800  16.610  1.00  0.00            
ATOM    147  H70 BCD     1      19.000  10.590  18.560  1.00  0.00            
ATOM    148  O1  GM1     2      23.030  16.690  15.440  1.00  0.00            
ATOM    149  C1  GM1     2      23.040  17.610  14.350  1.00  0.00            
ATOM    150  C2  GM1     2      22.460  16.890  13.120  1.00  0.00            
ATOM    151  C3  GM1     2      20.930  16.360  13.360  1.00  0.00            
ATOM    152  C4  GM1     2      20.490  15.430  12.240  1.00  0.00            
ATOM    153  N1  GM1     2      19.060  14.860  12.220  1.00  0.00            
ATOM    154  C5  GM1     2      19.040  13.840  11.070  1.00  0.00            
ATOM    155  C6  GM1     2      17.600  13.390  10.680  1.00  0.00            
ATOM    156  C7  GM1     2      16.790  14.670  10.330  1.00  0.00            
ATOM    157  C8  GM1     2      16.680  15.590  11.580  1.00  0.00            
ATOM    158  C9  GM1     2      18.140  16.010  11.970  1.00  0.00            
ATOM    159  C10 GM1     2      24.540  18.060  14.140  1.00  0.00            
ATOM    160  C11 GM1     2      25.580  17.140  14.200  1.00  0.00            
ATOM    161  C12 GM1     2      26.930  17.440  14.200  1.00  0.00            
ATOM    162  C13 GM1     2      27.220  18.820  14.100  1.00  0.00            
ATOM    163  C14 GM1     2      26.240  19.760  14.200  1.00  0.00            
ATOM    164  C15 GM1     2      24.910  19.440  14.150  1.00  0.00            
ATOM    165  C16 GM1     2      22.090  18.860  14.660  1.00  0.00            
ATOM    166  C17 GM1     2      21.480  19.030  15.920  1.00  0.00            
ATOM    167  C18 GM1     2      20.730  20.150  16.300  1.00  0.00            
ATOM    168  C19 GM1     2      20.530  21.120  15.330  1.00  0.00            
ATOM    169  C20 GM1     2      20.910  20.870  13.970  1.00  0.00            
ATOM    170  C21 GM1     2      21.710  19.760  13.650  1.00  0.00            
ATOM    171  H1  GM1     2      23.390  17.140  16.230  1.00  0.00            
ATOM    172  H2  GM1     2      23.140  16.050  12.930  1.00  0.00            
ATOM    173  H3  GM1     2      22.530  17.480  12.200  1.00  0.00            
ATOM    174  H4  GM1     2      20.260  17.210  13.510  1.00  0.00            
ATOM    175  H5  GM1     2      20.830  15.770  14.280  1.00  0.00            
ATOM    176  H6  GM1     2      21.150  14.570  12.110  1.00  0.00            
ATOM    177  H7  GM1     2      20.610  15.980  11.310  1.00  0.00            
ATOM    178  H8  GM1     2      18.800  14.380  13.090  1.00  0.00            
ATOM    179  H9  GM1     2      19.490  12.910  11.410  1.00  0.00            
ATOM    180  H10 GM1     2      19.580  14.180  10.180  1.00  0.00            
ATOM    181  H11 GM1     2      17.170  12.880  11.560  1.00  0.00            
ATOM    182  H12 GM1     2      17.610  12.670   9.850  1.00  0.00            
ATOM    183  H13 GM1     2      15.800  14.560   9.880  1.00  0.00            
ATOM    184  H14 GM1     2      17.290  15.200   9.510  1.00  0.00            
ATOM    185  H15 GM1     2      16.230  14.950  12.340  1.00  0.00            
ATOM    186  H16 GM1     2      16.140  16.530  11.420  1.00  0.00            
ATOM    187  H17 GM1     2      18.540  16.620  11.160  1.00  0.00            
ATOM    188  H18 GM1     2      18.070  16.620  12.870  1.00  0.00            
ATOM    189  H19 GM1     2      25.330  16.110  14.450  1.00  0.00            
ATOM    190  H20 GM1     2      27.720  16.690  14.250  1.00  0.00            
ATOM    191  H21 GM1     2      28.240  19.190  14.150  1.00  0.00            
ATOM    192  H22 GM1     2      26.470  20.820  14.200  1.00  0.00            
ATOM    193  H23 GM1     2      24.240  20.290  14.040  1.00  0.00            
ATOM    194  H24 GM1     2      21.750  18.260  16.640  1.00  0.00            
ATOM    195  H25 GM1     2      20.340  20.290  17.310  1.00  0.00            
ATOM    196  H26 GM1     2      20.020  22.020  15.650  1.00  0.00            
ATOM    197  H27 GM1     2      20.660  21.640  13.240  1.00  0.00            
ATOM    198  H28 GM1     2      22.120  19.700  12.650  1.00  0.00            
TER
ENDMDL
MODEL        1
ATOM      1  C1  BCD     1      20.440  17.800  16.890  1.00  0.00            
ATOM      2  O1  BCD     1      19.770  17.390  15.660  1.00  0.00            
ATOM      3  C2  BCD     1      20.540  19.320  16.910  1.00  0.00            
ATOM      4  O2  BCD     1      19.200  19.830  16.770  1.00  0.00            
ATOM      5  C3  BCD     1      21.420  19.770  15.750  1.00  0.00            
ATOM      6  O3  BCD     1      21.570  21.190  15.910  1.00  0.00            
ATOM      7  C4  BCD     1      22.750  19.080  15.670  1.00  0.00            
ATOM      8  C5  BCD     1      22.640  17.560  15.780  1.00  0.00            
ATOM      9  O4  BCD     1      21.740  17.220  16.920  1.00  0.00            
ATOM     10  C6  BCD     1      24.040  16.900  15.900  1.00  0.00            
ATOM     11  O5  BCD     1      24.650  17.160  17.110  1.00  0.00            
ATOM     12  H1  BCD     1      19.880  17.600  17.810  1.00  0.00            
ATOM     13  H2  BCD     1      21.050  19.580  17.850  1.00  0.00            
ATOM     14  H3  BCD     1      19.270  20.730  17.120  1.00  0.00            
ATOM     15  H4  BCD     1      20.910  19.660  14.790  1.00  0.00            
ATOM     16  H5  BCD     1      22.100  21.570  15.200  1.00  0.00            
ATOM     17  H6  BCD     1      23.450  19.460  16.420  1.00  0.00            
ATOM     18  H7  BCD     1      22.190  17.180  14.850  1.00  0.00            
ATOM     19  H8  BCD     1      23.900  15.820  15.830  1.00  0.00            
ATOM     20  H9  BCD     1      24.670  17.190  15.060  1.00  0.00            
ATOM     21  H10 BCD     1      25.020  18.040  17.220  1.00  0.00            
ATOM     22  C7  BCD     1      16.840  14.730  14.600  1.00  0.00            
ATOM     23  O6  BCD     1      16.960  14.940  13.250  1.00  0.00            
ATOM     24  C8  BCD     1      16.420  15.920  15.450  1.00  0.00            
ATOM     25  O7  BCD     1      15.210  16.430  14.820  1.00  0.00            
ATOM     26  C9  BCD     1      17.570  16.990  15.510  1.00  0.00            
ATOM     27  O8  BCD     1      17.260  18.040  16.480  1.00  0.00            
ATOM     28  C10 BCD     1      18.910  16.360  15.870  1.00  0.00            
ATOM     29  C11 BCD     1      19.150  15.080  15.110  1.00  0.00            
ATOM     30  O9  BCD     1      18.020  14.180  15.150  1.00  0.00            
ATOM     31  C12 BCD     1      20.340  14.280  15.660  1.00  0.00            
ATOM     32  O10 BCD     1      20.160  13.750  16.950  1.00  0.00            
ATOM     33  H11 BCD     1      16.120  13.910  14.710  1.00  0.00            
ATOM     34  H12 BCD     1      16.210  15.480  16.440  1.00  0.00            
ATOM     35  H13 BCD     1      14.520  15.800  15.050  1.00  0.00            
ATOM     36  H14 BCD     1      17.650  17.430  14.510  1.00  0.00            
ATOM     37  H15 BCD     1      18.030  18.600  16.590  1.00  0.00            
ATOM     38  H16 BCD     1      18.890  15.970  16.900  1.00  0.00            
ATOM     39  H17 BCD     1      19.350  15.390  14.070  1.00  0.00            
ATOM     40  H18 BCD     1      20.460  13.440  14.950  1.00  0.00            
ATOM     41  H19 BCD     1      21.250  14.900  15.670  1.00  0.00            
ATOM     42  H20 BCD     1      19.570  12.990  16.960  1.00  0.00            
ATOM     43  C13 BCD     1      15.040  14.670   9.660  1.00  0.00            
ATOM     44  O11 BCD     1      16.280  14.790   8.900  1.00  0.00            
ATOM     45  C14 BCD     1      14.770  15.870  10.460  1.00  0.00            
ATOM     46  O12 BCD     1      14.590  17.000   9.540  1.00  0.00            
ATOM     47  C15 BCD     1      15.800  16.050  11.530  1.00  0.00            
ATOM     48  O13 BCD     1      15.390  17.180  12.250  1.00  0.00            
ATOM     49  C16 BCD     1      15.870  14.760  12.380  1.00  0.00            
ATOM     50  C17 BCD     1      16.060  13.510  11.530  1.00  0.00            
ATOM     51  O14 BCD     1      15.170  13.480  10.440  1.00  0.00            
ATOM     52  C18 BCD     1      15.840  12.230  12.350  1.00  0.00            
ATOM     53  O15 BCD     1      14.590  12.440  13.040  1.00  0.00            
ATOM     54  H21 BCD     1      14.220  14.510   8.960  1.00  0.00            
ATOM     55  H22 BCD     1      13.800  15.640  10.900  1.00  0.00            
ATOM     56  H23 BCD     1      14.510  17.740  10.150  1.00  0.00            
ATOM     57  H24 BCD     1      16.770  16.300  11.090  1.00  0.00            
ATOM     58  H25 BCD     1      15.140  16.870  13.120  1.00  0.00            
ATOM     59  H26 BCD     1      14.930  14.700  12.940  1.00  0.00            
ATOM     60  H27 BCD     1      17.070  13.510  11.100  1.00  0.00            
ATOM     61  H28 BCD     1      15.680  11.360  11.710  1.00  0.00            
ATOM     62  H29 BCD     1      16.570  11.970  13.130  1.00  0.00            
ATOM     63  H30 BCD     1      13.940  12.750  12.400  1.00  0.00            
ATOM     64  C19 BCD     1      18.110  14.810   5.410  1.00  0.00            
ATOM     65  O16 BCD     1      19.080  15.570   6.060  1.00  0.00            
ATOM     66  C20 BCD     1      16.730  15.550   5.370  1.00  0.00            
ATOM     67  O17 BCD     1      17.050  16.770   4.600  1.00  0.00            
ATOM     68  C21 BCD     1      16.230  15.850   6.800  1.00  0.00            
ATOM     69  O18 BCD     1      15.110  16.670   6.780  1.00  0.00            
ATOM     70  C22 BCD     1      16.170  14.500   7.490  1.00  0.00            
ATOM     71  C23 BCD     1      17.430  13.590   7.280  1.00  0.00            
ATOM     72  O19 BCD     1      17.930  13.530   6.040  1.00  0.00            
ATOM     73  C24 BCD     1      17.100  12.180   7.660  1.00  0.00            
ATOM     74  O20 BCD     1      16.320  11.530   6.710  1.00  0.00            
ATOM     75  H31 BCD     1      18.460  14.640   4.390  1.00  0.00            
ATOM     76  H32 BCD     1      15.960  15.040   4.790  1.00  0.00            
ATOM     77  H33 BCD     1      16.230  17.160   4.290  1.00  0.00            
ATOM     78  H34 BCD     1      17.000  16.410   7.340  1.00  0.00            
ATOM     79  H35 BCD     1      14.860  16.780   7.700  1.00  0.00            
ATOM     80  H36 BCD     1      15.230  13.990   7.250  1.00  0.00            
ATOM     81  H37 BCD     1      18.290  13.870   7.900  1.00  0.00            
ATOM     82  H38 BCD     1      17.980  11.520   7.680  1.00  0.00            
ATOM     83  H39 BCD     1      16.670  12.120   8.670  1.00  0.00            
ATOM     84  H40 BCD     1      15.650  11.070   7.220  1.00  0.00            
ATOM     85  C25 BCD     1      23.030  16.990   5.490  1.00  0.00            
ATOM     86  O21 BCD     1      23.000  17.770   6.700  1.00  0.00            
ATOM     87  C26 BCD     1      21.930  17.440   4.560  1.00  0.00            
ATOM     88  O22 BCD     1      22.090  18.860   4.290  1.00  0.00            
ATOM     89  C27 BCD     1      20.500  17.180   5.100  1.00  0.00            
ATOM     90  O23 BCD     1      19.500  17.390   4.060  1.00  0.00            
ATOM     91  C28 BCD     1      20.400  15.750   5.450  1.00  0.00            
ATOM     92  C29 BCD     1      21.450  15.340   6.340  1.00  0.00            
ATOM     93  O24 BCD     1      22.770  15.650   5.920  1.00  0.00            
ATOM     94  C30 BCD     1      21.510  13.870   6.560  1.00  0.00            
ATOM     95  O25 BCD     1      21.970  13.070   5.410  1.00  0.00            
ATOM     96  H41 BCD     1      24.050  17.040   5.090  1.00  0.00            
ATOM     97  H42 BCD     1      22.080  16.920   3.610  1.00  0.00            
ATOM     98  H43 BCD     1      21.930  19.390   5.080  1.00  0.00            
ATOM     99  H44 BCD     1      20.360  17.870   5.940  1.00  0.00            
ATOM    100  H45 BCD     1      18.640  17.300   4.490  1.00  0.00            
ATOM    101  H46 BCD     1      20.470  15.160   4.520  1.00  0.00            
ATOM    102  H47 BCD     1      21.320  15.750   7.350  1.00  0.00            
ATOM    103  H48 BCD     1      22.270  13.770   7.350  1.00  0.00            
ATOM    104  H49 BCD     1      20.580  13.390   6.910  1.00  0.00            
ATOM    105  H50 BCD     1      21.950  12.170   5.760  1.00  0.00            
ATOM    106  C31 BCD     1      25.000  20.530   8.940  1.00  0.00            
ATOM    107  O26 BCD     1      24.370  19.910  10.060  1.00  0.00            
ATOM    108  C32 BCD     1      24.020  21.050   7.990  1.00  0.00            
ATOM    109  O27 BCD     1      23.160  22.070   8.540  1.00  0.00            
ATOM    110  C33 BCD     1      23.050  20.040   7.510  1.00  0.00            
ATOM    111  C34 BCD     1      23.870  18.870   6.830  1.00  0.00            
ATOM    112  C35 BCD     1      25.130  18.410   7.750  1.00  0.00            
ATOM    113  O28 BCD     1      25.840  19.550   8.260  1.00  0.00            
ATOM    114  C36 BCD     1      26.180  17.560   6.940  1.00  0.00            
ATOM    115  O29 BCD     1      26.710  18.160   5.700  1.00  0.00            
ATOM    116  O30 BCD     1      22.060  20.630   6.580  1.00  0.00            
ATOM    117  H51 BCD     1      25.670  21.330   9.270  1.00  0.00            
ATOM    118  H52 BCD     1      24.630  21.480   7.190  1.00  0.00            
ATOM    119  H53 BCD     1      22.800  22.520   7.770  1.00  0.00            
ATOM    120  H54 BCD     1      22.600  19.580   8.410  1.00  0.00            
ATOM    121  H55 BCD     1      21.270  20.900   7.060  1.00  0.00            
ATOM    122  H56 BCD     1      24.320  19.120   5.860  1.00  0.00            
ATOM    123  H57 BCD     1      24.770  17.820   8.610  1.00  0.00            
ATOM    124  H58 BCD     1      27.070  17.400   7.560  1.00  0.00            
ATOM    125  H59 BCD     1      25.810  16.580   6.600  1.00  0.00            
ATOM    126  H60 BCD     1      27.250  17.530   5.220  1.00  0.00            
ATOM    127  C37 BCD     1      24.390  20.060  14.170  1.00  0.00            
ATOM    128  O31 BCD     1      23.170  19.400  14.360  1.00  0.00            
ATOM    129  C38 BCD     1      24.190  21.410  13.390  1.00  0.00            
ATOM    130  O32 BCD     1      23.190  22.260  14.070  1.00  0.00            
ATOM    131  C39 BCD     1      23.810  21.140  11.960  1.00  0.00            
ATOM    132  O33 BCD     1      23.660  22.380  11.260  1.00  0.00            
ATOM    133  C40 BCD     1      24.780  20.190  11.350  1.00  0.00            
ATOM    134  C41 BCD     1      24.930  18.840  12.120  1.00  0.00            
ATOM    135  O34 BCD     1      25.280  19.150  13.460  1.00  0.00            
ATOM    136  C42 BCD     1      26.140  18.180  11.490  1.00  0.00            
ATOM    137  O35 BCD     1      27.370  18.900  11.380  1.00  0.00            
ATOM    138  H61 BCD     1      24.760  20.390  15.150  1.00  0.00            
ATOM    139  H62 BCD     1      25.140  21.940  13.320  1.00  0.00            
ATOM    140  H63 BCD     1      23.280  23.120  13.650  1.00  0.00            
ATOM    141  H64 BCD     1      22.880  20.550  11.970  1.00  0.00            
ATOM    142  H65 BCD     1      23.490  22.160  10.350  1.00  0.00            
ATOM    143  H66 BCD     1      25.760  20.680  11.360  1.00  0.00            
ATOM    144  H67 BCD     1      24.010  18.240  12.110  1.00  0.00            
ATOM    145  H68 BCD     1      26.390  17.280  12.060  1.00  0.00            
ATOM    146  H69 BCD     1      25.800  17.920  10.480  1.00  0.00            
ATOM    147  H70 BCD     1      27.490  19.370  12.210  1.00  0.00            
ATOM    148  O1  GM1     2      19.450  20.280   8.400  1.00  0.00            
ATOM    149  C1  GM1     2      18.410  19.750   9.180  1.00  0.00            
ATOM    150  C2  GM1     2      18.500  18.210   9.030  1.00  0.00            
ATOM    151  C3  GM1     2      19.850  17.560   9.550  1.00  0.00            
ATOM    152  C4  GM1     2      19.660  16.050   9.890  1.00  0.00            
ATOM    153  N1  GM1     2      20.920  15.330  10.360  1.00  0.00            
ATOM    154  C5  GM1     2      20.550  13.860  10.500  1.00  0.00            
ATOM    155  C6  GM1     2      21.720  13.020  10.930  1.00  0.00            
ATOM    156  C7  GM1     2      22.310  13.440  12.250  1.00  0.00            
ATOM    157  C8  GM1     2      22.560  14.970  12.320  1.00  0.00            
ATOM    158  C9  GM1     2      21.360  15.760  11.750  1.00  0.00            
ATOM    159  C10 GM1     2      17.100  20.420   8.610  1.00  0.00            
ATOM    160  C11 GM1     2      16.240  19.770   7.640  1.00  0.00            
ATOM    161  C12 GM1     2      15.070  20.350   7.180  1.00  0.00            
ATOM    162  C13 GM1     2      14.780  21.660   7.580  1.00  0.00            
ATOM    163  C14 GM1     2      15.560  22.320   8.560  1.00  0.00            
ATOM    164  C15 GM1     2      16.710  21.710   9.020  1.00  0.00            
ATOM    165  C16 GM1     2      18.560  20.160  10.670  1.00  0.00            
ATOM    166  C17 GM1     2      19.760  20.800  11.120  1.00  0.00            
ATOM    167  C18 GM1     2      19.840  21.230  12.470  1.00  0.00            
ATOM    168  C19 GM1     2      18.840  20.950  13.360  1.00  0.00            
ATOM    169  C20 GM1     2      17.660  20.210  12.960  1.00  0.00            
ATOM    170  C21 GM1     2      17.550  19.870  11.600  1.00  0.00            
ATOM    171  H1  GM1     2      19.450  21.220   8.630  1.00  0.00            
ATOM    172  H2  GM1     2      18.550  18.100   7.940  1.00  0.00            
ATOM    173  H3  GM1     2      17.610  17.690   9.420  1.00  0.00            
ATOM    174  H4  GM1     2      20.380  18.130  10.320  1.00  0.00            
ATOM    175  H5  GM1     2      20.590  17.620   8.740  1.00  0.00            
ATOM    176  H6  GM1     2      19.320  15.670   8.920  1.00  0.00            
ATOM    177  H7  GM1     2      18.960  15.960  10.720  1.00  0.00            
ATOM    178  H8  GM1     2      21.710  15.490   9.710  1.00  0.00            
ATOM    179  H9  GM1     2      20.230  13.560   9.510  1.00  0.00            
ATOM    180  H10 GM1     2      19.710  13.840  11.200  1.00  0.00            
ATOM    181  H11 GM1     2      22.480  12.980  10.140  1.00  0.00            
ATOM    182  H12 GM1     2      21.340  11.990  11.050  1.00  0.00            
ATOM    183  H13 GM1     2      23.230  12.880  12.450  1.00  0.00            
ATOM    184  H14 GM1     2      21.630  13.240  13.090  1.00  0.00            
ATOM    185  H15 GM1     2      23.520  15.200  11.840  1.00  0.00            
ATOM    186  H16 GM1     2      22.650  15.390  13.330  1.00  0.00            
ATOM    187  H17 GM1     2      20.520  15.590  12.420  1.00  0.00            
ATOM    188  H18 GM1     2      21.650  16.820  11.770  1.00  0.00            
ATOM    189  H19 GM1     2      16.510  18.840   7.160  1.00  0.00            
ATOM    190  H20 GM1     2      14.410  19.850   6.480  1.00  0.00            
ATOM    191  H21 GM1     2      13.900  22.130   7.150  1.00  0.00            
ATOM    192  H22 GM1     2      15.250  23.340   8.740  1.00  0.00            
ATOM    193  H23 GM1     2      17.330  22.150   9.800  1.00  0.00            
ATOM    194  H24 GM1     2      20.670  20.840  10.530  1.00  0.00            
ATOM    195  H25 GM1     2      20.750  21.750  12.760  1.00  0.00            
ATOM    196  H26 GM1     2      18.890  21.350  14.370  1.00  0.00            
ATOM    197  H27 GM1     2      16.870  20.000  13.680  1.00  0.00            
ATOM    198  H28 GM1     2      16.620  19.390  11.300  1.00  0.00            
TER
ENDMDL
MODEL        1
ATOM      1  C1  BCD     1      13.500  10.660  10.340  1.00  0.00            
ATOM      2  O1  BCD     1      12.920  12.000  10.440  1.00  0.00            
ATOM      3  C2  BCD     1      13.880  10.090  11.690  1.00  0.00            
ATOM      4  O2  BCD     1      12.770   9.990  12.550  1.00  0.00            
ATOM      5  C3  BCD     1      14.980  10.920  12.390  1.00  0.00            
ATOM      6  O3  BCD     1      15.410  10.200  13.550  1.00  0.00            
ATOM      7  C4  BCD     1      16.100  11.090  11.440  1.00  0.00            
ATOM      8  C5  BCD     1      15.650  11.700  10.130  1.00  0.00            
ATOM      9  O4  BCD     1      14.750  10.700   9.560  1.00  0.00            
ATOM     10  C6  BCD     1      16.790  11.850   9.180  1.00  0.00            
ATOM     11  O5  BCD     1      16.340  12.540   8.020  1.00  0.00            
ATOM     12  H1  BCD     1      12.790   9.990   9.840  1.00  0.00            
ATOM     13  H2  BCD     1      14.220   9.070  11.470  1.00  0.00            
ATOM     14  H3  BCD     1      13.120   9.540  13.330  1.00  0.00            
ATOM     15  H4  BCD     1      14.620  11.920  12.670  1.00  0.00            
ATOM     16  H5  BCD     1      16.070  10.740  13.990  1.00  0.00            
ATOM     17  H6  BCD     1      16.450  10.060  11.280  1.00  0.00            
ATOM     18  H7  BCD     1      15.170  12.680  10.300  1.00  0.00            
ATOM     19  H8  BCD     1      17.670  12.340   9.610  1.00  0.00            
ATOM     20  H9  BCD     1      17.250  10.890   8.920  1.00  0.00            
ATOM     21  H10 BCD     1      16.430  11.900   7.300  1.00  0.00            
ATOM     22  C7  BCD     1       9.760  14.150   9.140  1.00  0.00            
ATOM     23  O6  BCD     1      10.300  15.450   9.610  1.00  0.00            
ATOM     24  C8  BCD     1       9.450  13.110  10.100  1.00  0.00            
ATOM     25  O7  BCD     1       8.570  13.650  11.150  1.00  0.00            
ATOM     26  C9  BCD     1      10.700  12.490  10.750  1.00  0.00            
ATOM     27  O8  BCD     1      10.350  11.260  11.360  1.00  0.00            
ATOM     28  C10 BCD     1      11.720  12.190   9.730  1.00  0.00            
ATOM     29  C11 BCD     1      11.890  13.320   8.770  1.00  0.00            
ATOM     30  O9  BCD     1      10.640  13.630   8.200  1.00  0.00            
ATOM     31  C12 BCD     1      12.810  12.870   7.650  1.00  0.00            
ATOM     32  O10 BCD     1      13.190  14.000   6.850  1.00  0.00            
ATOM     33  H11 BCD     1       8.820  14.350   8.600  1.00  0.00            
ATOM     34  H12 BCD     1       8.980  12.250   9.600  1.00  0.00            
ATOM     35  H13 BCD     1       7.930  12.950  11.300  1.00  0.00            
ATOM     36  H14 BCD     1      11.020  13.300  11.420  1.00  0.00            
ATOM     37  H15 BCD     1      11.160  10.940  11.760  1.00  0.00            
ATOM     38  H16 BCD     1      11.380  11.310   9.160  1.00  0.00            
ATOM     39  H17 BCD     1      12.410  14.130   9.290  1.00  0.00            
ATOM     40  H18 BCD     1      13.730  12.450   8.060  1.00  0.00            
ATOM     41  H19 BCD     1      12.420  12.070   7.010  1.00  0.00            
ATOM     42  H20 BCD     1      12.460  14.150   6.240  1.00  0.00            
ATOM     43  C13 BCD     1       9.710  19.130  10.950  1.00  0.00            
ATOM     44  O11 BCD     1      11.080  19.250  10.730  1.00  0.00            
ATOM     45  C14 BCD     1       9.390  18.040  11.930  1.00  0.00            
ATOM     46  O12 BCD     1       9.990  18.370  13.180  1.00  0.00            
ATOM     47  C15 BCD     1       9.890  16.720  11.450  1.00  0.00            
ATOM     48  O13 BCD     1       9.580  15.670  12.400  1.00  0.00            
ATOM     49  C16 BCD     1       9.350  16.370  10.060  1.00  0.00            
ATOM     50  C17 BCD     1       9.310  17.550   9.090  1.00  0.00            
ATOM     51  O14 BCD     1       8.950  18.720   9.800  1.00  0.00            
ATOM     52  C18 BCD     1       8.290  17.350   7.940  1.00  0.00            
ATOM     53  O15 BCD     1       7.060  16.900   8.350  1.00  0.00            
ATOM     54  H21 BCD     1       9.310  20.080  11.340  1.00  0.00            
ATOM     55  H22 BCD     1       8.300  18.020  12.060  1.00  0.00            
ATOM     56  H23 BCD     1       9.780  17.690  13.820  1.00  0.00            
ATOM     57  H24 BCD     1      10.970  16.810  11.300  1.00  0.00            
ATOM     58  H25 BCD     1       9.100  14.950  11.980  1.00  0.00            
ATOM     59  H26 BCD     1       8.410  15.800  10.040  1.00  0.00            
ATOM     60  H27 BCD     1      10.320  17.700   8.700  1.00  0.00            
ATOM     61  H28 BCD     1       8.230  18.210   7.260  1.00  0.00            
ATOM     62  H29 BCD     1       8.700  16.490   7.390  1.00  0.00            
ATOM     63  H30 BCD     1       6.730  16.280   7.690  1.00  0.00            
ATOM     64  C19 BCD     1      14.150  22.010  10.680  1.00  0.00            
ATOM     65  O16 BCD     1      15.110  21.010  11.000  1.00  0.00            
ATOM     66  C20 BCD     1      13.130  22.150  11.750  1.00  0.00            
ATOM     67  O17 BCD     1      13.790  22.480  13.030  1.00  0.00            
ATOM     68  C21 BCD     1      12.220  20.920  11.890  1.00  0.00            
ATOM     69  O18 BCD     1      11.180  21.160  12.820  1.00  0.00            
ATOM     70  C22 BCD     1      11.650  20.570  10.540  1.00  0.00            
ATOM     71  C23 BCD     1      12.740  20.450   9.500  1.00  0.00            
ATOM     72  O19 BCD     1      13.480  21.680   9.440  1.00  0.00            
ATOM     73  C24 BCD     1      12.250  20.010   8.090  1.00  0.00            
ATOM     74  O20 BCD     1      11.470  21.130   7.610  1.00  0.00            
ATOM     75  H31 BCD     1      14.670  22.970  10.570  1.00  0.00            
ATOM     76  H32 BCD     1      12.420  22.940  11.490  1.00  0.00            
ATOM     77  H33 BCD     1      13.010  22.630  13.570  1.00  0.00            
ATOM     78  H34 BCD     1      12.880  20.120  12.250  1.00  0.00            
ATOM     79  H35 BCD     1      10.940  20.260  13.040  1.00  0.00            
ATOM     80  H36 BCD     1      10.820  21.210  10.200  1.00  0.00            
ATOM     81  H37 BCD     1      13.450  19.720   9.900  1.00  0.00            
ATOM     82  H38 BCD     1      13.160  19.850   7.500  1.00  0.00            
ATOM     83  H39 BCD     1      11.750  19.030   8.110  1.00  0.00            
ATOM     84  H40 BCD     1      12.110  21.850   7.560  1.00  0.00            
ATOM     85  C25 BCD     1      19.200  20.320  11.180  1.00  0.00            
ATOM     86  O21 BCD     1      18.890  19.100  11.780  1.00  0.00            
ATOM     87  C26 BCD     1      18.690  21.460  12.000  1.00  0.00            
ATOM     88  O22 BCD     1      19.260  21.380  13.310  1.00  0.00            
ATOM     89  C27 BCD     1      17.190  21.370  12.090  1.00  0.00            
ATOM     90  O23 BCD     1      16.760  22.470  12.870  1.00  0.00            
ATOM     91  C28 BCD     1      16.490  21.310  10.750  1.00  0.00            
ATOM     92  C29 BCD     1      17.100  20.270   9.820  1.00  0.00            
ATOM     93  O24 BCD     1      18.520  20.440   9.860  1.00  0.00            
ATOM     94  C30 BCD     1      16.550  20.210   8.400  1.00  0.00            
ATOM     95  O25 BCD     1      17.090  19.070   7.740  1.00  0.00            
ATOM     96  H41 BCD     1      20.260  20.520  10.990  1.00  0.00            
ATOM     97  H42 BCD     1      19.070  22.370  11.520  1.00  0.00            
ATOM     98  H43 BCD     1      19.210  20.510  13.730  1.00  0.00            
ATOM     99  H44 BCD     1      16.920  20.430  12.600  1.00  0.00            
ATOM    100  H45 BCD     1      15.800  22.500  12.980  1.00  0.00            
ATOM    101  H46 BCD     1      16.590  22.300  10.270  1.00  0.00            
ATOM    102  H47 BCD     1      16.880  19.280  10.230  1.00  0.00            
ATOM    103  H48 BCD     1      15.470  20.030   8.360  1.00  0.00            
ATOM    104  H49 BCD     1      16.780  21.160   7.890  1.00  0.00            
ATOM    105  H50 BCD     1      17.150  19.290   6.810  1.00  0.00            
ATOM    106  C31 BCD     1      21.090  15.890  13.290  1.00  0.00            
ATOM    107  O26 BCD     1      19.960  15.010  13.120  1.00  0.00            
ATOM    108  C32 BCD     1      20.650  16.950  14.340  1.00  0.00            
ATOM    109  O27 BCD     1      20.160  16.290  15.580  1.00  0.00            
ATOM    110  C33 BCD     1      19.550  17.920  13.790  1.00  0.00            
ATOM    111  C34 BCD     1      19.990  18.410  12.420  1.00  0.00            
ATOM    112  C35 BCD     1      20.350  17.230  11.480  1.00  0.00            
ATOM    113  O28 BCD     1      21.420  16.510  12.040  1.00  0.00            
ATOM    114  C36 BCD     1      20.700  17.720  10.100  1.00  0.00            
ATOM    115  O29 BCD     1      19.540  17.830   9.240  1.00  0.00            
ATOM    116  O30 BCD     1      19.310  19.020  14.620  1.00  0.00            
ATOM    117  H51 BCD     1      21.860  15.220  13.700  1.00  0.00            
ATOM    118  H52 BCD     1      21.500  17.590  14.600  1.00  0.00            
ATOM    119  H53 BCD     1      20.270  17.010  16.200  1.00  0.00            
ATOM    120  H54 BCD     1      18.650  17.310  13.660  1.00  0.00            
ATOM    121  H55 BCD     1      18.750  18.820  15.380  1.00  0.00            
ATOM    122  H56 BCD     1      20.830  19.080  12.610  1.00  0.00            
ATOM    123  H57 BCD     1      19.510  16.530  11.400  1.00  0.00            
ATOM    124  H58 BCD     1      21.310  18.640  10.110  1.00  0.00            
ATOM    125  H59 BCD     1      21.370  16.980   9.630  1.00  0.00            
ATOM    126  H60 BCD     1      19.010  18.610   9.440  1.00  0.00            
ATOM    127  C37 BCD     1      18.290  11.320  12.480  1.00  0.00            
ATOM    128  O31 BCD     1      17.070  11.880  12.060  1.00  0.00            
ATOM    129  C38 BCD     1      18.640  11.690  13.980  1.00  0.00            
ATOM    130  O32 BCD     1      17.590  11.390  14.920  1.00  0.00            
ATOM    131  C39 BCD     1      19.000  13.130  14.150  1.00  0.00            
ATOM    132  O33 BCD     1      19.530  13.370  15.460  1.00  0.00            
ATOM    133  C40 BCD     1      20.080  13.590  13.130  1.00  0.00            
ATOM    134  C41 BCD     1      19.730  13.220  11.730  1.00  0.00            
ATOM    135  O34 BCD     1      19.280  11.800  11.640  1.00  0.00            
ATOM    136  C42 BCD     1      20.870  13.430  10.730  1.00  0.00            
ATOM    137  O35 BCD     1      22.070  12.710  10.910  1.00  0.00            
ATOM    138  H61 BCD     1      18.320  10.230  12.340  1.00  0.00            
ATOM    139  H62 BCD     1      19.530  11.110  14.230  1.00  0.00            
ATOM    140  H63 BCD     1      17.750  11.750  15.790  1.00  0.00            
ATOM    141  H64 BCD     1      18.100  13.740  14.020  1.00  0.00            
ATOM    142  H65 BCD     1      19.750  14.300  15.440  1.00  0.00            
ATOM    143  H66 BCD     1      21.120  13.330  13.380  1.00  0.00            
ATOM    144  H67 BCD     1      18.870  13.820  11.420  1.00  0.00            
ATOM    145  H68 BCD     1      20.420  13.270   9.740  1.00  0.00            
ATOM    146  H69 BCD     1      21.140  14.500  10.780  1.00  0.00            
ATOM    147  H70 BCD     1      22.340  12.510  10.010  1.00  0.00            
ATOM    148  O1  GM1     2      16.370  15.370  13.420  1.00  0.00            
ATOM    149  C1  GM1     2      14.970  15.710  13.150  1.00  0.00            
ATOM    150  C2  GM1     2      14.730  15.730  11.590  1.00  0.00            
ATOM    151  C3  GM1     2      15.860  16.200  10.740  1.00  0.00            
ATOM    152  C4  GM1     2      15.410  16.200   9.200  1.00  0.00            
ATOM    153  N1  GM1     2      16.500  16.360   8.120  1.00  0.00            
ATOM    154  C5  GM1     2      15.970  15.940   6.750  1.00  0.00            
ATOM    155  C6  GM1     2      16.970  16.170   5.580  1.00  0.00            
ATOM    156  C7  GM1     2      18.230  15.270   5.800  1.00  0.00            
ATOM    157  C8  GM1     2      18.790  15.520   7.230  1.00  0.00            
ATOM    158  C9  GM1     2      17.740  15.520   8.300  1.00  0.00            
ATOM    159  C10 GM1     2      14.630  17.050  13.780  1.00  0.00            
ATOM    160  C11 GM1     2      15.590  18.070  13.920  1.00  0.00            
ATOM    161  C12 GM1     2      15.260  19.370  14.450  1.00  0.00            
ATOM    162  C13 GM1     2      13.910  19.590  14.720  1.00  0.00            
ATOM    163  C14 GM1     2      13.010  18.610  14.450  1.00  0.00            
ATOM    164  C15 GM1     2      13.270  17.460  13.940  1.00  0.00            
ATOM    165  C16 GM1     2      14.120  14.570  13.860  1.00  0.00            
ATOM    166  C17 GM1     2      14.680  13.680  14.790  1.00  0.00            
ATOM    167  C18 GM1     2      13.830  12.720  15.400  1.00  0.00            
ATOM    168  C19 GM1     2      12.550  12.550  14.950  1.00  0.00            
ATOM    169  C20 GM1     2      11.990  13.350  14.070  1.00  0.00            
ATOM    170  C21 GM1     2      12.770  14.380  13.540  1.00  0.00            
ATOM    171  H1  GM1     2      16.480  15.590  14.360  1.00  0.00            
ATOM    172  H2  GM1     2      13.840  16.300  11.290  1.00  0.00            
ATOM    173  H3  GM1     2      14.440  14.760  11.190  1.00  0.00            
ATOM    174  H4  GM1     2      16.810  15.690  10.910  1.00  0.00            
ATOM    175  H5  GM1     2      16.180  17.190  11.090  1.00  0.00            
ATOM    176  H6  GM1     2      14.600  16.910   9.010  1.00  0.00            
ATOM    177  H7  GM1     2      14.930  15.270   8.880  1.00  0.00            
ATOM    178  H8  GM1     2      16.810  17.340   8.020  1.00  0.00            
ATOM    179  H9  GM1     2      15.010  16.450   6.630  1.00  0.00            
ATOM    180  H10 GM1     2      15.720  14.880   6.790  1.00  0.00            
ATOM    181  H11 GM1     2      17.300  17.220   5.510  1.00  0.00            
ATOM    182  H12 GM1     2      16.550  15.920   4.600  1.00  0.00            
ATOM    183  H13 GM1     2      19.100  15.530   5.190  1.00  0.00            
ATOM    184  H14 GM1     2      17.920  14.220   5.710  1.00  0.00            
ATOM    185  H15 GM1     2      19.310  16.480   7.260  1.00  0.00            
ATOM    186  H16 GM1     2      19.690  14.930   7.430  1.00  0.00            
ATOM    187  H17 GM1     2      17.350  14.560   8.660  1.00  0.00            
ATOM    188  H18 GM1     2      18.230  15.890   9.210  1.00  0.00            
ATOM    189  H19 GM1     2      16.610  17.950  13.570  1.00  0.00            
ATOM    190  H20 GM1     2      16.040  20.080  14.720  1.00  0.00            
ATOM    191  H21 GM1     2      13.600  20.490  15.250  1.00  0.00            
ATOM    192  H22 GM1     2      11.950  18.850  14.550  1.00  0.00            
ATOM    193  H23 GM1     2      12.370  16.890  13.750  1.00  0.00            
ATOM    194  H24 GM1     2      15.700  13.750  15.130  1.00  0.00            
ATOM    195  H25 GM1     2      14.310  12.060  16.120  1.00  0.00            
ATOM    196  H26 GM1     2      11.990  11.740  15.410  1.00  0.00            
ATOM    197  H27 GM1     2      10.960  13.190  13.770  1.00  0.00            
ATOM    198  H28 GM1     2      12.240  14.960  12.790  1.00  0.00            
TER
ENDMDL
MODEL        1
ATOM      1  C1  BCD     1      11.200  10.010   0.470  1.00  0.00            
ATOM      2  O1  BCD     1      12.110   9.300  -0.450  1.00  0.00            
ATOM      3  C2  BCD     1      10.500  11.260  -0.050  1.00  0.00            
ATOM      4  O2  BCD     1       9.670  10.980  -1.220  1.00  0.00            
ATOM      5  C3  BCD     1      11.430  12.510  -0.180  1.00  0.00            
ATOM      6  O3  BCD     1      10.650  13.650  -0.500  1.00  0.00            
ATOM      7  C4  BCD     1      12.220  12.610   1.090  1.00  0.00            
ATOM      8  C5  BCD     1      12.990  11.290   1.320  1.00  0.00            
ATOM      9  O4  BCD     1      12.010  10.360   1.590  1.00  0.00            
ATOM     10  C6  BCD     1      13.950  11.290   2.500  1.00  0.00            
ATOM     11  O5  BCD     1      14.690  10.070   2.510  1.00  0.00            
ATOM     12  H1  BCD     1      10.420   9.360   0.880  1.00  0.00            
ATOM     13  H2  BCD     1       9.870  11.450   0.830  1.00  0.00            
ATOM     14  H3  BCD     1       8.780  11.130  -0.870  1.00  0.00            
ATOM     15  H4  BCD     1      12.090  12.370  -1.040  1.00  0.00            
ATOM     16  H5  BCD     1      11.270  14.370  -0.650  1.00  0.00            
ATOM     17  H6  BCD     1      11.550  12.960   1.880  1.00  0.00            
ATOM     18  H7  BCD     1      13.440  10.990   0.370  1.00  0.00            
ATOM     19  H8  BCD     1      14.680  12.070   2.280  1.00  0.00            
ATOM     20  H9  BCD     1      13.490  11.530   3.470  1.00  0.00            
ATOM     21  H10 BCD     1      14.140   9.530   3.090  1.00  0.00            
ATOM     22  C7  BCD     1      14.250   5.760  -0.450  1.00  0.00            
ATOM     23  O6  BCD     1      15.430   6.520  -0.120  1.00  0.00            
ATOM     24  C8  BCD     1      13.730   6.200  -1.770  1.00  0.00            
ATOM     25  O7  BCD     1      14.670   6.100  -2.810  1.00  0.00            
ATOM     26  C9  BCD     1      13.170   7.620  -1.720  1.00  0.00            
ATOM     27  O8  BCD     1      12.540   7.830  -3.050  1.00  0.00            
ATOM     28  C10 BCD     1      12.200   7.900  -0.530  1.00  0.00            
ATOM     29  C11 BCD     1      12.730   7.310   0.780  1.00  0.00            
ATOM     30  O9  BCD     1      13.250   5.990   0.540  1.00  0.00            
ATOM     31  C12 BCD     1      11.750   7.230   1.970  1.00  0.00            
ATOM     32  O10 BCD     1      12.070   6.330   3.040  1.00  0.00            
ATOM     33  H11 BCD     1      14.400   4.680  -0.380  1.00  0.00            
ATOM     34  H12 BCD     1      12.980   5.420  -1.980  1.00  0.00            
ATOM     35  H13 BCD     1      14.140   6.650  -3.400  1.00  0.00            
ATOM     36  H14 BCD     1      14.090   8.210  -1.600  1.00  0.00            
ATOM     37  H15 BCD     1      12.360   8.770  -3.150  1.00  0.00            
ATOM     38  H16 BCD     1      11.220   7.440  -0.680  1.00  0.00            
ATOM     39  H17 BCD     1      13.610   7.900   1.090  1.00  0.00            
ATOM     40  H18 BCD     1      11.670   8.220   2.420  1.00  0.00            
ATOM     41  H19 BCD     1      10.790   6.920   1.550  1.00  0.00            
ATOM     42  H20 BCD     1      12.500   5.570   2.640  1.00  0.00            
ATOM     43  C13 BCD     1      19.590   5.860   0.430  1.00  0.00            
ATOM     44  O11 BCD     1      19.920   7.150   0.100  1.00  0.00            
ATOM     45  C14 BCD     1      18.870   5.280  -0.800  1.00  0.00            
ATOM     46  O12 BCD     1      19.780   5.490  -1.840  1.00  0.00            
ATOM     47  C15 BCD     1      17.510   5.880  -1.070  1.00  0.00            
ATOM     48  O13 BCD     1      16.910   5.240  -2.230  1.00  0.00            
ATOM     49  C16 BCD     1      16.610   5.780   0.110  1.00  0.00            
ATOM     50  C17 BCD     1      17.330   6.420   1.270  1.00  0.00            
ATOM     51  O14 BCD     1      18.610   5.840   1.450  1.00  0.00            
ATOM     52  C18 BCD     1      16.430   6.230   2.530  1.00  0.00            
ATOM     53  O15 BCD     1      16.840   7.070   3.580  1.00  0.00            
ATOM     54  H21 BCD     1      20.500   5.330   0.730  1.00  0.00            
ATOM     55  H22 BCD     1      18.690   4.220  -0.580  1.00  0.00            
ATOM     56  H23 BCD     1      19.990   6.430  -1.830  1.00  0.00            
ATOM     57  H24 BCD     1      17.700   6.950  -1.230  1.00  0.00            
ATOM     58  H25 BCD     1      16.030   5.570  -2.400  1.00  0.00            
ATOM     59  H26 BCD     1      16.340   4.740   0.350  1.00  0.00            
ATOM     60  H27 BCD     1      17.370   7.510   1.100  1.00  0.00            
ATOM     61  H28 BCD     1      15.390   6.500   2.310  1.00  0.00            
ATOM     62  H29 BCD     1      16.460   5.190   2.860  1.00  0.00            
ATOM     63  H30 BCD     1      17.660   6.630   3.820  1.00  0.00            
ATOM     64  C19 BCD     1      23.120   9.680   0.860  1.00  0.00            
ATOM     65  O16 BCD     1      22.340  10.850   0.710  1.00  0.00            
ATOM     66  C20 BCD     1      23.150   8.920  -0.460  1.00  0.00            
ATOM     67  O17 BCD     1      23.730   9.760  -1.460  1.00  0.00            
ATOM     68  C21 BCD     1      21.800   8.330  -0.900  1.00  0.00            
ATOM     69  O18 BCD     1      21.960   7.330  -1.940  1.00  0.00            
ATOM     70  C22 BCD     1      21.310   7.520   0.340  1.00  0.00            
ATOM     71  C23 BCD     1      21.290   8.290   1.670  1.00  0.00            
ATOM     72  O19 BCD     1      22.650   8.780   1.830  1.00  0.00            
ATOM     73  C24 BCD     1      20.840   7.620   2.940  1.00  0.00            
ATOM     74  O20 BCD     1      21.120   8.340   4.180  1.00  0.00            
ATOM     75  H31 BCD     1      24.130   9.980   1.150  1.00  0.00            
ATOM     76  H32 BCD     1      23.750   8.020  -0.250  1.00  0.00            
ATOM     77  H33 BCD     1      23.630  10.680  -1.210  1.00  0.00            
ATOM     78  H34 BCD     1      21.130   9.180  -1.060  1.00  0.00            
ATOM     79  H35 BCD     1      22.750   6.820  -1.710  1.00  0.00            
ATOM     80  H36 BCD     1      21.960   6.670   0.580  1.00  0.00            
ATOM     81  H37 BCD     1      20.690   9.200   1.520  1.00  0.00            
ATOM     82  H38 BCD     1      19.770   7.390   2.860  1.00  0.00            
ATOM     83  H39 BCD     1      21.410   6.700   3.080  1.00  0.00            
ATOM     84  H40 BCD     1      22.040   8.590   4.030  1.00  0.00            
ATOM     85  C25 BCD     1      22.520  14.920   1.300  1.00  0.00            
ATOM     86  O21 BCD     1      21.090  15.010   1.020  1.00  0.00            
ATOM     87  C26 BCD     1      23.380  14.360   0.170  1.00  0.00            
ATOM     88  O22 BCD     1      23.230  15.260  -0.920  1.00  0.00            
ATOM     89  C27 BCD     1      22.940  12.920  -0.230  1.00  0.00            
ATOM     90  O23 BCD     1      23.770  12.430  -1.320  1.00  0.00            
ATOM     91  C28 BCD     1      22.950  12.070   1.010  1.00  0.00            
ATOM     92  C29 BCD     1      22.160  12.730   2.070  1.00  0.00            
ATOM     93  O24 BCD     1      22.620  14.050   2.440  1.00  0.00            
ATOM     94  C30 BCD     1      22.140  11.810   3.230  1.00  0.00            
ATOM     95  O25 BCD     1      21.130  12.190   4.140  1.00  0.00            
ATOM     96  H41 BCD     1      22.850  15.890   1.680  1.00  0.00            
ATOM     97  H42 BCD     1      24.440  14.240   0.430  1.00  0.00            
ATOM     98  H43 BCD     1      22.290  15.260  -1.110  1.00  0.00            
ATOM     99  H44 BCD     1      21.890  12.920  -0.550  1.00  0.00            
ATOM    100  H45 BCD     1      24.250  13.150  -1.740  1.00  0.00            
ATOM    101  H46 BCD     1      23.990  11.900   1.340  1.00  0.00            
ATOM    102  H47 BCD     1      21.130  12.720   1.680  1.00  0.00            
ATOM    103  H48 BCD     1      21.900  10.770   2.970  1.00  0.00            
ATOM    104  H49 BCD     1      23.090  11.750   3.790  1.00  0.00            
ATOM    105  H50 BCD     1      21.330  13.060   4.470  1.00  0.00            
ATOM    106  C31 BCD     1      17.660  17.170   0.530  1.00  0.00            
ATOM    107  O26 BCD     1      16.880  15.970   0.570  1.00  0.00            
ATOM    108  C32 BCD     1      18.480  17.050  -0.750  1.00  0.00            
ATOM    109  O27 BCD     1      17.660  16.720  -1.880  1.00  0.00            
ATOM    110  C33 BCD     1      19.680  16.130  -0.540  1.00  0.00            
ATOM    111  C34 BCD     1      20.380  16.240   0.820  1.00  0.00            
ATOM    112  C35 BCD     1      19.360  16.220   1.950  1.00  0.00            
ATOM    113  O28 BCD     1      18.500  17.330   1.650  1.00  0.00            
ATOM    114  C36 BCD     1      19.960  16.450   3.320  1.00  0.00            
ATOM    115  O29 BCD     1      18.990  16.210   4.340  1.00  0.00            
ATOM    116  O30 BCD     1      20.550  16.240  -1.650  1.00  0.00            
ATOM    117  H51 BCD     1      16.940  17.980   0.360  1.00  0.00            
ATOM    118  H52 BCD     1      18.930  18.010  -1.030  1.00  0.00            
ATOM    119  H53 BCD     1      18.270  16.750  -2.630  1.00  0.00            
ATOM    120  H54 BCD     1      19.120  15.180  -0.470  1.00  0.00            
ATOM    121  H55 BCD     1      20.090  16.200  -2.490  1.00  0.00            
ATOM    122  H56 BCD     1      21.010  17.130   0.870  1.00  0.00            
ATOM    123  H57 BCD     1      18.850  15.260   1.850  1.00  0.00            
ATOM    124  H58 BCD     1      20.840  15.810   3.480  1.00  0.00            
ATOM    125  H59 BCD     1      20.230  17.510   3.360  1.00  0.00            
ATOM    126  H60 BCD     1      19.380  15.620   4.990  1.00  0.00            
ATOM    127  C37 BCD     1      12.910  14.910   1.120  1.00  0.00            
ATOM    128  O31 BCD     1      13.210  13.570   0.790  1.00  0.00            
ATOM    129  C38 BCD     1      13.210  15.930   0.010  1.00  0.00            
ATOM    130  O32 BCD     1      12.410  15.730  -1.080  1.00  0.00            
ATOM    131  C39 BCD     1      14.720  15.960  -0.370  1.00  0.00            
ATOM    132  O33 BCD     1      14.980  16.960  -1.380  1.00  0.00            
ATOM    133  C40 BCD     1      15.540  16.150   0.860  1.00  0.00            
ATOM    134  C41 BCD     1      15.060  15.200   2.010  1.00  0.00            
ATOM    135  O34 BCD     1      13.650  15.270   2.220  1.00  0.00            
ATOM    136  C42 BCD     1      15.830  15.620   3.300  1.00  0.00            
ATOM    137  O35 BCD     1      15.360  14.930   4.480  1.00  0.00            
ATOM    138  H61 BCD     1      11.850  14.960   1.390  1.00  0.00            
ATOM    139  H62 BCD     1      12.960  16.910   0.430  1.00  0.00            
ATOM    140  H63 BCD     1      13.000  15.860  -1.820  1.00  0.00            
ATOM    141  H64 BCD     1      14.920  14.980  -0.820  1.00  0.00            
ATOM    142  H65 BCD     1      15.930  16.920  -1.450  1.00  0.00            
ATOM    143  H66 BCD     1      15.350  17.150   1.260  1.00  0.00            
ATOM    144  H67 BCD     1      15.430  14.210   1.700  1.00  0.00            
ATOM    145  H68 BCD     1      16.890  15.390   3.110  1.00  0.00            
ATOM    146  H69 BCD     1      15.670  16.670   3.560  1.00  0.00            
ATOM    147  H70 BCD     1      14.430  14.790   4.310  1.00  0.00            
ATOM    148  O1  GM1     2      19.660  11.530  41.720  1.00  0.00            
ATOM    149  C1  GM1     2      18.540  10.750  41.500  1.00  0.00            
ATOM    150  C2  GM1     2      18.290  10.050  42.870  1.00  0.00            
ATOM    151  C3  GM1     2      18.190  11.030  44.060  1.00  0.00            
ATOM    152  C4  GM1     2      18.080  10.210  45.360  1.00  0.00            
ATOM    153  N1  GM1     2      18.380  10.980  46.600  1.00  0.00            
ATOM    154  C5  GM1     2      18.370   9.930  47.770  1.00  0.00            
ATOM    155  C6  GM1     2      18.760  10.600  49.080  1.00  0.00            
ATOM    156  C7  GM1     2      17.870  11.740  49.470  1.00  0.00            
ATOM    157  C8  GM1     2      17.670  12.690  48.300  1.00  0.00            
ATOM    158  C9  GM1     2      17.360  12.020  46.920  1.00  0.00            
ATOM    159  C10 GM1     2      18.660   9.670  40.400  1.00  0.00            
ATOM    160  C11 GM1     2      17.660   8.720  40.090  1.00  0.00            
ATOM    161  C12 GM1     2      17.780   7.810  39.110  1.00  0.00            
ATOM    162  C13 GM1     2      18.890   7.710  38.230  1.00  0.00            
ATOM    163  C14 GM1     2      19.850   8.740  38.480  1.00  0.00            
ATOM    164  C15 GM1     2      19.760   9.690  39.550  1.00  0.00            
ATOM    165  C16 GM1     2      17.310  11.680  41.140  1.00  0.00            
ATOM    166  C17 GM1     2      17.410  12.790  40.230  1.00  0.00            
ATOM    167  C18 GM1     2      16.280  13.540  39.820  1.00  0.00            
ATOM    168  C19 GM1     2      14.970  13.180  40.260  1.00  0.00            
ATOM    169  C20 GM1     2      14.870  11.990  40.980  1.00  0.00            
ATOM    170  C21 GM1     2      15.970  11.310  41.510  1.00  0.00            
ATOM    171  H1  GM1     2      19.910  11.960  40.890  1.00  0.00            
ATOM    172  H2  GM1     2      19.230   9.520  43.040  1.00  0.00            
ATOM    173  H3  GM1     2      17.460   9.340  42.930  1.00  0.00            
ATOM    174  H4  GM1     2      17.300  11.660  44.050  1.00  0.00            
ATOM    175  H5  GM1     2      19.100  11.640  44.100  1.00  0.00            
ATOM    176  H6  GM1     2      18.740   9.340  45.330  1.00  0.00            
ATOM    177  H7  GM1     2      17.020   9.950  45.400  1.00  0.00            
ATOM    178  H8  GM1     2      19.290  11.460  46.470  1.00  0.00            
ATOM    179  H9  GM1     2      19.080   9.150  47.500  1.00  0.00            
ATOM    180  H10 GM1     2      17.360   9.540  47.820  1.00  0.00            
ATOM    181  H11 GM1     2      19.800  10.940  49.110  1.00  0.00            
ATOM    182  H12 GM1     2      18.710   9.810  49.840  1.00  0.00            
ATOM    183  H13 GM1     2      18.320  12.240  50.340  1.00  0.00            
ATOM    184  H14 GM1     2      16.950  11.260  49.840  1.00  0.00            
ATOM    185  H15 GM1     2      18.580  13.300  48.350  1.00  0.00            
ATOM    186  H16 GM1     2      16.960  13.490  48.580  1.00  0.00            
ATOM    187  H17 GM1     2      16.370  11.580  46.810  1.00  0.00            
ATOM    188  H18 GM1     2      17.370  12.780  46.140  1.00  0.00            
ATOM    189  H19 GM1     2      16.710   8.810  40.610  1.00  0.00            
ATOM    190  H20 GM1     2      16.880   7.210  38.970  1.00  0.00            
ATOM    191  H21 GM1     2      18.790   6.990  37.420  1.00  0.00            
ATOM    192  H22 GM1     2      20.730   8.720  37.850  1.00  0.00            
ATOM    193  H23 GM1     2      20.610  10.300  39.840  1.00  0.00            
ATOM    194  H24 GM1     2      18.370  13.170  39.890  1.00  0.00            
ATOM    195  H25 GM1     2      16.530  14.340  39.130  1.00  0.00            
ATOM    196  H26 GM1     2      14.110  13.780  39.980  1.00  0.00            
ATOM    197  H27 GM1     2      13.900  11.500  41.070  1.00  0.00            
ATOM    198  H28 GM1     2      15.740  10.380  42.030  1.00  0.00            
TER
ENDMDL
MODEL        1
ATOM      1  C1  BCD     1      19.740  15.130  22.710  1.00  0.00            
ATOM      2  O1  BCD     1      18.800  14.330  21.960  1.00  0.00            
ATOM      3  C2  BCD     1      20.920  15.670  22.000  1.00  0.00            
ATOM      4  O2  BCD     1      20.390  16.350  20.860  1.00  0.00            
ATOM      5  C3  BCD     1      21.920  14.570  21.560  1.00  0.00            
ATOM      6  O3  BCD     1      23.170  15.180  20.940  1.00  0.00            
ATOM      7  C4  BCD     1      22.280  13.620  22.620  1.00  0.00            
ATOM      8  C5  BCD     1      21.060  13.100  23.460  1.00  0.00            
ATOM      9  O4  BCD     1      20.210  14.240  23.760  1.00  0.00            
ATOM     10  C6  BCD     1      21.480  12.410  24.730  1.00  0.00            
ATOM     11  O5  BCD     1      20.250  12.140  25.390  1.00  0.00            
ATOM     12  H1  BCD     1      19.300  16.030  23.130  1.00  0.00            
ATOM     13  H2  BCD     1      21.480  16.350  22.640  1.00  0.00            
ATOM     14  H3  BCD     1      21.110  16.780  20.390  1.00  0.00            
ATOM     15  H4  BCD     1      21.400  13.950  20.820  1.00  0.00            
ATOM     16  H5  BCD     1      22.990  15.560  20.080  1.00  0.00            
ATOM     17  H6  BCD     1      23.030  14.040  23.310  1.00  0.00            
ATOM     18  H7  BCD     1      20.450  12.380  22.900  1.00  0.00            
ATOM     19  H8  BCD     1      21.940  11.440  24.510  1.00  0.00            
ATOM     20  H9  BCD     1      22.220  12.940  25.340  1.00  0.00            
ATOM     21  H10 BCD     1      19.780  11.400  24.990  1.00  0.00            
ATOM     22  C7  BCD     1      14.700  14.630  21.310  1.00  0.00            
ATOM     23  O6  BCD     1      14.690  14.050  19.980  1.00  0.00            
ATOM     24  C8  BCD     1      15.460  15.970  21.310  1.00  0.00            
ATOM     25  O7  BCD     1      15.000  16.820  20.240  1.00  0.00            
ATOM     26  C9  BCD     1      16.970  15.700  21.150  1.00  0.00            
ATOM     27  O8  BCD     1      17.720  16.920  21.330  1.00  0.00            
ATOM     28  C10 BCD     1      17.450  14.670  22.220  1.00  0.00            
ATOM     29  C11 BCD     1      16.550  13.380  22.200  1.00  0.00            
ATOM     30  O9  BCD     1      15.170  13.680  22.290  1.00  0.00            
ATOM     31  C12 BCD     1      16.980  12.470  23.340  1.00  0.00            
ATOM     32  O10 BCD     1      16.140  11.310  23.320  1.00  0.00            
ATOM     33  H11 BCD     1      13.650  14.920  21.480  1.00  0.00            
ATOM     34  H12 BCD     1      15.490  16.540  22.250  1.00  0.00            
ATOM     35  H13 BCD     1      15.300  17.690  20.520  1.00  0.00            
ATOM     36  H14 BCD     1      17.290  15.350  20.170  1.00  0.00            
ATOM     37  H15 BCD     1      18.620  16.830  21.010  1.00  0.00            
ATOM     38  H16 BCD     1      17.350  15.170  23.200  1.00  0.00            
ATOM     39  H17 BCD     1      16.750  12.890  21.240  1.00  0.00            
ATOM     40  H18 BCD     1      17.990  12.090  23.150  1.00  0.00            
ATOM     41  H19 BCD     1      16.910  12.950  24.320  1.00  0.00            
ATOM     42  H20 BCD     1      16.600  10.470  23.370  1.00  0.00            
ATOM     43  C13 BCD     1      12.230  12.540  17.090  1.00  0.00            
ATOM     44  O11 BCD     1      13.460  12.350  16.320  1.00  0.00            
ATOM     45  C14 BCD     1      12.140  14.070  17.320  1.00  0.00            
ATOM     46  O12 BCD     1      12.030  14.690  16.010  1.00  0.00            
ATOM     47  C15 BCD     1      13.320  14.530  18.160  1.00  0.00            
ATOM     48  O13 BCD     1      13.140  15.860  18.480  1.00  0.00            
ATOM     49  C16 BCD     1      13.420  13.660  19.410  1.00  0.00            
ATOM     50  C17 BCD     1      13.450  12.150  19.120  1.00  0.00            
ATOM     51  O14 BCD     1      12.280  11.910  18.390  1.00  0.00            
ATOM     52  C18 BCD     1      13.520  11.330  20.350  1.00  0.00            
ATOM     53  O15 BCD     1      13.630   9.930  20.000  1.00  0.00            
ATOM     54  H21 BCD     1      11.350  12.170  16.560  1.00  0.00            
ATOM     55  H22 BCD     1      11.200  14.130  17.880  1.00  0.00            
ATOM     56  H23 BCD     1      12.110  15.640  16.030  1.00  0.00            
ATOM     57  H24 BCD     1      14.200  14.470  17.500  1.00  0.00            
ATOM     58  H25 BCD     1      13.900  16.180  18.970  1.00  0.00            
ATOM     59  H26 BCD     1      12.610  13.910  20.110  1.00  0.00            
ATOM     60  H27 BCD     1      14.310  11.880  18.490  1.00  0.00            
ATOM     61  H28 BCD     1      14.390  11.660  20.940  1.00  0.00            
ATOM     62  H29 BCD     1      12.590  11.540  20.910  1.00  0.00            
ATOM     63  H30 BCD     1      13.760   9.420  20.810  1.00  0.00            
ATOM     64  C19 BCD     1      14.990  10.600  13.010  1.00  0.00            
ATOM     65  O16 BCD     1      16.270  10.720  13.630  1.00  0.00            
ATOM     66  C20 BCD     1      14.440  12.030  12.820  1.00  0.00            
ATOM     67  O17 BCD     1      15.300  12.840  11.970  1.00  0.00            
ATOM     68  C21 BCD     1      14.250  12.680  14.180  1.00  0.00            
ATOM     69  O18 BCD     1      13.810  14.090  14.200  1.00  0.00            
ATOM     70  C22 BCD     1      13.330  11.770  15.040  1.00  0.00            
ATOM     71  C23 BCD     1      13.870  10.290  15.120  1.00  0.00            
ATOM     72  O19 BCD     1      14.050   9.790  13.770  1.00  0.00            
ATOM     73  C24 BCD     1      12.830   9.430  15.720  1.00  0.00            
ATOM     74  O20 BCD     1      13.240   8.020  15.690  1.00  0.00            
ATOM     75  H31 BCD     1      15.170  10.200  12.010  1.00  0.00            
ATOM     76  H32 BCD     1      13.500  11.730  12.340  1.00  0.00            
ATOM     77  H33 BCD     1      16.220  12.600  12.070  1.00  0.00            
ATOM     78  H34 BCD     1      15.260  12.650  14.600  1.00  0.00            
ATOM     79  H35 BCD     1      13.260  14.150  14.990  1.00  0.00            
ATOM     80  H36 BCD     1      12.270  11.750  14.740  1.00  0.00            
ATOM     81  H37 BCD     1      14.820  10.240  15.660  1.00  0.00            
ATOM     82  H38 BCD     1      12.430   9.860  16.640  1.00  0.00            
ATOM     83  H39 BCD     1      11.920   9.440  15.100  1.00  0.00            
ATOM     84  H40 BCD     1      13.440   7.820  14.770  1.00  0.00            
ATOM     85  C25 BCD     1      20.180   9.420  13.180  1.00  0.00            
ATOM     86  O21 BCD     1      20.480   9.780  14.510  1.00  0.00            
ATOM     87  C26 BCD     1      19.720  10.680  12.440  1.00  0.00            
ATOM     88  O22 BCD     1      20.780  11.690  12.580  1.00  0.00            
ATOM     89  C27 BCD     1      18.410  11.250  12.930  1.00  0.00            
ATOM     90  O23 BCD     1      17.980  12.400  12.140  1.00  0.00            
ATOM     91  C28 BCD     1      17.360  10.140  12.950  1.00  0.00            
ATOM     92  C29 BCD     1      17.840   8.870  13.660  1.00  0.00            
ATOM     93  O24 BCD     1      19.100   8.420  13.110  1.00  0.00            
ATOM     94  C30 BCD     1      16.780   7.790  13.580  1.00  0.00            
ATOM     95  O25 BCD     1      16.410   7.620  12.220  1.00  0.00            
ATOM     96  H41 BCD     1      21.100   9.070  12.690  1.00  0.00            
ATOM     97  H42 BCD     1      19.660  10.490  11.360  1.00  0.00            
ATOM     98  H43 BCD     1      21.200  11.560  13.440  1.00  0.00            
ATOM     99  H44 BCD     1      18.540  11.640  13.950  1.00  0.00            
ATOM    100  H45 BCD     1      18.750  12.980  12.110  1.00  0.00            
ATOM    101  H46 BCD     1      17.100  10.010  11.890  1.00  0.00            
ATOM    102  H47 BCD     1      17.830   9.040  14.740  1.00  0.00            
ATOM    103  H48 BCD     1      17.310   6.850  13.810  1.00  0.00            
ATOM    104  H49 BCD     1      15.940   7.990  14.260  1.00  0.00            
ATOM    105  H50 BCD     1      17.210   7.490  11.700  1.00  0.00            
ATOM    106  C31 BCD     1      23.220   8.950  17.510  1.00  0.00            
ATOM    107  O26 BCD     1      22.820  10.070  18.240  1.00  0.00            
ATOM    108  C32 BCD     1      23.800   9.270  16.070  1.00  0.00            
ATOM    109  O27 BCD     1      24.890  10.220  16.380  1.00  0.00            
ATOM    110  C33 BCD     1      22.770   9.840  15.170  1.00  0.00            
ATOM    111  C34 BCD     1      21.490   8.960  15.140  1.00  0.00            
ATOM    112  C35 BCD     1      21.010   8.710  16.590  1.00  0.00            
ATOM    113  O28 BCD     1      22.090   8.060  17.330  1.00  0.00            
ATOM    114  C36 BCD     1      19.850   7.680  16.670  1.00  0.00            
ATOM    115  O29 BCD     1      19.490   7.490  18.050  1.00  0.00            
ATOM    116  O30 BCD     1      23.160  10.240  13.850  1.00  0.00            
ATOM    117  H51 BCD     1      24.000   8.440  18.090  1.00  0.00            
ATOM    118  H52 BCD     1      24.250   8.410  15.550  1.00  0.00            
ATOM    119  H53 BCD     1      25.240  10.460  15.520  1.00  0.00            
ATOM    120  H54 BCD     1      22.440  10.720  15.740  1.00  0.00            
ATOM    121  H55 BCD     1      24.040  10.630  13.850  1.00  0.00            
ATOM    122  H56 BCD     1      21.750   7.990  14.700  1.00  0.00            
ATOM    123  H57 BCD     1      20.710   9.640  17.090  1.00  0.00            
ATOM    124  H58 BCD     1      18.980   8.020  16.090  1.00  0.00            
ATOM    125  H59 BCD     1      20.220   6.770  16.180  1.00  0.00            
ATOM    126  H60 BCD     1      19.940   6.790  18.530  1.00  0.00            
ATOM    127  C37 BCD     1      23.260  11.340  22.320  1.00  0.00            
ATOM    128  O31 BCD     1      22.970  12.660  21.860  1.00  0.00            
ATOM    129  C38 BCD     1      24.480  10.810  21.610  1.00  0.00            
ATOM    130  O32 BCD     1      25.620  11.530  22.050  1.00  0.00            
ATOM    131  C39 BCD     1      24.320  10.770  20.070  1.00  0.00            
ATOM    132  O33 BCD     1      25.510  10.390  19.330  1.00  0.00            
ATOM    133  C40 BCD     1      23.100   9.970  19.710  1.00  0.00            
ATOM    134  C41 BCD     1      21.900  10.470  20.570  1.00  0.00            
ATOM    135  O34 BCD     1      22.180  10.460  21.990  1.00  0.00            
ATOM    136  C42 BCD     1      20.660   9.660  20.320  1.00  0.00            
ATOM    137  O35 BCD     1      19.530  10.190  20.980  1.00  0.00            
ATOM    138  H61 BCD     1      23.400  11.270  23.410  1.00  0.00            
ATOM    139  H62 BCD     1      24.650   9.790  21.970  1.00  0.00            
ATOM    140  H63 BCD     1      25.820  11.200  22.930  1.00  0.00            
ATOM    141  H64 BCD     1      24.100  11.810  19.780  1.00  0.00            
ATOM    142  H65 BCD     1      25.110  10.400  18.460  1.00  0.00            
ATOM    143  H66 BCD     1      23.230   8.910  19.960  1.00  0.00            
ATOM    144  H67 BCD     1      21.680  11.530  20.370  1.00  0.00            
ATOM    145  H68 BCD     1      20.430   9.700  19.240  1.00  0.00            
ATOM    146  H69 BCD     1      20.810   8.620  20.630  1.00  0.00            
ATOM    147  H70 BCD     1      19.710  10.150  21.930  1.00  0.00            
ATOM    148  O1  GM1     2      17.230  13.420  15.780  1.00  0.00            
ATOM    149  C1  GM1     2      18.060  13.680  16.960  1.00  0.00            
ATOM    150  C2  GM1     2      17.600  12.760  18.070  1.00  0.00            
ATOM    151  C3  GM1     2      17.530  11.300  17.690  1.00  0.00            
ATOM    152  C4  GM1     2      17.080  10.470  18.890  1.00  0.00            
ATOM    153  N1  GM1     2      17.130   8.960  18.810  1.00  0.00            
ATOM    154  C5  GM1     2      15.980   8.490  17.920  1.00  0.00            
ATOM    155  C6  GM1     2      15.960   6.970  17.850  1.00  0.00            
ATOM    156  C7  GM1     2      15.550   6.470  19.280  1.00  0.00            
ATOM    157  C8  GM1     2      16.480   6.940  20.420  1.00  0.00            
ATOM    158  C9  GM1     2      16.870   8.460  20.220  1.00  0.00            
ATOM    159  C10 GM1     2      17.730  15.200  17.270  1.00  0.00            
ATOM    160  C11 GM1     2      16.590  15.860  16.710  1.00  0.00            
ATOM    161  C12 GM1     2      16.240  17.200  16.940  1.00  0.00            
ATOM    162  C13 GM1     2      17.120  17.960  17.730  1.00  0.00            
ATOM    163  C14 GM1     2      18.290  17.390  18.260  1.00  0.00            
ATOM    164  C15 GM1     2      18.590  16.040  18.010  1.00  0.00            
ATOM    165  C16 GM1     2      19.550  13.630  16.670  1.00  0.00            
ATOM    166  C17 GM1     2      20.030  13.730  15.380  1.00  0.00            
ATOM    167  C18 GM1     2      21.330  13.640  15.020  1.00  0.00            
ATOM    168  C19 GM1     2      22.290  13.360  16.040  1.00  0.00            
ATOM    169  C20 GM1     2      21.870  13.100  17.320  1.00  0.00            
ATOM    170  C21 GM1     2      20.500  13.230  17.610  1.00  0.00            
ATOM    171  H1  GM1     2      17.190  14.180  15.180  1.00  0.00            
ATOM    172  H2  GM1     2      16.580  13.010  18.370  1.00  0.00            
ATOM    173  H3  GM1     2      18.140  12.850  19.030  1.00  0.00            
ATOM    174  H4  GM1     2      18.460  10.910  17.260  1.00  0.00            
ATOM    175  H5  GM1     2      16.830  11.130  16.870  1.00  0.00            
ATOM    176  H6  GM1     2      16.060  10.810  19.110  1.00  0.00            
ATOM    177  H7  GM1     2      17.750  10.800  19.680  1.00  0.00            
ATOM    178  H8  GM1     2      18.000   8.570  18.410  1.00  0.00            
ATOM    179  H9  GM1     2      16.090   8.950  16.930  1.00  0.00            
ATOM    180  H10 GM1     2      15.050   8.910  18.310  1.00  0.00            
ATOM    181  H11 GM1     2      16.850   6.530  17.390  1.00  0.00            
ATOM    182  H12 GM1     2      15.080   6.630  17.290  1.00  0.00            
ATOM    183  H13 GM1     2      15.440   5.370  19.230  1.00  0.00            
ATOM    184  H14 GM1     2      14.520   6.780  19.530  1.00  0.00            
ATOM    185  H15 GM1     2      17.310   6.230  20.370  1.00  0.00            
ATOM    186  H16 GM1     2      15.920   6.750  21.340  1.00  0.00            
ATOM    187  H17 GM1     2      16.120   9.170  20.570  1.00  0.00            
ATOM    188  H18 GM1     2      17.780   8.690  20.770  1.00  0.00            
ATOM    189  H19 GM1     2      15.910  15.290  16.080  1.00  0.00            
ATOM    190  H20 GM1     2      15.280  17.540  16.580  1.00  0.00            
ATOM    191  H21 GM1     2      16.830  18.900  18.170  1.00  0.00            
ATOM    192  H22 GM1     2      18.860  18.050  18.920  1.00  0.00            
ATOM    193  H23 GM1     2      19.410  15.670  18.620  1.00  0.00            
ATOM    194  H24 GM1     2      19.370  14.020  14.570  1.00  0.00            
ATOM    195  H25 GM1     2      21.670  13.820  14.000  1.00  0.00            
ATOM    196  H26 GM1     2      23.340  13.170  15.850  1.00  0.00            
ATOM    197  H27 GM1     2      22.630  12.780  18.030  1.00  0.00            
ATOM    198  H28 GM1     2      20.120  12.980  18.590  1.00  0.00            
TER
ENDMDL
MODEL        1
ATOM      1  C1  BCD     1      28.430  22.790   5.420  1.00  0.00            
ATOM      2  O1  BCD     1      27.070  22.820   5.910  1.00  0.00            
ATOM      3  C2  BCD     1      28.760  21.520   4.680  1.00  0.00            
ATOM      4  O2  BCD     1      27.790  21.230   3.650  1.00  0.00            
ATOM      5  C3  BCD     1      28.660  20.330   5.710  1.00  0.00            
ATOM      6  O3  BCD     1      28.940  19.120   5.070  1.00  0.00            
ATOM      7  C4  BCD     1      29.710  20.570   6.780  1.00  0.00            
ATOM      8  C5  BCD     1      29.350  21.880   7.520  1.00  0.00            
ATOM      9  O4  BCD     1      29.250  22.990   6.560  1.00  0.00            
ATOM     10  C6  BCD     1      30.380  22.230   8.580  1.00  0.00            
ATOM     11  O5  BCD     1      30.120  23.610   9.070  1.00  0.00            
ATOM     12  H1  BCD     1      28.570  23.610   4.700  1.00  0.00            
ATOM     13  H2  BCD     1      29.780  21.480   4.270  1.00  0.00            
ATOM     14  H3  BCD     1      27.960  21.820   2.900  1.00  0.00            
ATOM     15  H4  BCD     1      27.670  20.370   6.170  1.00  0.00            
ATOM     16  H5  BCD     1      28.940  18.460   5.770  1.00  0.00            
ATOM     17  H6  BCD     1      30.690  20.530   6.290  1.00  0.00            
ATOM     18  H7  BCD     1      28.380  21.790   8.020  1.00  0.00            
ATOM     19  H8  BCD     1      30.270  21.470   9.360  1.00  0.00            
ATOM     20  H9  BCD     1      31.440  22.120   8.300  1.00  0.00            
ATOM     21  H10 BCD     1      29.730  24.110   8.340  1.00  0.00            
ATOM     22  C7  BCD     1      23.460  24.890   6.000  1.00  0.00            
ATOM     23  O6  BCD     1      22.880  24.030   6.950  1.00  0.00            
ATOM     24  C8  BCD     1      23.810  24.060   4.800  1.00  0.00            
ATOM     25  O7  BCD     1      22.650  23.240   4.430  1.00  0.00            
ATOM     26  C9  BCD     1      24.960  23.120   5.090  1.00  0.00            
ATOM     27  O8  BCD     1      25.310  22.450   3.890  1.00  0.00            
ATOM     28  C10 BCD     1      26.140  23.860   5.600  1.00  0.00            
ATOM     29  C11 BCD     1      25.750  24.610   6.890  1.00  0.00            
ATOM     30  O9  BCD     1      24.680  25.510   6.490  1.00  0.00            
ATOM     31  C12 BCD     1      26.810  25.440   7.490  1.00  0.00            
ATOM     32  O10 BCD     1      26.360  26.310   8.490  1.00  0.00            
ATOM     33  H11 BCD     1      22.740  25.660   5.700  1.00  0.00            
ATOM     34  H12 BCD     1      24.140  24.680   3.960  1.00  0.00            
ATOM     35  H13 BCD     1      22.790  22.920   3.540  1.00  0.00            
ATOM     36  H14 BCD     1      24.540  22.500   5.890  1.00  0.00            
ATOM     37  H15 BCD     1      26.220  22.140   3.880  1.00  0.00            
ATOM     38  H16 BCD     1      26.510  24.520   4.810  1.00  0.00            
ATOM     39  H17 BCD     1      25.380  23.900   7.640  1.00  0.00            
ATOM     40  H18 BCD     1      27.610  24.730   7.760  1.00  0.00            
ATOM     41  H19 BCD     1      27.230  26.050   6.680  1.00  0.00            
ATOM     42  H20 BCD     1      27.060  26.430   9.140  1.00  0.00            
ATOM     43  C13 BCD     1      19.630  23.530   9.360  1.00  0.00            
ATOM     44  O11 BCD     1      20.440  22.870  10.360  1.00  0.00            
ATOM     45  C14 BCD     1      19.600  22.820   8.020  1.00  0.00            
ATOM     46  O12 BCD     1      18.970  21.510   8.010  1.00  0.00            
ATOM     47  C15 BCD     1      20.920  22.770   7.360  1.00  0.00            
ATOM     48  O13 BCD     1      20.850  22.220   6.070  1.00  0.00            
ATOM     49  C16 BCD     1      21.510  24.200   7.280  1.00  0.00            
ATOM     50  C17 BCD     1      21.470  24.910   8.660  1.00  0.00            
ATOM     51  O14 BCD     1      20.160  24.870   9.180  1.00  0.00            
ATOM     52  C18 BCD     1      21.870  26.380   8.740  1.00  0.00            
ATOM     53  O15 BCD     1      21.080  27.220   7.860  1.00  0.00            
ATOM     54  H21 BCD     1      18.600  23.560   9.710  1.00  0.00            
ATOM     55  H22 BCD     1      18.970  23.450   7.380  1.00  0.00            
ATOM     56  H23 BCD     1      19.330  21.020   7.270  1.00  0.00            
ATOM     57  H24 BCD     1      21.570  22.160   8.000  1.00  0.00            
ATOM     58  H25 BCD     1      21.610  22.630   5.640  1.00  0.00            
ATOM     59  H26 BCD     1      21.070  24.780   6.460  1.00  0.00            
ATOM     60  H27 BCD     1      22.110  24.280   9.300  1.00  0.00            
ATOM     61  H28 BCD     1      21.720  26.750   9.770  1.00  0.00            
ATOM     62  H29 BCD     1      22.900  26.420   8.370  1.00  0.00            
ATOM     63  H30 BCD     1      21.650  27.950   7.610  1.00  0.00            
ATOM     64  C19 BCD     1      20.120  21.010  13.950  1.00  0.00            
ATOM     65  O16 BCD     1      21.390  20.270  13.650  1.00  0.00            
ATOM     66  C20 BCD     1      19.000  20.600  12.970  1.00  0.00            
ATOM     67  O17 BCD     1      18.810  19.130  13.000  1.00  0.00            
ATOM     68  C21 BCD     1      19.400  21.090  11.590  1.00  0.00            
ATOM     69  O18 BCD     1      18.230  20.930  10.760  1.00  0.00            
ATOM     70  C22 BCD     1      19.800  22.540  11.610  1.00  0.00            
ATOM     71  C23 BCD     1      20.850  22.890  12.740  1.00  0.00            
ATOM     72  O19 BCD     1      20.280  22.380  13.920  1.00  0.00            
ATOM     73  C24 BCD     1      21.060  24.350  12.740  1.00  0.00            
ATOM     74  O20 BCD     1      20.010  25.060  13.130  1.00  0.00            
ATOM     75  H31 BCD     1      19.720  20.810  14.950  1.00  0.00            
ATOM     76  H32 BCD     1      18.120  21.070  13.440  1.00  0.00            
ATOM     77  H33 BCD     1      18.080  19.000  12.390  1.00  0.00            
ATOM     78  H34 BCD     1      20.190  20.550  11.050  1.00  0.00            
ATOM     79  H35 BCD     1      18.360  21.260   9.870  1.00  0.00            
ATOM     80  H36 BCD     1      18.890  23.130  11.750  1.00  0.00            
ATOM     81  H37 BCD     1      21.780  22.350  12.550  1.00  0.00            
ATOM     82  H38 BCD     1      21.900  24.570  13.410  1.00  0.00            
ATOM     83  H39 BCD     1      21.480  24.690  11.780  1.00  0.00            
ATOM     84  H40 BCD     1      19.860  24.740  14.030  1.00  0.00            
ATOM     85  C25 BCD     1      24.450  18.470  15.560  1.00  0.00            
ATOM     86  O21 BCD     1      25.310  18.510  14.350  1.00  0.00            
ATOM     87  C26 BCD     1      23.150  17.630  15.450  1.00  0.00            
ATOM     88  O22 BCD     1      23.510  16.280  15.180  1.00  0.00            
ATOM     89  C27 BCD     1      22.300  18.210  14.310  1.00  0.00            
ATOM     90  O23 BCD     1      21.010  17.540  14.270  1.00  0.00            
ATOM     91  C28 BCD     1      22.000  19.680  14.790  1.00  0.00            
ATOM     92  C29 BCD     1      23.190  20.520  15.160  1.00  0.00            
ATOM     93  O24 BCD     1      24.150  19.780  15.930  1.00  0.00            
ATOM     94  C30 BCD     1      22.820  21.720  16.010  1.00  0.00            
ATOM     95  O25 BCD     1      22.070  21.330  17.080  1.00  0.00            
ATOM     96  H41 BCD     1      25.030  18.000  16.360  1.00  0.00            
ATOM     97  H42 BCD     1      22.550  17.590  16.360  1.00  0.00            
ATOM     98  H43 BCD     1      23.710  16.230  14.240  1.00  0.00            
ATOM     99  H44 BCD     1      22.890  18.200  13.390  1.00  0.00            
ATOM    100  H45 BCD     1      20.540  18.080  13.620  1.00  0.00            
ATOM    101  H46 BCD     1      21.270  19.630  15.610  1.00  0.00            
ATOM    102  H47 BCD     1      23.770  20.870  14.300  1.00  0.00            
ATOM    103  H48 BCD     1      23.750  22.140  16.390  1.00  0.00            
ATOM    104  H49 BCD     1      22.220  22.430  15.420  1.00  0.00            
ATOM    105  H50 BCD     1      22.700  20.890  17.660  1.00  0.00            
ATOM    106  C31 BCD     1      28.190  16.340  12.350  1.00  0.00            
ATOM    107  O26 BCD     1      28.350  17.440  11.370  1.00  0.00            
ATOM    108  C32 BCD     1      26.750  15.810  12.190  1.00  0.00            
ATOM    109  O27 BCD     1      26.430  15.330  10.870  1.00  0.00            
ATOM    110  C33 BCD     1      25.720  16.880  12.630  1.00  0.00            
ATOM    111  C34 BCD     1      26.150  17.380  14.000  1.00  0.00            
ATOM    112  C35 BCD     1      27.600  17.800  14.180  1.00  0.00            
ATOM    113  O28 BCD     1      28.470  16.760  13.670  1.00  0.00            
ATOM    114  C36 BCD     1      27.920  18.140  15.610  1.00  0.00            
ATOM    115  O29 BCD     1      27.530  17.040  16.410  1.00  0.00            
ATOM    116  O30 BCD     1      24.360  16.300  12.620  1.00  0.00            
ATOM    117  H51 BCD     1      28.870  15.530  12.050  1.00  0.00            
ATOM    118  H52 BCD     1      26.670  14.990  12.920  1.00  0.00            
ATOM    119  H53 BCD     1      25.490  15.230  10.650  1.00  0.00            
ATOM    120  H54 BCD     1      25.920  17.670  11.900  1.00  0.00            
ATOM    121  H55 BCD     1      23.940  16.600  11.820  1.00  0.00            
ATOM    122  H56 BCD     1      26.020  16.510  14.660  1.00  0.00            
ATOM    123  H57 BCD     1      27.840  18.670  13.560  1.00  0.00            
ATOM    124  H58 BCD     1      29.010  18.240  15.700  1.00  0.00            
ATOM    125  H59 BCD     1      27.500  19.120  15.870  1.00  0.00            
ATOM    126  H60 BCD     1      27.980  16.250  16.110  1.00  0.00            
ATOM    127  C37 BCD     1      30.460  18.570   8.000  1.00  0.00            
ATOM    128  O31 BCD     1      29.510  19.580   7.800  1.00  0.00            
ATOM    129  C38 BCD     1      29.770  17.210   7.870  1.00  0.00            
ATOM    130  O32 BCD     1      29.120  17.020   6.600  1.00  0.00            
ATOM    131  C39 BCD     1      28.800  16.910   9.050  1.00  0.00            
ATOM    132  O33 BCD     1      28.370  15.510   8.910  1.00  0.00            
ATOM    133  C40 BCD     1      29.370  17.190  10.430  1.00  0.00            
ATOM    134  C41 BCD     1      30.290  18.470  10.410  1.00  0.00            
ATOM    135  O34 BCD     1      31.120  18.770   9.340  1.00  0.00            
ATOM    136  C42 BCD     1      31.150  18.590  11.710  1.00  0.00            
ATOM    137  O35 BCD     1      32.130  17.570  11.700  1.00  0.00            
ATOM    138  H61 BCD     1      31.350  18.500   7.350  1.00  0.00            
ATOM    139  H62 BCD     1      30.550  16.440   7.930  1.00  0.00            
ATOM    140  H63 BCD     1      28.840  16.100   6.610  1.00  0.00            
ATOM    141  H64 BCD     1      28.000  17.660   8.940  1.00  0.00            
ATOM    142  H65 BCD     1      27.810  15.410   9.680  1.00  0.00            
ATOM    143  H66 BCD     1      30.010  16.350  10.720  1.00  0.00            
ATOM    144  H67 BCD     1      29.580  19.290  10.550  1.00  0.00            
ATOM    145  H68 BCD     1      31.660  19.560  11.820  1.00  0.00            
ATOM    146  H69 BCD     1      30.480  18.430  12.560  1.00  0.00            
ATOM    147  H70 BCD     1      31.900  16.880  12.330  1.00  0.00            
ATOM    148  O1  GM1     2      23.310  17.100  10.170  1.00  0.00            
ATOM    149  C1  GM1     2      22.730  18.140   9.370  1.00  0.00            
ATOM    150  C2  GM1     2      22.570  19.410  10.250  1.00  0.00            
ATOM    151  C3  GM1     2      23.980  19.870  10.730  1.00  0.00            
ATOM    152  C4  GM1     2      23.870  21.200  11.530  1.00  0.00            
ATOM    153  N1  GM1     2      25.120  21.970  12.020  1.00  0.00            
ATOM    154  C5  GM1     2      25.880  22.680  10.900  1.00  0.00            
ATOM    155  C6  GM1     2      27.250  23.340  11.300  1.00  0.00            
ATOM    156  C7  GM1     2      28.120  22.180  11.780  1.00  0.00            
ATOM    157  C8  GM1     2      27.400  21.560  13.060  1.00  0.00            
ATOM    158  C9  GM1     2      26.060  20.990  12.690  1.00  0.00            
ATOM    159  C10 GM1     2      21.410  17.510   8.870  1.00  0.00            
ATOM    160  C11 GM1     2      21.470  16.230   8.200  1.00  0.00            
ATOM    161  C12 GM1     2      20.330  15.530   7.890  1.00  0.00            
ATOM    162  C13 GM1     2      19.090  16.130   8.100  1.00  0.00            
ATOM    163  C14 GM1     2      19.020  17.420   8.730  1.00  0.00            
ATOM    164  C15 GM1     2      20.170  18.090   9.160  1.00  0.00            
ATOM    165  C16 GM1     2      23.640  18.380   8.130  1.00  0.00            
ATOM    166  C17 GM1     2      24.900  17.840   7.910  1.00  0.00            
ATOM    167  C18 GM1     2      25.590  18.220   6.740  1.00  0.00            
ATOM    168  C19 GM1     2      25.090  19.000   5.700  1.00  0.00            
ATOM    169  C20 GM1     2      23.870  19.680   6.030  1.00  0.00            
ATOM    170  C21 GM1     2      23.140  19.280   7.170  1.00  0.00            
ATOM    171  H1  GM1     2      23.180  16.300   9.640  1.00  0.00            
ATOM    172  H2  GM1     2      22.060  19.370  11.220  1.00  0.00            
ATOM    173  H3  GM1     2      22.080  20.210   9.690  1.00  0.00            
ATOM    174  H4  GM1     2      24.650  19.980   9.870  1.00  0.00            
ATOM    175  H5  GM1     2      24.460  19.160  11.410  1.00  0.00            
ATOM    176  H6  GM1     2      23.310  20.990  12.440  1.00  0.00            
ATOM    177  H7  GM1     2      23.230  21.930  11.020  1.00  0.00            
ATOM    178  H8  GM1     2      24.980  22.730  12.710  1.00  0.00            
ATOM    179  H9  GM1     2      25.200  23.450  10.550  1.00  0.00            
ATOM    180  H10 GM1     2      26.050  21.990  10.070  1.00  0.00            
ATOM    181  H11 GM1     2      27.040  24.040  12.110  1.00  0.00            
ATOM    182  H12 GM1     2      27.700  23.860  10.440  1.00  0.00            
ATOM    183  H13 GM1     2      29.080  22.620  12.090  1.00  0.00            
ATOM    184  H14 GM1     2      28.270  21.460  10.960  1.00  0.00            
ATOM    185  H15 GM1     2      27.380  22.330  13.840  1.00  0.00            
ATOM    186  H16 GM1     2      28.030  20.730  13.390  1.00  0.00            
ATOM    187  H17 GM1     2      26.170  20.170  11.980  1.00  0.00            
ATOM    188  H18 GM1     2      25.570  20.590  13.570  1.00  0.00            
ATOM    189  H19 GM1     2      22.410  15.720   8.000  1.00  0.00            
ATOM    190  H20 GM1     2      20.380  14.520   7.500  1.00  0.00            
ATOM    191  H21 GM1     2      18.210  15.570   7.810  1.00  0.00            
ATOM    192  H22 GM1     2      18.050  17.870   8.890  1.00  0.00            
ATOM    193  H23 GM1     2      20.050  19.070   9.610  1.00  0.00            
ATOM    194  H24 GM1     2      25.340  17.180   8.650  1.00  0.00            
ATOM    195  H25 GM1     2      26.580  17.800   6.570  1.00  0.00            
ATOM    196  H26 GM1     2      25.650  19.290   4.820  1.00  0.00            
ATOM    197  H27 GM1     2      23.460  20.380   5.310  1.00  0.00            
ATOM    198  H28 GM1     2      22.100  19.590   7.250  1.00  0.00            
TER
ENDMDL
MODEL        1
ATOM      1  C1  BCD     1       6.060  22.180  14.590  1.00  0.00            
ATOM      2  O1  BCD     1       7.100  22.950  14.030  1.00  0.00            
ATOM      3  C2  BCD     1       6.420  20.890  15.330  1.00  0.00            
ATOM      4  O2  BCD     1       7.350  21.150  16.360  1.00  0.00            
ATOM      5  C3  BCD     1       7.040  19.880  14.430  1.00  0.00            
ATOM      6  O3  BCD     1       7.410  18.620  15.090  1.00  0.00            
ATOM      7  C4  BCD     1       6.150  19.660  13.260  1.00  0.00            
ATOM      8  C5  BCD     1       5.710  20.960  12.600  1.00  0.00            
ATOM      9  O4  BCD     1       5.190  21.830  13.550  1.00  0.00            
ATOM     10  C6  BCD     1       4.580  20.660  11.550  1.00  0.00            
ATOM     11  O5  BCD     1       3.340  20.190  12.200  1.00  0.00            
ATOM     12  H1  BCD     1       5.480  22.870  15.210  1.00  0.00            
ATOM     13  H2  BCD     1       5.500  20.460  15.760  1.00  0.00            
ATOM     14  H3  BCD     1       7.740  20.290  16.570  1.00  0.00            
ATOM     15  H4  BCD     1       7.990  20.330  14.110  1.00  0.00            
ATOM     16  H5  BCD     1       7.950  18.070  14.500  1.00  0.00            
ATOM     17  H6  BCD     1       5.310  19.030  13.570  1.00  0.00            
ATOM     18  H7  BCD     1       6.570  21.480  12.130  1.00  0.00            
ATOM     19  H8  BCD     1       4.300  21.580  11.030  1.00  0.00            
ATOM     20  H9  BCD     1       4.960  19.910  10.830  1.00  0.00            
ATOM     21  H10 BCD     1       3.080  20.920  12.780  1.00  0.00            
ATOM     22  C7  BCD     1       9.540  26.220  14.400  1.00  0.00            
ATOM     23  O6  BCD     1       9.920  26.030  12.980  1.00  0.00            
ATOM     24  C8  BCD     1       9.950  25.040  15.310  1.00  0.00            
ATOM     25  O7  BCD     1      11.360  24.790  15.260  1.00  0.00            
ATOM     26  C9  BCD     1       9.170  23.770  14.910  1.00  0.00            
ATOM     27  O8  BCD     1       9.400  22.820  15.980  1.00  0.00            
ATOM     28  C10 BCD     1       7.660  24.030  14.770  1.00  0.00            
ATOM     29  C11 BCD     1       7.410  25.300  13.970  1.00  0.00            
ATOM     30  O9  BCD     1       8.140  26.410  14.430  1.00  0.00            
ATOM     31  C12 BCD     1       5.940  25.800  14.120  1.00  0.00            
ATOM     32  O10 BCD     1       5.410  25.740  15.480  1.00  0.00            
ATOM     33  H11 BCD     1      10.010  27.170  14.660  1.00  0.00            
ATOM     34  H12 BCD     1       9.560  25.300  16.300  1.00  0.00            
ATOM     35  H13 BCD     1      11.550  24.190  15.980  1.00  0.00            
ATOM     36  H14 BCD     1       9.620  23.480  13.950  1.00  0.00            
ATOM     37  H15 BCD     1       8.670  22.190  15.970  1.00  0.00            
ATOM     38  H16 BCD     1       7.240  24.170  15.780  1.00  0.00            
ATOM     39  H17 BCD     1       7.710  25.200  12.910  1.00  0.00            
ATOM     40  H18 BCD     1       5.830  26.840  13.770  1.00  0.00            
ATOM     41  H19 BCD     1       5.290  25.190  13.480  1.00  0.00            
ATOM     42  H20 BCD     1       5.890  26.300  16.110  1.00  0.00            
ATOM     43  C13 BCD     1      12.470  27.530  10.100  1.00  0.00            
ATOM     44  O11 BCD     1      12.050  26.470   9.210  1.00  0.00            
ATOM     45  C14 BCD     1      13.180  27.070  11.420  1.00  0.00            
ATOM     46  O12 BCD     1      14.270  26.290  11.030  1.00  0.00            
ATOM     47  C15 BCD     1      12.260  26.310  12.300  1.00  0.00            
ATOM     48  O13 BCD     1      12.970  25.850  13.480  1.00  0.00            
ATOM     49  C16 BCD     1      10.840  26.950  12.490  1.00  0.00            
ATOM     50  C17 BCD     1      10.330  27.410  11.100  1.00  0.00            
ATOM     51  O14 BCD     1      11.300  28.240  10.540  1.00  0.00            
ATOM     52  C18 BCD     1       9.030  28.160  11.260  1.00  0.00            
ATOM     53  O15 BCD     1       8.310  28.170  10.060  1.00  0.00            
ATOM     54  H21 BCD     1      13.090  28.270   9.600  1.00  0.00            
ATOM     55  H22 BCD     1      13.550  27.950  11.950  1.00  0.00            
ATOM     56  H23 BCD     1      14.560  25.890  11.850  1.00  0.00            
ATOM     57  H24 BCD     1      12.060  25.480  11.610  1.00  0.00            
ATOM     58  H25 BCD     1      12.340  25.620  14.170  1.00  0.00            
ATOM     59  H26 BCD     1      10.970  27.840  13.120  1.00  0.00            
ATOM     60  H27 BCD     1      10.200  26.510  10.480  1.00  0.00            
ATOM     61  H28 BCD     1       8.340  27.760  12.010  1.00  0.00            
ATOM     62  H29 BCD     1       9.330  29.170  11.590  1.00  0.00            
ATOM     63  H30 BCD     1       7.400  28.150  10.350  1.00  0.00            
ATOM     64  C19 BCD     1      12.550  25.250   5.280  1.00  0.00            
ATOM     65  O16 BCD     1      12.260  23.930   5.710  1.00  0.00            
ATOM     66  C20 BCD     1      13.770  25.670   6.060  1.00  0.00            
ATOM     67  O17 BCD     1      14.880  24.860   5.740  1.00  0.00            
ATOM     68  C21 BCD     1      13.530  25.620   7.590  1.00  0.00            
ATOM     69  O18 BCD     1      14.680  26.070   8.350  1.00  0.00            
ATOM     70  C22 BCD     1      12.390  26.600   7.860  1.00  0.00            
ATOM     71  C23 BCD     1      11.190  26.350   6.940  1.00  0.00            
ATOM     72  O19 BCD     1      11.590  26.240   5.540  1.00  0.00            
ATOM     73  C24 BCD     1      10.250  27.470   7.090  1.00  0.00            
ATOM     74  O20 BCD     1       9.080  27.280   6.300  1.00  0.00            
ATOM     75  H31 BCD     1      12.800  25.420   4.230  1.00  0.00            
ATOM     76  H32 BCD     1      14.110  26.700   5.850  1.00  0.00            
ATOM     77  H33 BCD     1      15.730  25.090   6.140  1.00  0.00            
ATOM     78  H34 BCD     1      13.260  24.630   8.000  1.00  0.00            
ATOM     79  H35 BCD     1      14.560  26.020   9.310  1.00  0.00            
ATOM     80  H36 BCD     1      12.640  27.650   7.690  1.00  0.00            
ATOM     81  H37 BCD     1      10.730  25.390   7.240  1.00  0.00            
ATOM     82  H38 BCD     1       9.970  27.650   8.140  1.00  0.00            
ATOM     83  H39 BCD     1      10.740  28.390   6.770  1.00  0.00            
ATOM     84  H40 BCD     1       9.290  27.030   5.390  1.00  0.00            
ATOM     85  C25 BCD     1      11.200  20.300   4.260  1.00  0.00            
ATOM     86  O21 BCD     1      10.970  19.920   5.590  1.00  0.00            
ATOM     87  C26 BCD     1      12.700  20.700   4.100  1.00  0.00            
ATOM     88  O22 BCD     1      13.440  19.550   4.410  1.00  0.00            
ATOM     89  C27 BCD     1      13.030  21.880   4.990  1.00  0.00            
ATOM     90  O23 BCD     1      14.350  22.380   4.720  1.00  0.00            
ATOM     91  C28 BCD     1      11.970  22.950   4.710  1.00  0.00            
ATOM     92  C29 BCD     1      10.510  22.480   4.870  1.00  0.00            
ATOM     93  O24 BCD     1      10.330  21.380   4.010  1.00  0.00            
ATOM     94  C30 BCD     1       9.510  23.550   4.550  1.00  0.00            
ATOM     95  O25 BCD     1       8.140  23.140   4.510  1.00  0.00            
ATOM     96  H41 BCD     1      10.880  19.500   3.590  1.00  0.00            
ATOM     97  H42 BCD     1      13.000  21.020   3.090  1.00  0.00            
ATOM     98  H43 BCD     1      14.320  19.650   4.020  1.00  0.00            
ATOM     99  H44 BCD     1      13.000  21.420   5.980  1.00  0.00            
ATOM    100  H45 BCD     1      14.440  23.240   5.140  1.00  0.00            
ATOM    101  H46 BCD     1      12.190  23.440   3.750  1.00  0.00            
ATOM    102  H47 BCD     1      10.330  22.170   5.900  1.00  0.00            
ATOM    103  H48 BCD     1       9.700  24.290   5.330  1.00  0.00            
ATOM    104  H49 BCD     1       9.690  24.040   3.580  1.00  0.00            
ATOM    105  H50 BCD     1       7.610  23.710   3.950  1.00  0.00            
ATOM    106  C31 BCD     1       9.570  16.720   7.700  1.00  0.00            
ATOM    107  O26 BCD     1       9.010  17.670   8.690  1.00  0.00            
ATOM    108  C32 BCD     1      11.070  16.830   7.620  1.00  0.00            
ATOM    109  O27 BCD     1      11.670  16.660   8.900  1.00  0.00            
ATOM    110  C33 BCD     1      11.530  18.170   7.020  1.00  0.00            
ATOM    111  C34 BCD     1      10.710  18.580   5.800  1.00  0.00            
ATOM    112  C35 BCD     1       9.230  18.380   6.080  1.00  0.00            
ATOM    113  O28 BCD     1       9.020  17.080   6.460  1.00  0.00            
ATOM    114  C36 BCD     1       8.390  18.620   4.860  1.00  0.00            
ATOM    115  O29 BCD     1       8.730  17.950   3.640  1.00  0.00            
ATOM    116  O30 BCD     1      12.980  18.310   6.780  1.00  0.00            
ATOM    117  H51 BCD     1       9.290  15.680   7.890  1.00  0.00            
ATOM    118  H52 BCD     1      11.400  15.980   7.000  1.00  0.00            
ATOM    119  H53 BCD     1      12.520  17.090   8.970  1.00  0.00            
ATOM    120  H54 BCD     1      11.230  18.940   7.740  1.00  0.00            
ATOM    121  H55 BCD     1      13.090  18.700   5.910  1.00  0.00            
ATOM    122  H56 BCD     1      11.160  17.970   5.000  1.00  0.00            
ATOM    123  H57 BCD     1       8.970  19.100   6.860  1.00  0.00            
ATOM    124  H58 BCD     1       7.320  18.480   5.070  1.00  0.00            
ATOM    125  H59 BCD     1       8.510  19.670   4.550  1.00  0.00            
ATOM    126  H60 BCD     1       8.370  17.080   3.820  1.00  0.00            
ATOM    127  C37 BCD     1       6.710  17.590  12.170  1.00  0.00            
ATOM    128  O31 BCD     1       6.960  19.030  12.280  1.00  0.00            
ATOM    129  C38 BCD     1       8.060  16.770  12.240  1.00  0.00            
ATOM    130  O32 BCD     1       8.710  17.020  13.510  1.00  0.00            
ATOM    131  C39 BCD     1       8.920  17.060  10.990  1.00  0.00            
ATOM    132  O33 BCD     1      10.130  16.210  10.990  1.00  0.00            
ATOM    133  C40 BCD     1       8.200  17.040   9.660  1.00  0.00            
ATOM    134  C41 BCD     1       6.960  17.880   9.740  1.00  0.00            
ATOM    135  O34 BCD     1       6.170  17.380  10.860  1.00  0.00            
ATOM    136  C42 BCD     1       6.130  17.800   8.470  1.00  0.00            
ATOM    137  O35 BCD     1       4.900  18.620   8.570  1.00  0.00            
ATOM    138  H61 BCD     1       5.940  17.260  12.870  1.00  0.00            
ATOM    139  H62 BCD     1       7.810  15.700  12.310  1.00  0.00            
ATOM    140  H63 BCD     1       9.480  16.440  13.540  1.00  0.00            
ATOM    141  H64 BCD     1       9.250  18.110  11.080  1.00  0.00            
ATOM    142  H65 BCD     1      10.560  16.260  10.130  1.00  0.00            
ATOM    143  H66 BCD     1       7.880  16.000   9.490  1.00  0.00            
ATOM    144  H67 BCD     1       7.180  18.950   9.800  1.00  0.00            
ATOM    145  H68 BCD     1       6.670  18.050   7.550  1.00  0.00            
ATOM    146  H69 BCD     1       5.750  16.780   8.360  1.00  0.00            
ATOM    147  H70 BCD     1       4.380  18.200   9.260  1.00  0.00            
ATOM    148  O1  GM1     2      10.010  20.600   9.210  1.00  0.00            
ATOM    149  C1  GM1     2      10.530  21.360  10.370  1.00  0.00            
ATOM    150  C2  GM1     2       9.670  22.600  10.710  1.00  0.00            
ATOM    151  C3  GM1     2       9.750  23.660   9.500  1.00  0.00            
ATOM    152  C4  GM1     2       8.620  24.740   9.470  1.00  0.00            
ATOM    153  N1  GM1     2       7.210  24.290   8.910  1.00  0.00            
ATOM    154  C5  GM1     2       7.250  24.240   7.360  1.00  0.00            
ATOM    155  C6  GM1     2       5.930  24.180   6.540  1.00  0.00            
ATOM    156  C7  GM1     2       5.020  25.360   6.960  1.00  0.00            
ATOM    157  C8  GM1     2       4.900  25.350   8.490  1.00  0.00            
ATOM    158  C9  GM1     2       6.260  25.440   9.260  1.00  0.00            
ATOM    159  C10 GM1     2      11.930  21.950  10.120  1.00  0.00            
ATOM    160  C11 GM1     2      12.520  21.750   8.840  1.00  0.00            
ATOM    161  C12 GM1     2      13.830  22.200   8.550  1.00  0.00            
ATOM    162  C13 GM1     2      14.500  22.960   9.560  1.00  0.00            
ATOM    163  C14 GM1     2      13.940  23.170  10.780  1.00  0.00            
ATOM    164  C15 GM1     2      12.650  22.670  11.040  1.00  0.00            
ATOM    165  C16 GM1     2      10.840  20.440  11.570  1.00  0.00            
ATOM    166  C17 GM1     2      11.830  19.500  11.400  1.00  0.00            
ATOM    167  C18 GM1     2      12.270  18.720  12.510  1.00  0.00            
ATOM    168  C19 GM1     2      11.580  18.790  13.720  1.00  0.00            
ATOM    169  C20 GM1     2      10.560  19.720  13.840  1.00  0.00            
ATOM    170  C21 GM1     2      10.170  20.540  12.760  1.00  0.00            
ATOM    171  H1  GM1     2       9.710  19.800   9.670  1.00  0.00            
ATOM    172  H2  GM1     2       9.980  23.230  11.550  1.00  0.00            
ATOM    173  H3  GM1     2       8.640  22.240  10.740  1.00  0.00            
ATOM    174  H4  GM1     2       9.540  23.160   8.550  1.00  0.00            
ATOM    175  H5  GM1     2      10.730  24.150   9.520  1.00  0.00            
ATOM    176  H6  GM1     2       8.940  25.580   8.850  1.00  0.00            
ATOM    177  H7  GM1     2       8.440  25.140  10.470  1.00  0.00            
ATOM    178  H8  GM1     2       6.750  23.450   9.290  1.00  0.00            
ATOM    179  H9  GM1     2       7.820  23.340   7.140  1.00  0.00            
ATOM    180  H10 GM1     2       7.900  25.050   7.020  1.00  0.00            
ATOM    181  H11 GM1     2       5.420  23.260   6.870  1.00  0.00            
ATOM    182  H12 GM1     2       6.140  24.130   5.470  1.00  0.00            
ATOM    183  H13 GM1     2       4.020  25.360   6.500  1.00  0.00            
ATOM    184  H14 GM1     2       5.400  26.340   6.670  1.00  0.00            
ATOM    185  H15 GM1     2       4.270  24.540   8.890  1.00  0.00            
ATOM    186  H16 GM1     2       4.250  26.190   8.760  1.00  0.00            
ATOM    187  H17 GM1     2       6.840  26.330   9.000  1.00  0.00            
ATOM    188  H18 GM1     2       6.060  25.400  10.330  1.00  0.00            
ATOM    189  H19 GM1     2      12.020  21.300   7.980  1.00  0.00            
ATOM    190  H20 GM1     2      14.250  21.980   7.580  1.00  0.00            
ATOM    191  H21 GM1     2      15.480  23.380   9.360  1.00  0.00            
ATOM    192  H22 GM1     2      14.540  23.730  11.500  1.00  0.00            
ATOM    193  H23 GM1     2      12.180  22.710  12.020  1.00  0.00            
ATOM    194  H24 GM1     2      12.400  19.560  10.470  1.00  0.00            
ATOM    195  H25 GM1     2      13.080  18.020  12.370  1.00  0.00            
ATOM    196  H26 GM1     2      11.920  18.300  14.620  1.00  0.00            
ATOM    197  H27 GM1     2      10.010  19.790  14.780  1.00  0.00            
ATOM    198  H28 GM1     2       9.280  21.160  12.880  1.00  0.00            
TER
ENDMDL
MODEL        1
ATOM      1  C1  BCD     1      14.120  15.410   6.780  1.00  0.00            
ATOM      2  O1  BCD     1      14.720  14.220   6.280  1.00  0.00            
ATOM      3  C2  BCD     1      13.220  16.140   5.730  1.00  0.00            
ATOM      4  O2  BCD     1      12.090  15.330   5.300  1.00  0.00            
ATOM      5  C3  BCD     1      14.090  16.420   4.580  1.00  0.00            
ATOM      6  O3  BCD     1      13.450  17.240   3.540  1.00  0.00            
ATOM      7  C4  BCD     1      15.400  17.140   4.930  1.00  0.00            
ATOM      8  C5  BCD     1      16.190  16.420   6.110  1.00  0.00            
ATOM      9  O4  BCD     1      15.270  16.240   7.130  1.00  0.00            
ATOM     10  C6  BCD     1      17.300  17.290   6.710  1.00  0.00            
ATOM     11  O5  BCD     1      17.960  16.490   7.700  1.00  0.00            
ATOM     12  H1  BCD     1      13.500  15.090   7.620  1.00  0.00            
ATOM     13  H2  BCD     1      12.850  17.060   6.190  1.00  0.00            
ATOM     14  H3  BCD     1      12.510  14.580   4.870  1.00  0.00            
ATOM     15  H4  BCD     1      14.300  15.460   4.080  1.00  0.00            
ATOM     16  H5  BCD     1      14.150  17.540   2.970  1.00  0.00            
ATOM     17  H6  BCD     1      15.100  18.110   5.350  1.00  0.00            
ATOM     18  H7  BCD     1      16.560  15.420   5.860  1.00  0.00            
ATOM     19  H8  BCD     1      18.030  17.630   5.960  1.00  0.00            
ATOM     20  H9  BCD     1      16.880  18.220   7.120  1.00  0.00            
ATOM     21  H10 BCD     1      17.320  16.030   8.240  1.00  0.00            
ATOM     22  C7  BCD     1      14.860  10.180   6.400  1.00  0.00            
ATOM     23  O6  BCD     1      16.250  10.270   6.170  1.00  0.00            
ATOM     24  C8  BCD     1      13.970  10.780   5.360  1.00  0.00            
ATOM     25  O7  BCD     1      14.280   9.960   4.160  1.00  0.00            
ATOM     26  C9  BCD     1      14.120  12.300   5.180  1.00  0.00            
ATOM     27  O8  BCD     1      13.000  12.830   4.410  1.00  0.00            
ATOM     28  C10 BCD     1      14.030  13.010   6.530  1.00  0.00            
ATOM     29  C11 BCD     1      14.890  12.370   7.610  1.00  0.00            
ATOM     30  O9  BCD     1      14.510  10.980   7.560  1.00  0.00            
ATOM     31  C12 BCD     1      14.580  12.860   8.990  1.00  0.00            
ATOM     32  O10 BCD     1      15.540  12.460   9.970  1.00  0.00            
ATOM     33  H11 BCD     1      14.500   9.190   6.680  1.00  0.00            
ATOM     34  H12 BCD     1      12.910  10.630   5.620  1.00  0.00            
ATOM     35  H13 BCD     1      13.880  10.450   3.430  1.00  0.00            
ATOM     36  H14 BCD     1      15.050  12.490   4.630  1.00  0.00            
ATOM     37  H15 BCD     1      13.080  12.380   3.560  1.00  0.00            
ATOM     38  H16 BCD     1      13.020  13.120   6.940  1.00  0.00            
ATOM     39  H17 BCD     1      15.970  12.260   7.440  1.00  0.00            
ATOM     40  H18 BCD     1      14.360  13.940   8.970  1.00  0.00            
ATOM     41  H19 BCD     1      13.600  12.430   9.250  1.00  0.00            
ATOM     42  H20 BCD     1      15.250  12.790  10.820  1.00  0.00            
ATOM     43  C13 BCD     1      19.480   7.620   5.670  1.00  0.00            
ATOM     44  O11 BCD     1      20.050   8.540   4.740  1.00  0.00            
ATOM     45  C14 BCD     1      18.210   7.190   4.970  1.00  0.00            
ATOM     46  O12 BCD     1      18.530   6.640   3.750  1.00  0.00            
ATOM     47  C15 BCD     1      17.170   8.370   4.900  1.00  0.00            
ATOM     48  O13 BCD     1      15.920   7.980   4.400  1.00  0.00            
ATOM     49  C16 BCD     1      17.000   9.020   6.320  1.00  0.00            
ATOM     50  C17 BCD     1      18.360   9.440   6.800  1.00  0.00            
ATOM     51  O14 BCD     1      19.200   8.290   6.900  1.00  0.00            
ATOM     52  C18 BCD     1      18.340  10.030   8.230  1.00  0.00            
ATOM     53  O15 BCD     1      19.630  10.430   8.660  1.00  0.00            
ATOM     54  H21 BCD     1      20.120   6.760   5.870  1.00  0.00            
ATOM     55  H22 BCD     1      17.720   6.420   5.580  1.00  0.00            
ATOM     56  H23 BCD     1      17.720   6.290   3.370  1.00  0.00            
ATOM     57  H24 BCD     1      17.500   9.170   4.220  1.00  0.00            
ATOM     58  H25 BCD     1      15.300   8.690   4.230  1.00  0.00            
ATOM     59  H26 BCD     1      16.490   8.400   7.070  1.00  0.00            
ATOM     60  H27 BCD     1      18.870  10.120   6.110  1.00  0.00            
ATOM     61  H28 BCD     1      17.630  10.860   8.330  1.00  0.00            
ATOM     62  H29 BCD     1      17.910   9.190   8.790  1.00  0.00            
ATOM     63  H30 BCD     1      20.270   9.710   8.600  1.00  0.00            
ATOM     64  C19 BCD     1      23.900   9.050   2.960  1.00  0.00            
ATOM     65  O16 BCD     1      23.220   9.870   2.070  1.00  0.00            
ATOM     66  C20 BCD     1      23.250   7.670   2.840  1.00  0.00            
ATOM     67  O17 BCD     1      23.570   7.030   1.610  1.00  0.00            
ATOM     68  C21 BCD     1      21.750   7.700   3.110  1.00  0.00            
ATOM     69  O18 BCD     1      21.110   6.430   3.110  1.00  0.00            
ATOM     70  C22 BCD     1      21.490   8.260   4.540  1.00  0.00            
ATOM     71  C23 BCD     1      22.180   9.610   4.680  1.00  0.00            
ATOM     72  O19 BCD     1      23.550   9.560   4.270  1.00  0.00            
ATOM     73  C24 BCD     1      22.070  10.070   6.120  1.00  0.00            
ATOM     74  O20 BCD     1      22.000  11.490   6.080  1.00  0.00            
ATOM     75  H31 BCD     1      24.990   9.010   2.870  1.00  0.00            
ATOM     76  H32 BCD     1      23.600   6.950   3.600  1.00  0.00            
ATOM     77  H33 BCD     1      23.420   7.720   0.960  1.00  0.00            
ATOM     78  H34 BCD     1      21.200   8.410   2.480  1.00  0.00            
ATOM     79  H35 BCD     1      20.210   6.510   3.420  1.00  0.00            
ATOM     80  H36 BCD     1      21.890   7.550   5.270  1.00  0.00            
ATOM     81  H37 BCD     1      21.650  10.320   4.030  1.00  0.00            
ATOM     82  H38 BCD     1      21.130   9.680   6.520  1.00  0.00            
ATOM     83  H39 BCD     1      22.870   9.630   6.720  1.00  0.00            
ATOM     84  H40 BCD     1      22.590  11.800   5.380  1.00  0.00            
ATOM     85  C25 BCD     1      23.620  12.800  -0.740  1.00  0.00            
ATOM     86  O21 BCD     1      22.590  13.470  -0.110  1.00  0.00            
ATOM     87  C26 BCD     1      23.030  11.480  -1.250  1.00  0.00            
ATOM     88  O22 BCD     1      21.950  11.750  -2.050  1.00  0.00            
ATOM     89  C27 BCD     1      22.800  10.560  -0.040  1.00  0.00            
ATOM     90  O23 BCD     1      22.470   9.180  -0.500  1.00  0.00            
ATOM     91  C28 BCD     1      23.900  10.450   0.970  1.00  0.00            
ATOM     92  C29 BCD     1      24.380  11.880   1.320  1.00  0.00            
ATOM     93  O24 BCD     1      24.700  12.520   0.080  1.00  0.00            
ATOM     94  C30 BCD     1      25.610  11.810   2.240  1.00  0.00            
ATOM     95  O25 BCD     1      26.060  13.150   2.500  1.00  0.00            
ATOM     96  H41 BCD     1      24.030  13.330  -1.610  1.00  0.00            
ATOM     97  H42 BCD     1      23.860  11.040  -1.810  1.00  0.00            
ATOM     98  H43 BCD     1      21.550  12.620  -1.950  1.00  0.00            
ATOM     99  H44 BCD     1      22.000  11.020   0.560  1.00  0.00            
ATOM    100  H45 BCD     1      21.720   9.210  -1.100  1.00  0.00            
ATOM    101  H46 BCD     1      24.770   9.930   0.540  1.00  0.00            
ATOM    102  H47 BCD     1      23.580  12.470   1.770  1.00  0.00            
ATOM    103  H48 BCD     1      25.170  11.430   3.180  1.00  0.00            
ATOM    104  H49 BCD     1      26.440  11.220   1.840  1.00  0.00            
ATOM    105  H50 BCD     1      26.470  13.090   3.370  1.00  0.00            
ATOM    106  C31 BCD     1      20.770  17.250   0.220  1.00  0.00            
ATOM    107  O26 BCD     1      19.640  16.970   1.060  1.00  0.00            
ATOM    108  C32 BCD     1      20.570  16.470  -1.090  1.00  0.00            
ATOM    109  O27 BCD     1      19.270  16.650  -1.580  1.00  0.00            
ATOM    110  C33 BCD     1      21.050  14.970  -1.000  1.00  0.00            
ATOM    111  C34 BCD     1      22.390  14.870  -0.280  1.00  0.00            
ATOM    112  C35 BCD     1      22.230  15.520   1.090  1.00  0.00            
ATOM    113  O28 BCD     1      21.970  16.940   0.910  1.00  0.00            
ATOM    114  C36 BCD     1      23.510  15.470   1.820  1.00  0.00            
ATOM    115  O29 BCD     1      23.260  15.690   3.200  1.00  0.00            
ATOM    116  O30 BCD     1      21.190  14.450  -2.300  1.00  0.00            
ATOM    117  H51 BCD     1      20.810  18.300  -0.080  1.00  0.00            
ATOM    118  H52 BCD     1      21.130  17.070  -1.820  1.00  0.00            
ATOM    119  H53 BCD     1      19.360  16.850  -2.510  1.00  0.00            
ATOM    120  H54 BCD     1      20.320  14.390  -0.410  1.00  0.00            
ATOM    121  H55 BCD     1      20.300  14.370  -2.660  1.00  0.00            
ATOM    122  H56 BCD     1      23.200  15.350  -0.860  1.00  0.00            
ATOM    123  H57 BCD     1      21.460  15.080   1.740  1.00  0.00            
ATOM    124  H58 BCD     1      24.010  14.490   1.760  1.00  0.00            
ATOM    125  H59 BCD     1      24.140  16.290   1.470  1.00  0.00            
ATOM    126  H60 BCD     1      23.180  16.620   3.380  1.00  0.00            
ATOM    127  C37 BCD     1      16.680  18.540   3.450  1.00  0.00            
ATOM    128  O31 BCD     1      16.290  17.210   3.860  1.00  0.00            
ATOM    129  C38 BCD     1      16.490  18.640   1.980  1.00  0.00            
ATOM    130  O32 BCD     1      15.110  18.380   1.630  1.00  0.00            
ATOM    131  C39 BCD     1      17.490  17.870   1.080  1.00  0.00            
ATOM    132  O33 BCD     1      17.430  18.270  -0.290  1.00  0.00            
ATOM    133  C40 BCD     1      18.950  18.060   1.580  1.00  0.00            
ATOM    134  C41 BCD     1      18.980  17.910   3.090  1.00  0.00            
ATOM    135  O34 BCD     1      18.070  18.800   3.710  1.00  0.00            
ATOM    136  C42 BCD     1      20.370  18.240   3.560  1.00  0.00            
ATOM    137  O35 BCD     1      20.500  18.020   4.940  1.00  0.00            
ATOM    138  H61 BCD     1      16.070  19.270   4.000  1.00  0.00            
ATOM    139  H62 BCD     1      16.640  19.690   1.720  1.00  0.00            
ATOM    140  H63 BCD     1      15.070  18.400   0.670  1.00  0.00            
ATOM    141  H64 BCD     1      17.310  16.800   1.220  1.00  0.00            
ATOM    142  H65 BCD     1      17.960  17.590  -0.720  1.00  0.00            
ATOM    143  H66 BCD     1      19.370  19.010   1.230  1.00  0.00            
ATOM    144  H67 BCD     1      18.800  16.870   3.400  1.00  0.00            
ATOM    145  H68 BCD     1      21.040  17.530   3.070  1.00  0.00            
ATOM    146  H69 BCD     1      20.590  19.290   3.330  1.00  0.00            
ATOM    147  H70 BCD     1      19.760  18.550   5.280  1.00  0.00            
ATOM    148  O1  GM1     2      19.210  14.010   1.730  1.00  0.00            
ATOM    149  C1  GM1     2      17.970  13.350   2.120  1.00  0.00            
ATOM    150  C2  GM1     2      17.930  13.780   3.620  1.00  0.00            
ATOM    151  C3  GM1     2      19.030  13.140   4.500  1.00  0.00            
ATOM    152  C4  GM1     2      19.040  13.710   5.990  1.00  0.00            
ATOM    153  N1  GM1     2      20.380  13.780   6.680  1.00  0.00            
ATOM    154  C5  GM1     2      20.170  13.880   8.190  1.00  0.00            
ATOM    155  C6  GM1     2      21.470  14.100   8.980  1.00  0.00            
ATOM    156  C7  GM1     2      22.250  15.330   8.460  1.00  0.00            
ATOM    157  C8  GM1     2      22.410  15.200   6.980  1.00  0.00            
ATOM    158  C9  GM1     2      21.120  15.010   6.210  1.00  0.00            
ATOM    159  C10 GM1     2      17.990  11.880   1.890  1.00  0.00            
ATOM    160  C11 GM1     2      16.750  11.160   2.030  1.00  0.00            
ATOM    161  C12 GM1     2      16.750   9.780   1.790  1.00  0.00            
ATOM    162  C13 GM1     2      17.870   9.130   1.270  1.00  0.00            
ATOM    163  C14 GM1     2      19.090   9.800   1.050  1.00  0.00            
ATOM    164  C15 GM1     2      19.130  11.190   1.380  1.00  0.00            
ATOM    165  C16 GM1     2      16.840  13.970   1.300  1.00  0.00            
ATOM    166  C17 GM1     2      17.070  14.180  -0.150  1.00  0.00            
ATOM    167  C18 GM1     2      16.040  14.870  -0.920  1.00  0.00            
ATOM    168  C19 GM1     2      14.840  15.330  -0.270  1.00  0.00            
ATOM    169  C20 GM1     2      14.630  15.120   1.060  1.00  0.00            
ATOM    170  C21 GM1     2      15.640  14.490   1.810  1.00  0.00            
ATOM    171  H1  GM1     2      19.030  14.860   1.300  1.00  0.00            
ATOM    172  H2  GM1     2      16.930  13.550   4.020  1.00  0.00            
ATOM    173  H3  GM1     2      18.020  14.870   3.690  1.00  0.00            
ATOM    174  H4  GM1     2      20.050  13.310   4.160  1.00  0.00            
ATOM    175  H5  GM1     2      18.810  12.060   4.470  1.00  0.00            
ATOM    176  H6  GM1     2      18.300  13.060   6.450  1.00  0.00            
ATOM    177  H7  GM1     2      18.660  14.730   6.100  1.00  0.00            
ATOM    178  H8  GM1     2      20.990  12.970   6.490  1.00  0.00            
ATOM    179  H9  GM1     2      19.790  12.890   8.440  1.00  0.00            
ATOM    180  H10 GM1     2      19.450  14.680   8.390  1.00  0.00            
ATOM    181  H11 GM1     2      22.050  13.180   9.020  1.00  0.00            
ATOM    182  H12 GM1     2      21.110  14.250  10.000  1.00  0.00            
ATOM    183  H13 GM1     2      23.230  15.470   8.940  1.00  0.00            
ATOM    184  H14 GM1     2      21.640  16.200   8.740  1.00  0.00            
ATOM    185  H15 GM1     2      23.090  14.360   6.750  1.00  0.00            
ATOM    186  H16 GM1     2      22.860  16.120   6.590  1.00  0.00            
ATOM    187  H17 GM1     2      20.630  15.980   6.290  1.00  0.00            
ATOM    188  H18 GM1     2      21.260  14.890   5.130  1.00  0.00            
ATOM    189  H19 GM1     2      15.850  11.710   2.290  1.00  0.00            
ATOM    190  H20 GM1     2      15.830   9.240   2.030  1.00  0.00            
ATOM    191  H21 GM1     2      17.860   8.040   1.190  1.00  0.00            
ATOM    192  H22 GM1     2      19.930   9.190   0.750  1.00  0.00            
ATOM    193  H23 GM1     2      19.930  11.820   1.010  1.00  0.00            
ATOM    194  H24 GM1     2      18.010  13.890  -0.600  1.00  0.00            
ATOM    195  H25 GM1     2      16.190  15.060  -1.980  1.00  0.00            
ATOM    196  H26 GM1     2      14.250  16.020  -0.870  1.00  0.00            
ATOM    197  H27 GM1     2      13.850  15.640   1.610  1.00  0.00            
ATOM    198  H28 GM1     2      15.430  14.360   2.860  1.00  0.00            
TER
ENDMDL
MODEL        1
ATOM      1  C1  BCD     1       7.770  13.960  10.990  1.00  0.00            
ATOM      2  O1  BCD     1       8.960  14.720  10.930  1.00  0.00            
ATOM      3  C2  BCD     1       8.200  12.530  10.680  1.00  0.00            
ATOM      4  O2  BCD     1       9.200  12.090  11.530  1.00  0.00            
ATOM      5  C3  BCD     1       8.660  12.240   9.270  1.00  0.00            
ATOM      6  O3  BCD     1       8.780  10.800   8.980  1.00  0.00            
ATOM      7  C4  BCD     1       7.610  12.870   8.320  1.00  0.00            
ATOM      8  C5  BCD     1       7.240  14.350   8.670  1.00  0.00            
ATOM      9  O4  BCD     1       6.820  14.390  10.060  1.00  0.00            
ATOM     10  C6  BCD     1       6.160  14.880   7.740  1.00  0.00            
ATOM     11  O5  BCD     1       5.700  16.200   8.060  1.00  0.00            
ATOM     12  H1  BCD     1       7.380  14.010  12.010  1.00  0.00            
ATOM     13  H2  BCD     1       7.320  11.920  10.910  1.00  0.00            
ATOM     14  H3  BCD     1       9.270  11.180  11.220  1.00  0.00            
ATOM     15  H4  BCD     1       9.560  12.850   9.100  1.00  0.00            
ATOM     16  H5  BCD     1       9.170  10.710   8.110  1.00  0.00            
ATOM     17  H6  BCD     1       6.630  12.370   8.300  1.00  0.00            
ATOM     18  H7  BCD     1       8.150  14.950   8.700  1.00  0.00            
ATOM     19  H8  BCD     1       6.450  14.960   6.680  1.00  0.00            
ATOM     20  H9  BCD     1       5.280  14.230   7.840  1.00  0.00            
ATOM     21  H10 BCD     1       5.270  16.050   8.910  1.00  0.00            
ATOM     22  C7  BCD     1      11.120  17.430  13.160  1.00  0.00            
ATOM     23  O6  BCD     1      11.360  18.090  11.910  1.00  0.00            
ATOM     24  C8  BCD     1      11.730  16.050  13.140  1.00  0.00            
ATOM     25  O7  BCD     1      13.150  16.140  12.900  1.00  0.00            
ATOM     26  C9  BCD     1      11.020  15.130  12.150  1.00  0.00            
ATOM     27  O8  BCD     1      11.470  13.740  12.170  1.00  0.00            
ATOM     28  C10 BCD     1       9.550  15.200  12.160  1.00  0.00            
ATOM     29  C11 BCD     1       9.050  16.600  12.420  1.00  0.00            
ATOM     30  O9  BCD     1       9.720  17.260  13.420  1.00  0.00            
ATOM     31  C12 BCD     1       7.590  16.660  12.840  1.00  0.00            
ATOM     32  O10 BCD     1       7.340  15.840  13.980  1.00  0.00            
ATOM     33  H11 BCD     1      11.580  17.980  13.990  1.00  0.00            
ATOM     34  H12 BCD     1      11.630  15.590  14.130  1.00  0.00            
ATOM     35  H13 BCD     1      13.490  15.240  12.910  1.00  0.00            
ATOM     36  H14 BCD     1      11.280  15.560  11.180  1.00  0.00            
ATOM     37  H15 BCD     1      10.770  13.140  12.430  1.00  0.00            
ATOM     38  H16 BCD     1       9.210  14.580  13.010  1.00  0.00            
ATOM     39  H17 BCD     1       9.100  17.170  11.480  1.00  0.00            
ATOM     40  H18 BCD     1       7.260  17.690  13.000  1.00  0.00            
ATOM     41  H19 BCD     1       7.010  16.300  11.970  1.00  0.00            
ATOM     42  H20 BCD     1       7.890  15.990  14.750  1.00  0.00            
ATOM     43  C13 BCD     1      12.680  21.850  10.740  1.00  0.00            
ATOM     44  O11 BCD     1      12.630  21.470   9.320  1.00  0.00            
ATOM     45  C14 BCD     1      13.650  20.990  11.640  1.00  0.00            
ATOM     46  O12 BCD     1      14.940  20.930  11.170  1.00  0.00            
ATOM     47  C15 BCD     1      13.200  19.510  11.700  1.00  0.00            
ATOM     48  O13 BCD     1      14.090  18.670  12.510  1.00  0.00            
ATOM     49  C16 BCD     1      11.760  19.420  12.130  1.00  0.00            
ATOM     50  C17 BCD     1      10.850  20.370  11.270  1.00  0.00            
ATOM     51  O14 BCD     1      11.430  21.700  11.290  1.00  0.00            
ATOM     52  C18 BCD     1       9.470  20.450  11.930  1.00  0.00            
ATOM     53  O15 BCD     1       8.530  20.980  11.060  1.00  0.00            
ATOM     54  H21 BCD     1      12.780  22.940  10.810  1.00  0.00            
ATOM     55  H22 BCD     1      13.630  21.350  12.670  1.00  0.00            
ATOM     56  H23 BCD     1      15.260  20.070  11.450  1.00  0.00            
ATOM     57  H24 BCD     1      13.120  19.190  10.650  1.00  0.00            
ATOM     58  H25 BCD     1      13.740  17.790  12.370  1.00  0.00            
ATOM     59  H26 BCD     1      11.730  19.780  13.160  1.00  0.00            
ATOM     60  H27 BCD     1      10.810  19.960  10.250  1.00  0.00            
ATOM     61  H28 BCD     1       9.130  19.450  12.220  1.00  0.00            
ATOM     62  H29 BCD     1       9.540  21.040  12.850  1.00  0.00            
ATOM     63  H30 BCD     1       8.580  21.930  11.220  1.00  0.00            
ATOM     64  C19 BCD     1      13.080  22.980   5.600  1.00  0.00            
ATOM     65  O16 BCD     1      12.830  21.640   5.240  1.00  0.00            
ATOM     66  C20 BCD     1      14.370  23.030   6.490  1.00  0.00            
ATOM     67  O17 BCD     1      15.470  22.590   5.680  1.00  0.00            
ATOM     68  C21 BCD     1      14.180  22.100   7.640  1.00  0.00            
ATOM     69  O18 BCD     1      15.300  22.060   8.540  1.00  0.00            
ATOM     70  C22 BCD     1      12.890  22.480   8.410  1.00  0.00            
ATOM     71  C23 BCD     1      11.630  22.690   7.510  1.00  0.00            
ATOM     72  O19 BCD     1      12.030  23.550   6.380  1.00  0.00            
ATOM     73  C24 BCD     1      10.480  23.380   8.250  1.00  0.00            
ATOM     74  O20 BCD     1       9.310  23.370   7.430  1.00  0.00            
ATOM     75  H31 BCD     1      13.260  23.570   4.690  1.00  0.00            
ATOM     76  H32 BCD     1      14.440  24.070   6.850  1.00  0.00            
ATOM     77  H33 BCD     1      16.150  22.420   6.340  1.00  0.00            
ATOM     78  H34 BCD     1      14.170  21.090   7.210  1.00  0.00            
ATOM     79  H35 BCD     1      15.050  21.610   9.340  1.00  0.00            
ATOM     80  H36 BCD     1      13.060  23.380   9.010  1.00  0.00            
ATOM     81  H37 BCD     1      11.320  21.710   7.130  1.00  0.00            
ATOM     82  H38 BCD     1      10.300  22.710   9.110  1.00  0.00            
ATOM     83  H39 BCD     1      10.660  24.430   8.540  1.00  0.00            
ATOM     84  H40 BCD     1       8.510  23.560   7.920  1.00  0.00            
ATOM     85  C25 BCD     1      11.740  19.490   1.790  1.00  0.00            
ATOM     86  O21 BCD     1      11.480  18.300   2.570  1.00  0.00            
ATOM     87  C26 BCD     1      13.210  19.990   1.920  1.00  0.00            
ATOM     88  O22 BCD     1      14.100  18.960   1.570  1.00  0.00            
ATOM     89  C27 BCD     1      13.520  20.370   3.340  1.00  0.00            
ATOM     90  O23 BCD     1      14.870  20.930   3.600  1.00  0.00            
ATOM     91  C28 BCD     1      12.480  21.360   3.830  1.00  0.00            
ATOM     92  C29 BCD     1      11.020  20.940   3.630  1.00  0.00            
ATOM     93  O24 BCD     1      10.810  20.500   2.310  1.00  0.00            
ATOM     94  C30 BCD     1      10.000  22.090   3.850  1.00  0.00            
ATOM     95  O25 BCD     1       8.660  21.650   3.580  1.00  0.00            
ATOM     96  H41 BCD     1      11.420  19.360   0.750  1.00  0.00            
ATOM     97  H42 BCD     1      13.280  20.850   1.250  1.00  0.00            
ATOM     98  H43 BCD     1      14.930  19.330   1.260  1.00  0.00            
ATOM     99  H44 BCD     1      13.270  19.450   3.890  1.00  0.00            
ATOM    100  H45 BCD     1      14.990  21.210   4.510  1.00  0.00            
ATOM    101  H46 BCD     1      12.660  22.320   3.340  1.00  0.00            
ATOM    102  H47 BCD     1      10.720  20.170   4.360  1.00  0.00            
ATOM    103  H48 BCD     1      10.180  22.400   4.890  1.00  0.00            
ATOM    104  H49 BCD     1      10.260  22.980   3.250  1.00  0.00            
ATOM    105  H50 BCD     1       8.060  22.390   3.610  1.00  0.00            
ATOM    106  C31 BCD     1      10.460  14.290   1.900  1.00  0.00            
ATOM    107  O26 BCD     1       9.820  14.290   3.170  1.00  0.00            
ATOM    108  C32 BCD     1      11.980  14.610   2.040  1.00  0.00            
ATOM    109  O27 BCD     1      12.560  13.550   2.850  1.00  0.00            
ATOM    110  C33 BCD     1      12.090  16.000   2.740  1.00  0.00            
ATOM    111  C34 BCD     1      11.360  17.070   1.890  1.00  0.00            
ATOM    112  C35 BCD     1       9.900  16.710   1.730  1.00  0.00            
ATOM    113  O28 BCD     1       9.920  15.360   1.180  1.00  0.00            
ATOM    114  C36 BCD     1       9.120  17.700   0.780  1.00  0.00            
ATOM    115  O29 BCD     1       9.820  17.550  -0.470  1.00  0.00            
ATOM    116  O30 BCD     1      13.530  16.370   2.850  1.00  0.00            
ATOM    117  H51 BCD     1      10.260  13.360   1.350  1.00  0.00            
ATOM    118  H52 BCD     1      12.520  14.700   1.090  1.00  0.00            
ATOM    119  H53 BCD     1      13.500  13.770   2.850  1.00  0.00            
ATOM    120  H54 BCD     1      11.630  16.070   3.730  1.00  0.00            
ATOM    121  H55 BCD     1      13.590  17.310   2.700  1.00  0.00            
ATOM    122  H56 BCD     1      11.800  17.170   0.890  1.00  0.00            
ATOM    123  H57 BCD     1       9.370  16.700   2.690  1.00  0.00            
ATOM    124  H58 BCD     1       8.050  17.480   0.720  1.00  0.00            
ATOM    125  H59 BCD     1       9.180  18.710   1.190  1.00  0.00            
ATOM    126  H60 BCD     1       9.520  16.660  -0.680  1.00  0.00            
ATOM    127  C37 BCD     1       7.610  12.050   6.000  1.00  0.00            
ATOM    128  O31 BCD     1       8.190  12.910   7.000  1.00  0.00            
ATOM    129  C38 BCD     1       8.710  11.400   5.310  1.00  0.00            
ATOM    130  O32 BCD     1       9.460  10.630   6.240  1.00  0.00            
ATOM    131  C39 BCD     1       9.700  12.390   4.600  1.00  0.00            
ATOM    132  O33 BCD     1      10.730  11.730   3.890  1.00  0.00            
ATOM    133  C40 BCD     1       8.930  13.260   3.610  1.00  0.00            
ATOM    134  C41 BCD     1       7.750  13.900   4.360  1.00  0.00            
ATOM    135  O34 BCD     1       6.970  12.920   5.050  1.00  0.00            
ATOM    136  C42 BCD     1       6.880  14.680   3.400  1.00  0.00            
ATOM    137  O35 BCD     1       5.980  15.400   4.240  1.00  0.00            
ATOM    138  H61 BCD     1       6.860  11.340   6.370  1.00  0.00            
ATOM    139  H62 BCD     1       8.340  10.750   4.510  1.00  0.00            
ATOM    140  H63 BCD     1      10.050  10.130   5.670  1.00  0.00            
ATOM    141  H64 BCD     1      10.060  13.070   5.380  1.00  0.00            
ATOM    142  H65 BCD     1      11.200  12.500   3.550  1.00  0.00            
ATOM    143  H66 BCD     1       8.660  12.590   2.790  1.00  0.00            
ATOM    144  H67 BCD     1       8.310  14.570   5.040  1.00  0.00            
ATOM    145  H68 BCD     1       7.440  15.380   2.760  1.00  0.00            
ATOM    146  H69 BCD     1       6.400  14.080   2.620  1.00  0.00            
ATOM    147  H70 BCD     1       5.260  14.800   4.450  1.00  0.00            
ATOM    148  O1  GM1     2      11.500  16.890   6.190  1.00  0.00            
ATOM    149  C1  GM1     2      11.860  16.390   7.430  1.00  0.00            
ATOM    150  C2  GM1     2      10.620  16.700   8.320  1.00  0.00            
ATOM    151  C3  GM1     2       9.940  18.100   8.030  1.00  0.00            
ATOM    152  C4  GM1     2       8.700  18.350   8.860  1.00  0.00            
ATOM    153  N1  GM1     2       7.560  19.160   8.220  1.00  0.00            
ATOM    154  C5  GM1     2       7.920  20.600   7.860  1.00  0.00            
ATOM    155  C6  GM1     2       6.700  21.270   7.250  1.00  0.00            
ATOM    156  C7  GM1     2       5.390  21.230   8.150  1.00  0.00            
ATOM    157  C8  GM1     2       5.210  19.880   8.660  1.00  0.00            
ATOM    158  C9  GM1     2       6.420  19.200   9.230  1.00  0.00            
ATOM    159  C10 GM1     2      13.190  17.040   7.950  1.00  0.00            
ATOM    160  C11 GM1     2      13.960  17.840   7.070  1.00  0.00            
ATOM    161  C12 GM1     2      15.230  18.310   7.530  1.00  0.00            
ATOM    162  C13 GM1     2      15.570  18.050   8.830  1.00  0.00            
ATOM    163  C14 GM1     2      14.860  17.150   9.640  1.00  0.00            
ATOM    164  C15 GM1     2      13.630  16.700   9.190  1.00  0.00            
ATOM    165  C16 GM1     2      12.180  14.890   7.360  1.00  0.00            
ATOM    166  C17 GM1     2      13.000  14.480   6.280  1.00  0.00            
ATOM    167  C18 GM1     2      13.560  13.220   6.210  1.00  0.00            
ATOM    168  C19 GM1     2      13.210  12.260   7.150  1.00  0.00            
ATOM    169  C20 GM1     2      12.210  12.610   8.130  1.00  0.00            
ATOM    170  C21 GM1     2      11.740  13.950   8.250  1.00  0.00            
ATOM    171  H1  GM1     2      12.160  16.560   5.570  1.00  0.00            
ATOM    172  H2  GM1     2      10.790  16.650   9.400  1.00  0.00            
ATOM    173  H3  GM1     2       9.830  16.010   7.990  1.00  0.00            
ATOM    174  H4  GM1     2       9.690  18.140   6.960  1.00  0.00            
ATOM    175  H5  GM1     2      10.670  18.890   8.270  1.00  0.00            
ATOM    176  H6  GM1     2       8.910  18.880   9.790  1.00  0.00            
ATOM    177  H7  GM1     2       8.350  17.330   9.060  1.00  0.00            
ATOM    178  H8  GM1     2       7.250  18.630   7.390  1.00  0.00            
ATOM    179  H9  GM1     2       8.720  20.590   7.120  1.00  0.00            
ATOM    180  H10 GM1     2       8.150  21.100   8.800  1.00  0.00            
ATOM    181  H11 GM1     2       6.420  20.710   6.340  1.00  0.00            
ATOM    182  H12 GM1     2       6.910  22.310   6.960  1.00  0.00            
ATOM    183  H13 GM1     2       4.440  21.480   7.670  1.00  0.00            
ATOM    184  H14 GM1     2       5.530  21.890   9.010  1.00  0.00            
ATOM    185  H15 GM1     2       4.890  19.260   7.820  1.00  0.00            
ATOM    186  H16 GM1     2       4.400  19.930   9.400  1.00  0.00            
ATOM    187  H17 GM1     2       6.750  19.760  10.110  1.00  0.00            
ATOM    188  H18 GM1     2       6.160  18.170   9.470  1.00  0.00            
ATOM    189  H19 GM1     2      13.610  18.020   6.060  1.00  0.00            
ATOM    190  H20 GM1     2      15.950  18.750   6.850  1.00  0.00            
ATOM    191  H21 GM1     2      16.510  18.450   9.220  1.00  0.00            
ATOM    192  H22 GM1     2      15.230  16.940  10.640  1.00  0.00            
ATOM    193  H23 GM1     2      13.130  16.040   9.890  1.00  0.00            
ATOM    194  H24 GM1     2      13.290  15.230   5.550  1.00  0.00            
ATOM    195  H25 GM1     2      14.190  13.010   5.350  1.00  0.00            
ATOM    196  H26 GM1     2      13.490  11.230   7.000  1.00  0.00            
ATOM    197  H27 GM1     2      11.890  11.840   8.820  1.00  0.00            
ATOM    198  H28 GM1     2      11.110  14.250   9.080  1.00  0.00            
TER
ENDMDL
MODEL        1
ATOM      1  C1  BCD     1      28.820  22.870  20.640  1.00  0.00            
ATOM      2  O1  BCD     1      28.870  21.400  20.880  1.00  0.00            
ATOM      3  C2  BCD     1      28.600  23.140  19.110  1.00  0.00            
ATOM      4  O2  BCD     1      27.390  22.540  18.700  1.00  0.00            
ATOM      5  C3  BCD     1      29.790  22.710  18.290  1.00  0.00            
ATOM      6  O3  BCD     1      29.600  23.020  16.870  1.00  0.00            
ATOM      7  C4  BCD     1      31.020  23.400  18.930  1.00  0.00            
ATOM      8  C5  BCD     1      31.200  23.070  20.370  1.00  0.00            
ATOM      9  O4  BCD     1      30.000  23.490  21.040  1.00  0.00            
ATOM     10  C6  BCD     1      32.310  23.790  21.080  1.00  0.00            
ATOM     11  O5  BCD     1      32.490  23.240  22.410  1.00  0.00            
ATOM     12  H1  BCD     1      28.070  23.410  21.220  1.00  0.00            
ATOM     13  H2  BCD     1      28.500  24.220  18.960  1.00  0.00            
ATOM     14  H3  BCD     1      27.260  21.770  19.260  1.00  0.00            
ATOM     15  H4  BCD     1      29.840  21.620  18.380  1.00  0.00            
ATOM     16  H5  BCD     1      29.120  22.330  16.410  1.00  0.00            
ATOM     17  H6  BCD     1      30.890  24.470  18.750  1.00  0.00            
ATOM     18  H7  BCD     1      31.280  21.970  20.420  1.00  0.00            
ATOM     19  H8  BCD     1      33.270  23.700  20.560  1.00  0.00            
ATOM     20  H9  BCD     1      32.050  24.860  21.080  1.00  0.00            
ATOM     21  H10 BCD     1      33.360  22.830  22.360  1.00  0.00            
ATOM     22  C7  BCD     1      27.080  18.500  23.150  1.00  0.00            
ATOM     23  O6  BCD     1      27.750  17.450  22.490  1.00  0.00            
ATOM     24  C8  BCD     1      26.100  19.290  22.260  1.00  0.00            
ATOM     25  O7  BCD     1      25.100  18.430  21.770  1.00  0.00            
ATOM     26  C9  BCD     1      26.930  20.020  21.210  1.00  0.00            
ATOM     27  O8  BCD     1      26.160  20.750  20.270  1.00  0.00            
ATOM     28  C10 BCD     1      27.920  20.950  21.860  1.00  0.00            
ATOM     29  C11 BCD     1      28.730  20.070  22.850  1.00  0.00            
ATOM     30  O9  BCD     1      27.870  19.410  23.780  1.00  0.00            
ATOM     31  C12 BCD     1      29.760  20.930  23.680  1.00  0.00            
ATOM     32  O10 BCD     1      30.760  20.100  24.290  1.00  0.00            
ATOM     33  H11 BCD     1      26.510  18.110  24.000  1.00  0.00            
ATOM     34  H12 BCD     1      25.540  19.950  22.940  1.00  0.00            
ATOM     35  H13 BCD     1      24.660  18.840  21.020  1.00  0.00            
ATOM     36  H14 BCD     1      27.540  19.270  20.690  1.00  0.00            
ATOM     37  H15 BCD     1      25.570  20.140  19.820  1.00  0.00            
ATOM     38  H16 BCD     1      27.510  21.830  22.370  1.00  0.00            
ATOM     39  H17 BCD     1      29.220  19.310  22.230  1.00  0.00            
ATOM     40  H18 BCD     1      30.320  21.560  22.970  1.00  0.00            
ATOM     41  H19 BCD     1      29.290  21.580  24.440  1.00  0.00            
ATOM     42  H20 BCD     1      30.910  20.460  25.170  1.00  0.00            
ATOM     43  C13 BCD     1      28.600  13.580  22.180  1.00  0.00            
ATOM     44  O11 BCD     1      29.130  13.950  20.860  1.00  0.00            
ATOM     45  C14 BCD     1      27.050  13.880  22.170  1.00  0.00            
ATOM     46  O12 BCD     1      26.500  13.260  21.040  1.00  0.00            
ATOM     47  C15 BCD     1      26.930  15.380  22.070  1.00  0.00            
ATOM     48  O13 BCD     1      25.530  15.910  22.160  1.00  0.00            
ATOM     49  C16 BCD     1      27.690  16.180  23.060  1.00  0.00            
ATOM     50  C17 BCD     1      29.140  15.660  23.180  1.00  0.00            
ATOM     51  O14 BCD     1      29.190  14.250  23.310  1.00  0.00            
ATOM     52  C18 BCD     1      29.890  16.390  24.280  1.00  0.00            
ATOM     53  O15 BCD     1      29.430  15.940  25.600  1.00  0.00            
ATOM     54  H21 BCD     1      28.750  12.500  22.300  1.00  0.00            
ATOM     55  H22 BCD     1      26.610  13.610  23.140  1.00  0.00            
ATOM     56  H23 BCD     1      25.580  13.520  21.120  1.00  0.00            
ATOM     57  H24 BCD     1      27.350  15.600  21.080  1.00  0.00            
ATOM     58  H25 BCD     1      25.530  16.850  21.970  1.00  0.00            
ATOM     59  H26 BCD     1      27.200  16.170  24.040  1.00  0.00            
ATOM     60  H27 BCD     1      29.740  15.860  22.290  1.00  0.00            
ATOM     61  H28 BCD     1      30.970  16.190  24.250  1.00  0.00            
ATOM     62  H29 BCD     1      29.860  17.490  24.200  1.00  0.00            
ATOM     63  H30 BCD     1      29.640  16.590  26.280  1.00  0.00            
ATOM     64  C19 BCD     1      31.800  12.540  18.050  1.00  0.00            
ATOM     65  O16 BCD     1      31.890  13.770  17.430  1.00  0.00            
ATOM     66  C20 BCD     1      30.370  11.950  18.080  1.00  0.00            
ATOM     67  O17 BCD     1      29.900  11.750  16.760  1.00  0.00            
ATOM     68  C21 BCD     1      29.360  12.840  18.840  1.00  0.00            
ATOM     69  O18 BCD     1      28.050  12.140  18.890  1.00  0.00            
ATOM     70  C22 BCD     1      29.980  13.040  20.200  1.00  0.00            
ATOM     71  C23 BCD     1      31.470  13.450  20.220  1.00  0.00            
ATOM     72  O19 BCD     1      32.320  12.660  19.330  1.00  0.00            
ATOM     73  C24 BCD     1      32.030  13.330  21.650  1.00  0.00            
ATOM     74  O20 BCD     1      32.000  12.030  22.270  1.00  0.00            
ATOM     75  H31 BCD     1      32.460  11.820  17.560  1.00  0.00            
ATOM     76  H32 BCD     1      30.380  10.970  18.580  1.00  0.00            
ATOM     77  H33 BCD     1      28.960  11.690  16.590  1.00  0.00            
ATOM     78  H34 BCD     1      29.340  13.760  18.240  1.00  0.00            
ATOM     79  H35 BCD     1      27.370  12.500  19.460  1.00  0.00            
ATOM     80  H36 BCD     1      30.020  12.110  20.770  1.00  0.00            
ATOM     81  H37 BCD     1      31.560  14.490  19.880  1.00  0.00            
ATOM     82  H38 BCD     1      33.040  13.780  21.660  1.00  0.00            
ATOM     83  H39 BCD     1      31.320  13.910  22.250  1.00  0.00            
ATOM     84  H40 BCD     1      31.650  12.110  23.160  1.00  0.00            
ATOM     85  C25 BCD     1      33.850  15.320  14.130  1.00  0.00            
ATOM     86  O21 BCD     1      33.870  16.670  14.700  1.00  0.00            
ATOM     87  C26 BCD     1      32.420  14.800  13.900  1.00  0.00            
ATOM     88  O22 BCD     1      31.690  15.590  13.010  1.00  0.00            
ATOM     89  C27 BCD     1      31.720  14.630  15.220  1.00  0.00            
ATOM     90  O23 BCD     1      30.410  14.040  15.120  1.00  0.00            
ATOM     91  C28 BCD     1      32.500  13.780  16.140  1.00  0.00            
ATOM     92  C29 BCD     1      33.900  14.250  16.340  1.00  0.00            
ATOM     93  O24 BCD     1      34.530  14.470  15.020  1.00  0.00            
ATOM     94  C30 BCD     1      34.860  13.300  17.120  1.00  0.00            
ATOM     95  O25 BCD     1      34.840  11.990  16.530  1.00  0.00            
ATOM     96  H41 BCD     1      34.380  15.390  13.170  1.00  0.00            
ATOM     97  H42 BCD     1      32.570  13.860  13.360  1.00  0.00            
ATOM     98  H43 BCD     1      30.810  15.220  13.030  1.00  0.00            
ATOM     99  H44 BCD     1      31.660  15.630  15.650  1.00  0.00            
ATOM    100  H45 BCD     1      30.180  13.650  15.970  1.00  0.00            
ATOM    101  H46 BCD     1      32.530  12.750  15.770  1.00  0.00            
ATOM    102  H47 BCD     1      33.900  15.260  16.770  1.00  0.00            
ATOM    103  H48 BCD     1      35.900  13.640  17.000  1.00  0.00            
ATOM    104  H49 BCD     1      34.600  13.140  18.180  1.00  0.00            
ATOM    105  H50 BCD     1      35.510  11.920  15.840  1.00  0.00            
ATOM    106  C31 BCD     1      35.000  20.470  14.090  1.00  0.00            
ATOM    107  O26 BCD     1      34.130  20.850  15.130  1.00  0.00            
ATOM    108  C32 BCD     1      34.270  19.910  12.950  1.00  0.00            
ATOM    109  O27 BCD     1      33.350  20.900  12.390  1.00  0.00            
ATOM    110  C33 BCD     1      33.600  18.600  13.340  1.00  0.00            
ATOM    111  C34 BCD     1      34.640  17.660  14.000  1.00  0.00            
ATOM    112  C35 BCD     1      35.580  18.330  15.020  1.00  0.00            
ATOM    113  O28 BCD     1      36.010  19.590  14.540  1.00  0.00            
ATOM    114  C36 BCD     1      36.730  17.480  15.360  1.00  0.00            
ATOM    115  O29 BCD     1      37.670  17.490  14.330  1.00  0.00            
ATOM    116  O30 BCD     1      32.860  18.050  12.180  1.00  0.00            
ATOM    117  H51 BCD     1      35.520  21.330  13.660  1.00  0.00            
ATOM    118  H52 BCD     1      34.990  19.550  12.200  1.00  0.00            
ATOM    119  H53 BCD     1      32.940  20.400  11.680  1.00  0.00            
ATOM    120  H54 BCD     1      32.900  18.920  14.120  1.00  0.00            
ATOM    121  H55 BCD     1      32.690  17.120  12.380  1.00  0.00            
ATOM    122  H56 BCD     1      35.350  17.220  13.290  1.00  0.00            
ATOM    123  H57 BCD     1      35.040  18.480  15.960  1.00  0.00            
ATOM    124  H58 BCD     1      37.180  17.720  16.330  1.00  0.00            
ATOM    125  H59 BCD     1      36.450  16.420  15.380  1.00  0.00            
ATOM    126  H60 BCD     1      37.800  18.420  14.120  1.00  0.00            
ATOM    127  C37 BCD     1      33.130  23.910  17.770  1.00  0.00            
ATOM    128  O31 BCD     1      32.190  22.960  18.270  1.00  0.00            
ATOM    129  C38 BCD     1      32.800  24.030  16.240  1.00  0.00            
ATOM    130  O32 BCD     1      31.490  24.640  16.110  1.00  0.00            
ATOM    131  C39 BCD     1      32.890  22.750  15.480  1.00  0.00            
ATOM    132  O33 BCD     1      32.460  22.870  14.100  1.00  0.00            
ATOM    133  C40 BCD     1      34.250  22.190  15.640  1.00  0.00            
ATOM    134  C41 BCD     1      34.760  22.160  17.070  1.00  0.00            
ATOM    135  O34 BCD     1      34.470  23.330  17.870  1.00  0.00            
ATOM    136  C42 BCD     1      36.300  22.050  17.090  1.00  0.00            
ATOM    137  O35 BCD     1      36.870  23.080  16.290  1.00  0.00            
ATOM    138  H61 BCD     1      33.140  24.830  18.350  1.00  0.00            
ATOM    139  H62 BCD     1      33.550  24.680  15.750  1.00  0.00            
ATOM    140  H63 BCD     1      30.910  23.950  16.440  1.00  0.00            
ATOM    141  H64 BCD     1      32.190  22.070  15.980  1.00  0.00            
ATOM    142  H65 BCD     1      32.650  22.110  13.540  1.00  0.00            
ATOM    143  H66 BCD     1      34.870  22.750  14.930  1.00  0.00            
ATOM    144  H67 BCD     1      34.380  21.310  17.650  1.00  0.00            
ATOM    145  H68 BCD     1      36.730  22.060  18.110  1.00  0.00            
ATOM    146  H69 BCD     1      36.630  21.100  16.660  1.00  0.00            
ATOM    147  H70 BCD     1      36.440  23.880  16.620  1.00  0.00            
ATOM    148  O1  GM1     2      29.190  20.140  16.200  1.00  0.00            
ATOM    149  C1  GM1     2      29.400  18.750  15.870  1.00  0.00            
ATOM    150  C2  GM1     2      30.920  18.560  16.090  1.00  0.00            
ATOM    151  C3  GM1     2      31.340  18.390  17.580  1.00  0.00            
ATOM    152  C4  GM1     2      32.860  18.680  17.810  1.00  0.00            
ATOM    153  N1  GM1     2      33.300  18.790  19.200  1.00  0.00            
ATOM    154  C5  GM1     2      33.230  17.460  19.830  1.00  0.00            
ATOM    155  C6  GM1     2      33.620  17.400  21.330  1.00  0.00            
ATOM    156  C7  GM1     2      32.770  18.340  22.180  1.00  0.00            
ATOM    157  C8  GM1     2      32.880  19.780  21.550  1.00  0.00            
ATOM    158  C9  GM1     2      32.570  19.780  20.020  1.00  0.00            
ATOM    159  C10 GM1     2      28.980  18.530  14.420  1.00  0.00            
ATOM    160  C11 GM1     2      27.620  18.560  14.020  1.00  0.00            
ATOM    161  C12 GM1     2      27.220  18.520  12.650  1.00  0.00            
ATOM    162  C13 GM1     2      28.200  18.400  11.650  1.00  0.00            
ATOM    163  C14 GM1     2      29.540  18.400  11.960  1.00  0.00            
ATOM    164  C15 GM1     2      29.950  18.460  13.340  1.00  0.00            
ATOM    165  C16 GM1     2      28.610  17.780  16.740  1.00  0.00            
ATOM    166  C17 GM1     2      27.940  18.260  17.900  1.00  0.00            
ATOM    167  C18 GM1     2      27.190  17.330  18.610  1.00  0.00            
ATOM    168  C19 GM1     2      27.190  15.950  18.310  1.00  0.00            
ATOM    169  C20 GM1     2      27.840  15.440  17.160  1.00  0.00            
ATOM    170  C21 GM1     2      28.590  16.390  16.380  1.00  0.00            
ATOM    171  H1  GM1     2      29.150  20.520  15.300  1.00  0.00            
ATOM    172  H2  GM1     2      31.430  19.410  15.620  1.00  0.00            
ATOM    173  H3  GM1     2      31.320  17.630  15.670  1.00  0.00            
ATOM    174  H4  GM1     2      30.990  17.380  17.850  1.00  0.00            
ATOM    175  H5  GM1     2      30.790  19.130  18.160  1.00  0.00            
ATOM    176  H6  GM1     2      33.130  19.560  17.230  1.00  0.00            
ATOM    177  H7  GM1     2      33.440  17.840  17.420  1.00  0.00            
ATOM    178  H8  GM1     2      34.300  19.030  19.140  1.00  0.00            
ATOM    179  H9  GM1     2      33.990  16.940  19.240  1.00  0.00            
ATOM    180  H10 GM1     2      32.240  17.000  19.780  1.00  0.00            
ATOM    181  H11 GM1     2      34.650  17.760  21.490  1.00  0.00            
ATOM    182  H12 GM1     2      33.560  16.360  21.680  1.00  0.00            
ATOM    183  H13 GM1     2      33.100  18.370  23.230  1.00  0.00            
ATOM    184  H14 GM1     2      31.720  18.030  22.140  1.00  0.00            
ATOM    185  H15 GM1     2      33.880  20.240  21.640  1.00  0.00            
ATOM    186  H16 GM1     2      32.200  20.520  21.990  1.00  0.00            
ATOM    187  H17 GM1     2      31.510  19.630  19.810  1.00  0.00            
ATOM    188  H18 GM1     2      32.880  20.740  19.610  1.00  0.00            
ATOM    189  H19 GM1     2      26.890  18.690  14.820  1.00  0.00            
ATOM    190  H20 GM1     2      26.170  18.520  12.360  1.00  0.00            
ATOM    191  H21 GM1     2      27.890  18.210  10.620  1.00  0.00            
ATOM    192  H22 GM1     2      30.280  18.310  11.170  1.00  0.00            
ATOM    193  H23 GM1     2      30.970  18.700  13.630  1.00  0.00            
ATOM    194  H24 GM1     2      27.970  19.300  18.190  1.00  0.00            
ATOM    195  H25 GM1     2      26.710  17.720  19.500  1.00  0.00            
ATOM    196  H26 GM1     2      26.620  15.210  18.870  1.00  0.00            
ATOM    197  H27 GM1     2      27.720  14.390  16.880  1.00  0.00            
ATOM    198  H28 GM1     2      29.050  15.940  15.500  1.00  0.00            
TER
ENDMDL
MODEL        1
ATOM      1  C1  BCD     1       9.290  11.680  15.710  1.00  0.00            
ATOM      2  O1  BCD     1       9.590  10.280  15.460  1.00  0.00            
ATOM      3  C2  BCD     1      10.180  12.190  16.830  1.00  0.00            
ATOM      4  O2  BCD     1      11.590  11.950  16.530  1.00  0.00            
ATOM      5  C3  BCD     1       9.770  11.600  18.170  1.00  0.00            
ATOM      6  O3  BCD     1      10.410  12.260  19.290  1.00  0.00            
ATOM      7  C4  BCD     1       8.260  11.600  18.330  1.00  0.00            
ATOM      8  C5  BCD     1       7.530  11.080  17.140  1.00  0.00            
ATOM      9  O4  BCD     1       7.900  11.870  16.040  1.00  0.00            
ATOM     10  C6  BCD     1       6.010  11.230  17.340  1.00  0.00            
ATOM     11  O5  BCD     1       5.440  10.830  16.060  1.00  0.00            
ATOM     12  H1  BCD     1       9.330  12.360  14.850  1.00  0.00            
ATOM     13  H2  BCD     1      10.080  13.280  16.910  1.00  0.00            
ATOM     14  H3  BCD     1      12.080  12.560  17.070  1.00  0.00            
ATOM     15  H4  BCD     1      10.060  10.540  18.120  1.00  0.00            
ATOM     16  H5  BCD     1      10.260  11.650  20.020  1.00  0.00            
ATOM     17  H6  BCD     1       7.880  12.620  18.510  1.00  0.00            
ATOM     18  H7  BCD     1       7.800  10.020  17.030  1.00  0.00            
ATOM     19  H8  BCD     1       5.550  10.620  18.130  1.00  0.00            
ATOM     20  H9  BCD     1       5.740  12.270  17.600  1.00  0.00            
ATOM     21  H10 BCD     1       6.100  11.130  15.430  1.00  0.00            
ATOM     22  C7  BCD     1      10.960   7.600  12.650  1.00  0.00            
ATOM     23  O6  BCD     1      11.030   6.730  13.750  1.00  0.00            
ATOM     24  C8  BCD     1      11.960   8.680  12.980  1.00  0.00            
ATOM     25  O7  BCD     1      13.270   8.120  13.180  1.00  0.00            
ATOM     26  C9  BCD     1      11.510   9.460  14.240  1.00  0.00            
ATOM     27  O8  BCD     1      12.310  10.540  14.480  1.00  0.00            
ATOM     28  C10 BCD     1      10.020   9.970  14.150  1.00  0.00            
ATOM     29  C11 BCD     1       9.160   8.830  13.680  1.00  0.00            
ATOM     30  O9  BCD     1       9.700   8.160  12.560  1.00  0.00            
ATOM     31  C12 BCD     1       7.770   9.300  13.300  1.00  0.00            
ATOM     32  O10 BCD     1       6.910   8.160  13.120  1.00  0.00            
ATOM     33  H11 BCD     1      11.190   7.080  11.720  1.00  0.00            
ATOM     34  H12 BCD     1      11.990   9.410  12.160  1.00  0.00            
ATOM     35  H13 BCD     1      13.860   8.820  12.900  1.00  0.00            
ATOM     36  H14 BCD     1      11.410   8.750  15.070  1.00  0.00            
ATOM     37  H15 BCD     1      12.110  10.950  15.320  1.00  0.00            
ATOM     38  H16 BCD     1       9.890  10.830  13.470  1.00  0.00            
ATOM     39  H17 BCD     1       9.070   8.070  14.470  1.00  0.00            
ATOM     40  H18 BCD     1       7.410   9.940  14.110  1.00  0.00            
ATOM     41  H19 BCD     1       7.780   9.870  12.360  1.00  0.00            
ATOM     42  H20 BCD     1       6.010   8.490  13.040  1.00  0.00            
ATOM     43  C13 BCD     1      11.920   3.030  14.990  1.00  0.00            
ATOM     44  O11 BCD     1      10.760   3.010  15.870  1.00  0.00            
ATOM     45  C14 BCD     1      12.940   4.050  15.420  1.00  0.00            
ATOM     46  O12 BCD     1      13.280   3.780  16.820  1.00  0.00            
ATOM     47  C15 BCD     1      12.320   5.430  15.120  1.00  0.00            
ATOM     48  O13 BCD     1      13.420   6.370  15.320  1.00  0.00            
ATOM     49  C16 BCD     1      11.800   5.590  13.720  1.00  0.00            
ATOM     50  C17 BCD     1      10.890   4.430  13.370  1.00  0.00            
ATOM     51  O14 BCD     1      11.630   3.260  13.630  1.00  0.00            
ATOM     52  C18 BCD     1      10.540   4.350  11.890  1.00  0.00            
ATOM     53  O15 BCD     1      11.720   4.060  11.050  1.00  0.00            
ATOM     54  H21 BCD     1      12.470   2.090  15.070  1.00  0.00            
ATOM     55  H22 BCD     1      13.750   3.870  14.710  1.00  0.00            
ATOM     56  H23 BCD     1      13.920   4.480  17.010  1.00  0.00            
ATOM     57  H24 BCD     1      11.480   5.670  15.780  1.00  0.00            
ATOM     58  H25 BCD     1      13.230   7.140  14.770  1.00  0.00            
ATOM     59  H26 BCD     1      12.580   5.760  12.970  1.00  0.00            
ATOM     60  H27 BCD     1       9.990   4.440  13.980  1.00  0.00            
ATOM     61  H28 BCD     1       9.810   3.530  11.800  1.00  0.00            
ATOM     62  H29 BCD     1      10.100   5.250  11.450  1.00  0.00            
ATOM     63  H30 BCD     1      11.560   4.550  10.240  1.00  0.00            
ATOM     64  C19 BCD     1       8.580   0.540  18.290  1.00  0.00            
ATOM     65  O16 BCD     1       8.060   1.760  18.880  1.00  0.00            
ATOM     66  C20 BCD     1      10.120   0.490  18.420  1.00  0.00            
ATOM     67  O17 BCD     1      10.390   0.370  19.800  1.00  0.00            
ATOM     68  C21 BCD     1      10.760   1.660  17.790  1.00  0.00            
ATOM     69  O18 BCD     1      12.220   1.520  17.880  1.00  0.00            
ATOM     70  C22 BCD     1      10.430   1.730  16.300  1.00  0.00            
ATOM     71  C23 BCD     1       8.910   1.610  16.160  1.00  0.00            
ATOM     72  O19 BCD     1       8.310   0.480  16.880  1.00  0.00            
ATOM     73  C24 BCD     1       8.500   1.370  14.710  1.00  0.00            
ATOM     74  O20 BCD     1       7.110   1.580  14.570  1.00  0.00            
ATOM     75  H31 BCD     1       8.260  -0.270  18.940  1.00  0.00            
ATOM     76  H32 BCD     1      10.490  -0.360  17.830  1.00  0.00            
ATOM     77  H33 BCD     1      11.260   0.730  19.980  1.00  0.00            
ATOM     78  H34 BCD     1      10.500   2.660  18.160  1.00  0.00            
ATOM     79  H35 BCD     1      12.610   2.380  17.720  1.00  0.00            
ATOM     80  H36 BCD     1      10.880   0.860  15.800  1.00  0.00            
ATOM     81  H37 BCD     1       8.570   2.580  16.550  1.00  0.00            
ATOM     82  H38 BCD     1       9.080   2.040  14.060  1.00  0.00            
ATOM     83  H39 BCD     1       8.910   0.370  14.570  1.00  0.00            
ATOM     84  H40 BCD     1       6.630   0.980  15.140  1.00  0.00            
ATOM     85  C25 BCD     1       4.990   2.890  21.210  1.00  0.00            
ATOM     86  O21 BCD     1       5.460   4.280  21.200  1.00  0.00            
ATOM     87  C26 BCD     1       5.930   1.970  21.920  1.00  0.00            
ATOM     88  O22 BCD     1       6.150   2.420  23.300  1.00  0.00            
ATOM     89  C27 BCD     1       7.170   1.870  21.070  1.00  0.00            
ATOM     90  O23 BCD     1       8.120   0.970  21.630  1.00  0.00            
ATOM     91  C28 BCD     1       6.900   1.530  19.650  1.00  0.00            
ATOM     92  C29 BCD     1       5.800   2.390  19.060  1.00  0.00            
ATOM     93  O24 BCD     1       4.660   2.500  19.900  1.00  0.00            
ATOM     94  C30 BCD     1       5.340   1.970  17.730  1.00  0.00            
ATOM     95  O25 BCD     1       4.760   3.090  17.030  1.00  0.00            
ATOM     96  H41 BCD     1       3.990   2.930  21.660  1.00  0.00            
ATOM     97  H42 BCD     1       5.510   0.970  22.040  1.00  0.00            
ATOM     98  H43 BCD     1       6.990   2.050  23.570  1.00  0.00            
ATOM     99  H44 BCD     1       7.580   2.880  21.220  1.00  0.00            
ATOM    100  H45 BCD     1       8.930   0.970  21.110  1.00  0.00            
ATOM    101  H46 BCD     1       6.490   0.520  19.590  1.00  0.00            
ATOM    102  H47 BCD     1       6.240   3.390  18.900  1.00  0.00            
ATOM    103  H48 BCD     1       6.120   1.620  17.040  1.00  0.00            
ATOM    104  H49 BCD     1       4.630   1.130  17.720  1.00  0.00            
ATOM    105  H50 BCD     1       3.970   3.330  17.540  1.00  0.00            
ATOM    106  C31 BCD     1       4.320   8.000  22.590  1.00  0.00            
ATOM    107  O26 BCD     1       5.680   8.430  22.630  1.00  0.00            
ATOM    108  C32 BCD     1       4.020   6.910  23.580  1.00  0.00            
ATOM    109  O27 BCD     1       4.130   7.250  24.960  1.00  0.00            
ATOM    110  C33 BCD     1       4.760   5.670  23.150  1.00  0.00            
ATOM    111  C34 BCD     1       4.590   5.360  21.650  1.00  0.00            
ATOM    112  C35 BCD     1       4.850   6.610  20.820  1.00  0.00            
ATOM    113  O28 BCD     1       4.020   7.620  21.240  1.00  0.00            
ATOM    114  C36 BCD     1       4.550   6.550  19.360  1.00  0.00            
ATOM    115  O29 BCD     1       5.060   7.750  18.650  1.00  0.00            
ATOM    116  O30 BCD     1       4.260   4.550  23.950  1.00  0.00            
ATOM    117  H51 BCD     1       3.700   8.860  22.870  1.00  0.00            
ATOM    118  H52 BCD     1       2.960   6.750  23.340  1.00  0.00            
ATOM    119  H53 BCD     1       3.960   6.450  25.480  1.00  0.00            
ATOM    120  H54 BCD     1       5.800   5.850  23.420  1.00  0.00            
ATOM    121  H55 BCD     1       4.850   3.830  23.700  1.00  0.00            
ATOM    122  H56 BCD     1       3.530   5.140  21.440  1.00  0.00            
ATOM    123  H57 BCD     1       5.890   6.950  20.890  1.00  0.00            
ATOM    124  H58 BCD     1       5.080   5.670  18.950  1.00  0.00            
ATOM    125  H59 BCD     1       3.460   6.530  19.240  1.00  0.00            
ATOM    126  H60 BCD     1       6.020   7.780  18.710  1.00  0.00            
ATOM    127  C37 BCD     1       7.550  11.610  20.530  1.00  0.00            
ATOM    128  O31 BCD     1       8.070  10.790  19.510  1.00  0.00            
ATOM    129  C38 BCD     1       8.170  11.090  21.850  1.00  0.00            
ATOM    130  O32 BCD     1       9.620  11.050  21.700  1.00  0.00            
ATOM    131  C39 BCD     1       7.630   9.760  22.380  1.00  0.00            
ATOM    132  O33 BCD     1       8.160   9.440  23.680  1.00  0.00            
ATOM    133  C40 BCD     1       6.100   9.780  22.380  1.00  0.00            
ATOM    134  C41 BCD     1       5.560  10.330  21.060  1.00  0.00            
ATOM    135  O34 BCD     1       6.130  11.590  20.710  1.00  0.00            
ATOM    136  C42 BCD     1       4.080  10.710  21.050  1.00  0.00            
ATOM    137  O35 BCD     1       3.800  11.460  22.220  1.00  0.00            
ATOM    138  H61 BCD     1       7.810  12.670  20.460  1.00  0.00            
ATOM    139  H62 BCD     1       7.770  11.890  22.490  1.00  0.00            
ATOM    140  H63 BCD     1       9.930  10.960  22.600  1.00  0.00            
ATOM    141  H64 BCD     1       7.900   9.020  21.610  1.00  0.00            
ATOM    142  H65 BCD     1       7.510   9.020  24.250  1.00  0.00            
ATOM    143  H66 BCD     1       5.800  10.450  23.190  1.00  0.00            
ATOM    144  H67 BCD     1       5.780   9.550  20.320  1.00  0.00            
ATOM    145  H68 BCD     1       3.960  11.180  20.060  1.00  0.00            
ATOM    146  H69 BCD     1       3.420   9.840  20.980  1.00  0.00            
ATOM    147  H70 BCD     1       3.090  12.060  21.990  1.00  0.00            
ATOM    148  O1  GM1     2       8.230   7.630  19.200  1.00  0.00            
ATOM    149  C1  GM1     2       9.390   6.840  18.820  1.00  0.00            
ATOM    150  C2  GM1     2       9.140   6.370  17.390  1.00  0.00            
ATOM    151  C3  GM1     2       7.790   5.620  17.130  1.00  0.00            
ATOM    152  C4  GM1     2       7.710   5.300  15.710  1.00  0.00            
ATOM    153  N1  GM1     2       6.380   4.900  15.260  1.00  0.00            
ATOM    154  C5  GM1     2       6.640   4.610  13.760  1.00  0.00            
ATOM    155  C6  GM1     2       5.280   4.110  13.090  1.00  0.00            
ATOM    156  C7  GM1     2       4.160   5.190  13.220  1.00  0.00            
ATOM    157  C8  GM1     2       3.990   5.650  14.690  1.00  0.00            
ATOM    158  C9  GM1     2       5.300   6.070  15.400  1.00  0.00            
ATOM    159  C10 GM1     2       9.800   5.690  19.780  1.00  0.00            
ATOM    160  C11 GM1     2      10.990   4.950  19.570  1.00  0.00            
ATOM    161  C12 GM1     2      11.460   4.000  20.430  1.00  0.00            
ATOM    162  C13 GM1     2      10.690   3.670  21.600  1.00  0.00            
ATOM    163  C14 GM1     2       9.590   4.500  21.910  1.00  0.00            
ATOM    164  C15 GM1     2       9.190   5.540  21.010  1.00  0.00            
ATOM    165  C16 GM1     2      10.560   7.860  18.930  1.00  0.00            
ATOM    166  C17 GM1     2      11.490   8.180  17.870  1.00  0.00            
ATOM    167  C18 GM1     2      12.580   9.080  18.030  1.00  0.00            
ATOM    168  C19 GM1     2      12.700   9.620  19.270  1.00  0.00            
ATOM    169  C20 GM1     2      11.850   9.360  20.370  1.00  0.00            
ATOM    170  C21 GM1     2      10.740   8.570  20.160  1.00  0.00            
ATOM    171  H1  GM1     2       8.520   8.510  19.490  1.00  0.00            
ATOM    172  H2  GM1     2       9.990   5.790  17.010  1.00  0.00            
ATOM    173  H3  GM1     2       9.200   7.360  16.910  1.00  0.00            
ATOM    174  H4  GM1     2       6.930   6.260  17.360  1.00  0.00            
ATOM    175  H5  GM1     2       7.780   4.650  17.630  1.00  0.00            
ATOM    176  H6  GM1     2       8.550   4.650  15.450  1.00  0.00            
ATOM    177  H7  GM1     2       7.750   6.220  15.130  1.00  0.00            
ATOM    178  H8  GM1     2       6.110   4.050  15.780  1.00  0.00            
ATOM    179  H9  GM1     2       7.370   3.810  13.670  1.00  0.00            
ATOM    180  H10 GM1     2       7.040   5.430  13.170  1.00  0.00            
ATOM    181  H11 GM1     2       5.020   3.190  13.630  1.00  0.00            
ATOM    182  H12 GM1     2       5.540   3.770  12.080  1.00  0.00            
ATOM    183  H13 GM1     2       3.250   4.810  12.750  1.00  0.00            
ATOM    184  H14 GM1     2       4.570   6.020  12.630  1.00  0.00            
ATOM    185  H15 GM1     2       3.630   4.850  15.360  1.00  0.00            
ATOM    186  H16 GM1     2       3.250   6.460  14.690  1.00  0.00            
ATOM    187  H17 GM1     2       5.720   6.970  14.930  1.00  0.00            
ATOM    188  H18 GM1     2       5.170   6.190  16.470  1.00  0.00            
ATOM    189  H19 GM1     2      11.600   5.110  18.680  1.00  0.00            
ATOM    190  H20 GM1     2      12.350   3.450  20.130  1.00  0.00            
ATOM    191  H21 GM1     2      11.040   2.840  22.210  1.00  0.00            
ATOM    192  H22 GM1     2       9.050   4.330  22.840  1.00  0.00            
ATOM    193  H23 GM1     2       8.360   6.220  21.170  1.00  0.00            
ATOM    194  H24 GM1     2      11.440   7.620  16.950  1.00  0.00            
ATOM    195  H25 GM1     2      13.320   9.280  17.250  1.00  0.00            
ATOM    196  H26 GM1     2      13.520  10.300  19.480  1.00  0.00            
ATOM    197  H27 GM1     2      12.100   9.710  21.370  1.00  0.00            
ATOM    198  H28 GM1     2      10.120   8.280  21.010  1.00  0.00            
TER
ENDMDL
MODEL        1
ATOM      1  C1  BCD     1      25.040  26.200   8.530  1.00  0.00            
ATOM      2  O1  BCD     1      24.520  24.870   8.730  1.00  0.00            
ATOM      3  C2  BCD     1      26.440  26.100   7.930  1.00  0.00            
ATOM      4  O2  BCD     1      26.500  25.230   6.770  1.00  0.00            
ATOM      5  C3  BCD     1      27.480  25.680   8.990  1.00  0.00            
ATOM      6  O3  BCD     1      28.800  25.980   8.510  1.00  0.00            
ATOM      7  C4  BCD     1      27.180  26.230  10.370  1.00  0.00            
ATOM      8  C5  BCD     1      25.720  26.150  10.800  1.00  0.00            
ATOM      9  O4  BCD     1      25.080  26.900   9.770  1.00  0.00            
ATOM     10  C6  BCD     1      25.520  26.880  12.140  1.00  0.00            
ATOM     11  O5  BCD     1      24.120  26.730  12.630  1.00  0.00            
ATOM     12  H1  BCD     1      24.370  26.770   7.870  1.00  0.00            
ATOM     13  H2  BCD     1      26.720  27.140   7.690  1.00  0.00            
ATOM     14  H3  BCD     1      27.360  25.450   6.400  1.00  0.00            
ATOM     15  H4  BCD     1      27.320  24.590   9.030  1.00  0.00            
ATOM     16  H5  BCD     1      29.410  25.400   8.960  1.00  0.00            
ATOM     17  H6  BCD     1      27.510  27.270  10.400  1.00  0.00            
ATOM     18  H7  BCD     1      25.310  25.130  10.850  1.00  0.00            
ATOM     19  H8  BCD     1      26.150  26.360  12.880  1.00  0.00            
ATOM     20  H9  BCD     1      25.890  27.910  12.040  1.00  0.00            
ATOM     21  H10 BCD     1      23.720  27.600  12.770  1.00  0.00            
ATOM     22  C7  BCD     1      21.010  23.130   7.210  1.00  0.00            
ATOM     23  O6  BCD     1      21.400  21.800   7.420  1.00  0.00            
ATOM     24  C8  BCD     1      21.880  23.880   6.220  1.00  0.00            
ATOM     25  O7  BCD     1      21.960  23.240   4.940  1.00  0.00            
ATOM     26  C9  BCD     1      23.320  24.110   6.720  1.00  0.00            
ATOM     27  O8  BCD     1      23.960  25.130   5.900  1.00  0.00            
ATOM     28  C10 BCD     1      23.240  24.640   8.160  1.00  0.00            
ATOM     29  C11 BCD     1      22.410  23.780   9.050  1.00  0.00            
ATOM     30  O9  BCD     1      21.120  23.760   8.530  1.00  0.00            
ATOM     31  C12 BCD     1      22.410  24.350  10.500  1.00  0.00            
ATOM     32  O10 BCD     1      21.460  23.640  11.320  1.00  0.00            
ATOM     33  H11 BCD     1      20.010  23.300   6.810  1.00  0.00            
ATOM     34  H12 BCD     1      21.460  24.870   5.980  1.00  0.00            
ATOM     35  H13 BCD     1      22.260  22.360   5.190  1.00  0.00            
ATOM     36  H14 BCD     1      23.760  23.110   6.760  1.00  0.00            
ATOM     37  H15 BCD     1      24.880  25.210   6.180  1.00  0.00            
ATOM     38  H16 BCD     1      22.780  25.630   8.220  1.00  0.00            
ATOM     39  H17 BCD     1      22.910  22.810   9.060  1.00  0.00            
ATOM     40  H18 BCD     1      23.350  24.230  11.070  1.00  0.00            
ATOM     41  H19 BCD     1      22.070  25.400  10.440  1.00  0.00            
ATOM     42  H20 BCD     1      20.570  23.830  11.020  1.00  0.00            
ATOM     43  C13 BCD     1      19.820  18.770   9.810  1.00  0.00            
ATOM     44  O11 BCD     1      20.990  18.980  10.670  1.00  0.00            
ATOM     45  C14 BCD     1      20.350  18.300   8.420  1.00  0.00            
ATOM     46  O12 BCD     1      20.990  17.000   8.480  1.00  0.00            
ATOM     47  C15 BCD     1      21.130  19.460   7.760  1.00  0.00            
ATOM     48  O13 BCD     1      21.470  19.110   6.460  1.00  0.00            
ATOM     49  C16 BCD     1      20.370  20.820   7.780  1.00  0.00            
ATOM     50  C17 BCD     1      19.720  21.100   9.050  1.00  0.00            
ATOM     51  O14 BCD     1      19.080  19.960   9.650  1.00  0.00            
ATOM     52  C18 BCD     1      18.570  22.040   8.950  1.00  0.00            
ATOM     53  O15 BCD     1      18.110  22.500  10.250  1.00  0.00            
ATOM     54  H21 BCD     1      19.220  17.960  10.240  1.00  0.00            
ATOM     55  H22 BCD     1      19.460  18.160   7.790  1.00  0.00            
ATOM     56  H23 BCD     1      21.380  16.910   7.610  1.00  0.00            
ATOM     57  H24 BCD     1      22.030  19.720   8.340  1.00  0.00            
ATOM     58  H25 BCD     1      21.500  19.900   5.910  1.00  0.00            
ATOM     59  H26 BCD     1      19.650  20.660   6.970  1.00  0.00            
ATOM     60  H27 BCD     1      20.470  21.510   9.740  1.00  0.00            
ATOM     61  H28 BCD     1      18.810  22.880   8.280  1.00  0.00            
ATOM     62  H29 BCD     1      17.730  21.520   8.470  1.00  0.00            
ATOM     63  H30 BCD     1      18.420  23.390  10.410  1.00  0.00            
ATOM     64  C19 BCD     1      21.720  18.130  14.640  1.00  0.00            
ATOM     65  O16 BCD     1      23.070  18.530  14.530  1.00  0.00            
ATOM     66  C20 BCD     1      21.360  16.940  13.720  1.00  0.00            
ATOM     67  O17 BCD     1      22.210  15.800  14.110  1.00  0.00            
ATOM     68  C21 BCD     1      21.550  17.290  12.240  1.00  0.00            
ATOM     69  O18 BCD     1      21.250  16.270  11.240  1.00  0.00            
ATOM     70  C22 BCD     1      20.720  18.570  12.010  1.00  0.00            
ATOM     71  C23 BCD     1      21.140  19.670  12.950  1.00  0.00            
ATOM     72  O19 BCD     1      20.840  19.190  14.270  1.00  0.00            
ATOM     73  C24 BCD     1      20.390  20.950  12.650  1.00  0.00            
ATOM     74  O20 BCD     1      18.930  20.730  12.410  1.00  0.00            
ATOM     75  H31 BCD     1      21.460  17.770  15.650  1.00  0.00            
ATOM     76  H32 BCD     1      20.300  16.670  13.830  1.00  0.00            
ATOM     77  H33 BCD     1      22.360  15.230  13.350  1.00  0.00            
ATOM     78  H34 BCD     1      22.600  17.580  12.070  1.00  0.00            
ATOM     79  H35 BCD     1      21.080  16.520  10.330  1.00  0.00            
ATOM     80  H36 BCD     1      19.650  18.370  12.170  1.00  0.00            
ATOM     81  H37 BCD     1      22.210  19.870  12.840  1.00  0.00            
ATOM     82  H38 BCD     1      20.520  21.580  13.540  1.00  0.00            
ATOM     83  H39 BCD     1      20.640  21.280  11.630  1.00  0.00            
ATOM     84  H40 BCD     1      18.750  21.150  11.570  1.00  0.00            
ATOM     85  C25 BCD     1      26.070  19.340  17.280  1.00  0.00            
ATOM     86  O21 BCD     1      26.930  19.990  16.370  1.00  0.00            
ATOM     87  C26 BCD     1      25.820  17.890  16.980  1.00  0.00            
ATOM     88  O22 BCD     1      27.080  17.230  16.730  1.00  0.00            
ATOM     89  C27 BCD     1      24.960  17.730  15.650  1.00  0.00            
ATOM     90  O23 BCD     1      24.630  16.360  15.290  1.00  0.00            
ATOM     91  C28 BCD     1      23.700  18.570  15.770  1.00  0.00            
ATOM     92  C29 BCD     1      24.020  20.080  16.210  1.00  0.00            
ATOM     93  O24 BCD     1      24.750  19.960  17.390  1.00  0.00            
ATOM     94  C30 BCD     1      22.720  20.800  16.380  1.00  0.00            
ATOM     95  O25 BCD     1      22.990  22.040  16.700  1.00  0.00            
ATOM     96  H41 BCD     1      26.490  19.420  18.280  1.00  0.00            
ATOM     97  H42 BCD     1      25.270  17.580  17.880  1.00  0.00            
ATOM     98  H43 BCD     1      27.490  17.540  15.920  1.00  0.00            
ATOM     99  H44 BCD     1      25.570  18.250  14.900  1.00  0.00            
ATOM    100  H45 BCD     1      23.970  16.250  14.600  1.00  0.00            
ATOM    101  H46 BCD     1      23.180  18.060  16.590  1.00  0.00            
ATOM    102  H47 BCD     1      24.540  20.550  15.370  1.00  0.00            
ATOM    103  H48 BCD     1      22.260  20.880  15.380  1.00  0.00            
ATOM    104  H49 BCD     1      22.130  20.290  17.150  1.00  0.00            
ATOM    105  H50 BCD     1      23.500  21.990  17.520  1.00  0.00            
ATOM    106  C31 BCD     1      29.910  22.760  15.890  1.00  0.00            
ATOM    107  O26 BCD     1      29.180  23.180  14.710  1.00  0.00            
ATOM    108  C32 BCD     1      30.280  21.340  15.680  1.00  0.00            
ATOM    109  O27 BCD     1      31.140  21.140  14.550  1.00  0.00            
ATOM    110  C33 BCD     1      29.000  20.470  15.600  1.00  0.00            
ATOM    111  C34 BCD     1      28.130  20.620  16.840  1.00  0.00            
ATOM    112  C35 BCD     1      27.910  22.080  17.160  1.00  0.00            
ATOM    113  O28 BCD     1      29.120  22.950  17.070  1.00  0.00            
ATOM    114  C36 BCD     1      27.390  22.270  18.560  1.00  0.00            
ATOM    115  O29 BCD     1      28.330  21.880  19.570  1.00  0.00            
ATOM    116  O30 BCD     1      29.470  19.120  15.570  1.00  0.00            
ATOM    117  H51 BCD     1      30.860  23.300  15.920  1.00  0.00            
ATOM    118  H52 BCD     1      30.840  21.180  16.610  1.00  0.00            
ATOM    119  H53 BCD     1      31.490  20.260  14.710  1.00  0.00            
ATOM    120  H54 BCD     1      28.450  20.670  14.670  1.00  0.00            
ATOM    121  H55 BCD     1      29.010  18.600  14.910  1.00  0.00            
ATOM    122  H56 BCD     1      28.590  20.040  17.650  1.00  0.00            
ATOM    123  H57 BCD     1      27.080  22.430  16.530  1.00  0.00            
ATOM    124  H58 BCD     1      27.120  23.320  18.710  1.00  0.00            
ATOM    125  H59 BCD     1      26.430  21.740  18.640  1.00  0.00            
ATOM    126  H60 BCD     1      29.020  22.550  19.540  1.00  0.00            
ATOM    127  C37 BCD     1      29.290  25.810  11.570  1.00  0.00            
ATOM    128  O31 BCD     1      27.950  25.500  11.370  1.00  0.00            
ATOM    129  C38 BCD     1      30.190  24.590  11.290  1.00  0.00            
ATOM    130  O32 BCD     1      29.970  24.030  10.010  1.00  0.00            
ATOM    131  C39 BCD     1      29.830  23.590  12.400  1.00  0.00            
ATOM    132  O33 BCD     1      30.620  22.480  12.340  1.00  0.00            
ATOM    133  C40 BCD     1      29.810  24.110  13.840  1.00  0.00            
ATOM    134  C41 BCD     1      29.020  25.410  14.030  1.00  0.00            
ATOM    135  O34 BCD     1      29.450  26.270  12.960  1.00  0.00            
ATOM    136  C42 BCD     1      29.070  26.010  15.390  1.00  0.00            
ATOM    137  O35 BCD     1      30.360  26.530  15.720  1.00  0.00            
ATOM    138  H61 BCD     1      29.520  26.580  10.840  1.00  0.00            
ATOM    139  H62 BCD     1      31.210  24.920  11.520  1.00  0.00            
ATOM    140  H63 BCD     1      30.280  23.120  10.020  1.00  0.00            
ATOM    141  H64 BCD     1      28.790  23.250  12.280  1.00  0.00            
ATOM    142  H65 BCD     1      30.650  21.940  13.130  1.00  0.00            
ATOM    143  H66 BCD     1      30.800  24.380  14.210  1.00  0.00            
ATOM    144  H67 BCD     1      27.960  25.210  13.850  1.00  0.00            
ATOM    145  H68 BCD     1      28.280  26.770  15.480  1.00  0.00            
ATOM    146  H69 BCD     1      28.680  25.280  16.110  1.00  0.00            
ATOM    147  H70 BCD     1      30.580  27.100  14.980  1.00  0.00            
ATOM    148  O1  GM1     2      27.530  20.870  12.320  1.00  0.00            
ATOM    149  C1  GM1     2      26.440  20.360  11.630  1.00  0.00            
ATOM    150  C2  GM1     2      25.270  21.000  12.520  1.00  0.00            
ATOM    151  C3  GM1     2      25.410  22.520  12.790  1.00  0.00            
ATOM    152  C4  GM1     2      24.100  22.960  13.630  1.00  0.00            
ATOM    153  N1  GM1     2      24.150  24.370  14.280  1.00  0.00            
ATOM    154  C5  GM1     2      25.170  24.340  15.370  1.00  0.00            
ATOM    155  C6  GM1     2      25.170  25.650  16.180  1.00  0.00            
ATOM    156  C7  GM1     2      23.790  25.870  16.890  1.00  0.00            
ATOM    157  C8  GM1     2      22.740  25.860  15.800  1.00  0.00            
ATOM    158  C9  GM1     2      22.780  24.630  14.890  1.00  0.00            
ATOM    159  C10 GM1     2      26.560  18.850  11.550  1.00  0.00            
ATOM    160  C11 GM1     2      27.670  18.290  10.810  1.00  0.00            
ATOM    161  C12 GM1     2      27.810  16.850  10.750  1.00  0.00            
ATOM    162  C13 GM1     2      26.820  16.050  11.330  1.00  0.00            
ATOM    163  C14 GM1     2      25.830  16.570  12.120  1.00  0.00            
ATOM    164  C15 GM1     2      25.600  17.970  12.160  1.00  0.00            
ATOM    165  C16 GM1     2      26.250  20.830  10.130  1.00  0.00            
ATOM    166  C17 GM1     2      27.040  21.860   9.570  1.00  0.00            
ATOM    167  C18 GM1     2      26.910  22.300   8.260  1.00  0.00            
ATOM    168  C19 GM1     2      25.770  21.930   7.550  1.00  0.00            
ATOM    169  C20 GM1     2      25.000  20.930   8.040  1.00  0.00            
ATOM    170  C21 GM1     2      25.280  20.430   9.310  1.00  0.00            
ATOM    171  H1  GM1     2      28.340  20.360  12.170  1.00  0.00            
ATOM    172  H2  GM1     2      25.150  20.460  13.470  1.00  0.00            
ATOM    173  H3  GM1     2      24.300  20.880  12.010  1.00  0.00            
ATOM    174  H4  GM1     2      25.480  23.160  11.900  1.00  0.00            
ATOM    175  H5  GM1     2      26.290  22.750  13.390  1.00  0.00            
ATOM    176  H6  GM1     2      23.910  22.240  14.420  1.00  0.00            
ATOM    177  H7  GM1     2      23.210  22.950  12.990  1.00  0.00            
ATOM    178  H8  GM1     2      24.360  25.120  13.600  1.00  0.00            
ATOM    179  H9  GM1     2      26.200  24.160  15.050  1.00  0.00            
ATOM    180  H10 GM1     2      24.970  23.490  16.010  1.00  0.00            
ATOM    181  H11 GM1     2      25.340  26.410  15.410  1.00  0.00            
ATOM    182  H12 GM1     2      26.010  25.680  16.880  1.00  0.00            
ATOM    183  H13 GM1     2      23.710  26.850  17.380  1.00  0.00            
ATOM    184  H14 GM1     2      23.670  25.170  17.720  1.00  0.00            
ATOM    185  H15 GM1     2      22.900  26.750  15.190  1.00  0.00            
ATOM    186  H16 GM1     2      21.730  26.000  16.200  1.00  0.00            
ATOM    187  H17 GM1     2      22.520  23.720  15.440  1.00  0.00            
ATOM    188  H18 GM1     2      22.030  24.810  14.110  1.00  0.00            
ATOM    189  H19 GM1     2      28.300  18.980  10.260  1.00  0.00            
ATOM    190  H20 GM1     2      28.630  16.390  10.200  1.00  0.00            
ATOM    191  H21 GM1     2      26.800  14.960  11.240  1.00  0.00            
ATOM    192  H22 GM1     2      25.080  15.880  12.510  1.00  0.00            
ATOM    193  H23 GM1     2      24.720  18.400  12.640  1.00  0.00            
ATOM    194  H24 GM1     2      27.870  22.250  10.150  1.00  0.00            
ATOM    195  H25 GM1     2      27.650  22.970   7.820  1.00  0.00            
ATOM    196  H26 GM1     2      25.590  22.260   6.530  1.00  0.00            
ATOM    197  H27 GM1     2      24.120  20.540   7.550  1.00  0.00            
ATOM    198  H28 GM1     2      24.560  19.730   9.710  1.00  0.00            
TER
ENDMDL
MODEL        1
ATOM      1  C1  BCD     1      13.520   9.830  21.660  1.00  0.00            
ATOM      2  O1  BCD     1      14.460  10.330  20.640  1.00  0.00            
ATOM      3  C2  BCD     1      14.170   8.810  22.560  1.00  0.00            
ATOM      4  O2  BCD     1      15.300   9.410  23.190  1.00  0.00            
ATOM      5  C3  BCD     1      14.640   7.570  21.720  1.00  0.00            
ATOM      6  O3  BCD     1      15.180   6.550  22.540  1.00  0.00            
ATOM      7  C4  BCD     1      13.410   7.120  20.840  1.00  0.00            
ATOM      8  C5  BCD     1      12.790   8.260  20.060  1.00  0.00            
ATOM      9  O4  BCD     1      12.410   9.250  21.030  1.00  0.00            
ATOM     10  C6  BCD     1      11.520   7.830  19.270  1.00  0.00            
ATOM     11  O5  BCD     1      10.680   8.990  18.810  1.00  0.00            
ATOM     12  H1  BCD     1      13.130  10.660  22.250  1.00  0.00            
ATOM     13  H2  BCD     1      13.400   8.570  23.300  1.00  0.00            
ATOM     14  H3  BCD     1      15.550   8.740  23.830  1.00  0.00            
ATOM     15  H4  BCD     1      15.440   7.800  21.000  1.00  0.00            
ATOM     16  H5  BCD     1      15.040   5.660  22.200  1.00  0.00            
ATOM     17  H6  BCD     1      12.630   6.680  21.490  1.00  0.00            
ATOM     18  H7  BCD     1      13.470   8.670  19.300  1.00  0.00            
ATOM     19  H8  BCD     1      11.810   7.150  18.470  1.00  0.00            
ATOM     20  H9  BCD     1      10.940   7.140  19.900  1.00  0.00            
ATOM     21  H10 BCD     1       9.800   8.670  18.610  1.00  0.00            
ATOM     22  C7  BCD     1      16.130  13.720  19.130  1.00  0.00            
ATOM     23  O6  BCD     1      16.500  12.790  18.030  1.00  0.00            
ATOM     24  C8  BCD     1      16.640  13.270  20.550  1.00  0.00            
ATOM     25  O7  BCD     1      18.040  13.420  20.560  1.00  0.00            
ATOM     26  C9  BCD     1      16.210  11.900  20.950  1.00  0.00            
ATOM     27  O8  BCD     1      16.550  11.800  22.350  1.00  0.00            
ATOM     28  C10 BCD     1      14.700  11.730  20.790  1.00  0.00            
ATOM     29  C11 BCD     1      14.180  12.380  19.500  1.00  0.00            
ATOM     30  O9  BCD     1      14.690  13.670  19.270  1.00  0.00            
ATOM     31  C12 BCD     1      12.660  12.350  19.480  1.00  0.00            
ATOM     32  O10 BCD     1      12.140  12.990  18.340  1.00  0.00            
ATOM     33  H11 BCD     1      16.330  14.780  18.950  1.00  0.00            
ATOM     34  H12 BCD     1      16.170  14.050  21.170  1.00  0.00            
ATOM     35  H13 BCD     1      18.270  12.940  21.360  1.00  0.00            
ATOM     36  H14 BCD     1      16.790  11.250  20.280  1.00  0.00            
ATOM     37  H15 BCD     1      16.450  10.930  22.740  1.00  0.00            
ATOM     38  H16 BCD     1      14.220  12.130  21.690  1.00  0.00            
ATOM     39  H17 BCD     1      14.580  11.680  18.760  1.00  0.00            
ATOM     40  H18 BCD     1      12.440  11.280  19.400  1.00  0.00            
ATOM     41  H19 BCD     1      12.340  12.830  20.410  1.00  0.00            
ATOM     42  H20 BCD     1      11.880  12.330  17.690  1.00  0.00            
ATOM     43  C13 BCD     1      18.250  13.350  14.360  1.00  0.00            
ATOM     44  O11 BCD     1      18.670  11.990  14.320  1.00  0.00            
ATOM     45  C14 BCD     1      18.920  14.100  15.510  1.00  0.00            
ATOM     46  O12 BCD     1      20.300  14.110  15.310  1.00  0.00            
ATOM     47  C15 BCD     1      18.450  13.340  16.820  1.00  0.00            
ATOM     48  O13 BCD     1      19.130  13.860  17.950  1.00  0.00            
ATOM     49  C16 BCD     1      16.950  13.410  16.890  1.00  0.00            
ATOM     50  C17 BCD     1      16.290  12.750  15.720  1.00  0.00            
ATOM     51  O14 BCD     1      16.800  13.320  14.480  1.00  0.00            
ATOM     52  C18 BCD     1      14.780  12.710  15.790  1.00  0.00            
ATOM     53  O15 BCD     1      14.280  11.570  15.000  1.00  0.00            
ATOM     54  H21 BCD     1      18.500  13.950  13.480  1.00  0.00            
ATOM     55  H22 BCD     1      18.540  15.110  15.650  1.00  0.00            
ATOM     56  H23 BCD     1      20.690  14.950  15.540  1.00  0.00            
ATOM     57  H24 BCD     1      18.710  12.270  16.720  1.00  0.00            
ATOM     58  H25 BCD     1      18.650  13.560  18.720  1.00  0.00            
ATOM     59  H26 BCD     1      16.620  14.450  16.810  1.00  0.00            
ATOM     60  H27 BCD     1      16.620  11.710  15.760  1.00  0.00            
ATOM     61  H28 BCD     1      14.420  12.520  16.810  1.00  0.00            
ATOM     62  H29 BCD     1      14.410  13.700  15.480  1.00  0.00            
ATOM     63  H30 BCD     1      13.390  11.310  15.250  1.00  0.00            
ATOM     64  C19 BCD     1      20.950   9.350  12.110  1.00  0.00            
ATOM     65  O16 BCD     1      20.160   8.220  12.600  1.00  0.00            
ATOM     66  C20 BCD     1      21.680   9.940  13.290  1.00  0.00            
ATOM     67  O17 BCD     1      22.380   8.980  14.030  1.00  0.00            
ATOM     68  C21 BCD     1      20.660  10.660  14.210  1.00  0.00            
ATOM     69  O18 BCD     1      21.400  11.290  15.300  1.00  0.00            
ATOM     70  C22 BCD     1      19.740  11.650  13.430  1.00  0.00            
ATOM     71  C23 BCD     1      19.190  11.050  12.140  1.00  0.00            
ATOM     72  O19 BCD     1      20.130  10.290  11.430  1.00  0.00            
ATOM     73  C24 BCD     1      18.640  12.100  11.210  1.00  0.00            
ATOM     74  O20 BCD     1      18.050  11.460  10.090  1.00  0.00            
ATOM     75  H31 BCD     1      21.680   8.940  11.410  1.00  0.00            
ATOM     76  H32 BCD     1      22.310  10.760  12.940  1.00  0.00            
ATOM     77  H33 BCD     1      22.940   9.530  14.600  1.00  0.00            
ATOM     78  H34 BCD     1      19.990   9.900  14.640  1.00  0.00            
ATOM     79  H35 BCD     1      20.980  12.140  15.430  1.00  0.00            
ATOM     80  H36 BCD     1      20.460  12.430  13.140  1.00  0.00            
ATOM     81  H37 BCD     1      18.270  10.500  12.370  1.00  0.00            
ATOM     82  H38 BCD     1      17.860  12.680  11.740  1.00  0.00            
ATOM     83  H39 BCD     1      19.350  12.860  10.860  1.00  0.00            
ATOM     84  H40 BCD     1      17.420  12.160   9.890  1.00  0.00            
ATOM     85  C25 BCD     1      19.260   4.270  12.420  1.00  0.00            
ATOM     86  O21 BCD     1      18.310   4.490  13.420  1.00  0.00            
ATOM     87  C26 BCD     1      20.670   4.510  12.760  1.00  0.00            
ATOM     88  O22 BCD     1      21.000   3.660  13.900  1.00  0.00            
ATOM     89  C27 BCD     1      20.800   6.000  13.190  1.00  0.00            
ATOM     90  O23 BCD     1      22.110   6.360  13.510  1.00  0.00            
ATOM     91  C28 BCD     1      20.360   6.870  12.090  1.00  0.00            
ATOM     92  C29 BCD     1      18.980   6.370  11.550  1.00  0.00            
ATOM     93  O24 BCD     1      18.990   4.990  11.260  1.00  0.00            
ATOM     94  C30 BCD     1      18.550   7.130  10.260  1.00  0.00            
ATOM     95  O25 BCD     1      19.440   7.100   9.110  1.00  0.00            
ATOM     96  H41 BCD     1      19.280   3.190  12.220  1.00  0.00            
ATOM     97  H42 BCD     1      21.290   4.420  11.860  1.00  0.00            
ATOM     98  H43 BCD     1      21.930   3.850  14.040  1.00  0.00            
ATOM     99  H44 BCD     1      20.180   6.070  14.100  1.00  0.00            
ATOM    100  H45 BCD     1      22.080   7.300  13.700  1.00  0.00            
ATOM    101  H46 BCD     1      21.110   6.870  11.290  1.00  0.00            
ATOM    102  H47 BCD     1      18.210   6.600  12.300  1.00  0.00            
ATOM    103  H48 BCD     1      17.560   6.710  10.000  1.00  0.00            
ATOM    104  H49 BCD     1      18.330   8.160  10.560  1.00  0.00            
ATOM    105  H50 BCD     1      19.660   6.220   8.800  1.00  0.00            
ATOM    106  C31 BCD     1      15.420   2.600  15.510  1.00  0.00            
ATOM    107  O26 BCD     1      15.460   3.640  16.470  1.00  0.00            
ATOM    108  C32 BCD     1      16.660   1.830  15.330  1.00  0.00            
ATOM    109  O27 BCD     1      16.990   1.250  16.650  1.00  0.00            
ATOM    110  C33 BCD     1      17.820   2.770  14.880  1.00  0.00            
ATOM    111  C34 BCD     1      17.400   3.480  13.620  1.00  0.00            
ATOM    112  C35 BCD     1      16.000   4.100  13.760  1.00  0.00            
ATOM    113  O28 BCD     1      15.100   3.160  14.240  1.00  0.00            
ATOM    114  C36 BCD     1      15.370   4.700  12.540  1.00  0.00            
ATOM    115  O29 BCD     1      14.400   5.650  12.920  1.00  0.00            
ATOM    116  O30 BCD     1      19.000   2.010  14.630  1.00  0.00            
ATOM    117  H51 BCD     1      14.610   1.900  15.740  1.00  0.00            
ATOM    118  H52 BCD     1      16.430   1.130  14.520  1.00  0.00            
ATOM    119  H53 BCD     1      17.840   0.840  16.500  1.00  0.00            
ATOM    120  H54 BCD     1      18.020   3.420  15.740  1.00  0.00            
ATOM    121  H55 BCD     1      19.640   2.700  14.410  1.00  0.00            
ATOM    122  H56 BCD     1      17.340   2.720  12.830  1.00  0.00            
ATOM    123  H57 BCD     1      16.050   5.030  14.350  1.00  0.00            
ATOM    124  H58 BCD     1      16.100   5.310  12.000  1.00  0.00            
ATOM    125  H59 BCD     1      14.870   3.960  11.900  1.00  0.00            
ATOM    126  H60 BCD     1      13.510   5.300  12.960  1.00  0.00            
ATOM    127  C37 BCD     1      13.230   4.860  19.810  1.00  0.00            
ATOM    128  O31 BCD     1      13.950   6.160  19.910  1.00  0.00            
ATOM    129  C38 BCD     1      14.190   3.680  19.990  1.00  0.00            
ATOM    130  O32 BCD     1      15.000   3.930  21.250  1.00  0.00            
ATOM    131  C39 BCD     1      15.170   3.480  18.810  1.00  0.00            
ATOM    132  O33 BCD     1      15.760   2.180  18.810  1.00  0.00            
ATOM    133  C40 BCD     1      14.430   3.620  17.470  1.00  0.00            
ATOM    134  C41 BCD     1      13.680   4.940  17.500  1.00  0.00            
ATOM    135  O34 BCD     1      12.700   4.830  18.500  1.00  0.00            
ATOM    136  C42 BCD     1      12.920   5.200  16.210  1.00  0.00            
ATOM    137  O35 BCD     1      12.680   6.630  16.040  1.00  0.00            
ATOM    138  H61 BCD     1      12.480   4.840  20.610  1.00  0.00            
ATOM    139  H62 BCD     1      13.490   2.840  20.060  1.00  0.00            
ATOM    140  H63 BCD     1      15.050   3.200  21.870  1.00  0.00            
ATOM    141  H64 BCD     1      16.040   4.150  18.880  1.00  0.00            
ATOM    142  H65 BCD     1      16.230   2.140  17.970  1.00  0.00            
ATOM    143  H66 BCD     1      13.700   2.800  17.420  1.00  0.00            
ATOM    144  H67 BCD     1      14.390   5.780  17.560  1.00  0.00            
ATOM    145  H68 BCD     1      13.470   4.720  15.390  1.00  0.00            
ATOM    146  H69 BCD     1      11.940   4.710  16.310  1.00  0.00            
ATOM    147  H70 BCD     1      11.930   6.770  15.460  1.00  0.00            
ATOM    148  O1  GM1     2      19.060   9.680  16.860  1.00  0.00            
ATOM    149  C1  GM1     2      18.310   8.720  17.660  1.00  0.00            
ATOM    150  C2  GM1     2      16.880   8.850  17.060  1.00  0.00            
ATOM    151  C3  GM1     2      16.730   8.380  15.580  1.00  0.00            
ATOM    152  C4  GM1     2      15.300   8.670  15.100  1.00  0.00            
ATOM    153  N1  GM1     2      14.940   8.320  13.710  1.00  0.00            
ATOM    154  C5  GM1     2      15.850   9.090  12.770  1.00  0.00            
ATOM    155  C6  GM1     2      15.400   8.980  11.280  1.00  0.00            
ATOM    156  C7  GM1     2      13.910   9.260  11.050  1.00  0.00            
ATOM    157  C8  GM1     2      13.000   8.560  12.080  1.00  0.00            
ATOM    158  C9  GM1     2      13.500   8.760  13.520  1.00  0.00            
ATOM    159  C10 GM1     2      18.480   9.160  19.150  1.00  0.00            
ATOM    160  C11 GM1     2      19.330  10.270  19.510  1.00  0.00            
ATOM    161  C12 GM1     2      19.520  10.600  20.870  1.00  0.00            
ATOM    162  C13 GM1     2      18.850   9.930  21.830  1.00  0.00            
ATOM    163  C14 GM1     2      17.910   8.880  21.510  1.00  0.00            
ATOM    164  C15 GM1     2      17.810   8.480  20.160  1.00  0.00            
ATOM    165  C16 GM1     2      18.940   7.300  17.510  1.00  0.00            
ATOM    166  C17 GM1     2      20.280   7.110  17.100  1.00  0.00            
ATOM    167  C18 GM1     2      20.720   5.750  16.930  1.00  0.00            
ATOM    168  C19 GM1     2      19.830   4.670  17.170  1.00  0.00            
ATOM    169  C20 GM1     2      18.600   4.870  17.740  1.00  0.00            
ATOM    170  C21 GM1     2      18.090   6.180  17.760  1.00  0.00            
ATOM    171  H1  GM1     2      19.950   9.530  17.220  1.00  0.00            
ATOM    172  H2  GM1     2      16.620   9.920  17.030  1.00  0.00            
ATOM    173  H3  GM1     2      16.130   8.340  17.670  1.00  0.00            
ATOM    174  H4  GM1     2      16.660   7.280  15.590  1.00  0.00            
ATOM    175  H5  GM1     2      17.490   8.860  14.960  1.00  0.00            
ATOM    176  H6  GM1     2      15.150   9.730  15.320  1.00  0.00            
ATOM    177  H7  GM1     2      14.630   8.090  15.730  1.00  0.00            
ATOM    178  H8  GM1     2      14.990   7.310  13.520  1.00  0.00            
ATOM    179  H9  GM1     2      16.880   8.760  12.890  1.00  0.00            
ATOM    180  H10 GM1     2      15.740  10.150  13.030  1.00  0.00            
ATOM    181  H11 GM1     2      15.690   7.970  10.960  1.00  0.00            
ATOM    182  H12 GM1     2      16.020   9.670  10.700  1.00  0.00            
ATOM    183  H13 GM1     2      13.640   8.990  10.030  1.00  0.00            
ATOM    184  H14 GM1     2      13.610  10.310  11.170  1.00  0.00            
ATOM    185  H15 GM1     2      12.880   7.490  11.890  1.00  0.00            
ATOM    186  H16 GM1     2      11.980   8.950  12.090  1.00  0.00            
ATOM    187  H17 GM1     2      13.400   9.750  13.970  1.00  0.00            
ATOM    188  H18 GM1     2      12.850   8.230  14.220  1.00  0.00            
ATOM    189  H19 GM1     2      19.880  10.870  18.790  1.00  0.00            
ATOM    190  H20 GM1     2      20.080  11.490  21.130  1.00  0.00            
ATOM    191  H21 GM1     2      18.950  10.270  22.850  1.00  0.00            
ATOM    192  H22 GM1     2      17.250   8.490  22.270  1.00  0.00            
ATOM    193  H23 GM1     2      17.060   7.760  19.890  1.00  0.00            
ATOM    194  H24 GM1     2      20.860   8.010  16.880  1.00  0.00            
ATOM    195  H25 GM1     2      21.700   5.480  16.560  1.00  0.00            
ATOM    196  H26 GM1     2      20.190   3.660  16.960  1.00  0.00            
ATOM    197  H27 GM1     2      17.960   4.030  18.020  1.00  0.00            
ATOM    198  H28 GM1     2      17.090   6.360  18.160  1.00  0.00            
TER
ENDMDL
MODEL        1
ATOM      1  C1  BCD     1      16.500  17.850  11.840  1.00  0.00            
ATOM      2  O1  BCD     1      17.130  16.660  11.320  1.00  0.00            
ATOM      3  C2  BCD     1      17.390  18.390  12.990  1.00  0.00            
ATOM      4  O2  BCD     1      18.710  18.710  12.490  1.00  0.00            
ATOM      5  C3  BCD     1      17.530  17.400  14.130  1.00  0.00            
ATOM      6  O3  BCD     1      18.100  18.080  15.290  1.00  0.00            
ATOM      7  C4  BCD     1      16.210  16.800  14.490  1.00  0.00            
ATOM      8  C5  BCD     1      15.340  16.430  13.300  1.00  0.00            
ATOM      9  O4  BCD     1      15.260  17.470  12.290  1.00  0.00            
ATOM     10  C6  BCD     1      13.930  15.960  13.650  1.00  0.00            
ATOM     11  O5  BCD     1      13.320  16.870  14.630  1.00  0.00            
ATOM     12  H1  BCD     1      16.420  18.570  11.010  1.00  0.00            
ATOM     13  H2  BCD     1      16.940  19.310  13.400  1.00  0.00            
ATOM     14  H3  BCD     1      19.050  19.190  13.250  1.00  0.00            
ATOM     15  H4  BCD     1      18.110  16.540  13.770  1.00  0.00            
ATOM     16  H5  BCD     1      17.910  17.580  16.090  1.00  0.00            
ATOM     17  H6  BCD     1      15.750  17.490  15.200  1.00  0.00            
ATOM     18  H7  BCD     1      15.770  15.530  12.840  1.00  0.00            
ATOM     19  H8  BCD     1      13.390  15.890  12.700  1.00  0.00            
ATOM     20  H9  BCD     1      14.050  14.990  14.140  1.00  0.00            
ATOM     21  H10 BCD     1      13.110  17.720  14.230  1.00  0.00            
ATOM     22  C7  BCD     1      18.260  14.880   7.730  1.00  0.00            
ATOM     23  O6  BCD     1      18.910  13.760   8.330  1.00  0.00            
ATOM     24  C8  BCD     1      18.900  16.270   8.080  1.00  0.00            
ATOM     25  O7  BCD     1      20.280  16.200   7.780  1.00  0.00            
ATOM     26  C9  BCD     1      18.720  16.570   9.640  1.00  0.00            
ATOM     27  O8  BCD     1      19.220  17.860  10.020  1.00  0.00            
ATOM     28  C10 BCD     1      17.200  16.520   9.950  1.00  0.00            
ATOM     29  C11 BCD     1      16.670  15.150   9.420  1.00  0.00            
ATOM     30  O9  BCD     1      16.940  14.800   8.100  1.00  0.00            
ATOM     31  C12 BCD     1      15.220  14.990   9.670  1.00  0.00            
ATOM     32  O10 BCD     1      14.880  13.610   9.390  1.00  0.00            
ATOM     33  H11 BCD     1      18.310  14.740   6.640  1.00  0.00            
ATOM     34  H12 BCD     1      18.470  17.090   7.490  1.00  0.00            
ATOM     35  H13 BCD     1      20.770  16.660   8.460  1.00  0.00            
ATOM     36  H14 BCD     1      19.240  15.740  10.140  1.00  0.00            
ATOM     37  H15 BCD     1      19.070  18.020  10.950  1.00  0.00            
ATOM     38  H16 BCD     1      16.630  17.260   9.390  1.00  0.00            
ATOM     39  H17 BCD     1      17.220  14.420  10.030  1.00  0.00            
ATOM     40  H18 BCD     1      14.780  15.300  10.630  1.00  0.00            
ATOM     41  H19 BCD     1      14.770  15.630   8.910  1.00  0.00            
ATOM     42  H20 BCD     1      13.930  13.650   9.230  1.00  0.00            
ATOM     43  C13 BCD     1      20.420  10.050   7.360  1.00  0.00            
ATOM     44  O11 BCD     1      20.790   9.930   8.730  1.00  0.00            
ATOM     45  C14 BCD     1      21.230  11.240   6.840  1.00  0.00            
ATOM     46  O12 BCD     1      22.640  10.930   7.070  1.00  0.00            
ATOM     47  C15 BCD     1      20.810  12.520   7.550  1.00  0.00            
ATOM     48  O13 BCD     1      21.360  13.760   7.050  1.00  0.00            
ATOM     49  C16 BCD     1      19.270  12.670   7.490  1.00  0.00            
ATOM     50  C17 BCD     1      18.490  11.450   7.830  1.00  0.00            
ATOM     51  O14 BCD     1      19.070  10.320   7.150  1.00  0.00            
ATOM     52  C18 BCD     1      16.970  11.290   7.540  1.00  0.00            
ATOM     53  O15 BCD     1      16.800  11.370   6.120  1.00  0.00            
ATOM     54  H21 BCD     1      20.750   9.200   6.770  1.00  0.00            
ATOM     55  H22 BCD     1      21.010  11.410   5.780  1.00  0.00            
ATOM     56  H23 BCD     1      22.650  10.260   7.750  1.00  0.00            
ATOM     57  H24 BCD     1      21.090  12.320   8.590  1.00  0.00            
ATOM     58  H25 BCD     1      20.870  14.540   7.320  1.00  0.00            
ATOM     59  H26 BCD     1      19.110  12.890   6.420  1.00  0.00            
ATOM     60  H27 BCD     1      18.620  11.370   8.920  1.00  0.00            
ATOM     61  H28 BCD     1      16.780  10.230   7.730  1.00  0.00            
ATOM     62  H29 BCD     1      16.350  11.980   8.130  1.00  0.00            
ATOM     63  H30 BCD     1      17.440  10.800   5.680  1.00  0.00            
ATOM     64  C19 BCD     1      21.770   6.870  11.390  1.00  0.00            
ATOM     65  O16 BCD     1      21.970   7.820  12.350  1.00  0.00            
ATOM     66  C20 BCD     1      22.720   7.150  10.140  1.00  0.00            
ATOM     67  O17 BCD     1      24.140   6.950  10.590  1.00  0.00            
ATOM     68  C21 BCD     1      22.490   8.460   9.460  1.00  0.00            
ATOM     69  O18 BCD     1      23.270   8.550   8.280  1.00  0.00            
ATOM     70  C22 BCD     1      21.070   8.570   9.150  1.00  0.00            
ATOM     71  C23 BCD     1      20.180   8.350  10.430  1.00  0.00            
ATOM     72  O19 BCD     1      20.460   7.050  10.930  1.00  0.00            
ATOM     73  C24 BCD     1      18.660   8.480  10.160  1.00  0.00            
ATOM     74  O20 BCD     1      17.900   8.330  11.380  1.00  0.00            
ATOM     75  H31 BCD     1      21.770   5.850  11.760  1.00  0.00            
ATOM     76  H32 BCD     1      22.540   6.340   9.430  1.00  0.00            
ATOM     77  H33 BCD     1      24.300   7.580  11.310  1.00  0.00            
ATOM     78  H34 BCD     1      22.750   9.270  10.160  1.00  0.00            
ATOM     79  H35 BCD     1      24.140   8.270   8.590  1.00  0.00            
ATOM     80  H36 BCD     1      20.850   7.810   8.400  1.00  0.00            
ATOM     81  H37 BCD     1      20.430   9.160  11.130  1.00  0.00            
ATOM     82  H38 BCD     1      18.380   9.460   9.770  1.00  0.00            
ATOM     83  H39 BCD     1      18.370   7.680   9.470  1.00  0.00            
ATOM     84  H40 BCD     1      17.800   7.380  11.500  1.00  0.00            
ATOM     85  C25 BCD     1      22.800   8.410  16.340  1.00  0.00            
ATOM     86  O21 BCD     1      21.850   9.470  16.180  1.00  0.00            
ATOM     87  C26 BCD     1      24.060   8.520  15.360  1.00  0.00            
ATOM     88  O22 BCD     1      24.770   9.660  15.680  1.00  0.00            
ATOM     89  C27 BCD     1      23.600   8.620  13.900  1.00  0.00            
ATOM     90  O23 BCD     1      24.700   8.830  12.940  1.00  0.00            
ATOM     91  C28 BCD     1      22.730   7.410  13.540  1.00  0.00            
ATOM     92  C29 BCD     1      21.650   7.060  14.660  1.00  0.00            
ATOM     93  O24 BCD     1      22.210   7.190  15.960  1.00  0.00            
ATOM     94  C30 BCD     1      20.970   5.820  14.390  1.00  0.00            
ATOM     95  O25 BCD     1      21.810   4.680  14.480  1.00  0.00            
ATOM     96  H41 BCD     1      23.270   8.300  17.330  1.00  0.00            
ATOM     97  H42 BCD     1      24.610   7.610  15.630  1.00  0.00            
ATOM     98  H43 BCD     1      25.710   9.570  15.480  1.00  0.00            
ATOM     99  H44 BCD     1      22.900   9.460  14.000  1.00  0.00            
ATOM    100  H45 BCD     1      24.700   9.730  12.610  1.00  0.00            
ATOM    101  H46 BCD     1      23.290   6.480  13.370  1.00  0.00            
ATOM    102  H47 BCD     1      20.830   7.780  14.570  1.00  0.00            
ATOM    103  H48 BCD     1      20.160   5.770  15.120  1.00  0.00            
ATOM    104  H49 BCD     1      20.500   5.820  13.400  1.00  0.00            
ATOM    105  H50 BCD     1      21.260   3.900  14.370  1.00  0.00            
ATOM    106  C31 BCD     1      19.800  12.120  18.530  1.00  0.00            
ATOM    107  O26 BCD     1      19.130  12.670  17.360  1.00  0.00            
ATOM    108  C32 BCD     1      21.270  12.330  18.400  1.00  0.00            
ATOM    109  O27 BCD     1      21.430  13.810  18.280  1.00  0.00            
ATOM    110  C33 BCD     1      22.030  11.490  17.300  1.00  0.00            
ATOM    111  C34 BCD     1      21.460  10.100  17.370  1.00  0.00            
ATOM    112  C35 BCD     1      19.950   9.920  17.590  1.00  0.00            
ATOM    113  O28 BCD     1      19.490  10.820  18.660  1.00  0.00            
ATOM    114  C36 BCD     1      19.550   8.490  17.830  1.00  0.00            
ATOM    115  O29 BCD     1      20.110   8.010  19.020  1.00  0.00            
ATOM    116  O30 BCD     1      23.470  11.560  17.400  1.00  0.00            
ATOM    117  H51 BCD     1      19.490  12.690  19.420  1.00  0.00            
ATOM    118  H52 BCD     1      21.720  12.000  19.340  1.00  0.00            
ATOM    119  H53 BCD     1      20.520  14.110  18.180  1.00  0.00            
ATOM    120  H54 BCD     1      21.700  11.840  16.310  1.00  0.00            
ATOM    121  H55 BCD     1      23.880  11.220  16.600  1.00  0.00            
ATOM    122  H56 BCD     1      21.930   9.650  18.250  1.00  0.00            
ATOM    123  H57 BCD     1      19.520  10.360  16.680  1.00  0.00            
ATOM    124  H58 BCD     1      18.450   8.480  17.840  1.00  0.00            
ATOM    125  H59 BCD     1      19.940   7.880  17.000  1.00  0.00            
ATOM    126  H60 BCD     1      20.950   7.620  18.790  1.00  0.00            
ATOM    127  C37 BCD     1      16.040  15.310  16.450  1.00  0.00            
ATOM    128  O31 BCD     1      16.440  15.560  15.110  1.00  0.00            
ATOM    129  C38 BCD     1      16.990  15.780  17.570  1.00  0.00            
ATOM    130  O32 BCD     1      17.200  17.170  17.510  1.00  0.00            
ATOM    131  C39 BCD     1      18.320  14.940  17.510  1.00  0.00            
ATOM    132  O33 BCD     1      19.220  15.360  18.520  1.00  0.00            
ATOM    133  C40 BCD     1      17.970  13.440  17.640  1.00  0.00            
ATOM    134  C41 BCD     1      17.000  13.040  16.610  1.00  0.00            
ATOM    135  O34 BCD     1      15.860  13.850  16.510  1.00  0.00            
ATOM    136  C42 BCD     1      16.520  11.570  16.730  1.00  0.00            
ATOM    137  O35 BCD     1      15.800  11.320  17.890  1.00  0.00            
ATOM    138  H61 BCD     1      15.020  15.640  16.660  1.00  0.00            
ATOM    139  H62 BCD     1      16.480  15.480  18.500  1.00  0.00            
ATOM    140  H63 BCD     1      16.680  17.630  18.170  1.00  0.00            
ATOM    141  H64 BCD     1      18.690  15.030  16.480  1.00  0.00            
ATOM    142  H65 BCD     1      19.140  16.300  18.730  1.00  0.00            
ATOM    143  H66 BCD     1      17.540  13.060  18.580  1.00  0.00            
ATOM    144  H67 BCD     1      17.380  13.090  15.580  1.00  0.00            
ATOM    145  H68 BCD     1      15.890  11.310  15.870  1.00  0.00            
ATOM    146  H69 BCD     1      17.460  11.020  16.840  1.00  0.00            
ATOM    147  H70 BCD     1      15.400  12.160  18.130  1.00  0.00            
ATOM    148  O1  GM1     2      20.640  11.740  13.970  1.00  0.00            
ATOM    149  C1  GM1     2      20.950  12.570  12.920  1.00  0.00            
ATOM    150  C2  GM1     2      19.900  12.240  11.900  1.00  0.00            
ATOM    151  C3  GM1     2      18.420  12.500  12.430  1.00  0.00            
ATOM    152  C4  GM1     2      17.280  12.020  11.490  1.00  0.00            
ATOM    153  N1  GM1     2      16.060  11.360  12.170  1.00  0.00            
ATOM    154  C5  GM1     2      15.240  10.610  11.060  1.00  0.00            
ATOM    155  C6  GM1     2      13.800  10.130  11.400  1.00  0.00            
ATOM    156  C7  GM1     2      12.930  11.280  12.000  1.00  0.00            
ATOM    157  C8  GM1     2      13.730  11.960  13.180  1.00  0.00            
ATOM    158  C9  GM1     2      15.120  12.420  12.730  1.00  0.00            
ATOM    159  C10 GM1     2      22.390  12.230  12.450  1.00  0.00            
ATOM    160  C11 GM1     2      22.760  12.110  11.080  1.00  0.00            
ATOM    161  C12 GM1     2      24.110  11.940  10.700  1.00  0.00            
ATOM    162  C13 GM1     2      25.130  11.920  11.640  1.00  0.00            
ATOM    163  C14 GM1     2      24.820  12.030  12.970  1.00  0.00            
ATOM    164  C15 GM1     2      23.450  12.180  13.340  1.00  0.00            
ATOM    165  C16 GM1     2      20.890  14.060  13.420  1.00  0.00            
ATOM    166  C17 GM1     2      20.740  14.520  14.750  1.00  0.00            
ATOM    167  C18 GM1     2      20.760  15.860  15.100  1.00  0.00            
ATOM    168  C19 GM1     2      20.970  16.850  14.080  1.00  0.00            
ATOM    169  C20 GM1     2      21.170  16.390  12.750  1.00  0.00            
ATOM    170  C21 GM1     2      21.170  15.010  12.470  1.00  0.00            
ATOM    171  H1  GM1     2      20.260  10.890  13.690  1.00  0.00            
ATOM    172  H2  GM1     2      20.040  11.200  11.590  1.00  0.00            
ATOM    173  H3  GM1     2      19.940  12.900  11.020  1.00  0.00            
ATOM    174  H4  GM1     2      18.230  13.580  12.520  1.00  0.00            
ATOM    175  H5  GM1     2      18.340  12.080  13.440  1.00  0.00            
ATOM    176  H6  GM1     2      17.800  11.180  11.040  1.00  0.00            
ATOM    177  H7  GM1     2      16.970  12.760  10.750  1.00  0.00            
ATOM    178  H8  GM1     2      16.350  10.680  12.890  1.00  0.00            
ATOM    179  H9  GM1     2      15.870   9.730  10.930  1.00  0.00            
ATOM    180  H10 GM1     2      15.290  11.070  10.080  1.00  0.00            
ATOM    181  H11 GM1     2      13.820   9.390  12.210  1.00  0.00            
ATOM    182  H12 GM1     2      13.300   9.650  10.550  1.00  0.00            
ATOM    183  H13 GM1     2      11.900  11.000  12.250  1.00  0.00            
ATOM    184  H14 GM1     2      12.770  12.040  11.220  1.00  0.00            
ATOM    185  H15 GM1     2      13.760  11.250  14.020  1.00  0.00            
ATOM    186  H16 GM1     2      13.130  12.850  13.370  1.00  0.00            
ATOM    187  H17 GM1     2      14.980  13.200  11.980  1.00  0.00            
ATOM    188  H18 GM1     2      15.520  12.850  13.650  1.00  0.00            
ATOM    189  H19 GM1     2      21.920  12.020  10.390  1.00  0.00            
ATOM    190  H20 GM1     2      24.390  11.960   9.650  1.00  0.00            
ATOM    191  H21 GM1     2      26.160  11.820  11.330  1.00  0.00            
ATOM    192  H22 GM1     2      25.600  11.840  13.700  1.00  0.00            
ATOM    193  H23 GM1     2      23.280  12.480  14.360  1.00  0.00            
ATOM    194  H24 GM1     2      20.550  13.760  15.500  1.00  0.00            
ATOM    195  H25 GM1     2      20.590  16.180  16.120  1.00  0.00            
ATOM    196  H26 GM1     2      21.040  17.910  14.300  1.00  0.00            
ATOM    197  H27 GM1     2      21.340  17.060  11.910  1.00  0.00            
ATOM    198  H28 GM1     2      21.500  14.650  11.500  1.00  0.00            
TER
ENDMDL
MODEL        1
ATOM      1  C1  BCD     1       8.580  13.110  17.770  1.00  0.00            
ATOM      2  O1  BCD     1       9.600  12.220  17.350  1.00  0.00            
ATOM      3  C2  BCD     1       8.820  13.770  19.090  1.00  0.00            
ATOM      4  O2  BCD     1      10.070  14.460  19.120  1.00  0.00            
ATOM      5  C3  BCD     1       8.630  12.830  20.280  1.00  0.00            
ATOM      6  O3  BCD     1       8.830  13.450  21.540  1.00  0.00            
ATOM      7  C4  BCD     1       7.190  12.240  20.150  1.00  0.00            
ATOM      8  C5  BCD     1       7.110  11.520  18.800  1.00  0.00            
ATOM      9  O4  BCD     1       7.360  12.480  17.760  1.00  0.00            
ATOM     10  C6  BCD     1       5.670  11.130  18.480  1.00  0.00            
ATOM     11  O5  BCD     1       5.490  10.180  17.440  1.00  0.00            
ATOM     12  H1  BCD     1       8.430  13.920  17.050  1.00  0.00            
ATOM     13  H2  BCD     1       8.030  14.540  19.080  1.00  0.00            
ATOM     14  H3  BCD     1      10.040  15.220  19.700  1.00  0.00            
ATOM     15  H4  BCD     1       9.330  12.000  20.150  1.00  0.00            
ATOM     16  H5  BCD     1       8.550  12.870  22.250  1.00  0.00            
ATOM     17  H6  BCD     1       6.470  13.060  20.200  1.00  0.00            
ATOM     18  H7  BCD     1       7.820  10.690  18.690  1.00  0.00            
ATOM     19  H8  BCD     1       5.050  10.790  19.320  1.00  0.00            
ATOM     20  H9  BCD     1       5.110  12.020  18.170  1.00  0.00            
ATOM     21  H10 BCD     1       5.540   9.290  17.790  1.00  0.00            
ATOM     22  C7  BCD     1      12.650  11.730  14.590  1.00  0.00            
ATOM     23  O6  BCD     1      12.640  10.410  15.130  1.00  0.00            
ATOM     24  C8  BCD     1      12.940  12.710  15.710  1.00  0.00            
ATOM     25  O7  BCD     1      14.270  12.490  16.170  1.00  0.00            
ATOM     26  C9  BCD     1      11.900  12.600  16.820  1.00  0.00            
ATOM     27  O8  BCD     1      12.220  13.580  17.840  1.00  0.00            
ATOM     28  C10 BCD     1      10.470  12.710  16.310  1.00  0.00            
ATOM     29  C11 BCD     1      10.240  11.800  15.040  1.00  0.00            
ATOM     30  O9  BCD     1      11.320  11.990  14.090  1.00  0.00            
ATOM     31  C12 BCD     1       8.870  11.890  14.390  1.00  0.00            
ATOM     32  O10 BCD     1       8.840  10.700  13.590  1.00  0.00            
ATOM     33  H11 BCD     1      13.460  11.750  13.850  1.00  0.00            
ATOM     34  H12 BCD     1      12.870  13.760  15.430  1.00  0.00            
ATOM     35  H13 BCD     1      14.270  11.590  16.490  1.00  0.00            
ATOM     36  H14 BCD     1      12.020  11.580  17.210  1.00  0.00            
ATOM     37  H15 BCD     1      11.630  13.650  18.600  1.00  0.00            
ATOM     38  H16 BCD     1      10.230  13.750  16.050  1.00  0.00            
ATOM     39  H17 BCD     1      10.360  10.750  15.360  1.00  0.00            
ATOM     40  H18 BCD     1       8.170  12.030  15.220  1.00  0.00            
ATOM     41  H19 BCD     1       8.890  12.780  13.760  1.00  0.00            
ATOM     42  H20 BCD     1       9.320  11.000  12.820  1.00  0.00            
ATOM     43  C13 BCD     1      14.830   6.890  15.100  1.00  0.00            
ATOM     44  O11 BCD     1      13.550   6.360  15.350  1.00  0.00            
ATOM     45  C14 BCD     1      15.250   7.880  16.200  1.00  0.00            
ATOM     46  O12 BCD     1      15.540   7.020  17.300  1.00  0.00            
ATOM     47  C15 BCD     1      14.090   8.890  16.290  1.00  0.00            
ATOM     48  O13 BCD     1      14.330   9.800  17.370  1.00  0.00            
ATOM     49  C16 BCD     1      13.820   9.640  15.040  1.00  0.00            
ATOM     50  C17 BCD     1      13.690   8.690  13.820  1.00  0.00            
ATOM     51  O14 BCD     1      14.690   7.590  13.830  1.00  0.00            
ATOM     52  C18 BCD     1      13.570   9.450  12.450  1.00  0.00            
ATOM     53  O15 BCD     1      14.670  10.330  12.320  1.00  0.00            
ATOM     54  H21 BCD     1      15.510   6.060  14.880  1.00  0.00            
ATOM     55  H22 BCD     1      16.190   8.340  15.840  1.00  0.00            
ATOM     56  H23 BCD     1      16.060   7.590  17.860  1.00  0.00            
ATOM     57  H24 BCD     1      13.160   8.360  16.550  1.00  0.00            
ATOM     58  H25 BCD     1      14.350   9.180  18.100  1.00  0.00            
ATOM     59  H26 BCD     1      14.650  10.330  14.900  1.00  0.00            
ATOM     60  H27 BCD     1      12.750   8.160  13.970  1.00  0.00            
ATOM     61  H28 BCD     1      13.660   8.700  11.650  1.00  0.00            
ATOM     62  H29 BCD     1      12.620   9.980  12.490  1.00  0.00            
ATOM     63  H30 BCD     1      15.420   9.770  12.500  1.00  0.00            
ATOM     64  C19 BCD     1      11.670   2.750  16.070  1.00  0.00            
ATOM     65  O16 BCD     1      10.830   3.510  16.980  1.00  0.00            
ATOM     66  C20 BCD     1      13.140   2.820  16.570  1.00  0.00            
ATOM     67  O17 BCD     1      13.210   2.250  17.960  1.00  0.00            
ATOM     68  C21 BCD     1      13.580   4.280  16.540  1.00  0.00            
ATOM     69  O18 BCD     1      14.960   4.380  17.010  1.00  0.00            
ATOM     70  C22 BCD     1      13.450   4.950  15.190  1.00  0.00            
ATOM     71  C23 BCD     1      12.010   4.740  14.700  1.00  0.00            
ATOM     72  O19 BCD     1      11.670   3.310  14.760  1.00  0.00            
ATOM     73  C24 BCD     1      11.950   5.170  13.240  1.00  0.00            
ATOM     74  O20 BCD     1      10.600   5.270  12.730  1.00  0.00            
ATOM     75  H31 BCD     1      11.260   1.740  16.090  1.00  0.00            
ATOM     76  H32 BCD     1      13.810   2.310  15.870  1.00  0.00            
ATOM     77  H33 BCD     1      14.120   2.350  18.260  1.00  0.00            
ATOM     78  H34 BCD     1      12.960   4.810  17.270  1.00  0.00            
ATOM     79  H35 BCD     1      15.140   5.300  17.210  1.00  0.00            
ATOM     80  H36 BCD     1      14.230   4.700  14.450  1.00  0.00            
ATOM     81  H37 BCD     1      11.290   5.300  15.310  1.00  0.00            
ATOM     82  H38 BCD     1      12.420   6.150  13.090  1.00  0.00            
ATOM     83  H39 BCD     1      12.450   4.400  12.640  1.00  0.00            
ATOM     84  H40 BCD     1      10.770   5.580  11.840  1.00  0.00            
ATOM     85  C25 BCD     1       7.450   3.050  19.180  1.00  0.00            
ATOM     86  O21 BCD     1       7.590   4.280  19.920  1.00  0.00            
ATOM     87  C26 BCD     1       8.570   2.110  19.480  1.00  0.00            
ATOM     88  O22 BCD     1       8.680   1.990  20.890  1.00  0.00            
ATOM     89  C27 BCD     1       9.920   2.580  18.890  1.00  0.00            
ATOM     90  O23 BCD     1      10.990   1.660  19.110  1.00  0.00            
ATOM     91  C28 BCD     1       9.700   2.870  17.400  1.00  0.00            
ATOM     92  C29 BCD     1       8.550   3.750  17.140  1.00  0.00            
ATOM     93  O24 BCD     1       7.420   3.270  17.790  1.00  0.00            
ATOM     94  C30 BCD     1       8.340   4.020  15.640  1.00  0.00            
ATOM     95  O25 BCD     1       7.110   4.660  15.450  1.00  0.00            
ATOM     96  H41 BCD     1       6.510   2.550  19.460  1.00  0.00            
ATOM     97  H42 BCD     1       8.220   1.170  19.030  1.00  0.00            
ATOM     98  H43 BCD     1       9.440   1.460  21.130  1.00  0.00            
ATOM     99  H44 BCD     1      10.060   3.570  19.350  1.00  0.00            
ATOM    100  H45 BCD     1      11.820   1.790  18.640  1.00  0.00            
ATOM    101  H46 BCD     1       9.510   1.860  17.020  1.00  0.00            
ATOM    102  H47 BCD     1       8.710   4.700  17.680  1.00  0.00            
ATOM    103  H48 BCD     1       9.190   4.610  15.280  1.00  0.00            
ATOM    104  H49 BCD     1       8.300   3.010  15.220  1.00  0.00            
ATOM    105  H50 BCD     1       6.440   4.220  15.980  1.00  0.00            
ATOM    106  C31 BCD     1       5.140   6.680  22.360  1.00  0.00            
ATOM    107  O26 BCD     1       6.070   7.640  22.770  1.00  0.00            
ATOM    108  C32 BCD     1       5.430   5.220  22.820  1.00  0.00            
ATOM    109  O27 BCD     1       5.820   5.330  24.180  1.00  0.00            
ATOM    110  C33 BCD     1       6.610   4.480  22.120  1.00  0.00            
ATOM    111  C34 BCD     1       6.370   4.750  20.590  1.00  0.00            
ATOM    112  C35 BCD     1       6.290   6.200  20.370  1.00  0.00            
ATOM    113  O28 BCD     1       5.080   6.670  20.970  1.00  0.00            
ATOM    114  C36 BCD     1       6.190   6.540  18.860  1.00  0.00            
ATOM    115  O29 BCD     1       6.300   7.920  18.610  1.00  0.00            
ATOM    116  O30 BCD     1       6.630   3.050  22.430  1.00  0.00            
ATOM    117  H51 BCD     1       4.120   6.970  22.630  1.00  0.00            
ATOM    118  H52 BCD     1       4.510   4.660  22.600  1.00  0.00            
ATOM    119  H53 BCD     1       5.020   5.510  24.680  1.00  0.00            
ATOM    120  H54 BCD     1       7.610   4.870  22.360  1.00  0.00            
ATOM    121  H55 BCD     1       7.290   2.630  21.870  1.00  0.00            
ATOM    122  H56 BCD     1       5.540   4.190  20.130  1.00  0.00            
ATOM    123  H57 BCD     1       7.190   6.680  20.790  1.00  0.00            
ATOM    124  H58 BCD     1       7.080   6.130  18.360  1.00  0.00            
ATOM    125  H59 BCD     1       5.260   6.190  18.390  1.00  0.00            
ATOM    126  H60 BCD     1       7.150   8.170  18.990  1.00  0.00            
ATOM    127  C37 BCD     1       6.270  11.580  22.180  1.00  0.00            
ATOM    128  O31 BCD     1       7.160  11.230  21.080  1.00  0.00            
ATOM    129  C38 BCD     1       6.830  11.100  23.530  1.00  0.00            
ATOM    130  O32 BCD     1       8.070  11.690  23.770  1.00  0.00            
ATOM    131  C39 BCD     1       6.920   9.600  23.600  1.00  0.00            
ATOM    132  O33 BCD     1       7.520   9.080  24.850  1.00  0.00            
ATOM    133  C40 BCD     1       5.600   8.990  23.190  1.00  0.00            
ATOM    134  C41 BCD     1       4.850   9.650  22.050  1.00  0.00            
ATOM    135  O34 BCD     1       5.020  11.070  22.010  1.00  0.00            
ATOM    136  C42 BCD     1       3.340   9.450  21.980  1.00  0.00            
ATOM    137  O35 BCD     1       2.790   9.660  23.200  1.00  0.00            
ATOM    138  H61 BCD     1       6.170  12.670  22.220  1.00  0.00            
ATOM    139  H62 BCD     1       6.140  11.560  24.250  1.00  0.00            
ATOM    140  H63 BCD     1       8.280  11.450  24.670  1.00  0.00            
ATOM    141  H64 BCD     1       7.610   9.240  22.820  1.00  0.00            
ATOM    142  H65 BCD     1       7.700   8.160  24.630  1.00  0.00            
ATOM    143  H66 BCD     1       4.990   8.890  24.100  1.00  0.00            
ATOM    144  H67 BCD     1       5.290   9.320  21.100  1.00  0.00            
ATOM    145  H68 BCD     1       2.950  10.210  21.290  1.00  0.00            
ATOM    146  H69 BCD     1       3.250   8.430  21.590  1.00  0.00            
ATOM    147  H70 BCD     1       2.190   8.940  23.410  1.00  0.00            
ATOM    148  O1  GM1     2       8.980   8.630  19.820  1.00  0.00            
ATOM    149  C1  GM1     2      10.390   8.660  19.510  1.00  0.00            
ATOM    150  C2  GM1     2      10.360   8.840  17.980  1.00  0.00            
ATOM    151  C3  GM1     2       9.720   7.660  17.260  1.00  0.00            
ATOM    152  C4  GM1     2       9.560   8.100  15.780  1.00  0.00            
ATOM    153  N1  GM1     2       8.500   7.430  14.980  1.00  0.00            
ATOM    154  C5  GM1     2       9.000   7.470  13.540  1.00  0.00            
ATOM    155  C6  GM1     2       7.930   6.930  12.500  1.00  0.00            
ATOM    156  C7  GM1     2       6.540   7.710  12.580  1.00  0.00            
ATOM    157  C8  GM1     2       6.080   7.730  14.050  1.00  0.00            
ATOM    158  C9  GM1     2       7.170   8.190  15.040  1.00  0.00            
ATOM    159  C10 GM1     2      11.090   7.370  20.010  1.00  0.00            
ATOM    160  C11 GM1     2      12.330   7.010  19.520  1.00  0.00            
ATOM    161  C12 GM1     2      12.940   5.840  19.940  1.00  0.00            
ATOM    162  C13 GM1     2      12.160   4.840  20.620  1.00  0.00            
ATOM    163  C14 GM1     2      10.880   5.230  21.110  1.00  0.00            
ATOM    164  C15 GM1     2      10.370   6.470  20.810  1.00  0.00            
ATOM    165  C16 GM1     2      10.910   9.860  20.340  1.00  0.00            
ATOM    166  C17 GM1     2      11.950  10.760  19.910  1.00  0.00            
ATOM    167  C18 GM1     2      12.450  11.730  20.780  1.00  0.00            
ATOM    168  C19 GM1     2      12.110  11.800  22.100  1.00  0.00            
ATOM    169  C20 GM1     2      11.090  10.950  22.560  1.00  0.00            
ATOM    170  C21 GM1     2      10.510  10.010  21.710  1.00  0.00            
ATOM    171  H1  GM1     2       8.910   9.010  20.710  1.00  0.00            
ATOM    172  H2  GM1     2      11.390   8.940  17.630  1.00  0.00            
ATOM    173  H3  GM1     2       9.870   9.770  17.670  1.00  0.00            
ATOM    174  H4  GM1     2       8.720   7.580  17.700  1.00  0.00            
ATOM    175  H5  GM1     2      10.210   6.700  17.460  1.00  0.00            
ATOM    176  H6  GM1     2      10.510   8.150  15.250  1.00  0.00            
ATOM    177  H7  GM1     2       9.310   9.170  15.740  1.00  0.00            
ATOM    178  H8  GM1     2       8.270   6.460  15.250  1.00  0.00            
ATOM    179  H9  GM1     2       9.990   7.020  13.530  1.00  0.00            
ATOM    180  H10 GM1     2       9.230   8.530  13.350  1.00  0.00            
ATOM    181  H11 GM1     2       7.790   5.870  12.720  1.00  0.00            
ATOM    182  H12 GM1     2       8.410   6.840  11.510  1.00  0.00            
ATOM    183  H13 GM1     2       5.890   7.230  11.830  1.00  0.00            
ATOM    184  H14 GM1     2       6.650   8.720  12.150  1.00  0.00            
ATOM    185  H15 GM1     2       5.700   6.750  14.360  1.00  0.00            
ATOM    186  H16 GM1     2       5.210   8.370  14.170  1.00  0.00            
ATOM    187  H17 GM1     2       7.340   9.260  14.950  1.00  0.00            
ATOM    188  H18 GM1     2       6.730   7.960  16.010  1.00  0.00            
ATOM    189  H19 GM1     2      12.800   7.650  18.780  1.00  0.00            
ATOM    190  H20 GM1     2      13.980   5.600  19.770  1.00  0.00            
ATOM    191  H21 GM1     2      12.650   3.920  20.930  1.00  0.00            
ATOM    192  H22 GM1     2      10.320   4.530  21.730  1.00  0.00            
ATOM    193  H23 GM1     2       9.380   6.700  21.180  1.00  0.00            
ATOM    194  H24 GM1     2      12.410  10.650  18.940  1.00  0.00            
ATOM    195  H25 GM1     2      13.200  12.410  20.380  1.00  0.00            
ATOM    196  H26 GM1     2      12.490  12.620  22.700  1.00  0.00            
ATOM    197  H27 GM1     2      10.680  11.190  23.530  1.00  0.00            
ATOM    198  H28 GM1     2       9.800   9.390  22.260  1.00  0.00            
TER
ENDMDL
MODEL        1
ATOM      1  C1  BCD     1      20.840  19.210   1.880  1.00  0.00            
ATOM      2  O1  BCD     1      21.250  17.940   2.260  1.00  0.00            
ATOM      3  C2  BCD     1      20.040  19.210   0.550  1.00  0.00            
ATOM      4  O2  BCD     1      18.930  18.310   0.620  1.00  0.00            
ATOM      5  C3  BCD     1      20.990  18.810  -0.610  1.00  0.00            
ATOM      6  O3  BCD     1      20.490  18.930  -1.920  1.00  0.00            
ATOM      7  C4  BCD     1      22.330  19.630  -0.580  1.00  0.00            
ATOM      8  C5  BCD     1      22.940  19.620   0.830  1.00  0.00            
ATOM      9  O4  BCD     1      21.930  20.070   1.750  1.00  0.00            
ATOM     10  C6  BCD     1      24.070  20.660   0.820  1.00  0.00            
ATOM     11  O5  BCD     1      24.680  20.780   2.110  1.00  0.00            
ATOM     12  H1  BCD     1      20.230  19.570   2.720  1.00  0.00            
ATOM     13  H2  BCD     1      19.730  20.240   0.320  1.00  0.00            
ATOM     14  H3  BCD     1      18.400  18.270  -0.180  1.00  0.00            
ATOM     15  H4  BCD     1      21.290  17.760  -0.470  1.00  0.00            
ATOM     16  H5  BCD     1      21.080  18.510  -2.540  1.00  0.00            
ATOM     17  H6  BCD     1      22.040  20.630  -0.940  1.00  0.00            
ATOM     18  H7  BCD     1      23.320  18.660   1.190  1.00  0.00            
ATOM     19  H8  BCD     1      24.870  20.310   0.150  1.00  0.00            
ATOM     20  H9  BCD     1      23.710  21.680   0.630  1.00  0.00            
ATOM     21  H10 BCD     1      24.290  21.570   2.490  1.00  0.00            
ATOM     22  C7  BCD     1      21.280  15.380   5.590  1.00  0.00            
ATOM     23  O6  BCD     1      21.690  14.180   4.900  1.00  0.00            
ATOM     24  C8  BCD     1      19.930  15.810   5.050  1.00  0.00            
ATOM     25  O7  BCD     1      19.000  14.740   4.970  1.00  0.00            
ATOM     26  C9  BCD     1      20.000  16.430   3.650  1.00  0.00            
ATOM     27  O8  BCD     1      18.770  17.110   3.240  1.00  0.00            
ATOM     28  C10 BCD     1      21.170  17.490   3.620  1.00  0.00            
ATOM     29  C11 BCD     1      22.530  16.870   4.100  1.00  0.00            
ATOM     30  O9  BCD     1      22.330  16.420   5.490  1.00  0.00            
ATOM     31  C12 BCD     1      23.510  18.020   4.140  1.00  0.00            
ATOM     32  O10 BCD     1      24.680  17.660   4.800  1.00  0.00            
ATOM     33  H11 BCD     1      21.210  15.030   6.620  1.00  0.00            
ATOM     34  H12 BCD     1      19.650  16.580   5.780  1.00  0.00            
ATOM     35  H13 BCD     1      18.220  15.120   4.560  1.00  0.00            
ATOM     36  H14 BCD     1      20.280  15.660   2.910  1.00  0.00            
ATOM     37  H15 BCD     1      18.920  17.520   2.380  1.00  0.00            
ATOM     38  H16 BCD     1      20.800  18.350   4.200  1.00  0.00            
ATOM     39  H17 BCD     1      22.770  16.000   3.480  1.00  0.00            
ATOM     40  H18 BCD     1      23.840  18.240   3.120  1.00  0.00            
ATOM     41  H19 BCD     1      23.130  19.000   4.440  1.00  0.00            
ATOM     42  H20 BCD     1      24.420  17.550   5.710  1.00  0.00            
ATOM     43  C13 BCD     1      23.280  10.500   5.480  1.00  0.00            
ATOM     44  O11 BCD     1      23.930  10.700   4.210  1.00  0.00            
ATOM     45  C14 BCD     1      21.770  10.510   5.360  1.00  0.00            
ATOM     46  O12 BCD     1      21.330   9.430   4.530  1.00  0.00            
ATOM     47  C15 BCD     1      21.230  11.900   4.880  1.00  0.00            
ATOM     48  O13 BCD     1      19.750  11.990   4.990  1.00  0.00            
ATOM     49  C16 BCD     1      21.810  12.970   5.690  1.00  0.00            
ATOM     50  C17 BCD     1      23.280  12.860   6.050  1.00  0.00            
ATOM     51  O14 BCD     1      23.590  11.520   6.470  1.00  0.00            
ATOM     52  C18 BCD     1      23.810  13.830   7.030  1.00  0.00            
ATOM     53  O15 BCD     1      23.220  13.610   8.310  1.00  0.00            
ATOM     54  H21 BCD     1      23.620   9.550   5.900  1.00  0.00            
ATOM     55  H22 BCD     1      21.380  10.360   6.370  1.00  0.00            
ATOM     56  H23 BCD     1      20.390   9.420   4.730  1.00  0.00            
ATOM     57  H24 BCD     1      21.700  11.960   3.890  1.00  0.00            
ATOM     58  H25 BCD     1      19.580  12.930   5.060  1.00  0.00            
ATOM     59  H26 BCD     1      21.160  13.120   6.570  1.00  0.00            
ATOM     60  H27 BCD     1      23.750  13.110   5.090  1.00  0.00            
ATOM     61  H28 BCD     1      24.900  13.840   7.040  1.00  0.00            
ATOM     62  H29 BCD     1      23.570  14.830   6.640  1.00  0.00            
ATOM     63  H30 BCD     1      23.290  12.700   8.630  1.00  0.00            
ATOM     64  C19 BCD     1      26.710   8.930   1.790  1.00  0.00            
ATOM     65  O16 BCD     1      26.800  10.020   0.850  1.00  0.00            
ATOM     66  C20 BCD     1      25.320   8.260   1.800  1.00  0.00            
ATOM     67  O17 BCD     1      24.940   7.750   0.520  1.00  0.00            
ATOM     68  C21 BCD     1      24.280   9.220   2.370  1.00  0.00            
ATOM     69  O18 BCD     1      22.920   8.760   2.510  1.00  0.00            
ATOM     70  C22 BCD     1      24.760   9.610   3.810  1.00  0.00            
ATOM     71  C23 BCD     1      26.210  10.220   3.800  1.00  0.00            
ATOM     72  O19 BCD     1      27.080   9.310   3.090  1.00  0.00            
ATOM     73  C24 BCD     1      26.680  10.530   5.220  1.00  0.00            
ATOM     74  O20 BCD     1      26.440   9.450   6.150  1.00  0.00            
ATOM     75  H31 BCD     1      27.430   8.130   1.580  1.00  0.00            
ATOM     76  H32 BCD     1      25.530   7.420   2.470  1.00  0.00            
ATOM     77  H33 BCD     1      24.150   7.210   0.490  1.00  0.00            
ATOM     78  H34 BCD     1      24.310  10.110   1.720  1.00  0.00            
ATOM     79  H35 BCD     1      22.420   9.300   3.130  1.00  0.00            
ATOM     80  H36 BCD     1      24.690   8.740   4.480  1.00  0.00            
ATOM     81  H37 BCD     1      26.210  11.130   3.180  1.00  0.00            
ATOM     82  H38 BCD     1      27.770  10.620   5.100  1.00  0.00            
ATOM     83  H39 BCD     1      26.310  11.490   5.620  1.00  0.00            
ATOM     84  H40 BCD     1      27.100   8.770   6.000  1.00  0.00            
ATOM     85  C25 BCD     1      29.290  11.860  -1.800  1.00  0.00            
ATOM     86  O21 BCD     1      28.360  12.970  -1.830  1.00  0.00            
ATOM     87  C26 BCD     1      28.600  10.540  -2.260  1.00  0.00            
ATOM     88  O22 BCD     1      28.020  10.790  -3.570  1.00  0.00            
ATOM     89  C27 BCD     1      27.500  10.210  -1.350  1.00  0.00            
ATOM     90  O23 BCD     1      26.870   8.870  -1.590  1.00  0.00            
ATOM     91  C28 BCD     1      28.010  10.140   0.040  1.00  0.00            
ATOM     92  C29 BCD     1      28.700  11.480   0.470  1.00  0.00            
ATOM     93  O24 BCD     1      29.750  11.710  -0.470  1.00  0.00            
ATOM     94  C30 BCD     1      29.280  11.410   1.870  1.00  0.00            
ATOM     95  O25 BCD     1      29.750  12.720   2.290  1.00  0.00            
ATOM     96  H41 BCD     1      30.140  12.090  -2.460  1.00  0.00            
ATOM     97  H42 BCD     1      29.380   9.770  -2.280  1.00  0.00            
ATOM     98  H43 BCD     1      27.960   9.900  -3.950  1.00  0.00            
ATOM     99  H44 BCD     1      26.710  10.970  -1.310  1.00  0.00            
ATOM    100  H45 BCD     1      26.050   8.750  -1.100  1.00  0.00            
ATOM    101  H46 BCD     1      28.680   9.300   0.250  1.00  0.00            
ATOM    102  H47 BCD     1      27.950  12.280   0.460  1.00  0.00            
ATOM    103  H48 BCD     1      28.530  11.050   2.600  1.00  0.00            
ATOM    104  H49 BCD     1      30.130  10.720   1.900  1.00  0.00            
ATOM    105  H50 BCD     1      30.040  12.700   3.200  1.00  0.00            
ATOM    106  C31 BCD     1      27.990  16.750  -3.250  1.00  0.00            
ATOM    107  O26 BCD     1      26.670  16.940  -2.860  1.00  0.00            
ATOM    108  C32 BCD     1      28.150  15.610  -4.290  1.00  0.00            
ATOM    109  O27 BCD     1      27.300  15.790  -5.400  1.00  0.00            
ATOM    110  C33 BCD     1      27.790  14.260  -3.630  1.00  0.00            
ATOM    111  C34 BCD     1      28.760  14.130  -2.470  1.00  0.00            
ATOM    112  C35 BCD     1      28.650  15.300  -1.410  1.00  0.00            
ATOM    113  O28 BCD     1      28.870  16.520  -2.080  1.00  0.00            
ATOM    114  C36 BCD     1      29.690  15.170  -0.290  1.00  0.00            
ATOM    115  O29 BCD     1      29.450  16.070   0.810  1.00  0.00            
ATOM    116  O30 BCD     1      27.950  13.130  -4.620  1.00  0.00            
ATOM    117  H51 BCD     1      28.330  17.730  -3.610  1.00  0.00            
ATOM    118  H52 BCD     1      29.170  15.630  -4.680  1.00  0.00            
ATOM    119  H53 BCD     1      26.410  15.960  -5.060  1.00  0.00            
ATOM    120  H54 BCD     1      26.740  14.340  -3.330  1.00  0.00            
ATOM    121  H55 BCD     1      27.760  12.310  -4.160  1.00  0.00            
ATOM    122  H56 BCD     1      29.790  14.070  -2.860  1.00  0.00            
ATOM    123  H57 BCD     1      27.610  15.190  -1.080  1.00  0.00            
ATOM    124  H58 BCD     1      29.540  14.200   0.220  1.00  0.00            
ATOM    125  H59 BCD     1      30.680  15.210  -0.760  1.00  0.00            
ATOM    126  H60 BCD     1      30.200  15.830   1.360  1.00  0.00            
ATOM    127  C37 BCD     1      23.430  19.440  -2.660  1.00  0.00            
ATOM    128  O31 BCD     1      23.280  18.920  -1.390  1.00  0.00            
ATOM    129  C38 BCD     1      23.360  18.400  -3.780  1.00  0.00            
ATOM    130  O32 BCD     1      22.140  17.680  -3.730  1.00  0.00            
ATOM    131  C39 BCD     1      24.440  17.370  -3.500  1.00  0.00            
ATOM    132  O33 BCD     1      24.530  16.380  -4.550  1.00  0.00            
ATOM    133  C40 BCD     1      25.850  17.970  -3.330  1.00  0.00            
ATOM    134  C41 BCD     1      25.860  19.220  -2.470  1.00  0.00            
ATOM    135  O34 BCD     1      24.730  20.020  -2.720  1.00  0.00            
ATOM    136  C42 BCD     1      27.260  20.030  -2.550  1.00  0.00            
ATOM    137  O35 BCD     1      27.350  20.540  -3.870  1.00  0.00            
ATOM    138  H61 BCD     1      22.680  20.200  -2.910  1.00  0.00            
ATOM    139  H62 BCD     1      23.540  18.700  -4.820  1.00  0.00            
ATOM    140  H63 BCD     1      21.630  17.990  -4.480  1.00  0.00            
ATOM    141  H64 BCD     1      24.050  16.860  -2.600  1.00  0.00            
ATOM    142  H65 BCD     1      23.660  15.970  -4.680  1.00  0.00            
ATOM    143  H66 BCD     1      26.180  18.250  -4.340  1.00  0.00            
ATOM    144  H67 BCD     1      25.710  18.860  -1.440  1.00  0.00            
ATOM    145  H68 BCD     1      27.420  20.840  -1.820  1.00  0.00            
ATOM    146  H69 BCD     1      28.070  19.320  -2.360  1.00  0.00            
ATOM    147  H70 BCD     1      26.480  20.850  -4.160  1.00  0.00            
ATOM    148  O1  GM1     2      24.010  13.090   1.310  1.00  0.00            
ATOM    149  C1  GM1     2      23.750  13.570  -0.080  1.00  0.00            
ATOM    150  C2  GM1     2      24.780  14.670  -0.230  1.00  0.00            
ATOM    151  C3  GM1     2      24.830  15.800   0.840  1.00  0.00            
ATOM    152  C4  GM1     2      25.830  16.920   0.560  1.00  0.00            
ATOM    153  N1  GM1     2      26.310  17.930   1.630  1.00  0.00            
ATOM    154  C5  GM1     2      27.390  18.720   0.910  1.00  0.00            
ATOM    155  C6  GM1     2      28.170  19.750   1.800  1.00  0.00            
ATOM    156  C7  GM1     2      28.890  18.870   2.940  1.00  0.00            
ATOM    157  C8  GM1     2      27.880  18.010   3.720  1.00  0.00            
ATOM    158  C9  GM1     2      27.000  17.190   2.770  1.00  0.00            
ATOM    159  C10 GM1     2      22.350  14.110  -0.250  1.00  0.00            
ATOM    160  C11 GM1     2      21.350  13.920   0.750  1.00  0.00            
ATOM    161  C12 GM1     2      20.080  14.520   0.530  1.00  0.00            
ATOM    162  C13 GM1     2      19.810  15.160  -0.650  1.00  0.00            
ATOM    163  C14 GM1     2      20.790  15.320  -1.650  1.00  0.00            
ATOM    164  C15 GM1     2      22.020  14.750  -1.470  1.00  0.00            
ATOM    165  C16 GM1     2      23.940  12.360  -1.020  1.00  0.00            
ATOM    166  C17 GM1     2      24.480  12.470  -2.300  1.00  0.00            
ATOM    167  C18 GM1     2      24.530  11.360  -3.120  1.00  0.00            
ATOM    168  C19 GM1     2      24.020  10.110  -2.720  1.00  0.00            
ATOM    169  C20 GM1     2      23.410  10.040  -1.480  1.00  0.00            
ATOM    170  C21 GM1     2      23.340  11.140  -0.670  1.00  0.00            
ATOM    171  H1  GM1     2      24.930  13.330   1.530  1.00  0.00            
ATOM    172  H2  GM1     2      24.690  15.230  -1.170  1.00  0.00            
ATOM    173  H3  GM1     2      25.760  14.160  -0.300  1.00  0.00            
ATOM    174  H4  GM1     2      25.040  15.450   1.850  1.00  0.00            
ATOM    175  H5  GM1     2      23.800  16.160   0.910  1.00  0.00            
ATOM    176  H6  GM1     2      25.410  17.390  -0.330  1.00  0.00            
ATOM    177  H7  GM1     2      26.750  16.360   0.360  1.00  0.00            
ATOM    178  H8  GM1     2      25.530  18.410   2.090  1.00  0.00            
ATOM    179  H9  GM1     2      26.900  19.140   0.030  1.00  0.00            
ATOM    180  H10 GM1     2      28.100  17.980   0.530  1.00  0.00            
ATOM    181  H11 GM1     2      27.370  20.360   2.240  1.00  0.00            
ATOM    182  H12 GM1     2      28.970  20.320   1.310  1.00  0.00            
ATOM    183  H13 GM1     2      29.440  19.520   3.630  1.00  0.00            
ATOM    184  H14 GM1     2      29.680  18.260   2.490  1.00  0.00            
ATOM    185  H15 GM1     2      27.210  18.660   4.300  1.00  0.00            
ATOM    186  H16 GM1     2      28.360  17.300   4.400  1.00  0.00            
ATOM    187  H17 GM1     2      27.490  16.330   2.320  1.00  0.00            
ATOM    188  H18 GM1     2      26.270  16.650   3.360  1.00  0.00            
ATOM    189  H19 GM1     2      21.660  13.480   1.690  1.00  0.00            
ATOM    190  H20 GM1     2      19.340  14.470   1.320  1.00  0.00            
ATOM    191  H21 GM1     2      18.870  15.680  -0.820  1.00  0.00            
ATOM    192  H22 GM1     2      20.600  15.920  -2.530  1.00  0.00            
ATOM    193  H23 GM1     2      22.800  14.840  -2.230  1.00  0.00            
ATOM    194  H24 GM1     2      24.900  13.420  -2.630  1.00  0.00            
ATOM    195  H25 GM1     2      24.770  11.510  -4.170  1.00  0.00            
ATOM    196  H26 GM1     2      24.130   9.210  -3.330  1.00  0.00            
ATOM    197  H27 GM1     2      22.960   9.140  -1.060  1.00  0.00            
ATOM    198  H28 GM1     2      22.870  11.060   0.310  1.00  0.00            
TER
ENDMDL
MODEL        1
ATOM      1  C1  BCD     1       6.130  11.380  16.300  1.00  0.00            
ATOM      2  O1  BCD     1       7.410  11.110  16.830  1.00  0.00            
ATOM      3  C2  BCD     1       5.240  12.030  17.330  1.00  0.00            
ATOM      4  O2  BCD     1       5.840  13.310  17.720  1.00  0.00            
ATOM      5  C3  BCD     1       4.780  11.060  18.400  1.00  0.00            
ATOM      6  O3  BCD     1       3.780  11.660  19.220  1.00  0.00            
ATOM      7  C4  BCD     1       4.370   9.670  17.750  1.00  0.00            
ATOM      8  C5  BCD     1       5.380   9.220  16.710  1.00  0.00            
ATOM      9  O4  BCD     1       5.630  10.170  15.760  1.00  0.00            
ATOM     10  C6  BCD     1       4.840   8.090  15.880  1.00  0.00            
ATOM     11  O5  BCD     1       5.690   7.550  14.900  1.00  0.00            
ATOM     12  H1  BCD     1       6.280  12.120  15.510  1.00  0.00            
ATOM     13  H2  BCD     1       4.310  12.200  16.780  1.00  0.00            
ATOM     14  H3  BCD     1       5.360  13.690  18.460  1.00  0.00            
ATOM     15  H4  BCD     1       5.660  10.740  18.970  1.00  0.00            
ATOM     16  H5  BCD     1       3.530  11.100  19.970  1.00  0.00            
ATOM     17  H6  BCD     1       3.490   9.760  17.100  1.00  0.00            
ATOM     18  H7  BCD     1       6.340   9.050  17.210  1.00  0.00            
ATOM     19  H8  BCD     1       4.390   7.250  16.430  1.00  0.00            
ATOM     20  H9  BCD     1       4.000   8.530  15.340  1.00  0.00            
ATOM     21  H10 BCD     1       5.830   8.240  14.240  1.00  0.00            
ATOM     22  C7  BCD     1      11.500  11.400  16.170  1.00  0.00            
ATOM     23  O6  BCD     1      11.790  10.310  17.000  1.00  0.00            
ATOM     24  C8  BCD     1      10.880  12.570  16.920  1.00  0.00            
ATOM     25  O7  BCD     1      11.700  13.070  17.950  1.00  0.00            
ATOM     26  C9  BCD     1       9.410  12.230  17.380  1.00  0.00            
ATOM     27  O8  BCD     1       8.750  13.370  17.960  1.00  0.00            
ATOM     28  C10 BCD     1       8.580  11.720  16.150  1.00  0.00            
ATOM     29  C11 BCD     1       9.360  10.630  15.400  1.00  0.00            
ATOM     30  O9  BCD     1      10.690  11.070  15.110  1.00  0.00            
ATOM     31  C12 BCD     1       8.740  10.150  14.160  1.00  0.00            
ATOM     32  O10 BCD     1       9.360   9.040  13.640  1.00  0.00            
ATOM     33  H11 BCD     1      12.460  11.700  15.730  1.00  0.00            
ATOM     34  H12 BCD     1      10.570  13.330  16.190  1.00  0.00            
ATOM     35  H13 BCD     1      11.940  12.340  18.520  1.00  0.00            
ATOM     36  H14 BCD     1       9.420  11.400  18.100  1.00  0.00            
ATOM     37  H15 BCD     1       7.820  13.150  18.070  1.00  0.00            
ATOM     38  H16 BCD     1       8.340  12.550  15.480  1.00  0.00            
ATOM     39  H17 BCD     1       9.470   9.710  15.990  1.00  0.00            
ATOM     40  H18 BCD     1       7.650  10.070  14.210  1.00  0.00            
ATOM     41  H19 BCD     1       8.910  10.920  13.400  1.00  0.00            
ATOM     42  H20 BCD     1      10.280   9.310  13.620  1.00  0.00            
ATOM     43  C13 BCD     1      14.860   8.420  18.920  1.00  0.00            
ATOM     44  O11 BCD     1      14.030   7.230  18.990  1.00  0.00            
ATOM     45  C14 BCD     1      14.200   9.550  19.660  1.00  0.00            
ATOM     46  O12 BCD     1      14.020   9.110  20.990  1.00  0.00            
ATOM     47  C15 BCD     1      12.890  10.000  19.030  1.00  0.00            
ATOM     48  O13 BCD     1      12.390  11.160  19.700  1.00  0.00            
ATOM     49  C16 BCD     1      13.080  10.230  17.550  1.00  0.00            
ATOM     50  C17 BCD     1      13.890   9.110  16.870  1.00  0.00            
ATOM     51  O14 BCD     1      15.100   8.860  17.570  1.00  0.00            
ATOM     52  C18 BCD     1      14.170   9.470  15.380  1.00  0.00            
ATOM     53  O15 BCD     1      14.920  10.660  15.240  1.00  0.00            
ATOM     54  H21 BCD     1      15.780   8.310  19.510  1.00  0.00            
ATOM     55  H22 BCD     1      14.840  10.440  19.600  1.00  0.00            
ATOM     56  H23 BCD     1      13.900   9.860  21.580  1.00  0.00            
ATOM     57  H24 BCD     1      12.140   9.200  19.090  1.00  0.00            
ATOM     58  H25 BCD     1      12.170  10.950  20.610  1.00  0.00            
ATOM     59  H26 BCD     1      13.750  11.060  17.290  1.00  0.00            
ATOM     60  H27 BCD     1      13.300   8.190  16.880  1.00  0.00            
ATOM     61  H28 BCD     1      14.730   8.600  15.020  1.00  0.00            
ATOM     62  H29 BCD     1      13.230   9.480  14.810  1.00  0.00            
ATOM     63  H30 BCD     1      15.100  10.760  14.300  1.00  0.00            
ATOM     64  C19 BCD     1      13.740   3.380  20.080  1.00  0.00            
ATOM     65  O16 BCD     1      12.290   3.650  20.150  1.00  0.00            
ATOM     66  C20 BCD     1      14.490   4.230  21.020  1.00  0.00            
ATOM     67  O17 BCD     1      14.120   4.000  22.280  1.00  0.00            
ATOM     68  C21 BCD     1      14.290   5.760  20.750  1.00  0.00            
ATOM     69  O18 BCD     1      14.990   6.620  21.700  1.00  0.00            
ATOM     70  C22 BCD     1      14.600   6.040  19.330  1.00  0.00            
ATOM     71  C23 BCD     1      13.960   5.020  18.380  1.00  0.00            
ATOM     72  O19 BCD     1      14.290   3.730  18.840  1.00  0.00            
ATOM     73  C24 BCD     1      14.360   5.100  16.950  1.00  0.00            
ATOM     74  O20 BCD     1      13.290   4.540  16.230  1.00  0.00            
ATOM     75  H31 BCD     1      13.860   2.320  20.310  1.00  0.00            
ATOM     76  H32 BCD     1      15.550   3.980  20.840  1.00  0.00            
ATOM     77  H33 BCD     1      14.510   4.750  22.740  1.00  0.00            
ATOM     78  H34 BCD     1      13.220   5.950  20.880  1.00  0.00            
ATOM     79  H35 BCD     1      14.700   7.530  21.550  1.00  0.00            
ATOM     80  H36 BCD     1      15.690   5.940  19.250  1.00  0.00            
ATOM     81  H37 BCD     1      12.880   5.190  18.460  1.00  0.00            
ATOM     82  H38 BCD     1      14.450   6.130  16.570  1.00  0.00            
ATOM     83  H39 BCD     1      15.280   4.590  16.650  1.00  0.00            
ATOM     84  H40 BCD     1      13.300   4.830  15.310  1.00  0.00            
ATOM     85  C25 BCD     1       8.760   1.750  21.210  1.00  0.00            
ATOM     86  O21 BCD     1       7.940   2.930  21.220  1.00  0.00            
ATOM     87  C26 BCD     1       9.820   1.770  22.250  1.00  0.00            
ATOM     88  O22 BCD     1       9.240   2.060  23.510  1.00  0.00            
ATOM     89  C27 BCD     1      10.940   2.770  21.990  1.00  0.00            
ATOM     90  O23 BCD     1      11.990   2.480  22.950  1.00  0.00            
ATOM     91  C28 BCD     1      11.440   2.550  20.530  1.00  0.00            
ATOM     92  C29 BCD     1      10.290   2.550  19.570  1.00  0.00            
ATOM     93  O24 BCD     1       9.310   1.530  19.890  1.00  0.00            
ATOM     94  C30 BCD     1      10.760   2.320  18.110  1.00  0.00            
ATOM     95  O25 BCD     1       9.670   2.690  17.280  1.00  0.00            
ATOM     96  H41 BCD     1       8.110   0.900  21.410  1.00  0.00            
ATOM     97  H42 BCD     1      10.270   0.770  22.350  1.00  0.00            
ATOM     98  H43 BCD     1       9.820   2.590  24.070  1.00  0.00            
ATOM     99  H44 BCD     1      10.520   3.780  22.090  1.00  0.00            
ATOM    100  H45 BCD     1      12.740   2.990  22.600  1.00  0.00            
ATOM    101  H46 BCD     1      11.950   1.590  20.380  1.00  0.00            
ATOM    102  H47 BCD     1       9.750   3.500  19.610  1.00  0.00            
ATOM    103  H48 BCD     1      11.660   2.940  17.970  1.00  0.00            
ATOM    104  H49 BCD     1      11.110   1.300  17.920  1.00  0.00
[truncated: 1,950,270 more chars]
