# Supplementary material for: Achieving Chemical Accuracy in Cyclodextrin Host–Guest Binding via Integrative Atomistic Modelling
Source: Adv Sci (Weinh). 2025 Dec 14;13(10):e19782. doi: 10.1002/advs.202519782 (PMC12915143; doi:10.1002/advs.202519782)
Supplement: Supplementary file 1 — Supporting Information [file ADVS-13-e19782-s003.zip › all_poses/BCD.GN2.pdb]

MODEL        1
ATOM      1  C1  BCD     1      25.940  19.290  15.350  1.00  0.00            
ATOM      2  O1  BCD     1      25.120  18.710  16.380  1.00  0.00            
ATOM      3  C2  BCD     1      25.060  19.990  14.330  1.00  0.00            
ATOM      4  O2  BCD     1      24.290  21.030  14.920  1.00  0.00            
ATOM      5  C3  BCD     1      24.140  19.040  13.550  1.00  0.00            
ATOM      6  O3  BCD     1      23.360  19.600  12.550  1.00  0.00            
ATOM      7  C4  BCD     1      25.010  17.880  12.980  1.00  0.00            
ATOM      8  C5  BCD     1      25.990  17.250  14.030  1.00  0.00            
ATOM      9  O4  BCD     1      26.750  18.330  14.700  1.00  0.00            
ATOM     10  C6  BCD     1      27.030  16.250  13.490  1.00  0.00            
ATOM     11  O5  BCD     1      28.000  16.890  12.680  1.00  0.00            
ATOM     12  H1  BCD     1      26.590  20.060  15.780  1.00  0.00            
ATOM     13  H2  BCD     1      25.750  20.360  13.570  1.00  0.00            
ATOM     14  H3  BCD     1      24.030  21.660  14.240  1.00  0.00            
ATOM     15  H4  BCD     1      23.520  18.600  14.350  1.00  0.00            
ATOM     16  H5  BCD     1      23.980  20.110  12.020  1.00  0.00            
ATOM     17  H6  BCD     1      25.640  18.230  12.140  1.00  0.00            
ATOM     18  H7  BCD     1      25.410  16.640  14.750  1.00  0.00            
ATOM     19  H8  BCD     1      27.550  15.650  14.250  1.00  0.00            
ATOM     20  H9  BCD     1      26.540  15.470  12.900  1.00  0.00            
ATOM     21  H10 BCD     1      28.780  17.030  13.230  1.00  0.00            
ATOM     22  C7  BCD     1      24.840  18.340  20.400  1.00  0.00            
ATOM     23  O6  BCD     1      23.530  18.060  20.280  1.00  0.00            
ATOM     24  C8  BCD     1      25.040  19.720  19.940  1.00  0.00            
ATOM     25  O7  BCD     1      24.470  20.700  20.780  1.00  0.00            
ATOM     26  C9  BCD     1      24.670  19.810  18.400  1.00  0.00            
ATOM     27  O8  BCD     1      24.850  21.090  17.850  1.00  0.00            
ATOM     28  C10 BCD     1      25.610  18.840  17.640  1.00  0.00            
ATOM     29  C11 BCD     1      25.510  17.430  18.230  1.00  0.00            
ATOM     30  O9  BCD     1      25.670  17.420  19.670  1.00  0.00            
ATOM     31  C12 BCD     1      26.570  16.550  17.550  1.00  0.00            
ATOM     32  O10 BCD     1      27.810  17.280  17.320  1.00  0.00            
ATOM     33  H11 BCD     1      25.150  18.130  21.430  1.00  0.00            
ATOM     34  H12 BCD     1      26.130  19.830  19.880  1.00  0.00            
ATOM     35  H13 BCD     1      23.540  20.800  20.570  1.00  0.00            
ATOM     36  H14 BCD     1      23.610  19.530  18.330  1.00  0.00            
ATOM     37  H15 BCD     1      24.920  20.920  16.910  1.00  0.00            
ATOM     38  H16 BCD     1      26.630  19.240  17.710  1.00  0.00            
ATOM     39  H17 BCD     1      24.510  17.110  17.910  1.00  0.00            
ATOM     40  H18 BCD     1      26.780  15.720  18.240  1.00  0.00            
ATOM     41  H19 BCD     1      26.180  16.230  16.570  1.00  0.00            
ATOM     42  H20 BCD     1      28.240  17.490  18.150  1.00  0.00            
ATOM     43  C13 BCD     1      19.960  17.740  22.430  1.00  0.00            
ATOM     44  O11 BCD     1      19.600  16.690  21.520  1.00  0.00            
ATOM     45  C14 BCD     1      20.190  19.020  21.640  1.00  0.00            
ATOM     46  O12 BCD     1      19.040  19.340  20.760  1.00  0.00            
ATOM     47  C15 BCD     1      21.430  18.930  20.750  1.00  0.00            
ATOM     48  O13 BCD     1      21.750  20.150  20.080  1.00  0.00            
ATOM     49  C16 BCD     1      22.700  18.330  21.450  1.00  0.00            
ATOM     50  C17 BCD     1      22.300  17.100  22.210  1.00  0.00            
ATOM     51  O14 BCD     1      21.180  17.340  23.070  1.00  0.00            
ATOM     52  C18 BCD     1      23.370  16.480  23.050  1.00  0.00            
ATOM     53  O15 BCD     1      23.870  17.390  24.040  1.00  0.00            
ATOM     54  H21 BCD     1      19.170  17.920  23.180  1.00  0.00            
ATOM     55  H22 BCD     1      20.320  19.790  22.410  1.00  0.00            
ATOM     56  H23 BCD     1      18.360  18.770  21.110  1.00  0.00            
ATOM     57  H24 BCD     1      21.180  18.190  19.970  1.00  0.00            
ATOM     58  H25 BCD     1      20.970  20.720  20.130  1.00  0.00            
ATOM     59  H26 BCD     1      23.080  19.130  22.100  1.00  0.00            
ATOM     60  H27 BCD     1      22.050  16.400  21.400  1.00  0.00            
ATOM     61  H28 BCD     1      23.090  15.540  23.540  1.00  0.00            
ATOM     62  H29 BCD     1      24.150  16.190  22.330  1.00  0.00            
ATOM     63  H30 BCD     1      23.170  17.450  24.690  1.00  0.00            
ATOM     64  C19 BCD     1      16.940  13.860  20.520  1.00  0.00            
ATOM     65  O16 BCD     1      17.800  13.700  19.420  1.00  0.00            
ATOM     66  C20 BCD     1      16.350  15.200  20.550  1.00  0.00            
ATOM     67  O17 BCD     1      15.480  15.420  19.450  1.00  0.00            
ATOM     68  C21 BCD     1      17.440  16.310  20.680  1.00  0.00            
ATOM     69  O18 BCD     1      16.920  17.700  20.850  1.00  0.00            
ATOM     70  C22 BCD     1      18.420  15.950  21.800  1.00  0.00            
ATOM     71  C23 BCD     1      18.870  14.490  21.680  1.00  0.00            
ATOM     72  O19 BCD     1      17.720  13.650  21.640  1.00  0.00            
ATOM     73  C24 BCD     1      19.750  14.010  22.870  1.00  0.00            
ATOM     74  O20 BCD     1      19.440  14.050  24.270  1.00  0.00            
ATOM     75  H31 BCD     1      16.170  13.090  20.480  1.00  0.00            
ATOM     76  H32 BCD     1      15.660  15.290  21.400  1.00  0.00            
ATOM     77  H33 BCD     1      14.610  15.710  19.710  1.00  0.00            
ATOM     78  H34 BCD     1      17.980  16.290  19.720  1.00  0.00            
ATOM     79  H35 BCD     1      16.560  18.030  20.020  1.00  0.00            
ATOM     80  H36 BCD     1      18.130  16.200  22.830  1.00  0.00            
ATOM     81  H37 BCD     1      19.440  14.460  20.740  1.00  0.00            
ATOM     82  H38 BCD     1      20.010  12.970  22.640  1.00  0.00            
ATOM     83  H39 BCD     1      20.660  14.590  22.670  1.00  0.00            
ATOM     84  H40 BCD     1      18.750  13.420  24.460  1.00  0.00            
ATOM     85  C25 BCD     1      18.510  10.960  16.380  1.00  0.00            
ATOM     86  O21 BCD     1      19.230  11.830  15.410  1.00  0.00            
ATOM     87  C26 BCD     1      17.020  11.340  16.670  1.00  0.00            
ATOM     88  O22 BCD     1      16.280  11.250  15.460  1.00  0.00            
ATOM     89  C27 BCD     1      16.900  12.730  17.410  1.00  0.00            
ATOM     90  O23 BCD     1      15.590  13.150  17.790  1.00  0.00            
ATOM     91  C28 BCD     1      17.820  12.500  18.690  1.00  0.00            
ATOM     92  C29 BCD     1      19.290  12.230  18.300  1.00  0.00            
ATOM     93  O24 BCD     1      19.180  10.990  17.600  1.00  0.00            
ATOM     94  C30 BCD     1      20.290  12.030  19.470  1.00  0.00            
ATOM     95  O25 BCD     1      20.010  10.820  20.210  1.00  0.00            
ATOM     96  H41 BCD     1      18.560   9.890  16.130  1.00  0.00            
ATOM     97  H42 BCD     1      16.650  10.530  17.310  1.00  0.00            
ATOM     98  H43 BCD     1      16.840  11.570  14.740  1.00  0.00            
ATOM     99  H44 BCD     1      17.430  13.520  16.870  1.00  0.00            
ATOM    100  H45 BCD     1      15.730  13.980  18.240  1.00  0.00            
ATOM    101  H46 BCD     1      17.400  11.750  19.370  1.00  0.00            
ATOM    102  H47 BCD     1      19.650  13.010  17.610  1.00  0.00            
ATOM    103  H48 BCD     1      21.270  11.830  19.030  1.00  0.00            
ATOM    104  H49 BCD     1      20.300  12.940  20.090  1.00  0.00            
ATOM    105  H50 BCD     1      20.800  10.480  20.640  1.00  0.00            
ATOM    106  C31 BCD     1      21.180  11.990  11.770  1.00  0.00            
ATOM    107  O26 BCD     1      21.320  13.350  12.150  1.00  0.00            
ATOM    108  C32 BCD     1      19.640  11.640  11.630  1.00  0.00            
ATOM    109  O27 BCD     1      19.100  12.330  10.450  1.00  0.00            
ATOM    110  C33 BCD     1      18.930  11.910  12.930  1.00  0.00            
ATOM    111  C34 BCD     1      19.630  11.240  14.150  1.00  0.00            
ATOM    112  C35 BCD     1      21.150  11.290  14.080  1.00  0.00            
ATOM    113  O28 BCD     1      21.710  11.100  12.760  1.00  0.00            
ATOM    114  C36 BCD     1      21.810  10.240  15.040  1.00  0.00            
ATOM    115  O29 BCD     1      21.610   8.920  14.500  1.00  0.00            
ATOM    116  O30 BCD     1      17.520  11.670  12.960  1.00  0.00            
ATOM    117  H51 BCD     1      21.670  11.820  10.810  1.00  0.00            
ATOM    118  H52 BCD     1      19.590  10.570  11.370  1.00  0.00            
ATOM    119  H53 BCD     1      18.210  12.010  10.250  1.00  0.00            
ATOM    120  H54 BCD     1      19.060  12.990  13.100  1.00  0.00            
ATOM    121  H55 BCD     1      16.930  12.110  12.340  1.00  0.00            
ATOM    122  H56 BCD     1      19.400  10.170  14.110  1.00  0.00            
ATOM    123  H57 BCD     1      21.420  12.270  14.510  1.00  0.00            
ATOM    124  H58 BCD     1      22.890  10.410  15.190  1.00  0.00            
ATOM    125  H59 BCD     1      21.460  10.240  16.090  1.00  0.00            
ATOM    126  H60 BCD     1      22.230   8.430  15.040  1.00  0.00            
ATOM    127  C37 BCD     1      24.270  16.210  11.300  1.00  0.00            
ATOM    128  O31 BCD     1      24.120  16.780  12.530  1.00  0.00            
ATOM    129  C38 BCD     1      22.960  16.340  10.480  1.00  0.00            
ATOM    130  O32 BCD     1      22.560  17.690  10.380  1.00  0.00            
ATOM    131  C39 BCD     1      21.880  15.430  11.060  1.00  0.00            
ATOM    132  O33 BCD     1      20.770  15.360  10.180  1.00  0.00            
ATOM    133  C40 BCD     1      22.340  13.980  11.350  1.00  0.00            
ATOM    134  C41 BCD     1      23.690  14.000  12.040  1.00  0.00            
ATOM    135  O34 BCD     1      24.570  14.850  11.320  1.00  0.00            
ATOM    136  C42 BCD     1      24.410  12.670  12.080  1.00  0.00            
ATOM    137  O35 BCD     1      24.790  12.250  10.780  1.00  0.00            
ATOM    138  H61 BCD     1      25.020  16.750  10.710  1.00  0.00            
ATOM    139  H62 BCD     1      23.250  15.930   9.500  1.00  0.00            
ATOM    140  H63 BCD     1      23.310  18.250  10.610  1.00  0.00            
ATOM    141  H64 BCD     1      21.530  15.910  11.980  1.00  0.00            
ATOM    142  H65 BCD     1      21.000  14.630   9.600  1.00  0.00            
ATOM    143  H66 BCD     1      22.500  13.480  10.390  1.00  0.00            
ATOM    144  H67 BCD     1      23.550  14.340  13.070  1.00  0.00            
ATOM    145  H68 BCD     1      25.310  12.920  12.660  1.00  0.00            
ATOM    146  H69 BCD     1      23.860  11.890  12.620  1.00  0.00            
ATOM    147  H70 BCD     1      25.470  11.580  10.810  1.00  0.00            
ATOM    148  O1  GN2     2      18.490  21.630   7.650  1.00  0.00            
ATOM    149  C1  GN2     2      19.020  20.520   8.430  1.00  0.00            
ATOM    150  C2  GN2     2      20.220  20.780   9.300  1.00  0.00            
ATOM    151  O2  GN2     2      19.750  21.400  10.500  1.00  0.00            
ATOM    152  C3  GN2     2      20.810  22.010  11.230  1.00  0.00            
ATOM    153  C4  GN2     2      20.340  22.650  12.560  1.00  0.00            
ATOM    154  N1  GN2     2      19.860  21.790  13.730  1.00  0.00            
ATOM    155  C5  GN2     2      21.000  20.970  14.330  1.00  0.00            
ATOM    156  C6  GN2     2      20.560  19.870  15.250  1.00  0.00            
ATOM    157  N2  GN2     2      19.570  18.940  14.670  1.00  0.00            
ATOM    158  C7  GN2     2      19.160  17.830  15.660  1.00  0.00            
ATOM    159  C8  GN2     2      18.100  16.900  15.070  1.00  0.00            
ATOM    160  C9  GN2     2      18.340  16.240  13.880  1.00  0.00            
ATOM    161  C10 GN2     2      17.430  15.230  13.490  1.00  0.00            
ATOM    162  C11 GN2     2      16.340  14.910  14.210  1.00  0.00            
ATOM    163  C12 GN2     2      16.100  15.630  15.380  1.00  0.00            
ATOM    164  C13 GN2     2      16.970  16.560  15.800  1.00  0.00            
ATOM    165  C14 GN2     2      20.300  17.000  16.270  1.00  0.00            
ATOM    166  C15 GN2     2      21.360  16.470  15.510  1.00  0.00            
ATOM    167  C16 GN2     2      22.320  15.720  16.080  1.00  0.00            
ATOM    168  C17 GN2     2      22.310  15.540  17.480  1.00  0.00            
ATOM    169  Cl1 GN2     2      23.480  14.450  18.170  1.00  0.00            
ATOM    170  C18 GN2     2      21.330  16.080  18.270  1.00  0.00            
ATOM    171  C19 GN2     2      20.320  16.810  17.670  1.00  0.00            
ATOM    172  C20 GN2     2      18.330  19.860  14.380  1.00  0.00            
ATOM    173  C21 GN2     2      18.680  20.900  13.340  1.00  0.00            
ATOM    174  H1  GN2     2      18.140  22.260   8.300  1.00  0.00            
ATOM    175  H2  GN2     2      19.360  19.670   7.820  1.00  0.00            
ATOM    176  H3  GN2     2      18.290  20.010   9.070  1.00  0.00            
ATOM    177  H4  GN2     2      21.030  21.290   8.770  1.00  0.00            
ATOM    178  H5  GN2     2      20.530  19.760   9.570  1.00  0.00            
ATOM    179  H6  GN2     2      21.180  22.840  10.610  1.00  0.00            
ATOM    180  H7  GN2     2      21.640  21.310  11.380  1.00  0.00            
ATOM    181  H8  GN2     2      19.510  23.330  12.350  1.00  0.00            
ATOM    182  H9  GN2     2      21.150  23.270  12.950  1.00  0.00            
ATOM    183  H10 GN2     2      19.580  22.470  14.440  1.00  0.00            
ATOM    184  H11 GN2     2      21.690  21.650  14.820  1.00  0.00            
ATOM    185  H12 GN2     2      21.530  20.470  13.520  1.00  0.00            
ATOM    186  H13 GN2     2      20.060  20.330  16.100  1.00  0.00            
ATOM    187  H14 GN2     2      21.420  19.220  15.450  1.00  0.00            
ATOM    188  H15 GN2     2      19.890  18.600  13.750  1.00  0.00            
ATOM    189  H16 GN2     2      18.770  18.380  16.510  1.00  0.00            
ATOM    190  H17 GN2     2      19.290  16.330  13.340  1.00  0.00            
ATOM    191  H18 GN2     2      17.520  14.760  12.520  1.00  0.00            
ATOM    192  H19 GN2     2      15.590  14.190  13.880  1.00  0.00            
ATOM    193  H20 GN2     2      15.200  15.390  15.920  1.00  0.00            
ATOM    194  H21 GN2     2      16.800  17.100  16.730  1.00  0.00            
ATOM    195  H22 GN2     2      21.390  16.630  14.440  1.00  0.00            
ATOM    196  H23 GN2     2      23.120  15.310  15.480  1.00  0.00            
ATOM    197  H24 GN2     2      21.280  15.910  19.340  1.00  0.00            
ATOM    198  H25 GN2     2      19.510  17.110  18.340  1.00  0.00            
ATOM    199  H26 GN2     2      17.970  20.400  15.260  1.00  0.00            
ATOM    200  H27 GN2     2      17.460  19.250  14.100  1.00  0.00            
ATOM    201  H28 GN2     2      19.010  20.330  12.460  1.00  0.00            
ATOM    202  H29 GN2     2      17.800  21.500  13.110  1.00  0.00            
TER
ENDMDL
MODEL        1
ATOM      1  C1  BCD     1      28.020  19.320  17.230  1.00  0.00            
ATOM      2  O1  BCD     1      26.790  19.370  17.900  1.00  0.00            
ATOM      3  C2  BCD     1      27.900  19.930  15.830  1.00  0.00            
ATOM      4  O2  BCD     1      27.410  21.270  15.870  1.00  0.00            
ATOM      5  C3  BCD     1      27.000  19.010  15.040  1.00  0.00            
ATOM      6  O3  BCD     1      27.040  19.470  13.680  1.00  0.00            
ATOM      7  C4  BCD     1      27.450  17.610  15.070  1.00  0.00            
ATOM      8  C5  BCD     1      27.690  17.140  16.540  1.00  0.00            
ATOM      9  O4  BCD     1      28.520  18.060  17.170  1.00  0.00            
ATOM     10  C6  BCD     1      28.280  15.830  16.700  1.00  0.00            
ATOM     11  O5  BCD     1      29.580  15.820  16.210  1.00  0.00            
ATOM     12  H1  BCD     1      28.660  19.980  17.830  1.00  0.00            
ATOM     13  H2  BCD     1      28.930  19.810  15.450  1.00  0.00            
ATOM     14  H3  BCD     1      27.620  21.690  15.030  1.00  0.00            
ATOM     15  H4  BCD     1      26.040  19.210  15.520  1.00  0.00            
ATOM     16  H5  BCD     1      26.600  20.320  13.730  1.00  0.00            
ATOM     17  H6  BCD     1      28.380  17.490  14.490  1.00  0.00            
ATOM     18  H7  BCD     1      26.740  17.120  17.090  1.00  0.00            
ATOM     19  H8  BCD     1      28.380  15.620  17.770  1.00  0.00            
ATOM     20  H9  BCD     1      27.620  15.100  16.220  1.00  0.00            
ATOM     21  H10 BCD     1      30.110  15.250  16.770  1.00  0.00            
ATOM     22  C7  BCD     1      25.330  21.380  21.200  1.00  0.00            
ATOM     23  O6  BCD     1      24.240  20.520  21.400  1.00  0.00            
ATOM     24  C8  BCD     1      25.260  22.150  19.930  1.00  0.00            
ATOM     25  O7  BCD     1      24.150  23.010  19.810  1.00  0.00            
ATOM     26  C9  BCD     1      25.340  21.160  18.810  1.00  0.00            
ATOM     27  O8  BCD     1      25.320  21.760  17.510  1.00  0.00            
ATOM     28  C10 BCD     1      26.680  20.350  18.990  1.00  0.00            
ATOM     29  C11 BCD     1      26.710  19.690  20.360  1.00  0.00            
ATOM     30  O9  BCD     1      26.520  20.720  21.370  1.00  0.00            
ATOM     31  C12 BCD     1      28.060  19.030  20.640  1.00  0.00            
ATOM     32  O10 BCD     1      29.150  19.940  20.480  1.00  0.00            
ATOM     33  H11 BCD     1      25.320  22.150  21.970  1.00  0.00            
ATOM     34  H12 BCD     1      26.150  22.800  19.930  1.00  0.00            
ATOM     35  H13 BCD     1      23.400  22.620  20.260  1.00  0.00            
ATOM     36  H14 BCD     1      24.560  20.390  18.920  1.00  0.00            
ATOM     37  H15 BCD     1      26.040  21.480  16.930  1.00  0.00            
ATOM     38  H16 BCD     1      27.560  21.010  19.040  1.00  0.00            
ATOM     39  H17 BCD     1      25.870  18.990  20.470  1.00  0.00            
ATOM     40  H18 BCD     1      28.010  18.620  21.670  1.00  0.00            
ATOM     41  H19 BCD     1      28.210  18.210  19.930  1.00  0.00            
ATOM     42  H20 BCD     1      29.930  19.410  20.320  1.00  0.00            
ATOM     43  C13 BCD     1      20.870  19.830  23.680  1.00  0.00            
ATOM     44  O11 BCD     1      20.790  18.610  22.850  1.00  0.00            
ATOM     45  C14 BCD     1      20.730  21.010  22.810  1.00  0.00            
ATOM     46  O12 BCD     1      19.420  20.830  22.200  1.00  0.00            
ATOM     47  C15 BCD     1      21.850  20.990  21.720  1.00  0.00            
ATOM     48  O13 BCD     1      21.830  22.190  20.940  1.00  0.00            
ATOM     49  C16 BCD     1      23.240  20.920  22.350  1.00  0.00            
ATOM     50  C17 BCD     1      23.250  19.720  23.380  1.00  0.00            
ATOM     51  O14 BCD     1      22.170  19.850  24.280  1.00  0.00            
ATOM     52  C18 BCD     1      24.490  19.570  24.150  1.00  0.00            
ATOM     53  O15 BCD     1      24.720  20.740  24.860  1.00  0.00            
ATOM     54  H21 BCD     1      20.070  19.760  24.420  1.00  0.00            
ATOM     55  H22 BCD     1      20.760  21.900  23.440  1.00  0.00            
ATOM     56  H23 BCD     1      19.110  21.640  21.800  1.00  0.00            
ATOM     57  H24 BCD     1      21.620  20.140  21.060  1.00  0.00            
ATOM     58  H25 BCD     1      21.210  22.110  20.210  1.00  0.00            
ATOM     59  H26 BCD     1      23.510  21.840  22.880  1.00  0.00            
ATOM     60  H27 BCD     1      23.080  18.740  22.920  1.00  0.00            
ATOM     61  H28 BCD     1      24.410  18.730  24.860  1.00  0.00            
ATOM     62  H29 BCD     1      25.300  19.370  23.440  1.00  0.00            
ATOM     63  H30 BCD     1      25.410  20.580  25.500  1.00  0.00            
ATOM     64  C19 BCD     1      18.910  15.070  22.190  1.00  0.00            
ATOM     65  O16 BCD     1      19.780  15.080  21.090  1.00  0.00            
ATOM     66  C20 BCD     1      18.000  16.310  22.100  1.00  0.00            
ATOM     67  O17 BCD     1      17.100  16.170  21.030  1.00  0.00            
ATOM     68  C21 BCD     1      18.830  17.500  21.900  1.00  0.00            
ATOM     69  O18 BCD     1      17.980  18.660  21.780  1.00  0.00            
ATOM     70  C22 BCD     1      19.790  17.610  23.130  1.00  0.00            
ATOM     71  C23 BCD     1      20.510  16.320  23.450  1.00  0.00            
ATOM     72  O19 BCD     1      19.650  15.210  23.390  1.00  0.00            
ATOM     73  C24 BCD     1      21.270  16.540  24.770  1.00  0.00            
ATOM     74  O20 BCD     1      20.360  16.570  25.890  1.00  0.00            
ATOM     75  H31 BCD     1      18.280  14.180  22.300  1.00  0.00            
ATOM     76  H32 BCD     1      17.570  16.390  23.100  1.00  0.00            
ATOM     77  H33 BCD     1      16.480  16.910  20.990  1.00  0.00            
ATOM     78  H34 BCD     1      19.400  17.400  20.970  1.00  0.00            
ATOM     79  H35 BCD     1      18.530  19.440  21.890  1.00  0.00            
ATOM     80  H36 BCD     1      19.240  18.050  23.970  1.00  0.00            
ATOM     81  H37 BCD     1      21.220  16.140  22.640  1.00  0.00            
ATOM     82  H38 BCD     1      21.930  15.720  25.070  1.00  0.00            
ATOM     83  H39 BCD     1      21.850  17.450  24.590  1.00  0.00            
ATOM     84  H40 BCD     1      20.960  16.730  26.630  1.00  0.00            
ATOM     85  C25 BCD     1      20.490  11.960  18.400  1.00  0.00            
ATOM     86  O21 BCD     1      20.780  12.700  17.270  1.00  0.00            
ATOM     87  C26 BCD     1      19.010  12.140  18.910  1.00  0.00            
ATOM     88  O22 BCD     1      18.020  11.890  17.890  1.00  0.00            
ATOM     89  C27 BCD     1      18.870  13.560  19.490  1.00  0.00            
ATOM     90  O23 BCD     1      17.550  13.750  19.990  1.00  0.00            
ATOM     91  C28 BCD     1      19.940  13.740  20.580  1.00  0.00            
ATOM     92  C29 BCD     1      21.330  13.480  20.020  1.00  0.00            
ATOM     93  O24 BCD     1      21.370  12.160  19.460  1.00  0.00            
ATOM     94  C30 BCD     1      22.400  13.670  21.060  1.00  0.00            
ATOM     95  O25 BCD     1      22.200  12.870  22.190  1.00  0.00            
ATOM     96  H41 BCD     1      20.620  10.910  18.130  1.00  0.00            
ATOM     97  H42 BCD     1      18.850  11.400  19.700  1.00  0.00            
ATOM     98  H43 BCD     1      17.370  11.390  18.400  1.00  0.00            
ATOM     99  H44 BCD     1      19.130  14.260  18.690  1.00  0.00            
ATOM    100  H45 BCD     1      17.460  14.640  20.320  1.00  0.00            
ATOM    101  H46 BCD     1      19.760  13.020  21.400  1.00  0.00            
ATOM    102  H47 BCD     1      21.620  14.120  19.170  1.00  0.00            
ATOM    103  H48 BCD     1      23.410  13.540  20.650  1.00  0.00            
ATOM    104  H49 BCD     1      22.310  14.750  21.190  1.00  0.00            
ATOM    105  H50 BCD     1      22.890  13.150  22.800  1.00  0.00            
ATOM    106  C31 BCD     1      22.810  12.640  13.730  1.00  0.00            
ATOM    107  O26 BCD     1      23.260  13.970  14.070  1.00  0.00            
ATOM    108  C32 BCD     1      21.290  12.600  13.580  1.00  0.00            
ATOM    109  O27 BCD     1      20.770  13.560  12.660  1.00  0.00            
ATOM    110  C33 BCD     1      20.640  12.880  15.020  1.00  0.00            
ATOM    111  C34 BCD     1      21.170  11.970  16.100  1.00  0.00            
ATOM    112  C35 BCD     1      22.700  11.860  16.080  1.00  0.00            
ATOM    113  O28 BCD     1      23.220  11.720  14.730  1.00  0.00            
ATOM    114  C36 BCD     1      23.190  10.660  16.860  1.00  0.00            
ATOM    115  O29 BCD     1      22.410   9.440  16.660  1.00  0.00            
ATOM    116  O30 BCD     1      19.210  12.620  14.960  1.00  0.00            
ATOM    117  H51 BCD     1      23.270  12.370  12.770  1.00  0.00            
ATOM    118  H52 BCD     1      21.110  11.550  13.330  1.00  0.00            
ATOM    119  H53 BCD     1      19.820  13.510  12.760  1.00  0.00            
ATOM    120  H54 BCD     1      20.890  13.930  15.200  1.00  0.00            
ATOM    121  H55 BCD     1      18.990  12.720  15.890  1.00  0.00            
ATOM    122  H56 BCD     1      20.660  11.000  16.100  1.00  0.00            
ATOM    123  H57 BCD     1      23.070  12.800  16.510  1.00  0.00            
ATOM    124  H58 BCD     1      24.270  10.560  16.680  1.00  0.00            
ATOM    125  H59 BCD     1      23.110  10.880  17.930  1.00  0.00            
ATOM    126  H60 BCD     1      22.120   9.040  17.480  1.00  0.00            
ATOM    127  C37 BCD     1      26.380  16.420  13.160  1.00  0.00            
ATOM    128  O31 BCD     1      26.320  16.910  14.490  1.00  0.00            
ATOM    129  C38 BCD     1      25.100  16.780  12.400  1.00  0.00            
ATOM    130  O32 BCD     1      24.920  18.130  12.430  1.00  0.00            
ATOM    131  C39 BCD     1      23.970  16.030  13.080  1.00  0.00            
ATOM    132  O33 BCD     1      22.700  16.170  12.370  1.00  0.00            
ATOM    133  C40 BCD     1      24.260  14.560  13.220  1.00  0.00            
ATOM    134  C41 BCD     1      25.590  14.250  13.760  1.00  0.00            
ATOM    135  O34 BCD     1      26.590  15.020  13.130  1.00  0.00            
ATOM    136  C42 BCD     1      26.000  12.810  13.620  1.00  0.00            
ATOM    137  O35 BCD     1      25.700  12.270  12.370  1.00  0.00            
ATOM    138  H61 BCD     1      27.250  16.910  12.700  1.00  0.00            
ATOM    139  H62 BCD     1      25.200  16.410  11.370  1.00  0.00            
ATOM    140  H63 BCD     1      25.600  18.470  13.010  1.00  0.00            
ATOM    141  H64 BCD     1      23.870  16.530  14.050  1.00  0.00            
ATOM    142  H65 BCD     1      21.970  15.690  12.780  1.00  0.00            
ATOM    143  H66 BCD     1      24.180  14.120  12.210  1.00  0.00            
ATOM    144  H67 BCD     1      25.590  14.430  14.840  1.00  0.00            
ATOM    145  H68 BCD     1      27.060  12.720  13.880  1.00  0.00            
ATOM    146  H69 BCD     1      25.390  12.360  14.420  1.00  0.00            
ATOM    147  H70 BCD     1      25.810  11.330  12.520  1.00  0.00            
ATOM    148  O1  GN2     2      19.270  22.270  10.110  1.00  0.00            
ATOM    149  C1  GN2     2      19.950  21.000  10.180  1.00  0.00            
ATOM    150  C2  GN2     2      21.420  21.040  10.580  1.00  0.00            
ATOM    151  O2  GN2     2      21.420  21.570  11.910  1.00  0.00            
ATOM    152  C3  GN2     2      22.570  21.950  12.570  1.00  0.00            
ATOM    153  C4  GN2     2      22.210  22.690  13.850  1.00  0.00            
ATOM    154  N1  GN2     2      21.710  22.020  15.090  1.00  0.00            
ATOM    155  C5  GN2     2      22.890  21.290  15.690  1.00  0.00            
ATOM    156  C6  GN2     2      22.420  20.300  16.700  1.00  0.00            
ATOM    157  N2  GN2     2      21.420  19.260  16.180  1.00  0.00            
ATOM    158  C7  GN2     2      21.080  18.200  17.300  1.00  0.00            
ATOM    159  C8  GN2     2      19.900  17.250  16.990  1.00  0.00            
ATOM    160  C9  GN2     2      19.790  16.650  15.690  1.00  0.00            
ATOM    161  C10 GN2     2      18.630  15.850  15.420  1.00  0.00            
ATOM    162  C11 GN2     2      17.680  15.750  16.480  1.00  0.00            
ATOM    163  C12 GN2     2      17.830  16.270  17.760  1.00  0.00            
ATOM    164  C13 GN2     2      18.910  17.130  17.990  1.00  0.00            
ATOM    165  C14 GN2     2      22.180  17.440  17.990  1.00  0.00            
ATOM    166  C15 GN2     2      22.860  16.520  17.200  1.00  0.00            
ATOM    167  C16 GN2     2      24.000  15.850  17.690  1.00  0.00            
ATOM    168  C17 GN2     2      24.370  16.140  19.020  1.00  0.00            
ATOM    169  Cl1 GN2     2      25.790  15.480  19.720  1.00  0.00            
ATOM    170  C18 GN2     2      23.680  16.960  19.830  1.00  0.00            
ATOM    171  C19 GN2     2      22.530  17.550  19.310  1.00  0.00            
ATOM    172  C20 GN2     2      20.240  20.040  15.800  1.00  0.00            
ATOM    173  C21 GN2     2      20.570  21.130  14.690  1.00  0.00            
ATOM    174  H1  GN2     2      19.680  22.930   9.510  1.00  0.00            
ATOM    175  H2  GN2     2      19.940  20.450   9.230  1.00  0.00            
ATOM    176  H3  GN2     2      19.400  20.300  10.830  1.00  0.00            
ATOM    177  H4  GN2     2      22.060  21.620   9.900  1.00  0.00            
ATOM    178  H5  GN2     2      21.830  20.030  10.700  1.00  0.00            
ATOM    179  H6  GN2     2      23.170  22.550  11.880  1.00  0.00            
ATOM    180  H7  GN2     2      23.210  21.120  12.890  1.00  0.00            
ATOM    181  H8  GN2     2      21.410  23.290  13.400  1.00  0.00            
ATOM    182  H9  GN2     2      22.980  23.440  14.020  1.00  0.00            
ATOM    183  H10 GN2     2      21.470  22.700  15.830  1.00  0.00            
ATOM    184  H11 GN2     2      23.610  22.030  16.050  1.00  0.00            
ATOM    185  H12 GN2     2      23.370  20.870  14.810  1.00  0.00            
ATOM    186  H13 GN2     2      21.900  20.750  17.540  1.00  0.00            
ATOM    187  H14 GN2     2      23.280  19.810  17.160  1.00  0.00            
ATOM    188  H15 GN2     2      21.810  18.930  15.280  1.00  0.00            
ATOM    189  H16 GN2     2      20.690  18.810  18.110  1.00  0.00            
ATOM    190  H17 GN2     2      20.570  16.830  14.960  1.00  0.00            
ATOM    191  H18 GN2     2      18.500  15.270  14.510  1.00  0.00            
ATOM    192  H19 GN2     2      16.870  15.030  16.360  1.00  0.00            
ATOM    193  H20 GN2     2      17.090  16.150  18.540  1.00  0.00            
ATOM    194  H21 GN2     2      19.060  17.720  18.890  1.00  0.00            
ATOM    195  H22 GN2     2      22.500  16.370  16.180  1.00  0.00            
ATOM    196  H23 GN2     2      24.640  15.320  16.990  1.00  0.00            
ATOM    197  H24 GN2     2      23.940  17.170  20.860  1.00  0.00            
ATOM    198  H25 GN2     2      21.900  18.190  19.920  1.00  0.00            
ATOM    199  H26 GN2     2      19.890  20.620  16.660  1.00  0.00            
ATOM    200  H27 GN2     2      19.530  19.290  15.440  1.00  0.00            
ATOM    201  H28 GN2     2      20.680  20.630  13.720  1.00  0.00            
ATOM    202  H29 GN2     2      19.710  21.790  14.560  1.00  0.00            
TER
ENDMDL
MODEL        1
ATOM      1  C1  BCD     1      28.590  18.010  18.910  1.00  0.00            
ATOM      2  O1  BCD     1      27.280  18.250  19.320  1.00  0.00            
ATOM      3  C2  BCD     1      28.780  18.550  17.490  1.00  0.00            
ATOM      4  O2  BCD     1      28.380  19.990  17.430  1.00  0.00            
ATOM      5  C3  BCD     1      27.930  17.750  16.480  1.00  0.00            
ATOM      6  O3  BCD     1      28.010  18.320  15.160  1.00  0.00            
ATOM      7  C4  BCD     1      28.220  16.250  16.560  1.00  0.00            
ATOM      8  C5  BCD     1      28.010  15.850  18.090  1.00  0.00            
ATOM      9  O4  BCD     1      28.850  16.620  18.950  1.00  0.00            
ATOM     10  C6  BCD     1      28.290  14.370  18.240  1.00  0.00            
ATOM     11  O5  BCD     1      29.600  14.040  17.880  1.00  0.00            
ATOM     12  H1  BCD     1      29.280  18.480  19.620  1.00  0.00            
ATOM     13  H2  BCD     1      29.830  18.470  17.210  1.00  0.00            
ATOM     14  H3  BCD     1      28.900  20.450  16.770  1.00  0.00            
ATOM     15  H4  BCD     1      26.890  17.900  16.810  1.00  0.00            
ATOM     16  H5  BCD     1      27.390  17.790  14.650  1.00  0.00            
ATOM     17  H6  BCD     1      29.230  16.050  16.180  1.00  0.00            
ATOM     18  H7  BCD     1      26.940  15.980  18.300  1.00  0.00            
ATOM     19  H8  BCD     1      28.130  14.000  19.260  1.00  0.00            
ATOM     20  H9  BCD     1      27.630  13.790  17.570  1.00  0.00            
ATOM     21  H10 BCD     1      29.630  13.080  17.940  1.00  0.00            
ATOM     22  C7  BCD     1      25.430  19.990  22.620  1.00  0.00            
ATOM     23  O6  BCD     1      24.240  19.210  22.440  1.00  0.00            
ATOM     24  C8  BCD     1      25.640  20.900  21.430  1.00  0.00            
ATOM     25  O7  BCD     1      24.580  21.780  21.220  1.00  0.00            
ATOM     26  C9  BCD     1      25.910  20.050  20.150  1.00  0.00            
ATOM     27  O8  BCD     1      26.290  20.850  19.020  1.00  0.00            
ATOM     28  C10 BCD     1      27.090  19.120  20.430  1.00  0.00            
ATOM     29  C11 BCD     1      26.890  18.320  21.690  1.00  0.00            
ATOM     30  O9  BCD     1      26.540  19.170  22.760  1.00  0.00            
ATOM     31  C12 BCD     1      28.130  17.530  22.120  1.00  0.00            
ATOM     32  O10 BCD     1      29.260  18.370  22.280  1.00  0.00            
ATOM     33  H11 BCD     1      25.390  20.430  23.620  1.00  0.00            
ATOM     34  H12 BCD     1      26.620  21.390  21.560  1.00  0.00            
ATOM     35  H13 BCD     1      24.900  22.350  20.510  1.00  0.00            
ATOM     36  H14 BCD     1      25.080  19.400  19.860  1.00  0.00            
ATOM     37  H15 BCD     1      26.800  20.330  18.400  1.00  0.00            
ATOM     38  H16 BCD     1      28.020  19.680  20.580  1.00  0.00            
ATOM     39  H17 BCD     1      26.050  17.650  21.460  1.00  0.00            
ATOM     40  H18 BCD     1      27.940  16.880  22.990  1.00  0.00            
ATOM     41  H19 BCD     1      28.350  16.870  21.270  1.00  0.00            
ATOM     42  H20 BCD     1      30.010  17.820  22.500  1.00  0.00            
ATOM     43  C13 BCD     1      21.440  17.030  24.360  1.00  0.00            
ATOM     44  O11 BCD     1      21.590  16.100  23.330  1.00  0.00            
ATOM     45  C14 BCD     1      20.890  18.350  23.790  1.00  0.00            
ATOM     46  O12 BCD     1      19.590  18.080  23.280  1.00  0.00            
ATOM     47  C15 BCD     1      21.900  18.930  22.790  1.00  0.00            
ATOM     48  O13 BCD     1      21.400  20.130  22.300  1.00  0.00            
ATOM     49  C16 BCD     1      23.300  19.060  23.450  1.00  0.00            
ATOM     50  C17 BCD     1      23.710  17.840  24.330  1.00  0.00            
ATOM     51  O14 BCD     1      22.660  17.190  25.000  1.00  0.00            
ATOM     52  C18 BCD     1      24.710  18.190  25.380  1.00  0.00            
ATOM     53  O15 BCD     1      24.200  19.000  26.460  1.00  0.00            
ATOM     54  H21 BCD     1      20.700  16.760  25.120  1.00  0.00            
ATOM     55  H22 BCD     1      20.940  18.960  24.700  1.00  0.00            
ATOM     56  H23 BCD     1      19.280  18.900  22.870  1.00  0.00            
ATOM     57  H24 BCD     1      21.920  18.170  22.000  1.00  0.00            
ATOM     58  H25 BCD     1      21.620  20.180  21.370  1.00  0.00            
ATOM     59  H26 BCD     1      23.290  19.970  24.060  1.00  0.00            
ATOM     60  H27 BCD     1      24.180  17.070  23.710  1.00  0.00            
ATOM     61  H28 BCD     1      25.010  17.200  25.740  1.00  0.00            
ATOM     62  H29 BCD     1      25.600  18.570  24.850  1.00  0.00            
ATOM     63  H30 BCD     1      24.690  18.760  27.260  1.00  0.00            
ATOM     64  C19 BCD     1      20.490  12.120  22.750  1.00  0.00            
ATOM     65  O16 BCD     1      20.890  12.180  21.430  1.00  0.00            
ATOM     66  C20 BCD     1      19.390  13.190  23.000  1.00  0.00            
ATOM     67  O17 BCD     1      18.250  12.980  22.190  1.00  0.00            
ATOM     68  C21 BCD     1      19.870  14.630  22.830  1.00  0.00            
ATOM     69  O18 BCD     1      18.800  15.590  23.110  1.00  0.00            
ATOM     70  C22 BCD     1      21.050  14.830  23.700  1.00  0.00            
ATOM     71  C23 BCD     1      22.150  13.750  23.440  1.00  0.00            
ATOM     72  O19 BCD     1      21.630  12.400  23.660  1.00  0.00            
ATOM     73  C24 BCD     1      23.500  13.900  24.240  1.00  0.00            
ATOM     74  O20 BCD     1      23.290  13.380  25.550  1.00  0.00            
ATOM     75  H31 BCD     1      20.250  11.070  22.930  1.00  0.00            
ATOM     76  H32 BCD     1      19.020  13.060  24.030  1.00  0.00            
ATOM     77  H33 BCD     1      17.520  13.550  22.470  1.00  0.00            
ATOM     78  H34 BCD     1      20.260  14.760  21.810  1.00  0.00            
ATOM     79  H35 BCD     1      19.270  16.430  23.090  1.00  0.00            
ATOM     80  H36 BCD     1      20.820  14.630  24.750  1.00  0.00            
ATOM     81  H37 BCD     1      22.480  13.920  22.400  1.00  0.00            
ATOM     82  H38 BCD     1      24.340  13.320  23.820  1.00  0.00            
ATOM     83  H39 BCD     1      23.820  14.940  24.220  1.00  0.00            
ATOM     84  H40 BCD     1      24.030  13.730  26.060  1.00  0.00            
ATOM     85  C25 BCD     1      21.130   9.640  17.950  1.00  0.00            
ATOM     86  O21 BCD     1      21.880  10.690  17.330  1.00  0.00            
ATOM     87  C26 BCD     1      19.760  10.250  18.300  1.00  0.00            
ATOM     88  O22 BCD     1      19.120  10.760  17.110  1.00  0.00            
ATOM     89  C27 BCD     1      19.860  11.410  19.300  1.00  0.00            
ATOM     90  O23 BCD     1      18.560  11.910  19.710  1.00  0.00            
ATOM     91  C28 BCD     1      20.650  10.990  20.580  1.00  0.00            
ATOM     92  C29 BCD     1      22.040  10.470  20.140  1.00  0.00            
ATOM     93  O24 BCD     1      21.850   9.360  19.180  1.00  0.00            
ATOM     94  C30 BCD     1      22.830   9.930  21.360  1.00  0.00            
ATOM     95  O25 BCD     1      22.130   8.900  22.010  1.00  0.00            
ATOM     96  H41 BCD     1      20.990   8.760  17.320  1.00  0.00            
ATOM     97  H42 BCD     1      19.150   9.490  18.780  1.00  0.00            
ATOM     98  H43 BCD     1      18.490  11.410  17.430  1.00  0.00            
ATOM     99  H44 BCD     1      20.470  12.260  18.990  1.00  0.00            
ATOM    100  H45 BCD     1      18.660  12.460  20.490  1.00  0.00            
ATOM    101  H46 BCD     1      20.080  10.220  21.120  1.00  0.00            
ATOM    102  H47 BCD     1      22.520  11.330  19.650  1.00  0.00            
ATOM    103  H48 BCD     1      23.810   9.580  21.030  1.00  0.00            
ATOM    104  H49 BCD     1      23.060  10.720  22.090  1.00  0.00            
ATOM    105  H50 BCD     1      22.680   8.500  22.680  1.00  0.00            
ATOM    106  C31 BCD     1      24.180  11.300  14.080  1.00  0.00            
ATOM    107  O26 BCD     1      24.670  12.490  14.600  1.00  0.00            
ATOM    108  C32 BCD     1      22.650  11.400  13.830  1.00  0.00            
ATOM    109  O27 BCD     1      22.400  12.400  12.870  1.00  0.00            
ATOM    110  C33 BCD     1      21.990  11.600  15.180  1.00  0.00            
ATOM    111  C34 BCD     1      22.440  10.460  16.060  1.00  0.00            
ATOM    112  C35 BCD     1      23.930  10.330  16.230  1.00  0.00            
ATOM    113  O28 BCD     1      24.480  10.230  14.910  1.00  0.00            
ATOM    114  C36 BCD     1      24.440   9.060  16.930  1.00  0.00            
ATOM    115  O29 BCD     1      23.810   7.890  16.320  1.00  0.00            
ATOM    116  O30 BCD     1      20.570  11.570  15.000  1.00  0.00            
ATOM    117  H51 BCD     1      24.610  11.100  13.090  1.00  0.00            
ATOM    118  H52 BCD     1      22.440  10.430  13.370  1.00  0.00            
ATOM    119  H53 BCD     1      21.460  12.430  12.660  1.00  0.00            
ATOM    120  H54 BCD     1      22.340  12.520  15.670  1.00  0.00            
ATOM    121  H55 BCD     1      20.150  11.090  15.710  1.00  0.00            
ATOM    122  H56 BCD     1      22.100   9.520  15.630  1.00  0.00            
ATOM    123  H57 BCD     1      24.290  11.200  16.790  1.00  0.00            
ATOM    124  H58 BCD     1      25.530   8.910  16.900  1.00  0.00            
ATOM    125  H59 BCD     1      24.170   9.150  17.990  1.00  0.00            
ATOM    126  H60 BCD     1      24.180   7.900  15.430  1.00  0.00            
ATOM    127  C37 BCD     1      27.700  15.280  14.440  1.00  0.00            
ATOM    128  O31 BCD     1      27.350  15.440  15.840  1.00  0.00            
ATOM    129  C38 BCD     1      26.470  15.520  13.500  1.00  0.00            
ATOM    130  O32 BCD     1      26.130  16.930  13.500  1.00  0.00            
ATOM    131  C39 BCD     1      25.290  14.610  13.910  1.00  0.00            
ATOM    132  O33 BCD     1      24.130  14.800  13.110  1.00  0.00            
ATOM    133  C40 BCD     1      25.740  13.130  13.900  1.00  0.00            
ATOM    134  C41 BCD     1      27.100  12.930  14.680  1.00  0.00            
ATOM    135  O34 BCD     1      28.020  13.900  14.120  1.00  0.00            
ATOM    136  C42 BCD     1      27.580  11.520  14.530  1.00  0.00            
ATOM    137  O35 BCD     1      27.580  10.970  13.210  1.00  0.00            
ATOM    138  H61 BCD     1      28.550  15.900  14.140  1.00  0.00            
ATOM    139  H62 BCD     1      26.700  15.270  12.450  1.00  0.00            
ATOM    140  H63 BCD     1      26.240  17.090  12.560  1.00  0.00            
ATOM    141  H64 BCD     1      25.040  14.800  14.960  1.00  0.00            
ATOM    142  H65 BCD     1      23.690  13.940  13.100  1.00  0.00            
ATOM    143  H66 BCD     1      25.880  12.760  12.870  1.00  0.00            
ATOM    144  H67 BCD     1      26.930  13.150  15.750  1.00  0.00            
ATOM    145  H68 BCD     1      28.570  11.580  15.000  1.00  0.00            
ATOM    146  H69 BCD     1      27.030  10.770  15.120  1.00  0.00            
ATOM    147  H70 BCD     1      28.390  10.460  13.290  1.00  0.00            
ATOM    148  O1  GN2     2      20.230  17.220  11.570  1.00  0.00            
ATOM    149  C1  GN2     2      21.350  16.350  11.610  1.00  0.00            
ATOM    150  C2  GN2     2      22.550  17.270  11.530  1.00  0.00            
ATOM    151  O2  GN2     2      22.490  18.150  12.660  1.00  0.00            
ATOM    152  C3  GN2     2      23.620  19.060  12.750  1.00  0.00            
ATOM    153  C4  GN2     2      23.330  20.190  13.840  1.00  0.00            
ATOM    154  N1  GN2     2      22.900  19.800  15.250  1.00  0.00            
ATOM    155  C5  GN2     2      23.870  18.790  15.670  1.00  0.00            
ATOM    156  C6  GN2     2      23.570  18.370  17.110  1.00  0.00            
ATOM    157  N2  GN2     2      22.230  17.580  17.130  1.00  0.00            
ATOM    158  C7  GN2     2      22.000  16.940  18.510  1.00  0.00            
ATOM    159  C8  GN2     2      20.600  16.470  18.700  1.00  0.00            
ATOM    160  C9  GN2     2      19.940  15.790  17.610  1.00  0.00            
ATOM    161  C10 GN2     2      18.670  15.300  17.880  1.00  0.00            
ATOM    162  C11 GN2     2      17.960  15.540  19.050  1.00  0.00            
ATOM    163  C12 GN2     2      18.560  16.320  20.010  1.00  0.00            
ATOM    164  C13 GN2     2      19.890  16.760  19.840  1.00  0.00            
ATOM    165  C14 GN2     2      22.970  15.830  18.950  1.00  0.00            
ATOM    166  C15 GN2     2      23.210  14.670  18.190  1.00  0.00            
ATOM    167  C16 GN2     2      23.970  13.640  18.780  1.00  0.00            
ATOM    168  C17 GN2     2      24.570  13.880  20.020  1.00  0.00            
ATOM    169  Cl1 GN2     2      25.590  12.550  20.710  1.00  0.00            
ATOM    170  C18 GN2     2      24.380  15.060  20.800  1.00  0.00            
ATOM    171  C19 GN2     2      23.510  16.000  20.210  1.00  0.00            
ATOM    172  C20 GN2     2      21.150  18.550  16.670  1.00  0.00            
ATOM    173  C21 GN2     2      21.520  19.180  15.310  1.00  0.00            
ATOM    174  H1  GN2     2      20.550  18.110  11.770  1.00  0.00            
ATOM    175  H2  GN2     2      21.370  15.770  10.680  1.00  0.00            
ATOM    176  H3  GN2     2      21.310  15.670  12.470  1.00  0.00            
ATOM    177  H4  GN2     2      22.600  17.850  10.600  1.00  0.00            
ATOM    178  H5  GN2     2      23.470  16.660  11.540  1.00  0.00            
ATOM    179  H6  GN2     2      23.750  19.470  11.740  1.00  0.00            
ATOM    180  H7  GN2     2      24.480  18.460  13.060  1.00  0.00            
ATOM    181  H8  GN2     2      22.530  20.870  13.550  1.00  0.00            
ATOM    182  H9  GN2     2      24.210  20.820  13.950  1.00  0.00            
ATOM    183  H10 GN2     2      22.920  20.650  15.830  1.00  0.00            
ATOM    184  H11 GN2     2      24.870  19.220  15.730  1.00  0.00            
ATOM    185  H12 GN2     2      23.800  17.960  14.970  1.00  0.00            
ATOM    186  H13 GN2     2      23.400  19.290  17.690  1.00  0.00            
ATOM    187  H14 GN2     2      24.300  17.680  17.540  1.00  0.00            
ATOM    188  H15 GN2     2      22.160  16.860  16.400  1.00  0.00            
ATOM    189  H16 GN2     2      21.960  17.800  19.190  1.00  0.00            
ATOM    190  H17 GN2     2      20.430  15.760  16.650  1.00  0.00            
ATOM    191  H18 GN2     2      18.240  14.760  17.040  1.00  0.00            
ATOM    192  H19 GN2     2      16.970  15.110  19.180  1.00  0.00            
ATOM    193  H20 GN2     2      17.990  16.550  20.900  1.00  0.00            
ATOM    194  H21 GN2     2      20.350  17.250  20.700  1.00  0.00            
ATOM    195  H22 GN2     2      22.810  14.510  17.190  1.00  0.00            
ATOM    196  H23 GN2     2      24.300  12.770  18.220  1.00  0.00            
ATOM    197  H24 GN2     2      24.870  15.070  21.770  1.00  0.00            
ATOM    198  H25 GN2     2      23.390  16.970  20.690  1.00  0.00            
ATOM    199  H26 GN2     2      21.060  19.380  17.380  1.00  0.00            
ATOM    200  H27 GN2     2      20.190  18.020  16.620  1.00  0.00            
ATOM    201  H28 GN2     2      21.560  18.390  14.560  1.00  0.00            
ATOM    202  H29 GN2     2      20.820  19.930  14.950  1.00  0.00            
TER
ENDMDL
MODEL        1
ATOM      1  C1  BCD     1      31.590  13.750  21.940  1.00  0.00            
ATOM      2  O1  BCD     1      31.110  15.050  22.320  1.00  0.00            
ATOM      3  C2  BCD     1      31.880  13.570  20.450  1.00  0.00            
ATOM      4  O2  BCD     1      32.740  14.600  19.980  1.00  0.00            
ATOM      5  C3  BCD     1      30.670  13.590  19.650  1.00  0.00            
ATOM      6  O3  BCD     1      30.930  13.430  18.240  1.00  0.00            
ATOM      7  C4  BCD     1      29.660  12.530  20.140  1.00  0.00            
ATOM      8  C5  BCD     1      29.390  12.750  21.640  1.00  0.00            
ATOM      9  O4  BCD     1      30.610  12.760  22.330  1.00  0.00            
ATOM     10  C6  BCD     1      28.520  11.670  22.290  1.00  0.00            
ATOM     11  O5  BCD     1      29.010  10.350  22.090  1.00  0.00            
ATOM     12  H1  BCD     1      32.420  13.440  22.590  1.00  0.00            
ATOM     13  H2  BCD     1      32.360  12.590  20.310  1.00  0.00            
ATOM     14  H3  BCD     1      33.040  14.390  19.090  1.00  0.00            
ATOM     15  H4  BCD     1      30.240  14.590  19.770  1.00  0.00            
ATOM     16  H5  BCD     1      30.110  13.100  17.860  1.00  0.00            
ATOM     17  H6  BCD     1      30.110  11.530  20.070  1.00  0.00            
ATOM     18  H7  BCD     1      28.780  13.650  21.780  1.00  0.00            
ATOM     19  H8  BCD     1      28.520  11.920  23.360  1.00  0.00            
ATOM     20  H9  BCD     1      27.520  11.870  21.880  1.00  0.00            
ATOM     21  H10 BCD     1      28.280   9.730  21.960  1.00  0.00            
ATOM     22  C7  BCD     1      32.200  18.420  24.320  1.00  0.00            
ATOM     23  O6  BCD     1      30.850  18.870  24.140  1.00  0.00            
ATOM     24  C8  BCD     1      32.810  18.300  22.910  1.00  0.00            
ATOM     25  O7  BCD     1      32.830  19.580  22.250  1.00  0.00            
ATOM     26  C9  BCD     1      31.940  17.350  22.100  1.00  0.00            
ATOM     27  O8  BCD     1      32.350  17.160  20.750  1.00  0.00            
ATOM     28  C10 BCD     1      31.920  16.010  22.930  1.00  0.00            
ATOM     29  C11 BCD     1      31.370  16.190  24.330  1.00  0.00            
ATOM     30  O9  BCD     1      32.160  17.210  25.000  1.00  0.00            
ATOM     31  C12 BCD     1      31.400  15.000  25.210  1.00  0.00            
ATOM     32  O10 BCD     1      32.720  14.490  25.170  1.00  0.00            
ATOM     33  H11 BCD     1      32.820  19.050  24.970  1.00  0.00            
ATOM     34  H12 BCD     1      33.790  17.820  22.990  1.00  0.00            
ATOM     35  H13 BCD     1      32.170  20.140  22.670  1.00  0.00            
ATOM     36  H14 BCD     1      30.900  17.650  21.980  1.00  0.00            
ATOM     37  H15 BCD     1      32.700  16.280  20.590  1.00  0.00            
ATOM     38  H16 BCD     1      32.930  15.580  23.010  1.00  0.00            
ATOM     39  H17 BCD     1      30.320  16.500  24.280  1.00  0.00            
ATOM     40  H18 BCD     1      31.160  15.380  26.210  1.00  0.00            
ATOM     41  H19 BCD     1      30.730  14.260  24.750  1.00  0.00            
ATOM     42  H20 BCD     1      33.100  14.560  26.050  1.00  0.00            
ATOM     43  C13 BCD     1      28.130  21.420  25.660  1.00  0.00            
ATOM     44  O11 BCD     1      27.220  20.820  24.730  1.00  0.00            
ATOM     45  C14 BCD     1      29.300  22.060  24.950  1.00  0.00            
ATOM     46  O12 BCD     1      28.810  23.090  24.040  1.00  0.00            
ATOM     47  C15 BCD     1      30.120  21.030  24.260  1.00  0.00            
ATOM     48  O13 BCD     1      31.280  21.620  23.590  1.00  0.00            
ATOM     49  C16 BCD     1      30.470  19.850  25.100  1.00  0.00            
ATOM     50  C17 BCD     1      29.320  19.280  26.030  1.00  0.00            
ATOM     51  O14 BCD     1      28.560  20.380  26.550  1.00  0.00            
ATOM     52  C18 BCD     1      29.850  18.350  27.130  1.00  0.00            
ATOM     53  O15 BCD     1      30.810  18.970  27.920  1.00  0.00            
ATOM     54  H21 BCD     1      27.590  22.230  26.160  1.00  0.00            
ATOM     55  H22 BCD     1      29.900  22.590  25.700  1.00  0.00            
ATOM     56  H23 BCD     1      29.540  23.610  23.680  1.00  0.00            
ATOM     57  H24 BCD     1      29.420  20.590  23.540  1.00  0.00            
ATOM     58  H25 BCD     1      31.100  22.500  23.250  1.00  0.00            
ATOM     59  H26 BCD     1      31.210  20.140  25.850  1.00  0.00            
ATOM     60  H27 BCD     1      28.600  18.720  25.420  1.00  0.00            
ATOM     61  H28 BCD     1      29.020  17.980  27.760  1.00  0.00            
ATOM     62  H29 BCD     1      30.410  17.520  26.690  1.00  0.00            
ATOM     63  H30 BCD     1      31.290  18.390  28.520  1.00  0.00            
ATOM     64  C19 BCD     1      23.150  20.610  23.980  1.00  0.00            
ATOM     65  O16 BCD     1      23.280  19.450  23.120  1.00  0.00            
ATOM     66  C20 BCD     1      23.870  21.870  23.530  1.00  0.00            
ATOM     67  O17 BCD     1      23.640  22.130  22.230  1.00  0.00            
ATOM     68  C21 BCD     1      25.350  21.610  23.610  1.00  0.00            
ATOM     69  O18 BCD     1      26.100  22.830  23.270  1.00  0.00            
ATOM     70  C22 BCD     1      25.860  21.140  24.910  1.00  0.00            
ATOM     71  C23 BCD     1      25.050  19.880  25.290  1.00  0.00            
ATOM     72  O19 BCD     1      23.640  20.180  25.260  1.00  0.00            
ATOM     73  C24 BCD     1      25.480  19.340  26.650  1.00  0.00            
ATOM     74  O20 BCD     1      25.430  20.280  27.730  1.00  0.00            
ATOM     75  H31 BCD     1      22.100  20.860  24.140  1.00  0.00            
ATOM     76  H32 BCD     1      23.550  22.690  24.180  1.00  0.00            
ATOM     77  H33 BCD     1      24.050  22.980  22.050  1.00  0.00            
ATOM     78  H34 BCD     1      25.580  20.840  22.870  1.00  0.00            
ATOM     79  H35 BCD     1      27.010  22.630  23.500  1.00  0.00            
ATOM     80  H36 BCD     1      25.710  21.950  25.640  1.00  0.00            
ATOM     81  H37 BCD     1      25.290  19.070  24.590  1.00  0.00            
ATOM     82  H38 BCD     1      24.970  18.410  26.940  1.00  0.00            
ATOM     83  H39 BCD     1      26.540  19.070  26.600  1.00  0.00            
ATOM     84  H40 BCD     1      26.270  20.170  28.190  1.00  0.00            
ATOM     85  C25 BCD     1      20.950  16.930  20.780  1.00  0.00            
ATOM     86  O21 BCD     1      22.040  16.300  20.150  1.00  0.00            
ATOM     87  C26 BCD     1      20.850  18.440  20.390  1.00  0.00            
ATOM     88  O22 BCD     1      20.850  18.610  18.970  1.00  0.00            
ATOM     89  C27 BCD     1      22.050  19.230  21.070  1.00  0.00            
ATOM     90  O23 BCD     1      21.840  20.670  20.940  1.00  0.00            
ATOM     91  C28 BCD     1      22.090  18.910  22.570  1.00  0.00            
ATOM     92  C29 BCD     1      22.240  17.360  22.810  1.00  0.00            
ATOM     93  O24 BCD     1      21.060  16.760  22.200  1.00  0.00            
ATOM     94  C30 BCD     1      22.240  16.910  24.220  1.00  0.00            
ATOM     95  O25 BCD     1      21.050  17.400  24.940  1.00  0.00            
ATOM     96  H41 BCD     1      20.050  16.380  20.480  1.00  0.00            
ATOM     97  H42 BCD     1      19.900  18.780  20.820  1.00  0.00            
ATOM     98  H43 BCD     1      20.870  19.560  18.810  1.00  0.00            
ATOM     99  H44 BCD     1      23.020  18.930  20.640  1.00  0.00            
ATOM    100  H45 BCD     1      22.580  21.110  21.370  1.00  0.00            
ATOM    101  H46 BCD     1      21.310  19.280  23.240  1.00  0.00            
ATOM    102  H47 BCD     1      23.180  17.090  22.330  1.00  0.00            
ATOM    103  H48 BCD     1      22.330  15.820  24.130  1.00  0.00            
ATOM    104  H49 BCD     1      23.130  17.270  24.750  1.00  0.00            
ATOM    105  H50 BCD     1      20.490  16.620  25.030  1.00  0.00            
ATOM    106  C31 BCD     1      23.030  12.940  18.060  1.00  0.00            
ATOM    107  O26 BCD     1      24.390  13.110  18.510  1.00  0.00            
ATOM    108  C32 BCD     1      22.580  14.230  17.320  1.00  0.00            
ATOM    109  O27 BCD     1      23.370  14.450  16.160  1.00  0.00            
ATOM    110  C33 BCD     1      22.500  15.520  18.120  1.00  0.00            
ATOM    111  C34 BCD     1      21.700  15.210  19.360  1.00  0.00            
ATOM    112  C35 BCD     1      22.090  14.010  20.080  1.00  0.00            
ATOM    113  O28 BCD     1      22.300  12.760  19.220  1.00  0.00            
ATOM    114  C36 BCD     1      20.920  13.630  21.010  1.00  0.00            
ATOM    115  O29 BCD     1      19.630  13.420  20.350  1.00  0.00            
ATOM    116  O30 BCD     1      21.870  16.550  17.370  1.00  0.00            
ATOM    117  H51 BCD     1      22.930  11.990  17.530  1.00  0.00            
ATOM    118  H52 BCD     1      21.530  14.110  17.000  1.00  0.00            
ATOM    119  H53 BCD     1      23.120  15.310  15.800  1.00  0.00            
ATOM    120  H54 BCD     1      23.490  15.880  18.440  1.00  0.00            
ATOM    121  H55 BCD     1      21.690  17.370  17.830  1.00  0.00            
ATOM    122  H56 BCD     1      20.660  15.190  19.010  1.00  0.00            
ATOM    123  H57 BCD     1      23.030  14.200  20.600  1.00  0.00            
ATOM    124  H58 BCD     1      21.040  12.850  21.770  1.00  0.00            
ATOM    125  H59 BCD     1      20.790  14.440  21.740  1.00  0.00            
ATOM    126  H60 BCD     1      19.000  13.090  20.990  1.00  0.00            
ATOM    127  C37 BCD     1      28.060  11.400  18.690  1.00  0.00            
ATOM    128  O31 BCD     1      28.480  12.550  19.380  1.00  0.00            
ATOM    129  C38 BCD     1      27.600  11.820  17.300  1.00  0.00            
ATOM    130  O32 BCD     1      28.600  12.420  16.590  1.00  0.00            
ATOM    131  C39 BCD     1      26.360  12.750  17.390  1.00  0.00            
ATOM    132  O33 BCD     1      25.710  13.120  16.110  1.00  0.00            
ATOM    133  C40 BCD     1      25.340  12.100  18.230  1.00  0.00            
ATOM    134  C41 BCD     1      25.840  11.610  19.560  1.00  0.00            
ATOM    135  O34 BCD     1      26.940  10.740  19.360  1.00  0.00            
ATOM    136  C42 BCD     1      24.670  10.910  20.280  1.00  0.00            
ATOM    137  O35 BCD     1      24.040   9.900  19.440  1.00  0.00            
ATOM    138  H61 BCD     1      28.900  10.700  18.590  1.00  0.00            
ATOM    139  H62 BCD     1      27.200  11.000  16.690  1.00  0.00            
ATOM    140  H63 BCD     1      29.110  11.660  16.280  1.00  0.00            
ATOM    141  H64 BCD     1      26.750  13.680  17.830  1.00  0.00            
ATOM    142  H65 BCD     1      24.950  13.680  16.290  1.00  0.00            
ATOM    143  H66 BCD     1      24.840  11.280  17.710  1.00  0.00            
ATOM    144  H67 BCD     1      26.140  12.500  20.130  1.00  0.00            
ATOM    145  H68 BCD     1      25.000  10.550  21.260  1.00  0.00            
ATOM    146  H69 BCD     1      24.020  11.710  20.660  1.00  0.00            
ATOM    147  H70 BCD     1      23.090   9.960  19.540  1.00  0.00            
ATOM    148  O1  GN2     2      29.210  16.190  13.910  1.00  0.00            
ATOM    149  C1  GN2     2      30.330  15.500  13.380  1.00  0.00            
ATOM    150  C2  GN2     2      31.520  15.710  14.390  1.00  0.00            
ATOM    151  O2  GN2     2      31.550  17.040  14.880  1.00  0.00            
ATOM    152  C3  GN2     2      32.750  17.400  15.600  1.00  0.00            
ATOM    153  C4  GN2     2      32.610  18.590  16.480  1.00  0.00            
ATOM    154  N1  GN2     2      31.430  18.640  17.490  1.00  0.00            
ATOM    155  C5  GN2     2      30.810  17.410  18.060  1.00  0.00            
ATOM    156  C6  GN2     2      29.740  17.880  19.050  1.00  0.00            
ATOM    157  N2  GN2     2      28.550  18.680  18.530  1.00  0.00            
ATOM    158  C7  GN2     2      27.680  19.150  19.750  1.00  0.00            
ATOM    159  C8  GN2     2      26.490  19.980  19.370  1.00  0.00            
ATOM    160  C9  GN2     2      25.810  19.650  18.270  1.00  0.00            
ATOM    161  C10 GN2     2      24.670  20.380  17.900  1.00  0.00            
ATOM    162  C11 GN2     2      24.420  21.570  18.500  1.00  0.00            
ATOM    163  C12 GN2     2      25.180  21.990  19.570  1.00  0.00            
ATOM    164  C13 GN2     2      26.210  21.170  20.070  1.00  0.00            
ATOM    165  C14 GN2     2      27.210  17.990  20.620  1.00  0.00            
ATOM    166  C15 GN2     2      26.830  16.720  20.160  1.00  0.00            
ATOM    167  C16 GN2     2      26.460  15.720  21.100  1.00  0.00            
ATOM    168  C17 GN2     2      26.430  16.030  22.470  1.00  0.00            
ATOM    169  Cl1 GN2     2      25.810  14.800  23.580  1.00  0.00            
ATOM    170  C18 GN2     2      26.980  17.230  22.920  1.00  0.00            
ATOM    171  C19 GN2     2      27.370  18.260  21.990  1.00  0.00            
ATOM    172  C20 GN2     2      29.160  19.830  17.780  1.00  0.00            
ATOM    173  C21 GN2     2      30.270  19.400  16.820  1.00  0.00            
ATOM    174  H1  GN2     2      29.420  17.100  13.650  1.00  0.00            
ATOM    175  H2  GN2     2      30.590  15.870  12.380  1.00  0.00            
ATOM    176  H3  GN2     2      30.220  14.410  13.340  1.00  0.00            
ATOM    177  H4  GN2     2      32.520  15.540  13.970  1.00  0.00            
ATOM    178  H5  GN2     2      31.450  15.050  15.270  1.00  0.00            
ATOM    179  H6  GN2     2      33.460  17.640  14.810  1.00  0.00            
ATOM    180  H7  GN2     2      33.110  16.570  16.220  1.00  0.00            
ATOM    181  H8  GN2     2      32.540  19.530  15.930  1.00  0.00            
ATOM    182  H9  GN2     2      33.510  18.750  17.070  1.00  0.00            
ATOM    183  H10 GN2     2      31.760  19.200  18.290  1.00  0.00            
ATOM    184  H11 GN2     2      31.620  16.880  18.560  1.00  0.00            
ATOM    185  H12 GN2     2      30.370  16.780  17.290  1.00  0.00            
ATOM    186  H13 GN2     2      30.230  18.470  19.830  1.00  0.00            
ATOM    187  H14 GN2     2      29.380  16.960  19.530  1.00  0.00            
ATOM    188  H15 GN2     2      27.950  18.180  17.870  1.00  0.00            
ATOM    189  H16 GN2     2      28.300  19.750  20.410  1.00  0.00            
ATOM    190  H17 GN2     2      25.920  18.720  17.710  1.00  0.00            
ATOM    191  H18 GN2     2      24.030  20.090  17.070  1.00  0.00            
ATOM    192  H19 GN2     2      23.540  22.170  18.270  1.00  0.00            
ATOM    193  H20 GN2     2      24.870  22.910  20.060  1.00  0.00            
ATOM    194  H21 GN2     2      26.570  21.360  21.080  1.00  0.00            
ATOM    195  H22 GN2     2      26.910  16.470  19.100  1.00  0.00            
ATOM    196  H23 GN2     2      26.160  14.750  20.720  1.00  0.00            
ATOM    197  H24 GN2     2      27.060  17.350  24.000  1.00  0.00            
ATOM    198  H25 GN2     2      27.680  19.240  22.330  1.00  0.00            
ATOM    199  H26 GN2     2      29.620  20.610  18.390  1.00  0.00            
ATOM    200  H27 GN2     2      28.330  20.310  17.250  1.00  0.00            
ATOM    201  H28 GN2     2      29.890  18.750  16.030  1.00  0.00            
ATOM    202  H29 GN2     2      30.730  20.310  16.410  1.00  0.00            
TER
ENDMDL
MODEL        1
ATOM      1  C1  BCD     1      25.910  20.770  15.020  1.00  0.00            
ATOM      2  O1  BCD     1      25.480  20.200  16.310  1.00  0.00            
ATOM      3  C2  BCD     1      25.420  20.060  13.820  1.00  0.00            
ATOM      4  O2  BCD     1      24.080  20.200  13.500  1.00  0.00            
ATOM      5  C3  BCD     1      25.880  18.640  13.760  1.00  0.00            
ATOM      6  O3  BCD     1      25.360  17.900  12.610  1.00  0.00            
ATOM      7  C4  BCD     1      27.370  18.620  13.760  1.00  0.00            
ATOM      8  C5  BCD     1      27.880  19.350  15.010  1.00  0.00            
ATOM      9  O4  BCD     1      27.290  20.640  15.090  1.00  0.00            
ATOM     10  C6  BCD     1      29.440  19.450  15.040  1.00  0.00            
ATOM     11  O5  BCD     1      29.880  19.010  16.340  1.00  0.00            
ATOM     12  H1  BCD     1      25.670  21.840  15.030  1.00  0.00            
ATOM     13  H2  BCD     1      25.950  20.580  13.020  1.00  0.00            
ATOM     14  H3  BCD     1      23.950  21.150  13.420  1.00  0.00            
ATOM     15  H4  BCD     1      25.490  18.140  14.660  1.00  0.00            
ATOM     16  H5  BCD     1      24.400  17.890  12.590  1.00  0.00            
ATOM     17  H6  BCD     1      27.790  19.130  12.890  1.00  0.00            
ATOM     18  H7  BCD     1      27.530  18.800  15.900  1.00  0.00            
ATOM     19  H8  BCD     1      29.870  18.800  14.260  1.00  0.00            
ATOM     20  H9  BCD     1      29.820  20.470  14.940  1.00  0.00            
ATOM     21  H10 BCD     1      30.670  19.530  16.500  1.00  0.00            
ATOM     22  C7  BCD     1      24.160  20.920  19.940  1.00  0.00            
ATOM     23  O6  BCD     1      23.670  19.580  19.800  1.00  0.00            
ATOM     24  C8  BCD     1      23.650  22.020  18.920  1.00  0.00            
ATOM     25  O7  BCD     1      22.200  22.310  18.950  1.00  0.00            
ATOM     26  C9  BCD     1      23.970  21.480  17.540  1.00  0.00            
ATOM     27  O8  BCD     1      23.500  22.420  16.460  1.00  0.00            
ATOM     28  C10 BCD     1      25.460  21.160  17.420  1.00  0.00            
ATOM     29  C11 BCD     1      26.070  20.410  18.690  1.00  0.00            
ATOM     30  O9  BCD     1      25.550  20.930  19.900  1.00  0.00            
ATOM     31  C12 BCD     1      27.570  20.450  18.800  1.00  0.00            
ATOM     32  O10 BCD     1      28.050  21.780  18.610  1.00  0.00            
ATOM     33  H11 BCD     1      24.030  21.360  20.940  1.00  0.00            
ATOM     34  H12 BCD     1      24.230  22.950  19.030  1.00  0.00            
ATOM     35  H13 BCD     1      21.930  23.060  18.420  1.00  0.00            
ATOM     36  H14 BCD     1      23.450  20.520  17.390  1.00  0.00            
ATOM     37  H15 BCD     1      23.580  23.350  16.670  1.00  0.00            
ATOM     38  H16 BCD     1      26.080  22.040  17.180  1.00  0.00            
ATOM     39  H17 BCD     1      25.770  19.350  18.600  1.00  0.00            
ATOM     40  H18 BCD     1      27.980  20.100  19.760  1.00  0.00            
ATOM     41  H19 BCD     1      27.970  19.810  18.000  1.00  0.00            
ATOM     42  H20 BCD     1      29.000  21.790  18.460  1.00  0.00            
ATOM     43  C13 BCD     1      21.120  17.010  21.840  1.00  0.00            
ATOM     44  O11 BCD     1      22.130  16.080  21.790  1.00  0.00            
ATOM     45  C14 BCD     1      20.770  17.420  20.430  1.00  0.00            
ATOM     46  O12 BCD     1      20.300  16.350  19.690  1.00  0.00            
ATOM     47  C15 BCD     1      21.820  18.260  19.680  1.00  0.00            
ATOM     48  O13 BCD     1      21.280  18.870  18.480  1.00  0.00            
ATOM     49  C16 BCD     1      22.400  19.410  20.540  1.00  0.00            
ATOM     50  C17 BCD     1      22.790  18.890  21.940  1.00  0.00            
ATOM     51  O14 BCD     1      21.670  18.150  22.540  1.00  0.00            
ATOM     52  C18 BCD     1      23.270  19.930  22.970  1.00  0.00            
ATOM     53  O15 BCD     1      22.320  20.980  23.070  1.00  0.00            
ATOM     54  H21 BCD     1      20.290  16.580  22.410  1.00  0.00            
ATOM     55  H22 BCD     1      19.900  18.080  20.550  1.00  0.00            
ATOM     56  H23 BCD     1      19.800  16.810  19.010  1.00  0.00            
ATOM     57  H24 BCD     1      22.540  17.470  19.430  1.00  0.00            
ATOM     58  H25 BCD     1      20.750  19.620  18.770  1.00  0.00            
ATOM     59  H26 BCD     1      21.770  20.310  20.610  1.00  0.00            
ATOM     60  H27 BCD     1      23.570  18.120  21.850  1.00  0.00            
ATOM     61  H28 BCD     1      23.410  19.420  23.930  1.00  0.00            
ATOM     62  H29 BCD     1      24.210  20.430  22.730  1.00  0.00            
ATOM     63  H30 BCD     1      22.500  21.640  22.390  1.00  0.00            
ATOM     64  C19 BCD     1      23.770  12.370  22.290  1.00  0.00            
ATOM     65  O16 BCD     1      24.780  12.830  21.350  1.00  0.00            
ATOM     66  C20 BCD     1      22.410  12.380  21.630  1.00  0.00            
ATOM     67  O17 BCD     1      22.400  11.420  20.540  1.00  0.00            
ATOM     68  C21 BCD     1      22.030  13.760  21.260  1.00  0.00            
ATOM     69  O18 BCD     1      20.770  13.870  20.650  1.00  0.00            
ATOM     70  C22 BCD     1      22.090  14.760  22.480  1.00  0.00            
ATOM     71  C23 BCD     1      23.440  14.680  23.160  1.00  0.00            
ATOM     72  O19 BCD     1      23.760  13.280  23.480  1.00  0.00            
ATOM     73  C24 BCD     1      23.460  15.480  24.460  1.00  0.00            
ATOM     74  O20 BCD     1      24.760  15.820  24.860  1.00  0.00            
ATOM     75  H31 BCD     1      23.960  11.350  22.630  1.00  0.00            
ATOM     76  H32 BCD     1      21.780  11.890  22.390  1.00  0.00            
ATOM     77  H33 BCD     1      21.490  11.340  20.240  1.00  0.00            
ATOM     78  H34 BCD     1      22.620  14.220  20.460  1.00  0.00            
ATOM     79  H35 BCD     1      20.550  14.770  20.420  1.00  0.00            
ATOM     80  H36 BCD     1      21.180  14.700  23.100  1.00  0.00            
ATOM     81  H37 BCD     1      24.220  15.110  22.520  1.00  0.00            
ATOM     82  H38 BCD     1      22.880  16.400  24.300  1.00  0.00            
ATOM     83  H39 BCD     1      22.860  14.930  25.210  1.00  0.00            
ATOM     84  H40 BCD     1      25.120  16.180  24.040  1.00  0.00            
ATOM     85  C25 BCD     1      28.320  11.040  20.150  1.00  0.00            
ATOM     86  O21 BCD     1      28.430  11.830  18.960  1.00  0.00            
ATOM     87  C26 BCD     1      27.150  10.150  20.120  1.00  0.00            
ATOM     88  O22 BCD     1      27.270   9.270  19.000  1.00  0.00            
ATOM     89  C27 BCD     1      25.850  10.990  20.150  1.00  0.00            
ATOM     90  O23 BCD     1      24.660  10.090  20.150  1.00  0.00            
ATOM     91  C28 BCD     1      25.860  11.890  21.390  1.00  0.00            
ATOM     92  C29 BCD     1      27.140  12.730  21.330  1.00  0.00            
ATOM     93  O24 BCD     1      28.230  11.820  21.350  1.00  0.00            
ATOM     94  C30 BCD     1      27.350  13.600  22.560  1.00  0.00            
ATOM     95  O25 BCD     1      28.700  14.080  22.490  1.00  0.00            
ATOM     96  H41 BCD     1      29.240  10.460  20.220  1.00  0.00            
ATOM     97  H42 BCD     1      27.230   9.550  21.040  1.00  0.00            
ATOM     98  H43 BCD     1      26.590   8.600  18.910  1.00  0.00            
ATOM     99  H44 BCD     1      25.750  11.660  19.280  1.00  0.00            
ATOM    100  H45 BCD     1      23.880  10.660  20.270  1.00  0.00            
ATOM    101  H46 BCD     1      26.020  11.320  22.310  1.00  0.00            
ATOM    102  H47 BCD     1      27.250  13.370  20.450  1.00  0.00            
ATOM    103  H48 BCD     1      26.590  14.390  22.640  1.00  0.00            
ATOM    104  H49 BCD     1      27.120  12.930  23.400  1.00  0.00            
ATOM    105  H50 BCD     1      29.190  13.260  22.390  1.00  0.00            
ATOM    106  C31 BCD     1      30.930  13.080  16.000  1.00  0.00            
ATOM    107  O26 BCD     1      29.900  13.960  15.660  1.00  0.00            
ATOM    108  C32 BCD     1      30.480  11.660  15.860  1.00  0.00            
ATOM    109  O27 BCD     1      30.110  11.450  14.480  1.00  0.00            
ATOM    110  C33 BCD     1      29.330  11.340  16.850  1.00  0.00            
ATOM    111  C34 BCD     1      29.680  11.790  18.250  1.00  0.00            
ATOM    112  C35 BCD     1      30.230  13.170  18.290  1.00  0.00            
ATOM    113  O28 BCD     1      31.300  13.350  17.360  1.00  0.00            
ATOM    114  C36 BCD     1      30.640  13.650  19.660  1.00  0.00            
ATOM    115  O29 BCD     1      31.750  12.970  20.250  1.00  0.00            
ATOM    116  O30 BCD     1      28.940   9.950  16.910  1.00  0.00            
ATOM    117  H51 BCD     1      31.830  13.380  15.450  1.00  0.00            
ATOM    118  H52 BCD     1      31.300  10.990  16.130  1.00  0.00            
ATOM    119  H53 BCD     1      30.590  10.700  14.130  1.00  0.00            
ATOM    120  H54 BCD     1      28.380  11.790  16.550  1.00  0.00            
ATOM    121  H55 BCD     1      28.310   9.970  17.630  1.00  0.00            
ATOM    122  H56 BCD     1      30.380  11.090  18.730  1.00  0.00            
ATOM    123  H57 BCD     1      29.410  13.850  18.000  1.00  0.00            
ATOM    124  H58 BCD     1      30.860  14.730  19.740  1.00  0.00            
ATOM    125  H59 BCD     1      29.800  13.630  20.370  1.00  0.00            
ATOM    126  H60 BCD     1      31.580  12.960  21.190  1.00  0.00            
ATOM    127  C37 BCD     1      28.390  16.650  12.820  1.00  0.00            
ATOM    128  O31 BCD     1      27.810  17.340  13.920  1.00  0.00            
ATOM    129  C38 BCD     1      27.880  15.250  12.690  1.00  0.00            
ATOM    130  O32 BCD     1      26.410  15.380  12.460  1.00  0.00            
ATOM    131  C39 BCD     1      28.250  14.390  13.950  1.00  0.00            
ATOM    132  O33 BCD     1      28.000  12.980  13.730  1.00  0.00            
ATOM    133  C40 BCD     1      29.680  14.500  14.370  1.00  0.00            
ATOM    134  C41 BCD     1      30.280  15.870  14.220  1.00  0.00            
ATOM    135  O34 BCD     1      29.820  16.550  13.000  1.00  0.00            
ATOM    136  C42 BCD     1      31.770  15.900  14.210  1.00  0.00            
ATOM    137  O35 BCD     1      32.120  17.310  14.280  1.00  0.00            
ATOM    138  H61 BCD     1      28.240  17.200  11.880  1.00  0.00            
ATOM    139  H62 BCD     1      28.420  14.840  11.830  1.00  0.00            
ATOM    140  H63 BCD     1      26.290  16.330  12.510  1.00  0.00            
ATOM    141  H64 BCD     1      27.610  14.800  14.750  1.00  0.00            
ATOM    142  H65 BCD     1      28.710  12.460  14.110  1.00  0.00            
ATOM    143  H66 BCD     1      30.310  13.920  13.690  1.00  0.00            
ATOM    144  H67 BCD     1      29.910  16.460  15.070  1.00  0.00            
ATOM    145  H68 BCD     1      32.130  15.370  15.110  1.00  0.00            
ATOM    146  H69 BCD     1      32.220  15.450  13.310  1.00  0.00            
ATOM    147  H70 BCD     1      31.360  17.660  13.800  1.00  0.00            
ATOM    148  O1  GN2     2      19.300  20.590  19.090  1.00  0.00            
ATOM    149  C1  GN2     2      18.850  21.180  17.860  1.00  0.00            
ATOM    150  C2  GN2     2      19.960  21.160  16.720  1.00  0.00            
ATOM    151  O2  GN2     2      19.740  20.020  15.940  1.00  0.00            
ATOM    152  C3  GN2     2      20.580  19.990  14.810  1.00  0.00            
ATOM    153  C4  GN2     2      20.790  18.480  14.600  1.00  0.00            
ATOM    154  N1  GN2     2      21.410  17.760  15.770  1.00  0.00            
ATOM    155  C5  GN2     2      22.920  18.020  15.720  1.00  0.00            
ATOM    156  C6  GN2     2      23.740  17.110  16.620  1.00  0.00            
ATOM    157  N2  GN2     2      23.500  15.650  16.420  1.00  0.00            
ATOM    158  C7  GN2     2      24.220  14.830  17.470  1.00  0.00            
ATOM    159  C8  GN2     2      24.300  13.410  17.110  1.00  0.00            
ATOM    160  C9  GN2     2      25.350  12.870  16.370  1.00  0.00            
ATOM    161  C10 GN2     2      25.320  11.490  16.070  1.00  0.00            
ATOM    162  C11 GN2     2      24.200  10.650  16.510  1.00  0.00            
ATOM    163  C12 GN2     2      23.220  11.260  17.330  1.00  0.00            
ATOM    164  C13 GN2     2      23.230  12.640  17.540  1.00  0.00            
ATOM    165  C14 GN2     2      25.540  15.360  18.040  1.00  0.00            
ATOM    166  C15 GN2     2      26.520  15.700  17.140  1.00  0.00            
ATOM    167  C16 GN2     2      27.730  16.330  17.620  1.00  0.00            
ATOM    168  C17 GN2     2      28.000  16.410  18.990  1.00  0.00            
ATOM    169  Cl1 GN2     2      29.440  17.130  19.650  1.00  0.00            
ATOM    170  C18 GN2     2      27.070  15.900  19.900  1.00  0.00            
ATOM    171  C19 GN2     2      25.810  15.470  19.410  1.00  0.00            
ATOM    172  C20 GN2     2      22.030  15.370  16.480  1.00  0.00            
ATOM    173  C21 GN2     2      21.200  16.290  15.540  1.00  0.00            
ATOM    174  H1  GN2     2      18.540  20.170  19.530  1.00  0.00            
ATOM    175  H2  GN2     2      18.580  22.240  18.000  1.00  0.00            
ATOM    176  H3  GN2     2      17.900  20.820  17.450  1.00  0.00            
ATOM    177  H4  GN2     2      20.970  21.170  17.140  1.00  0.00            
ATOM    178  H5  GN2     2      19.850  22.100  16.160  1.00  0.00            
ATOM    179  H6  GN2     2      21.490  20.530  15.090  1.00  0.00            
ATOM    180  H7  GN2     2      19.980  20.450  14.010  1.00  0.00            
ATOM    181  H8  GN2     2      21.580  18.420  13.850  1.00  0.00            
ATOM    182  H9  GN2     2      19.810  18.140  14.280  1.00  0.00            
ATOM    183  H10 GN2     2      20.920  18.060  16.630  1.00  0.00            
ATOM    184  H11 GN2     2      23.120  19.080  15.890  1.00  0.00            
ATOM    185  H12 GN2     2      23.130  17.740  14.680  1.00  0.00            
ATOM    186  H13 GN2     2      23.550  17.270  17.680  1.00  0.00            
ATOM    187  H14 GN2     2      24.790  17.360  16.440  1.00  0.00            
ATOM    188  H15 GN2     2      23.890  15.420  15.500  1.00  0.00            
ATOM    189  H16 GN2     2      23.500  14.880  18.290  1.00  0.00            
ATOM    190  H17 GN2     2      26.160  13.490  16.000  1.00  0.00            
ATOM    191  H18 GN2     2      26.140  11.010  15.550  1.00  0.00            
ATOM    192  H19 GN2     2      24.260   9.580  16.310  1.00  0.00            
ATOM    193  H20 GN2     2      22.390  10.650  17.670  1.00  0.00            
ATOM    194  H21 GN2     2      22.310  12.990  17.980  1.00  0.00            
ATOM    195  H22 GN2     2      26.260  15.700  16.080  1.00  0.00            
ATOM    196  H23 GN2     2      28.400  16.760  16.880  1.00  0.00            
ATOM    197  H24 GN2     2      27.410  15.830  20.930  1.00  0.00            
ATOM    198  H25 GN2     2      25.090  15.250  20.200  1.00  0.00            
ATOM    199  H26 GN2     2      21.610  15.600  17.460  1.00  0.00            
ATOM    200  H27 GN2     2      21.880  14.300  16.280  1.00  0.00            
ATOM    201  H28 GN2     2      21.620  16.070  14.560  1.00  0.00            
ATOM    202  H29 GN2     2      20.130  16.120  15.580  1.00  0.00            
TER
ENDMDL
MODEL        1
ATOM      1  C1  BCD     1      31.560   9.930  22.530  1.00  0.00            
ATOM      2  O1  BCD     1      31.150  11.250  22.360  1.00  0.00            
ATOM      3  C2  BCD     1      31.590   9.280  21.140  1.00  0.00            
ATOM      4  O2  BCD     1      32.560   9.920  20.280  1.00  0.00            
ATOM      5  C3  BCD     1      30.230   9.300  20.600  1.00  0.00            
ATOM      6  O3  BCD     1      30.110   8.560  19.340  1.00  0.00            
ATOM      7  C4  BCD     1      29.230   8.750  21.570  1.00  0.00            
ATOM      8  C5  BCD     1      29.340   9.360  23.010  1.00  0.00            
ATOM      9  O4  BCD     1      30.690   9.180  23.410  1.00  0.00            
ATOM     10  C6  BCD     1      28.310   8.760  24.020  1.00  0.00            
ATOM     11  O5  BCD     1      28.440   7.310  23.990  1.00  0.00            
ATOM     12  H1  BCD     1      32.590   9.870  22.900  1.00  0.00            
ATOM     13  H2  BCD     1      31.870   8.250  21.390  1.00  0.00            
ATOM     14  H3  BCD     1      32.480  10.870  20.410  1.00  0.00            
ATOM     15  H4  BCD     1      30.010  10.360  20.420  1.00  0.00            
ATOM     16  H5  BCD     1      29.290   8.750  18.890  1.00  0.00            
ATOM     17  H6  BCD     1      29.390   7.680  21.740  1.00  0.00            
ATOM     18  H7  BCD     1      29.100  10.430  22.910  1.00  0.00            
ATOM     19  H8  BCD     1      28.400   9.070  25.070  1.00  0.00            
ATOM     20  H9  BCD     1      27.310   8.980  23.610  1.00  0.00            
ATOM     21  H10 BCD     1      27.640   6.890  24.320  1.00  0.00            
ATOM     22  C7  BCD     1      32.380  15.060  23.320  1.00  0.00            
ATOM     23  O6  BCD     1      31.220  15.750  22.980  1.00  0.00            
ATOM     24  C8  BCD     1      32.840  14.330  22.050  1.00  0.00            
ATOM     25  O7  BCD     1      32.990  15.310  20.950  1.00  0.00            
ATOM     26  C9  BCD     1      31.940  13.270  21.620  1.00  0.00            
ATOM     27  O8  BCD     1      32.320  12.680  20.430  1.00  0.00            
ATOM     28  C10 BCD     1      31.980  12.290  22.760  1.00  0.00            
ATOM     29  C11 BCD     1      31.490  12.940  24.050  1.00  0.00            
ATOM     30  O9  BCD     1      32.200  14.130  24.360  1.00  0.00            
ATOM     31  C12 BCD     1      31.600  12.090  25.290  1.00  0.00            
ATOM     32  O10 BCD     1      32.920  11.950  25.740  1.00  0.00            
ATOM     33  H11 BCD     1      33.190  15.750  23.590  1.00  0.00            
ATOM     34  H12 BCD     1      33.840  13.890  22.190  1.00  0.00            
ATOM     35  H13 BCD     1      32.570  16.160  21.090  1.00  0.00            
ATOM     36  H14 BCD     1      30.890  13.590  21.670  1.00  0.00            
ATOM     37  H15 BCD     1      33.200  13.010  20.230  1.00  0.00            
ATOM     38  H16 BCD     1      32.990  11.890  22.910  1.00  0.00            
ATOM     39  H17 BCD     1      30.420  13.170  23.960  1.00  0.00            
ATOM     40  H18 BCD     1      31.090  12.520  26.160  1.00  0.00            
ATOM     41  H19 BCD     1      31.220  11.080  25.090  1.00  0.00            
ATOM     42  H20 BCD     1      33.190  12.720  26.240  1.00  0.00            
ATOM     43  C13 BCD     1      29.380  19.420  23.320  1.00  0.00            
ATOM     44  O11 BCD     1      28.290  18.890  22.600  1.00  0.00            
ATOM     45  C14 BCD     1      30.620  19.340  22.470  1.00  0.00            
ATOM     46  O12 BCD     1      30.560  20.180  21.250  1.00  0.00            
ATOM     47  C15 BCD     1      30.910  17.920  22.130  1.00  0.00            
ATOM     48  O13 BCD     1      32.070  17.880  21.300  1.00  0.00            
ATOM     49  C16 BCD     1      31.150  17.090  23.410  1.00  0.00            
ATOM     50  C17 BCD     1      29.990  17.340  24.330  1.00  0.00            
ATOM     51  O14 BCD     1      29.650  18.740  24.530  1.00  0.00            
ATOM     52  C18 BCD     1      30.110  16.710  25.690  1.00  0.00            
ATOM     53  O15 BCD     1      31.380  17.090  26.290  1.00  0.00            
ATOM     54  H21 BCD     1      29.320  20.470  23.610  1.00  0.00            
ATOM     55  H22 BCD     1      31.440  19.590  23.160  1.00  0.00            
ATOM     56  H23 BCD     1      31.450  20.120  20.910  1.00  0.00            
ATOM     57  H24 BCD     1      30.060  17.420  21.660  1.00  0.00            
ATOM     58  H25 BCD     1      31.840  18.280  20.460  1.00  0.00            
ATOM     59  H26 BCD     1      32.070  17.420  23.920  1.00  0.00            
ATOM     60  H27 BCD     1      29.120  16.920  23.810  1.00  0.00            
ATOM     61  H28 BCD     1      29.270  16.920  26.360  1.00  0.00            
ATOM     62  H29 BCD     1      30.080  15.610  25.670  1.00  0.00            
ATOM     63  H30 BCD     1      31.650  17.990  26.080  1.00  0.00            
ATOM     64  C19 BCD     1      24.390  19.950  21.590  1.00  0.00            
ATOM     65  O16 BCD     1      24.060  18.560  21.500  1.00  0.00            
ATOM     66  C20 BCD     1      25.490  20.390  20.620  1.00  0.00            
ATOM     67  O17 BCD     1      25.150  20.090  19.250  1.00  0.00            
ATOM     68  C21 BCD     1      26.820  19.670  20.880  1.00  0.00            
ATOM     69  O18 BCD     1      27.910  20.120  20.000  1.00  0.00            
ATOM     70  C22 BCD     1      27.220  19.780  22.330  1.00  0.00            
ATOM     71  C23 BCD     1      26.040  19.390  23.210  1.00  0.00            
ATOM     72  O19 BCD     1      24.860  20.160  22.920  1.00  0.00            
ATOM     73  C24 BCD     1      26.380  19.420  24.740  1.00  0.00            
ATOM     74  O20 BCD     1      27.030  20.700  25.030  1.00  0.00            
ATOM     75  H31 BCD     1      23.490  20.510  21.320  1.00  0.00            
ATOM     76  H32 BCD     1      25.650  21.480  20.640  1.00  0.00            
ATOM     77  H33 BCD     1      25.810  20.400  18.620  1.00  0.00            
ATOM     78  H34 BCD     1      26.570  18.620  20.670  1.00  0.00            
ATOM     79  H35 BCD     1      28.720  20.030  20.510  1.00  0.00            
ATOM     80  H36 BCD     1      27.490  20.830  22.510  1.00  0.00            
ATOM     81  H37 BCD     1      25.800  18.350  22.940  1.00  0.00            
ATOM     82  H38 BCD     1      25.430  19.380  25.280  1.00  0.00            
ATOM     83  H39 BCD     1      27.070  18.630  25.040  1.00  0.00            
ATOM     84  H40 BCD     1      27.970  20.590  25.200  1.00  0.00            
ATOM     85  C25 BCD     1      21.230  15.790  20.840  1.00  0.00            
ATOM     86  O21 BCD     1      22.270  14.830  20.550  1.00  0.00            
ATOM     87  C26 BCD     1      21.330  16.920  19.830  1.00  0.00            
ATOM     88  O22 BCD     1      21.220  16.420  18.480  1.00  0.00            
ATOM     89  C27 BCD     1      22.570  17.770  19.980  1.00  0.00            
ATOM     90  O23 BCD     1      22.680  18.880  19.110  1.00  0.00            
ATOM     91  C28 BCD     1      22.690  18.240  21.360  1.00  0.00            
ATOM     92  C29 BCD     1      22.530  17.010  22.380  1.00  0.00            
ATOM     93  O24 BCD     1      21.410  16.280  22.150  1.00  0.00            
ATOM     94  C30 BCD     1      22.580  17.530  23.840  1.00  0.00            
ATOM     95  O25 BCD     1      21.590  18.460  24.130  1.00  0.00            
ATOM     96  H41 BCD     1      20.230  15.360  20.850  1.00  0.00            
ATOM     97  H42 BCD     1      20.490  17.610  19.940  1.00  0.00            
ATOM     98  H43 BCD     1      21.030  17.210  17.970  1.00  0.00            
ATOM     99  H44 BCD     1      23.470  17.160  19.860  1.00  0.00            
ATOM    100  H45 BCD     1      23.570  19.220  19.190  1.00  0.00            
ATOM    101  H46 BCD     1      21.930  18.990  21.640  1.00  0.00            
ATOM    102  H47 BCD     1      23.360  16.290  22.260  1.00  0.00            
ATOM    103  H48 BCD     1      22.550  16.740  24.600  1.00  0.00            
ATOM    104  H49 BCD     1      23.530  18.070  23.950  1.00  0.00            
ATOM    105  H50 BCD     1      22.020  19.220  24.530  1.00  0.00            
ATOM    106  C31 BCD     1      22.670  10.680  20.200  1.00  0.00            
ATOM    107  O26 BCD     1      24.010  10.680  20.090  1.00  0.00            
ATOM    108  C32 BCD     1      22.040  11.470  19.010  1.00  0.00            
ATOM    109  O27 BCD     1      22.650  11.000  17.780  1.00  0.00            
ATOM    110  C33 BCD     1      22.160  13.010  19.050  1.00  0.00            
ATOM    111  C34 BCD     1      21.800  13.520  20.440  1.00  0.00            
ATOM    112  C35 BCD     1      22.460  12.770  21.560  1.00  0.00            
ATOM    113  O28 BCD     1      22.080  11.370  21.390  1.00  0.00            
ATOM    114  C36 BCD     1      22.060  13.190  22.970  1.00  0.00            
ATOM    115  O29 BCD     1      20.610  13.090  23.210  1.00  0.00            
ATOM    116  O30 BCD     1      21.380  13.700  18.060  1.00  0.00            
ATOM    117  H51 BCD     1      22.350   9.640  20.100  1.00  0.00            
ATOM    118  H52 BCD     1      20.980  11.190  18.960  1.00  0.00            
ATOM    119  H53 BCD     1      22.370  11.540  17.040  1.00  0.00            
ATOM    120  H54 BCD     1      23.220  13.220  18.860  1.00  0.00            
ATOM    121  H55 BCD     1      21.370  14.610  18.360  1.00  0.00            
ATOM    122  H56 BCD     1      20.720  13.370  20.420  1.00  0.00            
ATOM    123  H57 BCD     1      23.550  12.880  21.480  1.00  0.00            
ATOM    124  H58 BCD     1      22.570  12.570  23.720  1.00  0.00            
ATOM    125  H59 BCD     1      22.440  14.210  23.140  1.00  0.00            
ATOM    126  H60 BCD     1      20.390  13.130  24.140  1.00  0.00            
ATOM    127  C37 BCD     1      27.230   8.200  20.220  1.00  0.00            
ATOM    128  O31 BCD     1      27.930   9.090  21.150  1.00  0.00            
ATOM    129  C38 BCD     1      26.860   8.780  18.850  1.00  0.00            
ATOM    130  O32 BCD     1      27.980   9.160  18.070  1.00  0.00            
ATOM    131  C39 BCD     1      25.920   9.950  18.950  1.00  0.00            
ATOM    132  O33 BCD     1      25.490  10.260  17.640  1.00  0.00            
ATOM    133  C40 BCD     1      24.710   9.480  19.690  1.00  0.00            
ATOM    134  C41 BCD     1      25.080   8.710  21.000  1.00  0.00            
ATOM    135  O34 BCD     1      26.050   7.710  20.750  1.00  0.00            
ATOM    136  C42 BCD     1      23.850   7.990  21.670  1.00  0.00            
ATOM    137  O35 BCD     1      23.180   7.160  20.750  1.00  0.00            
ATOM    138  H61 BCD     1      27.890   7.330  20.080  1.00  0.00            
ATOM    139  H62 BCD     1      26.380   7.940  18.340  1.00  0.00            
ATOM    140  H63 BCD     1      27.630   9.450  17.220  1.00  0.00            
ATOM    141  H64 BCD     1      26.420  10.790  19.430  1.00  0.00            
ATOM    142  H65 BCD     1      24.630  10.660  17.780  1.00  0.00            
ATOM    143  H66 BCD     1      24.060   8.830  19.090  1.00  0.00            
ATOM    144  H67 BCD     1      25.350   9.480  21.730  1.00  0.00            
ATOM    145  H68 BCD     1      24.230   7.270  22.400  1.00  0.00            
ATOM    146  H69 BCD     1      23.090   8.660  22.100  1.00  0.00            
ATOM    147  H70 BCD     1      22.240   7.180  20.960  1.00  0.00            
ATOM    148  O1  GN2     2      30.670  10.360  16.050  1.00  0.00            
ATOM    149  C1  GN2     2      31.610  10.710  14.980  1.00  0.00            
ATOM    150  C2  GN2     2      32.810  11.450  15.580  1.00  0.00            
ATOM    151  O2  GN2     2      32.220  12.750  16.090  1.00  0.00            
ATOM    152  C3  GN2     2      33.290  13.730  16.350  1.00  0.00            
ATOM    153  C4  GN2     2      32.690  15.070  15.850  1.00  0.00            
ATOM    154  N1  GN2     2      31.500  15.570  16.640  1.00  0.00            
ATOM    155  C5  GN2     2      31.480  15.160  18.160  1.00  0.00            
ATOM    156  C6  GN2     2      30.190  15.560  18.910  1.00  0.00            
ATOM    157  N2  GN2     2      28.950  14.930  18.310  1.00  0.00            
ATOM    158  C7  GN2     2      27.560  15.340  18.970  1.00  0.00            
ATOM    159  C8  GN2     2      26.330  15.150  18.010  1.00  0.00            
ATOM    160  C9  GN2     2      26.000  13.860  17.540  1.00  0.00            
ATOM    161  C10 GN2     2      24.930  13.660  16.560  1.00  0.00            
ATOM    162  C11 GN2     2      24.030  14.720  16.410  1.00  0.00            
ATOM    163  C12 GN2     2      24.320  16.000  16.880  1.00  0.00            
ATOM    164  C13 GN2     2      25.580  16.260  17.530  1.00  0.00            
ATOM    165  C14 GN2     2      27.330  14.680  20.330  1.00  0.00            
ATOM    166  C15 GN2     2      28.110  13.680  20.780  1.00  0.00            
ATOM    167  C16 GN2     2      27.790  13.010  21.990  1.00  0.00            
ATOM    168  C17 GN2     2      26.630  13.390  22.700  1.00  0.00            
ATOM    169  Cl1 GN2     2      26.280  12.510  24.180  1.00  0.00            
ATOM    170  C18 GN2     2      25.950  14.490  22.280  1.00  0.00            
ATOM    171  C19 GN2     2      26.360  15.150  21.160  1.00  0.00            
ATOM    172  C20 GN2     2      28.910  15.440  16.810  1.00  0.00            
ATOM    173  C21 GN2     2      30.190  15.160  16.000  1.00  0.00            
ATOM    174  H1  GN2     2      29.820  10.730  15.760  1.00  0.00            
ATOM    175  H2  GN2     2      31.170  11.440  14.290  1.00  0.00            
ATOM    176  H3  GN2     2      31.940   9.850  14.380  1.00  0.00            
ATOM    177  H4  GN2     2      33.670  11.640  14.930  1.00  0.00            
ATOM    178  H5  GN2     2      33.300  10.800  16.310  1.00  0.00            
ATOM    179  H6  GN2     2      34.250  13.580  15.840  1.00  0.00            
ATOM    180  H7  GN2     2      33.470  13.890  17.420  1.00  0.00            
ATOM    181  H8  GN2     2      32.410  14.980  14.800  1.00  0.00            
ATOM    182  H9  GN2     2      33.520  15.780  15.940  1.00  0.00            
ATOM    183  H10 GN2     2      31.470  16.600  16.580  1.00  0.00            
ATOM    184  H11 GN2     2      32.320  15.570  18.720  1.00  0.00            
ATOM    185  H12 GN2     2      31.590  14.080  18.260  1.00  0.00            
ATOM    186  H13 GN2     2      30.210  16.650  18.950  1.00  0.00            
ATOM    187  H14 GN2     2      30.260  15.190  19.940  1.00  0.00            
ATOM    188  H15 GN2     2      29.000  13.900  18.280  1.00  0.00            
ATOM    189  H16 GN2     2      27.570  16.410  19.150  1.00  0.00            
ATOM    190  H17 GN2     2      26.640  13.020  17.780  1.00  0.00            
ATOM    191  H18 GN2     2      24.760  12.670  16.150  1.00  0.00            
ATOM    192  H19 GN2     2      23.070  14.560  15.920  1.00  0.00            
ATOM    193  H20 GN2     2      23.660  16.840  16.700  1.00  0.00            
ATOM    194  H21 GN2     2      25.870  17.280  17.790  1.00  0.00            
ATOM    195  H22 GN2     2      28.940  13.320  20.180  1.00  0.00            
ATOM    196  H23 GN2     2      28.430  12.250  22.430  1.00  0.00            
ATOM    197  H24 GN2     2      25.080  14.810  22.840  1.00  0.00            
ATOM    198  H25 GN2     2      25.830  16.070  20.900  1.00  0.00            
ATOM    199  H26 GN2     2      28.720  16.520  16.890  1.00  0.00            
ATOM    200  H27 GN2     2      28.170  14.890  16.230  1.00  0.00            
ATOM    201  H28 GN2     2      30.210  14.100  15.780  1.00  0.00            
ATOM    202  H29 GN2     2      30.130  15.660  15.030  1.00  0.00            
TER
ENDMDL
MODEL        1
ATOM      1  C1  BCD     1      27.660  27.680  17.430  1.00  0.00            
ATOM      2  O1  BCD     1      27.220  26.580  18.120  1.00  0.00            
ATOM      3  C2  BCD     1      26.610  28.150  16.450  1.00  0.00            
ATOM      4  O2  BCD     1      25.360  28.500  17.120  1.00  0.00            
ATOM      5  C3  BCD     1      26.380  27.080  15.300  1.00  0.00            
ATOM      6  O3  BCD     1      25.480  27.680  14.330  1.00  0.00            
ATOM      7  C4  BCD     1      27.690  26.730  14.740  1.00  0.00            
ATOM      8  C5  BCD     1      28.690  26.210  15.810  1.00  0.00            
ATOM      9  O4  BCD     1      28.850  27.340  16.740  1.00  0.00            
ATOM     10  C6  BCD     1      29.980  25.730  15.230  1.00  0.00            
ATOM     11  O5  BCD     1      30.590  26.770  14.540  1.00  0.00            
ATOM     12  H1  BCD     1      27.940  28.510  18.090  1.00  0.00            
ATOM     13  H2  BCD     1      26.990  29.030  15.920  1.00  0.00            
ATOM     14  H3  BCD     1      24.770  28.790  16.410  1.00  0.00            
ATOM     15  H4  BCD     1      25.870  26.200  15.710  1.00  0.00            
ATOM     16  H5  BCD     1      25.990  27.850  13.530  1.00  0.00            
ATOM     17  H6  BCD     1      28.040  27.610  14.180  1.00  0.00            
ATOM     18  H7  BCD     1      28.280  25.330  16.340  1.00  0.00            
ATOM     19  H8  BCD     1      30.670  25.600  16.060  1.00  0.00            
ATOM     20  H9  BCD     1      29.920  24.820  14.610  1.00  0.00            
ATOM     21  H10 BCD     1      30.780  27.440  15.200  1.00  0.00            
ATOM     22  C7  BCD     1      26.560  24.790  21.620  1.00  0.00            
ATOM     23  O6  BCD     1      26.170  23.710  20.770  1.00  0.00            
ATOM     24  C8  BCD     1      25.630  26.010  21.350  1.00  0.00            
ATOM     25  O7  BCD     1      24.330  25.660  21.820  1.00  0.00            
ATOM     26  C9  BCD     1      25.680  26.370  19.870  1.00  0.00            
ATOM     27  O8  BCD     1      24.800  27.490  19.460  1.00  0.00            
ATOM     28  C10 BCD     1      27.150  26.700  19.520  1.00  0.00            
ATOM     29  C11 BCD     1      28.140  25.660  20.080  1.00  0.00            
ATOM     30  O9  BCD     1      27.900  25.280  21.410  1.00  0.00            
ATOM     31  C12 BCD     1      29.590  26.160  19.880  1.00  0.00            
ATOM     32  O10 BCD     1      30.560  25.120  20.250  1.00  0.00            
ATOM     33  H11 BCD     1      26.450  24.500  22.670  1.00  0.00            
ATOM     34  H12 BCD     1      26.040  26.800  21.980  1.00  0.00            
ATOM     35  H13 BCD     1      24.420  25.280  22.690  1.00  0.00            
ATOM     36  H14 BCD     1      25.420  25.500  19.260  1.00  0.00            
ATOM     37  H15 BCD     1      25.180  27.900  18.680  1.00  0.00            
ATOM     38  H16 BCD     1      27.460  27.670  19.940  1.00  0.00            
ATOM     39  H17 BCD     1      28.030  24.780  19.430  1.00  0.00            
ATOM     40  H18 BCD     1      29.780  26.470  18.840  1.00  0.00            
ATOM     41  H19 BCD     1      29.760  27.000  20.560  1.00  0.00            
ATOM     42  H20 BCD     1      31.290  25.550  20.710  1.00  0.00            
ATOM     43  C13 BCD     1      25.790  19.650  20.830  1.00  0.00            
ATOM     44  O11 BCD     1      24.940  19.730  19.700  1.00  0.00            
ATOM     45  C14 BCD     1      25.100  20.400  21.980  1.00  0.00            
ATOM     46  O12 BCD     1      23.810  19.930  22.400  1.00  0.00            
ATOM     47  C15 BCD     1      25.000  21.860  21.480  1.00  0.00            
ATOM     48  O13 BCD     1      24.290  22.660  22.440  1.00  0.00            
ATOM     49  C16 BCD     1      26.340  22.340  21.200  1.00  0.00            
ATOM     50  C17 BCD     1      27.120  21.570  20.150  1.00  0.00            
ATOM     51  O14 BCD     1      27.060  20.200  20.570  1.00  0.00            
ATOM     52  C18 BCD     1      28.500  22.110  19.880  1.00  0.00            
ATOM     53  O15 BCD     1      29.240  22.280  21.050  1.00  0.00            
ATOM     54  H21 BCD     1      25.900  18.570  20.980  1.00  0.00            
ATOM     55  H22 BCD     1      25.820  20.400  22.810  1.00  0.00            
ATOM     56  H23 BCD     1      23.690  19.840  23.350  1.00  0.00            
ATOM     57  H24 BCD     1      24.490  21.930  20.510  1.00  0.00            
ATOM     58  H25 BCD     1      23.360  22.480  22.280  1.00  0.00            
ATOM     59  H26 BCD     1      26.820  22.380  22.190  1.00  0.00            
ATOM     60  H27 BCD     1      26.510  21.620  19.240  1.00  0.00            
ATOM     61  H28 BCD     1      29.010  21.440  19.180  1.00  0.00            
ATOM     62  H29 BCD     1      28.360  23.030  19.300  1.00  0.00            
ATOM     63  H30 BCD     1      29.170  23.230  21.240  1.00  0.00            
ATOM     64  C19 BCD     1      22.000  17.630  17.630  1.00  0.00            
ATOM     65  O16 BCD     1      22.310  18.250  16.410  1.00  0.00            
ATOM     66  C20 BCD     1      21.450  18.630  18.690  1.00  0.00            
ATOM     67  O17 BCD     1      20.450  19.400  18.110  1.00  0.00            
ATOM     68  C21 BCD     1      22.550  19.490  19.310  1.00  0.00            
ATOM     69  O18 BCD     1      22.040  20.120  20.470  1.00  0.00            
ATOM     70  C22 BCD     1      23.900  18.750  19.600  1.00  0.00            
ATOM     71  C23 BCD     1      24.290  17.830  18.380  1.00  0.00            
ATOM     72  O19 BCD     1      23.150  16.980  18.060  1.00  0.00            
ATOM     73  C24 BCD     1      25.450  16.880  18.680  1.00  0.00            
ATOM     74  O20 BCD     1      25.080  16.000  19.740  1.00  0.00            
ATOM     75  H31 BCD     1      21.310  16.790  17.510  1.00  0.00            
ATOM     76  H32 BCD     1      20.960  18.030  19.460  1.00  0.00            
ATOM     77  H33 BCD     1      20.340  20.160  18.690  1.00  0.00            
ATOM     78  H34 BCD     1      22.740  20.230  18.510  1.00  0.00            
ATOM     79  H35 BCD     1      22.690  20.240  21.170  1.00  0.00            
ATOM     80  H36 BCD     1      23.840  18.200  20.540  1.00  0.00            
ATOM     81  H37 BCD     1      24.480  18.500  17.530  1.00  0.00            
ATOM     82  H38 BCD     1      25.770  16.430  17.730  1.00  0.00            
ATOM     83  H39 BCD     1      26.270  17.540  18.980  1.00  0.00            
ATOM     84  H40 BCD     1      25.890  15.600  20.060  1.00  0.00            
ATOM     85  C25 BCD     1      21.830  18.270  12.500  1.00  0.00            
ATOM     86  O21 BCD     1      22.590  19.460  12.570  1.00  0.00            
ATOM     87  C26 BCD     1      20.540  18.530  13.260  1.00  0.00            
ATOM     88  O22 BCD     1      19.830  19.640  12.690  1.00  0.00            
ATOM     89  C27 BCD     1      20.880  18.850  14.700  1.00  0.00            
ATOM     90  O23 BCD     1      19.690  19.150  15.530  1.00  0.00            
ATOM     91  C28 BCD     1      21.730  17.720  15.340  1.00  0.00            
ATOM     92  C29 BCD     1      22.860  17.240  14.440  1.00  0.00            
ATOM     93  O24 BCD     1      22.470  17.110  13.080  1.00  0.00            
ATOM     94  C30 BCD     1      23.470  15.960  14.850  1.00  0.00            
ATOM     95  O25 BCD     1      22.680  14.860  14.710  1.00  0.00            
ATOM     96  H41 BCD     1      21.530  18.150  11.450  1.00  0.00            
ATOM     97  H42 BCD     1      19.970  17.610  13.090  1.00  0.00            
ATOM     98  H43 BCD     1      19.200  20.010  13.310  1.00  0.00            
ATOM     99  H44 BCD     1      21.400  19.810  14.750  1.00  0.00            
ATOM    100  H45 BCD     1      19.770  18.910  16.460  1.00  0.00            
ATOM    101  H46 BCD     1      21.070  16.870  15.560  1.00  0.00            
ATOM    102  H47 BCD     1      23.600  18.040  14.530  1.00  0.00            
ATOM    103  H48 BCD     1      24.390  15.770  14.290  1.00  0.00            
ATOM    104  H49 BCD     1      23.790  16.110  15.880  1.00  0.00            
ATOM    105  H50 BCD     1      23.170  14.160  15.160  1.00  0.00            
ATOM    106  C31 BCD     1      24.840  22.090  10.240  1.00  0.00            
ATOM    107  O26 BCD     1      25.380  22.770  11.420  1.00  0.00            
ATOM    108  C32 BCD     1      23.330  22.190  10.150  1.00  0.00            
ATOM    109  O27 BCD     1      22.910  23.550  10.140  1.00  0.00            
ATOM    110  C33 BCD     1      22.710  21.530  11.310  1.00  0.00            
ATOM    111  C34 BCD     1      23.130  20.030  11.310  1.00  0.00            
ATOM    112  C35 BCD     1      24.650  19.910  11.370  1.00  0.00            
ATOM    113  O28 BCD     1      25.190  20.700  10.250  1.00  0.00            
ATOM    114  C36 BCD     1      25.220  18.480  11.340  1.00  0.00            
ATOM    115  O29 BCD     1      24.810  17.620  10.240  1.00  0.00            
ATOM    116  O30 BCD     1      21.230  21.590  11.290  1.00  0.00            
ATOM    117  H51 BCD     1      25.300  22.600   9.390  1.00  0.00            
ATOM    118  H52 BCD     1      23.090  21.640   9.230  1.00  0.00            
ATOM    119  H53 BCD     1      21.970  23.550  10.340  1.00  0.00            
ATOM    120  H54 BCD     1      23.080  21.990  12.240  1.00  0.00            
ATOM    121  H55 BCD     1      20.860  20.920  11.870  1.00  0.00            
ATOM    122  H56 BCD     1      22.640  19.610  10.430  1.00  0.00            
ATOM    123  H57 BCD     1      24.990  20.390  12.300  1.00  0.00            
ATOM    124  H58 BCD     1      26.300  18.440  11.530  1.00  0.00            
ATOM    125  H59 BCD     1      24.830  18.040  12.260  1.00  0.00            
ATOM    126  H60 BCD     1      25.400  17.790   9.500  1.00  0.00            
ATOM    127  C37 BCD     1      27.980  25.640  12.500  1.00  0.00            
ATOM    128  O31 BCD     1      27.470  25.670  13.790  1.00  0.00            
ATOM    129  C38 BCD     1      27.050  26.150  11.430  1.00  0.00            
ATOM    130  O32 BCD     1      26.640  27.540  11.830  1.00  0.00            
ATOM    131  C39 BCD     1      25.840  25.130  11.360  1.00  0.00            
ATOM    132  O33 BCD     1      24.930  25.450  10.340  1.00  0.00            
ATOM    133  C40 BCD     1      26.400  23.720  11.080  1.00  0.00            
ATOM    134  C41 BCD     1      27.460  23.340  12.030  1.00  0.00            
ATOM    135  O34 BCD     1      28.410  24.380  12.040  1.00  0.00            
ATOM    136  C42 BCD     1      28.270  22.140  11.550  1.00  0.00            
ATOM    137  O35 BCD     1      28.960  21.690  12.630  1.00  0.00            
ATOM    138  H61 BCD     1      28.840  26.320  12.460  1.00  0.00            
ATOM    139  H62 BCD     1      27.590  26.080  10.480  1.00  0.00            
ATOM    140  H63 BCD     1      26.110  27.850  11.090  1.00  0.00            
ATOM    141  H64 BCD     1      25.360  25.140  12.340  1.00  0.00            
ATOM    142  H65 BCD     1      24.260  24.760  10.360  1.00  0.00            
ATOM    143  H66 BCD     1      26.790  23.560  10.060  1.00  0.00            
ATOM    144  H67 BCD     1      27.040  23.210  13.040  1.00  0.00            
ATOM    145  H68 BCD     1      27.710  21.350  11.030  1.00  0.00            
ATOM    146  H69 BCD     1      28.890  22.500  10.720  1.00  0.00            
ATOM    147  H70 BCD     1      28.950  22.400  13.270  1.00  0.00            
ATOM    148  O1  GN2     2      20.000  23.730  23.500  1.00  0.00            
ATOM    149  C1  GN2     2      21.090  24.040  24.390  1.00  0.00            
ATOM    150  C2  GN2     2      21.350  25.570  24.470  1.00  0.00            
ATOM    151  O2  GN2     2      21.320  26.000  23.080  1.00  0.00            
ATOM    152  C3  GN2     2      21.780  27.340  22.860  1.00  0.00            
ATOM    153  C4  GN2     2      21.440  27.740  21.410  1.00  0.00            
ATOM    154  N1  GN2     2      22.030  26.900  20.350  1.00  0.00            
ATOM    155  C5  GN2     2      21.820  27.600  19.020  1.00  0.00            
ATOM    156  C6  GN2     2      22.340  26.740  17.830  1.00  0.00            
ATOM    157  N2  GN2     2      21.750  25.390  17.810  1.00  0.00            
ATOM    158  C7  GN2     2      22.100  24.470  16.640  1.00  0.00            
ATOM    159  C8  GN2     2      21.950  25.110  15.290  1.00  0.00            
ATOM    160  C9  GN2     2      22.980  25.670  14.580  1.00  0.00            
ATOM    161  C10 GN2     2      22.860  26.210  13.310  1.00  0.00            
ATOM    162  C11 GN2     2      21.570  26.240  12.700  1.00  0.00            
ATOM    163  C12 GN2     2      20.460  25.630  13.390  1.00  0.00            
ATOM    164  C13 GN2     2      20.690  25.110  14.700  1.00  0.00            
ATOM    165  C14 GN2     2      23.330  23.570  16.600  1.00  0.00            
ATOM    166  C15 GN2     2      24.600  24.040  16.920  1.00  0.00            
ATOM    167  C16 GN2     2      25.720  23.150  16.870  1.00  0.00            
ATOM    168  C17 GN2     2      25.520  21.800  16.490  1.00  0.00            
ATOM    169  Cl1 GN2     2      26.950  20.760  16.420  1.00  0.00            
ATOM    170  C18 GN2     2      24.250  21.340  16.170  1.00  0.00            
ATOM    171  C19 GN2     2      23.170  22.230  16.220  1.00  0.00            
ATOM    172  C20 GN2     2      21.920  24.640  19.070  1.00  0.00            
ATOM    173  C21 GN2     2      21.510  25.480  20.310  1.00  0.00            
ATOM    174  H1  GN2     2      19.480  24.520  23.290  1.00  0.00            
ATOM    175  H2  GN2     2      21.970  23.480  24.060  1.00  0.00            
ATOM    176  H3  GN2     2      20.880  23.650  25.400  1.00  0.00            
ATOM    177  H4  GN2     2      22.200  25.820  25.110  1.00  0.00            
ATOM    178  H5  GN2     2      20.470  26.000  24.970  1.00  0.00            
ATOM    179  H6  GN2     2      22.860  27.490  22.940  1.00  0.00            
ATOM    180  H7  GN2     2      21.380  27.990  23.660  1.00  0.00            
ATOM    181  H8  GN2     2      21.890  28.720  21.270  1.00  0.00            
ATOM    182  H9  GN2     2      20.350  27.730  21.340  1.00  0.00            
ATOM    183  H10 GN2     2      23.050  26.900  20.510  1.00  0.00            
ATOM    184  H11 GN2     2      22.420  28.500  19.120  1.00  0.00            
ATOM    185  H12 GN2     2      20.740  27.770  18.950  1.00  0.00            
ATOM    186  H13 GN2     2      23.400  26.560  18.010  1.00  0.00            
ATOM    187  H14 GN2     2      22.170  27.250  16.880  1.00  0.00            
ATOM    188  H15 GN2     2      20.730  25.510  17.860  1.00  0.00            
ATOM    189  H16 GN2     2      21.190  23.870  16.670  1.00  0.00            
ATOM    190  H17 GN2     2      23.980  25.830  14.960  1.00  0.00            
ATOM    191  H18 GN2     2      23.740  26.660  12.850  1.00  0.00            
ATOM    192  H19 GN2     2      21.460  26.640  11.700  1.00  0.00            
ATOM    193  H20 GN2     2      19.470  25.640  12.950  1.00  0.00            
ATOM    194  H21 GN2     2      19.880  24.730  15.320  1.00  0.00            
ATOM    195  H22 GN2     2      24.680  25.030  17.360  1.00  0.00            
ATOM    196  H23 GN2     2      26.700  23.530  17.140  1.00  0.00            
ATOM    197  H24 GN2     2      24.110  20.320  15.840  1.00  0.00            
ATOM    198  H25 GN2     2      22.160  21.880  15.990  1.00  0.00            
ATOM    199  H26 GN2     2      23.000  24.480  19.110  1.00  0.00            
ATOM    200  H27 GN2     2      21.430  23.660  19.080  1.00  0.00            
ATOM    201  H28 GN2     2      20.430  25.520  20.440  1.00  0.00            
ATOM    202  H29 GN2     2      21.750  24.880  21.200  1.00  0.00            
TER
ENDMDL
MODEL        1
ATOM      1  C1  BCD     1      28.920   9.470  20.300  1.00  0.00            
ATOM      2  O1  BCD     1      27.450   9.450  20.250  1.00  0.00            
ATOM      3  C2  BCD     1      29.390  10.900  20.200  1.00  0.00            
ATOM      4  O2  BCD     1      28.890  11.610  21.320  1.00  0.00            
ATOM      5  C3  BCD     1      28.860  11.540  18.900  1.00  0.00            
ATOM      6  O3  BCD     1      29.340  12.910  18.720  1.00  0.00            
ATOM      7  C4  BCD     1      29.110  10.670  17.710  1.00  0.00            
ATOM      8  C5  BCD     1      28.810   9.250  17.870  1.00  0.00            
ATOM      9  O4  BCD     1      29.340   8.770  19.170  1.00  0.00            
ATOM     10  C6  BCD     1      29.480   8.400  16.830  1.00  0.00            
ATOM     11  O5  BCD     1      30.860   8.390  16.990  1.00  0.00            
ATOM     12  H1  BCD     1      29.280   8.980  21.210  1.00  0.00            
ATOM     13  H2  BCD     1      30.490  10.890  20.190  1.00  0.00            
ATOM     14  H3  BCD     1      29.600  12.220  21.520  1.00  0.00            
ATOM     15  H4  BCD     1      27.790  11.670  19.110  1.00  0.00            
ATOM     16  H5  BCD     1      29.530  13.020  17.780  1.00  0.00            
ATOM     17  H6  BCD     1      30.170  10.710  17.420  1.00  0.00            
ATOM     18  H7  BCD     1      27.730   9.080  17.920  1.00  0.00            
ATOM     19  H8  BCD     1      29.110   7.400  17.070  1.00  0.00            
ATOM     20  H9  BCD     1      29.350   8.710  15.790  1.00  0.00            
ATOM     21  H10 BCD     1      31.030   7.450  16.970  1.00  0.00            
ATOM     22  C7  BCD     1      24.170   7.870  22.120  1.00  0.00            
ATOM     23  O6  BCD     1      23.320   8.640  21.380  1.00  0.00            
ATOM     24  C8  BCD     1      25.080   8.720  22.980  1.00  0.00            
ATOM     25  O7  BCD     1      24.380   9.600  23.900  1.00  0.00            
ATOM     26  C9  BCD     1      26.000   9.530  22.070  1.00  0.00            
ATOM     27  O8  BCD     1      26.900  10.190  22.900  1.00  0.00            
ATOM     28  C10 BCD     1      26.820   8.580  21.220  1.00  0.00            
ATOM     29  C11 BCD     1      25.840   7.640  20.400  1.00  0.00            
ATOM     30  O9  BCD     1      24.990   7.010  21.300  1.00  0.00            
ATOM     31  C12 BCD     1      26.530   6.510  19.760  1.00  0.00            
ATOM     32  O10 BCD     1      25.690   6.030  18.640  1.00  0.00            
ATOM     33  H11 BCD     1      23.620   7.180  22.770  1.00  0.00            
ATOM     34  H12 BCD     1      25.670   7.990  23.550  1.00  0.00            
ATOM     35  H13 BCD     1      25.100   9.950  24.430  1.00  0.00            
ATOM     36  H14 BCD     1      25.490  10.290  21.470  1.00  0.00            
ATOM     37  H15 BCD     1      27.470  10.670  22.300  1.00  0.00            
ATOM     38  H16 BCD     1      27.450   7.930  21.850  1.00  0.00            
ATOM     39  H17 BCD     1      25.290   8.140  19.590  1.00  0.00            
ATOM     40  H18 BCD     1      27.520   6.780  19.370  1.00  0.00            
ATOM     41  H19 BCD     1      26.670   5.760  20.550  1.00  0.00            
ATOM     42  H20 BCD     1      24.960   5.500  18.960  1.00  0.00            
ATOM     43  C13 BCD     1      19.420   9.560  20.710  1.00  0.00            
ATOM     44  O11 BCD     1      19.960  10.760  20.040  1.00  0.00            
ATOM     45  C14 BCD     1      19.740   9.490  22.180  1.00  0.00            
ATOM     46  O12 BCD     1      19.160  10.690  22.760  1.00  0.00            
ATOM     47  C15 BCD     1      21.280   9.590  22.300  1.00  0.00            
ATOM     48  O13 BCD     1      21.640   9.340  23.690  1.00  0.00            
ATOM     49  C16 BCD     1      21.930   8.450  21.490  1.00  0.00            
ATOM     50  C17 BCD     1      21.440   8.270  20.120  1.00  0.00            
ATOM     51  O14 BCD     1      19.980   8.360  20.120  1.00  0.00            
ATOM     52  C18 BCD     1      21.910   6.990  19.480  1.00  0.00            
ATOM     53  O15 BCD     1      21.450   6.770  18.130  1.00  0.00            
ATOM     54  H21 BCD     1      18.340   9.490  20.550  1.00  0.00            
ATOM     55  H22 BCD     1      19.250   8.620  22.630  1.00  0.00            
ATOM     56  H23 BCD     1      19.790  10.960  23.430  1.00  0.00            
ATOM     57  H24 BCD     1      21.530  10.560  21.850  1.00  0.00            
ATOM     58  H25 BCD     1      22.590   9.500  23.690  1.00  0.00            
ATOM     59  H26 BCD     1      21.800   7.470  21.960  1.00  0.00            
ATOM     60  H27 BCD     1      21.890   9.070  19.510  1.00  0.00            
ATOM     61  H28 BCD     1      23.010   7.070  19.510  1.00  0.00            
ATOM     62  H29 BCD     1      21.700   6.050  20.010  1.00  0.00            
ATOM     63  H30 BCD     1      22.010   6.100  17.730  1.00  0.00            
ATOM     64  C19 BCD     1      18.180  13.950  18.100  1.00  0.00            
ATOM     65  O16 BCD     1      19.380  14.050  17.300  1.00  0.00            
ATOM     66  C20 BCD     1      18.550  14.090  19.610  1.00  0.00            
ATOM     67  O17 BCD     1      18.970  15.410  19.810  1.00  0.00            
ATOM     68  C21 BCD     1      19.570  13.150  20.040  1.00  0.00            
ATOM     69  O18 BCD     1      19.820  13.280  21.510  1.00  0.00            
ATOM     70  C22 BCD     1      19.030  11.750  19.700  1.00  0.00            
ATOM     71  C23 BCD     1      18.440  11.480  18.290  1.00  0.00            
ATOM     72  O19 BCD     1      17.590  12.630  17.920  1.00  0.00            
ATOM     73  C24 BCD     1      17.580  10.240  18.300  1.00  0.00            
ATOM     74  O20 BCD     1      16.510  10.370  19.280  1.00  0.00            
ATOM     75  H31 BCD     1      17.490  14.780  17.900  1.00  0.00            
ATOM     76  H32 BCD     1      17.740  13.970  20.350  1.00  0.00            
ATOM     77  H33 BCD     1      18.830  15.620  20.740  1.00  0.00            
ATOM     78  H34 BCD     1      20.500  13.380  19.510  1.00  0.00            
ATOM     79  H35 BCD     1      20.250  12.480  21.820  1.00  0.00            
ATOM     80  H36 BCD     1      18.140  11.630  20.330  1.00  0.00            
ATOM     81  H37 BCD     1      19.250  11.330  17.570  1.00  0.00            
ATOM     82  H38 BCD     1      17.200  10.120  17.270  1.00  0.00            
ATOM     83  H39 BCD     1      18.200   9.360  18.510  1.00  0.00            
ATOM     84  H40 BCD     1      15.620  10.500  18.950  1.00  0.00            
ATOM     85  C25 BCD     1      20.990  16.040  14.030  1.00  0.00            
ATOM     86  O21 BCD     1      22.200  15.360  14.220  1.00  0.00            
ATOM     87  C26 BCD     1      20.620  16.880  15.230  1.00  0.00            
ATOM     88  O22 BCD     1      21.680  17.810  15.490  1.00  0.00            
ATOM     89  C27 BCD     1      20.380  16.000  16.480  1.00  0.00            
ATOM     90  O23 BCD     1      19.990  16.740  17.620  1.00  0.00            
ATOM     91  C28 BCD     1      19.310  14.920  16.190  1.00  0.00            
ATOM     92  C29 BCD     1      19.640  14.220  14.830  1.00  0.00            
ATOM     93  O24 BCD     1      19.890  15.150  13.790  1.00  0.00            
ATOM     94  C30 BCD     1      18.480  13.360  14.480  1.00  0.00            
ATOM     95  O25 BCD     1      17.280  14.060  14.260  1.00  0.00            
ATOM     96  H41 BCD     1      21.130  16.710  13.170  1.00  0.00            
ATOM     97  H42 BCD     1      19.730  17.430  14.890  1.00  0.00            
ATOM     98  H43 BCD     1      21.330  18.610  15.890  1.00  0.00            
ATOM     99  H44 BCD     1      21.360  15.600  16.730  1.00  0.00            
ATOM    100  H45 BCD     1      19.550  16.120  18.210  1.00  0.00            
ATOM    101  H46 BCD     1      18.300  15.330  16.050  1.00  0.00            
ATOM    102  H47 BCD     1      20.470  13.520  14.970  1.00  0.00            
ATOM    103  H48 BCD     1      18.700  12.660  13.660  1.00  0.00            
ATOM    104  H49 BCD     1      18.230  12.690  15.320  1.00  0.00            
ATOM    105  H50 BCD     1      17.400  14.350  13.360  1.00  0.00            
ATOM    106  C31 BCD     1      25.690  14.220  12.510  1.00  0.00            
ATOM    107  O26 BCD     1      26.070  13.670  13.820  1.00  0.00            
ATOM    108  C32 BCD     1      25.430  15.690  12.560  1.00  0.00            
ATOM    109  O27 BCD     1      26.630  16.390  12.820  1.00  0.00            
ATOM    110  C33 BCD     1      24.310  15.950  13.550  1.00  0.00            
ATOM    111  C34 BCD     1      23.080  15.230  13.060  1.00  0.00            
ATOM    112  C35 BCD     1      23.310  13.780  12.670  1.00  0.00            
ATOM    113  O28 BCD     1      24.550  13.610  11.980  1.00  0.00            
ATOM    114  C36 BCD     1      22.200  13.220  11.840  1.00  0.00            
ATOM    115  O29 BCD     1      22.060  13.930  10.620  1.00  0.00            
ATOM    116  O30 BCD     1      24.100  17.380  13.640  1.00  0.00            
ATOM    117  H51 BCD     1      26.490  14.110  11.760  1.00  0.00            
ATOM    118  H52 BCD     1      25.080  16.050  11.580  1.00  0.00            
ATOM    119  H53 BCD     1      26.270  17.210  13.170  1.00  0.00            
ATOM    120  H54 BCD     1      24.560  15.510  14.520  1.00  0.00            
ATOM    121  H55 BCD     1      23.450  17.420  14.350  1.00  0.00            
ATOM    122  H56 BCD     1      22.750  15.850  12.210  1.00  0.00            
ATOM    123  H57 BCD     1      23.350  13.130  13.560  1.00  0.00            
ATOM    124  H58 BCD     1      22.530  12.230  11.500  1.00  0.00            
ATOM    125  H59 BCD     1      21.220  13.190  12.320  1.00  0.00            
ATOM    126  H60 BCD     1      21.220  13.640  10.260  1.00  0.00            
ATOM    127  C37 BCD     1      28.880  11.200  15.460  1.00  0.00            
ATOM    128  O31 BCD     1      28.230  11.110  16.760  1.00  0.00            
ATOM    129  C38 BCD     1      29.290  12.600  15.110  1.00  0.00            
ATOM    130  O32 BCD     1      30.230  13.230  16.010  1.00  0.00            
ATOM    131  C39 BCD     1      28.060  13.460  14.950  1.00  0.00            
ATOM    132  O33 BCD     1      28.430  14.780  14.510  1.00  0.00            
ATOM    133  C40 BCD     1      27.220  12.810  13.860  1.00  0.00            
ATOM    134  C41 BCD     1      26.840  11.420  14.140  1.00  0.00            
ATOM    135  O34 BCD     1      28.070  10.680  14.350  1.00  0.00            
ATOM    136  C42 BCD     1      26.050  10.770  13.040  1.00  0.00            
ATOM    137  O35 BCD     1      25.470   9.610  13.630  1.00  0.00            
ATOM    138  H61 BCD     1      29.830  10.650  15.410  1.00  0.00            
ATOM    139  H62 BCD     1      29.870  12.490  14.190  1.00  0.00            
ATOM    140  H63 BCD     1      31.050  13.290  15.510  1.00  0.00            
ATOM    141  H64 BCD     1      27.480  13.440  15.880  1.00  0.00            
ATOM    142  H65 BCD     1      27.590  15.140  14.210  1.00  0.00            
ATOM    143  H66 BCD     1      27.680  12.910  12.870  1.00  0.00            
ATOM    144  H67 BCD     1      26.170  11.550  15.000  1.00  0.00            
ATOM    145  H68 BCD     1      25.220  11.450  12.760  1.00  0.00            
ATOM    146  H69 BCD     1      26.670  10.640  12.150  1.00  0.00            
ATOM    147  H70 BCD     1      24.570   9.510  13.330  1.00  0.00            
ATOM    148  O1  GN2     2      25.930  20.250  25.230  1.00  0.00            
ATOM    149  C1  GN2     2      24.500  20.240  25.350  1.00  0.00            
ATOM    150  C2  GN2     2      23.980  18.960  26.080  1.00  0.00            
ATOM    151  O2  GN2     2      24.000  17.910  25.150  1.00  0.00            
ATOM    152  C3  GN2     2      22.950  17.030  25.370  1.00  0.00            
ATOM    153  C4  GN2     2      23.320  15.720  24.740  1.00  0.00            
ATOM    154  N1  GN2     2      23.210  15.740  23.240  1.00  0.00            
ATOM    155  C5  GN2     2      22.800  14.330  22.660  1.00  0.00            
ATOM    156  C6  GN2     2      22.820  14.300  21.160  1.00  0.00            
ATOM    157  N2  GN2     2      24.140  14.720  20.520  1.00  0.00            
ATOM    158  C7  GN2     2      23.950  14.600  18.950  1.00  0.00            
ATOM    159  C8  GN2     2      24.890  15.340  18.070  1.00  0.00            
ATOM    160  C9  GN2     2      26.280  15.080  17.980  1.00  0.00            
ATOM    161  C10 GN2     2      27.230  15.910  17.220  1.00  0.00            
ATOM    162  C11 GN2     2      26.690  17.010  16.580  1.00  0.00            
ATOM    163  C12 GN2     2      25.260  17.190  16.530  1.00  0.00            
ATOM    164  C13 GN2     2      24.410  16.410  17.270  1.00  0.00            
ATOM    165  C14 GN2     2      23.750  13.160  18.450  1.00  0.00            
ATOM    166  C15 GN2     2      24.780  12.180  18.570  1.00  0.00            
ATOM    167  C16 GN2     2      24.720  10.950  17.910  1.00  0.00            
ATOM    168  C17 GN2     2      23.490  10.610  17.280  1.00  0.00            
ATOM    169  Cl1 GN2     2      23.270   9.020  16.570  1.00  0.00            
ATOM    170  C18 GN2     2      22.430  11.550  17.300  1.00  0.00            
ATOM    171  C19 GN2     2      22.540  12.840  17.790  1.00  0.00            
ATOM    172  C20 GN2     2      24.490  16.120  21.040  1.00  0.00            
ATOM    173  C21 GN2     2      24.480  16.300  22.600  1.00  0.00            
ATOM    174  H1  GN2     2      26.050  21.010  24.630  1.00  0.00            
ATOM    175  H2  GN2     2      23.990  20.340  24.390  1.00  0.00            
ATOM    176  H3  GN2     2      24.250  21.180  25.860  1.00  0.00            
ATOM    177  H4  GN2     2      22.990  19.090  26.540  1.00  0.00            
ATOM    178  H5  GN2     2      24.600  18.640  26.920  1.00  0.00            
ATOM    179  H6  GN2     2      22.000  17.330  24.910  1.00  0.00            
ATOM    180  H7  GN2     2      22.810  16.880  26.450  1.00  0.00            
ATOM    181  H8  GN2     2      22.720  14.860  25.070  1.00  0.00            
ATOM    182  H9  GN2     2      24.350  15.400  24.900  1.00  0.00            
ATOM    183  H10 GN2     2      22.400  16.330  22.990  1.00  0.00            
ATOM    184  H11 GN2     2      21.770  14.090  22.930  1.00  0.00            
ATOM    185  H12 GN2     2      23.510  13.600  23.050  1.00  0.00            
ATOM    186  H13 GN2     2      22.040  14.980  20.790  1.00  0.00            
ATOM    187  H14 GN2     2      22.610  13.280  20.820  1.00  0.00            
ATOM    188  H15 GN2     2      24.800  13.990  20.830  1.00  0.00            
ATOM    189  H16 GN2     2      23.020  15.100  18.660  1.00  0.00            
ATOM    190  H17 GN2     2      26.650  14.330  18.670  1.00  0.00            
ATOM    191  H18 GN2     2      28.290  15.670  17.160  1.00  0.00            
ATOM    192  H19 GN2     2      27.340  17.820  16.230  1.00  0.00            
ATOM    193  H20 GN2     2      24.900  17.980  15.880  1.00  0.00            
ATOM    194  H21 GN2     2      23.340  16.630  17.270  1.00  0.00            
ATOM    195  H22 GN2     2      25.680  12.400  19.130  1.00  0.00            
ATOM    196  H23 GN2     2      25.580  10.290  17.890  1.00  0.00            
ATOM    197  H24 GN2     2      21.500  11.500  16.730  1.00  0.00            
ATOM    198  H25 GN2     2      21.730  13.560  17.730  1.00  0.00            
ATOM    199  H26 GN2     2      23.870  16.790  20.440  1.00  0.00            
ATOM    200  H27 GN2     2      25.470  16.430  20.670  1.00  0.00            
ATOM    201  H28 GN2     2      25.320  15.710  22.970  1.00  0.00            
ATOM    202  H29 GN2     2      24.640  17.370  22.790  1.00  0.00            
TER
ENDMDL
MODEL        1
ATOM      1  C1  BCD     1      26.360  26.540  13.840  1.00  0.00            
ATOM      2  O1  BCD     1      26.600  25.440  14.670  1.00  0.00            
ATOM      3  C2  BCD     1      25.250  26.170  12.930  1.00  0.00            
ATOM      4  O2  BCD     1      24.050  25.880  13.680  1.00  0.00            
ATOM      5  C3  BCD     1      25.660  24.960  12.000  1.00  0.00            
ATOM      6  O3  BCD     1      24.590  24.570  11.150  1.00  0.00            
ATOM      7  C4  BCD     1      26.980  25.230  11.330  1.00  0.00            
ATOM      8  C5  BCD     1      28.010  25.820  12.280  1.00  0.00            
ATOM      9  O4  BCD     1      27.430  26.940  12.960  1.00  0.00            
ATOM     10  C6  BCD     1      29.300  26.240  11.700  1.00  0.00            
ATOM     11  O5  BCD     1      29.190  27.150  10.590  1.00  0.00            
ATOM     12  H1  BCD     1      26.190  27.450  14.430  1.00  0.00            
ATOM     13  H2  BCD     1      25.020  27.040  12.300  1.00  0.00            
ATOM     14  H3  BCD     1      23.320  25.650  13.100  1.00  0.00            
ATOM     15  H4  BCD     1      25.940  24.140  12.680  1.00  0.00            
ATOM     16  H5  BCD     1      25.010  24.270  10.340  1.00  0.00            
ATOM     17  H6  BCD     1      26.810  26.030  10.600  1.00  0.00            
ATOM     18  H7  BCD     1      28.330  25.100  13.040  1.00  0.00            
ATOM     19  H8  BCD     1      29.960  26.640  12.480  1.00  0.00            
ATOM     20  H9  BCD     1      29.850  25.330  11.410  1.00  0.00            
ATOM     21  H10 BCD     1      29.090  28.080  10.790  1.00  0.00            
ATOM     22  C7  BCD     1      27.100  24.170  18.450  1.00  0.00            
ATOM     23  O6  BCD     1      27.650  22.980  17.990  1.00  0.00            
ATOM     24  C8  BCD     1      25.630  24.310  18.070  1.00  0.00            
ATOM     25  O7  BCD     1      24.830  23.260  18.550  1.00  0.00            
ATOM     26  C9  BCD     1      25.610  24.490  16.530  1.00  0.00            
ATOM     27  O8  BCD     1      24.310  24.890  16.140  1.00  0.00            
ATOM     28  C10 BCD     1      26.590  25.520  16.020  1.00  0.00            
ATOM     29  C11 BCD     1      28.010  25.270  16.500  1.00  0.00            
ATOM     30  O9  BCD     1      27.960  25.170  17.890  1.00  0.00            
ATOM     31  C12 BCD     1      28.940  26.440  16.040  1.00  0.00            
ATOM     32  O10 BCD     1      30.240  26.090  16.510  1.00  0.00            
ATOM     33  H11 BCD     1      27.230  24.090  19.540  1.00  0.00            
ATOM     34  H12 BCD     1      25.290  25.250  18.520  1.00  0.00            
ATOM     35  H13 BCD     1      25.380  22.820  19.210  1.00  0.00            
ATOM     36  H14 BCD     1      25.870  23.510  16.130  1.00  0.00            
ATOM     37  H15 BCD     1      24.340  25.300  15.280  1.00  0.00            
ATOM     38  H16 BCD     1      26.370  26.520  16.430  1.00  0.00            
ATOM     39  H17 BCD     1      28.400  24.340  16.060  1.00  0.00            
ATOM     40  H18 BCD     1      28.910  26.540  14.950  1.00  0.00            
ATOM     41  H19 BCD     1      28.650  27.370  16.540  1.00  0.00            
ATOM     42  H20 BCD     1      30.190  26.070  17.470  1.00  0.00            
ATOM     43  C13 BCD     1      29.380  19.710  19.680  1.00  0.00            
ATOM     44  O11 BCD     1      28.750  18.870  18.710  1.00  0.00            
ATOM     45  C14 BCD     1      28.380  20.420  20.510  1.00  0.00            
ATOM     46  O12 BCD     1      27.560  19.480  21.240  1.00  0.00            
ATOM     47  C15 BCD     1      27.520  21.270  19.490  1.00  0.00            
ATOM     48  O13 BCD     1      26.410  21.890  20.190  1.00  0.00            
ATOM     49  C16 BCD     1      28.490  22.310  18.930  1.00  0.00            
ATOM     50  C17 BCD     1      29.660  21.680  18.200  1.00  0.00            
ATOM     51  O14 BCD     1      30.260  20.640  19.000  1.00  0.00            
ATOM     52  C18 BCD     1      30.820  22.650  17.880  1.00  0.00            
ATOM     53  O15 BCD     1      31.450  23.090  19.090  1.00  0.00            
ATOM     54  H21 BCD     1      30.070  19.180  20.340  1.00  0.00            
ATOM     55  H22 BCD     1      28.780  21.030  21.330  1.00  0.00            
ATOM     56  H23 BCD     1      27.140  19.980  21.940  1.00  0.00            
ATOM     57  H24 BCD     1      27.110  20.630  18.690  1.00  0.00            
ATOM     58  H25 BCD     1      25.830  21.130  20.200  1.00  0.00            
ATOM     59  H26 BCD     1      28.780  22.980  19.750  1.00  0.00            
ATOM     60  H27 BCD     1      29.430  21.400  17.170  1.00  0.00            
ATOM     61  H28 BCD     1      31.550  22.110  17.260  1.00  0.00            
ATOM     62  H29 BCD     1      30.410  23.470  17.280  1.00  0.00            
ATOM     63  H30 BCD     1      31.630  22.360  19.690  1.00  0.00            
ATOM     64  C19 BCD     1      27.560  15.050  17.680  1.00  0.00            
ATOM     65  O16 BCD     1      27.260  15.590  16.380  1.00  0.00            
ATOM     66  C20 BCD     1      26.660  15.810  18.690  1.00  0.00            
ATOM     67  O17 BCD     1      25.280  15.570  18.490  1.00  0.00            
ATOM     68  C21 BCD     1      26.980  17.290  18.660  1.00  0.00            
ATOM     69  O18 BCD     1      26.190  18.110  19.420  1.00  0.00            
ATOM     70  C22 BCD     1      28.400  17.540  19.080  1.00  0.00            
ATOM     71  C23 BCD     1      29.350  16.660  18.300  1.00  0.00            
ATOM     72  O19 BCD     1      28.880  15.360  17.990  1.00  0.00            
ATOM     73  C24 BCD     1      30.640  16.450  19.060  1.00  0.00            
ATOM     74  O20 BCD     1      30.420  16.180  20.400  1.00  0.00            
ATOM     75  H31 BCD     1      27.310  13.980  17.670  1.00  0.00            
ATOM     76  H32 BCD     1      26.950  15.410  19.670  1.00  0.00            
ATOM     77  H33 BCD     1      24.820  16.110  19.140  1.00  0.00            
ATOM     78  H34 BCD     1      26.960  17.630  17.620  1.00  0.00            
ATOM     79  H35 BCD     1      26.670  18.600  20.100  1.00  0.00            
ATOM     80  H36 BCD     1      28.590  17.440  20.160  1.00  0.00            
ATOM     81  H37 BCD     1      29.640  17.100  17.340  1.00  0.00            
ATOM     82  H38 BCD     1      31.150  15.600  18.590  1.00  0.00            
ATOM     83  H39 BCD     1      31.280  17.330  18.870  1.00  0.00            
ATOM     84  H40 BCD     1      30.340  15.230  20.570  1.00  0.00            
ATOM     85  C25 BCD     1      27.370  14.710  12.400  1.00  0.00            
ATOM     86  O21 BCD     1      27.410  16.120  12.100  1.00  0.00            
ATOM     87  C26 BCD     1      26.200  14.240  13.160  1.00  0.00            
ATOM     88  O22 BCD     1      24.980  14.370  12.360  1.00  0.00            
ATOM     89  C27 BCD     1      26.060  14.990  14.460  1.00  0.00            
ATOM     90  O23 BCD     1      24.880  14.550  15.080  1.00  0.00            
ATOM     91  C28 BCD     1      27.340  14.740  15.240  1.00  0.00            
ATOM     92  C29 BCD     1      28.590  14.880  14.430  1.00  0.00            
ATOM     93  O24 BCD     1      28.530  14.340  13.100  1.00  0.00            
ATOM     94  C30 BCD     1      29.790  14.390  15.150  1.00  0.00            
ATOM     95  O25 BCD     1      29.540  13.060  15.360  1.00  0.00            
ATOM     96  H41 BCD     1      27.240  14.210  11.430  1.00  0.00            
ATOM     97  H42 BCD     1      26.340  13.170  13.350  1.00  0.00            
ATOM     98  H43 BCD     1      24.300  14.540  13.020  1.00  0.00            
ATOM     99  H44 BCD     1      26.100  16.070  14.310  1.00  0.00            
ATOM    100  H45 BCD     1      24.990  13.640  15.370  1.00  0.00            
ATOM    101  H46 BCD     1      27.280  13.690  15.560  1.00  0.00            
ATOM    102  H47 BCD     1      28.870  15.940  14.380  1.00  0.00            
ATOM    103  H48 BCD     1      30.730  14.390  14.590  1.00  0.00            
ATOM    104  H49 BCD     1      30.020  15.000  16.030  1.00  0.00            
ATOM    105  H50 BCD     1      29.090  12.710  14.590  1.00  0.00            
ATOM    106  C31 BCD     1      27.990  18.590   8.820  1.00  0.00            
ATOM    107  O26 BCD     1      27.510  19.720   9.640  1.00  0.00            
ATOM    108  C32 BCD     1      26.910  17.560   8.650  1.00  0.00            
ATOM    109  O27 BCD     1      25.650  18.120   8.100  1.00  0.00            
ATOM    110  C33 BCD     1      26.540  16.910   9.990  1.00  0.00            
ATOM    111  C34 BCD     1      27.830  16.400  10.740  1.00  0.00            
ATOM    112  C35 BCD     1      28.890  17.460  10.790  1.00  0.00            
ATOM    113  O28 BCD     1      29.140  17.950   9.450  1.00  0.00            
ATOM    114  C36 BCD     1      30.270  17.080  11.430  1.00  0.00            
ATOM    115  O29 BCD     1      30.770  15.840  11.050  1.00  0.00            
ATOM    116  O30 BCD     1      25.660  15.850   9.800  1.00  0.00            
ATOM    117  H51 BCD     1      28.320  18.980   7.850  1.00  0.00            
ATOM    118  H52 BCD     1      27.390  16.750   8.090  1.00  0.00            
ATOM    119  H53 BCD     1      25.250  17.310   7.760  1.00  0.00            
ATOM    120  H54 BCD     1      26.060  17.690  10.590  1.00  0.00            
ATOM    121  H55 BCD     1      25.620  15.290  10.580  1.00  0.00            
ATOM    122  H56 BCD     1      28.190  15.460  10.300  1.00  0.00            
ATOM    123  H57 BCD     1      28.440  18.180  11.490  1.00  0.00            
ATOM    124  H58 BCD     1      30.950  17.940  11.270  1.00  0.00            
ATOM    125  H59 BCD     1      30.060  17.070  12.500  1.00  0.00            
ATOM    126  H60 BCD     1      31.110  15.910  10.160  1.00  0.00            
ATOM    127  C37 BCD     1      27.950  23.800   9.570  1.00  0.00            
ATOM    128  O31 BCD     1      27.490  23.930  10.930  1.00  0.00            
ATOM    129  C38 BCD     1      26.890  23.150   8.660  1.00  0.00            
ATOM    130  O32 BCD     1      25.730  23.960   8.610  1.00  0.00            
ATOM    131  C39 BCD     1      26.610  21.700   9.160  1.00  0.00            
ATOM    132  O33 BCD     1      25.540  21.010   8.430  1.00  0.00            
ATOM    133  C40 BCD     1      27.870  20.940   9.110  1.00  0.00            
ATOM    134  C41 BCD     1      28.860  21.660  10.010  1.00  0.00            
ATOM    135  O34 BCD     1      29.120  22.970   9.510  1.00  0.00            
ATOM    136  C42 BCD     1      30.170  20.960  10.170  1.00  0.00            
ATOM    137  O35 BCD     1      31.010  21.740  11.050  1.00  0.00            
ATOM    138  H61 BCD     1      28.190  24.790   9.180  1.00  0.00            
ATOM    139  H62 BCD     1      27.240  23.060   7.620  1.00  0.00            
ATOM    140  H63 BCD     1      25.020  23.360   8.370  1.00  0.00            
ATOM    141  H64 BCD     1      26.300  21.820  10.210  1.00  0.00            
ATOM    142  H65 BCD     1      25.760  20.080   8.570  1.00  0.00            
ATOM    143  H66 BCD     1      28.050  20.940   8.030  1.00  0.00            
ATOM    144  H67 BCD     1      28.490  21.650  11.040  1.00  0.00            
ATOM    145  H68 BCD     1      29.890  19.970  10.560  1.00  0.00            
ATOM    146  H69 BCD     1      30.560  20.790   9.160  1.00  0.00            
ATOM    147  H70 BCD     1      30.520  22.560  11.040  1.00  0.00            
ATOM    148  O1  GN2     2      21.990  22.570  22.830  1.00  0.00            
ATOM    149  C1  GN2     2      23.040  23.120  22.080  1.00  0.00            
ATOM    150  C2  GN2     2      22.580  24.180  21.050  1.00  0.00            
ATOM    151  O2  GN2     2      21.750  23.650  20.090  1.00  0.00            
ATOM    152  C3  GN2     2      21.270  24.450  19.040  1.00  0.00            
ATOM    153  C4  GN2     2      21.000  23.650  17.770  1.00  0.00            
ATOM    154  N1  GN2     2      22.150  23.050  17.120  1.00  0.00            
ATOM    155  C5  GN2     2      21.910  22.950  15.680  1.00  0.00            
ATOM    156  C6  GN2     2      22.890  22.190  14.860  1.00  0.00            
ATOM    157  N2  GN2     2      23.030  20.740  15.390  1.00  0.00            
ATOM    158  C7  GN2     2      24.050  19.880  14.560  1.00  0.00            
ATOM    159  C8  GN2     2      23.780  19.600  13.120  1.00  0.00            
ATOM    160  C9  GN2     2      23.570  20.560  12.160  1.00  0.00            
ATOM    161  C10 GN2     2      23.370  20.170  10.790  1.00  0.00            
ATOM    162  C11 GN2     2      23.340  18.820  10.460  1.00  0.00            
ATOM    163  C12 GN2     2      23.490  17.830  11.420  1.00  0.00            
ATOM    164  C13 GN2     2      23.690  18.240  12.760  1.00  0.00            
ATOM    165  C14 GN2     2      25.560  20.240  14.690  1.00  0.00            
ATOM    166  C15 GN2     2      25.980  21.340  13.980  1.00  0.00            
ATOM    167  C16 GN2     2      27.360  21.630  14.040  1.00  0.00            
ATOM    168  C17 GN2     2      28.200  20.830  14.820  1.00  0.00            
ATOM    169  Cl1 GN2     2      29.920  21.130  14.620  1.00  0.00            
ATOM    170  C18 GN2     2      27.790  19.740  15.600  1.00  0.00            
ATOM    171  C19 GN2     2      26.440  19.420  15.390  1.00  0.00            
ATOM    172  C20 GN2     2      23.390  20.840  16.930  1.00  0.00            
ATOM    173  C21 GN2     2      22.410  21.650  17.760  1.00  0.00            
ATOM    174  H1  GN2     2      21.330  23.220  23.100  1.00  0.00            
ATOM    175  H2  GN2     2      23.510  22.370  21.430  1.00  0.00            
ATOM    176  H3  GN2     2      23.790  23.560  22.740  1.00  0.00            
ATOM    177  H4  GN2     2      23.430  24.670  20.560  1.00  0.00            
ATOM    178  H5  GN2     2      22.120  25.010  21.610  1.00  0.00            
ATOM    179  H6  GN2     2      21.970  25.250  18.790  1.00  0.00            
ATOM    180  H7  GN2     2      20.440  25.030  19.460  1.00  0.00            
ATOM    181  H8  GN2     2      20.630  24.370  17.050  1.00  0.00            
ATOM    182  H9  GN2     2      20.180  22.970  18.000  1.00  0.00            
ATOM    183  H10 GN2     2      23.010  23.600  17.280  1.00  0.00            
ATOM    184  H11 GN2     2      21.880  23.970  15.300  1.00  0.00            
ATOM    185  H12 GN2     2      20.940  22.450  15.550  1.00  0.00            
ATOM    186  H13 GN2     2      23.860  22.690  14.920  1.00  0.00            
ATOM    187  H14 GN2     2      22.580  22.180  13.810  1.00  0.00            
ATOM    188  H15 GN2     2      22.120  20.240  15.370  1.00  0.00            
ATOM    189  H16 GN2     2      23.970  18.950  15.110  1.00  0.00            
ATOM    190  H17 GN2     2      23.650  21.640  12.260  1.00  0.00            
ATOM    191  H18 GN2     2      23.300  20.910  10.000  1.00  0.00            
ATOM    192  H19 GN2     2      23.110  18.600   9.420  1.00  0.00            
ATOM    193  H20 GN2     2      23.460  16.790  11.100  1.00  0.00            
ATOM    194  H21 GN2     2      23.790  17.430  13.480  1.00  0.00            
ATOM    195  H22 GN2     2      25.400  22.050  13.400  1.00  0.00            
ATOM    196  H23 GN2     2      27.690  22.520  13.510  1.00  0.00            
ATOM    197  H24 GN2     2      28.440  19.170  16.250  1.00  0.00            
ATOM    198  H25 GN2     2      25.930  18.660  15.960  1.00  0.00            
ATOM    199  H26 GN2     2      24.360  21.300  17.140  1.00  0.00            
ATOM    200  H27 GN2     2      23.410  19.830  17.350  1.00  0.00            
ATOM    201  H28 GN2     2      21.460  21.110  17.840  1.00  0.00            
ATOM    202  H29 GN2     2      22.710  21.760  18.800  1.00  0.00            
TER
ENDMDL
MODEL        1
ATOM      1  C1  BCD     1      28.040  14.970  26.490  1.00  0.00            
ATOM      2  O1  BCD     1      27.020  15.740  27.130  1.00  0.00            
ATOM      3  C2  BCD     1      29.290  15.790  26.100  1.00  0.00            
ATOM      4  O2  BCD     1      30.060  16.270  27.240  1.00  0.00            
ATOM      5  C3  BCD     1      28.820  16.860  25.150  1.00  0.00            
ATOM      6  O3  BCD     1      29.780  17.790  24.730  1.00  0.00            
ATOM      7  C4  BCD     1      28.100  16.220  23.950  1.00  0.00            
ATOM      8  C5  BCD     1      27.060  15.140  24.330  1.00  0.00            
ATOM      9  O4  BCD     1      27.500  14.290  25.340  1.00  0.00            
ATOM     10  C6  BCD     1      26.440  14.340  23.200  1.00  0.00            
ATOM     11  O5  BCD     1      27.410  13.410  22.710  1.00  0.00            
ATOM     12  H1  BCD     1      28.370  14.210  27.200  1.00  0.00            
ATOM     13  H2  BCD     1      29.930  15.120  25.510  1.00  0.00            
ATOM     14  H3  BCD     1      30.980  16.170  26.980  1.00  0.00            
ATOM     15  H4  BCD     1      28.110  17.410  25.780  1.00  0.00            
ATOM     16  H5  BCD     1      30.200  18.150  25.510  1.00  0.00            
ATOM     17  H6  BCD     1      28.870  15.760  23.320  1.00  0.00            
ATOM     18  H7  BCD     1      26.190  15.710  24.680  1.00  0.00            
ATOM     19  H8  BCD     1      25.610  13.780  23.650  1.00  0.00            
ATOM     20  H9  BCD     1      26.050  15.010  22.420  1.00  0.00            
ATOM     21  H10 BCD     1      27.900  13.290  23.530  1.00  0.00            
ATOM     22  C7  BCD     1      25.790  16.910  30.920  1.00  0.00            
ATOM     23  O6  BCD     1      24.510  17.260  30.330  1.00  0.00            
ATOM     24  C8  BCD     1      26.820  17.820  30.300  1.00  0.00            
ATOM     25  O7  BCD     1      26.470  19.130  30.640  1.00  0.00            
ATOM     26  C9  BCD     1      26.870  17.540  28.760  1.00  0.00            
ATOM     27  O8  BCD     1      28.010  18.260  28.230  1.00  0.00            
ATOM     28  C10 BCD     1      27.150  16.040  28.580  1.00  0.00            
ATOM     29  C11 BCD     1      26.060  15.150  29.320  1.00  0.00            
ATOM     30  O9  BCD     1      26.080  15.500  30.770  1.00  0.00            
ATOM     31  C12 BCD     1      26.240  13.650  29.160  1.00  0.00            
ATOM     32  O10 BCD     1      27.580  13.310  29.590  1.00  0.00            
ATOM     33  H11 BCD     1      25.730  17.080  32.000  1.00  0.00            
ATOM     34  H12 BCD     1      27.770  17.530  30.750  1.00  0.00            
ATOM     35  H13 BCD     1      27.320  19.550  30.510  1.00  0.00            
ATOM     36  H14 BCD     1      25.890  17.750  28.320  1.00  0.00            
ATOM     37  H15 BCD     1      28.790  17.720  28.120  1.00  0.00            
ATOM     38  H16 BCD     1      28.140  15.840  29.000  1.00  0.00            
ATOM     39  H17 BCD     1      25.040  15.310  28.940  1.00  0.00            
ATOM     40  H18 BCD     1      25.450  13.100  29.700  1.00  0.00            
ATOM     41  H19 BCD     1      26.170  13.360  28.100  1.00  0.00            
ATOM     42  H20 BCD     1      27.440  13.110  30.520  1.00  0.00            
ATOM     43  C13 BCD     1      20.580  17.680  30.980  1.00  0.00            
ATOM     44  O11 BCD     1      20.300  17.570  29.510  1.00  0.00            
ATOM     45  C14 BCD     1      21.410  18.870  31.320  1.00  0.00            
ATOM     46  O12 BCD     1      20.810  20.040  30.990  1.00  0.00            
ATOM     47  C15 BCD     1      22.810  18.680  30.780  1.00  0.00            
ATOM     48  O13 BCD     1      23.720  19.730  31.080  1.00  0.00            
ATOM     49  C16 BCD     1      23.360  17.280  31.150  1.00  0.00            
ATOM     50  C17 BCD     1      22.370  16.150  30.740  1.00  0.00            
ATOM     51  O14 BCD     1      21.150  16.540  31.370  1.00  0.00            
ATOM     52  C18 BCD     1      22.880  14.850  31.220  1.00  0.00            
ATOM     53  O15 BCD     1      21.860  13.830  30.920  1.00  0.00            
ATOM     54  H21 BCD     1      19.650  17.760  31.560  1.00  0.00            
ATOM     55  H22 BCD     1      21.420  18.900  32.410  1.00  0.00            
ATOM     56  H23 BCD     1      19.870  19.870  30.830  1.00  0.00            
ATOM     57  H24 BCD     1      22.700  18.690  29.690  1.00  0.00            
ATOM     58  H25 BCD     1      24.640  19.440  30.970  1.00  0.00            
ATOM     59  H26 BCD     1      23.540  17.240  32.230  1.00  0.00            
ATOM     60  H27 BCD     1      22.280  16.180  29.650  1.00  0.00            
ATOM     61  H28 BCD     1      23.800  14.570  30.680  1.00  0.00            
ATOM     62  H29 BCD     1      23.120  14.830  32.290  1.00  0.00            
ATOM     63  H30 BCD     1      21.040  14.300  31.070  1.00  0.00            
ATOM     64  C19 BCD     1      17.280  17.850  26.850  1.00  0.00            
ATOM     65  O16 BCD     1      18.260  18.170  25.800  1.00  0.00            
ATOM     66  C20 BCD     1      17.260  18.790  27.910  1.00  0.00            
ATOM     67  O17 BCD     1      17.090  20.080  27.300  1.00  0.00            
ATOM     68  C21 BCD     1      18.500  18.890  28.730  1.00  0.00            
ATOM     69  O18 BCD     1      18.270  19.730  29.920  1.00  0.00            
ATOM     70  C22 BCD     1      18.930  17.460  29.130  1.00  0.00            
ATOM     71  C23 BCD     1      18.810  16.470  27.910  1.00  0.00            
ATOM     72  O19 BCD     1      17.560  16.570  27.290  1.00  0.00            
ATOM     73  C24 BCD     1      19.170  15.080  28.310  1.00  0.00            
ATOM     74  O20 BCD     1      18.310  14.660  29.320  1.00  0.00            
ATOM     75  H31 BCD     1      16.270  17.820  26.410  1.00  0.00            
ATOM     76  H32 BCD     1      16.390  18.610  28.550  1.00  0.00            
ATOM     77  H33 BCD     1      16.290  20.450  27.690  1.00  0.00            
ATOM     78  H34 BCD     1      19.240  19.390  28.100  1.00  0.00            
ATOM     79  H35 BCD     1      18.380  20.650  29.650  1.00  0.00            
ATOM     80  H36 BCD     1      18.340  17.170  30.010  1.00  0.00            
ATOM     81  H37 BCD     1      19.580  16.780  27.190  1.00  0.00            
ATOM     82  H38 BCD     1      18.980  14.420  27.450  1.00  0.00            
ATOM     83  H39 BCD     1      20.200  15.120  28.670  1.00  0.00            
ATOM     84  H40 BCD     1      18.280  13.710  29.170  1.00  0.00            
ATOM     85  C25 BCD     1      18.850  18.340  21.650  1.00  0.00            
ATOM     86  O21 BCD     1      20.220  18.640  21.770  1.00  0.00            
ATOM     87  C26 BCD     1      17.910  19.350  22.270  1.00  0.00            
ATOM     88  O22 BCD     1      18.190  20.670  21.750  1.00  0.00            
ATOM     89  C27 BCD     1      18.060  19.410  23.760  1.00  0.00            
ATOM     90  O23 BCD     1      17.150  20.380  24.350  1.00  0.00            
ATOM     91  C28 BCD     1      17.880  18.030  24.410  1.00  0.00            
ATOM     92  C29 BCD     1      18.720  17.070  23.680  1.00  0.00            
ATOM     93  O24 BCD     1      18.430  17.110  22.250  1.00  0.00            
ATOM     94  C30 BCD     1      18.650  15.610  24.160  1.00  0.00            
ATOM     95  O25 BCD     1      17.310  15.130  23.890  1.00  0.00            
ATOM     96  H41 BCD     1      18.680  18.130  20.590  1.00  0.00            
ATOM     97  H42 BCD     1      16.880  19.030  22.040  1.00  0.00            
ATOM     98  H43 BCD     1      17.720  21.350  22.240  1.00  0.00            
ATOM     99  H44 BCD     1      19.120  19.640  23.900  1.00  0.00            
ATOM    100  H45 BCD     1      17.310  20.410  25.300  1.00  0.00            
ATOM    101  H46 BCD     1      16.830  17.730  24.280  1.00  0.00            
ATOM    102  H47 BCD     1      19.780  17.370  23.730  1.00  0.00            
ATOM    103  H48 BCD     1      19.400  15.110  23.540  1.00  0.00            
ATOM    104  H49 BCD     1      18.920  15.480  25.210  1.00  0.00            
ATOM    105  H50 BCD     1      17.110  14.520  24.610  1.00  0.00            
ATOM    106  C31 BCD     1      23.600  19.400  19.490  1.00  0.00            
ATOM    107  O26 BCD     1      24.300  18.930  20.670  1.00  0.00            
ATOM    108  C32 BCD     1      22.800  20.630  19.850  1.00  0.00            
ATOM    109  O27 BCD     1      23.690  21.710  20.090  1.00  0.00            
ATOM    110  C33 BCD     1      21.680  20.400  20.920  1.00  0.00            
ATOM    111  C34 BCD     1      20.910  19.120  20.600  1.00  0.00            
ATOM    112  C35 BCD     1      21.760  17.930  20.170  1.00  0.00            
ATOM    113  O28 BCD     1      22.650  18.390  19.130  1.00  0.00            
ATOM    114  C36 BCD     1      20.880  16.810  19.560  1.00  0.00            
ATOM    115  O29 BCD     1      20.040  17.230  18.570  1.00  0.00            
ATOM    116  O30 BCD     1      20.800  21.560  21.080  1.00  0.00            
ATOM    117  H51 BCD     1      24.280  19.580  18.660  1.00  0.00            
ATOM    118  H52 BCD     1      22.250  20.980  18.970  1.00  0.00            
ATOM    119  H53 BCD     1      24.420  21.400  20.640  1.00  0.00            
ATOM    120  H54 BCD     1      22.260  20.190  21.830  1.00  0.00            
ATOM    121  H55 BCD     1      19.950  21.250  21.390  1.00  0.00            
ATOM    122  H56 BCD     1      20.210  19.300  19.770  1.00  0.00            
ATOM    123  H57 BCD     1      22.280  17.540  21.050  1.00  0.00            
ATOM    124  H58 BCD     1      21.650  16.090  19.260  1.00  0.00            
ATOM    125  H59 BCD     1      20.330  16.180  20.280  1.00  0.00            
ATOM    126  H60 BCD     1      20.490  16.820  17.830  1.00  0.00            
ATOM    127  C37 BCD     1      28.030  17.680  21.960  1.00  0.00            
ATOM    128  O31 BCD     1      27.390  17.240  23.160  1.00  0.00            
ATOM    129  C38 BCD     1      27.920  19.100  21.850  1.00  0.00            
ATOM    130  O32 BCD     1      28.490  19.750  22.990  1.00  0.00            
ATOM    131  C39 BCD     1      26.410  19.560  21.670  1.00  0.00            
ATOM    132  O33 BCD     1      26.420  20.920  21.310  1.00  0.00            
ATOM    133  C40 BCD     1      25.660  18.680  20.600  1.00  0.00            
ATOM    134  C41 BCD     1      25.940  17.200  20.790  1.00  0.00            
ATOM    135  O34 BCD     1      27.400  17.060  20.790  1.00  0.00            
ATOM    136  C42 BCD     1      25.470  16.310  19.680  1.00  0.00            
ATOM    137  O35 BCD     1      25.980  16.700  18.410  1.00  0.00            
ATOM    138  H61 BCD     1      29.070  17.340  22.000  1.00  0.00            
ATOM    139  H62 BCD     1      28.420  19.320  20.900  1.00  0.00            
ATOM    140  H63 BCD     1      29.150  19.210  23.420  1.00  0.00            
ATOM    141  H64 BCD     1      25.930  19.510  22.650  1.00  0.00            
ATOM    142  H65 BCD     1      26.760  21.050  20.420  1.00  0.00            
ATOM    143  H66 BCD     1      25.900  19.010  19.580  1.00  0.00            
ATOM    144  H67 BCD     1      25.510  16.910  21.760  1.00  0.00            
ATOM    145  H68 BCD     1      25.760  15.260  19.800  1.00  0.00            
ATOM    146  H69 BCD     1      24.370  16.270  19.650  1.00  0.00            
ATOM    147  H70 BCD     1      25.590  16.180  17.700  1.00  0.00            
ATOM    148  O1  GN2     2      31.750  19.280  25.770  1.00  0.00            
ATOM    149  C1  GN2     2      31.610  19.300  27.200  1.00  0.00            
ATOM    150  C2  GN2     2      31.270  20.770  27.620  1.00  0.00            
ATOM    151  O2  GN2     2      30.090  21.190  26.820  1.00  0.00            
ATOM    152  C3  GN2     2      29.740  22.500  27.170  1.00  0.00            
ATOM    153  C4  GN2     2      28.410  22.830  26.570  1.00  0.00            
ATOM    154  N1  GN2     2      27.240  22.080  27.100  1.00  0.00            
ATOM    155  C5  GN2     2      27.140  20.720  26.480  1.00  0.00            
ATOM    156  C6  GN2     2      25.750  20.090  26.760  1.00  0.00            
ATOM    157  N2  GN2     2      24.600  20.900  26.250  1.00  0.00            
ATOM    158  C7  GN2     2      23.290  20.220  26.480  1.00  0.00            
ATOM    159  C8  GN2     2      22.170  21.110  25.940  1.00  0.00            
ATOM    160  C9  GN2     2      22.110  21.670  24.620  1.00  0.00            
ATOM    161  C10 GN2     2      20.990  22.420  24.190  1.00  0.00            
ATOM    162  C11 GN2     2      19.900  22.550  25.080  1.00  0.00            
ATOM    163  C12 GN2     2      19.990  21.880  26.320  1.00  0.00            
ATOM    164  C13 GN2     2      21.110  21.240  26.800  1.00  0.00            
ATOM    165  C14 GN2     2      23.060  18.810  25.940  1.00  0.00            
ATOM    166  C15 GN2     2      23.440  18.550  24.570  1.00  0.00            
ATOM    167  C16 GN2     2      23.270  17.250  24.050  1.00  0.00            
ATOM    168  C17 GN2     2      22.770  16.220  24.830  1.00  0.00            
ATOM    169  Cl1 GN2     2      22.800  14.630  24.170  1.00  0.00            
ATOM    170  C18 GN2     2      22.380  16.500  26.150  1.00  0.00            
ATOM    171  C19 GN2     2      22.570  17.750  26.690  1.00  0.00            
ATOM    172  C20 GN2     2      24.670  22.220  27.010  1.00  0.00            
ATOM    173  C21 GN2     2      26.000  22.950  26.760  1.00  0.00            
ATOM    174  H1  GN2     2      31.790  20.220  25.510  1.00  0.00            
ATOM    175  H2  GN2     2      32.550  19.040  27.700  1.00  0.00            
ATOM    176  H3  GN2     2      30.790  18.680  27.580  1.00  0.00            
ATOM    177  H4  GN2     2      32.190  21.340  27.460  1.00  0.00            
ATOM    178  H5  GN2     2      31.040  20.810  28.690  1.00  0.00            
ATOM    179  H6  GN2     2      30.600  23.050  26.770  1.00  0.00            
ATOM    180  H7  GN2     2      29.790  22.770  28.240  1.00  0.00            
ATOM    181  H8  GN2     2      28.470  22.690  25.490  1.00  0.00            
ATOM    182  H9  GN2     2      28.300  23.910  26.710  1.00  0.00            
ATOM    183  H10 GN2     2      27.200  22.010  28.130  1.00  0.00            
ATOM    184  H11 GN2     2      28.030  20.150  26.770  1.00  0.00            
ATOM    185  H12 GN2     2      27.220  20.800  25.400  1.00  0.00            
ATOM    186  H13 GN2     2      25.590  20.010  27.840  1.00  0.00            
ATOM    187  H14 GN2     2      25.650  19.080  26.370  1.00  0.00            
ATOM    188  H15 GN2     2      24.770  21.150  25.270  1.00  0.00            
ATOM    189  H16 GN2     2      23.150  20.170  27.550  1.00  0.00            
ATOM    190  H17 GN2     2      23.040  21.530  24.070  1.00  0.00            
ATOM    191  H18 GN2     2      20.980  22.830  23.180  1.00  0.00            
ATOM    192  H19 GN2     2      18.950  23.000  24.830  1.00  0.00            
ATOM    193  H20 GN2     2      19.110  21.870  26.960  1.00  0.00            
ATOM    194  H21 GN2     2      21.210  20.770  27.770  1.00  0.00            
ATOM    195  H22 GN2     2      23.740  19.410  23.980  1.00  0.00            
ATOM    196  H23 GN2     2      23.630  17.080  23.040  1.00  0.00            
ATOM    197  H24 GN2     2      22.050  15.700  26.810  1.00  0.00            
ATOM    198  H25 GN2     2      22.240  17.920  27.710  1.00  0.00            
ATOM    199  H26 GN2     2      24.690  21.970  28.080  1.00  0.00            
ATOM    200  H27 GN2     2      23.810  22.840  26.780  1.00  0.00            
ATOM    201  H28 GN2     2      25.970  23.290  25.730  1.00  0.00            
ATOM    202  H29 GN2     2      26.020  23.810  27.430  1.00  0.00            
TER
ENDMDL
MODEL        1
ATOM      1  C1  BCD     1      27.640   8.900  30.240  1.00  0.00            
ATOM      2  O1  BCD     1      27.160   8.740  29.050  1.00  0.00            
ATOM      3  C2  BCD     1      28.270  10.300  30.370  1.00  0.00            
ATOM      4  O2  BCD     1      27.240  11.190  30.010  1.00  0.00            
ATOM      5  C3  BCD     1      29.630  10.360  29.710  1.00  0.00            
ATOM      6  O3  BCD     1      30.330  11.550  30.100  1.00  0.00            
ATOM      7  C4  BCD     1      30.570   9.120  30.030  1.00  0.00            
ATOM      8  C5  BCD     1      29.810   7.850  29.700  1.00  0.00            
ATOM      9  O4  BCD     1      28.540   7.780  30.410  1.00  0.00            
ATOM     10  C6  BCD     1      30.640   6.680  30.130  1.00  0.00            
ATOM     11  O5  BCD     1      31.220   6.650  31.430  1.00  0.00            
ATOM     12  H1  BCD     1      26.800   8.780  30.930  1.00  0.00            
ATOM     13  H2  BCD     1      28.530  10.420  31.430  1.00  0.00            
ATOM     14  H3  BCD     1      27.270  12.020  30.500  1.00  0.00            
ATOM     15  H4  BCD     1      29.520  10.460  28.630  1.00  0.00            
ATOM     16  H5  BCD     1      31.280  11.410  29.970  1.00  0.00            
ATOM     17  H6  BCD     1      30.880   9.150  31.080  1.00  0.00            
ATOM     18  H7  BCD     1      29.620   7.770  28.620  1.00  0.00            
ATOM     19  H8  BCD     1      29.970   5.830  29.930  1.00  0.00            
ATOM     20  H9  BCD     1      31.400   6.630  29.330  1.00  0.00            
ATOM     21  H10 BCD     1      30.630   6.090  31.940  1.00  0.00            
ATOM     22  C7  BCD     1      23.910   7.270  26.880  1.00  0.00            
ATOM     23  O6  BCD     1      24.550   7.750  25.770  1.00  0.00            
ATOM     24  C8  BCD     1      23.700   8.440  27.910  1.00  0.00            
ATOM     25  O7  BCD     1      22.820   9.430  27.320  1.00  0.00            
ATOM     26  C9  BCD     1      25.010   9.100  28.320  1.00  0.00            
ATOM     27  O8  BCD     1      24.890  10.220  29.250  1.00  0.00            
ATOM     28  C10 BCD     1      25.920   8.040  28.940  1.00  0.00            
ATOM     29  C11 BCD     1      26.040   6.750  28.080  1.00  0.00            
ATOM     30  O9  BCD     1      24.740   6.350  27.630  1.00  0.00            
ATOM     31  C12 BCD     1      26.820   5.650  28.830  1.00  0.00            
ATOM     32  O10 BCD     1      26.330   5.550  30.150  1.00  0.00            
ATOM     33  H11 BCD     1      23.040   6.670  26.590  1.00  0.00            
ATOM     34  H12 BCD     1      23.310   8.060  28.870  1.00  0.00            
ATOM     35  H13 BCD     1      23.050   9.540  26.390  1.00  0.00            
ATOM     36  H14 BCD     1      25.460   9.440  27.370  1.00  0.00            
ATOM     37  H15 BCD     1      25.750  10.580  29.470  1.00  0.00            
ATOM     38  H16 BCD     1      25.410   7.700  29.850  1.00  0.00            
ATOM     39  H17 BCD     1      26.630   6.930  27.160  1.00  0.00            
ATOM     40  H18 BCD     1      26.840   4.730  28.230  1.00  0.00            
ATOM     41  H19 BCD     1      27.830   6.060  28.950  1.00  0.00            
ATOM     42  H20 BCD     1      26.730   4.760  30.520  1.00  0.00            
ATOM     43  C13 BCD     1      24.370   7.390  21.660  1.00  0.00            
ATOM     44  O11 BCD     1      25.730   7.790  21.570  1.00  0.00            
ATOM     45  C14 BCD     1      23.550   8.550  22.230  1.00  0.00            
ATOM     46  O12 BCD     1      23.710   9.740  21.400  1.00  0.00            
ATOM     47  C15 BCD     1      24.040   8.790  23.680  1.00  0.00            
ATOM     48  O13 BCD     1      23.370   9.900  24.330  1.00  0.00            
ATOM     49  C16 BCD     1      23.920   7.490  24.470  1.00  0.00            
ATOM     50  C17 BCD     1      24.670   6.340  23.810  1.00  0.00            
ATOM     51  O14 BCD     1      24.340   6.210  22.420  1.00  0.00            
ATOM     52  C18 BCD     1      24.190   5.020  24.400  1.00  0.00            
ATOM     53  O15 BCD     1      22.780   4.820  24.450  1.00  0.00            
ATOM     54  H21 BCD     1      23.990   7.310  20.630  1.00  0.00            
ATOM     55  H22 BCD     1      22.500   8.260  22.390  1.00  0.00            
ATOM     56  H23 BCD     1      22.890  10.230  21.440  1.00  0.00            
ATOM     57  H24 BCD     1      25.070   9.110  23.490  1.00  0.00            
ATOM     58  H25 BCD     1      23.590  10.760  23.980  1.00  0.00            
ATOM     59  H26 BCD     1      22.870   7.180  24.520  1.00  0.00            
ATOM     60  H27 BCD     1      25.740   6.560  23.920  1.00  0.00            
ATOM     61  H28 BCD     1      24.570   4.110  23.910  1.00  0.00            
ATOM     62  H29 BCD     1      24.530   5.040  25.440  1.00  0.00            
ATOM     63  H30 BCD     1      22.410   4.800  23.560  1.00  0.00            
ATOM     64  C19 BCD     1      28.800   7.510  18.930  1.00  0.00            
ATOM     65  O16 BCD     1      29.640   8.170  19.860  1.00  0.00            
ATOM     66  C20 BCD     1      27.640   8.420  18.550  1.00  0.00            
ATOM     67  O17 BCD     1      28.160   9.640  18.060  1.00  0.00            
ATOM     68  C21 BCD     1      26.740   8.640  19.700  1.00  0.00            
ATOM     69  O18 BCD     1      25.520   9.210  19.230  1.00  0.00            
ATOM     70  C22 BCD     1      26.360   7.380  20.350  1.00  0.00            
ATOM     71  C23 BCD     1      27.540   6.420  20.680  1.00  0.00            
ATOM     72  O19 BCD     1      28.250   6.300  19.450  1.00  0.00            
ATOM     73  C24 BCD     1      27.080   5.080  21.100  1.00  0.00            
ATOM     74  O20 BCD     1      26.220   4.610  20.020  1.00  0.00            
ATOM     75  H31 BCD     1      29.390   7.300  18.020  1.00  0.00            
ATOM     76  H32 BCD     1      27.130   7.960  17.690  1.00  0.00            
ATOM     77  H33 BCD     1      27.340  10.080  17.830  1.00  0.00            
ATOM     78  H34 BCD     1      27.270   9.280  20.420  1.00  0.00            
ATOM     79  H35 BCD     1      25.020   9.460  20.010  1.00  0.00            
ATOM     80  H36 BCD     1      25.620   6.960  19.660  1.00  0.00            
ATOM     81  H37 BCD     1      28.230   6.910  21.380  1.00  0.00            
ATOM     82  H38 BCD     1      27.940   4.400  21.240  1.00  0.00            
ATOM     83  H39 BCD     1      26.620   5.190  22.090  1.00  0.00            
ATOM     84  H40 BCD     1      25.290   4.540  20.250  1.00  0.00            
ATOM     85  C25 BCD     1      33.630   8.770  20.630  1.00  0.00            
ATOM     86  O21 BCD     1      33.440   8.970  22.080  1.00  0.00            
ATOM     87  C26 BCD     1      32.890   9.850  19.740  1.00  0.00            
ATOM     88  O22 BCD     1      33.320  11.220  20.150  1.00  0.00            
ATOM     89  C27 BCD     1      31.410   9.800  19.790  1.00  0.00            
ATOM     90  O23 BCD     1      30.870  10.660  18.750  1.00  0.00            
ATOM     91  C28 BCD     1      31.030   8.310  19.470  1.00  0.00            
ATOM     92  C29 BCD     1      31.820   7.280  20.350  1.00  0.00            
ATOM     93  O24 BCD     1      33.220   7.490  20.170  1.00  0.00            
ATOM     94  C30 BCD     1      31.370   5.850  20.230  1.00  0.00            
ATOM     95  O25 BCD     1      31.670   5.350  18.910  1.00  0.00            
ATOM     96  H41 BCD     1      34.680   8.800  20.320  1.00  0.00            
ATOM     97  H42 BCD     1      33.140   9.700  18.680  1.00  0.00            
ATOM     98  H43 BCD     1      32.880  11.800  19.530  1.00  0.00            
ATOM     99  H44 BCD     1      31.060  10.070  20.800  1.00  0.00            
ATOM    100  H45 BCD     1      29.930  10.460  18.730  1.00  0.00            
ATOM    101  H46 BCD     1      31.110   8.170  18.390  1.00  0.00            
ATOM    102  H47 BCD     1      31.550   7.530  21.380  1.00  0.00            
ATOM    103  H48 BCD     1      32.010   5.230  20.880  1.00  0.00            
ATOM    104  H49 BCD     1      30.370   5.610  20.600  1.00  0.00            
ATOM    105  H50 BCD     1      31.610   4.390  18.840  1.00  0.00            
ATOM    106  C31 BCD     1      35.680   9.960  25.330  1.00  0.00            
ATOM    107  O26 BCD     1      34.590   9.610  26.160  1.00  0.00            
ATOM    108  C32 BCD     1      35.330  11.100  24.330  1.00  0.00            
ATOM    109  O27 BCD     1      35.100  12.340  25.020  1.00  0.00            
ATOM    110  C33 BCD     1      34.180  10.670  23.450  1.00  0.00            
ATOM    111  C34 BCD     1      34.600   9.420  22.710  1.00  0.00            
ATOM    112  C35 BCD     1      34.990   8.340  23.700  1.00  0.00            
ATOM    113  O28 BCD     1      36.040   8.800  24.540  1.00  0.00            
ATOM    114  C36 BCD     1      35.540   7.190  22.880  1.00  0.00            
ATOM    115  O29 BCD     1      35.770   6.040  23.670  1.00  0.00            
ATOM    116  O30 BCD     1      33.710  11.820  22.620  1.00  0.00            
ATOM    117  H51 BCD     1      36.490  10.300  25.980  1.00  0.00            
ATOM    118  H52 BCD     1      36.220  11.400  23.760  1.00  0.00            
ATOM    119  H53 BCD     1      35.220  13.010  24.340  1.00  0.00            
ATOM    120  H54 BCD     1      33.510  10.230  24.200  1.00  0.00            
ATOM    121  H55 BCD     1      33.580  11.550  21.700  1.00  0.00            
ATOM    122  H56 BCD     1      35.400   9.650  21.990  1.00  0.00            
ATOM    123  H57 BCD     1      34.130   7.980  24.290  1.00  0.00            
ATOM    124  H58 BCD     1      34.830   6.920  22.100  1.00  0.00            
ATOM    125  H59 BCD     1      36.450   7.530  22.370  1.00  0.00            
ATOM    126  H60 BCD     1      35.020   5.550  23.320  1.00  0.00            
ATOM    127  C37 BCD     1      32.990   9.220  29.770  1.00  0.00            
ATOM    128  O31 BCD     1      31.700   9.160  29.240  1.00  0.00            
ATOM    129  C38 BCD     1      33.680  10.560  29.600  1.00  0.00            
ATOM    130  O32 BCD     1      32.900  11.590  30.120  1.00  0.00            
ATOM    131  C39 BCD     1      33.970  10.750  28.110  1.00  0.00            
ATOM    132  O33 BCD     1      34.540  12.070  27.880  1.00  0.00            
ATOM    133  C40 BCD     1      34.810   9.550  27.580  1.00  0.00            
ATOM    134  C41 BCD     1      34.130   8.210  27.950  1.00  0.00            
ATOM    135  O34 BCD     1      33.820   8.140  29.300  1.00  0.00            
ATOM    136  C42 BCD     1      35.070   6.970  27.680  1.00  0.00            
ATOM    137  O35 BCD     1      36.400   7.200  28.040  1.00  0.00            
ATOM    138  H61 BCD     1      32.940   9.050  30.850  1.00  0.00            
ATOM    139  H62 BCD     1      34.610  10.390  30.160  1.00  0.00            
ATOM    140  H63 BCD     1      33.350  12.400  29.830  1.00  0.00            
ATOM    141  H64 BCD     1      32.990  10.700  27.620  1.00  0.00            
ATOM    142  H65 BCD     1      34.840  12.080  26.960  1.00  0.00            
ATOM    143  H66 BCD     1      35.880   9.520  27.850  1.00  0.00            
ATOM    144  H67 BCD     1      33.220   8.090  27.340  1.00  0.00            
ATOM    145  H68 BCD     1      34.690   6.170  28.320  1.00  0.00            
ATOM    146  H69 BCD     1      35.050   6.680  26.620  1.00  0.00            
ATOM    147  H70 BCD     1      36.520   7.770  28.800  1.00  0.00            
ATOM    148  O1  GN2     2      21.490  13.990  26.230  1.00  0.00            
ATOM    149  C1  GN2     2      21.630  14.570  27.540  1.00  0.00            
ATOM    150  C2  GN2     2      22.470  15.870  27.720  1.00  0.00            
ATOM    151  O2  GN2     2      23.830  15.400  27.750  1.00  0.00            
ATOM    152  C3  GN2     2      24.810  16.340  27.960  1.00  0.00            
ATOM    153  C4  GN2     2      26.090  15.480  28.110  1.00  0.00            
ATOM    154  N1  GN2     2      26.110  14.250  27.180  1.00  0.00            
ATOM    155  C5  GN2     2      27.110  13.240  27.690  1.00  0.00            
ATOM    156  C6  GN2     2      27.370  12.070  26.700  1.00  0.00            
ATOM    157  N2  GN2     2      27.680  12.490  25.220  1.00  0.00            
ATOM    158  C7  GN2     2      27.740  11.300  24.230  1.00  0.00            
ATOM    159  C8  GN2     2      28.040  11.650  22.770  1.00  0.00            
ATOM    160  C9  GN2     2      29.230  12.230  22.330  1.00  0.00            
ATOM    161  C10 GN2     2      29.440  12.560  21.000  1.00  0.00            
ATOM    162  C11 GN2     2      28.320  12.460  20.170  1.00  0.00            
ATOM    163  C12 GN2     2      27.060  12.030  20.600  1.00  0.00            
ATOM    164  C13 GN2     2      26.970  11.550  21.880  1.00  0.00            
ATOM    165  C14 GN2     2      28.680  10.160  24.590  1.00  0.00            
ATOM    166  C15 GN2     2      29.740  10.350  25.490  1.00  0.00            
ATOM    167  C16 GN2     2      30.540   9.310  25.970  1.00  0.00            
ATOM    168  C17 GN2     2      30.360   7.990  25.500  1.00  0.00            
ATOM    169  Cl1 GN2     2      31.400   6.720  25.890  1.00  0.00            
ATOM    170  C18 GN2     2      29.380   7.750  24.510  1.00  0.00            
ATOM    171  C19 GN2     2      28.540   8.850  24.060  1.00  0.00            
ATOM    172  C20 GN2     2      26.650  13.530  24.800  1.00  0.00            
ATOM    173  C21 GN2     2      26.540  14.690  25.790  1.00  0.00            
ATOM    174  H1  GN2     2      20.880  13.230  26.310  1.00  0.00            
ATOM    175  H2  GN2     2      22.080  13.880  28.270  1.00  0.00            
ATOM    176  H3  GN2     2      20.610  14.860  27.810  1.00  0.00            
ATOM    177  H4  GN2     2      22.310  16.290  28.720  1.00  0.00            
ATOM    178  H5  GN2     2      22.170  16.600  26.960  1.00  0.00            
ATOM    179  H6  GN2     2      24.790  16.960  28.870  1.00  0.00            
ATOM    180  H7  GN2     2      24.740  16.890  27.020  1.00  0.00            
ATOM    181  H8  GN2     2      26.250  15.080  29.120  1.00  0.00            
ATOM    182  H9  GN2     2      26.960  16.090  27.880  1.00  0.00            
ATOM    183  H10 GN2     2      25.190  13.800  27.070  1.00  0.00            
ATOM    184  H11 GN2     2      26.710  12.790  28.600  1.00  0.00            
ATOM    185  H12 GN2     2      28.060  13.740  27.920  1.00  0.00            
ATOM    186  H13 GN2     2      26.450  11.480  26.680  1.00  0.00            
ATOM    187  H14 GN2     2      28.240  11.480  26.970  1.00  0.00            
ATOM    188  H15 GN2     2      28.570  13.010  25.190  1.00  0.00            
ATOM    189  H16 GN2     2      26.760  10.820  24.130  1.00  0.00            
ATOM    190  H17 GN2     2      29.940  12.580  23.080  1.00  0.00            
ATOM    191  H18 GN2     2      30.390  12.860  20.560  1.00  0.00            
ATOM    192  H19 GN2     2      28.480  12.760  19.140  1.00  0.00            
ATOM    193  H20 GN2     2      26.310  11.880  19.840  1.00  0.00            
ATOM    194  H21 GN2     2      26.030  11.100  22.190  1.00  0.00            
ATOM    195  H22 GN2     2      30.040  11.340  25.830  1.00  0.00            
ATOM    196  H23 GN2     2      31.430   9.540  26.560  1.00  0.00            
ATOM    197  H24 GN2     2      29.140   6.770  24.110  1.00  0.00            
ATOM    198  H25 GN2     2      27.760   8.660  23.330  1.00  0.00            
ATOM    199  H26 GN2     2      25.680  13.040  24.690  1.00  0.00            
ATOM    200  H27 GN2     2      26.880  13.840  23.770  1.00  0.00            
ATOM    201  H28 GN2     2      27.430  15.320  25.880  1.00  0.00            
ATOM    202  H29 GN2     2      25.720  15.330  25.470  1.00  0.00            
TER
ENDMDL
MODEL        1
ATOM      1  C1  BCD     1      24.810  10.720  10.920  1.00  0.00            
ATOM      2  O1  BCD     1      25.010  12.050  11.300  1.00  0.00            
ATOM      3  C2  BCD     1      23.470  10.500  10.230  1.00  0.00            
ATOM      4  O2  BCD     1      23.310  11.440   9.140  1.00  0.00            
ATOM      5  C3  BCD     1      22.250  10.530  11.160  1.00  0.00            
ATOM      6  O3  BCD     1      21.090  10.170  10.330  1.00  0.00            
ATOM      7  C4  BCD     1      22.500   9.500  12.290  1.00  0.00            
ATOM      8  C5  BCD     1      23.810   9.770  13.070  1.00  0.00            
ATOM      9  O4  BCD     1      24.820   9.830  12.080  1.00  0.00            
ATOM     10  C6  BCD     1      23.980   8.810  14.210  1.00  0.00            
ATOM     11  O5  BCD     1      23.830   7.410  13.900  1.00  0.00            
ATOM     12  H1  BCD     1      25.580  10.300  10.260  1.00  0.00            
ATOM     13  H2  BCD     1      23.450   9.490   9.810  1.00  0.00            
ATOM     14  H3  BCD     1      22.780  11.040   8.440  1.00  0.00            
ATOM     15  H4  BCD     1      22.300  11.550  11.560  1.00  0.00            
ATOM     16  H5  BCD     1      20.260  10.080  10.820  1.00  0.00            
ATOM     17  H6  BCD     1      22.470   8.520  11.800  1.00  0.00            
ATOM     18  H7  BCD     1      23.800  10.800  13.460  1.00  0.00            
ATOM     19  H8  BCD     1      24.960   9.000  14.660  1.00  0.00            
ATOM     20  H9  BCD     1      23.220   9.170  14.930  1.00  0.00            
ATOM     21  H10 BCD     1      23.580   7.010  14.740  1.00  0.00            
ATOM     22  C7  BCD     1      27.680  15.220  11.440  1.00  0.00            
ATOM     23  O6  BCD     1      26.690  15.920  12.170  1.00  0.00            
ATOM     24  C8  BCD     1      27.200  14.800  10.060  1.00  0.00            
ATOM     25  O7  BCD     1      26.850  15.870   9.140  1.00  0.00            
ATOM     26  C9  BCD     1      26.030  13.880  10.230  1.00  0.00            
ATOM     27  O8  BCD     1      25.580  13.430   8.940  1.00  0.00            
ATOM     28  C10 BCD     1      26.300  12.660  11.080  1.00  0.00            
ATOM     29  C11 BCD     1      26.970  13.110  12.370  1.00  0.00            
ATOM     30  O9  BCD     1      27.970  14.010  12.110  1.00  0.00            
ATOM     31  C12 BCD     1      27.400  11.890  13.180  1.00  0.00            
ATOM     32  O10 BCD     1      27.900  12.290  14.390  1.00  0.00            
ATOM     33  H11 BCD     1      28.590  15.820  11.340  1.00  0.00            
ATOM     34  H12 BCD     1      27.990  14.260   9.530  1.00  0.00            
ATOM     35  H13 BCD     1      26.430  15.380   8.430  1.00  0.00            
ATOM     36  H14 BCD     1      25.290  14.560  10.680  1.00  0.00            
ATOM     37  H15 BCD     1      24.910  12.770   9.130  1.00  0.00            
ATOM     38  H16 BCD     1      26.930  12.030  10.440  1.00  0.00            
ATOM     39  H17 BCD     1      26.160  13.600  12.930  1.00  0.00            
ATOM     40  H18 BCD     1      26.510  11.260  13.300  1.00  0.00            
ATOM     41  H19 BCD     1      28.120  11.240  12.670  1.00  0.00            
ATOM     42  H20 BCD     1      28.600  11.710  14.700  1.00  0.00            
ATOM     43  C13 BCD     1      25.600  19.670  13.620  1.00  0.00            
ATOM     44  O11 BCD     1      24.600  18.980  14.350  1.00  0.00            
ATOM     45  C14 BCD     1      25.370  19.510  12.070  1.00  0.00            
ATOM     46  O12 BCD     1      24.030  19.960  11.740  1.00  0.00            
ATOM     47  C15 BCD     1      25.410  18.030  11.720  1.00  0.00            
ATOM     48  O13 BCD     1      25.190  17.790  10.270  1.00  0.00            
ATOM     49  C16 BCD     1      26.790  17.370  12.270  1.00  0.00            
ATOM     50  C17 BCD     1      26.990  17.710  13.800  1.00  0.00            
ATOM     51  O14 BCD     1      26.840  19.100  14.040  1.00  0.00            
ATOM     52  C18 BCD     1      28.480  17.390  14.180  1.00  0.00            
ATOM     53  O15 BCD     1      29.460  18.120  13.380  1.00  0.00            
ATOM     54  H21 BCD     1      25.710  20.720  13.910  1.00  0.00            
ATOM     55  H22 BCD     1      26.190  20.000  11.520  1.00  0.00            
ATOM     56  H23 BCD     1      23.880  20.040  10.800  1.00  0.00            
ATOM     57  H24 BCD     1      24.570  17.510  12.190  1.00  0.00            
ATOM     58  H25 BCD     1      25.820  17.170   9.880  1.00  0.00            
ATOM     59  H26 BCD     1      27.600  17.860  11.720  1.00  0.00            
ATOM     60  H27 BCD     1      26.340  17.180  14.510  1.00  0.00            
ATOM     61  H28 BCD     1      28.620  17.610  15.250  1.00  0.00            
ATOM     62  H29 BCD     1      28.660  16.330  13.960  1.00  0.00            
ATOM     63  H30 BCD     1      30.260  17.610  13.300  1.00  0.00            
ATOM     64  C19 BCD     1      21.940  20.110  17.320  1.00  0.00            
ATOM     65  O16 BCD     1      21.580  18.720  17.340  1.00  0.00            
ATOM     66  C20 BCD     1      21.650  20.770  16.040  1.00  0.00            
ATOM     67  O17 BCD     1      20.230  20.830  15.960  1.00  0.00            
ATOM     68  C21 BCD     1      22.400  20.000  14.950  1.00  0.00            
ATOM     69  O18 BCD     1      22.250  20.700  13.640  1.00  0.00            
ATOM     70  C22 BCD     1      23.890  19.910  15.230  1.00  0.00            
ATOM     71  C23 BCD     1      24.230  19.580  16.720  1.00  0.00            
ATOM     72  O19 BCD     1      23.330  20.250  17.630  1.00  0.00            
ATOM     73  C24 BCD     1      25.650  19.790  17.120  1.00  0.00            
ATOM     74  O20 BCD     1      25.880  19.250  18.440  1.00  0.00            
ATOM     75  H31 BCD     1      21.480  20.510  18.230  1.00  0.00            
ATOM     76  H32 BCD     1      22.030  21.780  16.230  1.00  0.00            
ATOM     77  H33 BCD     1      19.910  20.750  15.060  1.00  0.00            
ATOM     78  H34 BCD     1      21.990  18.980  14.940  1.00  0.00            
ATOM     79  H35 BCD     1      22.780  20.280  12.960  1.00  0.00            
ATOM     80  H36 BCD     1      24.180  20.950  15.030  1.00  0.00            
ATOM     81  H37 BCD     1      24.090  18.500  16.750  1.00  0.00            
ATOM     82  H38 BCD     1      26.280  19.210  16.440  1.00  0.00            
ATOM     83  H39 BCD     1      25.860  20.860  16.990  1.00  0.00            
ATOM     84  H40 BCD     1      26.540  18.560  18.310  1.00  0.00            
ATOM     85  C25 BCD     1      19.400  15.890  19.460  1.00  0.00            
ATOM     86  O21 BCD     1      19.340  15.060  18.260  1.00  0.00            
ATOM     87  C26 BCD     1      18.630  17.240  19.120  1.00  0.00            
ATOM     88  O22 BCD     1      17.300  16.860  18.600  1.00  0.00            
ATOM     89  C27 BCD     1      19.430  18.040  18.130  1.00  0.00            
ATOM     90  O23 BCD     1      18.780  19.240  17.750  1.00  0.00            
ATOM     91  C28 BCD     1      20.940  18.230  18.570  1.00  0.00            
ATOM     92  C29 BCD     1      21.560  16.830  18.870  1.00  0.00            
ATOM     93  O24 BCD     1      20.780  16.100  19.780  1.00  0.00            
ATOM     94  C30 BCD     1      22.950  17.030  19.340  1.00  0.00            
ATOM     95  O25 BCD     1      22.940  17.670  20.600  1.00  0.00            
ATOM     96  H41 BCD     1      18.990  15.390  20.340  1.00  0.00            
ATOM     97  H42 BCD     1      18.410  17.810  20.030  1.00  0.00            
ATOM     98  H43 BCD     1      16.900  17.680  18.280  1.00  0.00            
ATOM     99  H44 BCD     1      19.530  17.430  17.230  1.00  0.00            
ATOM    100  H45 BCD     1      19.210  19.600  16.970  1.00  0.00            
ATOM    101  H46 BCD     1      21.070  18.920  19.410  1.00  0.00            
ATOM    102  H47 BCD     1      21.620  16.340  17.890  1.00  0.00            
ATOM    103  H48 BCD     1      23.510  16.090  19.480  1.00  0.00            
ATOM    104  H49 BCD     1      23.590  17.570  18.630  1.00  0.00            
ATOM    105  H50 BCD     1      22.630  16.950  21.160  1.00  0.00            
ATOM    106  C31 BCD     1      18.370  10.950  17.470  1.00  0.00            
ATOM    107  O26 BCD     1      19.020  10.890  16.170  1.00  0.00            
ATOM    108  C32 BCD     1      17.250  12.030  17.400  1.00  0.00            
ATOM    109  O27 BCD     1      16.430  11.710  16.310  1.00  0.00            
ATOM    110  C33 BCD     1      17.760  13.490  17.420  1.00  0.00            
ATOM    111  C34 BCD     1      18.890  13.720  18.470  1.00  0.00            
ATOM    112  C35 BCD     1      19.940  12.610  18.340  1.00  0.00            
ATOM    113  O28 BCD     1      19.210  11.320  18.560  1.00  0.00            
ATOM    114  C36 BCD     1      21.040  12.630  19.430  1.00  0.00            
ATOM    115  O29 BCD     1      20.620  12.410  20.730  1.00  0.00            
ATOM    116  O30 BCD     1      16.600  14.370  17.660  1.00  0.00            
ATOM    117  H51 BCD     1      17.900   9.990  17.730  1.00  0.00            
ATOM    118  H52 BCD     1      16.750  11.840  18.360  1.00  0.00            
ATOM    119  H53 BCD     1      15.590  12.140  16.470  1.00  0.00            
ATOM    120  H54 BCD     1      18.150  13.610  16.400  1.00  0.00            
ATOM    121  H55 BCD     1      16.930  15.270  17.710  1.00  0.00            
ATOM    122  H56 BCD     1      18.430  13.650  19.460  1.00  0.00            
ATOM    123  H57 BCD     1      20.420  12.650  17.350  1.00  0.00            
ATOM    124  H58 BCD     1      21.790  11.840  19.280  1.00  0.00            
ATOM    125  H59 BCD     1      21.640  13.540  19.380  1.00  0.00            
ATOM    126  H60 BCD     1      21.270  12.270  21.420  1.00  0.00            
ATOM    127  C37 BCD     1      20.530   8.590  13.290  1.00  0.00            
ATOM    128  O31 BCD     1      21.410   9.690  13.100  1.00  0.00            
ATOM    129  C38 BCD     1      19.110   9.080  13.070  1.00  0.00            
ATOM    130  O32 BCD     1      18.980   9.580  11.740  1.00  0.00            
ATOM    131  C39 BCD     1      18.800  10.150  14.120  1.00  0.00            
ATOM    132  O33 BCD     1      17.410  10.600  14.070  1.00  0.00            
ATOM    133  C40 BCD     1      18.990   9.670  15.500  1.00  0.00            
ATOM    134  C41 BCD     1      20.390   9.030  15.670  1.00  0.00            
ATOM    135  O34 BCD     1      20.600   8.060  14.650  1.00  0.00            
ATOM    136  C42 BCD     1      20.560   8.170  16.960  1.00  0.00            
ATOM    137  O35 BCD     1      21.920   8.180  17.300  1.00  0.00            
ATOM    138  H61 BCD     1      20.760   7.700  12.700  1.00  0.00            
ATOM    139  H62 BCD     1      18.480   8.210  13.340  1.00  0.00            
ATOM    140  H63 BCD     1      18.050   9.450  11.520  1.00  0.00            
ATOM    141  H64 BCD     1      19.580  10.910  14.010  1.00  0.00            
ATOM    142  H65 BCD     1      17.190  10.810  14.980  1.00  0.00            
ATOM    143  H66 BCD     1      18.180   9.010  15.820  1.00  0.00            
ATOM    144  H67 BCD     1      21.180   9.780  15.700  1.00  0.00            
ATOM    145  H68 BCD     1      19.930   8.470  17.810  1.00  0.00            
ATOM    146  H69 BCD     1      20.200   7.150  16.800  1.00  0.00            
ATOM    147  H70 BCD     1      22.300   7.430  16.840  1.00  0.00            
ATOM    148  O1  GN2     2      23.300  11.230   4.840  1.00  0.00            
ATOM    149  C1  GN2     2      23.590  12.610   4.680  1.00  0.00            
ATOM    150  C2  GN2     2      23.590  13.430   6.010  1.00  0.00            
ATOM    151  O2  GN2     2      22.270  13.450   6.650  1.00  0.00            
ATOM    152  C3  GN2     2      21.250  14.320   6.080  1.00  0.00            
ATOM    153  C4  GN2     2      20.170  14.420   7.220  1.00  0.00            
ATOM    154  N1  GN2     2      20.540  15.110   8.530  1.00  0.00            
ATOM    155  C5  GN2     2      21.420  14.200   9.370  1.00  0.00            
ATOM    156  C6  GN2     2      21.710  14.800  10.750  1.00  0.00            
ATOM    157  N2  GN2     2      20.440  14.790  11.630  1.00  0.00            
ATOM    158  C7  GN2     2      20.550  15.420  13.000  1.00  0.00            
ATOM    159  C8  GN2     2      19.250  15.680  13.780  1.00  0.00            
ATOM    160  C9  GN2     2      18.320  14.720  13.810  1.00  0.00            
ATOM    161  C10 GN2     2      17.080  14.930  14.450  1.00  0.00            
ATOM    162  C11 GN2     2      16.840  16.140  15.170  1.00  0.00            
ATOM    163  C12 GN2     2      17.840  17.170  15.030  1.00  0.00            
ATOM    164  C13 GN2     2      19.020  16.940  14.330  1.00  0.00            
ATOM    165  C14 GN2     2      21.570  14.660  13.830  1.00  0.00            
ATOM    166  C15 GN2     2      21.380  13.300  14.180  1.00  0.00            
ATOM    167  C16 GN2     2      22.310  12.700  15.010  1.00  0.00            
ATOM    168  C17 GN2     2      23.400  13.440  15.490  1.00  0.00            
ATOM    169  Cl1 GN2     2      24.550  12.680  16.610  1.00  0.00            
ATOM    170  C18 GN2     2      23.670  14.760  15.070  1.00  0.00            
ATOM    171  C19 GN2     2      22.660  15.390  14.310  1.00  0.00            
ATOM    172  C20 GN2     2      19.530  15.660  10.790  1.00  0.00            
ATOM    173  C21 GN2     2      19.270  15.140   9.370  1.00  0.00            
ATOM    174  H1  GN2     2      24.120  10.730   4.990  1.00  0.00            
ATOM    175  H2  GN2     2      22.770  13.060   4.100  1.00  0.00            
ATOM    176  H3  GN2     2      24.580  12.770   4.240  1.00  0.00            
ATOM    177  H4  GN2     2      23.890  14.450   5.750  1.00  0.00            
ATOM    178  H5  GN2     2      24.300  12.940   6.690  1.00  0.00            
ATOM    179  H6  GN2     2      20.800  13.800   5.230  1.00  0.00            
ATOM    180  H7  GN2     2      21.690  15.300   5.840  1.00  0.00            
ATOM    181  H8  GN2     2      19.820  13.410   7.480  1.00  0.00            
ATOM    182  H9  GN2     2      19.290  14.840   6.730  1.00  0.00            
ATOM    183  H10 GN2     2      20.990  15.990   8.230  1.00  0.00            
ATOM    184  H11 GN2     2      22.390  14.110   8.870  1.00  0.00            
ATOM    185  H12 GN2     2      21.030  13.200   9.540  1.00  0.00            
ATOM    186  H13 GN2     2      22.090  15.820  10.670  1.00  0.00            
ATOM    187  H14 GN2     2      22.430  14.160  11.260  1.00  0.00            
ATOM    188  H15 GN2     2      19.970  13.870  11.650  1.00  0.00            
ATOM    189  H16 GN2     2      20.910  16.440  12.920  1.00  0.00            
ATOM    190  H17 GN2     2      18.510  13.800  13.280  1.00  0.00            
ATOM    191  H18 GN2     2      16.400  14.090  14.500  1.00  0.00            
ATOM    192  H19 GN2     2      15.870  16.220  15.660  1.00  0.00            
ATOM    193  H20 GN2     2      17.680  18.160  15.440  1.00  0.00            
ATOM    194  H21 GN2     2      19.780  17.710  14.250  1.00  0.00            
ATOM    195  H22 GN2     2      20.570  12.740  13.740  1.00  0.00            
ATOM    196  H23 GN2     2      22.110  11.720  15.430  1.00  0.00            
ATOM    197  H24 GN2     2      24.570  15.230  15.450  1.00  0.00            
ATOM    198  H25 GN2     2      22.690  16.440  14.030  1.00  0.00            
ATOM    199  H26 GN2     2      19.960  16.650  10.680  1.00  0.00            
ATOM    200  H27 GN2     2      18.630  15.730  11.410  1.00  0.00            
ATOM    201  H28 GN2     2      18.820  14.150   9.390  1.00  0.00            
ATOM    202  H29 GN2     2      18.450  15.610   8.820  1.00  0.00            
TER
ENDMDL
MODEL        1
ATOM      1  C1  BCD     1      29.180  18.440  20.910  1.00  0.00            
ATOM      2  O1  BCD     1      29.720  18.200  22.240  1.00  0.00            
ATOM      3  C2  BCD     1      28.170  19.550  20.920  1.00  0.00            
ATOM      4  O2  BCD     1      28.790  20.690  21.490  1.00  0.00            
ATOM      5  C3  BCD     1      26.930  19.100  21.700  1.00  0.00            
ATOM      6  O3  BCD     1      25.900  20.150  21.550  1.00  0.00            
ATOM      7  C4  BCD     1      26.300  17.710  21.290  1.00  0.00            
ATOM      8  C5  BCD     1      27.490  16.750  21.240  1.00  0.00            
ATOM      9  O4  BCD     1      28.530  17.310  20.420  1.00  0.00            
ATOM     10  C6  BCD     1      27.180  15.370  20.790  1.00  0.00            
ATOM     11  O5  BCD     1      26.510  15.370  19.490  1.00  0.00            
ATOM     12  H1  BCD     1      29.950  18.800  20.210  1.00  0.00            
ATOM     13  H2  BCD     1      28.000  19.730  19.850  1.00  0.00            
ATOM     14  H3  BCD     1      28.290  21.480  21.270  1.00  0.00            
ATOM     15  H4  BCD     1      27.280  19.050  22.740  1.00  0.00            
ATOM     16  H5  BCD     1      25.730  20.080  20.610  1.00  0.00            
ATOM     17  H6  BCD     1      25.710  17.750  20.370  1.00  0.00            
ATOM     18  H7  BCD     1      27.900  16.670  22.260  1.00  0.00            
ATOM     19  H8  BCD     1      28.160  14.880  20.780  1.00  0.00            
ATOM     20  H9  BCD     1      26.510  14.880  21.510  1.00  0.00            
ATOM     21  H10 BCD     1      26.490  14.440  19.240  1.00  0.00            
ATOM     22  C7  BCD     1      33.040  17.660  24.610  1.00  0.00            
ATOM     23  O6  BCD     1      32.160  17.520  25.750  1.00  0.00            
ATOM     24  C8  BCD     1      32.840  19.010  23.970  1.00  0.00            
ATOM     25  O7  BCD     1      33.100  20.020  24.910  1.00  0.00            
ATOM     26  C9  BCD     1      31.450  19.280  23.400  1.00  0.00            
ATOM     27  O8  BCD     1      31.270  20.490  22.580  1.00  0.00            
ATOM     28  C10 BCD     1      31.100  18.160  22.410  1.00  0.00            
ATOM     29  C11 BCD     1      31.360  16.800  23.090  1.00  0.00            
ATOM     30  O9  BCD     1      32.680  16.630  23.670  1.00  0.00            
ATOM     31  C12 BCD     1      30.910  15.680  22.120  1.00  0.00            
ATOM     32  O10 BCD     1      31.730  15.830  20.960  1.00  0.00            
ATOM     33  H11 BCD     1      34.100  17.520  24.870  1.00  0.00            
ATOM     34  H12 BCD     1      33.520  19.130  23.120  1.00  0.00            
ATOM     35  H13 BCD     1      33.220  20.830  24.400  1.00  0.00            
ATOM     36  H14 BCD     1      30.680  19.190  24.170  1.00  0.00            
ATOM     37  H15 BCD     1      30.440  20.480  22.100  1.00  0.00            
ATOM     38  H16 BCD     1      31.600  18.070  21.440  1.00  0.00            
ATOM     39  H17 BCD     1      30.630  16.580  23.890  1.00  0.00            
ATOM     40  H18 BCD     1      31.070  14.730  22.640  1.00  0.00            
ATOM     41  H19 BCD     1      29.830  15.710  21.940  1.00  0.00            
ATOM     42  H20 BCD     1      32.570  15.370  21.060  1.00  0.00            
ATOM     43  C13 BCD     1      32.360  16.990  29.850  1.00  0.00            
ATOM     44  O11 BCD     1      30.950  17.210  30.030  1.00  0.00            
ATOM     45  C14 BCD     1      33.050  18.210  29.340  1.00  0.00            
ATOM     46  O12 BCD     1      32.830  19.340  30.150  1.00  0.00            
ATOM     47  C15 BCD     1      32.670  18.550  27.950  1.00  0.00            
ATOM     48  O13 BCD     1      33.370  19.740  27.490  1.00  0.00            
ATOM     49  C16 BCD     1      32.800  17.340  26.990  1.00  0.00            
ATOM     50  C17 BCD     1      32.280  16.080  27.600  1.00  0.00            
ATOM     51  O14 BCD     1      32.620  15.890  28.950  1.00  0.00            
ATOM     52  C18 BCD     1      32.620  14.800  26.850  1.00  0.00            
ATOM     53  O15 BCD     1      34.090  14.570  26.570  1.00  0.00            
ATOM     54  H21 BCD     1      32.910  16.690  30.750  1.00  0.00            
ATOM     55  H22 BCD     1      34.140  18.030  29.400  1.00  0.00            
ATOM     56  H23 BCD     1      33.630  19.270  30.690  1.00  0.00            
ATOM     57  H24 BCD     1      31.600  18.710  28.100  1.00  0.00            
ATOM     58  H25 BCD     1      33.240  19.860  26.550  1.00  0.00            
ATOM     59  H26 BCD     1      33.880  17.150  26.900  1.00  0.00            
ATOM     60  H27 BCD     1      31.180  16.160  27.610  1.00  0.00            
ATOM     61  H28 BCD     1      32.370  14.020  27.580  1.00  0.00            
ATOM     62  H29 BCD     1      31.990  14.770  25.950  1.00  0.00            
ATOM     63  H30 BCD     1      34.240  13.640  26.420  1.00  0.00            
ATOM     64  C19 BCD     1      27.990  16.350  32.790  1.00  0.00            
ATOM     65  O16 BCD     1      27.160  16.750  31.800  1.00  0.00            
ATOM     66  C20 BCD     1      28.940  17.460  33.150  1.00  0.00            
ATOM     67  O17 BCD     1      28.360  18.600  33.810  1.00  0.00            
ATOM     68  C21 BCD     1      29.670  17.920  31.880  1.00  0.00            
ATOM     69  O18 BCD     1      30.610  18.980  32.170  1.00  0.00            
ATOM     70  C22 BCD     1      30.350  16.670  31.190  1.00  0.00            
ATOM     71  C23 BCD     1      29.320  15.620  30.910  1.00  0.00            
ATOM     72  O19 BCD     1      28.690  15.280  32.170  1.00  0.00            
ATOM     73  C24 BCD     1      29.920  14.410  30.290  1.00  0.00            
ATOM     74  O20 BCD     1      29.060  13.330  30.350  1.00  0.00            
ATOM     75  H31 BCD     1      27.460  15.980  33.680  1.00  0.00            
ATOM     76  H32 BCD     1      29.740  17.110  33.810  1.00  0.00            
ATOM     77  H33 BCD     1      27.720  18.980  33.200  1.00  0.00            
ATOM     78  H34 BCD     1      28.950  18.460  31.260  1.00  0.00            
ATOM     79  H35 BCD     1      31.220  19.110  31.430  1.00  0.00            
ATOM     80  H36 BCD     1      31.160  16.290  31.820  1.00  0.00            
ATOM     81  H37 BCD     1      28.560  15.970  30.190  1.00  0.00            
ATOM     82  H38 BCD     1      30.010  14.650  29.220  1.00  0.00            
ATOM     83  H39 BCD     1      30.860  14.200  30.800  1.00  0.00            
ATOM     84  H40 BCD     1      28.900  13.260  31.300  1.00  0.00            
ATOM     85  C25 BCD     1      23.140  17.380  31.160  1.00  0.00            
ATOM     86  O21 BCD     1      23.270  17.180  29.720  1.00  0.00            
ATOM     87  C26 BCD     1      23.960  18.570  31.660  1.00  0.00            
ATOM     88  O22 BCD     1      23.450  19.750  31.030  1.00  0.00            
ATOM     89  C27 BCD     1      25.440  18.320  31.480  1.00  0.00            
ATOM     90  O23 BCD     1      26.160  19.340  32.200  1.00  0.00            
ATOM     91  C28 BCD     1      25.760  17.000  32.130  1.00  0.00            
ATOM     92  C29 BCD     1      24.860  15.860  31.670  1.00  0.00            
ATOM     93  O24 BCD     1      23.550  16.230  31.910  1.00  0.00            
ATOM     94  C30 BCD     1      25.240  14.550  32.220  1.00  0.00            
ATOM     95  O25 BCD     1      25.450  14.610  33.650  1.00  0.00            
ATOM     96  H41 BCD     1      22.090  17.590  31.410  1.00  0.00            
ATOM     97  H42 BCD     1      23.710  18.660  32.730  1.00  0.00            
ATOM     98  H43 BCD     1      23.370  19.530  30.100  1.00  0.00            
ATOM     99  H44 BCD     1      25.740  18.190  30.430  1.00  0.00            
ATOM    100  H45 BCD     1      26.400  20.080  31.640  1.00  0.00            
ATOM    101  H46 BCD     1      25.680  17.200  33.210  1.00  0.00            
ATOM    102  H47 BCD     1      24.900  15.720  30.580  1.00  0.00            
ATOM    103  H48 BCD     1      24.480  13.820  31.880  1.00  0.00            
ATOM    104  H49 BCD     1      26.170  14.290  31.710  1.00  0.00            
ATOM    105  H50 BCD     1      24.660  15.020  34.020  1.00  0.00            
ATOM    106  C31 BCD     1      21.290  16.790  26.200  1.00  0.00            
ATOM    107  O26 BCD     1      22.540  16.890  25.450  1.00  0.00            
ATOM    108  C32 BCD     1      20.980  17.980  27.000  1.00  0.00            
ATOM    109  O27 BCD     1      20.980  19.000  26.050  1.00  0.00            
ATOM    110  C33 BCD     1      21.820  18.220  28.230  1.00  0.00            
ATOM    111  C34 BCD     1      22.020  16.940  29.030  1.00  0.00            
ATOM    112  C35 BCD     1      22.300  15.730  28.120  1.00  0.00            
ATOM    113  O28 BCD     1      21.380  15.680  27.040  1.00  0.00            
ATOM    114  C36 BCD     1      22.540  14.350  28.790  1.00  0.00            
ATOM    115  O29 BCD     1      21.550  14.080  29.730  1.00  0.00            
ATOM    116  O30 BCD     1      21.320  19.290  29.060  1.00  0.00            
ATOM    117  H51 BCD     1      20.460  16.640  25.510  1.00  0.00            
ATOM    118  H52 BCD     1      19.940  17.780  27.280  1.00  0.00            
ATOM    119  H53 BCD     1      20.270  19.580  26.350  1.00  0.00            
ATOM    120  H54 BCD     1      22.780  18.470  27.760  1.00  0.00            
ATOM    121  H55 BCD     1      20.370  19.190  29.230  1.00  0.00            
ATOM    122  H56 BCD     1      21.220  16.700  29.740  1.00  0.00            
ATOM    123  H57 BCD     1      23.270  15.900  27.630  1.00  0.00            
ATOM    124  H58 BCD     1      22.500  13.570  28.020  1.00  0.00            
ATOM    125  H59 BCD     1      23.530  14.290  29.260  1.00  0.00            
ATOM    126  H60 BCD     1      21.600  13.220  30.150  1.00  0.00            
ATOM    127  C37 BCD     1      24.290  16.480  21.850  1.00  0.00            
ATOM    128  O31 BCD     1      25.350  17.360  22.340  1.00  0.00            
ATOM    129  C38 BCD     1      22.980  17.250  21.860  1.00  0.00            
ATOM    130  O32 BCD     1      23.130  18.430  21.080  1.00  0.00            
ATOM    131  C39 BCD     1      22.530  17.640  23.280  1.00  0.00            
ATOM    132  O33 BCD     1      21.240  18.340  23.400  1.00  0.00            
ATOM    133  C40 BCD     1      22.620  16.370  24.110  1.00  0.00            
ATOM    134  C41 BCD     1      23.970  15.700  24.070  1.00  0.00            
ATOM    135  O34 BCD     1      24.220  15.360  22.740  1.00  0.00            
ATOM    136  C42 BCD     1      23.990  14.450  24.980  1.00  0.00            
ATOM    137  O35 BCD     1      25.240  13.840  24.880  1.00  0.00            
ATOM    138  H61 BCD     1      24.480  16.180  20.820  1.00  0.00            
ATOM    139  H62 BCD     1      22.160  16.690  21.410  1.00  0.00            
ATOM    140  H63 BCD     1      23.280  18.100  20.190  1.00  0.00            
ATOM    141  H64 BCD     1      23.280  18.250  23.790  1.00  0.00            
ATOM    142  H65 BCD     1      21.160  18.640  24.310  1.00  0.00            
ATOM    143  H66 BCD     1      21.810  15.660  23.900  1.00  0.00            
ATOM    144  H67 BCD     1      24.770  16.360  24.430  1.00  0.00            
ATOM    145  H68 BCD     1      23.820  14.680  26.040  1.00  0.00            
ATOM    146  H69 BCD     1      23.240  13.760  24.580  1.00  0.00            
ATOM    147  H70 BCD     1      25.500  13.610  23.980  1.00  0.00            
ATOM    148  O1  GN2     2      18.990  26.370  25.080  1.00  0.00            
ATOM    149  C1  GN2     2      20.250  27.020  25.030  1.00  0.00            
ATOM    150  C2  GN2     2      21.200  26.370  24.000  1.00  0.00            
ATOM    151  O2  GN2     2      21.380  24.980  24.610  1.00  0.00            
ATOM    152  C3  GN2     2      22.310  24.240  23.880  1.00  0.00            
ATOM    153  C4  GN2     2      22.390  22.850  24.670  1.00  0.00            
ATOM    154  N1  GN2     2      23.690  22.060  24.450  1.00  0.00            
ATOM    155  C5  GN2     2      23.630  20.620  24.960  1.00  0.00            
ATOM    156  C6  GN2     2      24.990  19.890  24.910  1.00  0.00            
ATOM    157  N2  GN2     2      26.000  20.500  25.860  1.00  0.00            
ATOM    158  C7  GN2     2      27.330  19.810  25.630  1.00  0.00            
ATOM    159  C8  GN2     2      28.410  20.490  26.540  1.00  0.00            
ATOM    160  C9  GN2     2      28.450  20.340  27.970  1.00  0.00            
ATOM    161  C10 GN2     2      29.550  20.760  28.680  1.00  0.00            
ATOM    162  C11 GN2     2      30.640  21.390  28.060  1.00  0.00            
ATOM    163  C12 GN2     2      30.650  21.580  26.700  1.00  0.00            
ATOM    164  C13 GN2     2      29.490  21.170  25.950  1.00  0.00            
ATOM    165  C14 GN2     2      27.250  18.320  25.950  1.00  0.00            
ATOM    166  C15 GN2     2      26.470  17.830  27.010  1.00  0.00            
ATOM    167  C16 GN2     2      26.470  16.510  27.340  1.00  0.00            
ATOM    168  C17 GN2     2      27.250  15.620  26.570  1.00  0.00            
ATOM    169  Cl1 GN2     2      27.460  14.010  27.090  1.00  0.00            
ATOM    170  C18 GN2     2      28.000  15.990  25.520  1.00  0.00            
ATOM    171  C19 GN2     2      28.050  17.380  25.200  1.00  0.00            
ATOM    172  C20 GN2     2      26.160  21.970  25.430  1.00  0.00            
ATOM    173  C21 GN2     2      24.820  22.710  25.280  1.00  0.00            
ATOM    174  H1  GN2     2      19.170  25.440  25.280  1.00  0.00            
ATOM    175  H2  GN2     2      20.730  27.020  26.020  1.00  0.00            
ATOM    176  H3  GN2     2      20.090  28.040  24.690  1.00  0.00            
ATOM    177  H4  GN2     2      22.170  26.860  24.060  1.00  0.00            
ATOM    178  H5  GN2     2      20.730  26.390  23.000  1.00  0.00            
ATOM    179  H6  GN2     2      23.250  24.810  23.890  1.00  0.00            
ATOM    180  H7  GN2     2      21.950  24.190  22.840  1.00  0.00            
ATOM    181  H8  GN2     2      21.580  22.160  24.420  1.00  0.00            
ATOM    182  H9  GN2     2      22.300  23.010  25.740  1.00  0.00            
ATOM    183  H10 GN2     2      23.770  22.090  23.420  1.00  0.00            
ATOM    184  H11 GN2     2      22.910  20.110  24.320  1.00  0.00            
ATOM    185  H12 GN2     2      23.370  20.690  26.010  1.00  0.00            
ATOM    186  H13 GN2     2      25.330  19.950  23.880  1.00  0.00            
ATOM    187  H14 GN2     2      24.860  18.850  25.200  1.00  0.00            
ATOM    188  H15 GN2     2      25.690  20.550  26.840  1.00  0.00            
ATOM    189  H16 GN2     2      27.600  19.860  24.580  1.00  0.00            
ATOM    190  H17 GN2     2      27.580  19.880  28.420  1.00  0.00            
ATOM    191  H18 GN2     2      29.590  20.720  29.770  1.00  0.00            
ATOM    192  H19 GN2     2      31.550  21.620  28.600  1.00  0.00            
ATOM    193  H20 GN2     2      31.460  22.030  26.140  1.00  0.00            
ATOM    194  H21 GN2     2      29.530  21.250  24.870  1.00  0.00            
ATOM    195  H22 GN2     2      25.830  18.490  27.580  1.00  0.00            
ATOM    196  H23 GN2     2      25.840  16.100  28.130  1.00  0.00            
ATOM    197  H24 GN2     2      28.580  15.270  24.960  1.00  0.00            
ATOM    198  H25 GN2     2      28.680  17.750  24.390  1.00  0.00            
ATOM    199  H26 GN2     2      26.730  21.990  24.510  1.00  0.00            
ATOM    200  H27 GN2     2      26.700  22.440  26.250  1.00  0.00            
ATOM    201  H28 GN2     2      24.470  22.900  26.300  1.00  0.00            
ATOM    202  H29 GN2     2      25.060  23.660  24.800  1.00  0.00            
TER
ENDMDL
MODEL        1
ATOM      1  C1  BCD     1      30.090  12.380  28.030  1.00  0.00            
ATOM      2  O1  BCD     1      28.810  12.990  27.760  1.00  0.00            
ATOM      3  C2  BCD     1      31.170  13.420  28.360  1.00  0.00            
ATOM      4  O2  BCD     1      30.740  14.050  29.570  1.00  0.00            
ATOM      5  C3  BCD     1      31.190  14.340  27.130  1.00  0.00            
ATOM      6  O3  BCD     1      32.210  15.320  27.270  1.00  0.00            
ATOM      7  C4  BCD     1      31.470  13.590  25.810  1.00  0.00            
ATOM      8  C5  BCD     1      30.530  12.450  25.640  1.00  0.00            
ATOM      9  O4  BCD     1      30.430  11.670  26.820  1.00  0.00            
ATOM     10  C6  BCD     1      30.910  11.540  24.480  1.00  0.00            
ATOM     11  O5  BCD     1      32.190  10.960  24.710  1.00  0.00            
ATOM     12  H1  BCD     1      30.030  11.590  28.790  1.00  0.00            
ATOM     13  H2  BCD     1      32.130  12.920  28.510  1.00  0.00            
ATOM     14  H3  BCD     1      30.660  13.370  30.250  1.00  0.00            
ATOM     15  H4  BCD     1      30.190  14.740  26.950  1.00  0.00            
ATOM     16  H5  BCD     1      32.280  15.780  26.430  1.00  0.00            
ATOM     17  H6  BCD     1      32.530  13.320  25.760  1.00  0.00            
ATOM     18  H7  BCD     1      29.530  12.870  25.480  1.00  0.00            
ATOM     19  H8  BCD     1      30.170  10.750  24.330  1.00  0.00            
ATOM     20  H9  BCD     1      30.860  12.080  23.530  1.00  0.00            
ATOM     21  H10 BCD     1      32.300  10.840  25.660  1.00  0.00            
ATOM     22  C7  BCD     1      25.160  14.170  29.290  1.00  0.00            
ATOM     23  O6  BCD     1      24.680  14.250  27.950  1.00  0.00            
ATOM     24  C8  BCD     1      26.340  15.140  29.500  1.00  0.00            
ATOM     25  O7  BCD     1      25.850  16.470  29.330  1.00  0.00            
ATOM     26  C9  BCD     1      27.540  14.800  28.660  1.00  0.00            
ATOM     27  O8  BCD     1      28.680  15.700  28.920  1.00  0.00            
ATOM     28  C10 BCD     1      27.960  13.350  28.850  1.00  0.00            
ATOM     29  C11 BCD     1      26.690  12.430  28.800  1.00  0.00            
ATOM     30  O9  BCD     1      25.680  12.930  29.650  1.00  0.00            
ATOM     31  C12 BCD     1      26.850  10.930  28.920  1.00  0.00            
ATOM     32  O10 BCD     1      27.030  10.420  30.240  1.00  0.00            
ATOM     33  H11 BCD     1      24.280  14.310  29.930  1.00  0.00            
ATOM     34  H12 BCD     1      26.670  15.040  30.540  1.00  0.00            
ATOM     35  H13 BCD     1      25.190  16.580  28.640  1.00  0.00            
ATOM     36  H14 BCD     1      27.220  14.880  27.610  1.00  0.00            
ATOM     37  H15 BCD     1      29.340  15.150  29.360  1.00  0.00            
ATOM     38  H16 BCD     1      28.560  13.270  29.770  1.00  0.00            
ATOM     39  H17 BCD     1      26.360  12.580  27.760  1.00  0.00            
ATOM     40  H18 BCD     1      25.930  10.460  28.540  1.00  0.00            
ATOM     41  H19 BCD     1      27.650  10.470  28.340  1.00  0.00            
ATOM     42  H20 BCD     1      26.820   9.500  30.360  1.00  0.00            
ATOM     43  C13 BCD     1      21.270  15.090  25.740  1.00  0.00            
ATOM     44  O11 BCD     1      21.860  14.650  24.470  1.00  0.00            
ATOM     45  C14 BCD     1      22.000  16.270  26.290  1.00  0.00            
ATOM     46  O12 BCD     1      21.920  17.340  25.330  1.00  0.00            
ATOM     47  C15 BCD     1      23.390  15.950  26.780  1.00  0.00            
ATOM     48  O13 BCD     1      24.060  17.080  27.320  1.00  0.00            
ATOM     49  C16 BCD     1      23.400  14.770  27.740  1.00  0.00            
ATOM     50  C17 BCD     1      22.570  13.590  27.200  1.00  0.00            
ATOM     51  O14 BCD     1      21.380  14.060  26.690  1.00  0.00            
ATOM     52  C18 BCD     1      22.290  12.460  28.200  1.00  0.00            
ATOM     53  O15 BCD     1      21.690  12.830  29.410  1.00  0.00            
ATOM     54  H21 BCD     1      20.210  15.310  25.590  1.00  0.00            
ATOM     55  H22 BCD     1      21.360  16.660  27.090  1.00  0.00            
ATOM     56  H23 BCD     1      21.250  17.020  24.720  1.00  0.00            
ATOM     57  H24 BCD     1      23.910  15.560  25.890  1.00  0.00            
ATOM     58  H25 BCD     1      23.790  17.850  26.820  1.00  0.00            
ATOM     59  H26 BCD     1      22.950  15.210  28.650  1.00  0.00            
ATOM     60  H27 BCD     1      23.110  13.120  26.370  1.00  0.00            
ATOM     61  H28 BCD     1      21.700  11.690  27.710  1.00  0.00            
ATOM     62  H29 BCD     1      23.280  12.020  28.370  1.00  0.00            
ATOM     63  H30 BCD     1      21.890  12.160  30.060  1.00  0.00            
ATOM     64  C19 BCD     1      21.320  14.040  20.550  1.00  0.00            
ATOM     65  O16 BCD     1      22.630  14.510  20.350  1.00  0.00            
ATOM     66  C20 BCD     1      20.450  15.170  21.140  1.00  0.00            
ATOM     67  O17 BCD     1      20.440  16.300  20.280  1.00  0.00            
ATOM     68  C21 BCD     1      20.970  15.540  22.580  1.00  0.00            
ATOM     69  O18 BCD     1      20.080  16.590  23.210  1.00  0.00            
ATOM     70  C22 BCD     1      20.960  14.280  23.420  1.00  0.00            
ATOM     71  C23 BCD     1      21.650  13.070  22.770  1.00  0.00            
ATOM     72  O19 BCD     1      21.340  12.950  21.390  1.00  0.00            
ATOM     73  C24 BCD     1      21.420  11.710  23.550  1.00  0.00            
ATOM     74  O20 BCD     1      20.050  11.290  23.590  1.00  0.00            
ATOM     75  H31 BCD     1      20.850  13.600  19.670  1.00  0.00            
ATOM     76  H32 BCD     1      19.420  14.790  21.240  1.00  0.00            
ATOM     77  H33 BCD     1      21.310  16.540  19.940  1.00  0.00            
ATOM     78  H34 BCD     1      21.960  16.020  22.570  1.00  0.00            
ATOM     79  H35 BCD     1      19.890  17.320  22.620  1.00  0.00            
ATOM     80  H36 BCD     1      19.930  14.100  23.770  1.00  0.00            
ATOM     81  H37 BCD     1      22.730  13.310  22.740  1.00  0.00            
ATOM     82  H38 BCD     1      21.960  10.900  23.050  1.00  0.00            
ATOM     83  H39 BCD     1      21.790  11.850  24.570  1.00  0.00            
ATOM     84  H40 BCD     1      20.100  10.460  24.070  1.00  0.00            
ATOM     85  C25 BCD     1      25.410  15.220  17.530  1.00  0.00            
ATOM     86  O21 BCD     1      26.490  15.250  18.480  1.00  0.00            
ATOM     87  C26 BCD     1      24.290  16.230  17.620  1.00  0.00            
ATOM     88  O22 BCD     1      24.820  17.490  17.530  1.00  0.00            
ATOM     89  C27 BCD     1      23.600  16.010  18.910  1.00  0.00            
ATOM     90  O23 BCD     1      22.630  17.000  19.240  1.00  0.00            
ATOM     91  C28 BCD     1      23.000  14.590  18.960  1.00  0.00            
ATOM     92  C29 BCD     1      24.100  13.570  18.720  1.00  0.00            
ATOM     93  O24 BCD     1      24.770  13.950  17.570  1.00  0.00            
ATOM     94  C30 BCD     1      23.580  12.110  18.680  1.00  0.00            
ATOM     95  O25 BCD     1      22.550  12.090  17.700  1.00  0.00            
ATOM     96  H41 BCD     1      25.830  15.280  16.520  1.00  0.00            
ATOM     97  H42 BCD     1      23.530  16.070  16.840  1.00  0.00            
ATOM     98  H43 BCD     1      25.200  17.670  18.390  1.00  0.00            
ATOM     99  H44 BCD     1      24.420  16.130  19.630  1.00  0.00            
ATOM    100  H45 BCD     1      23.040  17.870  19.260  1.00  0.00            
ATOM    101  H46 BCD     1      22.160  14.410  18.290  1.00  0.00            
ATOM    102  H47 BCD     1      24.720  13.650  19.620  1.00  0.00            
ATOM    103  H48 BCD     1      24.450  11.490  18.400  1.00  0.00            
ATOM    104  H49 BCD     1      23.100  11.880  19.640  1.00  0.00            
ATOM    105  H50 BCD     1      22.850  12.600  16.940  1.00  0.00            
ATOM    106  C31 BCD     1      29.970  17.060  19.810  1.00  0.00            
ATOM    107  O26 BCD     1      29.920  16.180  20.930  1.00  0.00            
ATOM    108  C32 BCD     1      28.730  17.870  19.870  1.00  0.00            
ATOM    109  O27 BCD     1      28.780  18.590  21.100  1.00  0.00            
ATOM    110  C33 BCD     1      27.480  16.980  19.760  1.00  0.00            
ATOM    111  C34 BCD     1      27.520  16.210  18.430  1.00  0.00            
ATOM    112  C35 BCD     1      28.860  15.540  18.200  1.00  0.00            
ATOM    113  O28 BCD     1      30.000  16.410  18.540  1.00  0.00            
ATOM    114  C36 BCD     1      28.900  14.890  16.820  1.00  0.00            
ATOM    115  O29 BCD     1      28.690  15.930  15.800  1.00  0.00            
ATOM    116  O30 BCD     1      26.280  17.770  19.780  1.00  0.00            
ATOM    117  H51 BCD     1      30.860  17.680  20.000  1.00  0.00            
ATOM    118  H52 BCD     1      28.870  18.660  19.120  1.00  0.00            
ATOM    119  H53 BCD     1      27.890  18.930  21.140  1.00  0.00            
ATOM    120  H54 BCD     1      27.550  16.190  20.520  1.00  0.00            
ATOM    121  H55 BCD     1      26.020  18.090  20.650  1.00  0.00            
ATOM    122  H56 BCD     1      27.340  17.040  17.740  1.00  0.00            
ATOM    123  H57 BCD     1      29.030  14.760  18.960  1.00  0.00            
ATOM    124  H58 BCD     1      29.790  14.260  16.660  1.00  0.00            
ATOM    125  H59 BCD     1      28.070  14.180  16.700  1.00  0.00            
ATOM    126  H60 BCD     1      29.220  16.680  16.110  1.00  0.00            
ATOM    127  C37 BCD     1      32.350  15.030  24.060  1.00  0.00            
ATOM    128  O31 BCD     1      31.210  14.460  24.770  1.00  0.00            
ATOM    129  C38 BCD     1      32.210  16.520  23.820  1.00  0.00            
ATOM    130  O32 BCD     1      32.010  17.070  25.160  1.00  0.00            
ATOM    131  C39 BCD     1      30.990  16.790  22.940  1.00  0.00            
ATOM    132  O33 BCD     1      30.970  18.130  22.570  1.00  0.00            
ATOM    133  C40 BCD     1      31.150  16.040  21.640  1.00  0.00            
ATOM    134  C41 BCD     1      31.330  14.530  21.930  1.00  0.00            
ATOM    135  O34 BCD     1      32.430  14.390  22.810  1.00  0.00            
ATOM    136  C42 BCD     1      31.700  13.800  20.660  1.00  0.00            
ATOM    137  O35 BCD     1      31.460  12.380  20.670  1.00  0.00            
ATOM    138  H61 BCD     1      33.260  14.830  24.640  1.00  0.00            
ATOM    139  H62 BCD     1      33.160  16.810  23.350  1.00  0.00            
ATOM    140  H63 BCD     1      32.030  18.020  25.060  1.00  0.00            
ATOM    141  H64 BCD     1      29.980  16.670  23.330  1.00  0.00            
ATOM    142  H65 BCD     1      30.210  18.320  22.010  1.00  0.00            
ATOM    143  H66 BCD     1      32.050  16.390  21.120  1.00  0.00            
ATOM    144  H67 BCD     1      30.400  14.210  22.430  1.00  0.00            
ATOM    145  H68 BCD     1      31.300  14.270  19.750  1.00  0.00            
ATOM    146  H69 BCD     1      32.790  13.880  20.550  1.00  0.00            
ATOM    147  H70 BCD     1      32.020  11.840  21.230  1.00  0.00            
ATOM    148  O1  GN2     2      33.630  14.740  33.150  1.00  0.00            
ATOM    149  C1  GN2     2      33.780  16.110  33.660  1.00  0.00            
ATOM    150  C2  GN2     2      33.690  17.100  32.490  1.00  0.00            
ATOM    151  O2  GN2     2      32.320  17.350  32.150  1.00  0.00            
ATOM    152  C3  GN2     2      32.180  18.050  30.960  1.00  0.00            
ATOM    153  C4  GN2     2      30.660  18.130  30.770  1.00  0.00            
ATOM    154  N1  GN2     2      30.080  18.860  29.560  1.00  0.00            
ATOM    155  C5  GN2     2      28.580  18.810  29.680  1.00  0.00            
ATOM    156  C6  GN2     2      27.830  19.030  28.390  1.00  0.00            
ATOM    157  N2  GN2     2      28.210  18.100  27.210  1.00  0.00            
ATOM    158  C7  GN2     2      27.210  18.280  26.080  1.00  0.00            
ATOM    159  C8  GN2     2      27.410  19.610  25.410  1.00  0.00            
ATOM    160  C9  GN2     2      28.480  19.790  24.540  1.00  0.00            
ATOM    161  C10 GN2     2      28.690  21.030  23.890  1.00  0.00            
ATOM    162  C11 GN2     2      27.850  22.140  24.230  1.00  0.00            
ATOM    163  C12 GN2     2      26.880  21.990  25.160  1.00  0.00            
ATOM    164  C13 GN2     2      26.570  20.710  25.730  1.00  0.00            
ATOM    165  C14 GN2     2      26.950  17.160  25.100  1.00  0.00            
ATOM    166  C15 GN2     2      27.780  16.070  25.020  1.00  0.00            
ATOM    167  C16 GN2     2      27.440  14.980  24.200  1.00  0.00            
ATOM    168  C17 GN2     2      26.250  15.000  23.470  1.00  0.00            
ATOM    169  Cl1 GN2     2      25.730  13.560  22.610  1.00  0.00            
ATOM    170  C18 GN2     2      25.420  16.160  23.580  1.00  0.00            
ATOM    171  C19 GN2     2      25.820  17.240  24.310  1.00  0.00            
ATOM    172  C20 GN2     2      29.650  18.440  26.990  1.00  0.00            
ATOM    173  C21 GN2     2      30.520  18.180  28.260  1.00  0.00            
ATOM    174  H1  GN2     2      33.500  14.180  33.930  1.00  0.00            
ATOM    175  H2  GN2     2      34.750  16.170  34.170  1.00  0.00            
ATOM    176  H3  GN2     2      33.030  16.320  34.440  1.00  0.00            
ATOM    177  H4  GN2     2      34.260  16.640  31.680  1.00  0.00            
ATOM    178  H5  GN2     2      34.160  18.010  32.880  1.00  0.00            
ATOM    179  H6  GN2     2      32.580  17.450  30.130  1.00  0.00            
ATOM    180  H7  GN2     2      32.610  19.060  30.930  1.00  0.00            
ATOM    181  H8  GN2     2      30.310  18.820  31.550  1.00  0.00            
ATOM    182  H9  GN2     2      30.250  17.140  30.960  1.00  0.00            
ATOM    183  H10 GN2     2      30.500  19.800  29.550  1.00  0.00            
ATOM    184  H11 GN2     2      28.340  19.580  30.420  1.00  0.00            
ATOM    185  H12 GN2     2      28.390  17.800  30.050  1.00  0.00            
ATOM    186  H13 GN2     2      28.100  20.010  28.000  1.00  0.00            
ATOM    187  H14 GN2     2      26.750  18.920  28.550  1.00  0.00            
ATOM    188  H15 GN2     2      28.070  17.150  27.570  1.00  0.00            
ATOM    189  H16 GN2     2      26.250  18.380  26.590  1.00  0.00            
ATOM    190  H17 GN2     2      29.150  18.950  24.390  1.00  0.00            
ATOM    191  H18 GN2     2      29.510  21.200  23.200  1.00  0.00            
ATOM    192  H19 GN2     2      28.110  23.160  23.980  1.00  0.00            
ATOM    193  H20 GN2     2      26.260  22.840  25.420  1.00  0.00            
ATOM    194  H21 GN2     2      25.810  20.770  26.500  1.00  0.00            
ATOM    195  H22 GN2     2      28.650  15.980  25.660  1.00  0.00            
ATOM    196  H23 GN2     2      28.090  14.110  24.260  1.00  0.00            
ATOM    197  H24 GN2     2      24.460  16.100  23.090  1.00  0.00            
ATOM    198  H25 GN2     2      25.170  18.110  24.400  1.00  0.00            
ATOM    199  H26 GN2     2      29.720  19.510  26.770  1.00  0.00            
ATOM    200  H27 GN2     2      29.880  17.800  26.130  1.00  0.00            
ATOM    201  H28 GN2     2      30.520  17.100  28.410  1.00  0.00            
ATOM    202  H29 GN2     2      31.550  18.530  28.100  1.00  0.00            
TER
ENDMDL
MODEL        1
ATOM      1  C1  BCD     1      31.060  23.230  19.140  1.00  0.00            
ATOM      2  O1  BCD     1      30.940  21.970  19.750  1.00  0.00            
ATOM      3  C2  BCD     1      30.360  23.150  17.770  1.00  0.00            
ATOM      4  O2  BCD     1      28.960  22.860  18.010  1.00  0.00            
ATOM      5  C3  BCD     1      31.190  22.120  16.920  1.00  0.00            
ATOM      6  O3  BCD     1      30.700  22.030  15.610  1.00  0.00            
ATOM      7  C4  BCD     1      32.690  22.530  16.840  1.00  0.00            
ATOM      8  C5  BCD     1      33.280  22.870  18.250  1.00  0.00            
ATOM      9  O4  BCD     1      32.380  23.710  19.000  1.00  0.00            
ATOM     10  C6  BCD     1      34.750  23.360  18.220  1.00  0.00            
ATOM     11  O5  BCD     1      34.940  24.510  17.360  1.00  0.00            
ATOM     12  H1  BCD     1      30.560  24.010  19.730  1.00  0.00            
ATOM     13  H2  BCD     1      30.390  24.150  17.330  1.00  0.00            
ATOM     14  H3  BCD     1      28.420  23.250  17.320  1.00  0.00            
ATOM     15  H4  BCD     1      31.090  21.140  17.390  1.00  0.00            
ATOM     16  H5  BCD     1      31.440  22.000  14.990  1.00  0.00            
ATOM     17  H6  BCD     1      32.780  23.430  16.210  1.00  0.00            
ATOM     18  H7  BCD     1      33.470  21.920  18.780  1.00  0.00            
ATOM     19  H8  BCD     1      34.980  23.650  19.250  1.00  0.00            
ATOM     20  H9  BCD     1      35.380  22.500  17.950  1.00  0.00            
ATOM     21  H10 BCD     1      35.670  24.390  16.760  1.00  0.00            
ATOM     22  C7  BCD     1      29.570  20.340  23.370  1.00  0.00            
ATOM     23  O6  BCD     1      29.440  19.050  22.860  1.00  0.00            
ATOM     24  C8  BCD     1      28.680  21.380  22.670  1.00  0.00            
ATOM     25  O7  BCD     1      27.280  21.110  22.720  1.00  0.00            
ATOM     26  C9  BCD     1      29.100  21.740  21.190  1.00  0.00            
ATOM     27  O8  BCD     1      28.260  22.930  20.740  1.00  0.00            
ATOM     28  C10 BCD     1      30.600  21.940  21.130  1.00  0.00            
ATOM     29  C11 BCD     1      31.310  20.810  21.780  1.00  0.00            
ATOM     30  O9  BCD     1      30.860  20.860  23.150  1.00  0.00            
ATOM     31  C12 BCD     1      32.780  21.170  21.850  1.00  0.00            
ATOM     32  O10 BCD     1      33.600  20.300  22.550  1.00  0.00            
ATOM     33  H11 BCD     1      29.300  20.390  24.430  1.00  0.00            
ATOM     34  H12 BCD     1      28.990  22.320  23.160  1.00  0.00            
ATOM     35  H13 BCD     1      26.890  21.990  22.830  1.00  0.00            
ATOM     36  H14 BCD     1      28.820  20.880  20.570  1.00  0.00            
ATOM     37  H15 BCD     1      28.300  22.840  19.780  1.00  0.00            
ATOM     38  H16 BCD     1      30.810  22.880  21.650  1.00  0.00            
ATOM     39  H17 BCD     1      31.040  19.830  21.350  1.00  0.00            
ATOM     40  H18 BCD     1      33.250  21.140  20.860  1.00  0.00            
ATOM     41  H19 BCD     1      32.930  22.170  22.290  1.00  0.00            
ATOM     42  H20 BCD     1      34.500  20.620  22.470  1.00  0.00            
ATOM     43  C13 BCD     1      27.220  15.620  22.410  1.00  0.00            
ATOM     44  O11 BCD     1      28.330  14.990  21.720  1.00  0.00            
ATOM     45  C14 BCD     1      26.690  16.820  21.690  1.00  0.00            
ATOM     46  O12 BCD     1      26.140  16.430  20.320  1.00  0.00            
ATOM     47  C15 BCD     1      27.730  17.940  21.570  1.00  0.00            
ATOM     48  O13 BCD     1      27.200  19.110  21.070  1.00  0.00            
ATOM     49  C16 BCD     1      28.290  18.230  23.010  1.00  0.00            
ATOM     50  C17 BCD     1      28.630  16.950  23.810  1.00  0.00            
ATOM     51  O14 BCD     1      27.500  16.020  23.690  1.00  0.00            
ATOM     52  C18 BCD     1      29.050  17.300  25.320  1.00  0.00            
ATOM     53  O15 BCD     1      27.970  17.890  26.020  1.00  0.00            
ATOM     54  H21 BCD     1      26.450  14.850  22.530  1.00  0.00            
ATOM     55  H22 BCD     1      25.890  17.220  22.320  1.00  0.00            
ATOM     56  H23 BCD     1      25.300  16.010  20.520  1.00  0.00            
ATOM     57  H24 BCD     1      28.580  17.650  20.950  1.00  0.00            
ATOM     58  H25 BCD     1      27.230  19.740  21.790  1.00  0.00            
ATOM     59  H26 BCD     1      27.590  18.780  23.660  1.00  0.00            
ATOM     60  H27 BCD     1      29.570  16.620  23.340  1.00  0.00            
ATOM     61  H28 BCD     1      29.390  16.360  25.770  1.00  0.00            
ATOM     62  H29 BCD     1      29.870  18.000  25.150  1.00  0.00            
ATOM     63  H30 BCD     1      28.010  17.910  26.980  1.00  0.00            
ATOM     64  C19 BCD     1      29.530  11.480  19.860  1.00  0.00            
ATOM     65  O16 BCD     1      30.260  12.360  18.960  1.00  0.00            
ATOM     66  C20 BCD     1      28.050  11.750  19.810  1.00  0.00            
ATOM     67  O17 BCD     1      27.400  11.260  18.580  1.00  0.00            
ATOM     68  C21 BCD     1      27.790  13.280  20.110  1.00  0.00            
ATOM     69  O18 BCD     1      26.530  13.800  19.760  1.00  0.00            
ATOM     70  C22 BCD     1      28.270  13.630  21.530  1.00  0.00            
ATOM     71  C23 BCD     1      29.670  13.000  21.780  1.00  0.00            
ATOM     72  O19 BCD     1      29.910  11.680  21.240  1.00  0.00            
ATOM     73  C24 BCD     1      29.960  12.970  23.270  1.00  0.00            
ATOM     74  O20 BCD     1      29.190  12.080  23.990  1.00  0.00            
ATOM     75  H31 BCD     1      29.780  10.440  19.630  1.00  0.00            
ATOM     76  H32 BCD     1      27.600  11.230  20.660  1.00  0.00            
ATOM     77  H33 BCD     1      26.510  10.940  18.710  1.00  0.00            
ATOM     78  H34 BCD     1      28.580  13.810  19.560  1.00  0.00            
ATOM     79  H35 BCD     1      26.500  14.750  19.940  1.00  0.00            
ATOM     80  H36 BCD     1      27.520  13.270  22.260  1.00  0.00            
ATOM     81  H37 BCD     1      30.440  13.650  21.320  1.00  0.00            
ATOM     82  H38 BCD     1      31.010  12.650  23.280  1.00  0.00            
ATOM     83  H39 BCD     1      29.900  13.990  23.660  1.00  0.00            
ATOM     84  H40 BCD     1      29.470  11.230  23.630  1.00  0.00            
ATOM     85  C25 BCD     1      32.570  12.390  15.650  1.00  0.00            
ATOM     86  O21 BCD     1      32.710  13.830  15.880  1.00  0.00            
ATOM     87  C26 BCD     1      31.140  12.090  15.360  1.00  0.00            
ATOM     88  O22 BCD     1      30.720  12.840  14.250  1.00  0.00            
ATOM     89  C27 BCD     1      30.240  12.390  16.560  1.00  0.00            
ATOM     90  O23 BCD     1      28.950  11.770  16.330  1.00  0.00            
ATOM     91  C28 BCD     1      30.870  11.740  17.780  1.00  0.00            
ATOM     92  C29 BCD     1      32.340  12.050  17.990  1.00  0.00            
ATOM     93  O24 BCD     1      33.060  11.690  16.830  1.00  0.00            
ATOM     94  C30 BCD     1      33.020  11.460  19.200  1.00  0.00            
ATOM     95  O25 BCD     1      34.360  11.840  19.240  1.00  0.00            
ATOM     96  H41 BCD     1      33.090  12.070  14.740  1.00  0.00            
ATOM     97  H42 BCD     1      31.060  11.020  15.120  1.00  0.00            
ATOM     98  H43 BCD     1      29.840  12.540  13.990  1.00  0.00            
ATOM     99  H44 BCD     1      30.090  13.470  16.670  1.00  0.00            
ATOM    100  H45 BCD     1      28.530  11.590  17.170  1.00  0.00            
ATOM    101  H46 BCD     1      30.700  10.660  17.840  1.00  0.00            
ATOM    102  H47 BCD     1      32.390  13.150  18.050  1.00  0.00            
ATOM    103  H48 BCD     1      32.470  11.830  20.080  1.00  0.00            
ATOM    104  H49 BCD     1      32.940  10.360  19.160  1.00  0.00            
ATOM    105  H50 BCD     1      34.530  12.640  18.740  1.00  0.00            
ATOM    106  C31 BCD     1      35.360  16.540  14.400  1.00  0.00            
ATOM    107  O26 BCD     1      34.450  17.680  14.610  1.00  0.00            
ATOM    108  C32 BCD     1      34.700  15.670  13.400  1.00  0.00            
ATOM    109  O27 BCD     1      34.400  16.470  12.240  1.00  0.00            
ATOM    110  C33 BCD     1      33.430  14.960  13.880  1.00  0.00            
ATOM    111  C34 BCD     1      33.820  14.340  15.260  1.00  0.00            
ATOM    112  C35 BCD     1      34.340  15.440  16.250  1.00  0.00            
ATOM    113  O28 BCD     1      35.540  15.970  15.630  1.00  0.00            
ATOM    114  C36 BCD     1      34.600  15.020  17.730  1.00  0.00            
ATOM    115  O29 BCD     1      35.410  13.920  17.900  1.00  0.00            
ATOM    116  O30 BCD     1      32.890  14.090  12.890  1.00  0.00            
ATOM    117  H51 BCD     1      36.280  16.870  13.900  1.00  0.00            
ATOM    118  H52 BCD     1      35.380  14.840  13.160  1.00  0.00            
ATOM    119  H53 BCD     1      34.100  15.820  11.590  1.00  0.00            
ATOM    120  H54 BCD     1      32.770  15.830  13.980  1.00  0.00            
ATOM    121  H55 BCD     1      32.050  13.760  13.240  1.00  0.00            
ATOM    122  H56 BCD     1      34.590  13.570  15.160  1.00  0.00            
ATOM    123  H57 BCD     1      33.570  16.220  16.300  1.00  0.00            
ATOM    124  H58 BCD     1      35.090  15.900  18.180  1.00  0.00            
ATOM    125  H59 BCD     1      33.610  14.940  18.200  1.00  0.00            
ATOM    126  H60 BCD     1      36.250  14.150  17.500  1.00  0.00            
ATOM    127  C37 BCD     1      34.330  21.690  15.120  1.00  0.00            
ATOM    128  O31 BCD     1      33.380  21.500  16.190  1.00  0.00            
ATOM    129  C38 BCD     1      33.770  21.240  13.760  1.00  0.00            
ATOM    130  O32 BCD     1      32.560  21.970  13.420  1.00  0.00            
ATOM    131  C39 BCD     1      33.590  19.740  13.860  1.00  0.00            
ATOM    132  O33 BCD     1      33.100  19.230  12.580  1.00  0.00            
ATOM    133  C40 BCD     1      34.880  19.020  14.280  1.00  0.00            
ATOM    134  C41 BCD     1      35.460  19.640  15.560  1.00  0.00            
ATOM    135  O34 BCD     1      35.560  21.070  15.290  1.00  0.00            
ATOM    136  C42 BCD     1      36.830  19.100  15.850  1.00  0.00            
ATOM    137  O35 BCD     1      37.770  19.170  14.780  1.00  0.00            
ATOM    138  H61 BCD     1      34.540  22.760  15.030  1.00  0.00            
ATOM    139  H62 BCD     1      34.580  21.540  13.090  1.00  0.00            
ATOM    140  H63 BCD     1      32.670  22.070  12.470  1.00  0.00            
ATOM    141  H64 BCD     1      32.760  19.510  14.530  1.00  0.00            
ATOM    142  H65 BCD     1      33.140  18.270  12.650  1.00  0.00            
ATOM    143  H66 BCD     1      35.530  18.940  13.400  1.00  0.00            
ATOM    144  H67 BCD     1      34.690  19.460  16.330  1.00  0.00            
ATOM    145  H68 BCD     1      37.210  19.610  16.740  1.00  0.00            
ATOM    146  H69 BCD     1      36.750  18.060  16.180  1.00  0.00            
ATOM    147  H70 BCD     1      38.370  18.440  14.950  1.00  0.00            
ATOM    148  O1  GN2     2      23.670  14.900  21.070  1.00  0.00            
ATOM    149  C1  GN2     2      22.570  15.620  20.430  1.00  0.00            
ATOM    150  C2  GN2     2      22.670  17.110  20.700  1.00  0.00            
ATOM    151  O2  GN2     2      23.590  17.660  19.720  1.00  0.00            
ATOM    152  C3  GN2     2      23.820  19.100  19.980  1.00  0.00            
ATOM    153  C4  GN2     2      24.610  19.660  18.810  1.00  0.00            
ATOM    154  N1  GN2     2      25.900  18.870  18.530  1.00  0.00            
ATOM    155  C5  GN2     2      26.840  19.860  17.860  1.00  0.00            
ATOM    156  C6  GN2     2      28.180  19.260  17.380  1.00  0.00            
ATOM    157  N2  GN2     2      27.970  18.060  16.410  1.00  0.00            
ATOM    158  C7  GN2     2      29.220  17.160  16.020  1.00  0.00            
ATOM    159  C8  GN2     2      29.700  17.400  14.620  1.00  0.00            
ATOM    160  C9  GN2     2      30.070  16.310  13.850  1.00  0.00            
ATOM    161  C10 GN2     2      30.580  16.530  12.540  1.00  0.00            
ATOM    162  C11 GN2     2      30.630  17.790  12.010  1.00  0.00            
ATOM    163  C12 GN2     2      30.190  18.860  12.780  1.00  0.00            
ATOM    164  C13 GN2     2      29.690  18.710  14.070  1.00  0.00            
ATOM    165  C14 GN2     2      30.330  17.220  17.070  1.00  0.00            
ATOM    166  C15 GN2     2      31.250  18.350  17.140  1.00  0.00            
ATOM    167  C16 GN2     2      32.170  18.440  18.190  1.00  0.00            
ATOM    168  C17 GN2     2      32.380  17.330  18.990  1.00  0.00            
ATOM    169  Cl1 GN2     2      33.650  17.480  20.220  1.00  0.00            
ATOM    170  C18 GN2     2      31.560  16.210  18.910  1.00  0.00            
ATOM    171  C19 GN2     2      30.460  16.190  18.020  1.00  0.00            
ATOM    172  C20 GN2     2      27.000  17.060  17.070  1.00  0.00            
ATOM    173  C21 GN2     2      25.700  17.770  17.600  1.00  0.00            
ATOM    174  H1  GN2     2      23.570  15.000  22.030  1.00  0.00            
ATOM    175  H2  GN2     2      21.590  15.260  20.760  1.00  0.00            
ATOM    176  H3  GN2     2      22.560  15.630  19.330  1.00  0.00            
ATOM    177  H4  GN2     2      22.870  17.380  21.740  1.00  0.00            
ATOM    178  H5  GN2     2      21.670  17.520  20.520  1.00  0.00            
ATOM    179  H6  GN2     2      24.350  19.210  20.940  1.00  0.00            
ATOM    180  H7  GN2     2      22.850  19.610  20.130  1.00  0.00            
ATOM    181  H8  GN2     2      24.940  20.680  18.990  1.00  0.00            
ATOM    182  H9  GN2     2      23.980  19.780  17.930  1.00  0.00            
ATOM    183  H10 GN2     2      26.410  18.540  19.360  1.00  0.00            
ATOM    184  H11 GN2     2      27.060  20.670  18.570  1.00  0.00            
ATOM    185  H12 GN2     2      26.310  20.310  17.020  1.00  0.00            
ATOM    186  H13 GN2     2      28.830  18.940  18.190  1.00  0.00            
ATOM    187  H14 GN2     2      28.830  20.000  16.910  1.00  0.00            
ATOM    188  H15 GN2     2      27.500  18.410  15.570  1.00  0.00            
ATOM    189  H16 GN2     2      28.900  16.120  15.900  1.00  0.00            
ATOM    190  H17 GN2     2      30.030  15.300  14.240  1.00  0.00            
ATOM    191  H18 GN2     2      30.750  15.640  11.940  1.00  0.00            
ATOM    192  H19 GN2     2      31.060  18.020  11.040  1.00  0.00            
ATOM    193  H20 GN2     2      30.350  19.870  12.410  1.00  0.00            
ATOM    194  H21 GN2     2      29.530  19.580  14.700  1.00  0.00            
ATOM    195  H22 GN2     2      31.170  19.190  16.450  1.00  0.00            
ATOM    196  H23 GN2     2      32.830  19.290  18.340  1.00  0.00            
ATOM    197  H24 GN2     2      31.710  15.480  19.700  1.00  0.00            
ATOM    198  H25 GN2     2      29.660  15.460  18.040  1.00  0.00            
ATOM    199  H26 GN2     2      27.520  16.520  17.860  1.00  0.00            
ATOM    200  H27 GN2     2      26.670  16.350  16.300  1.00  0.00            
ATOM    201  H28 GN2     2      25.080  18.110  16.770  1.00  0.00            
ATOM    202  H29 GN2     2      25.130  17.050  18.190  1.00  0.00            
TER
ENDMDL
MODEL        1
ATOM      1  C1  BCD     1      23.540  19.790   9.870  1.00  0.00            
ATOM      2  O1  BCD     1      23.200  19.220   8.620  1.00  0.00            
ATOM      3  C2  BCD     1      23.180  21.280   9.810  1.00  0.00            
ATOM      4  O2  BCD     1      21.800  21.530   9.400  1.00  0.00            
ATOM      5  C3  BCD     1      24.110  22.050   8.810  1.00  0.00            
ATOM      6  O3  BCD     1      23.880  23.470   8.840  1.00  0.00            
ATOM      7  C4  BCD     1      25.530  21.720   9.130  1.00  0.00            
ATOM      8  C5  BCD     1      25.780  20.280   9.160  1.00  0.00            
ATOM      9  O4  BCD     1      24.880  19.730  10.080  1.00  0.00            
ATOM     10  C6  BCD     1      27.210  19.880   9.510  1.00  0.00            
ATOM     11  O5  BCD     1      27.690  20.350  10.800  1.00  0.00            
ATOM     12  H1  BCD     1      23.040  19.250  10.680  1.00  0.00            
ATOM     13  H2  BCD     1      23.300  21.610  10.840  1.00  0.00            
ATOM     14  H3  BCD     1      21.580  22.420   9.670  1.00  0.00            
ATOM     15  H4  BCD     1      23.980  21.670   7.790  1.00  0.00            
ATOM     16  H5  BCD     1      24.380  23.890   8.130  1.00  0.00            
ATOM     17  H6  BCD     1      25.810  22.060  10.140  1.00  0.00            
ATOM     18  H7  BCD     1      25.630  19.770   8.190  1.00  0.00            
ATOM     19  H8  BCD     1      27.250  18.790   9.410  1.00  0.00            
ATOM     20  H9  BCD     1      27.820  20.200   8.660  1.00  0.00            
ATOM     21  H10 BCD     1      28.650  20.380  10.820  1.00  0.00            
ATOM     22  C7  BCD     1      20.910  16.060   7.290  1.00  0.00            
ATOM     23  O6  BCD     1      21.150  16.360   5.900  1.00  0.00            
ATOM     24  C8  BCD     1      20.140  17.120   8.060  1.00  0.00            
ATOM     25  O7  BCD     1      18.950  17.380   7.400  1.00  0.00            
ATOM     26  C9  BCD     1      20.980  18.420   8.190  1.00  0.00            
ATOM     27  O8  BCD     1      20.340  19.250   9.190  1.00  0.00            
ATOM     28  C10 BCD     1      22.400  18.100   8.620  1.00  0.00            
ATOM     29  C11 BCD     1      23.050  16.980   7.820  1.00  0.00            
ATOM     30  O9  BCD     1      22.170  15.860   7.940  1.00  0.00            
ATOM     31  C12 BCD     1      24.490  16.530   8.290  1.00  0.00            
ATOM     32  O10 BCD     1      25.170  15.980   7.190  1.00  0.00            
ATOM     33  H11 BCD     1      20.250  15.190   7.300  1.00  0.00            
ATOM     34  H12 BCD     1      19.920  16.730   9.060  1.00  0.00            
ATOM     35  H13 BCD     1      18.270  17.290   8.070  1.00  0.00            
ATOM     36  H14 BCD     1      21.110  18.930   7.230  1.00  0.00            
ATOM     37  H15 BCD     1      20.670  20.150   9.170  1.00  0.00            
ATOM     38  H16 BCD     1      22.340  17.620   9.610  1.00  0.00            
ATOM     39  H17 BCD     1      23.090  17.260   6.760  1.00  0.00            
ATOM     40  H18 BCD     1      25.020  17.430   8.620  1.00  0.00            
ATOM     41  H19 BCD     1      24.380  15.780   9.080  1.00  0.00            
ATOM     42  H20 BCD     1      25.910  15.440   7.480  1.00  0.00            
ATOM     43  C13 BCD     1      22.640  14.080   2.770  1.00  0.00            
ATOM     44  O11 BCD     1      23.870  14.750   3.220  1.00  0.00            
ATOM     45  C14 BCD     1      21.660  15.110   2.340  1.00  0.00            
ATOM     46  O12 BCD     1      22.160  15.810   1.180  1.00  0.00            
ATOM     47  C15 BCD     1      21.300  16.090   3.490  1.00  0.00            
ATOM     48  O13 BCD     1      20.400  17.160   3.140  1.00  0.00            
ATOM     49  C16 BCD     1      20.970  15.380   4.870  1.00  0.00            
ATOM     50  C17 BCD     1      21.790  14.090   5.090  1.00  0.00            
ATOM     51  O14 BCD     1      22.010  13.410   3.850  1.00  0.00            
ATOM     52  C18 BCD     1      21.040  13.020   5.940  1.00  0.00            
ATOM     53  O15 BCD     1      19.700  12.660   5.580  1.00  0.00            
ATOM     54  H21 BCD     1      22.750  13.300   2.010  1.00  0.00            
ATOM     55  H22 BCD     1      20.670  14.690   2.110  1.00  0.00            
ATOM     56  H23 BCD     1      21.440  16.240   0.700  1.00  0.00            
ATOM     57  H24 BCD     1      22.190  16.680   3.760  1.00  0.00            
ATOM     58  H25 BCD     1      20.190  17.200   2.200  1.00  0.00            
ATOM     59  H26 BCD     1      19.900  15.150   4.950  1.00  0.00            
ATOM     60  H27 BCD     1      22.740  14.340   5.570  1.00  0.00            
ATOM     61  H28 BCD     1      21.690  12.130   5.920  1.00  0.00            
ATOM     62  H29 BCD     1      21.040  13.260   7.010  1.00  0.00            
ATOM     63  H30 BCD     1      19.260  12.200   6.300  1.00  0.00            
ATOM     64  C19 BCD     1      27.860  14.600   2.070  1.00  0.00            
ATOM     65  O16 BCD     1      27.980  15.970   2.400  1.00  0.00            
ATOM     66  C20 BCD     1      26.930  14.380   0.880  1.00  0.00            
ATOM     67  O17 BCD     1      27.470  15.010  -0.300  1.00  0.00            
ATOM     68  C21 BCD     1      25.490  14.810   1.300  1.00  0.00            
ATOM     69  O18 BCD     1      24.500  14.560   0.280  1.00  0.00            
ATOM     70  C22 BCD     1      24.970  14.110   2.610  1.00  0.00            
ATOM     71  C23 BCD     1      26.080  14.110   3.660  1.00  0.00            
ATOM     72  O19 BCD     1      27.330  13.800   3.070  1.00  0.00            
ATOM     73  C24 BCD     1      25.830  13.150   4.890  1.00  0.00            
ATOM     74  O20 BCD     1      25.500  11.830   4.510  1.00  0.00            
ATOM     75  H31 BCD     1      28.880  14.220   1.960  1.00  0.00            
ATOM     76  H32 BCD     1      26.850  13.300   0.700  1.00  0.00            
ATOM     77  H33 BCD     1      27.440  15.960  -0.210  1.00  0.00            
ATOM     78  H34 BCD     1      25.450  15.890   1.530  1.00  0.00            
ATOM     79  H35 BCD     1      23.810  15.080   0.690  1.00  0.00            
ATOM     80  H36 BCD     1      24.830  13.030   2.450  1.00  0.00            
ATOM     81  H37 BCD     1      26.110  15.120   4.090  1.00  0.00            
ATOM     82  H38 BCD     1      26.710  13.220   5.540  1.00  0.00            
ATOM     83  H39 BCD     1      24.950  13.540   5.410  1.00  0.00            
ATOM     84  H40 BCD     1      26.350  11.400   4.420  1.00  0.00            
ATOM     85  C25 BCD     1      30.790  19.050   1.760  1.00  0.00            
ATOM     86  O21 BCD     1      30.240  19.930   2.830  1.00  0.00            
ATOM     87  C26 BCD     1      29.760  18.760   0.690  1.00  0.00            
ATOM     88  O22 BCD     1      29.350  20.020   0.150  1.00  0.00            
ATOM     89  C27 BCD     1      28.580  17.920   1.190  1.00  0.00            
ATOM     90  O23 BCD     1      27.610  17.780   0.140  1.00  0.00            
ATOM     91  C28 BCD     1      29.120  16.640   1.800  1.00  0.00            
ATOM     92  C29 BCD     1      30.230  16.900   2.790  1.00  0.00            
ATOM     93  O24 BCD     1      31.210  17.840   2.310  1.00  0.00            
ATOM     94  C30 BCD     1      30.900  15.580   3.190  1.00  0.00            
ATOM     95  O25 BCD     1      31.780  14.980   2.210  1.00  0.00            
ATOM     96  H41 BCD     1      31.650  19.470   1.230  1.00  0.00            
ATOM     97  H42 BCD     1      30.370  18.230  -0.050  1.00  0.00            
ATOM     98  H43 BCD     1      28.990  19.820  -0.720  1.00  0.00            
ATOM     99  H44 BCD     1      28.080  18.530   1.960  1.00  0.00            
ATOM    100  H45 BCD     1      27.140  18.610   0.050  1.00  0.00            
ATOM    101  H46 BCD     1      29.540  16.080   0.950  1.00  0.00            
ATOM    102  H47 BCD     1      29.710  17.280   3.680  1.00  0.00            
ATOM    103  H48 BCD     1      31.490  15.890   4.070  1.00  0.00            
ATOM    104  H49 BCD     1      30.130  14.890   3.550  1.00  0.00            
ATOM    105  H50 BCD     1      32.670  15.200   2.490  1.00  0.00            
ATOM    106  C31 BCD     1      30.770  23.090   5.100  1.00  0.00            
ATOM    107  O26 BCD     1      29.480  22.980   5.590  1.00  0.00            
ATOM    108  C32 BCD     1      30.850  23.480   3.610  1.00  0.00            
ATOM    109  O27 BCD     1      30.110  24.710   3.530  1.00  0.00            
ATOM    110  C33 BCD     1      30.160  22.270   2.920  1.00  0.00            
ATOM    111  C34 BCD     1      30.980  21.040   3.240  1.00  0.00            
ATOM    112  C35 BCD     1      31.220  20.830   4.680  1.00  0.00            
ATOM    113  O28 BCD     1      31.620  21.990   5.350  1.00  0.00            
ATOM    114  C36 BCD     1      32.240  19.780   5.070  1.00  0.00            
ATOM    115  O29 BCD     1      33.450  20.000   4.410  1.00  0.00            
ATOM    116  O30 BCD     1      30.050  22.390   1.480  1.00  0.00            
ATOM    117  H51 BCD     1      31.170  23.960   5.630  1.00  0.00            
ATOM    118  H52 BCD     1      31.910  23.580   3.340  1.00  0.00            
ATOM    119  H53 BCD     1      30.150  24.900   2.590  1.00  0.00            
ATOM    120  H54 BCD     1      29.130  22.240   3.300  1.00  0.00            
ATOM    121  H55 BCD     1      29.630  21.610   1.100  1.00  0.00            
ATOM    122  H56 BCD     1      31.910  21.000   2.650  1.00  0.00            
ATOM    123  H57 BCD     1      30.230  20.530   5.050  1.00  0.00            
ATOM    124  H58 BCD     1      32.420  19.830   6.150  1.00  0.00            
ATOM    125  H59 BCD     1      31.810  18.790   4.900  1.00  0.00            
ATOM    126  H60 BCD     1      33.640  20.950   4.430  1.00  0.00            
ATOM    127  C37 BCD     1      26.790  23.660   8.430  1.00  0.00            
ATOM    128  O31 BCD     1      26.390  22.340   8.180  1.00  0.00            
ATOM    129  C38 BCD     1      26.620  24.540   7.170  1.00  0.00            
ATOM    130  O32 BCD     1      25.220  24.480   6.740  1.00  0.00            
ATOM    131  C39 BCD     1      27.570  24.010   6.100  1.00  0.00            
ATOM    132  O33 BCD     1      27.670  24.910   4.950  1.00  0.00            
ATOM    133  C40 BCD     1      29.000  23.770   6.570  1.00  0.00            
ATOM    134  C41 BCD     1      29.040  23.090   7.860  1.00  0.00            
ATOM    135  O34 BCD     1      28.180  23.670   8.800  1.00  0.00            
ATOM    136  C42 BCD     1      30.480  23.180   8.410  1.00  0.00            
ATOM    137  O35 BCD     1      31.040  24.560   8.390  1.00  0.00            
ATOM    138  H61 BCD     1      26.270  23.990   9.330  1.00  0.00            
ATOM    139  H62 BCD     1      26.750  25.610   7.400  1.00  0.00            
ATOM    140  H63 BCD     1      25.070  25.030   5.960  1.00  0.00            
ATOM    141  H64 BCD     1      27.130  23.070   5.730  1.00  0.00            
ATOM    142  H65 BCD     1      28.300  24.510   4.340  1.00  0.00            
ATOM    143  H66 BCD     1      29.500  24.750   6.520  1.00  0.00            
ATOM    144  H67 BCD     1      28.640  22.070   7.810  1.00  0.00            
ATOM    145  H68 BCD     1      30.340  22.740   9.410  1.00  0.00            
ATOM    146  H69 BCD     1      31.210  22.510   7.950  1.00  0.00            
ATOM    147  H70 BCD     1      31.750  24.460   9.030  1.00  0.00            
ATOM    148  O1  GN2     2      15.750  20.470   6.230  1.00  0.00            
ATOM    149  C1  GN2     2      16.770  20.140   7.230  1.00  0.00            
ATOM    150  C2  GN2     2      17.450  21.490   7.660  1.00  0.00            
ATOM    151  O2  GN2     2      18.530  21.820   6.620  1.00  0.00            
ATOM    152  C3  GN2     2      19.260  23.040   6.730  1.00  0.00            
ATOM    153  C4  GN2     2      19.950  23.230   5.400  1.00  0.00            
ATOM    154  N1  GN2     2      20.760  22.060   4.970  1.00  0.00            
ATOM    155  C5  GN2     2      21.970  21.700   5.890  1.00  0.00            
ATOM    156  C6  GN2     2      22.910  20.560   5.390  1.00  0.00            
ATOM    157  N2  GN2     2      23.430  20.900   4.060  1.00  0.00            
ATOM    158  C7  GN2     2      24.280  19.740   3.530  1.00  0.00            
ATOM    159  C8  GN2     2      24.770  19.970   2.050  1.00  0.00            
ATOM    160  C9  GN2     2      25.770  20.890   1.790  1.00  0.00            
ATOM    161  C10 GN2     2      26.290  21.090   0.480  1.00  0.00            
ATOM    162  C11 GN2     2      25.760  20.360  -0.580  1.00  0.00            
ATOM    163  C12 GN2     2      24.750  19.350  -0.360  1.00  0.00            
ATOM    164  C13 GN2     2      24.210  19.210   0.970  1.00  0.00            
ATOM    165  C14 GN2     2      25.470  19.330   4.380  1.00  0.00            
ATOM    166  C15 GN2     2      26.300  20.300   5.020  1.00  0.00            
ATOM    167  C16 GN2     2      27.520  20.030   5.630  1.00  0.00            
ATOM    168  C17 GN2     2      27.900  18.750   5.770  1.00  0.00            
ATOM    169  Cl1 GN2     2      29.200  18.370   6.860  1.00  0.00            
ATOM    170  C18 GN2     2      27.110  17.730   5.180  1.00  0.00            
ATOM    171  C19 GN2     2      25.890  17.990   4.480  1.00  0.00            
ATOM    172  C20 GN2     2      22.240  21.230   3.100  1.00  0.00            
ATOM    173  C21 GN2     2      21.310  22.340   3.600  1.00  0.00            
ATOM    174  H1  GN2     2      15.150  21.160   6.560  1.00  0.00            
ATOM    175  H2  GN2     2      17.460  19.430   6.750  1.00  0.00            
ATOM    176  H3  GN2     2      16.390  19.580   8.100  1.00  0.00            
ATOM    177  H4  GN2     2      17.890  21.420   8.660  1.00  0.00            
ATOM    178  H5  GN2     2      16.650  22.230   7.500  1.00  0.00            
ATOM    179  H6  GN2     2      19.940  23.100   7.590  1.00  0.00            
ATOM    180  H7  GN2     2      18.520  23.850   6.750  1.00  0.00            
ATOM    181  H8  GN2     2      20.600  24.100   5.480  1.00  0.00            
ATOM    182  H9  GN2     2      19.130  23.330   4.680  1.00  0.00            
ATOM    183  H10 GN2     2      20.190  21.220   4.790  1.00  0.00            
ATOM    184  H11 GN2     2      21.520  21.410   6.850  1.00  0.00            
ATOM    185  H12 GN2     2      22.610  22.540   6.160  1.00  0.00            
ATOM    186  H13 GN2     2      22.390  19.600   5.440  1.00  0.00            
ATOM    187  H14 GN2     2      23.660  20.300   6.140  1.00  0.00            
ATOM    188  H15 GN2     2      23.970  21.760   4.250  1.00  0.00            
ATOM    189  H16 GN2     2      23.650  18.840   3.540  1.00  0.00            
ATOM    190  H17 GN2     2      26.100  21.430   2.670  1.00  0.00            
ATOM    191  H18 GN2     2      27.180  21.690   0.320  1.00  0.00            
ATOM    192  H19 GN2     2      26.020  20.520  -1.620  1.00  0.00            
ATOM    193  H20 GN2     2      24.290  18.770  -1.150  1.00  0.00            
ATOM    194  H21 GN2     2      23.350  18.560   1.100  1.00  0.00            
ATOM    195  H22 GN2     2      26.110  21.350   4.850  1.00  0.00            
ATOM    196  H23 GN2     2      28.140  20.870   5.950  1.00  0.00            
ATOM    197  H24 GN2     2      27.410  16.700   5.370  1.00  0.00            
ATOM    198  H25 GN2     2      25.280  17.170   4.100  1.00  0.00            
ATOM    199  H26 GN2     2      21.810  20.240   2.960  1.00  0.00            
ATOM    200  H27 GN2     2      22.650  21.510   2.130  1.00  0.00            
ATOM    201  H28 GN2     2      21.780  23.320   3.560  1.00  0.00            
ATOM    202  H29 GN2     2      20.470  22.550   2.930  1.00  0.00            
TER
ENDMDL
MODEL        1
ATOM      1  C1  BCD     1      22.770  15.810   9.400  1.00  0.00            
ATOM      2  O1  BCD     1      22.380  15.970   8.080  1.00  0.00            
ATOM      3  C2  BCD     1      22.630  17.250   9.950  1.00  0.00            
ATOM      4  O2  BCD     1      21.290  17.710   9.650  1.00  0.00            
ATOM      5  C3  BCD     1      23.690  18.170   9.320  1.00  0.00            
ATOM      6  O3  BCD     1      23.530  19.400  10.070  1.00  0.00            
ATOM      7  C4  BCD     1      25.100  17.590   9.380  1.00  0.00            
ATOM      8  C5  BCD     1      25.080  16.140   8.890  1.00  0.00            
ATOM      9  O4  BCD     1      24.130  15.370   9.560  1.00  0.00            
ATOM     10  C6  BCD     1      26.450  15.450   9.000  1.00  0.00            
ATOM     11  O5  BCD     1      27.030  15.530  10.360  1.00  0.00            
ATOM     12  H1  BCD     1      22.060  15.220  10.000  1.00  0.00            
ATOM     13  H2  BCD     1      22.750  17.120  11.040  1.00  0.00            
ATOM     14  H3  BCD     1      21.210  18.540  10.130  1.00  0.00            
ATOM     15  H4  BCD     1      23.450  18.340   8.270  1.00  0.00            
ATOM     16  H5  BCD     1      24.260  19.950   9.760  1.00  0.00            
ATOM     17  H6  BCD     1      25.340  17.580  10.450  1.00  0.00            
ATOM     18  H7  BCD     1      24.740  16.180   7.840  1.00  0.00            
ATOM     19  H8  BCD     1      26.220  14.440   8.660  1.00  0.00            
ATOM     20  H9  BCD     1      27.200  15.870   8.320  1.00  0.00            
ATOM     21  H10 BCD     1      26.290  15.390  10.970  1.00  0.00            
ATOM     22  C7  BCD     1      20.400  13.810   5.170  1.00  0.00            
ATOM     23  O6  BCD     1      21.160  14.500   4.160  1.00  0.00            
ATOM     24  C8  BCD     1      19.500  14.730   6.020  1.00  0.00            
ATOM     25  O7  BCD     1      18.650  15.400   5.230  1.00  0.00            
ATOM     26  C9  BCD     1      20.460  15.640   6.830  1.00  0.00            
ATOM     27  O8  BCD     1      19.720  16.590   7.630  1.00  0.00            
ATOM     28  C10 BCD     1      21.550  14.940   7.700  1.00  0.00            
ATOM     29  C11 BCD     1      22.240  13.890   6.850  1.00  0.00            
ATOM     30  O9  BCD     1      21.300  13.090   6.110  1.00  0.00            
ATOM     31  C12 BCD     1      23.110  12.910   7.720  1.00  0.00            
ATOM     32  O10 BCD     1      23.500  11.700   7.010  1.00  0.00            
ATOM     33  H11 BCD     1      19.820  13.010   4.690  1.00  0.00            
ATOM     34  H12 BCD     1      19.060  14.050   6.760  1.00  0.00            
ATOM     35  H13 BCD     1      17.880  14.830   5.370  1.00  0.00            
ATOM     36  H14 BCD     1      21.090  16.240   6.160  1.00  0.00            
ATOM     37  H15 BCD     1      20.230  16.920   8.370  1.00  0.00            
ATOM     38  H16 BCD     1      21.060  14.460   8.550  1.00  0.00            
ATOM     39  H17 BCD     1      22.940  14.480   6.250  1.00  0.00            
ATOM     40  H18 BCD     1      23.980  13.460   8.110  1.00  0.00            
ATOM     41  H19 BCD     1      22.600  12.560   8.620  1.00  0.00            
ATOM     42  H20 BCD     1      22.760  11.090   7.060  1.00  0.00            
ATOM     43  C13 BCD     1      21.680  14.630   0.180  1.00  0.00            
ATOM     44  O11 BCD     1      23.050  15.020   0.410  1.00  0.00            
ATOM     45  C14 BCD     1      20.660  15.630   0.640  1.00  0.00            
ATOM     46  O12 BCD     1      20.850  16.980   0.110  1.00  0.00            
ATOM     47  C15 BCD     1      20.690  15.690   2.210  1.00  0.00            
ATOM     48  O13 BCD     1      19.690  16.570   2.800  1.00  0.00            
ATOM     49  C16 BCD     1      20.680  14.360   2.830  1.00  0.00            
ATOM     50  C17 BCD     1      21.610  13.380   2.130  1.00  0.00            
ATOM     51  O14 BCD     1      21.380  13.420   0.710  1.00  0.00            
ATOM     52  C18 BCD     1      21.390  11.980   2.690  1.00  0.00            
ATOM     53  O15 BCD     1      20.040  11.500   2.630  1.00  0.00            
ATOM     54  H21 BCD     1      21.420  14.560  -0.880  1.00  0.00            
ATOM     55  H22 BCD     1      19.650  15.250   0.430  1.00  0.00            
ATOM     56  H23 BCD     1      20.870  16.880  -0.840  1.00  0.00            
ATOM     57  H24 BCD     1      21.690  16.110   2.420  1.00  0.00            
ATOM     58  H25 BCD     1      19.710  16.410   3.750  1.00  0.00            
ATOM     59  H26 BCD     1      19.670  13.930   2.840  1.00  0.00            
ATOM     60  H27 BCD     1      22.630  13.710   2.350  1.00  0.00            
ATOM     61  H28 BCD     1      22.090  11.300   2.190  1.00  0.00            
ATOM     62  H29 BCD     1      21.650  11.950   3.760  1.00  0.00            
ATOM     63  H30 BCD     1      20.020  10.540   2.590  1.00  0.00            
ATOM     64  C19 BCD     1      26.530  15.260  -1.610  1.00  0.00            
ATOM     65  O16 BCD     1      26.920  16.270  -0.730  1.00  0.00            
ATOM     66  C20 BCD     1      25.310  15.810  -2.390  1.00  0.00            
ATOM     67  O17 BCD     1      25.580  17.070  -3.070  1.00  0.00            
ATOM     68  C21 BCD     1      24.100  15.910  -1.540  1.00  0.00            
ATOM     69  O18 BCD     1      22.850  16.330  -2.090  1.00  0.00            
ATOM     70  C22 BCD     1      23.910  14.620  -0.670  1.00  0.00            
ATOM     71  C23 BCD     1      25.200  14.160   0.030  1.00  0.00            
ATOM     72  O19 BCD     1      26.230  14.040  -0.970  1.00  0.00            
ATOM     73  C24 BCD     1      25.080  12.770   0.660  1.00  0.00            
ATOM     74  O20 BCD     1      24.810  11.700  -0.240  1.00  0.00            
ATOM     75  H31 BCD     1      27.320  15.110  -2.360  1.00  0.00            
ATOM     76  H32 BCD     1      25.050  14.990  -3.070  1.00  0.00            
ATOM     77  H33 BCD     1      25.940  17.720  -2.470  1.00  0.00            
ATOM     78  H34 BCD     1      24.370  16.680  -0.810  1.00  0.00            
ATOM     79  H35 BCD     1      22.350  15.680  -2.590  1.00  0.00            
ATOM     80  H36 BCD     1      23.450  13.780  -1.200  1.00  0.00            
ATOM     81  H37 BCD     1      25.410  14.900   0.810  1.00  0.00            
ATOM     82  H38 BCD     1      26.020  12.620   1.210  1.00  0.00            
ATOM     83  H39 BCD     1      24.280  12.750   1.420  1.00  0.00            
ATOM     84  H40 BCD     1      24.760  10.920   0.320  1.00  0.00            
ATOM     85  C25 BCD     1      30.010  18.410   0.830  1.00  0.00            
ATOM     86  O21 BCD     1      29.270  18.820   2.000  1.00  0.00            
ATOM     87  C26 BCD     1      29.400  18.900  -0.510  1.00  0.00            
ATOM     88  O22 BCD     1      29.210  20.350  -0.430  1.00  0.00            
ATOM     89  C27 BCD     1      28.040  18.220  -0.780  1.00  0.00            
ATOM     90  O23 BCD     1      27.610  18.550  -2.060  1.00  0.00            
ATOM     91  C28 BCD     1      28.200  16.730  -0.590  1.00  0.00            
ATOM     92  C29 BCD     1      28.750  16.410   0.800  1.00  0.00            
ATOM     93  O24 BCD     1      30.020  17.040   0.910  1.00  0.00            
ATOM     94  C30 BCD     1      29.030  14.890   1.000  1.00  0.00            
ATOM     95  O25 BCD     1      29.850  14.430  -0.120  1.00  0.00            
ATOM     96  H41 BCD     1      31.050  18.750   0.890  1.00  0.00            
ATOM     97  H42 BCD     1      30.130  18.540  -1.250  1.00  0.00            
ATOM     98  H43 BCD     1      28.920  20.760  -1.250  1.00  0.00            
ATOM     99  H44 BCD     1      27.250  18.620  -0.130  1.00  0.00            
ATOM    100  H45 BCD     1      27.660  19.500  -2.220  1.00  0.00            
ATOM    101  H46 BCD     1      28.860  16.300  -1.350  1.00  0.00            
ATOM    102  H47 BCD     1      28.040  16.800   1.550  1.00  0.00            
ATOM    103  H48 BCD     1      29.560  14.750   1.950  1.00  0.00            
ATOM    104  H49 BCD     1      28.090  14.320   1.040  1.00  0.00            
ATOM    105  H50 BCD     1      29.510  13.580  -0.410  1.00  0.00            
ATOM    106  C31 BCD     1      29.710  21.080   5.480  1.00  0.00            
ATOM    107  O26 BCD     1      28.910  20.110   6.050  1.00  0.00            
ATOM    108  C32 BCD     1      28.980  21.750   4.350  1.00  0.00            
ATOM    109  O27 BCD     1      27.770  22.340   4.800  1.00  0.00            
ATOM    110  C33 BCD     1      28.770  20.800   3.200  1.00  0.00            
ATOM    111  C34 BCD     1      29.900  19.800   2.870  1.00  0.00            
ATOM    112  C35 BCD     1      30.610  19.280   4.070  1.00  0.00            
ATOM    113  O28 BCD     1      30.930  20.340   4.990  1.00  0.00            
ATOM    114  C36 BCD     1      31.790  18.380   3.770  1.00  0.00            
ATOM    115  O29 BCD     1      32.670  19.100   2.900  1.00  0.00            
ATOM    116  O30 BCD     1      28.370  21.470   1.980  1.00  0.00            
ATOM    117  H51 BCD     1      30.020  21.860   6.180  1.00  0.00            
ATOM    118  H52 BCD     1      29.620  22.570   3.980  1.00  0.00            
ATOM    119  H53 BCD     1      27.440  22.730   3.990  1.00  0.00            
ATOM    120  H54 BCD     1      27.910  20.140   3.410  1.00  0.00            
ATOM    121  H55 BCD     1      28.470  20.870   1.240  1.00  0.00            
ATOM    122  H56 BCD     1      30.630  20.410   2.320  1.00  0.00            
ATOM    123  H57 BCD     1      29.840  18.680   4.570  1.00  0.00            
ATOM    124  H58 BCD     1      32.310  18.150   4.710  1.00  0.00            
ATOM    125  H59 BCD     1      31.410  17.470   3.300  1.00  0.00            
ATOM    126  H60 BCD     1      33.260  19.670   3.390  1.00  0.00            
ATOM    127  C37 BCD     1      27.010  19.120   9.540  1.00  0.00            
ATOM    128  O31 BCD     1      26.110  18.440   8.680  1.00  0.00            
ATOM    129  C38 BCD     1      26.910  20.650   9.220  1.00  0.00            
ATOM    130  O32 BCD     1      25.530  21.100   9.370  1.00  0.00            
ATOM    131  C39 BCD     1      27.460  20.830   7.770  1.00  0.00            
ATOM    132  O33 BCD     1      27.530  22.180   7.360  1.00  0.00            
ATOM    133  C40 BCD     1      28.800  20.170   7.470  1.00  0.00            
ATOM    134  C41 BCD     1      28.770  18.740   7.960  1.00  0.00            
ATOM    135  O34 BCD     1      28.300  18.650   9.370  1.00  0.00            
ATOM    136  C42 BCD     1      30.200  18.090   7.900  1.00  0.00            
ATOM    137  O35 BCD     1      31.200  18.840   8.570  1.00  0.00            
ATOM    138  H61 BCD     1      26.790  18.930  10.590  1.00  0.00            
ATOM    139  H62 BCD     1      27.600  21.100   9.940  1.00  0.00            
ATOM    140  H63 BCD     1      25.520  22.030   9.100  1.00  0.00            
ATOM    141  H64 BCD     1      26.650  20.360   7.200  1.00  0.00            
ATOM    142  H65 BCD     1      27.620  22.150   6.400  1.00  0.00            
ATOM    143  H66 BCD     1      29.620  20.740   7.930  1.00  0.00            
ATOM    144  H67 BCD     1      28.050  18.150   7.370  1.00  0.00            
ATOM    145  H68 BCD     1      30.210  17.050   8.250  1.00  0.00            
ATOM    146  H69 BCD     1      30.410  18.040   6.820  1.00  0.00            
ATOM    147  H70 BCD     1      32.070  18.920   8.160  1.00  0.00            
ATOM    148  O1  GN2     2      16.940  16.600   7.870  1.00  0.00            
ATOM    149  C1  GN2     2      16.500  17.930   7.980  1.00  0.00            
ATOM    150  C2  GN2     2      17.510  18.870   8.750  1.00  0.00            
ATOM    151  O2  GN2     2      18.170  19.660   7.760  1.00  0.00            
ATOM    152  C3  GN2     2      18.970  20.680   8.270  1.00  0.00            
ATOM    153  C4  GN2     2      19.750  21.280   7.040  1.00  0.00            
ATOM    154  N1  GN2     2      20.520  20.340   6.110  1.00  0.00            
ATOM    155  C5  GN2     2      21.540  19.530   6.810  1.00  0.00            
ATOM    156  C6  GN2     2      22.250  18.630   5.750  1.00  0.00            
ATOM    157  N2  GN2     2      22.770  19.420   4.460  1.00  0.00            
ATOM    158  C7  GN2     2      23.390  18.490   3.340  1.00  0.00            
ATOM    159  C8  GN2     2      24.050  19.160   2.200  1.00  0.00            
ATOM    160  C9  GN2     2      24.900  20.300   2.280  1.00  0.00            
ATOM    161  C10 GN2     2      25.470  20.890   1.140  1.00  0.00            
ATOM    162  C11 GN2     2      25.140  20.480  -0.080  1.00  0.00            
ATOM    163  C12 GN2     2      24.400  19.360  -0.240  1.00  0.00            
ATOM    164  C13 GN2     2      23.800  18.700   0.870  1.00  0.00            
ATOM    165  C14 GN2     2      24.520  17.560   3.870  1.00  0.00            
ATOM    166  C15 GN2     2      25.580  18.130   4.610  1.00  0.00            
ATOM    167  C16 GN2     2      26.710  17.390   4.930  1.00  0.00            
ATOM    168  C17 GN2     2      26.800  16.030   4.570  1.00  0.00            
ATOM    169  Cl1 GN2     2      28.140  15.080   5.050  1.00  0.00            
ATOM    170  C18 GN2     2      25.700  15.400   3.910  1.00  0.00            
ATOM    171  C19 GN2     2      24.630  16.230   3.490  1.00  0.00            
ATOM    172  C20 GN2     2      21.530  20.110   3.920  1.00  0.00            
ATOM    173  C21 GN2     2      21.040  21.070   4.910  1.00  0.00            
ATOM    174  H1  GN2     2      17.910  16.680   7.910  1.00  0.00            
ATOM    175  H2  GN2     2      15.540  17.930   8.510  1.00  0.00            
ATOM    176  H3  GN2     2      16.270  18.420   7.020  1.00  0.00            
ATOM    177  H4  GN2     2      18.150  18.190   9.310  1.00  0.00            
ATOM    178  H5  GN2     2      16.890  19.500   9.410  1.00  0.00            
ATOM    179  H6  GN2     2      19.620  20.150   8.990  1.00  0.00            
ATOM    180  H7  GN2     2      18.430  21.380   8.910  1.00  0.00            
ATOM    181  H8  GN2     2      20.470  22.000   7.450  1.00  0.00            
ATOM    182  H9  GN2     2      19.060  21.840   6.410  1.00  0.00            
ATOM    183  H10 GN2     2      19.970  19.570   5.690  1.00  0.00            
ATOM    184  H11 GN2     2      21.120  19.060   7.710  1.00  0.00            
ATOM    185  H12 GN2     2      22.290  20.070   7.380  1.00  0.00            
ATOM    186  H13 GN2     2      21.510  17.970   5.280  1.00  0.00            
ATOM    187  H14 GN2     2      23.190  18.260   6.150  1.00  0.00            
ATOM    188  H15 GN2     2      23.480  20.120   4.730  1.00  0.00            
ATOM    189  H16 GN2     2      22.570  17.850   3.000  1.00  0.00            
ATOM    190  H17 GN2     2      25.130  20.710   3.260  1.00  0.00            
ATOM    191  H18 GN2     2      26.050  21.810   1.180  1.00  0.00            
ATOM    192  H19 GN2     2      25.480  21.060  -0.940  1.00  0.00            
ATOM    193  H20 GN2     2      24.090  19.190  -1.270  1.00  0.00            
ATOM    194  H21 GN2     2      23.080  17.920   0.620  1.00  0.00            
ATOM    195  H22 GN2     2      25.480  19.170   4.900  1.00  0.00            
ATOM    196  H23 GN2     2      27.580  17.790   5.450  1.00  0.00            
ATOM    197  H24 GN2     2      25.770  14.330   3.750  1.00  0.00            
ATOM    198  H25 GN2     2      23.750  15.820   3.000  1.00  0.00            
ATOM    199  H26 GN2     2      20.800  19.360   3.630  1.00  0.00            
ATOM    200  H27 GN2     2      21.870  20.680   3.050  1.00  0.00            
ATOM    201  H28 GN2     2      21.820  21.810   5.110  1.00  0.00            
ATOM    202  H29 GN2     2      20.220  21.650   4.480  1.00  0.00            
TER
ENDMDL
MODEL        1
ATOM      1  C1  BCD     1      26.790  15.080  24.930  1.00  0.00            
ATOM      2  O1  BCD     1      27.330  14.610  23.700  1.00  0.00            
ATOM      3  C2  BCD     1      25.680  14.070  25.190  1.00  0.00            
ATOM      4  O2  BCD     1      26.250  12.730  25.240  1.00  0.00            
ATOM      5  C3  BCD     1      24.520  14.080  24.190  1.00  0.00            
ATOM      6  O3  BCD     1      23.340  13.210  24.540  1.00  0.00            
ATOM      7  C4  BCD     1      24.030  15.460  23.950  1.00  0.00            
ATOM      8  C5  BCD     1      25.260  16.450  23.710  1.00  0.00            
ATOM      9  O4  BCD     1      26.210  16.370  24.720  1.00  0.00            
ATOM     10  C6  BCD     1      24.850  17.930  23.570  1.00  0.00            
ATOM     11  O5  BCD     1      23.930  18.380  24.570  1.00  0.00            
ATOM     12  H1  BCD     1      27.480  15.110  25.780  1.00  0.00            
ATOM     13  H2  BCD     1      25.270  14.430  26.150  1.00  0.00            
ATOM     14  H3  BCD     1      25.560  12.110  25.510  1.00  0.00            
ATOM     15  H4  BCD     1      24.980  13.750  23.250  1.00  0.00            
ATOM     16  H5  BCD     1      22.720  13.330  23.820  1.00  0.00            
ATOM     17  H6  BCD     1      23.340  15.920  24.670  1.00  0.00            
ATOM     18  H7  BCD     1      25.720  16.140  22.770  1.00  0.00            
ATOM     19  H8  BCD     1      25.740  18.570  23.520  1.00  0.00            
ATOM     20  H9  BCD     1      24.340  18.020  22.600  1.00  0.00            
ATOM     21  H10 BCD     1      23.980  19.340  24.670  1.00  0.00            
ATOM     22  C7  BCD     1      31.200  14.110  22.310  1.00  0.00            
ATOM     23  O6  BCD     1      30.780  14.480  21.000  1.00  0.00            
ATOM     24  C8  BCD     1      30.470  12.890  22.760  1.00  0.00            
ATOM     25  O7  BCD     1      30.790  11.790  21.940  1.00  0.00            
ATOM     26  C9  BCD     1      28.980  13.170  22.870  1.00  0.00            
ATOM     27  O8  BCD     1      28.320  12.100  23.530  1.00  0.00            
ATOM     28  C10 BCD     1      28.710  14.380  23.740  1.00  0.00            
ATOM     29  C11 BCD     1      29.570  15.580  23.260  1.00  0.00            
ATOM     30  O9  BCD     1      30.940  15.130  23.270  1.00  0.00            
ATOM     31  C12 BCD     1      29.540  16.780  24.130  1.00  0.00            
ATOM     32  O10 BCD     1      29.720  16.510  25.480  1.00  0.00            
ATOM     33  H11 BCD     1      32.280  13.920  22.310  1.00  0.00            
ATOM     34  H12 BCD     1      30.800  12.720  23.790  1.00  0.00            
ATOM     35  H13 BCD     1      31.720  11.730  21.710  1.00  0.00            
ATOM     36  H14 BCD     1      28.490  13.390  21.920  1.00  0.00            
ATOM     37  H15 BCD     1      27.570  12.460  24.010  1.00  0.00            
ATOM     38  H16 BCD     1      28.990  14.210  24.790  1.00  0.00            
ATOM     39  H17 BCD     1      29.300  15.860  22.240  1.00  0.00            
ATOM     40  H18 BCD     1      30.330  17.470  23.820  1.00  0.00            
ATOM     41  H19 BCD     1      28.540  17.240  24.030  1.00  0.00            
ATOM     42  H20 BCD     1      30.320  15.760  25.560  1.00  0.00            
ATOM     43  C13 BCD     1      32.810  15.100  17.330  1.00  0.00            
ATOM     44  O11 BCD     1      31.680  14.410  16.830  1.00  0.00            
ATOM     45  C14 BCD     1      33.460  14.130  18.380  1.00  0.00            
ATOM     46  O12 BCD     1      33.790  13.040  17.580  1.00  0.00            
ATOM     47  C15 BCD     1      32.490  13.680  19.470  1.00  0.00            
ATOM     48  O13 BCD     1      33.140  12.780  20.370  1.00  0.00            
ATOM     49  C16 BCD     1      31.830  14.980  20.110  1.00  0.00            
ATOM     50  C17 BCD     1      31.270  15.920  19.100  1.00  0.00            
ATOM     51  O14 BCD     1      32.190  16.210  18.020  1.00  0.00            
ATOM     52  C18 BCD     1      30.970  17.220  19.740  1.00  0.00            
ATOM     53  O15 BCD     1      32.210  17.810  20.240  1.00  0.00            
ATOM     54  H21 BCD     1      33.410  15.440  16.480  1.00  0.00            
ATOM     55  H22 BCD     1      34.240  14.710  18.880  1.00  0.00            
ATOM     56  H23 BCD     1      32.930  12.940  17.170  1.00  0.00            
ATOM     57  H24 BCD     1      31.600  13.170  19.090  1.00  0.00            
ATOM     58  H25 BCD     1      33.850  13.200  20.860  1.00  0.00            
ATOM     59  H26 BCD     1      32.580  15.500  20.720  1.00  0.00            
ATOM     60  H27 BCD     1      30.300  15.540  18.760  1.00  0.00            
ATOM     61  H28 BCD     1      30.490  17.930  19.050  1.00  0.00            
ATOM     62  H29 BCD     1      30.250  17.120  20.560  1.00  0.00            
ATOM     63  H30 BCD     1      31.990  18.570  20.790  1.00  0.00            
ATOM     64  C19 BCD     1      29.650  13.480  13.370  1.00  0.00            
ATOM     65  O16 BCD     1      28.440  13.860  14.070  1.00  0.00            
ATOM     66  C20 BCD     1      30.350  12.330  13.990  1.00  0.00            
ATOM     67  O17 BCD     1      29.520  11.130  14.030  1.00  0.00            
ATOM     68  C21 BCD     1      30.930  12.670  15.400  1.00  0.00            
ATOM     69  O18 BCD     1      31.750  11.550  15.950  1.00  0.00            
ATOM     70  C22 BCD     1      31.660  14.050  15.420  1.00  0.00            
ATOM     71  C23 BCD     1      30.860  15.100  14.630  1.00  0.00            
ATOM     72  O19 BCD     1      30.550  14.560  13.350  1.00  0.00            
ATOM     73  C24 BCD     1      31.700  16.330  14.410  1.00  0.00            
ATOM     74  O20 BCD     1      32.950  16.040  13.730  1.00  0.00            
ATOM     75  H31 BCD     1      29.490  13.280  12.300  1.00  0.00            
ATOM     76  H32 BCD     1      31.180  12.060  13.320  1.00  0.00            
ATOM     77  H33 BCD     1      29.840  10.460  14.630  1.00  0.00            
ATOM     78  H34 BCD     1      30.000  12.710  15.980  1.00  0.00            
ATOM     79  H35 BCD     1      31.220  10.860  16.370  1.00  0.00            
ATOM     80  H36 BCD     1      32.640  13.910  14.950  1.00  0.00            
ATOM     81  H37 BCD     1      29.970  15.520  15.110  1.00  0.00            
ATOM     82  H38 BCD     1      31.120  17.100  13.880  1.00  0.00            
ATOM     83  H39 BCD     1      31.900  16.810  15.380  1.00  0.00            
ATOM     84  H40 BCD     1      33.030  16.660  13.000  1.00  0.00            
ATOM     85  C25 BCD     1      24.590  15.040  13.330  1.00  0.00            
ATOM     86  O21 BCD     1      24.390  15.020  14.730  1.00  0.00            
ATOM     87  C26 BCD     1      24.970  13.660  12.840  1.00  0.00            
ATOM     88  O22 BCD     1      23.750  12.900  12.970  1.00  0.00            
ATOM     89  C27 BCD     1      26.210  13.180  13.560  1.00  0.00            
ATOM     90  O23 BCD     1      26.610  11.820  13.140  1.00  0.00            
ATOM     91  C28 BCD     1      27.360  14.140  13.260  1.00  0.00            
ATOM     92  C29 BCD     1      27.050  15.560  13.600  1.00  0.00            
ATOM     93  O24 BCD     1      25.730  15.810  13.090  1.00  0.00            
ATOM     94  C30 BCD     1      27.950  16.670  13.160  1.00  0.00            
ATOM     95  O25 BCD     1      28.240  16.580  11.830  1.00  0.00            
ATOM     96  H41 BCD     1      23.680  15.370  12.820  1.00  0.00            
ATOM     97  H42 BCD     1      25.140  13.750  11.760  1.00  0.00            
ATOM     98  H43 BCD     1      23.450  13.030  13.870  1.00  0.00            
ATOM     99  H44 BCD     1      26.020  13.230  14.640  1.00  0.00            
ATOM    100  H45 BCD     1      27.520  11.660  13.420  1.00  0.00            
ATOM    101  H46 BCD     1      27.740  14.140  12.230  1.00  0.00            
ATOM    102  H47 BCD     1      26.970  15.520  14.690  1.00  0.00            
ATOM    103  H48 BCD     1      27.510  17.650  13.410  1.00  0.00            
ATOM    104  H49 BCD     1      28.870  16.680  13.750  1.00  0.00            
ATOM    105  H50 BCD     1      29.180  16.810  11.750  1.00  0.00            
ATOM    106  C31 BCD     1      22.060  17.120  17.570  1.00  0.00            
ATOM    107  O26 BCD     1      22.510  16.230  18.550  1.00  0.00            
ATOM    108  C32 BCD     1      21.370  16.260  16.460  1.00  0.00            
ATOM    109  O27 BCD     1      20.200  15.620  16.820  1.00  0.00            
ATOM    110  C33 BCD     1      22.340  15.300  15.780  1.00  0.00            
ATOM    111  C34 BCD     1      23.520  16.050  15.250  1.00  0.00            
ATOM    112  C35 BCD     1      24.200  16.840  16.380  1.00  0.00            
ATOM    113  O28 BCD     1      23.250  17.710  17.020  1.00  0.00            
ATOM    114  C36 BCD     1      25.280  17.790  15.810  1.00  0.00            
ATOM    115  O29 BCD     1      24.960  18.440  14.580  1.00  0.00            
ATOM    116  O30 BCD     1      21.690  14.430  14.810  1.00  0.00            
ATOM    117  H51 BCD     1      21.440  17.900  18.020  1.00  0.00            
ATOM    118  H52 BCD     1      21.140  16.930  15.620  1.00  0.00            
ATOM    119  H53 BCD     1      20.330  15.130  17.640  1.00  0.00            
ATOM    120  H54 BCD     1      22.760  14.680  16.570  1.00  0.00            
ATOM    121  H55 BCD     1      21.300  14.930  14.090  1.00  0.00            
ATOM    122  H56 BCD     1      23.200  16.720  14.450  1.00  0.00            
ATOM    123  H57 BCD     1      24.610  16.130  17.110  1.00  0.00            
ATOM    124  H58 BCD     1      25.560  18.520  16.580  1.00  0.00            
ATOM    125  H59 BCD     1      26.210  17.220  15.640  1.00  0.00            
ATOM    126  H60 BCD     1      25.620  19.140  14.480  1.00  0.00            
ATOM    127  C37 BCD     1      21.980  15.630  22.650  1.00  0.00            
ATOM    128  O31 BCD     1      23.390  15.340  22.680  1.00  0.00            
ATOM    129  C38 BCD     1      21.280  14.650  21.750  1.00  0.00            
ATOM    130  O32 BCD     1      21.470  13.340  22.380  1.00  0.00            
ATOM    131  C39 BCD     1      21.790  14.660  20.280  1.00  0.00            
ATOM    132  O33 BCD     1      21.000  13.740  19.410  1.00  0.00            
ATOM    133  C40 BCD     1      21.750  16.150  19.730  1.00  0.00            
ATOM    134  C41 BCD     1      22.340  17.150  20.720  1.00  0.00            
ATOM    135  O34 BCD     1      21.790  16.950  22.110  1.00  0.00            
ATOM    136  C42 BCD     1      22.020  18.570  20.300  1.00  0.00            
ATOM    137  O35 BCD     1      20.640  18.680  20.230  1.00  0.00            
ATOM    138  H61 BCD     1      21.590  15.580  23.670  1.00  0.00            
ATOM    139  H62 BCD     1      20.220  14.920  21.830  1.00  0.00            
ATOM    140  H63 BCD     1      20.660  12.860  22.180  1.00  0.00            
ATOM    141  H64 BCD     1      22.840  14.360  20.270  1.00  0.00            
ATOM    142  H65 BCD     1      20.140  14.170  19.350  1.00  0.00            
ATOM    143  H66 BCD     1      20.710  16.420  19.540  1.00  0.00            
ATOM    144  H67 BCD     1      23.430  17.090  20.790  1.00  0.00            
ATOM    145  H68 BCD     1      22.540  19.260  20.970  1.00  0.00            
ATOM    146  H69 BCD     1      22.460  18.850  19.340  1.00  0.00            
ATOM    147  H70 BCD     1      20.150  18.270  20.950  1.00  0.00            
ATOM    148  O1  GN2     2      28.280   4.260  23.910  1.00  0.00            
ATOM    149  C1  GN2     2      27.390   4.740  24.960  1.00  0.00            
ATOM    150  C2  GN2     2      25.950   4.880  24.390  1.00  0.00            
ATOM    151  O2  GN2     2      25.930   6.170  23.710  1.00  0.00            
ATOM    152  C3  GN2     2      24.620   6.570  23.430  1.00  0.00            
ATOM    153  C4  GN2     2      24.750   8.030  22.920  1.00  0.00            
ATOM    154  N1  GN2     2      25.430   8.400  21.600  1.00  0.00            
ATOM    155  C5  GN2     2      26.130   9.660  21.630  1.00  0.00            
ATOM    156  C6  GN2     2      26.630  10.090  20.260  1.00  0.00            
ATOM    157  N2  GN2     2      25.350  10.390  19.420  1.00  0.00            
ATOM    158  C7  GN2     2      25.710  11.120  18.130  1.00  0.00            
ATOM    159  C8  GN2     2      24.520  11.210  17.230  1.00  0.00            
ATOM    160  C9  GN2     2      23.400  12.050  17.530  1.00  0.00            
ATOM    161  C10 GN2     2      22.260  11.820  16.830  1.00  0.00            
ATOM    162  C11 GN2     2      22.200  11.000  15.720  1.00  0.00            
ATOM    163  C12 GN2     2      23.290  10.260  15.340  1.00  0.00            
ATOM    164  C13 GN2     2      24.480  10.380  16.110  1.00  0.00            
ATOM    165  C14 GN2     2      26.420  12.430  18.340  1.00  0.00            
ATOM    166  C15 GN2     2      26.000  13.320  19.350  1.00  0.00            
ATOM    167  C16 GN2     2      26.380  14.650  19.300  1.00  0.00            
ATOM    168  C17 GN2     2      27.370  15.070  18.360  1.00  0.00            
ATOM    169  Cl1 GN2     2      27.690  16.830  18.290  1.00  0.00            
ATOM    170  C18 GN2     2      27.820  14.160  17.380  1.00  0.00            
ATOM    171  C19 GN2     2      27.320  12.850  17.410  1.00  0.00            
ATOM    172  C20 GN2     2      24.660   9.050  19.170  1.00  0.00            
ATOM    173  C21 GN2     2      24.330   8.410  20.490  1.00  0.00            
ATOM    174  H1  GN2     2      29.190   4.170  24.250  1.00  0.00            
ATOM    175  H2  GN2     2      27.720   5.670  25.430  1.00  0.00            
ATOM    176  H3  GN2     2      27.450   4.020  25.790  1.00  0.00            
ATOM    177  H4  GN2     2      25.350   4.910  25.300  1.00  0.00            
ATOM    178  H5  GN2     2      25.590   4.110  23.700  1.00  0.00            
ATOM    179  H6  GN2     2      23.920   6.490  24.270  1.00  0.00            
ATOM    180  H7  GN2     2      24.300   5.830  22.700  1.00  0.00            
ATOM    181  H8  GN2     2      25.360   8.570  23.640  1.00  0.00            
ATOM    182  H9  GN2     2      23.740   8.430  22.910  1.00  0.00            
ATOM    183  H10 GN2     2      26.110   7.670  21.340  1.00  0.00            
ATOM    184  H11 GN2     2      26.960   9.570  22.330  1.00  0.00            
ATOM    185  H12 GN2     2      25.440  10.420  22.000  1.00  0.00            
ATOM    186  H13 GN2     2      27.180   9.270  19.790  1.00  0.00            
ATOM    187  H14 GN2     2      27.260  10.970  20.340  1.00  0.00            
ATOM    188  H15 GN2     2      24.740  10.980  20.000  1.00  0.00            
ATOM    189  H16 GN2     2      26.460  10.480  17.650  1.00  0.00            
ATOM    190  H17 GN2     2      23.390  12.850  18.260  1.00  0.00            
ATOM    191  H18 GN2     2      21.410  12.430  17.110  1.00  0.00            
ATOM    192  H19 GN2     2      21.290  10.930  15.140  1.00  0.00            
ATOM    193  H20 GN2     2      23.230   9.610  14.470  1.00  0.00            
ATOM    194  H21 GN2     2      25.330   9.720  15.950  1.00  0.00            
ATOM    195  H22 GN2     2      25.210  13.090  20.050  1.00  0.00            
ATOM    196  H23 GN2     2      25.980  15.330  20.050  1.00  0.00            
ATOM    197  H24 GN2     2      28.440  14.530  16.570  1.00  0.00            
ATOM    198  H25 GN2     2      27.660  12.260  16.570  1.00  0.00            
ATOM    199  H26 GN2     2      25.420   8.410  18.730  1.00  0.00            
ATOM    200  H27 GN2     2      23.750   9.250  18.600  1.00  0.00            
ATOM    201  H28 GN2     2      23.540   9.090  20.820  1.00  0.00            
ATOM    202  H29 GN2     2      23.950   7.410  20.250  1.00  0.00            
TER
ENDMDL
MODEL        1
ATOM      1  C1  BCD     1      33.220  22.520  16.480  1.00  0.00            
ATOM      2  O1  BCD     1      33.610  21.590  17.500  1.00  0.00            
ATOM      3  C2  BCD     1      32.040  21.930  15.720  1.00  0.00            
ATOM      4  O2  BCD     1      30.960  21.770  16.600  1.00  0.00            
ATOM      5  C3  BCD     1      32.450  20.690  14.940  1.00  0.00            
ATOM      6  O3  BCD     1      31.300  20.290  14.130  1.00  0.00            
ATOM      7  C4  BCD     1      33.740  21.000  14.100  1.00  0.00            
ATOM      8  C5  BCD     1      34.860  21.670  14.940  1.00  0.00            
ATOM      9  O4  BCD     1      34.320  22.800  15.590  1.00  0.00            
ATOM     10  C6  BCD     1      36.050  22.150  14.170  1.00  0.00            
ATOM     11  O5  BCD     1      35.750  23.200  13.210  1.00  0.00            
ATOM     12  H1  BCD     1      32.950  23.470  16.950  1.00  0.00            
ATOM     13  H2  BCD     1      31.690  22.600  14.920  1.00  0.00            
ATOM     14  H3  BCD     1      30.290  21.410  16.020  1.00  0.00            
ATOM     15  H4  BCD     1      32.670  19.880  15.640  1.00  0.00            
ATOM     16  H5  BCD     1      31.150  20.990  13.490  1.00  0.00            
ATOM     17  H6  BCD     1      33.490  21.670  13.270  1.00  0.00            
ATOM     18  H7  BCD     1      35.260  21.000  15.710  1.00  0.00            
ATOM     19  H8  BCD     1      36.730  22.590  14.910  1.00  0.00            
ATOM     20  H9  BCD     1      36.630  21.320  13.740  1.00  0.00            
ATOM     21  H10 BCD     1      35.860  24.110  13.510  1.00  0.00            
ATOM     22  C7  BCD     1      34.040  21.410  21.520  1.00  0.00            
ATOM     23  O6  BCD     1      33.650  20.040  21.430  1.00  0.00            
ATOM     24  C8  BCD     1      33.050  22.420  21.040  1.00  0.00            
ATOM     25  O7  BCD     1      31.840  22.510  21.750  1.00  0.00            
ATOM     26  C9  BCD     1      32.690  22.110  19.580  1.00  0.00            
ATOM     27  O8  BCD     1      31.670  23.020  19.060  1.00  0.00            
ATOM     28  C10 BCD     1      33.930  22.130  18.760  1.00  0.00            
ATOM     29  C11 BCD     1      35.120  21.380  19.330  1.00  0.00            
ATOM     30  O9  BCD     1      35.180  21.640  20.760  1.00  0.00            
ATOM     31  C12 BCD     1      36.390  21.840  18.660  1.00  0.00            
ATOM     32  O10 BCD     1      37.340  20.860  18.370  1.00  0.00            
ATOM     33  H11 BCD     1      34.340  21.660  22.550  1.00  0.00            
ATOM     34  H12 BCD     1      33.600  23.370  21.090  1.00  0.00            
ATOM     35  H13 BCD     1      31.970  22.800  22.660  1.00  0.00            
ATOM     36  H14 BCD     1      32.330  21.070  19.490  1.00  0.00            
ATOM     37  H15 BCD     1      31.450  22.700  18.170  1.00  0.00            
ATOM     38  H16 BCD     1      34.200  23.180  18.560  1.00  0.00            
ATOM     39  H17 BCD     1      35.020  20.290  19.210  1.00  0.00            
ATOM     40  H18 BCD     1      36.060  22.300  17.710  1.00  0.00            
ATOM     41  H19 BCD     1      36.760  22.670  19.270  1.00  0.00            
ATOM     42  H20 BCD     1      37.710  21.080  17.510  1.00  0.00            
ATOM     43  C13 BCD     1      31.600  17.010  23.470  1.00  0.00            
ATOM     44  O11 BCD     1      32.120  16.090  22.480  1.00  0.00            
ATOM     45  C14 BCD     1      30.710  18.150  22.870  1.00  0.00            
ATOM     46  O12 BCD     1      29.630  17.440  22.260  1.00  0.00            
ATOM     47  C15 BCD     1      31.530  18.950  21.810  1.00  0.00            
ATOM     48  O13 BCD     1      30.670  19.950  21.240  1.00  0.00            
ATOM     49  C16 BCD     1      32.820  19.540  22.490  1.00  0.00            
ATOM     50  C17 BCD     1      33.540  18.330  23.200  1.00  0.00            
ATOM     51  O14 BCD     1      32.680  17.630  24.120  1.00  0.00            
ATOM     52  C18 BCD     1      34.760  18.750  23.930  1.00  0.00            
ATOM     53  O15 BCD     1      34.470  19.490  25.090  1.00  0.00            
ATOM     54  H21 BCD     1      30.980  16.470  24.190  1.00  0.00            
ATOM     55  H22 BCD     1      30.390  18.850  23.640  1.00  0.00            
ATOM     56  H23 BCD     1      29.710  16.550  22.600  1.00  0.00            
ATOM     57  H24 BCD     1      31.820  18.260  21.010  1.00  0.00            
ATOM     58  H25 BCD     1      31.060  20.800  21.460  1.00  0.00            
ATOM     59  H26 BCD     1      32.700  20.290  23.280  1.00  0.00            
ATOM     60  H27 BCD     1      33.810  17.740  22.310  1.00  0.00            
ATOM     61  H28 BCD     1      35.320  17.840  24.160  1.00  0.00            
ATOM     62  H29 BCD     1      35.360  19.330  23.210  1.00  0.00            
ATOM     63  H30 BCD     1      35.290  19.560  25.590  1.00  0.00            
ATOM     64  C19 BCD     1      32.820  12.110  21.760  1.00  0.00            
ATOM     65  O16 BCD     1      32.910  12.540  20.380  1.00  0.00            
ATOM     66  C20 BCD     1      31.410  12.470  22.280  1.00  0.00            
ATOM     67  O17 BCD     1      30.350  11.790  21.670  1.00  0.00            
ATOM     68  C21 BCD     1      31.170  13.970  22.160  1.00  0.00            
ATOM     69  O18 BCD     1      29.860  14.460  22.500  1.00  0.00            
ATOM     70  C22 BCD     1      32.220  14.740  22.910  1.00  0.00            
ATOM     71  C23 BCD     1      33.670  14.260  22.590  1.00  0.00            
ATOM     72  O19 BCD     1      33.660  12.800  22.650  1.00  0.00            
ATOM     73  C24 BCD     1      34.710  14.770  23.560  1.00  0.00            
ATOM     74  O20 BCD     1      34.430  14.530  24.920  1.00  0.00            
ATOM     75  H31 BCD     1      33.030  11.040  21.840  1.00  0.00            
ATOM     76  H32 BCD     1      31.320  12.230  23.340  1.00  0.00            
ATOM     77  H33 BCD     1      30.550  11.680  20.730  1.00  0.00            
ATOM     78  H34 BCD     1      31.300  14.270  21.110  1.00  0.00            
ATOM     79  H35 BCD     1      29.210  14.160  21.860  1.00  0.00            
ATOM     80  H36 BCD     1      31.990  14.680  23.980  1.00  0.00            
ATOM     81  H37 BCD     1      33.900  14.640  21.580  1.00  0.00            
ATOM     82  H38 BCD     1      35.720  14.390  23.350  1.00  0.00            
ATOM     83  H39 BCD     1      34.880  15.840  23.360  1.00  0.00            
ATOM     84  H40 BCD     1      35.210  14.720  25.430  1.00  0.00            
ATOM     85  C25 BCD     1      34.510  11.520  16.780  1.00  0.00            
ATOM     86  O21 BCD     1      34.470  12.850  16.340  1.00  0.00            
ATOM     87  C26 BCD     1      33.120  10.890  17.040  1.00  0.00            
ATOM     88  O22 BCD     1      32.250  11.100  15.870  1.00  0.00            
ATOM     89  C27 BCD     1      32.510  11.620  18.200  1.00  0.00            
ATOM     90  O23 BCD     1      31.220  11.080  18.600  1.00  0.00            
ATOM     91  C28 BCD     1      33.490  11.620  19.350  1.00  0.00            
ATOM     92  C29 BCD     1      34.840  12.180  19.060  1.00  0.00            
ATOM     93  O24 BCD     1      35.320  11.410  17.970  1.00  0.00            
ATOM     94  C30 BCD     1      35.820  12.020  20.110  1.00  0.00            
ATOM     95  O25 BCD     1      37.100  12.590  19.730  1.00  0.00            
ATOM     96  H41 BCD     1      34.940  10.920  15.970  1.00  0.00            
ATOM     97  H42 BCD     1      33.290   9.820  17.220  1.00  0.00            
ATOM     98  H43 BCD     1      31.360  10.780  16.060  1.00  0.00            
ATOM     99  H44 BCD     1      32.460  12.660  17.860  1.00  0.00            
ATOM    100  H45 BCD     1      31.250  10.180  18.240  1.00  0.00            
ATOM    101  H46 BCD     1      33.640  10.590  19.680  1.00  0.00            
ATOM    102  H47 BCD     1      34.820  13.240  18.750  1.00  0.00            
ATOM    103  H48 BCD     1      35.360  12.580  20.930  1.00  0.00            
ATOM    104  H49 BCD     1      35.760  10.960  20.360  1.00  0.00            
ATOM    105  H50 BCD     1      37.260  12.590  18.780  1.00  0.00            
ATOM    106  C31 BCD     1      36.260  14.740  13.170  1.00  0.00            
ATOM    107  O26 BCD     1      35.280  15.690  13.080  1.00  0.00            
ATOM    108  C32 BCD     1      35.630  13.350  12.850  1.00  0.00            
ATOM    109  O27 BCD     1      35.050  13.320  11.500  1.00  0.00            
ATOM    110  C33 BCD     1      34.660  12.900  13.940  1.00  0.00            
ATOM    111  C34 BCD     1      35.370  13.100  15.300  1.00  0.00            
ATOM    112  C35 BCD     1      35.970  14.460  15.550  1.00  0.00            
ATOM    113  O28 BCD     1      36.850  14.780  14.460  1.00  0.00            
ATOM    114  C36 BCD     1      36.780  14.650  16.770  1.00  0.00            
ATOM    115  O29 BCD     1      37.820  13.670  16.990  1.00  0.00            
ATOM    116  O30 BCD     1      34.000  11.530  13.710  1.00  0.00            
ATOM    117  H51 BCD     1      37.100  15.040  12.530  1.00  0.00            
ATOM    118  H52 BCD     1      36.460  12.630  12.780  1.00  0.00            
ATOM    119  H53 BCD     1      35.720  13.480  10.820  1.00  0.00            
ATOM    120  H54 BCD     1      33.880  13.680  14.030  1.00  0.00            
ATOM    121  H55 BCD     1      33.290  11.450  14.350  1.00  0.00            
ATOM    122  H56 BCD     1      36.270  12.480  15.300  1.00  0.00            
ATOM    123  H57 BCD     1      35.150  15.190  15.500  1.00  0.00            
ATOM    124  H58 BCD     1      37.240  15.650  16.670  1.00  0.00            
ATOM    125  H59 BCD     1      36.140  14.710  17.660  1.00  0.00            
ATOM    126  H60 BCD     1      38.630  14.120  16.730  1.00  0.00            
ATOM    127  C37 BCD     1      34.630  19.600  12.210  1.00  0.00            
ATOM    128  O31 BCD     1      34.230  19.740  13.590  1.00  0.00            
ATOM    129  C38 BCD     1      33.820  18.540  11.420  1.00  0.00            
ATOM    130  O32 BCD     1      32.430  18.830  11.400  1.00  0.00            
ATOM    131  C39 BCD     1      33.960  17.130  11.980  1.00  0.00            
ATOM    132  O33 BCD     1      33.350  16.170  10.960  1.00  0.00            
ATOM    133  C40 BCD     1      35.410  16.720  12.110  1.00  0.00            
ATOM    134  C41 BCD     1      36.360  17.850  12.720  1.00  0.00            
ATOM    135  O34 BCD     1      35.980  19.170  12.180  1.00  0.00            
ATOM    136  C42 BCD     1      37.830  17.690  12.430  1.00  0.00            
ATOM    137  O35 BCD     1      38.080  17.340  11.090  1.00  0.00            
ATOM    138  H61 BCD     1      34.520  20.620  11.830  1.00  0.00            
ATOM    139  H62 BCD     1      34.180  18.510  10.380  1.00  0.00            
ATOM    140  H63 BCD     1      32.160  19.030  12.310  1.00  0.00            
ATOM    141  H64 BCD     1      33.460  17.020  12.950  1.00  0.00            
ATOM    142  H65 BCD     1      33.740  15.300  11.090  1.00  0.00            
ATOM    143  H66 BCD     1      35.850  16.360  11.170  1.00  0.00            
ATOM    144  H67 BCD     1      36.290  17.850  13.810  1.00  0.00            
ATOM    145  H68 BCD     1      38.470  18.540  12.720  1.00  0.00            
ATOM    146  H69 BCD     1      38.210  16.800  12.950  1.00  0.00            
ATOM    147  H70 BCD     1      38.600  18.000  10.610  1.00  0.00            
ATOM    148  O1  GN2     2      27.040  16.620  23.440  1.00  0.00            
ATOM    149  C1  GN2     2      25.770  17.220  23.690  1.00  0.00            
ATOM    150  C2  GN2     2      25.700  18.750  23.240  1.00  0.00            
ATOM    151  O2  GN2     2      26.310  18.890  21.930  1.00  0.00            
ATOM    152  C3  GN2     2      26.700  20.200  21.550  1.00  0.00            
ATOM    153  C4  GN2     2      27.130  19.970  20.050  1.00  0.00            
ATOM    154  N1  GN2     2      28.300  19.080  19.710  1.00  0.00            
ATOM    155  C5  GN2     2      28.900  19.600  18.360  1.00  0.00            
ATOM    156  C6  GN2     2      29.930  18.630  17.680  1.00  0.00            
ATOM    157  N2  GN2     2      29.630  17.120  17.690  1.00  0.00            
ATOM    158  C7  GN2     2      30.790  16.220  17.260  1.00  0.00            
ATOM    159  C8  GN2     2      30.800  15.730  15.810  1.00  0.00            
ATOM    160  C9  GN2     2      31.050  14.410  15.450  1.00  0.00            
ATOM    161  C10 GN2     2      31.020  13.930  14.110  1.00  0.00            
ATOM    162  C11 GN2     2      30.930  14.910  13.130  1.00  0.00            
ATOM    163  C12 GN2     2      30.640  16.250  13.450  1.00  0.00            
ATOM    164  C13 GN2     2      30.630  16.620  14.790  1.00  0.00            
ATOM    165  C14 GN2     2      32.220  16.690  17.590  1.00  0.00            
ATOM    166  C15 GN2     2      33.110  17.380  16.740  1.00  0.00            
ATOM    167  C16 GN2     2      34.410  17.810  17.180  1.00  0.00            
ATOM    168  C17 GN2     2      34.880  17.360  18.390  1.00  0.00            
ATOM    169  Cl1 GN2     2      36.500  17.720  18.850  1.00  0.00            
ATOM    170  C18 GN2     2      33.940  16.840  19.240  1.00  0.00            
ATOM    171  C19 GN2     2      32.650  16.520  18.880  1.00  0.00            
ATOM    172  C20 GN2     2      29.100  16.730  19.040  1.00  0.00            
ATOM    173  C21 GN2     2      27.930  17.610  19.390  1.00  0.00            
ATOM    174  H1  GN2     2      27.580  17.110  22.800  1.00  0.00            
ATOM    175  H2  GN2     2      25.520  17.060  24.750  1.00  0.00            
ATOM    176  H3  GN2     2      24.960  16.730  23.150  1.00  0.00            
ATOM    177  H4  GN2     2      26.260  19.350  23.960  1.00  0.00            
ATOM    178  H5  GN2     2      24.660  19.080  23.190  1.00  0.00            
ATOM    179  H6  GN2     2      27.590  20.590  22.070  1.00  0.00            
ATOM    180  H7  GN2     2      25.860  20.910  21.570  1.00  0.00            
ATOM    181  H8  GN2     2      27.320  20.930  19.580  1.00  0.00            
ATOM    182  H9  GN2     2      26.270  19.460  19.600  1.00  0.00            
ATOM    183  H10 GN2     2      29.030  19.090  20.440  1.00  0.00            
ATOM    184  H11 GN2     2      29.380  20.560  18.530  1.00  0.00            
ATOM    185  H12 GN2     2      28.060  19.860  17.710  1.00  0.00            
ATOM    186  H13 GN2     2      30.850  18.710  18.260  1.00  0.00            
ATOM    187  H14 GN2     2      30.200  18.900  16.660  1.00  0.00            
ATOM    188  H15 GN2     2      28.860  16.890  17.050  1.00  0.00            
ATOM    189  H16 GN2     2      30.650  15.270  17.790  1.00  0.00            
ATOM    190  H17 GN2     2      31.240  13.780  16.310  1.00  0.00            
ATOM    191  H18 GN2     2      31.150  12.870  13.940  1.00  0.00            
ATOM    192  H19 GN2     2      30.980  14.630  12.080  1.00  0.00            
ATOM    193  H20 GN2     2      30.420  17.000  12.690  1.00  0.00            
ATOM    194  H21 GN2     2      30.470  17.660  15.040  1.00  0.00            
ATOM    195  H22 GN2     2      32.760  17.610  15.740  1.00  0.00            
ATOM    196  H23 GN2     2      35.020  18.470  16.570  1.00  0.00            
ATOM    197  H24 GN2     2      34.270  16.570  20.230  1.00  0.00            
ATOM    198  H25 GN2     2      32.120  16.010  19.690  1.00  0.00            
ATOM    199  H26 GN2     2      29.900  16.840  19.780  1.00  0.00            
ATOM    200  H27 GN2     2      28.820  15.680  18.990  1.00  0.00            
ATOM    201  H28 GN2     2      27.180  17.570  18.590  1.00  0.00            
ATOM    202  H29 GN2     2      27.490  17.150  20.280  1.00  0.00            
TER
ENDMDL
MODEL        1
ATOM      1  C1  BCD     1      27.010  20.040  31.690  1.00  0.00            
ATOM      2  O1  BCD     1      26.440  20.640  30.510  1.00  0.00            
ATOM      3  C2  BCD     1      28.450  20.570  31.850  1.00  0.00            
ATOM      4  O2  BCD     1      28.490  21.990  31.790  1.00  0.00            
ATOM      5  C3  BCD     1      29.390  20.000  30.720  1.00  0.00            
ATOM      6  O3  BCD     1      30.800  20.260  30.910  1.00  0.00            
ATOM      7  C4  BCD     1      29.290  18.480  30.510  1.00  0.00            
ATOM      8  C5  BCD     1      27.770  18.080  30.470  1.00  0.00            
ATOM      9  O4  BCD     1      26.960  18.630  31.580  1.00  0.00            
ATOM     10  C6  BCD     1      27.550  16.640  30.430  1.00  0.00            
ATOM     11  O5  BCD     1      27.880  15.910  31.550  1.00  0.00            
ATOM     12  H1  BCD     1      26.450  20.350  32.580  1.00  0.00            
ATOM     13  H2  BCD     1      28.810  20.220  32.820  1.00  0.00            
ATOM     14  H3  BCD     1      29.240  22.330  32.280  1.00  0.00            
ATOM     15  H4  BCD     1      29.030  20.470  29.800  1.00  0.00            
ATOM     16  H5  BCD     1      31.340  20.260  30.110  1.00  0.00            
ATOM     17  H6  BCD     1      29.760  17.980  31.370  1.00  0.00            
ATOM     18  H7  BCD     1      27.410  18.610  29.580  1.00  0.00            
ATOM     19  H8  BCD     1      26.460  16.540  30.300  1.00  0.00            
ATOM     20  H9  BCD     1      28.070  16.290  29.520  1.00  0.00            
ATOM     21  H10 BCD     1      27.840  14.990  31.310  1.00  0.00            
ATOM     22  C7  BCD     1      24.180  23.740  28.760  1.00  0.00            
ATOM     23  O6  BCD     1      23.830  22.970  27.620  1.00  0.00            
ATOM     24  C8  BCD     1      25.660  23.870  28.950  1.00  0.00            
ATOM     25  O7  BCD     1      26.180  24.470  27.790  1.00  0.00            
ATOM     26  C9  BCD     1      26.390  22.510  29.210  1.00  0.00            
ATOM     27  O8  BCD     1      27.780  22.680  29.360  1.00  0.00            
ATOM     28  C10 BCD     1      25.840  21.890  30.490  1.00  0.00            
ATOM     29  C11 BCD     1      24.360  21.740  30.310  1.00  0.00            
ATOM     30  O9  BCD     1      23.750  23.020  30.000  1.00  0.00            
ATOM     31  C12 BCD     1      23.640  21.170  31.470  1.00  0.00            
ATOM     32  O10 BCD     1      23.810  21.960  32.640  1.00  0.00            
ATOM     33  H11 BCD     1      23.660  24.690  28.620  1.00  0.00            
ATOM     34  H12 BCD     1      25.910  24.570  29.760  1.00  0.00            
ATOM     35  H13 BCD     1      25.470  24.890  27.290  1.00  0.00            
ATOM     36  H14 BCD     1      26.090  21.840  28.400  1.00  0.00            
ATOM     37  H15 BCD     1      27.920  22.920  30.280  1.00  0.00            
ATOM     38  H16 BCD     1      26.090  22.620  31.260  1.00  0.00            
ATOM     39  H17 BCD     1      24.230  21.110  29.420  1.00  0.00            
ATOM     40  H18 BCD     1      22.580  20.930  31.310  1.00  0.00            
ATOM     41  H19 BCD     1      24.210  20.250  31.680  1.00  0.00            
ATOM     42  H20 BCD     1      23.130  21.610  33.220  1.00  0.00            
ATOM     43  C13 BCD     1      21.730  22.950  24.150  1.00  0.00            
ATOM     44  O11 BCD     1      22.740  22.110  23.710  1.00  0.00            
ATOM     45  C14 BCD     1      22.320  24.320  24.520  1.00  0.00            
ATOM     46  O12 BCD     1      22.790  25.080  23.410  1.00  0.00            
ATOM     47  C15 BCD     1      23.380  24.090  25.570  1.00  0.00            
ATOM     48  O13 BCD     1      24.020  25.320  25.910  1.00  0.00            
ATOM     49  C16 BCD     1      22.740  23.410  26.770  1.00  0.00            
ATOM     50  C17 BCD     1      21.930  22.100  26.480  1.00  0.00            
ATOM     51  O14 BCD     1      21.140  22.390  25.330  1.00  0.00            
ATOM     52  C18 BCD     1      21.010  21.680  27.650  1.00  0.00            
ATOM     53  O15 BCD     1      20.020  22.590  28.090  1.00  0.00            
ATOM     54  H21 BCD     1      20.890  23.190  23.500  1.00  0.00            
ATOM     55  H22 BCD     1      21.510  24.900  24.980  1.00  0.00            
ATOM     56  H23 BCD     1      23.150  25.920  23.730  1.00  0.00            
ATOM     57  H24 BCD     1      24.130  23.440  25.110  1.00  0.00            
ATOM     58  H25 BCD     1      23.400  25.960  26.270  1.00  0.00            
ATOM     59  H26 BCD     1      22.100  24.120  27.300  1.00  0.00            
ATOM     60  H27 BCD     1      22.630  21.310  26.190  1.00  0.00            
ATOM     61  H28 BCD     1      20.570  20.690  27.470  1.00  0.00            
ATOM     62  H29 BCD     1      21.740  21.390  28.420  1.00  0.00            
ATOM     63  H30 BCD     1      19.610  22.860  27.260  1.00  0.00            
ATOM     64  C19 BCD     1      23.720  19.330  20.810  1.00  0.00            
ATOM     65  O16 BCD     1      25.090  19.270  21.290  1.00  0.00            
ATOM     66  C20 BCD     1      23.530  20.830  20.330  1.00  0.00            
ATOM     67  O17 BCD     1      24.470  21.270  19.410  1.00  0.00            
ATOM     68  C21 BCD     1      23.460  21.790  21.560  1.00  0.00            
ATOM     69  O18 BCD     1      23.330  23.140  21.110  1.00  0.00            
ATOM     70  C22 BCD     1      22.440  21.350  22.590  1.00  0.00            
ATOM     71  C23 BCD     1      22.530  19.870  22.920  1.00  0.00            
ATOM     72  O19 BCD     1      22.630  19.100  21.690  1.00  0.00            
ATOM     73  C24 BCD     1      21.350  19.420  23.730  1.00  0.00            
ATOM     74  O20 BCD     1      20.070  19.720  23.180  1.00  0.00            
ATOM     75  H31 BCD     1      23.650  18.700  19.910  1.00  0.00            
ATOM     76  H32 BCD     1      22.500  20.960  19.980  1.00  0.00            
ATOM     77  H33 BCD     1      24.250  22.100  18.970  1.00  0.00            
ATOM     78  H34 BCD     1      24.440  21.550  22.010  1.00  0.00            
ATOM     79  H35 BCD     1      23.230  23.690  21.890  1.00  0.00            
ATOM     80  H36 BCD     1      21.430  21.600  22.230  1.00  0.00            
ATOM     81  H37 BCD     1      23.440  19.710  23.520  1.00  0.00            
ATOM     82  H38 BCD     1      21.480  18.330  23.840  1.00  0.00            
ATOM     83  H39 BCD     1      21.410  19.890  24.720  1.00  0.00            
ATOM     84  H40 BCD     1      19.440  19.370  23.820  1.00  0.00            
ATOM     85  C25 BCD     1      28.590  17.300  20.400  1.00  0.00            
ATOM     86  O21 BCD     1      28.830  17.350  21.790  1.00  0.00            
ATOM     87  C26 BCD     1      28.550  18.710  19.890  1.00  0.00            
ATOM     88  O22 BCD     1      29.840  19.320  20.210  1.00  0.00            
ATOM     89  C27 BCD     1      27.400  19.470  20.540  1.00  0.00            
ATOM     90  O23 BCD     1      27.230  20.740  19.970  1.00  0.00            
ATOM     91  C28 BCD     1      26.110  18.650  20.440  1.00  0.00            
ATOM     92  C29 BCD     1      26.270  17.200  20.840  1.00  0.00            
ATOM     93  O24 BCD     1      27.350  16.650  20.070  1.00  0.00            
ATOM     94  C30 BCD     1      24.990  16.370  20.630  1.00  0.00            
ATOM     95  O25 BCD     1      24.310  16.540  19.380  1.00  0.00            
ATOM     96  H41 BCD     1      29.360  16.700  19.900  1.00  0.00            
ATOM     97  H42 BCD     1      28.340  18.730  18.810  1.00  0.00            
ATOM     98  H43 BCD     1      29.860  20.160  19.740  1.00  0.00            
ATOM     99  H44 BCD     1      27.810  19.640  21.550  1.00  0.00            
ATOM    100  H45 BCD     1      26.310  20.970  19.800  1.00  0.00            
ATOM    101  H46 BCD     1      25.780  18.700  19.400  1.00  0.00            
ATOM    102  H47 BCD     1      26.450  17.210  21.920  1.00  0.00            
ATOM    103  H48 BCD     1      25.210  15.350  20.980  1.00  0.00            
ATOM    104  H49 BCD     1      24.270  16.770  21.360  1.00  0.00            
ATOM    105  H50 BCD     1      23.810  15.750  19.170  1.00  0.00            
ATOM    106  C31 BCD     1      31.350  15.560  24.460  1.00  0.00            
ATOM    107  O26 BCD     1      30.900  16.550  25.440  1.00  0.00            
ATOM    108  C32 BCD     1      32.040  16.270  23.350  1.00  0.00            
ATOM    109  O27 BCD     1      33.140  17.000  23.840  1.00  0.00            
ATOM    110  C33 BCD     1      31.030  17.190  22.640  1.00  0.00            
ATOM    111  C34 BCD     1      29.740  16.360  22.190  1.00  0.00            
ATOM    112  C35 BCD     1      29.140  15.570  23.370  1.00  0.00            
ATOM    113  O28 BCD     1      30.200  14.850  23.980  1.00  0.00            
ATOM    114  C36 BCD     1      28.140  14.560  22.830  1.00  0.00            
ATOM    115  O29 BCD     1      28.620  13.640  21.900  1.00  0.00            
ATOM    116  O30 BCD     1      31.570  17.760  21.370  1.00  0.00            
ATOM    117  H51 BCD     1      31.960  14.780  24.940  1.00  0.00            
ATOM    118  H52 BCD     1      32.420  15.520  22.640  1.00  0.00            
ATOM    119  H53 BCD     1      33.430  17.510  23.070  1.00  0.00            
ATOM    120  H54 BCD     1      30.850  17.980  23.370  1.00  0.00            
ATOM    121  H55 BCD     1      30.860  18.230  20.930  1.00  0.00            
ATOM    122  H56 BCD     1      29.910  15.610  21.410  1.00  0.00            
ATOM    123  H57 BCD     1      28.740  16.330  24.070  1.00  0.00            
ATOM    124  H58 BCD     1      27.580  14.040  23.620  1.00  0.00            
ATOM    125  H59 BCD     1      27.350  15.180  22.400  1.00  0.00            
ATOM    126  H60 BCD     1      27.850  13.170  21.600  1.00  0.00            
ATOM    127  C37 BCD     1      31.170  17.630  29.380  1.00  0.00            
ATOM    128  O31 BCD     1      29.890  18.150  29.220  1.00  0.00            
ATOM    129  C38 BCD     1      32.130  18.370  28.400  1.00  0.00            
ATOM    130  O32 BCD     1      32.100  19.790  28.470  1.00  0.00            
ATOM    131  C39 BCD     1      31.670  18.060  27.000  1.00  0.00            
ATOM    132  O33 BCD     1      32.670  18.600  26.120  1.00  0.00            
ATOM    133  C40 BCD     1      31.430  16.590  26.740  1.00  0.00            
ATOM    134  C41 BCD     1      30.480  15.870  27.800  1.00  0.00            
ATOM    135  O34 BCD     1      30.940  16.200  29.140  1.00  0.00            
ATOM    136  C42 BCD     1      30.450  14.340  27.650  1.00  0.00            
ATOM    137  O35 BCD     1      29.340  13.700  28.440  1.00  0.00            
ATOM    138  H61 BCD     1      31.550  17.660  30.410  1.00  0.00            
ATOM    139  H62 BCD     1      33.160  18.010  28.470  1.00  0.00            
ATOM    140  H63 BCD     1      32.650  20.000  27.710  1.00  0.00            
ATOM    141  H64 BCD     1      30.730  18.600  26.820  1.00  0.00            
ATOM    142  H65 BCD     1      32.760  17.970  25.410  1.00  0.00            
ATOM    143  H66 BCD     1      32.380  16.050  26.800  1.00  0.00            
ATOM    144  H67 BCD     1      29.450  16.210  27.640  1.00  0.00            
ATOM    145  H68 BCD     1      30.300  14.130  26.590  1.00  0.00            
ATOM    146  H69 BCD     1      31.380  13.860  27.980  1.00  0.00            
ATOM    147  H70 BCD     1      29.480  12.750  28.530  1.00  0.00            
ATOM    148  O1  GN2     2      33.470  22.540  33.260  1.00  0.00            
ATOM    149  C1  GN2     2      33.930  22.050  32.000  1.00  0.00            
ATOM    150  C2  GN2     2      34.210  23.180  31.010  1.00  0.00            
ATOM    151  O2  GN2     2      32.910  23.650  30.660  1.00  0.00            
ATOM    152  C3  GN2     2      32.960  24.850  29.860  1.00  0.00            
ATOM    153  C4  GN2     2      31.580  25.160  29.350  1.00  0.00            
ATOM    154  N1  GN2     2      31.060  24.340  28.130  1.00  0.00            
ATOM    155  C5  GN2     2      29.710  24.850  27.770  1.00  0.00            
ATOM    156  C6  GN2     2      29.060  24.080  26.550  1.00  0.00            
ATOM    157  N2  GN2     2      29.030  22.520  26.780  1.00  0.00            
ATOM    158  C7  GN2     2      28.480  21.840  25.490  1.00  0.00            
ATOM    159  C8  GN2     2      29.460  21.830  24.310  1.00  0.00            
ATOM    160  C9  GN2     2      30.520  20.910  24.300  1.00  0.00            
ATOM    161  C10 GN2     2      31.520  20.890  23.330  1.00  0.00            
ATOM    162  C11 GN2     2      31.410  21.850  22.290  1.00  0.00            
ATOM    163  C12 GN2     2      30.370  22.840  22.310  1.00  0.00            
ATOM    164  C13 GN2     2      29.440  22.870  23.340  1.00  0.00            
ATOM    165  C14 GN2     2      27.920  20.410  25.570  1.00  0.00            
ATOM    166  C15 GN2     2      28.140  19.540  26.700  1.00  0.00            
ATOM    167  C16 GN2     2      27.530  18.270  26.740  1.00  0.00            
ATOM    168  C17 GN2     2      26.780  17.750  25.730  1.00  0.00            
ATOM    169  Cl1 GN2     2      26.190  16.100  25.840  1.00  0.00            
ATOM    170  C18 GN2     2      26.570  18.560  24.530  1.00  0.00            
ATOM    171  C19 GN2     2      27.170  19.870  24.470  1.00  0.00            
ATOM    172  C20 GN2     2      30.410  22.100  27.180  1.00  0.00            
ATOM    173  C21 GN2     2      30.980  22.860  28.410  1.00  0.00            
ATOM    174  H1  GN2     2      33.140  21.810  33.820  1.00  0.00            
ATOM    175  H2  GN2     2      33.160  21.430  31.520  1.00  0.00            
ATOM    176  H3  GN2     2      34.780  21.350  32.010  1.00  0.00            
ATOM    177  H4  GN2     2      34.650  22.780  30.080  1.00  0.00            
ATOM    178  H5  GN2     2      34.860  23.970  31.400  1.00  0.00            
ATOM    179  H6  GN2     2      33.750  24.700  29.120  1.00  0.00            
ATOM    180  H7  GN2     2      33.280  25.650  30.540  1.00  0.00            
ATOM    181  H8  GN2     2      31.480  26.220  29.120  1.00  0.00            
ATOM    182  H9  GN2     2      30.930  24.970  30.210  1.00  0.00            
ATOM    183  H10 GN2     2      31.650  24.490  27.300  1.00  0.00            
ATOM    184  H11 GN2     2      29.730  25.930  27.680  1.00  0.00            
ATOM    185  H12 GN2     2      29.040  24.570  28.590  1.00  0.00            
ATOM    186  H13 GN2     2      29.730  24.250  25.710  1.00  0.00            
ATOM    187  H14 GN2     2      28.030  24.330  26.310  1.00  0.00            
ATOM    188  H15 GN2     2      28.390  22.410  27.580  1.00  0.00            
ATOM    189  H16 GN2     2      27.640  22.420  25.100  1.00  0.00            
ATOM    190  H17 GN2     2      30.600  20.170  25.090  1.00  0.00            
ATOM    191  H18 GN2     2      32.200  20.060  23.160  1.00  0.00            
ATOM    192  H19 GN2     2      32.140  21.800  21.490  1.00  0.00            
ATOM    193  H20 GN2     2      30.250  23.620  21.560  1.00  0.00            
ATOM    194  H21 GN2     2      28.690  23.650  23.380  1.00  0.00            
ATOM    195  H22 GN2     2      28.830  19.780  27.500  1.00  0.00            
ATOM    196  H23 GN2     2      27.590  17.590  27.590  1.00  0.00            
ATOM    197  H24 GN2     2      25.950  18.190  23.720  1.00  0.00            
ATOM    198  H25 GN2     2      26.930  20.550  23.650  1.00  0.00            
ATOM    199  H26 GN2     2      30.990  22.210  26.260  1.00  0.00            
ATOM    200  H27 GN2     2      30.400  21.040  27.450  1.00  0.00            
ATOM    201  H28 GN2     2      30.370  22.660  29.290  1.00  0.00            
ATOM    202  H29 GN2     2      32.000  22.580  28.680  1.00  0.00            
TER
ENDMDL
MODEL        1
ATOM      1  C1  BCD     1      26.130  23.200  31.210  1.00  0.00            
ATOM      2  O1  BCD     1      25.860  23.730  29.940  1.00  0.00            
ATOM      3  C2  BCD     1      27.480  23.650  31.680  1.00  0.00            
ATOM      4  O2  BCD     1      27.450  24.990  32.110  1.00  0.00            
ATOM      5  C3  BCD     1      28.560  23.190  30.740  1.00  0.00            
ATOM      6  O3  BCD     1      29.870  23.660  31.260  1.00  0.00            
ATOM      7  C4  BCD     1      28.500  21.710  30.720  1.00  0.00            
ATOM      8  C5  BCD     1      27.120  21.160  30.320  1.00  0.00            
ATOM      9  O4  BCD     1      26.150  21.790  31.120  1.00  0.00            
ATOM     10  C6  BCD     1      26.960  19.610  30.530  1.00  0.00            
ATOM     11  O5  BCD     1      27.330  19.270  31.880  1.00  0.00            
ATOM     12  H1  BCD     1      25.300  23.480  31.880  1.00  0.00            
ATOM     13  H2  BCD     1      27.620  23.030  32.580  1.00  0.00            
ATOM     14  H3  BCD     1      28.280  25.190  32.550  1.00  0.00            
ATOM     15  H4  BCD     1      28.420  23.640  29.760  1.00  0.00            
ATOM     16  H5  BCD     1      30.610  23.190  30.880  1.00  0.00            
ATOM     17  H6  BCD     1      28.760  21.250  31.680  1.00  0.00            
ATOM     18  H7  BCD     1      26.900  21.370  29.260  1.00  0.00            
ATOM     19  H8  BCD     1      25.900  19.380  30.360  1.00  0.00            
ATOM     20  H9  BCD     1      27.440  19.030  29.730  1.00  0.00            
ATOM     21  H10 BCD     1      26.840  19.870  32.450  1.00  0.00            
ATOM     22  C7  BCD     1      24.050  26.700  28.040  1.00  0.00            
ATOM     23  O6  BCD     1      24.030  25.980  26.790  1.00  0.00            
ATOM     24  C8  BCD     1      25.450  26.970  28.520  1.00  0.00            
ATOM     25  O7  BCD     1      26.150  27.740  27.600  1.00  0.00            
ATOM     26  C9  BCD     1      26.160  25.710  28.940  1.00  0.00            
ATOM     27  O8  BCD     1      27.470  25.920  29.340  1.00  0.00            
ATOM     28  C10 BCD     1      25.230  25.010  29.920  1.00  0.00            
ATOM     29  C11 BCD     1      23.780  24.760  29.380  1.00  0.00            
ATOM     30  O9  BCD     1      23.310  26.070  29.050  1.00  0.00            
ATOM     31  C12 BCD     1      22.870  24.130  30.380  1.00  0.00            
ATOM     32  O10 BCD     1      22.740  24.900  31.580  1.00  0.00            
ATOM     33  H11 BCD     1      23.560  27.640  27.760  1.00  0.00            
ATOM     34  H12 BCD     1      25.420  27.550  29.460  1.00  0.00            
ATOM     35  H13 BCD     1      25.540  27.870  26.870  1.00  0.00            
ATOM     36  H14 BCD     1      26.180  25.120  28.010  1.00  0.00            
ATOM     37  H15 BCD     1      27.510  25.980  30.290  1.00  0.00            
ATOM     38  H16 BCD     1      25.210  25.580  30.860  1.00  0.00            
ATOM     39  H17 BCD     1      23.830  24.170  28.460  1.00  0.00            
ATOM     40  H18 BCD     1      21.840  24.100  29.980  1.00  0.00            
ATOM     41  H19 BCD     1      23.160  23.100  30.610  1.00  0.00            
ATOM     42  H20 BCD     1      22.190  24.350  32.150  1.00  0.00            
ATOM     43  C13 BCD     1      22.350  26.300  22.980  1.00  0.00            
ATOM     44  O11 BCD     1      23.540  25.680  22.430  1.00  0.00            
ATOM     45  C14 BCD     1      22.810  27.620  23.660  1.00  0.00            
ATOM     46  O12 BCD     1      23.440  28.540  22.810  1.00  0.00            
ATOM     47  C15 BCD     1      23.770  27.370  24.850  1.00  0.00            
ATOM     48  O13 BCD     1      24.300  28.570  25.490  1.00  0.00            
ATOM     49  C16 BCD     1      23.080  26.360  25.810  1.00  0.00            
ATOM     50  C17 BCD     1      22.550  25.140  25.070  1.00  0.00            
ATOM     51  O14 BCD     1      21.700  25.540  23.990  1.00  0.00            
ATOM     52  C18 BCD     1      21.820  24.140  25.890  1.00  0.00            
ATOM     53  O15 BCD     1      20.760  24.870  26.480  1.00  0.00            
ATOM     54  H21 BCD     1      21.690  26.480  22.120  1.00  0.00            
ATOM     55  H22 BCD     1      21.910  28.060  24.100  1.00  0.00            
ATOM     56  H23 BCD     1      23.500  29.380  23.260  1.00  0.00            
ATOM     57  H24 BCD     1      24.600  26.760  24.470  1.00  0.00            
ATOM     58  H25 BCD     1      23.690  29.160  25.930  1.00  0.00            
ATOM     59  H26 BCD     1      22.280  26.950  26.260  1.00  0.00            
ATOM     60  H27 BCD     1      23.380  24.560  24.640  1.00  0.00            
ATOM     61  H28 BCD     1      21.410  23.430  25.170  1.00  0.00            
ATOM     62  H29 BCD     1      22.470  23.650  26.630  1.00  0.00            
ATOM     63  H30 BCD     1      20.130  25.100  25.800  1.00  0.00            
ATOM     64  C19 BCD     1      25.310  23.350  19.490  1.00  0.00            
ATOM     65  O16 BCD     1      26.330  23.150  20.460  1.00  0.00            
ATOM     66  C20 BCD     1      25.120  24.800  19.250  1.00  0.00            
ATOM     67  O17 BCD     1      26.340  25.200  18.620  1.00  0.00            
ATOM     68  C21 BCD     1      24.750  25.600  20.450  1.00  0.00            
ATOM     69  O18 BCD     1      24.710  26.990  20.160  1.00  0.00            
ATOM     70  C22 BCD     1      23.480  25.120  21.140  1.00  0.00            
ATOM     71  C23 BCD     1      23.560  23.580  21.290  1.00  0.00            
ATOM     72  O19 BCD     1      24.040  22.910  20.070  1.00  0.00            
ATOM     73  C24 BCD     1      22.320  22.990  21.860  1.00  0.00            
ATOM     74  O20 BCD     1      21.220  23.360  21.020  1.00  0.00            
ATOM     75  H31 BCD     1      25.460  22.780  18.570  1.00  0.00            
ATOM     76  H32 BCD     1      24.230  24.840  18.620  1.00  0.00            
ATOM     77  H33 BCD     1      26.130  25.810  17.900  1.00  0.00            
ATOM     78  H34 BCD     1      25.530  25.380  21.200  1.00  0.00            
ATOM     79  H35 BCD     1      24.030  27.430  20.680  1.00  0.00            
ATOM     80  H36 BCD     1      22.590  25.410  20.560  1.00  0.00            
ATOM     81  H37 BCD     1      24.410  23.330  21.940  1.00  0.00            
ATOM     82  H38 BCD     1      22.530  21.910  21.790  1.00  0.00            
ATOM     83  H39 BCD     1      22.090  23.170  22.920  1.00  0.00            
ATOM     84  H40 BCD     1      20.470  23.430  21.620  1.00  0.00            
ATOM     85  C25 BCD     1      29.940  21.040  20.320  1.00  0.00            
ATOM     86  O21 BCD     1      29.860  20.970  21.730  1.00  0.00            
ATOM     87  C26 BCD     1      29.960  22.530  20.020  1.00  0.00            
ATOM     88  O22 BCD     1      31.080  23.120  20.720  1.00  0.00            
ATOM     89  C27 BCD     1      28.720  23.270  20.450  1.00  0.00            
ATOM     90  O23 BCD     1      28.730  24.620  20.040  1.00  0.00            
ATOM     91  C28 BCD     1      27.490  22.550  19.880  1.00  0.00            
ATOM     92  C29 BCD     1      27.560  21.080  20.290  1.00  0.00            
ATOM     93  O24 BCD     1      28.760  20.480  19.810  1.00  0.00            
ATOM     94  C30 BCD     1      26.400  20.270  19.690  1.00  0.00            
ATOM     95  O25 BCD     1      26.170  20.380  18.260  1.00  0.00            
ATOM     96  H41 BCD     1      30.760  20.510  19.840  1.00  0.00            
ATOM     97  H42 BCD     1      30.040  22.670  18.930  1.00  0.00            
ATOM     98  H43 BCD     1      31.170  24.010  20.380  1.00  0.00            
ATOM     99  H44 BCD     1      28.700  23.240  21.550  1.00  0.00            
ATOM    100  H45 BCD     1      28.000  24.850  19.470  1.00  0.00            
ATOM    101  H46 BCD     1      27.600  22.640  18.790  1.00  0.00            
ATOM    102  H47 BCD     1      27.520  21.030  21.390  1.00  0.00            
ATOM    103  H48 BCD     1      26.580  19.210  19.890  1.00  0.00            
ATOM    104  H49 BCD     1      25.520  20.540  20.280  1.00  0.00            
ATOM    105  H50 BCD     1      25.230  20.280  18.070  1.00  0.00            
ATOM    106  C31 BCD     1      31.800  19.190  24.910  1.00  0.00            
ATOM    107  O26 BCD     1      31.130  20.040  25.770  1.00  0.00            
ATOM    108  C32 BCD     1      32.690  19.880  23.950  1.00  0.00            
ATOM    109  O27 BCD     1      33.820  20.460  24.680  1.00  0.00            
ATOM    110  C33 BCD     1      31.860  20.880  23.130  1.00  0.00            
ATOM    111  C34 BCD     1      30.770  20.080  22.390  1.00  0.00            
ATOM    112  C35 BCD     1      29.930  19.270  23.400  1.00  0.00            
ATOM    113  O28 BCD     1      30.770  18.470  24.170  1.00  0.00            
ATOM    114  C36 BCD     1      28.780  18.440  22.850  1.00  0.00            
ATOM    115  O29 BCD     1      29.360  17.570  21.810  1.00  0.00            
ATOM    116  O30 BCD     1      32.780  21.480  22.180  1.00  0.00            
ATOM    117  H51 BCD     1      32.370  18.490  25.530  1.00  0.00            
ATOM    118  H52 BCD     1      33.100  19.140  23.250  1.00  0.00            
ATOM    119  H53 BCD     1      34.460  20.750  24.020  1.00  0.00            
ATOM    120  H54 BCD     1      31.370  21.540  23.860  1.00  0.00            
ATOM    121  H55 BCD     1      32.220  22.140  21.770  1.00  0.00            
ATOM    122  H56 BCD     1      31.160  19.390  21.630  1.00  0.00            
ATOM    123  H57 BCD     1      29.460  20.090  23.980  1.00  0.00            
ATOM    124  H58 BCD     1      28.350  17.780  23.610  1.00  0.00            
ATOM    125  H59 BCD     1      28.050  19.120  22.400  1.00  0.00            
ATOM    126  H60 BCD     1      30.080  17.100  22.250  1.00  0.00            
ATOM    127  C37 BCD     1      30.490  20.410  29.900  1.00  0.00            
ATOM    128  O31 BCD     1      29.440  21.340  29.660  1.00  0.00            
ATOM    129  C38 BCD     1      31.760  20.960  29.310  1.00  0.00            
ATOM    130  O32 BCD     1      32.010  22.250  29.960  1.00  0.00            
ATOM    131  C39 BCD     1      31.590  21.220  27.820  1.00  0.00            
ATOM    132  O33 BCD     1      32.750  21.780  27.320  1.00  0.00            
ATOM    133  C40 BCD     1      31.260  19.850  27.170  1.00  0.00            
ATOM    134  C41 BCD     1      29.870  19.410  27.740  1.00  0.00            
ATOM    135  O34 BCD     1      30.080  19.200  29.170  1.00  0.00            
ATOM    136  C42 BCD     1      29.390  18.050  27.350  1.00  0.00            
ATOM    137  O35 BCD     1      28.040  17.930  27.640  1.00  0.00            
ATOM    138  H61 BCD     1      30.560  20.160  30.970  1.00  0.00            
ATOM    139  H62 BCD     1      32.580  20.250  29.500  1.00  0.00            
ATOM    140  H63 BCD     1      32.560  22.710  29.310  1.00  0.00            
ATOM    141  H64 BCD     1      30.710  21.850  27.620  1.00  0.00            
ATOM    142  H65 BCD     1      32.950  21.410  26.450  1.00  0.00            
ATOM    143  H66 BCD     1      32.060  19.130  27.400  1.00  0.00            
ATOM    144  H67 BCD     1      29.090  20.170  27.620  1.00  0.00            
ATOM    145  H68 BCD     1      29.490  17.900  26.270  1.00  0.00            
ATOM    146  H69 BCD     1      29.880  17.160  27.770  1.00  0.00            
ATOM    147  H70 BCD     1      27.980  18.030  28.600  1.00  0.00            
ATOM    148  O1  GN2     2      33.110  24.380  33.680  1.00  0.00            
ATOM    149  C1  GN2     2      34.240  24.890  32.830  1.00  0.00            
ATOM    150  C2  GN2     2      34.050  26.420  32.550  1.00  0.00            
ATOM    151  O2  GN2     2      32.810  26.660  31.970  1.00  0.00            
ATOM    152  C3  GN2     2      32.830  28.010  31.520  1.00  0.00            
ATOM    153  C4  GN2     2      31.470  28.350  30.810  1.00  0.00            
ATOM    154  N1  GN2     2      31.160  27.740  29.440  1.00  0.00            
ATOM    155  C5  GN2     2      30.050  28.480  28.730  1.00  0.00            
ATOM    156  C6  GN2     2      29.690  27.810  27.310  1.00  0.00            
ATOM    157  N2  GN2     2      29.410  26.380  27.330  1.00  0.00            
ATOM    158  C7  GN2     2      29.340  25.910  25.840  1.00  0.00            
ATOM    159  C8  GN2     2      30.690  25.680  25.200  1.00  0.00            
ATOM    160  C9  GN2     2      31.230  24.360  25.180  1.00  0.00            
ATOM    161  C10 GN2     2      32.410  24.060  24.460  1.00  0.00            
ATOM    162  C11 GN2     2      33.090  25.090  23.830  1.00  0.00            
ATOM    163  C12 GN2     2      32.520  26.330  23.710  1.00  0.00            
ATOM    164  C13 GN2     2      31.300  26.580  24.380  1.00  0.00            
ATOM    165  C14 GN2     2      28.290  24.820  25.530  1.00  0.00            
ATOM    166  C15 GN2     2      28.260  23.580  26.180  1.00  0.00            
ATOM    167  C16 GN2     2      27.230  22.650  25.850  1.00  0.00            
ATOM    168  C17 GN2     2      26.170  22.950  24.900  1.00  0.00            
ATOM    169  Cl1 GN2     2      24.950  21.790  24.460  1.00  0.00            
ATOM    170  C18 GN2     2      26.250  24.210  24.280  1.00  0.00            
ATOM    171  C19 GN2     2      27.340  25.080  24.510  1.00  0.00            
ATOM    172  C20 GN2     2      30.420  25.660  28.130  1.00  0.00            
ATOM    173  C21 GN2     2      30.740  26.320  29.520  1.00  0.00            
ATOM    174  H1  GN2     2      32.620  25.120  34.090  1.00  0.00            
ATOM    175  H2  GN2     2      34.230  24.400  31.850  1.00  0.00            
ATOM    176  H3  GN2     2      35.240  24.840  33.280  1.00  0.00            
ATOM    177  H4  GN2     2      34.860  26.690  31.870  1.00  0.00            
ATOM    178  H5  GN2     2      34.180  26.970  33.490  1.00  0.00            
ATOM    179  H6  GN2     2      33.670  28.100  30.820  1.00  0.00            
ATOM    180  H7  GN2     2      32.920  28.650  32.410  1.00  0.00            
ATOM    181  H8  GN2     2      31.320  29.430  30.810  1.00  0.00            
ATOM    182  H9  GN2     2      30.690  27.980  31.480  1.00  0.00            
ATOM    183  H10 GN2     2      31.940  27.860  28.770  1.00  0.00            
ATOM    184  H11 GN2     2      30.420  29.490  28.530  1.00  0.00            
ATOM    185  H12 GN2     2      29.210  28.490  29.420  1.00  0.00            
ATOM    186  H13 GN2     2      30.630  27.890  26.770  1.00  0.00            
ATOM    187  H14 GN2     2      28.860  28.330  26.820  1.00  0.00            
ATOM    188  H15 GN2     2      28.510  26.220  27.800  1.00  0.00            
ATOM    189  H16 GN2     2      28.940  26.800  25.350  1.00  0.00            
ATOM    190  H17 GN2     2      30.740  23.590  25.770  1.00  0.00            
ATOM    191  H18 GN2     2      32.780  23.040  24.420  1.00  0.00            
ATOM    192  H19 GN2     2      34.040  24.840  23.380  1.00  0.00            
ATOM    193  H20 GN2     2      32.970  27.050  23.030  1.00  0.00            
ATOM    194  H21 GN2     2      30.800  27.540  24.250  1.00  0.00            
ATOM    195  H22 GN2     2      29.000  23.400  26.950  1.00  0.00            
ATOM    196  H23 GN2     2      27.260  21.700  26.370  1.00  0.00            
ATOM    197  H24 GN2     2      25.510  24.510  23.540  1.00  0.00            
ATOM    198  H25 GN2     2      27.380  26.010  23.950  1.00  0.00            
ATOM    199  H26 GN2     2      31.320  25.550  27.520  1.00  0.00            
ATOM    200  H27 GN2     2      30.040  24.660  28.340  1.00  0.00            
ATOM    201  H28 GN2     2      29.810  26.200  30.080  1.00  0.00            
ATOM    202  H29 GN2     2      31.460  25.670  30.030  1.00  0.00            
TER
ENDMDL
MODEL        1
ATOM      1  C1  BCD     1      24.120  23.870  31.250  1.00  0.00            
ATOM      2  O1  BCD     1      24.330  24.510  30.000  1.00  0.00            
ATOM      3  C2  BCD     1      25.350  23.960  32.150  1.00  0.00            
ATOM      4  O2  BCD     1      25.730  25.320  32.370  1.00  0.00            
ATOM      5  C3  BCD     1      26.540  23.330  31.560  1.00  0.00            
ATOM      6  O3  BCD     1      27.690  23.410  32.410  1.00  0.00            
ATOM      7  C4  BCD     1      26.180  21.870  31.230  1.00  0.00            
ATOM      8  C5  BCD     1      24.730  21.490  30.760  1.00  0.00            
ATOM      9  O4  BCD     1      23.720  22.500  31.090  1.00  0.00            
ATOM     10  C6  BCD     1      24.230  20.070  31.120  1.00  0.00            
ATOM     11  O5  BCD     1      24.140  19.930  32.540  1.00  0.00            
ATOM     12  H1  BCD     1      23.350  24.390  31.820  1.00  0.00            
ATOM     13  H2  BCD     1      25.130  23.470  33.110  1.00  0.00            
ATOM     14  H3  BCD     1      26.400  25.420  33.050  1.00  0.00            
ATOM     15  H4  BCD     1      26.820  23.760  30.590  1.00  0.00            
ATOM     16  H5  BCD     1      28.460  23.200  31.880  1.00  0.00            
ATOM     17  H6  BCD     1      26.360  21.280  32.130  1.00  0.00            
ATOM     18  H7  BCD     1      24.920  21.470  29.680  1.00  0.00            
ATOM     19  H8  BCD     1      23.270  19.930  30.610  1.00  0.00            
ATOM     20  H9  BCD     1      24.970  19.330  30.770  1.00  0.00            
ATOM     21  H10 BCD     1      23.210  20.020  32.760  1.00  0.00            
ATOM     22  C7  BCD     1      23.580  28.260  28.280  1.00  0.00            
ATOM     23  O6  BCD     1      23.630  27.630  26.930  1.00  0.00            
ATOM     24  C8  BCD     1      24.930  28.100  29.020  1.00  0.00            
ATOM     25  O7  BCD     1      25.970  28.760  28.340  1.00  0.00            
ATOM     26  C9  BCD     1      25.280  26.620  29.190  1.00  0.00            
ATOM     27  O8  BCD     1      26.460  26.470  30.010  1.00  0.00            
ATOM     28  C10 BCD     1      24.070  25.930  29.920  1.00  0.00            
ATOM     29  C11 BCD     1      22.760  26.170  29.170  1.00  0.00            
ATOM     30  O9  BCD     1      22.570  27.550  29.020  1.00  0.00            
ATOM     31  C12 BCD     1      21.550  25.580  29.760  1.00  0.00            
ATOM     32  O10 BCD     1      21.340  26.070  31.100  1.00  0.00            
ATOM     33  H11 BCD     1      23.270  29.290  28.120  1.00  0.00            
ATOM     34  H12 BCD     1      24.790  28.510  30.030  1.00  0.00            
ATOM     35  H13 BCD     1      25.610  29.160  27.540  1.00  0.00            
ATOM     36  H14 BCD     1      25.340  26.050  28.250  1.00  0.00            
ATOM     37  H15 BCD     1      26.160  26.180  30.880  1.00  0.00            
ATOM     38  H16 BCD     1      23.880  26.240  30.960  1.00  0.00            
ATOM     39  H17 BCD     1      22.900  25.660  28.200  1.00  0.00            
ATOM     40  H18 BCD     1      20.700  25.820  29.110  1.00  0.00            
ATOM     41  H19 BCD     1      21.810  24.510  29.800  1.00  0.00            
ATOM     42  H20 BCD     1      20.680  25.460  31.430  1.00  0.00            
ATOM     43  C13 BCD     1      22.990  28.620  23.010  1.00  0.00            
ATOM     44  O11 BCD     1      23.820  27.620  22.470  1.00  0.00            
ATOM     45  C14 BCD     1      23.900  29.540  23.760  1.00  0.00            
ATOM     46  O12 BCD     1      25.050  29.990  22.950  1.00  0.00            
ATOM     47  C15 BCD     1      24.430  28.920  25.060  1.00  0.00            
ATOM     48  O13 BCD     1      25.160  29.880  25.910  1.00  0.00            
ATOM     49  C16 BCD     1      23.240  28.370  25.820  1.00  0.00            
ATOM     50  C17 BCD     1      22.420  27.420  25.010  1.00  0.00            
ATOM     51  O14 BCD     1      21.940  28.070  23.810  1.00  0.00            
ATOM     52  C18 BCD     1      21.250  26.820  25.800  1.00  0.00            
ATOM     53  O15 BCD     1      20.450  27.820  26.320  1.00  0.00            
ATOM     54  H21 BCD     1      22.510  29.060  22.120  1.00  0.00            
ATOM     55  H22 BCD     1      23.270  30.410  23.990  1.00  0.00            
ATOM     56  H23 BCD     1      25.440  30.810  23.260  1.00  0.00            
ATOM     57  H24 BCD     1      25.080  28.050  24.870  1.00  0.00            
ATOM     58  H25 BCD     1      24.700  30.720  25.890  1.00  0.00            
ATOM     59  H26 BCD     1      22.540  29.180  26.070  1.00  0.00            
ATOM     60  H27 BCD     1      23.090  26.560  24.880  1.00  0.00            
ATOM     61  H28 BCD     1      20.720  26.180  25.090  1.00  0.00            
ATOM     62  H29 BCD     1      21.670  26.180  26.590  1.00  0.00            
ATOM     63  H30 BCD     1      19.820  27.340  26.870  1.00  0.00            
ATOM     64  C19 BCD     1      24.680  25.290  19.440  1.00  0.00            
ATOM     65  O16 BCD     1      25.100  24.430  20.520  1.00  0.00            
ATOM     66  C20 BCD     1      25.440  26.590  19.350  1.00  0.00            
ATOM     67  O17 BCD     1      26.810  26.280  19.110  1.00  0.00            
ATOM     68  C21 BCD     1      25.200  27.260  20.730  1.00  0.00            
ATOM     69  O18 BCD     1      25.780  28.610  20.720  1.00  0.00            
ATOM     70  C22 BCD     1      23.730  27.390  21.090  1.00  0.00            
ATOM     71  C23 BCD     1      22.940  26.160  20.910  1.00  0.00            
ATOM     72  O19 BCD     1      23.260  25.580  19.650  1.00  0.00            
ATOM     73  C24 BCD     1      21.390  26.460  20.990  1.00  0.00            
ATOM     74  O20 BCD     1      21.020  27.450  19.970  1.00  0.00            
ATOM     75  H31 BCD     1      24.610  24.800  18.460  1.00  0.00            
ATOM     76  H32 BCD     1      25.040  27.240  18.570  1.00  0.00            
ATOM     77  H33 BCD     1      27.160  27.170  18.990  1.00  0.00            
ATOM     78  H34 BCD     1      25.570  26.660  21.570  1.00  0.00            
ATOM     79  H35 BCD     1      25.560  28.970  21.580  1.00  0.00            
ATOM     80  H36 BCD     1      23.340  28.220  20.480  1.00  0.00            
ATOM     81  H37 BCD     1      23.190  25.430  21.690  1.00  0.00            
ATOM     82  H38 BCD     1      20.850  25.530  20.780  1.00  0.00            
ATOM     83  H39 BCD     1      21.000  26.910  21.910  1.00  0.00            
ATOM     84  H40 BCD     1      20.210  27.750  20.380  1.00  0.00            
ATOM     85  C25 BCD     1      26.440  20.570  21.160  1.00  0.00            
ATOM     86  O21 BCD     1      27.090  20.970  22.370  1.00  0.00            
ATOM     87  C26 BCD     1      26.990  21.310  19.940  1.00  0.00            
ATOM     88  O22 BCD     1      28.360  21.060  19.810  1.00  0.00            
ATOM     89  C27 BCD     1      26.740  22.840  19.970  1.00  0.00            
ATOM     90  O23 BCD     1      27.090  23.450  18.740  1.00  0.00            
ATOM     91  C28 BCD     1      25.280  23.060  20.250  1.00  0.00            
ATOM     92  C29 BCD     1      24.670  22.280  21.440  1.00  0.00            
ATOM     93  O24 BCD     1      25.040  20.890  21.220  1.00  0.00            
ATOM     94  C30 BCD     1      23.220  22.280  21.530  1.00  0.00            
ATOM     95  O25 BCD     1      22.690  21.800  20.270  1.00  0.00            
ATOM     96  H41 BCD     1      26.620  19.500  21.040  1.00  0.00            
ATOM     97  H42 BCD     1      26.520  20.910  19.030  1.00  0.00            
ATOM     98  H43 BCD     1      28.480  21.610  19.030  1.00  0.00            
ATOM     99  H44 BCD     1      27.220  23.270  20.850  1.00  0.00            
ATOM    100  H45 BCD     1      27.150  24.400  18.810  1.00  0.00            
ATOM    101  H46 BCD     1      24.720  22.690  19.380  1.00  0.00            
ATOM    102  H47 BCD     1      25.140  22.730  22.320  1.00  0.00            
ATOM    103  H48 BCD     1      22.970  21.670  22.400  1.00  0.00            
ATOM    104  H49 BCD     1      22.960  23.330  21.750  1.00  0.00            
ATOM    105  H50 BCD     1      23.010  20.890  20.300  1.00  0.00            
ATOM    106  C31 BCD     1      29.220  19.280  25.470  1.00  0.00            
ATOM    107  O26 BCD     1      28.710  20.090  26.530  1.00  0.00            
ATOM    108  C32 BCD     1      30.070  20.030  24.420  1.00  0.00            
ATOM    109  O27 BCD     1      31.080  20.780  25.010  1.00  0.00            
ATOM    110  C33 BCD     1      29.150  20.930  23.570  1.00  0.00            
ATOM    111  C34 BCD     1      28.000  20.070  22.990  1.00  0.00            
ATOM    112  C35 BCD     1      27.210  19.320  24.030  1.00  0.00            
ATOM    113  O28 BCD     1      28.120  18.600  24.810  1.00  0.00            
ATOM    114  C36 BCD     1      26.070  18.440  23.530  1.00  0.00            
ATOM    115  O29 BCD     1      26.600  17.530  22.530  1.00  0.00            
ATOM    116  O30 BCD     1      29.900  21.350  22.380  1.00  0.00            
ATOM    117  H51 BCD     1      29.750  18.440  25.940  1.00  0.00            
ATOM    118  H52 BCD     1      30.510  19.250  23.800  1.00  0.00            
ATOM    119  H53 BCD     1      31.880  20.270  24.860  1.00  0.00            
ATOM    120  H54 BCD     1      28.750  21.740  24.190  1.00  0.00            
ATOM    121  H55 BCD     1      29.220  21.550  21.730  1.00  0.00            
ATOM    122  H56 BCD     1      28.410  19.500  22.150  1.00  0.00            
ATOM    123  H57 BCD     1      26.810  20.020  24.780  1.00  0.00            
ATOM    124  H58 BCD     1      25.550  17.850  24.290  1.00  0.00            
ATOM    125  H59 BCD     1      25.370  19.010  22.910  1.00  0.00            
ATOM    126  H60 BCD     1      27.250  17.030  23.030  1.00  0.00            
ATOM    127  C37 BCD     1      28.200  20.670  30.580  1.00  0.00            
ATOM    128  O31 BCD     1      27.070  21.410  30.240  1.00  0.00            
ATOM    129  C38 BCD     1      29.430  21.300  29.930  1.00  0.00            
ATOM    130  O32 BCD     1      29.620  22.590  30.520  1.00  0.00            
ATOM    131  C39 BCD     1      29.380  21.320  28.420  1.00  0.00            
ATOM    132  O33 BCD     1      30.630  21.790  27.850  1.00  0.00            
ATOM    133  C40 BCD     1      29.060  19.880  27.900  1.00  0.00            
ATOM    134  C41 BCD     1      27.930  19.150  28.660  1.00  0.00            
ATOM    135  O34 BCD     1      28.030  19.340  30.020  1.00  0.00            
ATOM    136  C42 BCD     1      27.800  17.660  28.300  1.00  0.00            
ATOM    137  O35 BCD     1      26.670  16.960  28.840  1.00  0.00            
ATOM    138  H61 BCD     1      28.370  20.490  31.650  1.00  0.00            
ATOM    139  H62 BCD     1      30.290  20.720  30.290  1.00  0.00            
ATOM    140  H63 BCD     1      30.420  22.980  30.170  1.00  0.00            
ATOM    141  H64 BCD     1      28.650  22.070  28.090  1.00  0.00            
ATOM    142  H65 BCD     1      30.670  21.740  26.890  1.00  0.00            
ATOM    143  H66 BCD     1      29.990  19.330  28.070  1.00  0.00            
ATOM    144  H67 BCD     1      27.000  19.650  28.340  1.00  0.00            
ATOM    145  H68 BCD     1      27.740  17.540  27.210  1.00  0.00            
ATOM    146  H69 BCD     1      28.770  17.200  28.530  1.00  0.00            
ATOM    147  H70 BCD     1      26.790  16.930  29.800  1.00  0.00            
ATOM    148  O1  GN2     2      29.620  23.070  34.410  1.00  0.00            
ATOM    149  C1  GN2     2      30.850  23.020  33.770  1.00  0.00            
ATOM    150  C2  GN2     2      31.530  24.380  33.720  1.00  0.00            
ATOM    151  O2  GN2     2      30.610  25.240  33.010  1.00  0.00            
ATOM    152  C3  GN2     2      31.240  26.510  32.720  1.00  0.00            
ATOM    153  C4  GN2     2      30.270  27.320  31.880  1.00  0.00            
ATOM    154  N1  GN2     2      30.070  27.080  30.390  1.00  0.00            
ATOM    155  C5  GN2     2      29.040  28.040  29.860  1.00  0.00            
ATOM    156  C6  GN2     2      28.910  27.900  28.330  1.00  0.00            
ATOM    157  N2  GN2     2      28.350  26.480  28.030  1.00  0.00            
ATOM    158  C7  GN2     2      28.190  26.250  26.540  1.00  0.00            
ATOM    159  C8  GN2     2      29.470  25.870  25.800  1.00  0.00            
ATOM    160  C9  GN2     2      29.700  24.500  25.470  1.00  0.00            
ATOM    161  C10 GN2     2      30.920  24.200  24.790  1.00  0.00            
ATOM    162  C11 GN2     2      31.760  25.170  24.340  1.00  0.00            
ATOM    163  C12 GN2     2      31.460  26.570  24.760  1.00  0.00            
ATOM    164  C13 GN2     2      30.260  26.890  25.360  1.00  0.00            
ATOM    165  C14 GN2     2      26.990  25.420  26.090  1.00  0.00            
ATOM    166  C15 GN2     2      26.520  24.360  26.770  1.00  0.00            
ATOM    167  C16 GN2     2      25.390  23.770  26.300  1.00  0.00            
ATOM    168  C17 GN2     2      24.720  24.230  25.120  1.00  0.00            
ATOM    169  Cl1 GN2     2      23.140  23.680  24.660  1.00  0.00            
ATOM    170  C18 GN2     2      25.370  25.150  24.290  1.00  0.00            
ATOM    171  C19 GN2     2      26.550  25.760  24.770  1.00  0.00            
ATOM    172  C20 GN2     2      29.040  25.420  28.760  1.00  0.00            
ATOM    173  C21 GN2     2      29.470  25.770  30.210  1.00  0.00            
ATOM    174  H1  GN2     2      29.240  23.880  34.010  1.00  0.00            
ATOM    175  H2  GN2     2      30.780  22.820  32.690  1.00  0.00            
ATOM    176  H3  GN2     2      31.460  22.230  34.230  1.00  0.00            
ATOM    177  H4  GN2     2      32.480  24.110  33.230  1.00  0.00            
ATOM    178  H5  GN2     2      31.700  24.710  34.750  1.00  0.00            
ATOM    179  H6  GN2     2      32.210  26.470  32.220  1.00  0.00            
ATOM    180  H7  GN2     2      31.330  27.020  33.690  1.00  0.00            
ATOM    181  H8  GN2     2      30.480  28.380  31.980  1.00  0.00            
ATOM    182  H9  GN2     2      29.280  27.170  32.320  1.00  0.00            
ATOM    183  H10 GN2     2      30.940  27.200  29.860  1.00  0.00            
ATOM    184  H11 GN2     2      29.420  29.030  30.100  1.00  0.00            
ATOM    185  H12 GN2     2      28.060  27.990  30.330  1.00  0.00            
ATOM    186  H13 GN2     2      29.890  28.040  27.870  1.00  0.00            
ATOM    187  H14 GN2     2      28.290  28.690  27.890  1.00  0.00            
ATOM    188  H15 GN2     2      27.410  26.560  28.460  1.00  0.00            
ATOM    189  H16 GN2     2      27.950  27.260  26.200  1.00  0.00            
ATOM    190  H17 GN2     2      29.130  23.630  25.800  1.00  0.00            
ATOM    191  H18 GN2     2      31.030  23.240  24.300  1.00  0.00            
ATOM    192  H19 GN2     2      32.580  25.040  23.640  1.00  0.00            
ATOM    193  H20 GN2     2      32.110  27.360  24.410  1.00  0.00            
ATOM    194  H21 GN2     2      30.000  27.920  25.600  1.00  0.00            
ATOM    195  H22 GN2     2      26.940  24.080  27.730  1.00  0.00            
ATOM    196  H23 GN2     2      25.020  22.900  26.830  1.00  0.00            
ATOM    197  H24 GN2     2      24.840  25.530  23.420  1.00  0.00            
ATOM    198  H25 GN2     2      27.120  26.380  24.090  1.00  0.00            
ATOM    199  H26 GN2     2      29.930  25.250  28.150  1.00  0.00            
ATOM    200  H27 GN2     2      28.440  24.520  28.670  1.00  0.00            
ATOM    201  H28 GN2     2      28.580  25.790  30.840  1.00  0.00            
ATOM    202  H29 GN2     2      30.210  25.040  30.540  1.00  0.00            
TER
ENDMDL
MODEL        1
ATOM      1  C1  BCD     1      22.260  22.560  32.000  1.00  0.00            
ATOM      2  O1  BCD     1      22.590  23.640  31.070  1.00  0.00            
ATOM      3  C2  BCD     1      23.520  21.990  32.660  1.00  0.00            
ATOM      4  O2  BCD     1      24.180  22.940  33.440  1.00  0.00            
ATOM      5  C3  BCD     1      24.450  21.470  31.530  1.00  0.00            
ATOM      6  O3  BCD     1      25.610  20.850  32.220  1.00  0.00            
ATOM      7  C4  BCD     1      23.700  20.450  30.650  1.00  0.00            
ATOM      8  C5  BCD     1      22.390  21.070  30.170  1.00  0.00            
ATOM      9  O4  BCD     1      21.650  21.490  31.270  1.00  0.00            
ATOM     10  C6  BCD     1      21.490  20.060  29.490  1.00  0.00            
ATOM     11  O5  BCD     1      21.420  18.830  30.180  1.00  0.00            
ATOM     12  H1  BCD     1      21.560  22.950  32.750  1.00  0.00            
ATOM     13  H2  BCD     1      23.290  21.120  33.280  1.00  0.00            
ATOM     14  H3  BCD     1      24.850  22.380  33.850  1.00  0.00            
ATOM     15  H4  BCD     1      24.830  22.290  30.900  1.00  0.00            
ATOM     16  H5  BCD     1      26.210  20.380  31.630  1.00  0.00            
ATOM     17  H6  BCD     1      23.460  19.540  31.210  1.00  0.00            
ATOM     18  H7  BCD     1      22.590  21.910  29.480  1.00  0.00            
ATOM     19  H8  BCD     1      20.490  20.490  29.320  1.00  0.00            
ATOM     20  H9  BCD     1      21.910  19.800  28.510  1.00  0.00            
ATOM     21  H10 BCD     1      20.680  18.430  29.710  1.00  0.00            
ATOM     22  C7  BCD     1      23.180  27.740  30.690  1.00  0.00            
ATOM     23  O6  BCD     1      23.330  27.540  29.280  1.00  0.00            
ATOM     24  C8  BCD     1      24.310  26.980  31.390  1.00  0.00            
ATOM     25  O7  BCD     1      25.500  27.600  30.860  1.00  0.00            
ATOM     26  C9  BCD     1      24.210  25.450  31.070  1.00  0.00            
ATOM     27  O8  BCD     1      25.240  24.600  31.580  1.00  0.00            
ATOM     28  C10 BCD     1      22.820  24.990  31.500  1.00  0.00            
ATOM     29  C11 BCD     1      21.640  25.900  31.000  1.00  0.00            
ATOM     30  O9  BCD     1      21.960  27.270  31.160  1.00  0.00            
ATOM     31  C12 BCD     1      20.280  25.540  31.640  1.00  0.00            
ATOM     32  O10 BCD     1      20.330  25.600  33.050  1.00  0.00            
ATOM     33  H11 BCD     1      23.210  28.830  30.830  1.00  0.00            
ATOM     34  H12 BCD     1      24.160  27.020  32.480  1.00  0.00            
ATOM     35  H13 BCD     1      25.280  27.930  29.980  1.00  0.00            
ATOM     36  H14 BCD     1      24.180  25.370  29.980  1.00  0.00            
ATOM     37  H15 BCD     1      24.940  24.090  32.340  1.00  0.00            
ATOM     38  H16 BCD     1      22.870  25.000  32.590  1.00  0.00            
ATOM     39  H17 BCD     1      21.740  25.830  29.900  1.00  0.00            
ATOM     40  H18 BCD     1      19.400  26.090  31.280  1.00  0.00            
ATOM     41  H19 BCD     1      20.130  24.530  31.240  1.00  0.00            
ATOM     42  H20 BCD     1      19.720  24.940  33.390  1.00  0.00            
ATOM     43  C13 BCD     1      23.030  29.710  25.700  1.00  0.00            
ATOM     44  O11 BCD     1      22.820  28.450  25.190  1.00  0.00            
ATOM     45  C14 BCD     1      24.410  29.770  26.410  1.00  0.00            
ATOM     46  O12 BCD     1      25.570  29.700  25.520  1.00  0.00            
ATOM     47  C15 BCD     1      24.490  28.650  27.530  1.00  0.00            
ATOM     48  O13 BCD     1      25.650  28.740  28.350  1.00  0.00            
ATOM     49  C16 BCD     1      23.250  28.680  28.420  1.00  0.00            
ATOM     50  C17 BCD     1      21.970  28.760  27.670  1.00  0.00            
ATOM     51  O14 BCD     1      22.020  29.860  26.690  1.00  0.00            
ATOM     52  C18 BCD     1      20.800  29.130  28.510  1.00  0.00            
ATOM     53  O15 BCD     1      21.010  30.270  29.300  1.00  0.00            
ATOM     54  H21 BCD     1      22.820  30.520  25.000  1.00  0.00            
ATOM     55  H22 BCD     1      24.430  30.710  26.980  1.00  0.00            
ATOM     56  H23 BCD     1      25.310  29.820  24.610  1.00  0.00            
ATOM     57  H24 BCD     1      24.540  27.670  27.040  1.00  0.00            
ATOM     58  H25 BCD     1      26.420  28.680  27.780  1.00  0.00            
ATOM     59  H26 BCD     1      23.370  29.600  29.000  1.00  0.00            
ATOM     60  H27 BCD     1      21.710  27.770  27.260  1.00  0.00            
ATOM     61  H28 BCD     1      19.970  29.260  27.810  1.00  0.00            
ATOM     62  H29 BCD     1      20.510  28.340  29.210  1.00  0.00            
ATOM     63  H30 BCD     1      20.740  31.050  28.810  1.00  0.00            
ATOM     64  C19 BCD     1      22.550  26.560  21.560  1.00  0.00            
ATOM     65  O16 BCD     1      23.440  25.600  22.150  1.00  0.00            
ATOM     66  C20 BCD     1      23.220  27.890  21.420  1.00  0.00            
ATOM     67  O17 BCD     1      24.450  27.850  20.700  1.00  0.00            
ATOM     68  C21 BCD     1      23.560  28.320  22.850  1.00  0.00            
ATOM     69  O18 BCD     1      24.300  29.590  22.870  1.00  0.00            
ATOM     70  C22 BCD     1      22.330  28.380  23.820  1.00  0.00            
ATOM     71  C23 BCD     1      21.500  27.090  23.760  1.00  0.00            
ATOM     72  O19 BCD     1      21.370  26.610  22.420  1.00  0.00            
ATOM     73  C24 BCD     1      20.130  27.090  24.440  1.00  0.00            
ATOM     74  O20 BCD     1      19.290  27.820  23.680  1.00  0.00            
ATOM     75  H31 BCD     1      22.330  26.170  20.560  1.00  0.00            
ATOM     76  H32 BCD     1      22.500  28.640  21.080  1.00  0.00            
ATOM     77  H33 BCD     1      24.900  27.050  20.980  1.00  0.00            
ATOM     78  H34 BCD     1      24.220  27.560  23.290  1.00  0.00            
ATOM     79  H35 BCD     1      25.160  29.340  22.530  1.00  0.00            
ATOM     80  H36 BCD     1      21.720  29.270  23.600  1.00  0.00            
ATOM     81  H37 BCD     1      22.140  26.380  24.300  1.00  0.00            
ATOM     82  H38 BCD     1      19.800  26.040  24.410  1.00  0.00            
ATOM     83  H39 BCD     1      20.330  27.380  25.470  1.00  0.00            
ATOM     84  H40 BCD     1      19.150  27.320  22.870  1.00  0.00            
ATOM     85  C25 BCD     1      25.370  22.280  20.850  1.00  0.00            
ATOM     86  O21 BCD     1      25.540  21.790  22.220  1.00  0.00            
ATOM     87  C26 BCD     1      26.130  23.520  20.630  1.00  0.00            
ATOM     88  O22 BCD     1      27.570  23.360  20.850  1.00  0.00            
ATOM     89  C27 BCD     1      25.510  24.570  21.590  1.00  0.00            
ATOM     90  O23 BCD     1      26.240  25.810  21.750  1.00  0.00            
ATOM     91  C28 BCD     1      24.060  24.690  21.210  1.00  0.00            
ATOM     92  C29 BCD     1      23.310  23.330  21.320  1.00  0.00            
ATOM     93  O24 BCD     1      24.000  22.430  20.450  1.00  0.00            
ATOM     94  C30 BCD     1      21.880  23.350  21.040  1.00  0.00            
ATOM     95  O25 BCD     1      21.730  23.880  19.720  1.00  0.00            
ATOM     96  H41 BCD     1      25.820  21.490  20.240  1.00  0.00            
ATOM     97  H42 BCD     1      25.950  23.950  19.630  1.00  0.00            
ATOM     98  H43 BCD     1      27.970  24.130  20.430  1.00  0.00            
ATOM     99  H44 BCD     1      25.540  24.230  22.630  1.00  0.00            
ATOM    100  H45 BCD     1      27.080  25.630  22.180  1.00  0.00            
ATOM    101  H46 BCD     1      23.870  25.120  20.220  1.00  0.00            
ATOM    102  H47 BCD     1      23.400  22.990  22.360  1.00  0.00            
ATOM    103  H48 BCD     1      21.500  22.360  21.330  1.00  0.00            
ATOM    104  H49 BCD     1      21.460  24.040  21.780  1.00  0.00            
ATOM    105  H50 BCD     1      22.410  23.480  19.170  1.00  0.00            
ATOM    106  C31 BCD     1      26.620  18.490  24.470  1.00  0.00            
ATOM    107  O26 BCD     1      26.030  19.210  25.580  1.00  0.00            
ATOM    108  C32 BCD     1      27.740  19.370  23.880  1.00  0.00            
ATOM    109  O27 BCD     1      28.950  19.420  24.740  1.00  0.00            
ATOM    110  C33 BCD     1      27.230  20.770  23.490  1.00  0.00            
ATOM    111  C34 BCD     1      26.150  20.540  22.500  1.00  0.00            
ATOM    112  C35 BCD     1      25.060  19.580  22.970  1.00  0.00            
ATOM    113  O28 BCD     1      25.680  18.380  23.410  1.00  0.00            
ATOM    114  C36 BCD     1      24.170  19.200  21.790  1.00  0.00            
ATOM    115  O29 BCD     1      24.930  18.530  20.810  1.00  0.00            
ATOM    116  O30 BCD     1      28.250  21.690  22.940  1.00  0.00            
ATOM    117  H51 BCD     1      26.910  17.450  24.700  1.00  0.00            
ATOM    118  H52 BCD     1      28.000  18.940  22.910  1.00  0.00            
ATOM    119  H53 BCD     1      29.660  19.920  24.310  1.00  0.00            
ATOM    120  H54 BCD     1      26.730  21.250  24.340  1.00  0.00            
ATOM    121  H55 BCD     1      27.900  22.290  22.280  1.00  0.00            
ATOM    122  H56 BCD     1      26.600  20.170  21.570  1.00  0.00            
ATOM    123  H57 BCD     1      24.430  19.880  23.810  1.00  0.00            
ATOM    124  H58 BCD     1      23.300  18.590  22.100  1.00  0.00            
ATOM    125  H59 BCD     1      23.740  20.050  21.260  1.00  0.00            
ATOM    126  H60 BCD     1      25.290  17.750  21.250  1.00  0.00            
ATOM    127  C37 BCD     1      25.330  18.870  29.660  1.00  0.00            
ATOM    128  O31 BCD     1      24.570  20.110  29.580  1.00  0.00            
ATOM    129  C38 BCD     1      26.780  19.180  29.260  1.00  0.00            
ATOM    130  O32 BCD     1      27.290  20.170  30.150  1.00  0.00            
ATOM    131  C39 BCD     1      26.880  19.610  27.790  1.00  0.00            
ATOM    132  O33 BCD     1      28.230  19.520  27.330  1.00  0.00            
ATOM    133  C40 BCD     1      26.090  18.640  26.920  1.00  0.00            
ATOM    134  C41 BCD     1      24.670  18.390  27.380  1.00  0.00            
ATOM    135  O34 BCD     1      24.670  17.940  28.760  1.00  0.00            
ATOM    136  C42 BCD     1      24.060  17.380  26.440  1.00  0.00            
ATOM    137  O35 BCD     1      22.700  17.300  26.630  1.00  0.00            
ATOM    138  H61 BCD     1      25.340  18.400  30.650  1.00  0.00            
ATOM    139  H62 BCD     1      27.390  18.270  29.360  1.00  0.00            
ATOM    140  H63 BCD     1      28.240  20.320  30.060  1.00  0.00            
ATOM    141  H64 BCD     1      26.420  20.600  27.670  1.00  0.00            
ATOM    142  H65 BCD     1      28.110  19.490  26.380  1.00  0.00            
ATOM    143  H66 BCD     1      26.640  17.690  26.910  1.00  0.00            
ATOM    144  H67 BCD     1      24.070  19.310  27.280  1.00  0.00            
ATOM    145  H68 BCD     1      24.170  17.610  25.370  1.00  0.00            
ATOM    146  H69 BCD     1      24.540  16.400  26.590  1.00  0.00            
ATOM    147  H70 BCD     1      22.410  16.420  26.880  1.00  0.00            
ATOM    148  O1  GN2     2      26.740  19.390  34.490  1.00  0.00            
ATOM    149  C1  GN2     2      28.090  19.540  34.020  1.00  0.00            
ATOM    150  C2  GN2     2      28.850  20.630  34.760  1.00  0.00            
ATOM    151  O2  GN2     2      28.320  21.840  34.220  1.00  0.00            
ATOM    152  C3  GN2     2      28.880  23.030  34.770  1.00  0.00            
ATOM    153  C4  GN2     2      28.370  24.270  33.960  1.00  0.00            
ATOM    154  N1  GN2     2      28.870  24.430  32.460  1.00  0.00            
ATOM    155  C5  GN2     2      28.600  25.820  31.990  1.00  0.00            
ATOM    156  C6  GN2     2      28.440  26.030  30.490  1.00  0.00            
ATOM    157  N2  GN2     2      27.530  24.990  29.800  1.00  0.00            
ATOM    158  C7  GN2     2      27.630  25.230  28.300  1.00  0.00            
ATOM    159  C8  GN2     2      28.860  24.530  27.670  1.00  0.00            
ATOM    160  C9  GN2     2      28.810  23.200  27.210  1.00  0.00            
ATOM    161  C10 GN2     2      29.940  22.650  26.680  1.00  0.00            
ATOM    162  C11 GN2     2      31.160  23.360  26.580  1.00  0.00            
ATOM    163  C12 GN2     2      31.190  24.700  26.980  1.00  0.00            
ATOM    164  C13 GN2     2      30.020  25.290  27.420  1.00  0.00            
ATOM    165  C14 GN2     2      26.310  24.920  27.570  1.00  0.00            
ATOM    166  C15 GN2     2      25.460  23.930  28.030  1.00  0.00            
ATOM    167  C16 GN2     2      24.440  23.450  27.220  1.00  0.00            
ATOM    168  C17 GN2     2      24.030  24.170  26.060  1.00  0.00            
ATOM    169  Cl1 GN2     2      22.570  23.740  25.220  1.00  0.00            
ATOM    170  C18 GN2     2      24.770  25.330  25.790  1.00  0.00            
ATOM    171  C19 GN2     2      25.940  25.680  26.460  1.00  0.00            
ATOM    172  C20 GN2     2      28.080  23.550  30.170  1.00  0.00            
ATOM    173  C21 GN2     2      28.050  23.340  31.720  1.00  0.00            
ATOM    174  H1  GN2     2      26.230  20.180  34.250  1.00  0.00            
ATOM    175  H2  GN2     2      28.130  19.790  32.950  1.00  0.00            
ATOM    176  H3  GN2     2      28.590  18.590  34.240  1.00  0.00            
ATOM    177  H4  GN2     2      29.920  20.560  34.500  1.00  0.00            
ATOM    178  H5  GN2     2      28.690  20.610  35.840  1.00  0.00            
ATOM    179  H6  GN2     2      29.980  22.950  34.730  1.00  0.00            
ATOM    180  H7  GN2     2      28.560  23.200  35.810  1.00  0.00            
ATOM    181  H8  GN2     2      28.600  25.190  34.490  1.00  0.00            
ATOM    182  H9  GN2     2      27.290  24.240  33.870  1.00  0.00            
ATOM    183  H10 GN2     2      29.860  24.150  32.400  1.00  0.00            
ATOM    184  H11 GN2     2      29.320  26.550  32.340  1.00  0.00            
ATOM    185  H12 GN2     2      27.670  26.190  32.420  1.00  0.00            
ATOM    186  H13 GN2     2      29.360  26.080  29.900  1.00  0.00            
ATOM    187  H14 GN2     2      27.850  26.930  30.370  1.00  0.00            
ATOM    188  H15 GN2     2      26.580  25.020  30.180  1.00  0.00            
ATOM    189  H16 GN2     2      27.890  26.280  28.190  1.00  0.00            
ATOM    190  H17 GN2     2      27.840  22.720  27.310  1.00  0.00            
ATOM    191  H18 GN2     2      29.810  21.660  26.250  1.00  0.00            
ATOM    192  H19 GN2     2      32.050  22.900  26.180  1.00  0.00            
ATOM    193  H20 GN2     2      32.080  25.310  26.930  1.00  0.00            
ATOM    194  H21 GN2     2      30.090  26.360  27.590  1.00  0.00            
ATOM    195  H22 GN2     2      25.670  23.360  28.930  1.00  0.00            
ATOM    196  H23 GN2     2      23.850  22.600  27.540  1.00  0.00            
ATOM    197  H24 GN2     2      24.490  25.970  24.970  1.00  0.00            
ATOM    198  H25 GN2     2      26.630  26.470  26.190  1.00  0.00            
ATOM    199  H26 GN2     2      29.100  23.400  29.830  1.00  0.00            
ATOM    200  H27 GN2     2      27.450  22.850  29.600  1.00  0.00            
ATOM    201  H28 GN2     2      27.020  23.490  32.050  1.00  0.00            
ATOM    202  H29 GN2     2      28.400  22.330  31.930  1.00  0.00            
TER
ENDMDL
MODEL        1
ATOM      1  C1  BCD     1      21.220  22.780  31.280  1.00  0.00            
ATOM      2  O1  BCD     1      21.660  23.730  30.330  1.00  0.00            
ATOM      3  C2  BCD     1      22.310  22.430  32.370  1.00  0.00            
ATOM      4  O2  BCD     1      22.820  23.570  33.090  1.00  0.00            
ATOM      5  C3  BCD     1      23.440  21.720  31.600  1.00  0.00            
ATOM      6  O3  BCD     1      24.530  21.210  32.420  1.00  0.00            
ATOM      7  C4  BCD     1      22.870  20.520  30.840  1.00  0.00            
ATOM      8  C5  BCD     1      21.610  20.830  30.010  1.00  0.00            
ATOM      9  O4  BCD     1      20.690  21.600  30.740  1.00  0.00            
ATOM     10  C6  BCD     1      20.940  19.620  29.440  1.00  0.00            
ATOM     11  O5  BCD     1      20.570  18.730  30.420  1.00  0.00            
ATOM     12  H1  BCD     1      20.340  23.250  31.720  1.00  0.00            
ATOM     13  H2  BCD     1      21.780  21.770  33.070  1.00  0.00            
ATOM     14  H3  BCD     1      23.520  23.240  33.670  1.00  0.00            
ATOM     15  H4  BCD     1      23.840  22.470  30.910  1.00  0.00            
ATOM     16  H5  BCD     1      25.050  20.590  31.890  1.00  0.00            
ATOM     17  H6  BCD     1      22.630  19.870  31.690  1.00  0.00            
ATOM     18  H7  BCD     1      21.880  21.450  29.150  1.00  0.00            
ATOM     19  H8  BCD     1      20.010  19.840  28.900  1.00  0.00            
ATOM     20  H9  BCD     1      21.570  19.080  28.710  1.00  0.00            
ATOM     21  H10 BCD     1      20.330  17.890  30.020  1.00  0.00            
ATOM     22  C7  BCD     1      21.580  27.490  28.860  1.00  0.00            
ATOM     23  O6  BCD     1      22.050  26.730  27.740  1.00  0.00            
ATOM     24  C8  BCD     1      22.530  27.360  30.050  1.00  0.00            
ATOM     25  O7  BCD     1      23.760  28.100  29.770  1.00  0.00            
ATOM     26  C9  BCD     1      22.790  25.850  30.290  1.00  0.00            
ATOM     27  O8  BCD     1      23.650  25.730  31.390  1.00  0.00            
ATOM     28  C10 BCD     1      21.410  25.120  30.540  1.00  0.00            
ATOM     29  C11 BCD     1      20.260  25.540  29.600  1.00  0.00            
ATOM     30  O9  BCD     1      20.330  26.940  29.350  1.00  0.00            
ATOM     31  C12 BCD     1      18.920  25.160  30.140  1.00  0.00            
ATOM     32  O10 BCD     1      18.790  25.860  31.360  1.00  0.00            
ATOM     33  H11 BCD     1      21.370  28.530  28.570  1.00  0.00            
ATOM     34  H12 BCD     1      22.020  27.870  30.880  1.00  0.00            
ATOM     35  H13 BCD     1      24.080  27.760  28.930  1.00  0.00            
ATOM     36  H14 BCD     1      23.230  25.410  29.390  1.00  0.00            
ATOM     37  H15 BCD     1      23.130  25.450  32.150  1.00  0.00            
ATOM     38  H16 BCD     1      21.160  25.340  31.580  1.00  0.00            
ATOM     39  H17 BCD     1      20.300  24.930  28.690  1.00  0.00            
ATOM     40  H18 BCD     1      18.130  25.320  29.390  1.00  0.00            
ATOM     41  H19 BCD     1      18.870  24.090  30.360  1.00  0.00            
ATOM     42  H20 BCD     1      17.840  25.760  31.520  1.00  0.00            
ATOM     43  C13 BCD     1      23.250  27.930  23.980  1.00  0.00            
ATOM     44  O11 BCD     1      23.500  26.620  23.490  1.00  0.00            
ATOM     45  C14 BCD     1      24.340  28.050  25.120  1.00  0.00            
ATOM     46  O12 BCD     1      25.650  27.830  24.660  1.00  0.00            
ATOM     47  C15 BCD     1      23.860  27.120  26.280  1.00  0.00            
ATOM     48  O13 BCD     1      24.790  27.300  27.340  1.00  0.00            
ATOM     49  C16 BCD     1      22.490  27.560  26.650  1.00  0.00            
ATOM     50  C17 BCD     1      21.450  27.400  25.500  1.00  0.00            
ATOM     51  O14 BCD     1      21.940  28.190  24.410  1.00  0.00            
ATOM     52  C18 BCD     1      20.080  27.860  25.940  1.00  0.00            
ATOM     53  O15 BCD     1      20.040  29.210  26.430  1.00  0.00            
ATOM     54  H21 BCD     1      23.490  28.630  23.170  1.00  0.00            
ATOM     55  H22 BCD     1      24.430  29.080  25.500  1.00  0.00            
ATOM     56  H23 BCD     1      26.060  28.650  24.370  1.00  0.00            
ATOM     57  H24 BCD     1      24.030  26.060  26.020  1.00  0.00            
ATOM     58  H25 BCD     1      25.660  27.310  26.930  1.00  0.00            
ATOM     59  H26 BCD     1      22.610  28.620  26.880  1.00  0.00            
ATOM     60  H27 BCD     1      21.320  26.340  25.270  1.00  0.00            
ATOM     61  H28 BCD     1      19.280  27.780  25.190  1.00  0.00            
ATOM     62  H29 BCD     1      19.760  27.230  26.780  1.00  0.00            
ATOM     63  H30 BCD     1      20.600  29.680  25.800  1.00  0.00            
ATOM     64  C19 BCD     1      24.000  24.610  20.120  1.00  0.00            
ATOM     65  O16 BCD     1      24.790  23.870  21.050  1.00  0.00            
ATOM     66  C20 BCD     1      24.590  25.960  20.010  1.00  0.00            
ATOM     67  O17 BCD     1      25.870  25.950  19.360  1.00  0.00            
ATOM     68  C21 BCD     1      24.630  26.590  21.380  1.00  0.00            
ATOM     69  O18 BCD     1      25.150  27.900  21.240  1.00  0.00            
ATOM     70  C22 BCD     1      23.240  26.510  22.100  1.00  0.00            
ATOM     71  C23 BCD     1      22.430  25.190  21.920  1.00  0.00            
ATOM     72  O19 BCD     1      22.660  24.660  20.620  1.00  0.00            
ATOM     73  C24 BCD     1      20.940  25.250  22.000  1.00  0.00            
ATOM     74  O20 BCD     1      20.410  26.340  21.270  1.00  0.00            
ATOM     75  H31 BCD     1      23.960  24.000  19.210  1.00  0.00            
ATOM     76  H32 BCD     1      23.930  26.540  19.350  1.00  0.00            
ATOM     77  H33 BCD     1      26.530  25.510  19.900  1.00  0.00            
ATOM     78  H34 BCD     1      25.370  26.070  22.000  1.00  0.00            
ATOM     79  H35 BCD     1      26.040  27.740  20.920  1.00  0.00            
ATOM     80  H36 BCD     1      22.660  27.370  21.730  1.00  0.00            
ATOM     81  H37 BCD     1      22.820  24.420  22.600  1.00  0.00            
ATOM     82  H38 BCD     1      20.590  24.280  21.640  1.00  0.00            
ATOM     83  H39 BCD     1      20.690  25.360  23.060  1.00  0.00            
ATOM     84  H40 BCD     1      20.250  25.910  20.420  1.00  0.00            
ATOM     85  C25 BCD     1      27.320  20.600  21.050  1.00  0.00            
ATOM     86  O21 BCD     1      27.100  20.580  22.480  1.00  0.00            
ATOM     87  C26 BCD     1      27.980  21.900  20.620  1.00  0.00            
ATOM     88  O22 BCD     1      29.320  22.070  21.020  1.00  0.00            
ATOM     89  C27 BCD     1      27.080  23.060  21.010  1.00  0.00            
ATOM     90  O23 BCD     1      27.610  24.370  20.760  1.00  0.00            
ATOM     91  C28 BCD     1      25.690  22.960  20.380  1.00  0.00            
ATOM     92  C29 BCD     1      25.050  21.590  20.710  1.00  0.00            
ATOM     93  O24 BCD     1      26.030  20.470  20.500  1.00  0.00            
ATOM     94  C30 BCD     1      23.830  21.190  19.870  1.00  0.00            
ATOM     95  O25 BCD     1      24.030  21.550  18.570  1.00  0.00            
ATOM     96  H41 BCD     1      27.830  19.680  20.730  1.00  0.00            
ATOM     97  H42 BCD     1      27.940  21.900  19.520  1.00  0.00            
ATOM     98  H43 BCD     1      29.650  22.750  20.430  1.00  0.00            
ATOM     99  H44 BCD     1      26.960  23.130  22.100  1.00  0.00            
ATOM    100  H45 BCD     1      28.290  24.360  21.440  1.00  0.00            
ATOM    101  H46 BCD     1      25.760  23.050  19.290  1.00  0.00            
ATOM    102  H47 BCD     1      24.780  21.630  21.770  1.00  0.00            
ATOM    103  H48 BCD     1      23.730  20.100  19.950  1.00  0.00            
ATOM    104  H49 BCD     1      22.950  21.610  20.380  1.00  0.00            
ATOM    105  H50 BCD     1      24.210  20.730  18.110  1.00  0.00            
ATOM    106  C31 BCD     1      27.570  18.270  25.740  1.00  0.00            
ATOM    107  O26 BCD     1      26.540  19.050  26.390  1.00  0.00            
ATOM    108  C32 BCD     1      28.760  19.170  25.430  1.00  0.00            
ATOM    109  O27 BCD     1      29.450  19.680  26.580  1.00  0.00            
ATOM    110  C33 BCD     1      28.360  20.210  24.400  1.00  0.00            
ATOM    111  C34 BCD     1      27.700  19.540  23.180  1.00  0.00            
ATOM    112  C35 BCD     1      26.610  18.450  23.510  1.00  0.00            
ATOM    113  O28 BCD     1      27.120  17.600  24.500  1.00  0.00            
ATOM    114  C36 BCD     1      26.140  17.710  22.300  1.00  0.00            
ATOM    115  O29 BCD     1      27.140  16.960  21.580  1.00  0.00            
ATOM    116  O30 BCD     1      29.460  21.120  24.010  1.00  0.00            
ATOM    117  H51 BCD     1      27.880  17.450  26.390  1.00  0.00            
ATOM    118  H52 BCD     1      29.510  18.480  25.030  1.00  0.00            
ATOM    119  H53 BCD     1      30.310  19.980  26.280  1.00  0.00            
ATOM    120  H54 BCD     1      27.640  20.860  24.910  1.00  0.00            
ATOM    121  H55 BCD     1      29.420  21.240  23.060  1.00  0.00            
ATOM    122  H56 BCD     1      28.540  19.120  22.610  1.00  0.00            
ATOM    123  H57 BCD     1      25.670  18.860  23.910  1.00  0.00            
ATOM    124  H58 BCD     1      25.310  17.030  22.530  1.00  0.00            
ATOM    125  H59 BCD     1      25.700  18.450  21.630  1.00  0.00            
ATOM    126  H60 BCD     1      27.210  16.030  21.840  1.00  0.00            
ATOM    127  C37 BCD     1      24.340  18.750  29.960  1.00  0.00            
ATOM    128  O31 BCD     1      23.920  20.110  29.950  1.00  0.00            
ATOM    129  C38 BCD     1      25.880  18.740  30.050  1.00  0.00            
ATOM    130  O32 BCD     1      26.360  19.430  31.200  1.00  0.00            
ATOM    131  C39 BCD     1      26.500  19.320  28.770  1.00  0.00            
ATOM    132  O33 BCD     1      27.910  19.340  28.920  1.00  0.00            
ATOM    133  C40 BCD     1      25.980  18.500  27.630  1.00  0.00            
ATOM    134  C41 BCD     1      24.400  18.540  27.530  1.00  0.00            
ATOM    135  O34 BCD     1      23.870  18.070  28.760  1.00  0.00            
ATOM    136  C42 BCD     1      23.770  17.730  26.460  1.00  0.00            
ATOM    137  O35 BCD     1      22.360  17.860  26.490  1.00  0.00            
ATOM    138  H61 BCD     1      23.910  18.290  30.860  1.00  0.00            
ATOM    139  H62 BCD     1      26.190  17.690  30.140  1.00  0.00            
ATOM    140  H63 BCD     1      27.210  19.850  31.060  1.00  0.00            
ATOM    141  H64 BCD     1      26.050  20.310  28.630  1.00  0.00            
ATOM    142  H65 BCD     1      28.350  19.350  28.060  1.00  0.00            
ATOM    143  H66 BCD     1      26.400  17.490  27.770  1.00  0.00            
ATOM    144  H67 BCD     1      24.070  19.530  27.200  1.00  0.00            
ATOM    145  H68 BCD     1      24.090  18.110  25.480  1.00  0.00            
ATOM    146  H69 BCD     1      24.090  16.680  26.530  1.00  0.00            
ATOM    147  H70 BCD     1      22.050  17.360  27.250  1.00  0.00            
ATOM    148  O1  GN2     2      22.950  22.040  35.780  1.00  0.00            
ATOM    149  C1  GN2     2      24.310  21.570  35.840  1.00  0.00            
ATOM    150  C2  GN2     2      25.110  22.710  36.510  1.00  0.00            
ATOM    151  O2  GN2     2      25.400  23.730  35.480  1.00  0.00            
ATOM    152  C3  GN2     2      26.130  24.870  35.960  1.00  0.00            
ATOM    153  C4  GN2     2      25.980  25.890  34.790  1.00  0.00            
ATOM    154  N1  GN2     2      26.750  25.610  33.440  1.00  0.00            
ATOM    155  C5  GN2     2      26.450  26.820  32.590  1.00  0.00            
ATOM    156  C6  GN2     2      27.000  26.680  31.100  1.00  0.00            
ATOM    157  N2  GN2     2      26.590  25.380  30.400  1.00  0.00            
ATOM    158  C7  GN2     2      27.080  25.170  28.970  1.00  0.00            
ATOM    159  C8  GN2     2      28.440  24.480  28.850  1.00  0.00            
ATOM    160  C9  GN2     2      28.510  23.050  28.740  1.00  0.00            
ATOM    161  C10 GN2     2      29.780  22.430  28.630  1.00  0.00            
ATOM    162  C11 GN2     2      30.900  23.270  28.510  1.00  0.00            
ATOM    163  C12 GN2     2      30.820  24.680  28.360  1.00  0.00            
ATOM    164  C13 GN2     2      29.540  25.270  28.480  1.00  0.00            
ATOM    165  C14 GN2     2      26.160  24.670  27.940  1.00  0.00            
ATOM    166  C15 GN2     2      25.100  23.790  28.280  1.00  0.00            
ATOM    167  C16 GN2     2      24.300  23.090  27.310  1.00  0.00            
ATOM    168  C17 GN2     2      24.690  23.140  25.940  1.00  0.00            
ATOM    169  Cl1 GN2     2      23.720  22.300  24.730  1.00  0.00            
ATOM    170  C18 GN2     2      25.690  24.080  25.580  1.00  0.00            
ATOM    171  C19 GN2     2      26.480  24.740  26.580  1.00  0.00            
ATOM    172  C20 GN2     2      26.970  24.240  31.290  1.00  0.00            
ATOM    173  C21 GN2     2      26.310  24.310  32.740  1.00  0.00            
ATOM    174  H1  GN2     2      22.410  21.300  35.460  1.00  0.00            
ATOM    175  H2  GN2     2      24.720  21.280  34.860  1.00  0.00            
ATOM    176  H3  GN2     2      24.510  20.750  36.540  1.00  0.00            
ATOM    177  H4  GN2     2      26.020  22.230  36.870  1.00  0.00            
ATOM    178  H5  GN2     2      24.510  23.110  37.340  1.00  0.00            
ATOM    179  H6  GN2     2      27.210  24.710  36.050  1.00  0.00            
ATOM    180  H7  GN2     2      25.700  25.280  36.890  1.00  0.00            
ATOM    181  H8  GN2     2      26.300  26.870  35.150  1.00  0.00            
ATOM    182  H9  GN2     2      24.940  25.840  34.470  1.00  0.00            
ATOM    183  H10 GN2     2      27.760  25.540  33.660  1.00  0.00            
ATOM    184  H11 GN2     2      26.990  27.640  33.060  1.00  0.00            
ATOM    185  H12 GN2     2      25.360  26.880  32.650  1.00  0.00            
ATOM    186  H13 GN2     2      28.100  26.670  31.100  1.00  0.00            
ATOM    187  H14 GN2     2      26.750  27.510  30.440  1.00  0.00            
ATOM    188  H15 GN2     2      25.570  25.370  30.480  1.00  0.00            
ATOM    189  H16 GN2     2      27.360  26.180  28.660  1.00  0.00            
ATOM    190  H17 GN2     2      27.650  22.410  28.910  1.00  0.00            
ATOM    191  H18 GN2     2      29.850  21.340  28.700  1.00  0.00            
ATOM    192  H19 GN2     2      31.880  22.820  28.610  1.00  0.00            
ATOM    193  H20 GN2     2      31.700  25.290  28.220  1.00  0.00            
ATOM    194  H21 GN2     2      29.460  26.350  28.380  1.00  0.00            
ATOM    195  H22 GN2     2      24.940  23.640  29.340  1.00  0.00            
ATOM    196  H23 GN2     2      23.550  22.370  27.590  1.00  0.00            
ATOM    197  H24 GN2     2      26.020  24.210  24.550  1.00  0.00            
ATOM    198  H25 GN2     2      27.340  25.300  26.230  1.00  0.00            
ATOM    199  H26 GN2     2      28.050  24.380  31.370  1.00  0.00            
ATOM    200  H27 GN2     2      26.680  23.270  30.890  1.00  0.00            
ATOM    201  H28 GN2     2      25.220  24.230  32.690  1.00  0.00            
ATOM    202  H29 GN2     2      26.550  23.490  33.410  1.00  0.00            
TER
ENDMDL
MODEL        1
ATOM      1  C1  BCD     1      14.440  21.290  11.530  1.00  0.00            
ATOM      2  O1  BCD     1      15.020  21.420  10.240  1.00  0.00            
ATOM      3  C2  BCD     1      15.430  21.950  12.470  1.00  0.00            
ATOM      4  O2  BCD     1      15.600  23.350  12.140  1.00  0.00            
ATOM      5  C3  BCD     1      16.810  21.320  12.410  1.00  0.00            
ATOM      6  O3  BCD     1      17.630  21.760  13.500  1.00  0.00            
ATOM      7  C4  BCD     1      16.680  19.780  12.500  1.00  0.00            
ATOM      8  C5  BCD     1      15.550  19.160  11.620  1.00  0.00            
ATOM      9  O4  BCD     1      14.380  19.890  11.930  1.00  0.00            
ATOM     10  C6  BCD     1      15.370  17.730  12.020  1.00  0.00            
ATOM     11  O5  BCD     1      14.990  16.930  10.890  1.00  0.00            
ATOM     12  H1  BCD     1      13.420  21.680  11.500  1.00  0.00            
ATOM     13  H2  BCD     1      14.930  21.960  13.440  1.00  0.00            
ATOM     14  H3  BCD     1      15.310  23.590  11.260  1.00  0.00            
ATOM     15  H4  BCD     1      17.320  21.570  11.480  1.00  0.00            
ATOM     16  H5  BCD     1      18.490  21.400  13.270  1.00  0.00            
ATOM     17  H6  BCD     1      16.570  19.510  13.560  1.00  0.00            
ATOM     18  H7  BCD     1      15.930  19.260  10.590  1.00  0.00            
ATOM     19  H8  BCD     1      16.320  17.470  12.510  1.00  0.00            
ATOM     20  H9  BCD     1      14.620  17.540  12.790  1.00  0.00            
ATOM     21  H10 BCD     1      14.930  16.040  11.250  1.00  0.00            
ATOM     22  C7  BCD     1      14.440  22.710   6.370  1.00  0.00            
ATOM     23  O6  BCD     1      15.820  22.310   6.120  1.00  0.00            
ATOM     24  C8  BCD     1      14.300  23.830   7.440  1.00  0.00            
ATOM     25  O7  BCD     1      15.060  24.870   6.880  1.00  0.00            
ATOM     26  C9  BCD     1      14.900  23.280   8.760  1.00  0.00            
ATOM     27  O8  BCD     1      14.940  24.290   9.810  1.00  0.00            
ATOM     28  C10 BCD     1      14.160  21.940   9.140  1.00  0.00            
ATOM     29  C11 BCD     1      14.100  20.960   8.020  1.00  0.00            
ATOM     30  O9  BCD     1      13.690  21.540   6.790  1.00  0.00            
ATOM     31  C12 BCD     1      13.150  19.770   8.280  1.00  0.00            
ATOM     32  O10 BCD     1      11.810  20.090   8.810  1.00  0.00            
ATOM     33  H11 BCD     1      14.000  23.140   5.460  1.00  0.00            
ATOM     34  H12 BCD     1      13.250  24.150   7.510  1.00  0.00            
ATOM     35  H13 BCD     1      14.490  25.640   6.810  1.00  0.00            
ATOM     36  H14 BCD     1      15.920  22.980   8.490  1.00  0.00            
ATOM     37  H15 BCD     1      14.880  25.170   9.430  1.00  0.00            
ATOM     38  H16 BCD     1      13.160  22.260   9.460  1.00  0.00            
ATOM     39  H17 BCD     1      15.030  20.470   7.730  1.00  0.00            
ATOM     40  H18 BCD     1      13.020  19.200   7.350  1.00  0.00            
ATOM     41  H19 BCD     1      13.530  19.180   9.120  1.00  0.00            
ATOM     42  H20 BCD     1      11.800  20.750   9.510  1.00  0.00            
ATOM     43  C13 BCD     1      18.220  21.740   2.780  1.00  0.00            
ATOM     44  O11 BCD     1      19.420  21.320   3.520  1.00  0.00            
ATOM     45  C14 BCD     1      17.740  23.150   3.060  1.00  0.00            
ATOM     46  O12 BCD     1      18.740  24.120   2.640  1.00  0.00            
ATOM     47  C15 BCD     1      17.320  23.240   4.550  1.00  0.00            
ATOM     48  O13 BCD     1      17.090  24.590   4.960  1.00  0.00            
ATOM     49  C16 BCD     1      16.180  22.290   4.750  1.00  0.00            
ATOM     50  C17 BCD     1      16.560  20.810   4.390  1.00  0.00            
ATOM     51  O14 BCD     1      17.160  20.840   3.100  1.00  0.00            
ATOM     52  C18 BCD     1      15.350  19.860   4.310  1.00  0.00            
ATOM     53  O15 BCD     1      14.300  20.410   3.460  1.00  0.00            
ATOM     54  H21 BCD     1      18.390  21.680   1.700  1.00  0.00            
ATOM     55  H22 BCD     1      16.850  23.320   2.440  1.00  0.00            
ATOM     56  H23 BCD     1      19.400  23.790   2.030  1.00  0.00            
ATOM     57  H24 BCD     1      18.110  22.750   5.120  1.00  0.00            
ATOM     58  H25 BCD     1      16.430  24.570   5.660  1.00  0.00            
ATOM     59  H26 BCD     1      15.340  22.490   4.070  1.00  0.00            
ATOM     60  H27 BCD     1      17.320  20.530   5.120  1.00  0.00            
ATOM     61  H28 BCD     1      15.640  18.960   3.750  1.00  0.00            
ATOM     62  H29 BCD     1      14.980  19.630   5.320  1.00  0.00            
ATOM     63  H30 BCD     1      14.520  20.220   2.540  1.00  0.00            
ATOM     64  C19 BCD     1      23.210  20.030   2.350  1.00  0.00            
ATOM     65  O16 BCD     1      24.010  20.270   3.550  1.00  0.00            
ATOM     66  C20 BCD     1      22.710  21.300   1.650  1.00  0.00            
ATOM     67  O17 BCD     1      23.870  22.170   1.500  1.00  0.00            
ATOM     68  C21 BCD     1      21.520  21.950   2.390  1.00  0.00            
ATOM     69  O18 BCD     1      21.060  23.040   1.550  1.00  0.00            
ATOM     70  C22 BCD     1      20.450  20.820   2.730  1.00  0.00            
ATOM     71  C23 BCD     1      21.140  19.780   3.530  1.00  0.00            
ATOM     72  O19 BCD     1      22.130  19.190   2.720  1.00  0.00            
ATOM     73  C24 BCD     1      20.120  18.650   3.820  1.00  0.00            
ATOM     74  O20 BCD     1      20.740  17.530   4.460  1.00  0.00            
ATOM     75  H31 BCD     1      23.790  19.450   1.630  1.00  0.00            
ATOM     76  H32 BCD     1      22.360  20.970   0.660  1.00  0.00            
ATOM     77  H33 BCD     1      24.620  21.680   1.170  1.00  0.00            
ATOM     78  H34 BCD     1      22.000  22.280   3.320  1.00  0.00            
ATOM     79  H35 BCD     1      21.790  23.450   1.070  1.00  0.00            
ATOM     80  H36 BCD     1      20.140  20.390   1.770  1.00  0.00            
ATOM     81  H37 BCD     1      21.600  20.190   4.440  1.00  0.00            
ATOM     82  H38 BCD     1      19.420  19.140   4.520  1.00  0.00            
ATOM     83  H39 BCD     1      19.590  18.190   2.970  1.00  0.00            
ATOM     84  H40 BCD     1      20.080  16.920   4.790  1.00  0.00            
ATOM     85  C25 BCD     1      25.770  18.040   6.480  1.00  0.00            
ATOM     86  O21 BCD     1      24.610  18.070   7.340  1.00  0.00            
ATOM     87  C26 BCD     1      26.380  19.380   6.160  1.00  0.00            
ATOM     88  O22 BCD     1      26.510  19.850   7.470  1.00  0.00            
ATOM     89  C27 BCD     1      25.530  20.220   5.250  1.00  0.00            
ATOM     90  O23 BCD     1      26.200  21.570   5.010  1.00  0.00            
ATOM     91  C28 BCD     1      25.080  19.420   4.020  1.00  0.00            
ATOM     92  C29 BCD     1      24.470  17.980   4.420  1.00  0.00            
ATOM     93  O24 BCD     1      25.470  17.330   5.310  1.00  0.00            
ATOM     94  C30 BCD     1      24.260  16.970   3.240  1.00  0.00            
ATOM     95  O25 BCD     1      25.450  16.860   2.510  1.00  0.00            
ATOM     96  H41 BCD     1      26.460  17.490   7.130  1.00  0.00            
ATOM     97  H42 BCD     1      27.350  19.190   5.690  1.00  0.00            
ATOM     98  H43 BCD     1      27.290  20.420   7.500  1.00  0.00            
ATOM     99  H44 BCD     1      24.610  20.490   5.780  1.00  0.00            
ATOM    100  H45 BCD     1      26.840  21.430   4.300  1.00  0.00            
ATOM    101  H46 BCD     1      25.950  19.350   3.360  1.00  0.00            
ATOM    102  H47 BCD     1      23.530  18.070   4.970  1.00  0.00            
ATOM    103  H48 BCD     1      23.970  15.990   3.640  1.00  0.00            
ATOM    104  H49 BCD     1      23.400  17.200   2.590  1.00  0.00            
ATOM    105  H50 BCD     1      25.670  15.950   2.270  1.00  0.00            
ATOM    106  C31 BCD     1      22.680  16.250  10.400  1.00  0.00            
ATOM    107  O26 BCD     1      21.690  17.250  10.470  1.00  0.00            
ATOM    108  C32 BCD     1      24.120  16.660  10.720  1.00  0.00            
ATOM    109  O27 BCD     1      24.180  17.320  12.000  1.00  0.00            
ATOM    110  C33 BCD     1      24.610  17.630   9.620  1.00  0.00            
ATOM    111  C34 BCD     1      24.410  16.980   8.290  1.00  0.00            
ATOM    112  C35 BCD     1      22.980  16.470   8.040  1.00  0.00            
ATOM    113  O28 BCD     1      22.560  15.660   9.150  1.00  0.00            
ATOM    114  C36 BCD     1      22.900  15.740   6.710  1.00  0.00            
ATOM    115  O29 BCD     1      21.660  14.900   6.690  1.00  0.00            
ATOM    116  O30 BCD     1      25.970  18.010   9.920  1.00  0.00            
ATOM    117  H51 BCD     1      22.420  15.440  11.090  1.00  0.00            
ATOM    118  H52 BCD     1      24.810  15.810  10.660  1.00  0.00            
ATOM    119  H53 BCD     1      25.030  17.770  11.980  1.00  0.00            
ATOM    120  H54 BCD     1      23.960  18.520   9.650  1.00  0.00            
ATOM    121  H55 BCD     1      26.160  18.790   9.390  1.00  0.00            
ATOM    122  H56 BCD     1      25.130  16.170   8.090  1.00  0.00            
ATOM    123  H57 BCD     1      22.330  17.350   7.970  1.00  0.00            
ATOM    124  H58 BCD     1      22.820  16.580   6.020  1.00  0.00            
ATOM    125  H59 BCD     1      23.860  15.210   6.590  1.00  0.00            
ATOM    126  H60 BCD     1      21.630  14.810   7.650  1.00  0.00            
ATOM    127  C37 BCD     1      18.820  18.690  12.970  1.00  0.00            
ATOM    128  O31 BCD     1      17.950  19.320  12.020  1.00  0.00            
ATOM    129  C38 BCD     1      20.240  19.240  13.180  1.00  0.00            
ATOM    130  O32 BCD     1      20.300  20.700  13.330  1.00  0.00            
ATOM    131  C39 BCD     1      21.120  18.860  12.070  1.00  0.00            
ATOM    132  O33 BCD     1      22.440  19.300  12.290  1.00  0.00            
ATOM    133  C40 BCD     1      21.070  17.380  11.730  1.00  0.00            
ATOM    134  C41 BCD     1      19.590  17.020  11.500  1.00  0.00            
ATOM    135  O34 BCD     1      18.900  17.360  12.730  1.00  0.00            
ATOM    136  C42 BCD     1      19.390  15.510  11.220  1.00  0.00            
ATOM    137  O35 BCD     1      19.820  14.750  12.360  1.00  0.00            
ATOM    138  H61 BCD     1      18.340  18.730  13.960  1.00  0.00            
ATOM    139  H62 BCD     1      20.690  18.860  14.100  1.00  0.00            
ATOM    140  H63 BCD     1      21.240  20.840  13.190  1.00  0.00            
ATOM    141  H64 BCD     1      20.780  19.440  11.200  1.00  0.00            
ATOM    142  H65 BCD     1      23.060  18.600  12.080  1.00  0.00            
ATOM    143  H66 BCD     1      21.570  16.820  12.530  1.00  0.00            
ATOM    144  H67 BCD     1      19.150  17.580  10.660  1.00  0.00            
ATOM    145  H68 BCD     1      18.320  15.440  10.970  1.00  0.00            
ATOM    146  H69 BCD     1      20.010  15.290  10.340  1.00  0.00            
ATOM    147  H70 BCD     1      19.770  15.290  13.150  1.00  0.00            
ATOM    148  O1  GN2     2      22.920  26.780   1.550  1.00  0.00            
ATOM    149  C1  GN2     2      22.380  28.080   1.250  1.00  0.00            
ATOM    150  C2  GN2     2      20.880  28.110   1.610  1.00  0.00            
ATOM    151  O2  GN2     2      20.820  28.160   3.060  1.00  0.00            
ATOM    152  C3  GN2     2      19.610  27.870   3.690  1.00  0.00            
ATOM    153  C4  GN2     2      19.820  27.610   5.270  1.00  0.00            
ATOM    154  N1  GN2     2      20.730  26.440   5.610  1.00  0.00            
ATOM    155  C5  GN2     2      19.870  25.210   5.470  1.00  0.00            
ATOM    156  C6  GN2     2      20.500  23.930   5.940  1.00  0.00            
ATOM    157  N2  GN2     2      20.780  23.910   7.460  1.00  0.00            
ATOM    158  C7  GN2     2      21.330  22.510   7.930  1.00  0.00            
ATOM    159  C8  GN2     2      21.960  22.550   9.290  1.00  0.00            
ATOM    160  C9  GN2     2      21.220  23.110  10.380  1.00  0.00            
ATOM    161  C10 GN2     2      21.940  23.270  11.550  1.00  0.00            
ATOM    162  C11 GN2     2      23.320  22.810  11.630  1.00  0.00            
ATOM    163  C12 GN2     2      23.960  22.070  10.640  1.00  0.00            
ATOM    164  C13 GN2     2      23.220  21.930   9.440  1.00  0.00            
ATOM    165  C14 GN2     2      20.290  21.370   7.990  1.00  0.00            
ATOM    166  C15 GN2     2      18.990  21.700   8.380  1.00  0.00            
ATOM    167  C16 GN2     2      17.980  20.720   8.330  1.00  0.00            
ATOM    168  C17 GN2     2      18.380  19.440   7.920  1.00  0.00            
ATOM    169  Cl1 GN2     2      17.170  18.210   7.950  1.00  0.00            
ATOM    170  C18 GN2     2      19.660  19.100   7.570  1.00  0.00            
ATOM    171  C19 GN2     2      20.620  20.100   7.560  1.00  0.00            
ATOM    172  C20 GN2     2      21.760  25.060   7.630  1.00  0.00            
ATOM    173  C21 GN2     2      21.300  26.470   6.990  1.00  0.00            
ATOM    174  H1  GN2     2      22.840  26.260   0.730  1.00  0.00            
ATOM    175  H2  GN2     2      22.430  28.320   0.180  1.00  0.00            
ATOM    176  H3  GN2     2      22.890  28.910   1.740  1.00  0.00            
ATOM    177  H4  GN2     2      20.450  27.180   1.210  1.00  0.00            
ATOM    178  H5  GN2     2      20.380  28.990   1.180  1.00  0.00            
ATOM    179  H6  GN2     2      19.300  26.930   3.220  1.00  0.00            
ATOM    180  H7  GN2     2      18.810  28.570   3.450  1.00  0.00            
ATOM    181  H8  GN2     2      18.870  27.560   5.800  1.00  0.00            
ATOM    182  H9  GN2     2      20.250  28.540   5.660  1.00  0.00            
ATOM    183  H10 GN2     2      21.520  26.440   4.950  1.00  0.00            
ATOM    184  H11 GN2     2      19.560  25.120   4.420  1.00  0.00            
ATOM    185  H12 GN2     2      18.930  25.310   6.030  1.00  0.00            
ATOM    186  H13 GN2     2      21.420  23.740   5.380  1.00  0.00            
ATOM    187  H14 GN2     2      19.820  23.090   5.750  1.00  0.00            
ATOM    188  H15 GN2     2      19.890  24.200   7.900  1.00  0.00            
ATOM    189  H16 GN2     2      22.050  22.130   7.210  1.00  0.00            
ATOM    190  H17 GN2     2      20.200  23.440  10.170  1.00  0.00            
ATOM    191  H18 GN2     2      21.400  23.740  12.370  1.00  0.00            
ATOM    192  H19 GN2     2      23.920  22.950  12.530  1.00  0.00            
ATOM    193  H20 GN2     2      24.960  21.670  10.750  1.00  0.00            
ATOM    194  H21 GN2     2      23.750  21.470   8.610  1.00  0.00            
ATOM    195  H22 GN2     2      18.780  22.650   8.860  1.00  0.00            
ATOM    196  H23 GN2     2      16.980  20.870   8.720  1.00  0.00            
ATOM    197  H24 GN2     2      19.850  18.110   7.160  1.00  0.00            
ATOM    198  H25 GN2     2      21.650  19.870   7.300  1.00  0.00            
ATOM    199  H26 GN2     2      22.760  24.770   7.280  1.00  0.00            
ATOM    200  H27 GN2     2      21.880  25.210   8.700  1.00  0.00            
ATOM    201  H28 GN2     2      20.490  26.930   7.560  1.00  0.00            
ATOM    202  H29 GN2     2      22.170  27.130   6.980  1.00  0.00            
TER
ENDMDL
MODEL        1
ATOM      1  C1  BCD     1      21.770  24.740  30.390  1.00  0.00            
ATOM      2  O1  BCD     1      22.170  25.400  29.190  1.00  0.00            
ATOM      3  C2  BCD     1      22.800  23.710  30.820  1.00  0.00            
ATOM      4  O2  BCD     1      23.940  24.480  31.290  1.00  0.00
[truncated: 1,997,670 more chars]
