# Supplementary material for: Achieving Chemical Accuracy in Cyclodextrin Host–Guest Binding via Integrative Atomistic Modelling
Source: Adv Sci (Weinh). 2025 Dec 14;13(10):e19782. doi: 10.1002/advs.202519782 (PMC12915143; doi:10.1002/advs.202519782)
Supplement: Supplementary file 1 — Supporting Information [file ADVS-13-e19782-s003.zip › all_poses/BCD.GP6.pdb]

MODEL        1
ATOM      1  C1  BCD     1       7.570  22.170  15.580  1.00  0.00            
ATOM      2  O1  BCD     1       6.460  21.770  16.250  1.00  0.00            
ATOM      3  C2  BCD     1       7.720  21.340  14.310  1.00  0.00            
ATOM      4  O2  BCD     1       6.500  21.420  13.590  1.00  0.00            
ATOM      5  C3  BCD     1       8.040  19.870  14.600  1.00  0.00            
ATOM      6  O3  BCD     1       8.400  19.250  13.370  1.00  0.00            
ATOM      7  C4  BCD     1       9.150  19.750  15.590  1.00  0.00            
ATOM      8  C5  BCD     1       8.830  20.550  16.860  1.00  0.00            
ATOM      9  O4  BCD     1       8.710  21.910  16.440  1.00  0.00            
ATOM     10  C6  BCD     1       9.900  20.310  17.900  1.00  0.00            
ATOM     11  O5  BCD     1      11.200  20.620  17.430  1.00  0.00            
ATOM     12  H1  BCD     1       7.500  23.250  15.410  1.00  0.00            
ATOM     13  H2  BCD     1       8.600  21.710  13.770  1.00  0.00            
ATOM     14  H3  BCD     1       5.730  21.450  14.180  1.00  0.00            
ATOM     15  H4  BCD     1       7.150  19.410  15.050  1.00  0.00            
ATOM     16  H5  BCD     1       8.710  18.360  13.550  1.00  0.00            
ATOM     17  H6  BCD     1      10.070  20.080  15.080  1.00  0.00            
ATOM     18  H7  BCD     1       7.880  20.280  17.350  1.00  0.00            
ATOM     19  H8  BCD     1       9.790  21.010  18.750  1.00  0.00            
ATOM     20  H9  BCD     1       9.950  19.270  18.230  1.00  0.00            
ATOM     21  H10 BCD     1      11.900  20.250  17.980  1.00  0.00            
ATOM     22  C7  BCD     1       3.140  23.100  18.250  1.00  0.00            
ATOM     23  O6  BCD     1       3.180  21.920  19.060  1.00  0.00            
ATOM     24  C8  BCD     1       2.990  22.680  16.820  1.00  0.00            
ATOM     25  O7  BCD     1       1.830  21.840  16.550  1.00  0.00            
ATOM     26  C9  BCD     1       4.250  21.960  16.290  1.00  0.00            
ATOM     27  O8  BCD     1       4.080  21.440  14.950  1.00  0.00            
ATOM     28  C10 BCD     1       5.460  22.760  16.470  1.00  0.00            
ATOM     29  C11 BCD     1       5.600  23.240  18.000  1.00  0.00            
ATOM     30  O9  BCD     1       4.370  23.940  18.320  1.00  0.00            
ATOM     31  C12 BCD     1       6.860  24.210  18.180  1.00  0.00            
ATOM     32  O10 BCD     1       6.980  25.210  17.170  1.00  0.00            
ATOM     33  H11 BCD     1       2.310  23.740  18.570  1.00  0.00            
ATOM     34  H12 BCD     1       2.950  23.650  16.300  1.00  0.00            
ATOM     35  H13 BCD     1       1.880  20.950  16.910  1.00  0.00            
ATOM     36  H14 BCD     1       4.330  21.070  16.920  1.00  0.00            
ATOM     37  H15 BCD     1       3.420  20.740  14.960  1.00  0.00            
ATOM     38  H16 BCD     1       5.530  23.630  15.800  1.00  0.00            
ATOM     39  H17 BCD     1       5.640  22.300  18.550  1.00  0.00            
ATOM     40  H18 BCD     1       6.820  24.600  19.200  1.00  0.00            
ATOM     41  H19 BCD     1       7.680  23.500  18.020  1.00  0.00            
ATOM     42  H20 BCD     1       7.810  25.150  16.690  1.00  0.00            
ATOM     43  C13 BCD     1       2.360  20.620  22.900  1.00  0.00            
ATOM     44  O11 BCD     1       2.920  19.320  22.710  1.00  0.00            
ATOM     45  C14 BCD     1       1.200  20.910  21.960  1.00  0.00            
ATOM     46  O12 BCD     1       0.190  19.900  22.180  1.00  0.00            
ATOM     47  C15 BCD     1       1.690  20.980  20.530  1.00  0.00            
ATOM     48  O13 BCD     1       0.590  21.230  19.640  1.00  0.00            
ATOM     49  C16 BCD     1       2.790  22.040  20.410  1.00  0.00            
ATOM     50  C17 BCD     1       3.920  21.780  21.390  1.00  0.00            
ATOM     51  O14 BCD     1       3.390  21.580  22.710  1.00  0.00            
ATOM     52  C18 BCD     1       5.020  22.760  21.470  1.00  0.00            
ATOM     53  O15 BCD     1       4.630  23.950  22.130  1.00  0.00            
ATOM     54  H21 BCD     1       1.960  20.740  23.910  1.00  0.00            
ATOM     55  H22 BCD     1       0.850  21.890  22.310  1.00  0.00            
ATOM     56  H23 BCD     1      -0.250  19.880  21.330  1.00  0.00            
ATOM     57  H24 BCD     1       2.040  19.980  20.220  1.00  0.00            
ATOM     58  H25 BCD     1       0.860  20.780  18.830  1.00  0.00            
ATOM     59  H26 BCD     1       2.370  23.010  20.710  1.00  0.00            
ATOM     60  H27 BCD     1       4.390  20.840  21.070  1.00  0.00            
ATOM     61  H28 BCD     1       5.910  22.310  21.930  1.00  0.00            
ATOM     62  H29 BCD     1       5.310  22.950  20.430  1.00  0.00            
ATOM     63  H30 BCD     1       4.500  23.730  23.060  1.00  0.00            
ATOM     64  C19 BCD     1       4.370  16.370  24.970  1.00  0.00            
ATOM     65  O16 BCD     1       5.080  15.720  23.910  1.00  0.00            
ATOM     66  C20 BCD     1       2.860  16.390  24.830  1.00  0.00            
ATOM     67  O17 BCD     1       2.490  15.030  24.560  1.00  0.00            
ATOM     68  C21 BCD     1       2.480  17.280  23.640  1.00  0.00            
ATOM     69  O18 BCD     1       1.040  17.500  23.380  1.00  0.00            
ATOM     70  C22 BCD     1       3.180  18.590  23.880  1.00  0.00            
ATOM     71  C23 BCD     1       4.680  18.470  24.170  1.00  0.00            
ATOM     72  O19 BCD     1       4.910  17.610  25.240  1.00  0.00            
ATOM     73  C24 BCD     1       5.290  19.860  24.440  1.00  0.00            
ATOM     74  O20 BCD     1       4.510  20.480  25.460  1.00  0.00            
ATOM     75  H31 BCD     1       4.550  15.860  25.930  1.00  0.00            
ATOM     76  H32 BCD     1       2.360  16.700  25.760  1.00  0.00            
ATOM     77  H33 BCD     1       3.000  14.810  23.770  1.00  0.00            
ATOM     78  H34 BCD     1       2.820  16.810  22.710  1.00  0.00            
ATOM     79  H35 BCD     1       0.770  18.350  23.030  1.00  0.00            
ATOM     80  H36 BCD     1       2.750  19.070  24.780  1.00  0.00            
ATOM     81  H37 BCD     1       5.230  18.060  23.310  1.00  0.00            
ATOM     82  H38 BCD     1       6.310  19.660  24.790  1.00  0.00            
ATOM     83  H39 BCD     1       5.300  20.430  23.510  1.00  0.00            
ATOM     84  H40 BCD     1       4.400  19.760  26.090  1.00  0.00            
ATOM     85  C25 BCD     1       7.140  12.500  22.770  1.00  0.00            
ATOM     86  O21 BCD     1       7.640  13.400  21.760  1.00  0.00            
ATOM     87  C26 BCD     1       5.610  12.340  22.570  1.00  0.00            
ATOM     88  O22 BCD     1       5.410  11.780  21.220  1.00  0.00            
ATOM     89  C27 BCD     1       4.940  13.690  22.750  1.00  0.00            
ATOM     90  O23 BCD     1       3.510  13.570  22.730  1.00  0.00            
ATOM     91  C28 BCD     1       5.470  14.390  23.990  1.00  0.00            
ATOM     92  C29 BCD     1       6.950  14.330  24.310  1.00  0.00            
ATOM     93  O24 BCD     1       7.380  13.010  24.080  1.00  0.00            
ATOM     94  C30 BCD     1       7.260  14.840  25.720  1.00  0.00            
ATOM     95  O25 BCD     1       6.500  14.130  26.710  1.00  0.00            
ATOM     96  H41 BCD     1       7.680  11.550  22.860  1.00  0.00            
ATOM     97  H42 BCD     1       5.230  11.690  23.370  1.00  0.00            
ATOM     98  H43 BCD     1       4.640  12.210  20.840  1.00  0.00            
ATOM     99  H44 BCD     1       5.280  14.360  21.950  1.00  0.00            
ATOM    100  H45 BCD     1       3.280  13.830  21.830  1.00  0.00            
ATOM    101  H46 BCD     1       4.880  13.910  24.790  1.00  0.00            
ATOM    102  H47 BCD     1       7.500  14.940  23.590  1.00  0.00            
ATOM    103  H48 BCD     1       8.330  14.690  25.910  1.00  0.00            
ATOM    104  H49 BCD     1       6.920  15.890  25.720  1.00  0.00            
ATOM    105  H50 BCD     1       6.650  13.190  26.620  1.00  0.00            
ATOM    106  C31 BCD     1      10.550  13.610  18.770  1.00  0.00            
ATOM    107  O26 BCD     1       9.830  14.780  18.220  1.00  0.00            
ATOM    108  C32 BCD     1       9.690  12.350  18.750  1.00  0.00            
ATOM    109  O27 BCD     1       9.440  11.970  17.360  1.00  0.00            
ATOM    110  C33 BCD     1       8.440  12.490  19.630  1.00  0.00            
ATOM    111  C34 BCD     1       8.780  12.990  21.020  1.00  0.00            
ATOM    112  C35 BCD     1       9.880  14.050  20.990  1.00  0.00            
ATOM    113  O28 BCD     1      10.990  13.830  20.120  1.00  0.00            
ATOM    114  C36 BCD     1      10.360  14.160  22.410  1.00  0.00            
ATOM    115  O29 BCD     1      11.070  13.040  22.760  1.00  0.00            
ATOM    116  O30 BCD     1       7.720  11.260  19.740  1.00  0.00            
ATOM    117  H51 BCD     1      11.430  13.530  18.120  1.00  0.00            
ATOM    118  H52 BCD     1      10.310  11.490  19.060  1.00  0.00            
ATOM    119  H53 BCD     1       8.610  11.490  17.450  1.00  0.00            
ATOM    120  H54 BCD     1       7.790  13.270  19.200  1.00  0.00            
ATOM    121  H55 BCD     1       6.900  11.370  20.220  1.00  0.00            
ATOM    122  H56 BCD     1       9.270  12.160  21.540  1.00  0.00            
ATOM    123  H57 BCD     1       9.470  15.030  20.730  1.00  0.00            
ATOM    124  H58 BCD     1      10.950  15.080  22.540  1.00  0.00            
ATOM    125  H59 BCD     1       9.520  14.210  23.100  1.00  0.00            
ATOM    126  H60 BCD     1      11.060  13.000  23.720  1.00  0.00            
ATOM    127  C37 BCD     1      10.520  17.750  15.620  1.00  0.00            
ATOM    128  O31 BCD     1       9.240  18.330  15.880  1.00  0.00            
ATOM    129  C38 BCD     1      10.360  16.390  14.920  1.00  0.00            
ATOM    130  O32 BCD     1       9.680  16.540  13.670  1.00  0.00            
ATOM    131  C39 BCD     1       9.740  15.450  15.920  1.00  0.00            
ATOM    132  O33 BCD     1       9.630  14.110  15.450  1.00  0.00            
ATOM    133  C40 BCD     1      10.520  15.530  17.270  1.00  0.00            
ATOM    134  C41 BCD     1      10.680  16.900  17.810  1.00  0.00            
ATOM    135  O34 BCD     1      11.280  17.660  16.800  1.00  0.00            
ATOM    136  C42 BCD     1      11.560  16.950  19.020  1.00  0.00            
ATOM    137  O35 BCD     1      12.910  16.530  18.730  1.00  0.00            
ATOM    138  H61 BCD     1      11.100  18.430  14.980  1.00  0.00            
ATOM    139  H62 BCD     1      11.360  15.990  14.680  1.00  0.00            
ATOM    140  H63 BCD     1       9.760  15.720  13.180  1.00  0.00            
ATOM    141  H64 BCD     1       8.750  15.900  16.070  1.00  0.00            
ATOM    142  H65 BCD     1       9.630  13.520  16.210  1.00  0.00            
ATOM    143  H66 BCD     1      11.510  15.150  16.960  1.00  0.00            
ATOM    144  H67 BCD     1       9.690  17.260  18.110  1.00  0.00            
ATOM    145  H68 BCD     1      11.630  17.960  19.440  1.00  0.00            
ATOM    146  H69 BCD     1      11.120  16.290  19.780  1.00  0.00            
ATOM    147  H70 BCD     1      13.120  16.580  17.800  1.00  0.00            
ATOM    148  O1  GP6     2       2.810  14.890  20.520  1.00  0.00            
ATOM    149  C1  GP6     2       3.890  14.730  19.900  1.00  0.00            
ATOM    150  O2  GP6     2       4.160  13.570  19.650  1.00  0.00            
ATOM    151  C2  GP6     2       4.610  16.020  19.390  1.00  0.00            
ATOM    152  C3  GP6     2       4.730  17.010  20.540  1.00  0.00            
ATOM    153  C4  GP6     2       5.420  18.250  20.020  1.00  0.00            
ATOM    154  C5  GP6     2       4.640  18.790  18.810  1.00  0.00            
ATOM    155  C6  GP6     2       4.630  17.820  17.670  1.00  0.00            
ATOM    156  C7  GP6     2       3.870  16.650  18.160  1.00  0.00            
ATOM    157  C8  GP6     2       6.020  17.420  17.200  1.00  0.00            
ATOM    158  C9  GP6     2       6.780  16.880  18.440  1.00  0.00            
ATOM    159  C10 GP6     2       6.010  15.670  19.020  1.00  0.00            
ATOM    160  C11 GP6     2       6.830  17.940  19.540  1.00  0.00            
ATOM    161  H1  GP6     2       5.330  16.550  21.330  1.00  0.00            
ATOM    162  H2  GP6     2       3.720  17.260  20.890  1.00  0.00            
ATOM    163  H3  GP6     2       5.430  18.990  20.830  1.00  0.00            
ATOM    164  H4  GP6     2       5.020  19.770  18.490  1.00  0.00            
ATOM    165  H5  GP6     2       3.620  19.010  19.140  1.00  0.00            
ATOM    166  H6  GP6     2       4.140  18.260  16.790  1.00  0.00            
ATOM    167  H7  GP6     2       2.830  16.890  18.430  1.00  0.00            
ATOM    168  H8  GP6     2       3.790  15.830  17.450  1.00  0.00            
ATOM    169  H9  GP6     2       6.470  18.350  16.840  1.00  0.00            
ATOM    170  H10 GP6     2       5.920  16.680  16.400  1.00  0.00            
ATOM    171  H11 GP6     2       7.810  16.590  18.230  1.00  0.00            
ATOM    172  H12 GP6     2       5.950  14.890  18.260  1.00  0.00            
ATOM    173  H13 GP6     2       6.440  15.210  19.930  1.00  0.00            
ATOM    174  H14 GP6     2       7.460  17.630  20.380  1.00  0.00            
ATOM    175  H15 GP6     2       7.390  18.810  19.170  1.00  0.00            
TER
ENDMDL
MODEL        1
ATOM      1  C1  BCD     1       5.440  20.860  12.030  1.00  0.00            
ATOM      2  O1  BCD     1       4.660  20.190  12.980  1.00  0.00            
ATOM      3  C2  BCD     1       5.590  19.950  10.850  1.00  0.00            
ATOM      4  O2  BCD     1       4.250  19.660  10.270  1.00  0.00            
ATOM      5  C3  BCD     1       6.310  18.690  11.280  1.00  0.00            
ATOM      6  O3  BCD     1       6.450  17.840  10.130  1.00  0.00            
ATOM      7  C4  BCD     1       7.640  19.110  11.820  1.00  0.00            
ATOM      8  C5  BCD     1       7.430  20.010  13.050  1.00  0.00            
ATOM      9  O4  BCD     1       6.650  21.150  12.660  1.00  0.00            
ATOM     10  C6  BCD     1       8.740  20.540  13.720  1.00  0.00            
ATOM     11  O5  BCD     1       9.690  21.110  12.840  1.00  0.00            
ATOM     12  H1  BCD     1       5.000  21.780  11.610  1.00  0.00            
ATOM     13  H2  BCD     1       6.290  20.470  10.180  1.00  0.00            
ATOM     14  H3  BCD     1       4.380  18.860   9.750  1.00  0.00            
ATOM     15  H4  BCD     1       5.750  18.160  12.050  1.00  0.00            
ATOM     16  H5  BCD     1       6.940  17.070  10.430  1.00  0.00            
ATOM     17  H6  BCD     1       8.200  19.610  11.030  1.00  0.00            
ATOM     18  H7  BCD     1       6.850  19.420  13.770  1.00  0.00            
ATOM     19  H8  BCD     1       8.390  21.230  14.510  1.00  0.00            
ATOM     20  H9  BCD     1       9.370  19.800  14.220  1.00  0.00            
ATOM     21  H10 BCD     1      10.560  20.840  13.150  1.00  0.00            
ATOM     22  C7  BCD     1       1.310  20.230  15.300  1.00  0.00            
ATOM     23  O6  BCD     1       1.870  19.100  15.960  1.00  0.00            
ATOM     24  C8  BCD     1       1.180  19.740  13.930  1.00  0.00            
ATOM     25  O7  BCD     1       0.140  18.770  13.840  1.00  0.00            
ATOM     26  C9  BCD     1       2.430  19.410  13.240  1.00  0.00            
ATOM     27  O8  BCD     1       2.180  19.160  11.810  1.00  0.00            
ATOM     28  C10 BCD     1       3.370  20.640  13.350  1.00  0.00            
ATOM     29  C11 BCD     1       3.510  21.130  14.750  1.00  0.00            
ATOM     30  O9  BCD     1       2.240  21.320  15.360  1.00  0.00            
ATOM     31  C12 BCD     1       4.200  22.510  14.760  1.00  0.00            
ATOM     32  O10 BCD     1       3.520  23.580  14.130  1.00  0.00            
ATOM     33  H11 BCD     1       0.360  20.550  15.760  1.00  0.00            
ATOM     34  H12 BCD     1       0.720  20.530  13.330  1.00  0.00            
ATOM     35  H13 BCD     1       0.360  18.120  13.160  1.00  0.00            
ATOM     36  H14 BCD     1       2.910  18.580  13.770  1.00  0.00            
ATOM     37  H15 BCD     1       2.960  19.390  11.290  1.00  0.00            
ATOM     38  H16 BCD     1       3.150  21.510  12.720  1.00  0.00            
ATOM     39  H17 BCD     1       4.090  20.400  15.330  1.00  0.00            
ATOM     40  H18 BCD     1       4.440  22.620  15.830  1.00  0.00            
ATOM     41  H19 BCD     1       5.190  22.410  14.300  1.00  0.00            
ATOM     42  H20 BCD     1       4.050  24.370  14.240  1.00  0.00            
ATOM     43  C13 BCD     1       1.480  17.420  19.620  1.00  0.00            
ATOM     44  O11 BCD     1       2.640  16.540  19.370  1.00  0.00            
ATOM     45  C14 BCD     1       0.290  17.060  18.660  1.00  0.00            
ATOM     46  O12 BCD     1       0.100  15.620  18.660  1.00  0.00            
ATOM     47  C15 BCD     1       0.730  17.480  17.240  1.00  0.00            
ATOM     48  O13 BCD     1      -0.360  17.350  16.230  1.00  0.00            
ATOM     49  C16 BCD     1       1.330  18.880  17.230  1.00  0.00            
ATOM     50  C17 BCD     1       2.350  19.190  18.300  1.00  0.00            
ATOM     51  O14 BCD     1       1.810  18.800  19.510  1.00  0.00            
ATOM     52  C18 BCD     1       2.910  20.560  18.400  1.00  0.00            
ATOM     53  O15 BCD     1       1.960  21.620  18.530  1.00  0.00            
ATOM     54  H21 BCD     1       1.180  17.150  20.640  1.00  0.00            
ATOM     55  H22 BCD     1      -0.620  17.530  19.030  1.00  0.00            
ATOM     56  H23 BCD     1      -0.180  15.490  17.750  1.00  0.00            
ATOM     57  H24 BCD     1       1.490  16.780  16.880  1.00  0.00            
ATOM     58  H25 BCD     1      -0.100  17.800  15.420  1.00  0.00            
ATOM     59  H26 BCD     1       0.470  19.530  17.390  1.00  0.00            
ATOM     60  H27 BCD     1       3.200  18.500  18.140  1.00  0.00            
ATOM     61  H28 BCD     1       3.600  20.610  19.250  1.00  0.00            
ATOM     62  H29 BCD     1       3.530  20.760  17.520  1.00  0.00            
ATOM     63  H30 BCD     1       1.990  21.990  17.640  1.00  0.00            
ATOM     64  C19 BCD     1       5.110  13.760  21.120  1.00  0.00            
ATOM     65  O16 BCD     1       5.630  13.510  19.850  1.00  0.00            
ATOM     66  C20 BCD     1       3.590  13.490  21.220  1.00  0.00            
ATOM     67  O17 BCD     1       3.310  12.100  20.880  1.00  0.00            
ATOM     68  C21 BCD     1       2.810  14.400  20.320  1.00  0.00            
ATOM     69  O18 BCD     1       1.360  14.200  20.380  1.00  0.00            
ATOM     70  C22 BCD     1       3.180  15.870  20.550  1.00  0.00            
ATOM     71  C23 BCD     1       4.680  16.090  20.620  1.00  0.00            
ATOM     72  O19 BCD     1       5.350  15.100  21.400  1.00  0.00            
ATOM     73  C24 BCD     1       5.130  17.460  21.060  1.00  0.00            
ATOM     74  O20 BCD     1       4.600  17.740  22.350  1.00  0.00            
ATOM     75  H31 BCD     1       5.630  13.180  21.890  1.00  0.00            
ATOM     76  H32 BCD     1       3.410  13.710  22.270  1.00  0.00            
ATOM     77  H33 BCD     1       3.470  11.950  19.940  1.00  0.00            
ATOM     78  H34 BCD     1       3.150  14.130  19.310  1.00  0.00            
ATOM     79  H35 BCD     1       0.980  14.910  19.860  1.00  0.00            
ATOM     80  H36 BCD     1       2.710  16.190  21.490  1.00  0.00            
ATOM     81  H37 BCD     1       5.000  16.000  19.570  1.00  0.00            
ATOM     82  H38 BCD     1       6.210  17.610  21.010  1.00  0.00            
ATOM     83  H39 BCD     1       4.720  18.220  20.380  1.00  0.00            
ATOM     84  H40 BCD     1       4.780  18.660  22.590  1.00  0.00            
ATOM     85  C25 BCD     1       7.750  10.760  17.840  1.00  0.00            
ATOM     86  O21 BCD     1       8.130  11.880  17.080  1.00  0.00            
ATOM     87  C26 BCD     1       6.250  10.520  17.720  1.00  0.00            
ATOM     88  O22 BCD     1       5.880  10.350  16.340  1.00  0.00            
ATOM     89  C27 BCD     1       5.540  11.740  18.240  1.00  0.00            
ATOM     90  O23 BCD     1       4.080  11.610  18.320  1.00  0.00            
ATOM     91  C28 BCD     1       6.040  12.110  19.630  1.00  0.00            
ATOM     92  C29 BCD     1       7.510  12.130  19.700  1.00  0.00            
ATOM     93  O24 BCD     1       8.080  10.960  19.160  1.00  0.00            
ATOM     94  C30 BCD     1       8.210  12.370  21.060  1.00  0.00            
ATOM     95  O25 BCD     1       7.600  11.610  22.050  1.00  0.00            
ATOM     96  H41 BCD     1       8.260   9.870  17.460  1.00  0.00            
ATOM     97  H42 BCD     1       5.980   9.690  18.380  1.00  0.00            
ATOM     98  H43 BCD     1       5.030  10.740  16.120  1.00  0.00            
ATOM     99  H44 BCD     1       5.830  12.610  17.630  1.00  0.00            
ATOM    100  H45 BCD     1       3.850  11.540  17.390  1.00  0.00            
ATOM    101  H46 BCD     1       5.690  11.370  20.360  1.00  0.00            
ATOM    102  H47 BCD     1       7.830  13.000  19.110  1.00  0.00            
ATOM    103  H48 BCD     1       9.310  12.330  20.970  1.00  0.00            
ATOM    104  H49 BCD     1       8.090  13.450  21.230  1.00  0.00            
ATOM    105  H50 BCD     1       7.490  10.770  21.610  1.00  0.00            
ATOM    106  C31 BCD     1      10.710  13.080  14.110  1.00  0.00            
ATOM    107  O26 BCD     1       9.710  14.080  13.910  1.00  0.00            
ATOM    108  C32 BCD     1      10.020  11.720  13.870  1.00  0.00            
ATOM    109  O27 BCD     1       9.640  11.640  12.440  1.00  0.00            
ATOM    110  C33 BCD     1       8.810  11.610  14.780  1.00  0.00            
ATOM    111  C34 BCD     1       9.260  11.830  16.270  1.00  0.00            
ATOM    112  C35 BCD     1      10.170  13.050  16.460  1.00  0.00            
ATOM    113  O28 BCD     1      11.270  13.000  15.460  1.00  0.00            
ATOM    114  C36 BCD     1      10.760  13.040  17.900  1.00  0.00            
ATOM    115  O29 BCD     1      11.850  12.070  17.850  1.00  0.00            
ATOM    116  O30 BCD     1       8.210  10.270  14.650  1.00  0.00            
ATOM    117  H51 BCD     1      11.580  13.230  13.450  1.00  0.00            
ATOM    118  H52 BCD     1      10.700  10.880  14.090  1.00  0.00            
ATOM    119  H53 BCD     1       9.590  10.710  12.200  1.00  0.00            
ATOM    120  H54 BCD     1       8.130  12.460  14.600  1.00  0.00            
ATOM    121  H55 BCD     1       7.410  10.300  15.180  1.00  0.00            
ATOM    122  H56 BCD     1       9.970  11.020  16.440  1.00  0.00            
ATOM    123  H57 BCD     1       9.610  13.980  16.310  1.00  0.00            
ATOM    124  H58 BCD     1      11.070  14.070  18.130  1.00  0.00            
ATOM    125  H59 BCD     1      10.010  12.770  18.650  1.00  0.00            
ATOM    126  H60 BCD     1      12.060  11.750  18.730  1.00  0.00            
ATOM    127  C37 BCD     1       9.670  17.760  11.840  1.00  0.00            
ATOM    128  O31 BCD     1       8.230  17.840  12.120  1.00  0.00            
ATOM    129  C38 BCD     1      10.090  16.520  10.990  1.00  0.00            
ATOM    130  O32 BCD     1       9.540  16.780   9.690  1.00  0.00            
ATOM    131  C39 BCD     1       9.590  15.270  11.720  1.00  0.00            
ATOM    132  O33 BCD     1       9.680  14.020  10.980  1.00  0.00            
ATOM    133  C40 BCD     1      10.310  15.170  13.140  1.00  0.00            
ATOM    134  C41 BCD     1       9.990  16.480  13.920  1.00  0.00            
ATOM    135  O34 BCD     1      10.300  17.660  13.100  1.00  0.00            
ATOM    136  C42 BCD     1      10.600  16.710  15.300  1.00  0.00            
ATOM    137  O35 BCD     1      12.010  16.640  15.170  1.00  0.00            
ATOM    138  H61 BCD     1      10.050  18.660  11.350  1.00  0.00            
ATOM    139  H62 BCD     1      11.190  16.580  10.910  1.00  0.00            
ATOM    140  H63 BCD     1       9.430  17.720   9.530  1.00  0.00            
ATOM    141  H64 BCD     1       8.550  15.550  11.950  1.00  0.00            
ATOM    142  H65 BCD     1       9.600  13.350  11.670  1.00  0.00            
ATOM    143  H66 BCD     1      11.400  15.320  13.160  1.00  0.00            
ATOM    144  H67 BCD     1       8.910  16.380  14.130  1.00  0.00            
ATOM    145  H68 BCD     1      10.400  17.750  15.600  1.00  0.00            
ATOM    146  H69 BCD     1      10.160  15.990  16.020  1.00  0.00            
ATOM    147  H70 BCD     1      12.250  17.570  15.280  1.00  0.00            
ATOM    148  O1  GP6     2       3.770  11.590  15.770  1.00  0.00            
ATOM    149  C1  GP6     2       3.230  12.570  15.130  1.00  0.00            
ATOM    150  O2  GP6     2       2.030  12.520  14.900  1.00  0.00            
ATOM    151  C2  GP6     2       3.990  13.960  15.000  1.00  0.00            
ATOM    152  C3  GP6     2       3.810  14.700  16.330  1.00  0.00            
ATOM    153  C4  GP6     2       4.580  15.980  16.340  1.00  0.00            
ATOM    154  C5  GP6     2       4.120  16.900  15.160  1.00  0.00            
ATOM    155  C6  GP6     2       4.380  16.130  13.770  1.00  0.00            
ATOM    156  C7  GP6     2       3.520  14.860  13.820  1.00  0.00            
ATOM    157  C8  GP6     2       5.850  15.890  13.580  1.00  0.00            
ATOM    158  C9  GP6     2       6.360  15.010  14.760  1.00  0.00            
ATOM    159  C10 GP6     2       5.490  13.740  14.720  1.00  0.00            
ATOM    160  C11 GP6     2       6.150  15.650  16.100  1.00  0.00            
ATOM    161  H1  GP6     2       4.310  14.240  17.200  1.00  0.00            
ATOM    162  H2  GP6     2       2.770  14.930  16.600  1.00  0.00            
ATOM    163  H3  GP6     2       4.420  16.530  17.270  1.00  0.00            
ATOM    164  H4  GP6     2       4.720  17.810  15.310  1.00  0.00            
ATOM    165  H5  GP6     2       3.070  17.180  15.340  1.00  0.00            
ATOM    166  H6  GP6     2       3.920  16.740  12.990  1.00  0.00            
ATOM    167  H7  GP6     2       2.460  15.050  14.040  1.00  0.00            
ATOM    168  H8  GP6     2       3.610  14.230  12.930  1.00  0.00            
ATOM    169  H9  GP6     2       6.480  16.780  13.590  1.00  0.00            
ATOM    170  H10 GP6     2       6.020  15.250  12.700  1.00  0.00            
ATOM    171  H11 GP6     2       7.420  14.760  14.710  1.00  0.00            
ATOM    172  H12 GP6     2       5.620  13.190  13.780  1.00  0.00            
ATOM    173  H13 GP6     2       5.770  13.030  15.510  1.00  0.00            
ATOM    174  H14 GP6     2       6.470  14.940  16.880  1.00  0.00            
ATOM    175  H15 GP6     2       6.720  16.580  16.150  1.00  0.00            
TER
ENDMDL
MODEL        1
ATOM      1  C1  BCD     1      10.840  21.530  13.390  1.00  0.00            
ATOM      2  O1  BCD     1      10.660  20.830  14.650  1.00  0.00            
ATOM      3  C2  BCD     1       9.870  21.040  12.280  1.00  0.00            
ATOM      4  O2  BCD     1       8.540  21.480  12.690  1.00  0.00            
ATOM      5  C3  BCD     1      10.100  19.570  12.130  1.00  0.00            
ATOM      6  O3  BCD     1       9.090  18.920  11.250  1.00  0.00            
ATOM      7  C4  BCD     1      11.540  19.290  11.660  1.00  0.00            
ATOM      8  C5  BCD     1      12.550  19.950  12.650  1.00  0.00            
ATOM      9  O4  BCD     1      12.190  21.350  12.960  1.00  0.00            
ATOM     10  C6  BCD     1      14.000  20.100  12.180  1.00  0.00            
ATOM     11  O5  BCD     1      14.180  20.900  11.000  1.00  0.00            
ATOM     12  H1  BCD     1      10.700  22.610  13.550  1.00  0.00            
ATOM     13  H2  BCD     1      10.040  21.460  11.280  1.00  0.00            
ATOM     14  H3  BCD     1       7.900  20.960  12.200  1.00  0.00            
ATOM     15  H4  BCD     1      10.030  19.100  13.120  1.00  0.00            
ATOM     16  H5  BCD     1       8.380  18.580  11.800  1.00  0.00            
ATOM     17  H6  BCD     1      11.600  19.680  10.640  1.00  0.00            
ATOM     18  H7  BCD     1      12.560  19.410  13.610  1.00  0.00            
ATOM     19  H8  BCD     1      14.540  20.610  12.980  1.00  0.00            
ATOM     20  H9  BCD     1      14.340  19.070  12.020  1.00  0.00            
ATOM     21  H10 BCD     1      13.840  21.730  11.350  1.00  0.00            
ATOM     22  C7  BCD     1       9.440  21.290  18.640  1.00  0.00            
ATOM     23  O6  BCD     1       8.680  20.120  18.460  1.00  0.00            
ATOM     24  C8  BCD     1       8.960  22.260  17.590  1.00  0.00            
ATOM     25  O7  BCD     1       7.650  22.700  17.920  1.00  0.00            
ATOM     26  C9  BCD     1       9.080  21.770  16.160  1.00  0.00            
ATOM     27  O8  BCD     1       8.530  22.760  15.190  1.00  0.00            
ATOM     28  C10 BCD     1      10.520  21.490  15.890  1.00  0.00            
ATOM     29  C11 BCD     1      11.140  20.640  17.020  1.00  0.00            
ATOM     30  O9  BCD     1      10.800  21.080  18.360  1.00  0.00            
ATOM     31  C12 BCD     1      12.610  20.550  16.840  1.00  0.00            
ATOM     32  O10 BCD     1      13.140  21.850  16.640  1.00  0.00            
ATOM     33  H11 BCD     1       9.370  21.680  19.660  1.00  0.00            
ATOM     34  H12 BCD     1       9.630  23.130  17.680  1.00  0.00            
ATOM     35  H13 BCD     1       7.140  21.910  18.120  1.00  0.00            
ATOM     36  H14 BCD     1       8.600  20.790  16.000  1.00  0.00            
ATOM     37  H15 BCD     1       8.580  22.420  14.290  1.00  0.00            
ATOM     38  H16 BCD     1      11.080  22.430  15.780  1.00  0.00            
ATOM     39  H17 BCD     1      10.860  19.590  16.890  1.00  0.00            
ATOM     40  H18 BCD     1      13.040  20.150  17.760  1.00  0.00            
ATOM     41  H19 BCD     1      12.850  19.940  15.960  1.00  0.00            
ATOM     42  H20 BCD     1      14.050  21.740  16.350  1.00  0.00            
ATOM     43  C13 BCD     1       6.200  17.520  20.490  1.00  0.00            
ATOM     44  O11 BCD     1       6.410  16.550  19.540  1.00  0.00            
ATOM     45  C14 BCD     1       5.530  18.740  19.860  1.00  0.00            
ATOM     46  O12 BCD     1       4.190  18.520  19.410  1.00  0.00            
ATOM     47  C15 BCD     1       6.370  19.420  18.800  1.00  0.00            
ATOM     48  O13 BCD     1       5.830  20.730  18.280  1.00  0.00            
ATOM     49  C16 BCD     1       7.730  19.760  19.440  1.00  0.00            
ATOM     50  C17 BCD     1       8.340  18.500  20.080  1.00  0.00            
ATOM     51  O14 BCD     1       7.380  17.980  21.020  1.00  0.00            
ATOM     52  C18 BCD     1       9.590  18.780  20.880  1.00  0.00            
ATOM     53  O15 BCD     1       9.330  19.620  21.990  1.00  0.00            
ATOM     54  H21 BCD     1       5.600  17.120  21.310  1.00  0.00            
ATOM     55  H22 BCD     1       5.340  19.460  20.660  1.00  0.00            
ATOM     56  H23 BCD     1       4.120  17.850  18.720  1.00  0.00            
ATOM     57  H24 BCD     1       6.680  18.650  18.080  1.00  0.00            
ATOM     58  H25 BCD     1       4.950  20.510  17.950  1.00  0.00            
ATOM     59  H26 BCD     1       7.520  20.480  20.240  1.00  0.00            
ATOM     60  H27 BCD     1       8.480  17.730  19.320  1.00  0.00            
ATOM     61  H28 BCD     1      10.010  17.810  21.160  1.00  0.00            
ATOM     62  H29 BCD     1      10.330  19.310  20.260  1.00  0.00            
ATOM     63  H30 BCD     1       8.580  19.300  22.490  1.00  0.00            
ATOM     64  C19 BCD     1       4.860  12.970  18.300  1.00  0.00            
ATOM     65  O16 BCD     1       5.930  12.850  17.410  1.00  0.00            
ATOM     66  C20 BCD     1       3.980  14.200  17.950  1.00  0.00            
ATOM     67  O17 BCD     1       3.500  14.020  16.630  1.00  0.00            
ATOM     68  C21 BCD     1       4.860  15.470  18.060  1.00  0.00            
ATOM     69  O18 BCD     1       4.080  16.590  17.650  1.00  0.00            
ATOM     70  C22 BCD     1       5.410  15.560  19.480  1.00  0.00            
ATOM     71  C23 BCD     1       6.150  14.270  19.820  1.00  0.00            
ATOM     72  O19 BCD     1       5.370  13.080  19.660  1.00  0.00            
ATOM     73  C24 BCD     1       6.670  14.190  21.220  1.00  0.00            
ATOM     74  O20 BCD     1       5.720  13.910  22.210  1.00  0.00            
ATOM     75  H31 BCD     1       4.350  12.010  18.160  1.00  0.00            
ATOM     76  H32 BCD     1       3.150  14.300  18.670  1.00  0.00            
ATOM     77  H33 BCD     1       3.260  14.870  16.250  1.00  0.00            
ATOM     78  H34 BCD     1       5.660  15.370  17.310  1.00  0.00            
ATOM     79  H35 BCD     1       3.910  16.570  16.710  1.00  0.00            
ATOM     80  H36 BCD     1       4.630  15.670  20.240  1.00  0.00            
ATOM     81  H37 BCD     1       7.020  14.140  19.170  1.00  0.00            
ATOM     82  H38 BCD     1       7.490  13.450  21.270  1.00  0.00            
ATOM     83  H39 BCD     1       7.100  15.140  21.560  1.00  0.00            
ATOM     84  H40 BCD     1       5.130  13.250  21.830  1.00  0.00            
ATOM     85  C25 BCD     1       7.370  10.480  14.350  1.00  0.00            
ATOM     86  O21 BCD     1       7.910  11.650  13.650  1.00  0.00            
ATOM     87  C26 BCD     1       5.900  10.480  14.570  1.00  0.00            
ATOM     88  O22 BCD     1       5.230  10.400  13.320  1.00  0.00            
ATOM     89  C27 BCD     1       5.480  11.630  15.480  1.00  0.00            
ATOM     90  O23 BCD     1       4.080  11.600  15.780  1.00  0.00            
ATOM     91  C28 BCD     1       6.240  11.560  16.780  1.00  0.00            
ATOM     92  C29 BCD     1       7.740  11.490  16.510  1.00  0.00            
ATOM     93  O24 BCD     1       7.980  10.400  15.650  1.00  0.00            
ATOM     94  C30 BCD     1       8.580  11.360  17.840  1.00  0.00            
ATOM     95  O25 BCD     1      10.030  11.280  17.630  1.00  0.00            
ATOM     96  H41 BCD     1       7.630   9.540  13.860  1.00  0.00            
ATOM     97  H42 BCD     1       5.600   9.590  15.140  1.00  0.00            
ATOM     98  H43 BCD     1       4.310  10.430  13.590  1.00  0.00            
ATOM     99  H44 BCD     1       5.800  12.580  15.040  1.00  0.00            
ATOM    100  H45 BCD     1       3.840  12.510  15.960  1.00  0.00            
ATOM    101  H46 BCD     1       5.960  10.700  17.400  1.00  0.00            
ATOM    102  H47 BCD     1       7.950  12.440  16.000  1.00  0.00            
ATOM    103  H48 BCD     1       8.420  12.190  18.530  1.00  0.00            
ATOM    104  H49 BCD     1       8.170  10.540  18.450  1.00  0.00            
ATOM    105  H50 BCD     1      10.230  10.870  16.780  1.00  0.00            
ATOM    106  C31 BCD     1       9.580  12.780  10.130  1.00  0.00            
ATOM    107  O26 BCD     1       9.820  14.020  10.790  1.00  0.00            
ATOM    108  C32 BCD     1       8.080  12.700  10.110  1.00  0.00            
ATOM    109  O27 BCD     1       7.370  13.670   9.290  1.00  0.00            
ATOM    110  C33 BCD     1       7.430  12.670  11.500  1.00  0.00            
ATOM    111  C34 BCD     1       8.200  11.550  12.270  1.00  0.00            
ATOM    112  C35 BCD     1       9.690  11.650  12.210  1.00  0.00            
ATOM    113  O28 BCD     1      10.160  11.740  10.840  1.00  0.00            
ATOM    114  C36 BCD     1      10.370  10.520  12.930  1.00  0.00            
ATOM    115  O29 BCD     1       9.830   9.310  12.530  1.00  0.00            
ATOM    116  O30 BCD     1       6.000  12.310  11.400  1.00  0.00            
ATOM    117  H51 BCD     1      10.010  12.740   9.120  1.00  0.00            
ATOM    118  H52 BCD     1       7.920  11.700   9.680  1.00  0.00            
ATOM    119  H53 BCD     1       6.440  13.680   9.510  1.00  0.00            
ATOM    120  H54 BCD     1       7.560  13.650  11.970  1.00  0.00            
ATOM    121  H55 BCD     1       5.840  11.610  12.030  1.00  0.00            
ATOM    122  H56 BCD     1       7.770  10.620  11.870  1.00  0.00            
ATOM    123  H57 BCD     1       9.880  12.600  12.710  1.00  0.00            
ATOM    124  H58 BCD     1      11.450  10.540  12.740  1.00  0.00            
ATOM    125  H59 BCD     1      10.240  10.660  14.010  1.00  0.00            
ATOM    126  H60 BCD     1       9.770   9.290  11.570  1.00  0.00            
ATOM    127  C37 BCD     1      12.090  17.390  10.240  1.00  0.00            
ATOM    128  O31 BCD     1      11.700  17.850  11.560  1.00  0.00            
ATOM    129  C38 BCD     1      10.970  17.210   9.250  1.00  0.00            
ATOM    130  O32 BCD     1      10.320  18.460   8.870  1.00  0.00            
ATOM    131  C39 BCD     1       9.990  16.120   9.840  1.00  0.00            
ATOM    132  O33 BCD     1       8.890  15.910   9.000  1.00  0.00            
ATOM    133  C40 BCD     1      10.730  14.860  10.100  1.00  0.00            
ATOM    134  C41 BCD     1      12.000  15.000  10.860  1.00  0.00            
ATOM    135  O34 BCD     1      12.740  16.090  10.300  1.00  0.00            
ATOM    136  C42 BCD     1      12.880  13.740  10.890  1.00  0.00            
ATOM    137  O35 BCD     1      13.160  13.190   9.630  1.00  0.00            
ATOM    138  H61 BCD     1      12.750  18.150   9.810  1.00  0.00            
ATOM    139  H62 BCD     1      11.420  16.680   8.400  1.00  0.00            
ATOM    140  H63 BCD     1       9.600  18.560   9.500  1.00  0.00            
ATOM    141  H64 BCD     1       9.510  16.530  10.730  1.00  0.00            
ATOM    142  H65 BCD     1       8.280  15.210   9.260  1.00  0.00            
ATOM    143  H66 BCD     1      10.980  14.410   9.140  1.00  0.00            
ATOM    144  H67 BCD     1      11.740  15.120  11.920  1.00  0.00            
ATOM    145  H68 BCD     1      13.830  13.910  11.410  1.00  0.00            
ATOM    146  H69 BCD     1      12.300  12.950  11.380  1.00  0.00            
ATOM    147  H70 BCD     1      14.050  13.330   9.300  1.00  0.00            
ATOM    148  O1  GP6     2       6.870  17.730  12.160  1.00  0.00            
ATOM    149  C1  GP6     2       6.730  16.820  12.960  1.00  0.00            
ATOM    150  O2  GP6     2       5.610  16.290  12.950  1.00  0.00            
ATOM    151  C2  GP6     2       7.870  16.480  14.090  1.00  0.00            
ATOM    152  C3  GP6     2       7.990  17.690  15.110  1.00  0.00            
ATOM    153  C4  GP6     2       9.070  17.460  16.140  1.00  0.00            
ATOM    154  C5  GP6     2      10.400  17.280  15.420  1.00  0.00            
ATOM    155  C6  GP6     2      10.330  15.990  14.550  1.00  0.00            
ATOM    156  C7  GP6     2       9.290  16.190  13.440  1.00  0.00            
ATOM    157  C8  GP6     2       9.840  14.800  15.400  1.00  0.00            
ATOM    158  C9  GP6     2       8.490  15.110  16.050  1.00  0.00            
ATOM    159  C10 GP6     2       7.480  15.260  14.950  1.00  0.00            
ATOM    160  C11 GP6     2       8.690  16.300  16.940  1.00  0.00            
ATOM    161  H1  GP6     2       7.000  17.990  15.470  1.00  0.00            
ATOM    162  H2  GP6     2       8.210  18.560  14.490  1.00  0.00            
ATOM    163  H3  GP6     2       9.000  18.270  16.880  1.00  0.00            
ATOM    164  H4  GP6     2      11.120  17.040  16.210  1.00  0.00            
ATOM    165  H5  GP6     2      10.690  18.170  14.850  1.00  0.00            
ATOM    166  H6  GP6     2      11.270  15.760  14.030  1.00  0.00            
ATOM    167  H7  GP6     2       9.540  17.140  12.950  1.00  0.00            
ATOM    168  H8  GP6     2       9.330  15.280  12.830  1.00  0.00            
ATOM    169  H9  GP6     2      10.620  14.650  16.160  1.00  0.00            
ATOM    170  H10 GP6     2       9.730  13.920  14.760  1.00  0.00            
ATOM    171  H11 GP6     2       8.120  14.330  16.730  1.00  0.00            
ATOM    172  H12 GP6     2       7.520  14.370  14.320  1.00  0.00            
ATOM    173  H13 GP6     2       6.460  15.370  15.340  1.00  0.00            
ATOM    174  H14 GP6     2       7.720  16.450  17.420  1.00  0.00            
ATOM    175  H15 GP6     2       9.420  16.140  17.740  1.00  0.00            
TER
ENDMDL
MODEL        1
ATOM      1  C1  BCD     1      19.140  21.010  10.310  1.00  0.00            
ATOM      2  O1  BCD     1      17.820  20.700  10.850  1.00  0.00            
ATOM      3  C2  BCD     1      19.530  19.900   9.370  1.00  0.00            
ATOM      4  O2  BCD     1      18.630  19.740   8.260  1.00  0.00            
ATOM      5  C3  BCD     1      19.630  18.620  10.220  1.00  0.00            
ATOM      6  O3  BCD     1      19.850  17.550   9.330  1.00  0.00            
ATOM      7  C4  BCD     1      20.560  18.740  11.360  1.00  0.00            
ATOM      8  C5  BCD     1      20.230  19.920  12.220  1.00  0.00            
ATOM      9  O4  BCD     1      20.130  21.070  11.360  1.00  0.00            
ATOM     10  C6  BCD     1      21.260  20.190  13.300  1.00  0.00            
ATOM     11  O5  BCD     1      22.610  20.100  12.740  1.00  0.00            
ATOM     12  H1  BCD     1      19.200  21.990   9.810  1.00  0.00            
ATOM     13  H2  BCD     1      20.490  20.150   8.890  1.00  0.00            
ATOM     14  H3  BCD     1      17.910  19.180   8.550  1.00  0.00            
ATOM     15  H4  BCD     1      18.690  18.500  10.760  1.00  0.00            
ATOM     16  H5  BCD     1      18.950  17.320   9.090  1.00  0.00            
ATOM     17  H6  BCD     1      21.570  18.770  10.920  1.00  0.00            
ATOM     18  H7  BCD     1      19.230  19.720  12.610  1.00  0.00            
ATOM     19  H8  BCD     1      21.060  21.200  13.690  1.00  0.00            
ATOM     20  H9  BCD     1      21.160  19.440  14.100  1.00  0.00            
ATOM     21  H10 BCD     1      23.300  20.190  13.410  1.00  0.00            
ATOM     22  C7  BCD     1      14.330  22.650  11.940  1.00  0.00            
ATOM     23  O6  BCD     1      14.090  21.550  12.770  1.00  0.00            
ATOM     24  C8  BCD     1      14.350  22.140  10.490  1.00  0.00            
ATOM     25  O7  BCD     1      13.080  21.540  10.160  1.00  0.00            
ATOM     26  C9  BCD     1      15.400  21.080  10.360  1.00  0.00            
ATOM     27  O8  BCD     1      15.570  20.600   9.020  1.00  0.00            
ATOM     28  C10 BCD     1      16.760  21.660  10.790  1.00  0.00            
ATOM     29  C11 BCD     1      16.670  22.340  12.160  1.00  0.00            
ATOM     30  O9  BCD     1      15.540  23.220  12.210  1.00  0.00            
ATOM     31  C12 BCD     1      17.970  23.140  12.480  1.00  0.00            
ATOM     32  O10 BCD     1      18.570  23.870  11.390  1.00  0.00            
ATOM     33  H11 BCD     1      13.620  23.460  12.100  1.00  0.00            
ATOM     34  H12 BCD     1      14.560  23.010   9.860  1.00  0.00            
ATOM     35  H13 BCD     1      13.160  21.400   9.210  1.00  0.00            
ATOM     36  H14 BCD     1      15.190  20.250  11.050  1.00  0.00            
ATOM     37  H15 BCD     1      15.930  19.710   9.070  1.00  0.00            
ATOM     38  H16 BCD     1      17.100  22.380  10.030  1.00  0.00            
ATOM     39  H17 BCD     1      16.590  21.630  12.990  1.00  0.00            
ATOM     40  H18 BCD     1      17.830  23.830  13.320  1.00  0.00            
ATOM     41  H19 BCD     1      18.660  22.370  12.820  1.00  0.00            
ATOM     42  H20 BCD     1      19.440  24.150  11.690  1.00  0.00            
ATOM     43  C13 BCD     1      11.610  20.450  15.720  1.00  0.00            
ATOM     44  O11 BCD     1      12.030  19.090  15.330  1.00  0.00            
ATOM     45  C14 BCD     1      10.900  21.170  14.580  1.00  0.00            
ATOM     46  O12 BCD     1       9.720  20.480  14.060  1.00  0.00            
ATOM     47  C15 BCD     1      11.910  21.170  13.480  1.00  0.00            
ATOM     48  O13 BCD     1      11.340  21.930  12.390  1.00  0.00            
ATOM     49  C16 BCD     1      13.220  21.860  13.860  1.00  0.00            
ATOM     50  C17 BCD     1      13.780  21.210  15.140  1.00  0.00            
ATOM     51  O14 BCD     1      12.750  21.260  16.060  1.00  0.00            
ATOM     52  C18 BCD     1      14.910  22.050  15.680  1.00  0.00            
ATOM     53  O15 BCD     1      15.690  21.410  16.710  1.00  0.00            
ATOM     54  H21 BCD     1      10.960  20.420  16.600  1.00  0.00            
ATOM     55  H22 BCD     1      10.710  22.240  14.740  1.00  0.00            
ATOM     56  H23 BCD     1       9.640  20.780  13.150  1.00  0.00            
ATOM     57  H24 BCD     1      11.960  20.090  13.280  1.00  0.00            
ATOM     58  H25 BCD     1      11.930  21.910  11.630  1.00  0.00            
ATOM     59  H26 BCD     1      13.020  22.930  14.000  1.00  0.00            
ATOM     60  H27 BCD     1      14.160  20.190  14.990  1.00  0.00            
ATOM     61  H28 BCD     1      15.590  22.270  14.850  1.00  0.00            
ATOM     62  H29 BCD     1      14.500  22.970  16.120  1.00  0.00            
ATOM     63  H30 BCD     1      16.440  21.960  16.950  1.00  0.00            
ATOM     64  C19 BCD     1      11.180  15.250  16.680  1.00  0.00            
ATOM     65  O16 BCD     1      12.200  14.650  15.920  1.00  0.00            
ATOM     66  C20 BCD     1      10.150  15.900  15.750  1.00  0.00            
ATOM     67  O17 BCD     1       9.590  14.860  14.830  1.00  0.00            
ATOM     68  C21 BCD     1      10.820  17.090  15.040  1.00  0.00            
ATOM     69  O18 BCD     1       9.890  17.680  14.180  1.00  0.00            
ATOM     70  C22 BCD     1      11.410  18.020  16.040  1.00  0.00            
ATOM     71  C23 BCD     1      12.400  17.310  16.940  1.00  0.00            
ATOM     72  O19 BCD     1      11.710  16.200  17.560  1.00  0.00            
ATOM     73  C24 BCD     1      12.950  18.250  17.960  1.00  0.00            
ATOM     74  O20 BCD     1      12.020  18.850  18.800  1.00  0.00            
ATOM     75  H31 BCD     1      10.690  14.450  17.240  1.00  0.00            
ATOM     76  H32 BCD     1       9.360  16.310  16.390  1.00  0.00            
ATOM     77  H33 BCD     1       9.110  15.330  14.140  1.00  0.00            
ATOM     78  H34 BCD     1      11.630  16.690  14.410  1.00  0.00            
ATOM     79  H35 BCD     1       9.960  18.630  14.080  1.00  0.00            
ATOM     80  H36 BCD     1      10.560  18.470  16.560  1.00  0.00            
ATOM     81  H37 BCD     1      13.200  16.880  16.330  1.00  0.00            
ATOM     82  H38 BCD     1      13.680  17.740  18.610  1.00  0.00            
ATOM     83  H39 BCD     1      13.490  19.080  17.480  1.00  0.00            
ATOM     84  H40 BCD     1      12.460  19.660  19.060  1.00  0.00            
ATOM     85  C25 BCD     1      14.540  11.220  15.710  1.00  0.00            
ATOM     86  O21 BCD     1      15.500  11.970  14.980  1.00  0.00            
ATOM     87  C26 BCD     1      13.250  11.240  14.880  1.00  0.00            
ATOM     88  O22 BCD     1      13.450  10.690  13.540  1.00  0.00            
ATOM     89  C27 BCD     1      12.540  12.590  14.770  1.00  0.00            
ATOM     90  O23 BCD     1      11.280  12.510  14.230  1.00  0.00            
ATOM     91  C28 BCD     1      12.490  13.290  16.180  1.00  0.00            
ATOM     92  C29 BCD     1      13.940  13.210  16.820  1.00  0.00            
ATOM     93  O24 BCD     1      14.330  11.840  16.960  1.00  0.00            
ATOM     94  C30 BCD     1      14.020  13.910  18.190  1.00  0.00            
ATOM     95  O25 BCD     1      13.130  13.470  19.210  1.00  0.00            
ATOM     96  H41 BCD     1      14.770  10.170  15.900  1.00  0.00            
ATOM     97  H42 BCD     1      12.520  10.650  15.440  1.00  0.00            
ATOM     98  H43 BCD     1      12.550  10.360  13.440  1.00  0.00            
ATOM     99  H44 BCD     1      13.060  13.310  14.130  1.00  0.00            
ATOM    100  H45 BCD     1      10.960  13.410  14.120  1.00  0.00            
ATOM    101  H46 BCD     1      11.800  12.880  16.930  1.00  0.00            
ATOM    102  H47 BCD     1      14.670  13.770  16.210  1.00  0.00            
ATOM    103  H48 BCD     1      15.050  13.790  18.550  1.00  0.00            
ATOM    104  H49 BCD     1      13.980  15.000  18.090  1.00  0.00            
ATOM    105  H50 BCD     1      13.420  12.570  19.410  1.00  0.00            
ATOM    106  C31 BCD     1      19.370  12.420  13.770  1.00  0.00            
ATOM    107  O26 BCD     1      19.220  13.760  13.550  1.00  0.00            
ATOM    108  C32 BCD     1      18.500  11.560  12.820  1.00  0.00            
ATOM    109  O27 BCD     1      18.580  11.940  11.450  1.00  0.00            
ATOM    110  C33 BCD     1      17.050  11.670  13.320  1.00  0.00            
ATOM    111  C34 BCD     1      16.880  11.530  14.850  1.00  0.00            
ATOM    112  C35 BCD     1      17.770  12.550  15.590  1.00  0.00            
ATOM    113  O28 BCD     1      19.130  12.290  15.140  1.00  0.00            
ATOM    114  C36 BCD     1      17.870  12.300  17.090  1.00  0.00            
ATOM    115  O29 BCD     1      18.410  11.070  17.520  1.00  0.00            
ATOM    116  O30 BCD     1      16.060  10.860  12.680  1.00  0.00            
ATOM    117  H51 BCD     1      20.420  12.120  13.670  1.00  0.00            
ATOM    118  H52 BCD     1      18.800  10.500  12.900  1.00  0.00            
ATOM    119  H53 BCD     1      18.120  11.270  10.940  1.00  0.00            
ATOM    120  H54 BCD     1      16.710  12.700  13.100  1.00  0.00            
ATOM    121  H55 BCD     1      15.200  10.980  13.090  1.00  0.00            
ATOM    122  H56 BCD     1      16.850  10.500  15.240  1.00  0.00            
ATOM    123  H57 BCD     1      17.450  13.580  15.370  1.00  0.00            
ATOM    124  H58 BCD     1      18.500  13.110  17.470  1.00  0.00            
ATOM    125  H59 BCD     1      16.860  12.380  17.530  1.00  0.00            
ATOM    126  H60 BCD     1      19.010  10.690  16.890  1.00  0.00            
ATOM    127  C37 BCD     1      21.620  16.950  12.430  1.00  0.00            
ATOM    128  O31 BCD     1      20.400  17.540  12.050  1.00  0.00            
ATOM    129  C38 BCD     1      21.740  15.700  11.590  1.00  0.00            
ATOM    130  O32 BCD     1      22.050  16.100  10.220  1.00  0.00            
ATOM    131  C39 BCD     1      20.540  14.730  11.790  1.00  0.00            
ATOM    132  O33 BCD     1      20.630  13.510  11.080  1.00  0.00            
ATOM    133  C40 BCD     1      20.420  14.390  13.270  1.00  0.00            
ATOM    134  C41 BCD     1      20.500  15.700  14.150  1.00  0.00            
ATOM    135  O34 BCD     1      21.510  16.590  13.810  1.00  0.00            
ATOM    136  C42 BCD     1      20.660  15.370  15.660  1.00  0.00            
ATOM    137  O35 BCD     1      21.900  14.840  15.960  1.00  0.00            
ATOM    138  H61 BCD     1      22.470  17.610  12.210  1.00  0.00            
ATOM    139  H62 BCD     1      22.610  15.140  11.950  1.00  0.00            
ATOM    140  H63 BCD     1      21.300  16.620   9.940  1.00  0.00            
ATOM    141  H64 BCD     1      19.590  15.210  11.520  1.00  0.00            
ATOM    142  H65 BCD     1      19.820  13.010  11.260  1.00  0.00            
ATOM    143  H66 BCD     1      21.280  13.770  13.540  1.00  0.00            
ATOM    144  H67 BCD     1      19.530  16.190  13.990  1.00  0.00            
ATOM    145  H68 BCD     1      20.420  16.280  16.220  1.00  0.00            
ATOM    146  H69 BCD     1      19.900  14.670  16.030  1.00  0.00            
ATOM    147  H70 BCD     1      22.640  15.360  15.640  1.00  0.00            
ATOM    148  O1  GP6     2      16.750  18.090   9.010  1.00  0.00            
ATOM    149  C1  GP6     2      16.800  16.980   9.520  1.00  0.00            
ATOM    150  O2  GP6     2      17.630  16.220   9.060  1.00  0.00            
ATOM    151  C2  GP6     2      15.880  16.600  10.780  1.00  0.00            
ATOM    152  C3  GP6     2      14.450  17.150  10.630  1.00  0.00            
ATOM    153  C4  GP6     2      13.600  16.960  11.920  1.00  0.00            
ATOM    154  C5  GP6     2      14.280  17.620  13.150  1.00  0.00            
ATOM    155  C6  GP6     2      15.640  16.970  13.260  1.00  0.00            
ATOM    156  C7  GP6     2      16.450  17.210  12.010  1.00  0.00            
ATOM    157  C8  GP6     2      15.500  15.470  13.470  1.00  0.00            
ATOM    158  C9  GP6     2      14.890  14.820  12.230  1.00  0.00            
ATOM    159  C10 GP6     2      15.760  15.100  10.960  1.00  0.00            
ATOM    160  C11 GP6     2      13.480  15.410  12.140  1.00  0.00            
ATOM    161  H1  GP6     2      13.910  16.490   9.940  1.00  0.00            
ATOM    162  H2  GP6     2      14.400  18.200  10.290  1.00  0.00            
ATOM    163  H3  GP6     2      12.600  17.370  11.750  1.00  0.00            
ATOM    164  H4  GP6     2      13.780  17.390  14.090  1.00  0.00            
ATOM    165  H5  GP6     2      14.440  18.700  13.050  1.00  0.00            
ATOM    166  H6  GP6     2      16.010  17.420  14.200  1.00  0.00            
ATOM    167  H7  GP6     2      16.540  18.300  11.890  1.00  0.00            
ATOM    168  H8  GP6     2      17.460  16.820  12.180  1.00  0.00            
ATOM    169  H9  GP6     2      14.950  15.290  14.400  1.00  0.00            
ATOM    170  H10 GP6     2      16.490  15.030  13.680  1.00  0.00            
ATOM    171  H11 GP6     2      14.820  13.740  12.360  1.00  0.00            
ATOM    172  H12 GP6     2      16.770  14.710  11.100  1.00  0.00            
ATOM    173  H13 GP6     2      15.470  14.610  10.030  1.00  0.00            
ATOM    174  H14 GP6     2      12.890  14.880  11.380  1.00  0.00            
ATOM    175  H15 GP6     2      12.980  15.250  13.110  1.00  0.00            
TER
ENDMDL
MODEL        1
ATOM      1  C1  BCD     1      12.430  19.700  13.980  1.00  0.00            
ATOM      2  O1  BCD     1      11.080  19.830  14.410  1.00  0.00            
ATOM      3  C2  BCD     1      12.540  19.260  12.580  1.00  0.00            
ATOM      4  O2  BCD     1      11.720  20.120  11.810  1.00  0.00            
ATOM      5  C3  BCD     1      12.180  17.700  12.400  1.00  0.00            
ATOM      6  O3  BCD     1      12.480  17.370  11.050  1.00  0.00            
ATOM      7  C4  BCD     1      12.980  16.790  13.350  1.00  0.00            
ATOM      8  C5  BCD     1      12.850  17.360  14.750  1.00  0.00            
ATOM      9  O4  BCD     1      13.190  18.790  14.790  1.00  0.00            
ATOM     10  C6  BCD     1      13.860  16.630  15.670  1.00  0.00            
ATOM     11  O5  BCD     1      15.200  16.970  15.250  1.00  0.00            
ATOM     12  H1  BCD     1      12.980  20.640  14.110  1.00  0.00            
ATOM     13  H2  BCD     1      13.620  19.330  12.400  1.00  0.00            
ATOM     14  H3  BCD     1      10.960  20.270  12.380  1.00  0.00            
ATOM     15  H4  BCD     1      11.140  17.590  12.720  1.00  0.00            
ATOM     16  H5  BCD     1      13.410  17.430  10.820  1.00  0.00            
ATOM     17  H6  BCD     1      14.020  16.630  13.030  1.00  0.00            
ATOM     18  H7  BCD     1      11.820  17.160  15.080  1.00  0.00            
ATOM     19  H8  BCD     1      13.680  16.930  16.710  1.00  0.00            
ATOM     20  H9  BCD     1      13.750  15.540  15.600  1.00  0.00            
ATOM     21  H10 BCD     1      15.220  17.900  15.490  1.00  0.00            
ATOM     22  C7  BCD     1       8.670  22.460  16.210  1.00  0.00            
ATOM     23  O6  BCD     1       8.210  21.360  16.960  1.00  0.00            
ATOM     24  C8  BCD     1       8.380  22.280  14.690  1.00  0.00            
ATOM     25  O7  BCD     1       6.950  22.110  14.390  1.00  0.00            
ATOM     26  C9  BCD     1       9.130  21.090  14.110  1.00  0.00            
ATOM     27  O8  BCD     1       9.060  21.040  12.650  1.00  0.00            
ATOM     28  C10 BCD     1      10.600  21.170  14.580  1.00  0.00            
ATOM     29  C11 BCD     1      10.820  21.550  16.120  1.00  0.00            
ATOM     30  O9  BCD     1      10.040  22.700  16.460  1.00  0.00            
ATOM     31  C12 BCD     1      12.270  21.910  16.490  1.00  0.00            
ATOM     32  O10 BCD     1      12.980  22.640  15.460  1.00  0.00            
ATOM     33  H11 BCD     1       8.140  23.340  16.590  1.00  0.00            
ATOM     34  H12 BCD     1       8.720  23.190  14.180  1.00  0.00            
ATOM     35  H13 BCD     1       6.590  22.850  13.900  1.00  0.00            
ATOM     36  H14 BCD     1       8.620  20.190  14.460  1.00  0.00            
ATOM     37  H15 BCD     1       8.160  20.740  12.480  1.00  0.00            
ATOM     38  H16 BCD     1      11.130  21.890  13.940  1.00  0.00            
ATOM     39  H17 BCD     1      10.510  20.710  16.760  1.00  0.00            
ATOM     40  H18 BCD     1      12.130  22.520  17.390  1.00  0.00            
ATOM     41  H19 BCD     1      12.920  21.060  16.760  1.00  0.00            
ATOM     42  H20 BCD     1      12.590  23.480  15.220  1.00  0.00            
ATOM     43  C13 BCD     1       5.870  20.030  20.040  1.00  0.00            
ATOM     44  O11 BCD     1       6.280  18.640  19.770  1.00  0.00            
ATOM     45  C14 BCD     1       5.130  20.690  18.920  1.00  0.00            
ATOM     46  O12 BCD     1       3.980  19.860  18.530  1.00  0.00            
ATOM     47  C15 BCD     1       5.980  21.040  17.690  1.00  0.00            
ATOM     48  O13 BCD     1       5.230  21.690  16.570  1.00  0.00            
ATOM     49  C16 BCD     1       7.370  21.670  18.030  1.00  0.00            
ATOM     50  C17 BCD     1       7.950  20.900  19.260  1.00  0.00            
ATOM     51  O14 BCD     1       6.970  20.830  20.320  1.00  0.00            
ATOM     52  C18 BCD     1       9.310  21.460  19.780  1.00  0.00            
ATOM     53  O15 BCD     1       9.090  22.750  20.270  1.00  0.00            
ATOM     54  H21 BCD     1       5.170  19.970  20.880  1.00  0.00            
ATOM     55  H22 BCD     1       4.800  21.650  19.330  1.00  0.00            
ATOM     56  H23 BCD     1       4.060  18.980  18.900  1.00  0.00            
ATOM     57  H24 BCD     1       6.310  20.050  17.350  1.00  0.00            
ATOM     58  H25 BCD     1       5.850  21.920  15.880  1.00  0.00            
ATOM     59  H26 BCD     1       7.350  22.740  18.270  1.00  0.00            
ATOM     60  H27 BCD     1       8.280  19.870  19.070  1.00  0.00            
ATOM     61  H28 BCD     1       9.700  20.750  20.530  1.00  0.00            
ATOM     62  H29 BCD     1      10.040  21.540  18.970  1.00  0.00            
ATOM     63  H30 BCD     1       9.170  22.790  21.230  1.00  0.00            
ATOM     64  C19 BCD     1       5.990  14.880  21.580  1.00  0.00            
ATOM     65  O16 BCD     1       6.520  14.220  20.490  1.00  0.00            
ATOM     66  C20 BCD     1       4.690  15.600  21.300  1.00  0.00            
ATOM     67  O17 BCD     1       3.700  14.720  20.760  1.00  0.00            
ATOM     68  C21 BCD     1       4.950  16.740  20.310  1.00  0.00            
ATOM     69  O18 BCD     1       3.760  17.400  19.970  1.00  0.00            
ATOM     70  C22 BCD     1       5.940  17.710  20.800  1.00  0.00            
ATOM     71  C23 BCD     1       7.210  16.990  21.170  1.00  0.00            
ATOM     72  O19 BCD     1       6.950  15.850  22.040  1.00  0.00            
ATOM     73  C24 BCD     1       8.250  17.840  21.780  1.00  0.00            
ATOM     74  O20 BCD     1       7.770  18.230  23.030  1.00  0.00            
ATOM     75  H31 BCD     1       5.870  14.210  22.450  1.00  0.00            
ATOM     76  H32 BCD     1       4.360  16.100  22.220  1.00  0.00            
ATOM     77  H33 BCD     1       4.250  14.220  20.150  1.00  0.00            
ATOM     78  H34 BCD     1       5.260  16.200  19.400  1.00  0.00            
ATOM     79  H35 BCD     1       3.210  16.820  19.440  1.00  0.00            
ATOM     80  H36 BCD     1       5.410  18.200  21.620  1.00  0.00            
ATOM     81  H37 BCD     1       7.630  16.590  20.240  1.00  0.00            
ATOM     82  H38 BCD     1       9.240  17.380  21.850  1.00  0.00            
ATOM     83  H39 BCD     1       8.340  18.710  21.120  1.00  0.00            
ATOM     84  H40 BCD     1       7.870  17.420  23.540  1.00  0.00            
ATOM     85  C25 BCD     1       7.620  10.730  18.880  1.00  0.00            
ATOM     86  O21 BCD     1       8.540  11.420  18.100  1.00  0.00            
ATOM     87  C26 BCD     1       6.260  11.170  18.500  1.00  0.00            
ATOM     88  O22 BCD     1       6.070  10.940  17.080  1.00  0.00            
ATOM     89  C27 BCD     1       6.030  12.580  19.030  1.00  0.00            
ATOM     90  O23 BCD     1       4.660  12.950  18.750  1.00  0.00            
ATOM     91  C28 BCD     1       6.440  12.830  20.410  1.00  0.00            
ATOM     92  C29 BCD     1       7.820  12.220  20.800  1.00  0.00            
ATOM     93  O24 BCD     1       7.970  10.860  20.210  1.00  0.00            
ATOM     94  C30 BCD     1       8.140  12.190  22.240  1.00  0.00            
ATOM     95  O25 BCD     1       7.090  11.440  22.900  1.00  0.00            
ATOM     96  H41 BCD     1       7.650   9.670  18.610  1.00  0.00            
ATOM     97  H42 BCD     1       5.510  10.490  18.940  1.00  0.00            
ATOM     98  H43 BCD     1       5.130  11.010  16.940  1.00  0.00            
ATOM     99  H44 BCD     1       6.690  13.200  18.420  1.00  0.00            
ATOM    100  H45 BCD     1       4.490  12.980  17.800  1.00  0.00            
ATOM    101  H46 BCD     1       5.680  12.470  21.120  1.00  0.00            
ATOM    102  H47 BCD     1       8.580  12.910  20.390  1.00  0.00            
ATOM    103  H48 BCD     1       9.090  11.660  22.380  1.00  0.00            
ATOM    104  H49 BCD     1       8.240  13.250  22.500  1.00  0.00            
ATOM    105  H50 BCD     1       7.250  11.310  23.840  1.00  0.00            
ATOM    106  C31 BCD     1      11.890  10.610  15.830  1.00  0.00            
ATOM    107  O26 BCD     1      11.700  11.770  15.110  1.00  0.00            
ATOM    108  C32 BCD     1      10.740   9.680  15.610  1.00  0.00            
ATOM    109  O27 BCD     1      10.390   9.660  14.260  1.00  0.00            
ATOM    110  C33 BCD     1       9.500  10.110  16.370  1.00  0.00            
ATOM    111  C34 BCD     1       9.710  10.680  17.780  1.00  0.00            
ATOM    112  C35 BCD     1      10.920  11.680  17.770  1.00  0.00            
ATOM    113  O28 BCD     1      12.050  10.950  17.180  1.00  0.00            
ATOM    114  C36 BCD     1      11.330  12.190  19.180  1.00  0.00            
ATOM    115  O29 BCD     1      12.120  11.180  19.810  1.00  0.00            
ATOM    116  O30 BCD     1       8.560   8.990  16.330  1.00  0.00            
ATOM    117  H51 BCD     1      12.820  10.070  15.610  1.00  0.00            
ATOM    118  H52 BCD     1      10.990   8.660  15.920  1.00  0.00            
ATOM    119  H53 BCD     1      10.220  10.580  14.050  1.00  0.00            
ATOM    120  H54 BCD     1       9.000  10.980  15.930  1.00  0.00            
ATOM    121  H55 BCD     1       8.230   8.930  15.430  1.00  0.00            
ATOM    122  H56 BCD     1       9.850   9.880  18.510  1.00  0.00            
ATOM    123  H57 BCD     1      10.690  12.570  17.170  1.00  0.00            
ATOM    124  H58 BCD     1      11.820  13.170  19.090  1.00  0.00            
ATOM    125  H59 BCD     1      10.430  12.460  19.740  1.00  0.00            
ATOM    126  H60 BCD     1      12.240  10.450  19.190  1.00  0.00            
ATOM    127  C37 BCD     1      12.970  14.530  12.510  1.00  0.00            
ATOM    128  O31 BCD     1      12.330  15.520  13.330  1.00  0.00            
ATOM    129  C38 BCD     1      11.970  13.560  11.920  1.00  0.00            
ATOM    130  O32 BCD     1      11.040  14.370  11.160  1.00  0.00            
ATOM    131  C39 BCD     1      11.310  12.800  13.070  1.00  0.00            
ATOM    132  O33 BCD     1      10.300  11.880  12.610  1.00  0.00            
ATOM    133  C40 BCD     1      12.390  12.100  13.930  1.00  0.00            
ATOM    134  C41 BCD     1      13.520  13.050  14.330  1.00  0.00            
ATOM    135  O34 BCD     1      14.040  13.800  13.200  1.00  0.00            
ATOM    136  C42 BCD     1      14.660  12.280  14.930  1.00  0.00            
ATOM    137  O35 BCD     1      14.990  11.110  14.190  1.00  0.00            
ATOM    138  H61 BCD     1      13.490  15.030  11.680  1.00  0.00            
ATOM    139  H62 BCD     1      12.580  12.880  11.300  1.00  0.00            
ATOM    140  H63 BCD     1      10.270  14.500  11.720  1.00  0.00            
ATOM    141  H64 BCD     1      10.850  13.490  13.790  1.00  0.00            
ATOM    142  H65 BCD     1       9.540  12.420  12.370  1.00  0.00            
ATOM    143  H66 BCD     1      12.760  11.230  13.360  1.00  0.00            
ATOM    144  H67 BCD     1      13.030  13.720  15.050  1.00  0.00            
ATOM    145  H68 BCD     1      15.530  12.940  14.870  1.00  0.00            
ATOM    146  H69 BCD     1      14.510  12.070  15.990  1.00  0.00            
ATOM    147  H70 BCD     1      15.690  10.700  14.720  1.00  0.00            
ATOM    148  O1  GP6     2       8.560  13.840  12.170  1.00  0.00            
ATOM    149  C1  GP6     2       7.750  13.800  13.120  1.00  0.00            
ATOM    150  O2  GP6     2       7.030  12.770  13.060  1.00  0.00            
ATOM    151  C2  GP6     2       7.850  14.820  14.320  1.00  0.00            
ATOM    152  C3  GP6     2       6.360  15.400  14.490  1.00  0.00            
ATOM    153  C4  GP6     2       6.380  16.510  15.610  1.00  0.00            
ATOM    154  C5  GP6     2       7.350  17.630  15.340  1.00  0.00            
ATOM    155  C6  GP6     2       8.740  16.980  15.320  1.00  0.00            
ATOM    156  C7  GP6     2       8.850  15.960  14.190  1.00  0.00            
ATOM    157  C8  GP6     2       9.110  16.250  16.600  1.00  0.00            
ATOM    158  C9  GP6     2       8.130  15.100  16.810  1.00  0.00            
ATOM    159  C10 GP6     2       8.240  14.140  15.640  1.00  0.00            
ATOM    160  C11 GP6     2       6.800  15.780  16.940  1.00  0.00            
ATOM    161  H1  GP6     2       5.720  14.600  14.900  1.00  0.00            
ATOM    162  H2  GP6     2       6.030  15.740  13.500  1.00  0.00            
ATOM    163  H3  GP6     2       5.350  16.870  15.710  1.00  0.00            
ATOM    164  H4  GP6     2       7.250  18.460  16.050  1.00  0.00            
ATOM    165  H5  GP6     2       7.010  18.060  14.390  1.00  0.00            
ATOM    166  H6  GP6     2       9.410  17.830  15.110  1.00  0.00            
ATOM    167  H7  GP6     2       8.620  16.440  13.230  1.00  0.00            
ATOM    168  H8  GP6     2       9.870  15.560  14.210  1.00  0.00            
ATOM    169  H9  GP6     2       9.090  16.920  17.470  1.00  0.00            
ATOM    170  H10 GP6     2      10.150  15.880  16.560  1.00  0.00            
ATOM    171  H11 GP6     2       8.470  14.620  17.730  1.00  0.00            
ATOM    172  H12 GP6     2       9.260  13.760  15.530  1.00  0.00            
ATOM    173  H13 GP6     2       7.640  13.230  15.770  1.00  0.00            
ATOM    174  H14 GP6     2       6.100  15.000  17.280  1.00  0.00            
ATOM    175  H15 GP6     2       6.840  16.450  17.820  1.00  0.00            
TER
ENDMDL
MODEL        1
ATOM      1  C1  BCD     1      15.480  20.900  16.240  1.00  0.00            
ATOM      2  O1  BCD     1      15.050  20.900  17.590  1.00  0.00            
ATOM      3  C2  BCD     1      14.380  21.640  15.460  1.00  0.00            
ATOM      4  O2  BCD     1      13.980  22.920  16.070  1.00  0.00            
ATOM      5  C3  BCD     1      13.160  20.760  15.180  1.00  0.00            
ATOM      6  O3  BCD     1      12.230  21.500  14.290  1.00  0.00            
ATOM      7  C4  BCD     1      13.510  19.360  14.680  1.00  0.00            
ATOM      8  C5  BCD     1      14.460  18.690  15.640  1.00  0.00            
ATOM      9  O4  BCD     1      15.650  19.530  15.830  1.00  0.00            
ATOM     10  C6  BCD     1      14.770  17.230  15.200  1.00  0.00            
ATOM     11  O5  BCD     1      15.130  17.140  13.840  1.00  0.00            
ATOM     12  H1  BCD     1      16.460  21.390  16.180  1.00  0.00            
ATOM     13  H2  BCD     1      14.810  21.890  14.480  1.00  0.00            
ATOM     14  H3  BCD     1      13.550  23.400  15.350  1.00  0.00            
ATOM     15  H4  BCD     1      12.680  20.680  16.160  1.00  0.00            
ATOM     16  H5  BCD     1      11.470  20.950  14.070  1.00  0.00            
ATOM     17  H6  BCD     1      13.990  19.370  13.690  1.00  0.00            
ATOM     18  H7  BCD     1      14.060  18.680  16.660  1.00  0.00            
ATOM     19  H8  BCD     1      15.450  16.750  15.920  1.00  0.00            
ATOM     20  H9  BCD     1      13.810  16.690  15.250  1.00  0.00            
ATOM     21  H10 BCD     1      14.940  16.250  13.530  1.00  0.00            
ATOM     22  C7  BCD     1      16.200  21.390  21.580  1.00  0.00            
ATOM     23  O6  BCD     1      14.990  20.760  22.030  1.00  0.00            
ATOM     24  C8  BCD     1      15.660  22.560  20.740  1.00  0.00            
ATOM     25  O7  BCD     1      14.860  23.430  21.520  1.00  0.00            
ATOM     26  C9  BCD     1      15.110  22.370  19.330  1.00  0.00            
ATOM     27  O8  BCD     1      15.100  23.540  18.450  1.00  0.00            
ATOM     28  C10 BCD     1      15.930  21.240  18.600  1.00  0.00            
ATOM     29  C11 BCD     1      16.240  20.030  19.530  1.00  0.00            
ATOM     30  O9  BCD     1      16.970  20.530  20.710  1.00  0.00            
ATOM     31  C12 BCD     1      17.010  18.920  18.770  1.00  0.00            
ATOM     32  O10 BCD     1      18.400  19.200  18.510  1.00  0.00            
ATOM     33  H11 BCD     1      16.890  21.620  22.390  1.00  0.00            
ATOM     34  H12 BCD     1      16.600  23.120  20.630  1.00  0.00            
ATOM     35  H13 BCD     1      15.290  23.640  22.350  1.00  0.00            
ATOM     36  H14 BCD     1      14.050  22.080  19.390  1.00  0.00            
ATOM     37  H15 BCD     1      14.680  23.240  17.640  1.00  0.00            
ATOM     38  H16 BCD     1      16.880  21.580  18.180  1.00  0.00            
ATOM     39  H17 BCD     1      15.360  19.510  19.930  1.00  0.00            
ATOM     40  H18 BCD     1      17.000  17.960  19.310  1.00  0.00            
ATOM     41  H19 BCD     1      16.500  18.620  17.850  1.00  0.00            
ATOM     42  H20 BCD     1      18.850  18.560  19.080  1.00  0.00            
ATOM     43  C13 BCD     1      13.420  18.940  25.590  1.00  0.00            
ATOM     44  O11 BCD     1      12.390  18.280  24.730  1.00  0.00            
ATOM     45  C14 BCD     1      13.420  20.420  25.410  1.00  0.00            
ATOM     46  O12 BCD     1      12.170  20.990  25.960  1.00  0.00            
ATOM     47  C15 BCD     1      13.630  20.790  23.950  1.00  0.00            
ATOM     48  O13 BCD     1      13.460  22.200  23.790  1.00  0.00            
ATOM     49  C16 BCD     1      14.960  20.390  23.440  1.00  0.00            
ATOM     50  C17 BCD     1      15.160  18.870  23.720  1.00  0.00            
ATOM     51  O14 BCD     1      14.690  18.490  25.040  1.00  0.00            
ATOM     52  C18 BCD     1      16.710  18.510  23.570  1.00  0.00            
ATOM     53  O15 BCD     1      17.570  19.400  24.250  1.00  0.00            
ATOM     54  H21 BCD     1      13.340  18.600  26.630  1.00  0.00            
ATOM     55  H22 BCD     1      14.260  20.810  26.010  1.00  0.00            
ATOM     56  H23 BCD     1      12.200  21.820  25.470  1.00  0.00            
ATOM     57  H24 BCD     1      12.830  20.310  23.370  1.00  0.00            
ATOM     58  H25 BCD     1      13.760  22.450  22.920  1.00  0.00            
ATOM     59  H26 BCD     1      15.740  20.950  23.970  1.00  0.00            
ATOM     60  H27 BCD     1      14.640  18.290  22.950  1.00  0.00            
ATOM     61  H28 BCD     1      16.770  17.510  24.030  1.00  0.00            
ATOM     62  H29 BCD     1      16.960  18.560  22.500  1.00  0.00            
ATOM     63  H30 BCD     1      18.460  19.040  24.210  1.00  0.00            
ATOM     64  C19 BCD     1       9.500  15.360  24.700  1.00  0.00            
ATOM     65  O16 BCD     1       9.530  15.290  23.280  1.00  0.00            
ATOM     66  C20 BCD     1       9.050  16.660  25.340  1.00  0.00            
ATOM     67  O17 BCD     1       7.720  16.940  24.840  1.00  0.00            
ATOM     68  C21 BCD     1      10.040  17.800  25.060  1.00  0.00            
ATOM     69  O18 BCD     1       9.680  18.990  25.880  1.00  0.00            
ATOM     70  C22 BCD     1      11.530  17.340  25.370  1.00  0.00            
ATOM     71  C23 BCD     1      11.840  15.940  24.840  1.00  0.00            
ATOM     72  O19 BCD     1      10.770  15.010  25.240  1.00  0.00            
ATOM     73  C24 BCD     1      13.160  15.460  25.280  1.00  0.00            
ATOM     74  O20 BCD     1      13.450  14.240  24.600  1.00  0.00            
ATOM     75  H31 BCD     1       8.770  14.620  25.050  1.00  0.00            
ATOM     76  H32 BCD     1       9.080  16.490  26.420  1.00  0.00            
ATOM     77  H33 BCD     1       7.470  17.790  25.210  1.00  0.00            
ATOM     78  H34 BCD     1      10.040  18.020  23.980  1.00  0.00            
ATOM     79  H35 BCD     1      10.040  19.730  25.380  1.00  0.00            
ATOM     80  H36 BCD     1      11.750  17.380  26.450  1.00  0.00            
ATOM     81  H37 BCD     1      11.950  15.980  23.750  1.00  0.00            
ATOM     82  H38 BCD     1      14.000  16.150  25.160  1.00  0.00            
ATOM     83  H39 BCD     1      13.120  15.180  26.340  1.00  0.00            
ATOM     84  H40 BCD     1      13.830  14.410  23.730  1.00  0.00            
ATOM     85  C25 BCD     1       8.150  12.860  20.180  1.00  0.00            
ATOM     86  O21 BCD     1       8.620  13.810  19.240  1.00  0.00            
ATOM     87  C26 BCD     1       7.050  13.480  21.070  1.00  0.00            
ATOM     88  O22 BCD     1       6.000  14.070  20.300  1.00  0.00            
ATOM     89  C27 BCD     1       7.730  14.510  21.970  1.00  0.00            
ATOM     90  O23 BCD     1       6.780  15.180  22.780  1.00  0.00            
ATOM     91  C28 BCD     1       8.980  14.040  22.750  1.00  0.00            
ATOM     92  C29 BCD     1       9.920  13.370  21.700  1.00  0.00            
ATOM     93  O24 BCD     1       9.210  12.330  20.960  1.00  0.00            
ATOM     94  C30 BCD     1      11.170  12.690  22.340  1.00  0.00            
ATOM     95  O25 BCD     1      10.690  11.640  23.260  1.00  0.00            
ATOM     96  H41 BCD     1       7.690  12.020  19.630  1.00  0.00            
ATOM     97  H42 BCD     1       6.720  12.700  21.770  1.00  0.00            
ATOM     98  H43 BCD     1       5.660  14.770  20.870  1.00  0.00            
ATOM     99  H44 BCD     1       8.000  15.330  21.310  1.00  0.00            
ATOM    100  H45 BCD     1       7.090  16.000  23.160  1.00  0.00            
ATOM    101  H46 BCD     1       8.700  13.320  23.530  1.00  0.00            
ATOM    102  H47 BCD     1      10.360  14.090  21.000  1.00  0.00            
ATOM    103  H48 BCD     1      11.800  12.260  21.540  1.00  0.00            
ATOM    104  H49 BCD     1      11.780  13.480  22.810  1.00  0.00            
ATOM    105  H50 BCD     1      11.430  11.240  23.720  1.00  0.00            
ATOM    106  C31 BCD     1       9.010  14.130  15.130  1.00  0.00            
ATOM    107  O26 BCD     1       9.270  15.540  15.200  1.00  0.00            
ATOM    108  C32 BCD     1       7.600  14.020  15.630  1.00  0.00            
ATOM    109  O27 BCD     1       6.770  14.980  14.920  1.00  0.00            
ATOM    110  C33 BCD     1       7.550  14.330  17.120  1.00  0.00            
ATOM    111  C34 BCD     1       8.570  13.360  17.870  1.00  0.00            
ATOM    112  C35 BCD     1       9.990  13.510  17.280  1.00  0.00            
ATOM    113  O28 BCD     1       9.890  13.280  15.910  1.00  0.00            
ATOM    114  C36 BCD     1      11.080  12.660  17.890  1.00  0.00            
ATOM    115  O29 BCD     1      10.910  11.320  17.540  1.00  0.00            
ATOM    116  O30 BCD     1       6.170  14.070  17.540  1.00  0.00            
ATOM    117  H51 BCD     1       9.040  13.770  14.100  1.00  0.00            
ATOM    118  H52 BCD     1       7.120  13.050  15.460  1.00  0.00            
ATOM    119  H53 BCD     1       7.400  15.700  14.900  1.00  0.00            
ATOM    120  H54 BCD     1       7.720  15.410  17.250  1.00  0.00            
ATOM    121  H55 BCD     1       6.030  14.250  18.480  1.00  0.00            
ATOM    122  H56 BCD     1       8.450  12.280  17.700  1.00  0.00            
ATOM    123  H57 BCD     1      10.310  14.550  17.390  1.00  0.00            
ATOM    124  H58 BCD     1      12.070  12.960  17.520  1.00  0.00            
ATOM    125  H59 BCD     1      11.140  12.860  18.970  1.00  0.00            
ATOM    126  H60 BCD     1      10.480  11.350  16.680  1.00  0.00            
ATOM    127  C37 BCD     1      11.770  18.300  13.470  1.00  0.00            
ATOM    128  O31 BCD     1      12.430  18.460  14.640  1.00  0.00            
ATOM    129  C38 BCD     1      10.260  18.640  13.550  1.00  0.00            
ATOM    130  O32 BCD     1      10.040  19.950  13.920  1.00  0.00            
ATOM    131  C39 BCD     1       9.520  17.700  14.490  1.00  0.00            
ATOM    132  O33 BCD     1       8.180  17.970  14.490  1.00  0.00            
ATOM    133  C40 BCD     1       9.790  16.260  14.060  1.00  0.00            
ATOM    134  C41 BCD     1      11.310  15.980  13.830  1.00  0.00            
ATOM    135  O34 BCD     1      11.900  16.940  12.970  1.00  0.00            
ATOM    136  C42 BCD     1      11.480  14.630  13.160  1.00  0.00            
ATOM    137  O35 BCD     1      10.640  14.370  12.060  1.00  0.00            
ATOM    138  H61 BCD     1      12.250  18.940  12.730  1.00  0.00            
ATOM    139  H62 BCD     1       9.920  18.550  12.510  1.00  0.00            
ATOM    140  H63 BCD     1       9.100  20.030  14.110  1.00  0.00            
ATOM    141  H64 BCD     1       9.960  17.900  15.470  1.00  0.00            
ATOM    142  H65 BCD     1       7.890  18.310  15.340  1.00  0.00            
ATOM    143  H66 BCD     1       9.320  16.000  13.110  1.00  0.00            
ATOM    144  H67 BCD     1      11.780  15.950  14.820  1.00  0.00            
ATOM    145  H68 BCD     1      12.470  14.550  12.710  1.00  0.00            
ATOM    146  H69 BCD     1      11.480  13.860  13.940  1.00  0.00            
ATOM    147  H70 BCD     1      10.670  15.200  11.590  1.00  0.00            
ATOM    148  O1  GP6     2       7.520  18.380  19.760  1.00  0.00            
ATOM    149  C1  GP6     2       8.480  18.650  20.500  1.00  0.00            
ATOM    150  O2  GP6     2       8.390  19.400  21.500  1.00  0.00            
ATOM    151  C2  GP6     2       9.960  18.300  20.000  1.00  0.00            
ATOM    152  C3  GP6     2      11.030  18.900  20.890  1.00  0.00            
ATOM    153  C4  GP6     2      12.440  18.480  20.430  1.00  0.00            
ATOM    154  C5  GP6     2      12.640  19.080  19.070  1.00  0.00            
ATOM    155  C6  GP6     2      11.590  18.560  18.130  1.00  0.00            
ATOM    156  C7  GP6     2      10.150  18.900  18.580  1.00  0.00            
ATOM    157  C8  GP6     2      11.700  17.030  18.030  1.00  0.00            
ATOM    158  C9  GP6     2      11.510  16.360  19.400  1.00  0.00            
ATOM    159  C10 GP6     2      10.120  16.730  19.970  1.00  0.00            
ATOM    160  C11 GP6     2      12.410  16.970  20.410  1.00  0.00            
ATOM    161  H1  GP6     2      10.920  18.560  21.930  1.00  0.00            
ATOM    162  H2  GP6     2      10.930  19.990  20.900  1.00  0.00            
ATOM    163  H3  GP6     2      13.230  18.910  21.060  1.00  0.00            
ATOM    164  H4  GP6     2      13.610  18.720  18.720  1.00  0.00            
ATOM    165  H5  GP6     2      12.590  20.180  19.100  1.00  0.00            
ATOM    166  H6  GP6     2      11.640  18.990  17.120  1.00  0.00            
ATOM    167  H7  GP6     2       9.990  19.990  18.560  1.00  0.00            
ATOM    168  H8  GP6     2       9.500  18.460  17.820  1.00  0.00            
ATOM    169  H9  GP6     2      12.660  16.810  17.550  1.00  0.00            
ATOM    170  H10 GP6     2      10.950  16.710  17.290  1.00  0.00            
ATOM    171  H11 GP6     2      11.580  15.270  19.330  1.00  0.00            
ATOM    172  H12 GP6     2       9.360  16.240  19.350  1.00  0.00            
ATOM    173  H13 GP6     2      10.030  16.280  20.970  1.00  0.00            
ATOM    174  H14 GP6     2      12.140  16.560  21.390  1.00  0.00            
ATOM    175  H15 GP6     2      13.390  16.510  20.190  1.00  0.00            
TER
ENDMDL
MODEL        1
ATOM      1  C1  BCD     1       9.380  22.920  24.030  1.00  0.00            
ATOM      2  O1  BCD     1       8.080  23.160  23.470  1.00  0.00            
ATOM      3  C2  BCD     1      10.460  22.840  22.970  1.00  0.00            
ATOM      4  O2  BCD     1      10.230  23.960  22.160  1.00  0.00            
ATOM      5  C3  BCD     1      10.420  21.590  22.100  1.00  0.00            
ATOM      6  O3  BCD     1      11.650  21.420  21.330  1.00  0.00            
ATOM      7  C4  BCD     1      10.330  20.370  22.980  1.00  0.00            
ATOM      8  C5  BCD     1       9.170  20.500  24.010  1.00  0.00            
ATOM      9  O4  BCD     1       9.320  21.710  24.740  1.00  0.00            
ATOM     10  C6  BCD     1       9.110  19.280  24.830  1.00  0.00            
ATOM     11  O5  BCD     1       8.370  19.490  26.010  1.00  0.00            
ATOM     12  H1  BCD     1       9.580  23.770  24.700  1.00  0.00            
ATOM     13  H2  BCD     1      11.380  22.860  23.570  1.00  0.00            
ATOM     14  H3  BCD     1       9.270  24.040  22.210  1.00  0.00            
ATOM     15  H4  BCD     1       9.520  21.510  21.490  1.00  0.00            
ATOM     16  H5  BCD     1      11.640  20.560  20.890  1.00  0.00            
ATOM     17  H6  BCD     1      11.280  20.250  23.520  1.00  0.00            
ATOM     18  H7  BCD     1       8.210  20.610  23.490  1.00  0.00            
ATOM     19  H8  BCD     1       8.760  18.470  24.180  1.00  0.00            
ATOM     20  H9  BCD     1      10.150  19.080  25.120  1.00  0.00            
ATOM     21  H10 BCD     1       8.510  20.420  26.230  1.00  0.00            
ATOM     22  C7  BCD     1       4.500  25.150  24.020  1.00  0.00            
ATOM     23  O6  BCD     1       3.840  23.960  23.530  1.00  0.00            
ATOM     24  C8  BCD     1       5.470  25.620  22.870  1.00  0.00            
ATOM     25  O7  BCD     1       4.740  25.750  21.670  1.00  0.00            
ATOM     26  C9  BCD     1       6.560  24.550  22.600  1.00  0.00            
ATOM     27  O8  BCD     1       7.480  25.070  21.610  1.00  0.00            
ATOM     28  C10 BCD     1       7.290  24.300  23.910  1.00  0.00            
ATOM     29  C11 BCD     1       6.310  23.780  24.970  1.00  0.00            
ATOM     30  O9  BCD     1       5.310  24.820  25.200  1.00  0.00            
ATOM     31  C12 BCD     1       6.910  23.180  26.160  1.00  0.00            
ATOM     32  O10 BCD     1       7.940  23.970  26.870  1.00  0.00            
ATOM     33  H11 BCD     1       3.830  25.970  24.290  1.00  0.00            
ATOM     34  H12 BCD     1       5.880  26.600  23.130  1.00  0.00            
ATOM     35  H13 BCD     1       3.930  25.230  21.660  1.00  0.00            
ATOM     36  H14 BCD     1       6.010  23.660  22.290  1.00  0.00            
ATOM     37  H15 BCD     1       7.060  25.250  20.760  1.00  0.00            
ATOM     38  H16 BCD     1       7.890  25.180  24.190  1.00  0.00            
ATOM     39  H17 BCD     1       5.840  22.990  24.380  1.00  0.00            
ATOM     40  H18 BCD     1       6.120  22.870  26.850  1.00  0.00            
ATOM     41  H19 BCD     1       7.350  22.210  25.900  1.00  0.00            
ATOM     42  H20 BCD     1       7.460  24.680  27.300  1.00  0.00            
ATOM     43  C13 BCD     1       0.010  22.240  23.190  1.00  0.00            
ATOM     44  O11 BCD     1       0.610  21.150  22.440  1.00  0.00            
ATOM     45  C14 BCD     1       0.270  23.570  22.450  1.00  0.00            
ATOM     46  O12 BCD     1      -0.470  23.570  21.160  1.00  0.00            
ATOM     47  C15 BCD     1       1.780  23.920  22.270  1.00  0.00            
ATOM     48  O13 BCD     1       2.000  25.130  21.570  1.00  0.00            
ATOM     49  C16 BCD     1       2.470  23.920  23.680  1.00  0.00            
ATOM     50  C17 BCD     1       2.110  22.590  24.430  1.00  0.00            
ATOM     51  O14 BCD     1       0.720  22.380  24.430  1.00  0.00            
ATOM     52  C18 BCD     1       2.640  22.640  25.880  1.00  0.00            
ATOM     53  O15 BCD     1       2.430  23.890  26.460  1.00  0.00            
ATOM     54  H21 BCD     1      -1.020  21.960  23.460  1.00  0.00            
ATOM     55  H22 BCD     1      -0.270  24.290  23.080  1.00  0.00            
ATOM     56  H23 BCD     1      -0.470  22.660  20.850  1.00  0.00            
ATOM     57  H24 BCD     1       2.170  23.050  21.730  1.00  0.00            
ATOM     58  H25 BCD     1       1.590  25.800  22.120  1.00  0.00            
ATOM     59  H26 BCD     1       2.060  24.740  24.280  1.00  0.00            
ATOM     60  H27 BCD     1       2.680  21.720  24.060  1.00  0.00            
ATOM     61  H28 BCD     1       2.230  21.860  26.540  1.00  0.00            
ATOM     62  H29 BCD     1       3.720  22.420  25.850  1.00  0.00            
ATOM     63  H30 BCD     1       2.990  24.120  27.200  1.00  0.00            
ATOM     64  C19 BCD     1      -0.540  17.350  20.890  1.00  0.00            
ATOM     65  O16 BCD     1       0.800  16.980  20.450  1.00  0.00            
ATOM     66  C20 BCD     1      -1.030  18.570  20.170  1.00  0.00            
ATOM     67  O17 BCD     1      -0.940  18.270  18.760  1.00  0.00            
ATOM     68  C21 BCD     1      -0.250  19.850  20.530  1.00  0.00            
ATOM     69  O18 BCD     1      -0.750  21.090  19.940  1.00  0.00            
ATOM     70  C22 BCD     1      -0.210  20.050  22.060  1.00  0.00            
ATOM     71  C23 BCD     1       0.230  18.640  22.670  1.00  0.00            
ATOM     72  O19 BCD     1      -0.670  17.510  22.280  1.00  0.00            
ATOM     73  C24 BCD     1       0.370  18.690  24.230  1.00  0.00            
ATOM     74  O20 BCD     1      -0.720  19.100  25.010  1.00  0.00            
ATOM     75  H31 BCD     1      -1.210  16.550  20.580  1.00  0.00            
ATOM     76  H32 BCD     1      -2.080  18.650  20.500  1.00  0.00            
ATOM     77  H33 BCD     1      -0.560  19.050  18.360  1.00  0.00            
ATOM     78  H34 BCD     1       0.750  19.650  20.130  1.00  0.00            
ATOM     79  H35 BCD     1      -1.390  20.970  19.240  1.00  0.00            
ATOM     80  H36 BCD     1      -1.230  20.210  22.450  1.00  0.00            
ATOM     81  H37 BCD     1       1.230  18.400  22.290  1.00  0.00            
ATOM     82  H38 BCD     1       0.770  17.760  24.650  1.00  0.00            
ATOM     83  H39 BCD     1       1.170  19.410  24.480  1.00  0.00            
ATOM     84  H40 BCD     1      -1.210  18.270  25.070  1.00  0.00            
ATOM     85  C25 BCD     1       3.040  13.780  19.500  1.00  0.00            
ATOM     86  O21 BCD     1       4.110  14.690  19.340  1.00  0.00            
ATOM     87  C26 BCD     1       1.930  14.140  18.490  1.00  0.00            
ATOM     88  O22 BCD     1       2.460  14.010  17.160  1.00  0.00            
ATOM     89  C27 BCD     1       1.450  15.530  18.730  1.00  0.00            
ATOM     90  O23 BCD     1       0.370  15.910  17.890  1.00  0.00            
ATOM     91  C28 BCD     1       0.970  15.580  20.220  1.00  0.00            
ATOM     92  C29 BCD     1       1.960  15.000  21.280  1.00  0.00            
ATOM     93  O24 BCD     1       2.480  13.740  20.750  1.00  0.00            
ATOM     94  C30 BCD     1       1.320  14.750  22.640  1.00  0.00            
ATOM     95  O25 BCD     1       0.210  13.910  22.700  1.00  0.00            
ATOM     96  H41 BCD     1       3.460  12.790  19.270  1.00  0.00            
ATOM     97  H42 BCD     1       1.040  13.540  18.690  1.00  0.00            
ATOM     98  H43 BCD     1       3.380  14.280  17.210  1.00  0.00            
ATOM     99  H44 BCD     1       2.270  16.250  18.600  1.00  0.00            
ATOM    100  H45 BCD     1       0.080  16.800  18.120  1.00  0.00            
ATOM    101  H46 BCD     1       0.040  15.020  20.350  1.00  0.00            
ATOM    102  H47 BCD     1       2.780  15.730  21.370  1.00  0.00            
ATOM    103  H48 BCD     1       2.130  14.350  23.250  1.00  0.00            
ATOM    104  H49 BCD     1       0.980  15.740  22.990  1.00  0.00            
ATOM    105  H50 BCD     1      -0.490  14.400  22.250  1.00  0.00            
ATOM    106  C31 BCD     1       8.240  14.530  19.400  1.00  0.00            
ATOM    107  O26 BCD     1       8.360  15.710  20.230  1.00  0.00            
ATOM    108  C32 BCD     1       7.550  14.820  18.030  1.00  0.00            
ATOM    109  O27 BCD     1       8.410  15.710  17.300  1.00  0.00            
ATOM    110  C33 BCD     1       6.110  15.270  18.240  1.00  0.00            
ATOM    111  C34 BCD     1       5.390  14.190  19.080  1.00  0.00            
ATOM    112  C35 BCD     1       6.180  13.800  20.370  1.00  0.00            
ATOM    113  O28 BCD     1       7.570  13.510  20.130  1.00  0.00            
ATOM    114  C36 BCD     1       5.610  12.640  21.190  1.00  0.00            
ATOM    115  O29 BCD     1       5.420  11.600  20.270  1.00  0.00            
ATOM    116  O30 BCD     1       5.470  15.490  16.960  1.00  0.00            
ATOM    117  H51 BCD     1       9.260  14.170  19.210  1.00  0.00            
ATOM    118  H52 BCD     1       7.650  13.860  17.500  1.00  0.00            
ATOM    119  H53 BCD     1       8.060  15.810  16.410  1.00  0.00            
ATOM    120  H54 BCD     1       6.150  16.140  18.900  1.00  0.00            
ATOM    121  H55 BCD     1       5.010  16.310  17.110  1.00  0.00            
ATOM    122  H56 BCD     1       5.230  13.290  18.460  1.00  0.00            
ATOM    123  H57 BCD     1       6.130  14.630  21.070  1.00  0.00            
ATOM    124  H58 BCD     1       6.370  12.300  21.900  1.00  0.00            
ATOM    125  H59 BCD     1       4.730  12.910  21.780  1.00  0.00            
ATOM    126  H60 BCD     1       6.240  11.440  19.800  1.00  0.00            
ATOM    127  C37 BCD     1      11.080  18.270  22.020  1.00  0.00            
ATOM    128  O31 BCD     1      10.110  19.270  22.180  1.00  0.00            
ATOM    129  C38 BCD     1      11.400  17.920  20.550  1.00  0.00            
ATOM    130  O32 BCD     1      11.720  19.130  19.790  1.00  0.00            
ATOM    131  C39 BCD     1      10.110  17.360  20.000  1.00  0.00            
ATOM    132  O33 BCD     1      10.300  17.060  18.620  1.00  0.00            
ATOM    133  C40 BCD     1       9.680  16.090  20.730  1.00  0.00            
ATOM    134  C41 BCD     1       9.600  16.370  22.180  1.00  0.00            
ATOM    135  O34 BCD     1      10.730  17.070  22.640  1.00  0.00            
ATOM    136  C42 BCD     1       9.310  15.130  23.090  1.00  0.00            
ATOM    137  O35 BCD     1       8.910  15.560  24.400  1.00  0.00            
ATOM    138  H61 BCD     1      12.090  18.520  22.370  1.00  0.00            
ATOM    139  H62 BCD     1      12.160  17.130  20.420  1.00  0.00            
ATOM    140  H63 BCD     1      11.440  18.860  18.920  1.00  0.00            
ATOM    141  H64 BCD     1       9.380  18.170  20.090  1.00  0.00            
ATOM    142  H65 BCD     1       9.510  16.760  18.170  1.00  0.00            
ATOM    143  H66 BCD     1      10.470  15.340  20.620  1.00  0.00            
ATOM    144  H67 BCD     1       8.730  17.010  22.310  1.00  0.00            
ATOM    145  H68 BCD     1       8.460  14.660  22.580  1.00  0.00            
ATOM    146  H69 BCD     1      10.090  14.360  23.070  1.00  0.00            
ATOM    147  H70 BCD     1       9.640  15.530  25.030  1.00  0.00            
ATOM    148  O1  GP6     2       4.290  17.660  17.620  1.00  0.00            
ATOM    149  C1  GP6     2       4.180  18.840  17.950  1.00  0.00            
ATOM    150  O2  GP6     2       3.630  19.660  17.180  1.00  0.00            
ATOM    151  C2  GP6     2       4.660  19.280  19.380  1.00  0.00            
ATOM    152  C3  GP6     2       6.180  19.430  19.490  1.00  0.00            
ATOM    153  C4  GP6     2       6.570  19.780  20.990  1.00  0.00            
ATOM    154  C5  GP6     2       6.060  18.660  21.880  1.00  0.00            
ATOM    155  C6  GP6     2       4.570  18.670  21.800  1.00  0.00            
ATOM    156  C7  GP6     2       4.140  18.230  20.410  1.00  0.00            
ATOM    157  C8  GP6     2       4.000  20.040  22.160  1.00  0.00            
ATOM    158  C9  GP6     2       4.530  21.100  21.210  1.00  0.00            
ATOM    159  C10 GP6     2       4.170  20.720  19.770  1.00  0.00            
ATOM    160  C11 GP6     2       6.090  21.130  21.410  1.00  0.00            
ATOM    161  H1  GP6     2       6.520  20.300  18.910  1.00  0.00            
ATOM    162  H2  GP6     2       6.600  18.490  19.120  1.00  0.00            
ATOM    163  H3  GP6     2       7.660  19.880  21.090  1.00  0.00            
ATOM    164  H4  GP6     2       6.400  18.880  22.900  1.00  0.00            
ATOM    165  H5  GP6     2       6.460  17.680  21.610  1.00  0.00            
ATOM    166  H6  GP6     2       4.180  17.920  22.490  1.00  0.00            
ATOM    167  H7  GP6     2       4.460  17.210  20.200  1.00  0.00            
ATOM    168  H8  GP6     2       3.050  18.340  20.420  1.00  0.00            
ATOM    169  H9  GP6     2       4.320  20.390  23.150  1.00  0.00            
ATOM    170  H10 GP6     2       2.900  20.030  22.130  1.00  0.00            
ATOM    171  H11 GP6     2       4.110  22.070  21.490  1.00  0.00            
ATOM    172  H12 GP6     2       3.100  20.830  19.530  1.00  0.00            
ATOM    173  H13 GP6     2       4.590  21.450  19.060  1.00  0.00            
ATOM    174  H14 GP6     2       6.480  21.900  20.730  1.00  0.00            
ATOM    175  H15 GP6     2       6.540  21.460  22.350  1.00  0.00            
TER
ENDMDL
MODEL        1
ATOM      1  C1  BCD     1      11.280  26.170  11.220  1.00  0.00            
ATOM      2  O1  BCD     1       9.990  25.490  11.080  1.00  0.00            
ATOM      3  C2  BCD     1      12.430  25.250  10.540  1.00  0.00            
ATOM      4  O2  BCD     1      12.000  25.030   9.230  1.00  0.00            
ATOM      5  C3  BCD     1      12.630  23.970  11.320  1.00  0.00            
ATOM      6  O3  BCD     1      13.750  23.300  10.760  1.00  0.00            
ATOM      7  C4  BCD     1      12.840  24.350  12.740  1.00  0.00            
ATOM      8  C5  BCD     1      11.780  25.210  13.310  1.00  0.00            
ATOM      9  O4  BCD     1      11.690  26.470  12.530  1.00  0.00            
ATOM     10  C6  BCD     1      11.990  25.690  14.750  1.00  0.00            
ATOM     11  O5  BCD     1      13.120  26.460  14.870  1.00  0.00            
ATOM     12  H1  BCD     1      11.220  27.140  10.720  1.00  0.00            
ATOM     13  H2  BCD     1      13.340  25.860  10.580  1.00  0.00            
ATOM     14  H3  BCD     1      11.100  24.690   9.280  1.00  0.00            
ATOM     15  H4  BCD     1      11.700  23.420  11.140  1.00  0.00            
ATOM     16  H5  BCD     1      13.900  22.430  11.160  1.00  0.00            
ATOM     17  H6  BCD     1      13.830  24.830  12.800  1.00  0.00            
ATOM     18  H7  BCD     1      10.860  24.610  13.360  1.00  0.00            
ATOM     19  H8  BCD     1      11.160  26.270  15.180  1.00  0.00            
ATOM     20  H9  BCD     1      12.120  24.800  15.380  1.00  0.00            
ATOM     21  H10 BCD     1      12.940  27.230  14.320  1.00  0.00            
ATOM     22  C7  BCD     1       6.140  25.700   9.560  1.00  0.00            
ATOM     23  O6  BCD     1       5.660  24.760  10.610  1.00  0.00            
ATOM     24  C8  BCD     1       7.250  24.980   8.750  1.00  0.00            
ATOM     25  O7  BCD     1       6.700  23.820   8.290  1.00  0.00            
ATOM     26  C9  BCD     1       8.520  24.710   9.500  1.00  0.00            
ATOM     27  O8  BCD     1       9.460  24.020   8.750  1.00  0.00            
ATOM     28  C10 BCD     1       9.030  25.990  10.160  1.00  0.00            
ATOM     29  C11 BCD     1       7.870  26.730  10.900  1.00  0.00            
ATOM     30  O9  BCD     1       6.660  26.900  10.140  1.00  0.00            
ATOM     31  C12 BCD     1       8.200  28.140  11.440  1.00  0.00            
ATOM     32  O10 BCD     1       8.620  28.970  10.320  1.00  0.00            
ATOM     33  H11 BCD     1       5.320  25.950   8.870  1.00  0.00            
ATOM     34  H12 BCD     1       7.580  25.650   7.950  1.00  0.00            
ATOM     35  H13 BCD     1       7.520  23.430   7.970  1.00  0.00            
ATOM     36  H14 BCD     1       8.250  24.030  10.310  1.00  0.00            
ATOM     37  H15 BCD     1       9.570  23.180   9.200  1.00  0.00            
ATOM     38  H16 BCD     1       9.480  26.640   9.400  1.00  0.00            
ATOM     39  H17 BCD     1       7.710  26.110  11.800  1.00  0.00            
ATOM     40  H18 BCD     1       7.320  28.490  12.000  1.00  0.00            
ATOM     41  H19 BCD     1       9.070  28.040  12.100  1.00  0.00            
ATOM     42  H20 BCD     1       8.800  29.850  10.640  1.00  0.00            
ATOM     43  C13 BCD     1       2.100  23.160  11.880  1.00  0.00            
ATOM     44  O11 BCD     1       2.850  22.240  12.620  1.00  0.00            
ATOM     45  C14 BCD     1       2.320  22.900  10.350  1.00  0.00            
ATOM     46  O12 BCD     1       1.970  21.580  10.030  1.00  0.00            
ATOM     47  C15 BCD     1       3.850  23.210  10.160  1.00  0.00            
ATOM     48  O13 BCD     1       4.240  22.970   8.780  1.00  0.00            
ATOM     49  C16 BCD     1       4.250  24.630  10.680  1.00  0.00            
ATOM     50  C17 BCD     1       3.800  24.800  12.160  1.00  0.00            
ATOM     51  O14 BCD     1       2.430  24.440  12.300  1.00  0.00            
ATOM     52  C18 BCD     1       3.900  26.250  12.640  1.00  0.00            
ATOM     53  O15 BCD     1       3.290  27.170  11.690  1.00  0.00            
ATOM     54  H21 BCD     1       1.020  23.080  12.010  1.00  0.00            
ATOM     55  H22 BCD     1       1.660  23.580   9.800  1.00  0.00            
ATOM     56  H23 BCD     1       1.990  21.400   9.080  1.00  0.00            
ATOM     57  H24 BCD     1       4.400  22.500  10.800  1.00  0.00            
ATOM     58  H25 BCD     1       5.160  23.260   8.730  1.00  0.00            
ATOM     59  H26 BCD     1       3.710  25.310  10.010  1.00  0.00            
ATOM     60  H27 BCD     1       4.390  24.180  12.850  1.00  0.00            
ATOM     61  H28 BCD     1       3.310  26.340  13.560  1.00  0.00            
ATOM     62  H29 BCD     1       4.910  26.560  12.910  1.00  0.00            
ATOM     63  H30 BCD     1       3.750  28.010  11.800  1.00  0.00            
ATOM     64  C19 BCD     1       2.530  19.510  15.790  1.00  0.00            
ATOM     65  O16 BCD     1       3.890  19.120  15.690  1.00  0.00            
ATOM     66  C20 BCD     1       1.760  19.120  14.520  1.00  0.00            
ATOM     67  O17 BCD     1       2.080  17.750  14.180  1.00  0.00            
ATOM     68  C21 BCD     1       2.110  20.050  13.300  1.00  0.00            
ATOM     69  O18 BCD     1       1.200  19.930  12.280  1.00  0.00            
ATOM     70  C22 BCD     1       2.160  21.540  13.630  1.00  0.00            
ATOM     71  C23 BCD     1       2.860  21.780  15.010  1.00  0.00            
ATOM     72  O19 BCD     1       2.270  20.890  15.980  1.00  0.00            
ATOM     73  C24 BCD     1       2.730  23.190  15.520  1.00  0.00            
ATOM     74  O20 BCD     1       1.330  23.510  15.640  1.00  0.00            
ATOM     75  H31 BCD     1       2.080  18.970  16.640  1.00  0.00            
ATOM     76  H32 BCD     1       0.720  19.210  14.870  1.00  0.00            
ATOM     77  H33 BCD     1       1.400  17.430  13.580  1.00  0.00            
ATOM     78  H34 BCD     1       3.070  19.580  13.060  1.00  0.00            
ATOM     79  H35 BCD     1       1.630  20.130  11.440  1.00  0.00            
ATOM     80  H36 BCD     1       1.100  21.830  13.690  1.00  0.00            
ATOM     81  H37 BCD     1       3.910  21.460  14.920  1.00  0.00            
ATOM     82  H38 BCD     1       3.250  23.210  16.480  1.00  0.00            
ATOM     83  H39 BCD     1       3.340  23.800  14.840  1.00  0.00            
ATOM     84  H40 BCD     1       1.250  24.350  16.110  1.00  0.00            
ATOM     85  C25 BCD     1       6.960  17.880  18.390  1.00  0.00            
ATOM     86  O21 BCD     1       7.980  18.270  17.530  1.00  0.00            
ATOM     87  C26 BCD     1       6.070  16.800  17.730  1.00  0.00            
ATOM     88  O22 BCD     1       6.870  15.640  17.380  1.00  0.00            
ATOM     89  C27 BCD     1       5.320  17.320  16.510  1.00  0.00            
ATOM     90  O23 BCD     1       4.360  16.350  16.010  1.00  0.00            
ATOM     91  C28 BCD     1       4.590  18.660  16.890  1.00  0.00            
ATOM     92  C29 BCD     1       5.580  19.710  17.540  1.00  0.00            
ATOM     93  O24 BCD     1       6.160  19.020  18.650  1.00  0.00            
ATOM     94  C30 BCD     1       4.870  20.930  18.080  1.00  0.00            
ATOM     95  O25 BCD     1       3.740  20.590  19.000  1.00  0.00            
ATOM     96  H41 BCD     1       7.440  17.470  19.280  1.00  0.00            
ATOM     97  H42 BCD     1       5.280  16.420  18.400  1.00  0.00            
ATOM     98  H43 BCD     1       7.750  15.880  17.070  1.00  0.00            
ATOM     99  H44 BCD     1       6.060  17.680  15.790  1.00  0.00            
ATOM    100  H45 BCD     1       4.030  16.710  15.180  1.00  0.00            
ATOM    101  H46 BCD     1       3.910  18.430  17.720  1.00  0.00            
ATOM    102  H47 BCD     1       6.300  20.100  16.800  1.00  0.00            
ATOM    103  H48 BCD     1       5.570  21.550  18.650  1.00  0.00            
ATOM    104  H49 BCD     1       4.440  21.590  17.310  1.00  0.00            
ATOM    105  H50 BCD     1       3.390  21.420  19.340  1.00  0.00            
ATOM    106  C31 BCD     1      12.110  18.980  17.510  1.00  0.00            
ATOM    107  O26 BCD     1      12.010  19.760  16.310  1.00  0.00            
ATOM    108  C32 BCD     1      11.680  17.580  17.130  1.00  0.00            
ATOM    109  O27 BCD     1      12.540  17.100  16.060  1.00  0.00            
ATOM    110  C33 BCD     1      10.160  17.420  16.890  1.00  0.00            
ATOM    111  C34 BCD     1       9.300  18.110  17.970  1.00  0.00            
ATOM    112  C35 BCD     1       9.920  19.480  18.350  1.00  0.00            
ATOM    113  O28 BCD     1      11.340  19.370  18.570  1.00  0.00            
ATOM    114  C36 BCD     1       9.290  20.040  19.660  1.00  0.00            
ATOM    115  O29 BCD     1       9.450  19.160  20.740  1.00  0.00            
ATOM    116  O30 BCD     1       9.860  16.030  16.880  1.00  0.00            
ATOM    117  H51 BCD     1      13.150  19.010  17.850  1.00  0.00            
ATOM    118  H52 BCD     1      11.820  16.990  18.050  1.00  0.00            
ATOM    119  H53 BCD     1      12.490  17.630  15.260  1.00  0.00            
ATOM    120  H54 BCD     1       9.880  17.880  15.930  1.00  0.00            
ATOM    121  H55 BCD     1      10.090  15.560  17.680  1.00  0.00            
ATOM    122  H56 BCD     1       9.410  17.420  18.810  1.00  0.00            
ATOM    123  H57 BCD     1       9.760  20.170  17.510  1.00  0.00            
ATOM    124  H58 BCD     1       9.780  20.960  20.010  1.00  0.00            
ATOM    125  H59 BCD     1       8.230  20.280  19.500  1.00  0.00            
ATOM    126  H60 BCD     1       8.700  19.370  21.310  1.00  0.00            
ATOM    127  C37 BCD     1      14.070  22.700  14.040  1.00  0.00            
ATOM    128  O31 BCD     1      12.840  23.110  13.440  1.00  0.00            
ATOM    129  C38 BCD     1      14.290  21.190  13.670  1.00  0.00            
ATOM    130  O32 BCD     1      14.280  21.110  12.280  1.00  0.00            
ATOM    131  C39 BCD     1      13.210  20.310  14.350  1.00  0.00            
ATOM    132  O33 BCD     1      13.540  18.900  14.050  1.00  0.00            
ATOM    133  C40 BCD     1      13.120  20.510  15.820  1.00  0.00            
ATOM    134  C41 BCD     1      13.060  22.050  16.160  1.00  0.00            
ATOM    135  O34 BCD     1      14.100  22.770  15.460  1.00  0.00            
ATOM    136  C42 BCD     1      13.100  22.400  17.670  1.00  0.00            
ATOM    137  O35 BCD     1      14.140  21.780  18.270  1.00  0.00            
ATOM    138  H61 BCD     1      14.870  23.310  13.610  1.00  0.00            
ATOM    139  H62 BCD     1      15.240  20.970  14.170  1.00  0.00            
ATOM    140  H63 BCD     1      14.520  20.190  12.110  1.00  0.00            
ATOM    141  H64 BCD     1      12.240  20.610  13.940  1.00  0.00            
ATOM    142  H65 BCD     1      13.070  18.800  13.220  1.00  0.00            
ATOM    143  H66 BCD     1      14.000  20.040  16.270  1.00  0.00            
ATOM    144  H67 BCD     1      12.130  22.490  15.780  1.00  0.00            
ATOM    145  H68 BCD     1      13.270  23.480  17.730  1.00  0.00            
ATOM    146  H69 BCD     1      12.120  22.060  18.040  1.00  0.00            
ATOM    147  H70 BCD     1      13.860  21.390  19.100  1.00  0.00            
ATOM    148  O1  GP6     2      10.020  21.680   9.780  1.00  0.00            
ATOM    149  C1  GP6     2       9.820  20.730  10.540  1.00  0.00            
ATOM    150  O2  GP6     2      10.240  19.650  10.140  1.00  0.00            
ATOM    151  C2  GP6     2       8.940  20.860  11.880  1.00  0.00            
ATOM    152  C3  GP6     2       9.010  19.580  12.760  1.00  0.00            
ATOM    153  C4  GP6     2       8.080  19.700  14.010  1.00  0.00            
ATOM    154  C5  GP6     2       6.590  19.980  13.560  1.00  0.00            
ATOM    155  C6  GP6     2       6.570  21.230  12.640  1.00  0.00            
ATOM    156  C7  GP6     2       7.440  21.010  11.530  1.00  0.00            
ATOM    157  C8  GP6     2       7.020  22.450  13.440  1.00  0.00            
ATOM    158  C9  GP6     2       8.470  22.280  13.950  1.00  0.00            
ATOM    159  C10 GP6     2       9.360  22.170  12.690  1.00  0.00            
ATOM    160  C11 GP6     2       8.520  20.950  14.760  1.00  0.00            
ATOM    161  H1  GP6     2      10.000  19.510  13.230  1.00  0.00            
ATOM    162  H2  GP6     2       8.800  18.720  12.110  1.00  0.00            
ATOM    163  H3  GP6     2       8.090  18.760  14.590  1.00  0.00            
ATOM    164  H4  GP6     2       5.800  20.090  14.320  1.00  0.00            
ATOM    165  H5  GP6     2       6.210  19.100  13.040  1.00  0.00            
ATOM    166  H6  GP6     2       5.560  21.400  12.250  1.00  0.00            
ATOM    167  H7  GP6     2       7.150  20.020  11.140  1.00  0.00            
ATOM    168  H8  GP6     2       7.360  21.800  10.770  1.00  0.00            
ATOM    169  H9  GP6     2       6.300  22.480  14.270  1.00  0.00            
ATOM    170  H10 GP6     2       6.890  23.340  12.830  1.00  0.00            
ATOM    171  H11 GP6     2       8.710  23.180  14.520  1.00  0.00            
ATOM    172  H12 GP6     2       9.260  23.000  11.980  1.00  0.00            
ATOM    173  H13 GP6     2      10.440  22.160  12.870  1.00  0.00            
ATOM    174  H14 GP6     2       9.550  20.870  15.120  1.00  0.00            
ATOM    175  H15 GP6     2       7.890  21.030  15.660  1.00  0.00            
TER
ENDMDL
MODEL        1
ATOM      1  C1  BCD     1      12.570  25.530   6.700  1.00  0.00            
ATOM      2  O1  BCD     1      11.140  25.700   7.020  1.00  0.00            
ATOM      3  C2  BCD     1      13.060  24.070   6.820  1.00  0.00            
ATOM      4  O2  BCD     1      12.470  23.330   5.770  1.00  0.00            
ATOM      5  C3  BCD     1      12.830  23.530   8.140  1.00  0.00            
ATOM      6  O3  BCD     1      13.290  22.180   8.250  1.00  0.00            
ATOM      7  C4  BCD     1      13.530  24.450   9.120  1.00  0.00            
ATOM      8  C5  BCD     1      13.130  25.920   8.980  1.00  0.00            
ATOM      9  O4  BCD     1      13.320  26.310   7.580  1.00  0.00            
ATOM     10  C6  BCD     1      13.860  26.790   9.920  1.00  0.00            
ATOM     11  O5  BCD     1      15.290  26.840   9.600  1.00  0.00            
ATOM     12  H1  BCD     1      12.700  26.010   5.720  1.00  0.00            
ATOM     13  H2  BCD     1      14.130  23.980   6.620  1.00  0.00            
ATOM     14  H3  BCD     1      11.520  23.470   5.830  1.00  0.00            
ATOM     15  H4  BCD     1      11.770  23.660   8.400  1.00  0.00            
ATOM     16  H5  BCD     1      12.680  21.640   7.740  1.00  0.00            
ATOM     17  H6  BCD     1      14.610  24.450   8.970  1.00  0.00            
ATOM     18  H7  BCD     1      12.050  26.010   9.150  1.00  0.00            
ATOM     19  H8  BCD     1      13.500  27.820   9.820  1.00  0.00            
ATOM     20  H9  BCD     1      13.730  26.360  10.920  1.00  0.00            
ATOM     21  H10 BCD     1      15.360  26.590   8.680  1.00  0.00            
ATOM     22  C7  BCD     1       7.410  26.220   5.520  1.00  0.00            
ATOM     23  O6  BCD     1       6.900  26.060   6.840  1.00  0.00            
ATOM     24  C8  BCD     1       8.110  24.910   5.120  1.00  0.00            
ATOM     25  O7  BCD     1       7.080  23.930   5.110  1.00  0.00            
ATOM     26  C9  BCD     1       9.250  24.630   6.090  1.00  0.00            
ATOM     27  O8  BCD     1       9.870  23.340   5.730  1.00  0.00            
ATOM     28  C10 BCD     1      10.210  25.820   5.950  1.00  0.00            
ATOM     29  C11 BCD     1       9.540  27.190   6.150  1.00  0.00            
ATOM     30  O9  BCD     1       8.330  27.250   5.370  1.00  0.00            
ATOM     31  C12 BCD     1      10.440  28.350   5.760  1.00  0.00            
ATOM     32  O10 BCD     1      10.870  28.340   4.440  1.00  0.00            
ATOM     33  H11 BCD     1       6.540  26.360   4.870  1.00  0.00            
ATOM     34  H12 BCD     1       8.640  25.060   4.160  1.00  0.00            
ATOM     35  H13 BCD     1       6.830  23.800   4.190  1.00  0.00            
ATOM     36  H14 BCD     1       8.970  24.660   7.150  1.00  0.00            
ATOM     37  H15 BCD     1       9.190  22.670   5.880  1.00  0.00            
ATOM     38  H16 BCD     1      10.710  25.650   4.980  1.00  0.00            
ATOM     39  H17 BCD     1       9.290  27.310   7.210  1.00  0.00            
ATOM     40  H18 BCD     1       9.800  29.240   5.830  1.00  0.00            
ATOM     41  H19 BCD     1      11.260  28.440   6.490  1.00  0.00            
ATOM     42  H20 BCD     1      11.740  28.750   4.470  1.00  0.00            
ATOM     43  C13 BCD     1       3.390  27.230   8.920  1.00  0.00            
ATOM     44  O11 BCD     1       3.870  26.500  10.040  1.00  0.00            
ATOM     45  C14 BCD     1       3.230  26.250   7.740  1.00  0.00            
ATOM     46  O12 BCD     1       2.240  25.210   7.910  1.00  0.00            
ATOM     47  C15 BCD     1       4.550  25.610   7.370  1.00  0.00            
ATOM     48  O13 BCD     1       4.440  24.550   6.400  1.00  0.00            
ATOM     49  C16 BCD     1       5.590  26.750   7.040  1.00  0.00            
ATOM     50  C17 BCD     1       5.650  27.720   8.190  1.00  0.00            
ATOM     51  O14 BCD     1       4.370  28.190   8.510  1.00  0.00            
ATOM     52  C18 BCD     1       6.420  29.000   8.000  1.00  0.00            
ATOM     53  O15 BCD     1       5.830  29.950   7.030  1.00  0.00            
ATOM     54  H21 BCD     1       2.420  27.690   9.160  1.00  0.00            
ATOM     55  H22 BCD     1       2.870  26.860   6.900  1.00  0.00            
ATOM     56  H23 BCD     1       2.390  24.560   7.220  1.00  0.00            
ATOM     57  H24 BCD     1       4.830  25.050   8.270  1.00  0.00            
ATOM     58  H25 BCD     1       5.340  24.380   6.100  1.00  0.00            
ATOM     59  H26 BCD     1       5.270  27.290   6.140  1.00  0.00            
ATOM     60  H27 BCD     1       6.090  27.240   9.080  1.00  0.00            
ATOM     61  H28 BCD     1       6.380  29.470   8.990  1.00  0.00            
ATOM     62  H29 BCD     1       7.480  28.830   7.770  1.00  0.00            
ATOM     63  H30 BCD     1       4.940  30.090   7.350  1.00  0.00            
ATOM     64  C19 BCD     1       3.000  25.850  14.070  1.00  0.00            
ATOM     65  O16 BCD     1       4.100  24.900  14.030  1.00  0.00            
ATOM     66  C20 BCD     1       1.950  25.400  13.080  1.00  0.00            
ATOM     67  O17 BCD     1       1.460  24.080  13.460  1.00  0.00            
ATOM     68  C21 BCD     1       2.450  25.310  11.610  1.00  0.00            
ATOM     69  O18 BCD     1       1.440  24.920  10.690  1.00  0.00            
ATOM     70  C22 BCD     1       3.090  26.650  11.220  1.00  0.00            
ATOM     71  C23 BCD     1       4.050  27.190  12.290  1.00  0.00            
ATOM     72  O19 BCD     1       3.500  27.110  13.600  1.00  0.00            
ATOM     73  C24 BCD     1       4.610  28.570  12.160  1.00  0.00            
ATOM     74  O20 BCD     1       3.450  29.440  12.180  1.00  0.00            
ATOM     75  H31 BCD     1       2.540  26.020  15.050  1.00  0.00            
ATOM     76  H32 BCD     1       1.160  26.170  13.090  1.00  0.00            
ATOM     77  H33 BCD     1       0.610  23.980  13.030  1.00  0.00            
ATOM     78  H34 BCD     1       3.290  24.600  11.600  1.00  0.00            
ATOM     79  H35 BCD     1       1.730  25.020   9.780  1.00  0.00            
ATOM     80  H36 BCD     1       2.320  27.430  11.110  1.00  0.00            
ATOM     81  H37 BCD     1       4.890  26.490  12.380  1.00  0.00            
ATOM     82  H38 BCD     1       5.170  28.730  13.090  1.00  0.00            
ATOM     83  H39 BCD     1       5.190  28.680  11.230  1.00  0.00            
ATOM     84  H40 BCD     1       3.800  30.230  11.760  1.00  0.00            
ATOM     85  C25 BCD     1       6.360  22.630  16.490  1.00  0.00            
ATOM     86  O21 BCD     1       7.510  22.680  15.630  1.00  0.00            
ATOM     87  C26 BCD     1       5.140  21.900  15.930  1.00  0.00            
ATOM     88  O22 BCD     1       5.640  20.640  15.630  1.00  0.00            
ATOM     89  C27 BCD     1       4.610  22.710  14.730  1.00  0.00            
ATOM     90  O23 BCD     1       3.350  22.100  14.240  1.00  0.00            
ATOM     91  C28 BCD     1       4.310  24.110  15.160  1.00  0.00            
ATOM     92  C29 BCD     1       5.540  24.770  15.860  1.00  0.00            
ATOM     93  O24 BCD     1       5.930  23.910  16.950  1.00  0.00            
ATOM     94  C30 BCD     1       5.330  26.180  16.360  1.00  0.00            
ATOM     95  O25 BCD     1       4.180  26.270  17.280  1.00  0.00            
ATOM     96  H41 BCD     1       6.670  22.010  17.340  1.00  0.00            
ATOM     97  H42 BCD     1       4.370  21.930  16.710  1.00  0.00            
ATOM     98  H43 BCD     1       6.430  20.840  15.120  1.00  0.00            
ATOM     99  H44 BCD     1       5.300  22.680  13.880  1.00  0.00            
ATOM    100  H45 BCD     1       2.840  22.610  13.600  1.00  0.00            
ATOM    101  H46 BCD     1       3.470  24.220  15.850  1.00  0.00            
ATOM    102  H47 BCD     1       6.390  24.840  15.160  1.00  0.00            
ATOM    103  H48 BCD     1       6.310  26.420  16.780  1.00  0.00            
ATOM    104  H49 BCD     1       5.180  26.860  15.510  1.00  0.00            
ATOM    105  H50 BCD     1       4.500  26.010  18.150  1.00  0.00            
ATOM    106  C31 BCD     1      11.500  22.280  15.540  1.00  0.00            
ATOM    107  O26 BCD     1      11.720  22.750  14.250  1.00  0.00            
ATOM    108  C32 BCD     1      10.630  21.010  15.630  1.00  0.00            
ATOM    109  O27 BCD     1      11.160  20.060  14.820  1.00  0.00            
ATOM    110  C33 BCD     1       9.290  21.340  15.150  1.00  0.00            
ATOM    111  C34 BCD     1       8.780  22.410  16.070  1.00  0.00            
ATOM    112  C35 BCD     1       9.620  23.670  16.080  1.00  0.00            
ATOM    113  O28 BCD     1      11.030  23.330  16.340  1.00  0.00            
ATOM    114  C36 BCD     1       9.240  24.700  17.070  1.00  0.00            
ATOM    115  O29 BCD     1       9.160  24.120  18.320  1.00  0.00            
ATOM    116  O30 BCD     1       8.370  20.230  15.130  1.00  0.00            
ATOM    117  H51 BCD     1      12.370  21.920  16.110  1.00  0.00            
ATOM    118  H52 BCD     1      10.600  20.630  16.660  1.00  0.00            
ATOM    119  H53 BCD     1      10.480  19.410  14.630  1.00  0.00            
ATOM    120  H54 BCD     1       9.460  21.810  14.170  1.00  0.00            
ATOM    121  H55 BCD     1       8.270  19.760  15.970  1.00  0.00            
ATOM    122  H56 BCD     1       8.870  21.920  17.060  1.00  0.00            
ATOM    123  H57 BCD     1       9.590  24.130  15.080  1.00  0.00            
ATOM    124  H58 BCD     1       9.900  25.580  17.120  1.00  0.00            
ATOM    125  H59 BCD     1       8.270  25.120  16.770  1.00  0.00            
ATOM    126  H60 BCD     1       9.750  23.390  18.490  1.00  0.00            
ATOM    127  C37 BCD     1      14.400  23.740  11.260  1.00  0.00            
ATOM    128  O31 BCD     1      13.220  23.980  10.450  1.00  0.00            
ATOM    129  C38 BCD     1      14.470  22.360  11.840  1.00  0.00            
ATOM    130  O32 BCD     1      14.640  21.440  10.730  1.00  0.00            
ATOM    131  C39 BCD     1      13.200  21.930  12.560  1.00  0.00            
ATOM    132  O33 BCD     1      13.230  20.580  13.010  1.00  0.00            
ATOM    133  C40 BCD     1      13.020  22.890  13.730  1.00  0.00            
ATOM    134  C41 BCD     1      13.140  24.350  13.270  1.00  0.00            
ATOM    135  O34 BCD     1      14.260  24.520  12.400  1.00  0.00            
ATOM    136  C42 BCD     1      13.410  25.220  14.530  1.00  0.00            
ATOM    137  O35 BCD     1      14.420  24.720  15.490  1.00  0.00            
ATOM    138  H61 BCD     1      15.350  24.040  10.800  1.00  0.00            
ATOM    139  H62 BCD     1      15.230  22.140  12.600  1.00  0.00            
ATOM    140  H63 BCD     1      14.020  21.770  10.080  1.00  0.00            
ATOM    141  H64 BCD     1      12.400  21.980  11.810  1.00  0.00            
ATOM    142  H65 BCD     1      12.420  20.540  13.520  1.00  0.00            
ATOM    143  H66 BCD     1      13.830  22.750  14.450  1.00  0.00            
ATOM    144  H67 BCD     1      12.180  24.570  12.780  1.00  0.00            
ATOM    145  H68 BCD     1      13.710  26.210  14.170  1.00  0.00            
ATOM    146  H69 BCD     1      12.390  25.290  14.920  1.00  0.00            
ATOM    147  H70 BCD     1      14.430  25.490  16.070  1.00  0.00            
ATOM    148  O1  GP6     2       9.760  20.100   9.640  1.00  0.00            
ATOM    149  C1  GP6     2       8.770  20.790   9.360  1.00  0.00            
ATOM    150  O2  GP6     2       8.050  20.310   8.510  1.00  0.00            
ATOM    151  C2  GP6     2       8.440  22.120  10.090  1.00  0.00            
ATOM    152  C3  GP6     2       6.910  22.230  10.430  1.00  0.00            
ATOM    153  C4  GP6     2       6.680  23.520  11.090  1.00  0.00            
ATOM    154  C5  GP6     2       7.100  24.770  10.320  1.00  0.00            
ATOM    155  C6  GP6     2       8.600  24.640   9.900  1.00  0.00            
ATOM    156  C7  GP6     2       8.770  23.270   9.140  1.00  0.00            
ATOM    157  C8  GP6     2       9.410  24.660  11.100  1.00  0.00            
ATOM    158  C9  GP6     2       8.980  23.480  12.050  1.00  0.00            
ATOM    159  C10 GP6     2       9.290  22.200  11.370  1.00  0.00            
ATOM    160  C11 GP6     2       7.450  23.470  12.340  1.00  0.00            
ATOM    161  H1  GP6     2       6.670  21.430  11.140  1.00  0.00            
ATOM    162  H2  GP6     2       6.240  22.260   9.560  1.00  0.00            
ATOM    163  H3  GP6     2       5.600  23.560  11.270  1.00  0.00            
ATOM    164  H4  GP6     2       6.960  25.690  10.890  1.00  0.00            
ATOM    165  H5  GP6     2       6.520  24.870   9.400  1.00  0.00            
ATOM    166  H6  GP6     2       8.880  25.410   9.170  1.00  0.00            
ATOM    167  H7  GP6     2       8.120  23.170   8.270  1.00  0.00            
ATOM    168  H8  GP6     2       9.800  23.150   8.800  1.00  0.00            
ATOM    169  H9  GP6     2       9.270  25.590  11.670  1.00  0.00            
ATOM    170  H10 GP6     2      10.440  24.440  10.810  1.00  0.00            
ATOM    171  H11 GP6     2       9.560  23.550  12.980  1.00  0.00            
ATOM    172  H12 GP6     2      10.340  22.030  11.100  1.00  0.00            
ATOM    173  H13 GP6     2       9.050  21.370  12.040  1.00  0.00            
ATOM    174  H14 GP6     2       7.260  22.590  12.960  1.00  0.00            
ATOM    175  H15 GP6     2       7.280  24.370  12.950  1.00  0.00            
TER
ENDMDL
MODEL        1
ATOM      1  C1  BCD     1      11.440  20.030  20.240  1.00  0.00            
ATOM      2  O1  BCD     1      10.030  20.070  20.540  1.00  0.00            
ATOM      3  C2  BCD     1      11.720  19.760  18.760  1.00  0.00            
ATOM      4  O2  BCD     1      11.040  20.810  18.010  1.00  0.00            
ATOM      5  C3  BCD     1      11.330  18.330  18.380  1.00  0.00            
ATOM      6  O3  BCD     1      11.810  17.930  17.070  1.00  0.00            
ATOM      7  C4  BCD     1      11.850  17.330  19.460  1.00  0.00            
ATOM      8  C5  BCD     1      11.570  17.790  20.900  1.00  0.00            
ATOM      9  O4  BCD     1      12.070  19.120  21.060  1.00  0.00            
ATOM     10  C6  BCD     1      12.340  16.970  22.020  1.00  0.00            
ATOM     11  O5  BCD     1      11.970  17.500  23.330  1.00  0.00            
ATOM     12  H1  BCD     1      11.850  21.000  20.530  1.00  0.00            
ATOM     13  H2  BCD     1      12.800  19.860  18.590  1.00  0.00            
ATOM     14  H3  BCD     1      11.660  21.540  17.930  1.00  0.00            
ATOM     15  H4  BCD     1      10.240  18.260  18.420  1.00  0.00            
ATOM     16  H5  BCD     1      11.870  18.700  16.500  1.00  0.00            
ATOM     17  H6  BCD     1      12.920  17.240  19.240  1.00  0.00            
ATOM     18  H7  BCD     1      10.480  17.780  21.090  1.00  0.00            
ATOM     19  H8  BCD     1      12.280  15.880  21.950  1.00  0.00            
ATOM     20  H9  BCD     1      13.420  17.150  21.900  1.00  0.00            
ATOM     21  H10 BCD     1      12.610  17.150  23.960  1.00  0.00            
ATOM     22  C7  BCD     1       7.050  22.560  22.010  1.00  0.00            
ATOM     23  O6  BCD     1       6.270  21.420  22.330  1.00  0.00            
ATOM     24  C8  BCD     1       7.340  22.660  20.520  1.00  0.00            
ATOM     25  O7  BCD     1       6.130  22.710  19.760  1.00  0.00            
ATOM     26  C9  BCD     1       8.270  21.530  20.000  1.00  0.00            
ATOM     27  O8  BCD     1       8.630  21.870  18.630  1.00  0.00            
ATOM     28  C10 BCD     1       9.440  21.320  20.910  1.00  0.00            
ATOM     29  C11 BCD     1       9.120  21.370  22.370  1.00  0.00            
ATOM     30  O9  BCD     1       8.270  22.520  22.690  1.00  0.00            
ATOM     31  C12 BCD     1      10.420  21.570  23.150  1.00  0.00            
ATOM     32  O10 BCD     1      10.180  21.390  24.560  1.00  0.00            
ATOM     33  H11 BCD     1       6.580  23.500  22.300  1.00  0.00            
ATOM     34  H12 BCD     1       7.880  23.610  20.350  1.00  0.00            
ATOM     35  H13 BCD     1       6.040  21.770  19.570  1.00  0.00            
ATOM     36  H14 BCD     1       7.750  20.560  19.980  1.00  0.00            
ATOM     37  H15 BCD     1       9.190  21.160  18.300  1.00  0.00            
ATOM     38  H16 BCD     1      10.180  22.070  20.590  1.00  0.00            
ATOM     39  H17 BCD     1       8.740  20.400  22.730  1.00  0.00            
ATOM     40  H18 BCD     1      11.130  20.760  22.940  1.00  0.00            
ATOM     41  H19 BCD     1      10.840  22.570  22.940  1.00  0.00            
ATOM     42  H20 BCD     1      10.060  20.450  24.750  1.00  0.00            
ATOM     43  C13 BCD     1       2.760  20.570  24.150  1.00  0.00            
ATOM     44  O11 BCD     1       2.900  19.250  23.660  1.00  0.00            
ATOM     45  C14 BCD     1       2.690  21.500  23.030  1.00  0.00            
ATOM     46  O12 BCD     1       1.540  21.060  22.230  1.00  0.00            
ATOM     47  C15 BCD     1       3.960  21.570  22.190  1.00  0.00            
ATOM     48  O13 BCD     1       3.840  22.630  21.210  1.00  0.00            
ATOM     49  C16 BCD     1       5.140  21.690  23.110  1.00  0.00            
ATOM     50  C17 BCD     1       5.170  20.720  24.290  1.00  0.00            
ATOM     51  O14 BCD     1       3.920  20.890  24.940  1.00  0.00            
ATOM     52  C18 BCD     1       6.230  20.930  25.350  1.00  0.00            
ATOM     53  O15 BCD     1       6.250  22.210  25.890  1.00  0.00            
ATOM     54  H21 BCD     1       1.870  20.690  24.780  1.00  0.00            
ATOM     55  H22 BCD     1       2.370  22.480  23.420  1.00  0.00            
ATOM     56  H23 BCD     1       1.770  20.170  21.950  1.00  0.00            
ATOM     57  H24 BCD     1       4.010  20.550  21.780  1.00  0.00            
ATOM     58  H25 BCD     1       4.660  22.690  20.700  1.00  0.00            
ATOM     59  H26 BCD     1       5.220  22.730  23.450  1.00  0.00            
ATOM     60  H27 BCD     1       5.270  19.670  23.980  1.00  0.00            
ATOM     61  H28 BCD     1       6.150  20.250  26.210  1.00  0.00            
ATOM     62  H29 BCD     1       7.200  20.720  24.880  1.00  0.00            
ATOM     63  H30 BCD     1       5.530  22.290  26.520  1.00  0.00            
ATOM     64  C19 BCD     1       1.290  15.500  23.920  1.00  0.00            
ATOM     65  O16 BCD     1       2.640  14.970  23.830  1.00  0.00            
ATOM     66  C20 BCD     1       0.960  16.250  22.700  1.00  0.00            
ATOM     67  O17 BCD     1       1.080  15.430  21.500  1.00  0.00            
ATOM     68  C21 BCD     1       1.920  17.440  22.540  1.00  0.00            
ATOM     69  O18 BCD     1       1.440  18.360  21.490  1.00  0.00            
ATOM     70  C22 BCD     1       1.940  18.240  23.810  1.00  0.00            
ATOM     71  C23 BCD     1       2.140  17.480  25.090  1.00  0.00            
ATOM     72  O19 BCD     1       1.140  16.410  25.020  1.00  0.00            
ATOM     73  C24 BCD     1       1.830  18.250  26.370  1.00  0.00            
ATOM     74  O20 BCD     1       2.230  17.510  27.470  1.00  0.00            
ATOM     75  H31 BCD     1       0.550  14.700  23.990  1.00  0.00            
ATOM     76  H32 BCD     1      -0.060  16.620  22.870  1.00  0.00            
ATOM     77  H33 BCD     1       1.340  15.950  20.730  1.00  0.00            
ATOM     78  H34 BCD     1       2.910  17.030  22.300  1.00  0.00            
ATOM     79  H35 BCD     1       1.580  17.950  20.630  1.00  0.00            
ATOM     80  H36 BCD     1       0.970  18.760  23.880  1.00  0.00            
ATOM     81  H37 BCD     1       3.180  17.110  25.090  1.00  0.00            
ATOM     82  H38 BCD     1       2.380  19.200  26.460  1.00  0.00            
ATOM     83  H39 BCD     1       0.760  18.520  26.450  1.00  0.00            
ATOM     84  H40 BCD     1       3.190  17.620  27.500  1.00  0.00            
ATOM     85  C25 BCD     1       4.660  11.390  23.410  1.00  0.00            
ATOM     86  O21 BCD     1       5.420  11.840  22.350  1.00  0.00            
ATOM     87  C26 BCD     1       3.140  11.460  22.970  1.00  0.00            
ATOM     88  O22 BCD     1       3.090  10.770  21.760  1.00  0.00            
ATOM     89  C27 BCD     1       2.570  12.860  22.820  1.00  0.00            
ATOM     90  O23 BCD     1       1.220  12.810  22.280  1.00  0.00            
ATOM     91  C28 BCD     1       2.840  13.630  24.180  1.00  0.00            
ATOM     92  C29 BCD     1       4.270  13.420  24.630  1.00  0.00            
ATOM     93  O24 BCD     1       4.730  12.070  24.580  1.00  0.00            
ATOM     94  C30 BCD     1       4.700  13.930  26.060  1.00  0.00            
ATOM     95  O25 BCD     1       4.020  13.410  27.210  1.00  0.00            
ATOM     96  H41 BCD     1       4.940  10.350  23.620  1.00  0.00            
ATOM     97  H42 BCD     1       2.590  10.950  23.770  1.00  0.00            
ATOM     98  H43 BCD     1       2.240  11.110  21.490  1.00  0.00            
ATOM     99  H44 BCD     1       3.210  13.360  22.080  1.00  0.00            
ATOM    100  H45 BCD     1       1.050  13.680  21.920  1.00  0.00            
ATOM    101  H46 BCD     1       2.080  13.260  24.890  1.00  0.00            
ATOM    102  H47 BCD     1       4.940  14.020  23.990  1.00  0.00            
ATOM    103  H48 BCD     1       5.770  13.760  26.210  1.00  0.00            
ATOM    104  H49 BCD     1       4.520  15.010  25.910  1.00  0.00            
ATOM    105  H50 BCD     1       3.190  13.870  27.370  1.00  0.00            
ATOM    106  C31 BCD     1       9.220  11.110  20.700  1.00  0.00            
ATOM    107  O26 BCD     1       9.310  12.420  20.150  1.00  0.00            
ATOM    108  C32 BCD     1       8.020  10.370  20.040  1.00  0.00            
ATOM    109  O27 BCD     1       8.090  10.440  18.570  1.00  0.00            
ATOM    110  C33 BCD     1       6.590  10.990  20.440  1.00  0.00            
ATOM    111  C34 BCD     1       6.610  11.170  21.930  1.00  0.00            
ATOM    112  C35 BCD     1       7.870  11.810  22.490  1.00  0.00            
ATOM    113  O28 BCD     1       9.090  11.190  22.060  1.00  0.00            
ATOM    114  C36 BCD     1       7.880  11.770  24.040  1.00  0.00            
ATOM    115  O29 BCD     1       8.990  12.330  24.720  1.00  0.00            
ATOM    116  O30 BCD     1       5.450  10.250  20.000  1.00  0.00            
ATOM    117  H51 BCD     1      10.130  10.550  20.460  1.00  0.00            
ATOM    118  H52 BCD     1       7.980   9.340  20.410  1.00  0.00            
ATOM    119  H53 BCD     1       7.200  10.280  18.270  1.00  0.00            
ATOM    120  H54 BCD     1       6.590  12.030  20.090  1.00  0.00            
ATOM    121  H55 BCD     1       4.780  10.900  20.230  1.00  0.00            
ATOM    122  H56 BCD     1       6.550  10.140  22.310  1.00  0.00            
ATOM    123  H57 BCD     1       7.990  12.850  22.180  1.00  0.00            
ATOM    124  H58 BCD     1       7.030  12.430  24.260  1.00  0.00            
ATOM    125  H59 BCD     1       7.690  10.730  24.310  1.00  0.00            
ATOM    126  H60 BCD     1       9.780  11.860  24.450  1.00  0.00            
ATOM    127  C37 BCD     1      11.940  15.080  18.550  1.00  0.00            
ATOM    128  O31 BCD     1      11.210  16.110  19.230  1.00  0.00            
ATOM    129  C38 BCD     1      11.020  14.390  17.520  1.00  0.00            
ATOM    130  O32 BCD     1      10.580  15.360  16.560  1.00  0.00            
ATOM    131  C39 BCD     1       9.830  13.800  18.330  1.00  0.00            
ATOM    132  O33 BCD     1       8.920  13.090  17.530  1.00  0.00            
ATOM    133  C40 BCD     1      10.420  12.820  19.370  1.00  0.00            
ATOM    134  C41 BCD     1      11.370  13.550  20.300  1.00  0.00            
ATOM    135  O34 BCD     1      12.360  14.170  19.510  1.00  0.00            
ATOM    136  C42 BCD     1      11.980  12.620  21.410  1.00  0.00            
ATOM    137  O35 BCD     1      12.450  11.390  20.750  1.00  0.00            
ATOM    138  H61 BCD     1      12.790  15.540  18.040  1.00  0.00            
ATOM    139  H62 BCD     1      11.620  13.580  17.080  1.00  0.00            
ATOM    140  H63 BCD     1      10.710  16.200  17.020  1.00  0.00            
ATOM    141  H64 BCD     1       9.360  14.690  18.780  1.00  0.00            
ATOM    142  H65 BCD     1       8.580  12.390  18.100  1.00  0.00            
ATOM    143  H66 BCD     1      11.030  12.020  18.940  1.00  0.00            
ATOM    144  H67 BCD     1      10.860  14.380  20.800  1.00  0.00            
ATOM    145  H68 BCD     1      12.810  13.130  21.910  1.00  0.00            
ATOM    146  H69 BCD     1      11.200  12.520  22.170  1.00  0.00            
ATOM    147  H70 BCD     1      12.420  10.620  21.320  1.00  0.00            
ATOM    148  O1  GP6     2       3.430  14.720  19.340  1.00  0.00            
ATOM    149  C1  GP6     2       4.660  14.720  19.200  1.00  0.00            
ATOM    150  O2  GP6     2       5.120  14.050  18.280  1.00  0.00            
ATOM    151  C2  GP6     2       5.620  15.680  20.060  1.00  0.00            
ATOM    152  C3  GP6     2       7.060  15.570  19.660  1.00  0.00            
ATOM    153  C4  GP6     2       7.970  16.420  20.480  1.00  0.00            
ATOM    154  C5  GP6     2       7.980  15.930  22.010  1.00  0.00            
ATOM    155  C6  GP6     2       6.490  16.050  22.470  1.00  0.00            
ATOM    156  C7  GP6     2       5.620  15.150  21.570  1.00  0.00            
ATOM    157  C8  GP6     2       6.050  17.470  22.370  1.00  0.00            
ATOM    158  C9  GP6     2       6.090  17.970  20.960  1.00  0.00            
ATOM    159  C10 GP6     2       5.180  17.120  20.050  1.00  0.00            
ATOM    160  C11 GP6     2       7.500  17.900  20.420  1.00  0.00            
ATOM    161  H1  GP6     2       7.190  15.770  18.600  1.00  0.00            
ATOM    162  H2  GP6     2       7.430  14.550  19.830  1.00  0.00            
ATOM    163  H3  GP6     2       8.960  16.340  20.010  1.00  0.00            
ATOM    164  H4  GP6     2       8.640  16.530  22.640  1.00  0.00            
ATOM    165  H5  GP6     2       8.130  14.840  22.070  1.00  0.00            
ATOM    166  H6  GP6     2       6.380  15.780  23.530  1.00  0.00            
ATOM    167  H7  GP6     2       5.660  14.070  21.740  1.00  0.00            
ATOM    168  H8  GP6     2       4.580  15.340  21.870  1.00  0.00            
ATOM    169  H9  GP6     2       6.730  18.150  22.910  1.00  0.00            
ATOM    170  H10 GP6     2       5.080  17.480  22.880  1.00  0.00            
ATOM    171  H11 GP6     2       5.790  19.010  20.830  1.00  0.00            
ATOM    172  H12 GP6     2       4.150  17.180  20.430  1.00  0.00            
ATOM    173  H13 GP6     2       5.120  17.440  19.000  1.00  0.00            
ATOM    174  H14 GP6     2       7.540  18.360  19.420  1.00  0.00            
ATOM    175  H15 GP6     2       8.210  18.460  21.040  1.00  0.00            
TER
ENDMDL
MODEL        1
ATOM      1  C1  BCD     1       8.870  14.810   8.180  1.00  0.00            
ATOM      2  O1  BCD     1       7.700  15.380   8.780  1.00  0.00            
ATOM      3  C2  BCD     1       8.990  13.380   8.600  1.00  0.00            
ATOM      4  O2  BCD     1       7.750  12.700   8.230  1.00  0.00            
ATOM      5  C3  BCD     1       9.220  13.260  10.160  1.00  0.00            
ATOM      6  O3  BCD     1       9.410  11.920  10.640  1.00  0.00            
ATOM      7  C4  BCD     1      10.450  14.070  10.430  1.00  0.00            
ATOM      8  C5  BCD     1      10.410  15.480   9.880  1.00  0.00            
ATOM      9  O4  BCD     1      10.100  15.480   8.550  1.00  0.00            
ATOM     10  C6  BCD     1      11.670  16.270  10.050  1.00  0.00            
ATOM     11  O5  BCD     1      12.790  15.660   9.410  1.00  0.00            
ATOM     12  H1  BCD     1       8.850  14.900   7.080  1.00  0.00            
ATOM     13  H2  BCD     1       9.890  12.970   8.100  1.00  0.00            
ATOM     14  H3  BCD     1       7.930  11.760   8.200  1.00  0.00            
ATOM     15  H4  BCD     1       8.390  13.710  10.710  1.00  0.00            
ATOM     16  H5  BCD     1       9.350  11.880  11.600  1.00  0.00            
ATOM     17  H6  BCD     1      11.360  13.520  10.150  1.00  0.00            
ATOM     18  H7  BCD     1       9.660  16.030  10.460  1.00  0.00            
ATOM     19  H8  BCD     1      11.480  17.260   9.620  1.00  0.00            
ATOM     20  H9  BCD     1      11.880  16.440  11.120  1.00  0.00            
ATOM     21  H10 BCD     1      12.500  15.330   8.560  1.00  0.00            
ATOM     22  C7  BCD     1       4.330  17.460   7.660  1.00  0.00            
ATOM     23  O6  BCD     1       3.970  17.530   9.020  1.00  0.00            
ATOM     24  C8  BCD     1       4.330  15.960   7.340  1.00  0.00            
ATOM     25  O7  BCD     1       3.000  15.440   7.480  1.00  0.00            
ATOM     26  C9  BCD     1       5.450  15.280   8.200  1.00  0.00            
ATOM     27  O8  BCD     1       5.460  13.860   7.940  1.00  0.00            
ATOM     28  C10 BCD     1       6.780  15.970   7.860  1.00  0.00            
ATOM     29  C11 BCD     1       6.780  17.420   8.150  1.00  0.00            
ATOM     30  O9  BCD     1       5.710  17.950   7.370  1.00  0.00            
ATOM     31  C12 BCD     1       8.020  18.120   7.530  1.00  0.00            
ATOM     32  O10 BCD     1       8.270  17.680   6.240  1.00  0.00            
ATOM     33  H11 BCD     1       3.610  18.040   7.080  1.00  0.00            
ATOM     34  H12 BCD     1       4.620  15.860   6.290  1.00  0.00            
ATOM     35  H13 BCD     1       2.510  15.820   6.750  1.00  0.00            
ATOM     36  H14 BCD     1       5.200  15.530   9.240  1.00  0.00            
ATOM     37  H15 BCD     1       6.340  13.490   8.080  1.00  0.00            
ATOM     38  H16 BCD     1       6.980  15.700   6.810  1.00  0.00            
ATOM     39  H17 BCD     1       6.580  17.760   9.170  1.00  0.00            
ATOM     40  H18 BCD     1       8.050  19.220   7.610  1.00  0.00            
ATOM     41  H19 BCD     1       8.840  17.870   8.210  1.00  0.00            
ATOM     42  H20 BCD     1       7.440  17.740   5.770  1.00  0.00            
ATOM     43  C13 BCD     1       1.650  19.760  11.670  1.00  0.00            
ATOM     44  O11 BCD     1       2.190  19.190  12.840  1.00  0.00            
ATOM     45  C14 BCD     1       0.860  18.690  10.930  1.00  0.00            
ATOM     46  O12 BCD     1      -0.040  18.090  11.840  1.00  0.00            
ATOM     47  C15 BCD     1       1.860  17.780  10.220  1.00  0.00            
ATOM     48  O13 BCD     1       1.190  16.780   9.380  1.00  0.00            
ATOM     49  C16 BCD     1       3.000  18.490   9.460  1.00  0.00            
ATOM     50  C17 BCD     1       3.650  19.520  10.330  1.00  0.00            
ATOM     51  O14 BCD     1       2.560  20.350  10.810  1.00  0.00            
ATOM     52  C18 BCD     1       4.730  20.280   9.670  1.00  0.00            
ATOM     53  O15 BCD     1       4.350  20.700   8.330  1.00  0.00            
ATOM     54  H21 BCD     1       0.970  20.570  11.950  1.00  0.00            
ATOM     55  H22 BCD     1       0.310  19.260  10.170  1.00  0.00            
ATOM     56  H23 BCD     1       0.510  17.960  12.620  1.00  0.00            
ATOM     57  H24 BCD     1       2.380  17.300  11.050  1.00  0.00            
ATOM     58  H25 BCD     1       1.930  16.240   9.090  1.00  0.00            
ATOM     59  H26 BCD     1       2.600  19.080   8.620  1.00  0.00            
ATOM     60  H27 BCD     1       4.150  19.070  11.200  1.00  0.00            
ATOM     61  H28 BCD     1       4.850  21.180  10.290  1.00  0.00            
ATOM     62  H29 BCD     1       5.690  19.750   9.640  1.00  0.00            
ATOM     63  H30 BCD     1       4.920  20.240   7.710  1.00  0.00            
ATOM     64  C19 BCD     1       2.530  19.730  16.800  1.00  0.00            
ATOM     65  O16 BCD     1       3.770  18.990  16.850  1.00  0.00            
ATOM     66  C20 BCD     1       1.440  18.770  16.310  1.00  0.00            
ATOM     67  O17 BCD     1       1.510  17.670  17.210  1.00  0.00            
ATOM     68  C21 BCD     1       1.660  18.380  14.870  1.00  0.00            
ATOM     69  O18 BCD     1       0.610  17.550  14.460  1.00  0.00            
ATOM     70  C22 BCD     1       1.780  19.630  14.030  1.00  0.00            
ATOM     71  C23 BCD     1       2.780  20.660  14.550  1.00  0.00            
ATOM     72  O19 BCD     1       2.540  20.880  15.930  1.00  0.00            
ATOM     73  C24 BCD     1       2.810  21.960  13.800  1.00  0.00            
ATOM     74  O20 BCD     1       1.580  22.650  13.640  1.00  0.00            
ATOM     75  H31 BCD     1       2.140  20.070  17.760  1.00  0.00            
ATOM     76  H32 BCD     1       0.440  19.210  16.290  1.00  0.00            
ATOM     77  H33 BCD     1       0.740  17.130  17.030  1.00  0.00            
ATOM     78  H34 BCD     1       2.600  17.810  14.880  1.00  0.00            
ATOM     79  H35 BCD     1       0.810  16.620  14.550  1.00  0.00            
ATOM     80  H36 BCD     1       0.750  20.000  14.040  1.00  0.00            
ATOM     81  H37 BCD     1       3.780  20.210  14.440  1.00  0.00            
ATOM     82  H38 BCD     1       3.460  22.610  14.390  1.00  0.00            
ATOM     83  H39 BCD     1       3.340  21.860  12.850  1.00  0.00            
ATOM     84  H40 BCD     1       1.660  23.020  12.760  1.00  0.00            
ATOM     85  C25 BCD     1       7.180  18.750  19.300  1.00  0.00            
ATOM     86  O21 BCD     1       7.900  17.910  18.360  1.00  0.00            
ATOM     87  C26 BCD     1       5.860  18.010  19.740  1.00  0.00            
ATOM     88  O22 BCD     1       6.120  16.810  20.330  1.00  0.00            
ATOM     89  C27 BCD     1       4.910  17.900  18.520  1.00  0.00            
ATOM     90  O23 BCD     1       3.740  17.310  18.970  1.00  0.00            
ATOM     91  C28 BCD     1       4.550  19.270  17.990  1.00  0.00            
ATOM     92  C29 BCD     1       5.770  20.140  17.680  1.00  0.00            
ATOM     93  O24 BCD     1       6.760  20.040  18.700  1.00  0.00            
ATOM     94  C30 BCD     1       5.530  21.590  17.420  1.00  0.00            
ATOM     95  O25 BCD     1       5.090  22.220  18.650  1.00  0.00            
ATOM     96  H41 BCD     1       7.710  18.980  20.230  1.00  0.00            
ATOM     97  H42 BCD     1       5.280  18.570  20.490  1.00  0.00            
ATOM     98  H43 BCD     1       5.310  16.530  20.780  1.00  0.00            
ATOM     99  H44 BCD     1       5.470  17.390  17.730  1.00  0.00            
ATOM    100  H45 BCD     1       3.080  17.470  18.300  1.00  0.00            
ATOM    101  H46 BCD     1       3.890  19.720  18.740  1.00  0.00            
ATOM    102  H47 BCD     1       6.170  19.530  16.860  1.00  0.00            
ATOM    103  H48 BCD     1       6.390  22.120  17.010  1.00  0.00            
ATOM    104  H49 BCD     1       4.770  21.590  16.630  1.00  0.00            
ATOM    105  H50 BCD     1       5.740  22.200  19.360  1.00  0.00            
ATOM    106  C31 BCD     1      11.610  16.550  17.030  1.00  0.00            
ATOM    107  O26 BCD     1      10.850  15.850  16.000  1.00  0.00            
ATOM    108  C32 BCD     1      11.150  16.030  18.380  1.00  0.00            
ATOM    109  O27 BCD     1      11.390  14.640  18.450  1.00  0.00            
ATOM    110  C33 BCD     1       9.660  16.430  18.620  1.00  0.00            
ATOM    111  C34 BCD     1       9.310  17.870  18.410  1.00  0.00            
ATOM    112  C35 BCD     1       9.970  18.370  17.120  1.00  0.00            
ATOM    113  O28 BCD     1      11.380  17.950  16.990  1.00  0.00            
ATOM    114  C36 BCD     1       9.800  19.870  17.010  1.00  0.00            
ATOM    115  O29 BCD     1      10.580  20.570  18.020  1.00  0.00            
ATOM    116  O30 BCD     1       9.090  15.980  19.860  1.00  0.00            
ATOM    117  H51 BCD     1      12.670  16.290  16.890  1.00  0.00            
ATOM    118  H52 BCD     1      11.700  16.510  19.200  1.00  0.00            
ATOM    119  H53 BCD     1      10.620  14.330  17.960  1.00  0.00            
ATOM    120  H54 BCD     1       9.100  15.930  17.820  1.00  0.00            
ATOM    121  H55 BCD     1       8.220  16.330  20.010  1.00  0.00            
ATOM    122  H56 BCD     1       9.830  18.410  19.220  1.00  0.00            
ATOM    123  H57 BCD     1       9.430  17.960  16.260  1.00  0.00            
ATOM    124  H58 BCD     1       9.920  20.250  15.990  1.00  0.00            
ATOM    125  H59 BCD     1       8.740  20.120  17.200  1.00  0.00            
ATOM    126  H60 BCD     1      10.080  21.290  18.420  1.00  0.00            
ATOM    127  C37 BCD     1      11.540  13.630  12.540  1.00  0.00            
ATOM    128  O31 BCD     1      10.500  14.200  11.850  1.00  0.00            
ATOM    129  C38 BCD     1      11.010  12.840  13.740  1.00  0.00            
ATOM    130  O32 BCD     1      10.110  11.820  13.390  1.00  0.00            
ATOM    131  C39 BCD     1      10.490  13.810  14.730  1.00  0.00            
ATOM    132  O33 BCD     1       9.970  13.110  15.880  1.00  0.00            
ATOM    133  C40 BCD     1      11.490  14.920  15.130  1.00  0.00            
ATOM    134  C41 BCD     1      11.950  15.580  13.860  1.00  0.00            
ATOM    135  O34 BCD     1      12.450  14.660  12.920  1.00  0.00            
ATOM    136  C42 BCD     1      13.090  16.600  14.050  1.00  0.00            
ATOM    137  O35 BCD     1      14.170  16.050  14.790  1.00  0.00            
ATOM    138  H61 BCD     1      12.140  12.970  11.920  1.00  0.00            
ATOM    139  H62 BCD     1      11.820  12.280  14.230  1.00  0.00            
ATOM    140  H63 BCD     1       9.490  11.690  14.110  1.00  0.00            
ATOM    141  H64 BCD     1       9.660  14.380  14.300  1.00  0.00            
ATOM    142  H65 BCD     1       9.060  13.390  15.980  1.00  0.00            
ATOM    143  H66 BCD     1      12.340  14.460  15.650  1.00  0.00            
ATOM    144  H67 BCD     1      11.110  16.120  13.420  1.00  0.00            
ATOM    145  H68 BCD     1      13.540  16.950  13.110  1.00  0.00            
ATOM    146  H69 BCD     1      12.700  17.390  14.700  1.00  0.00            
ATOM    147  H70 BCD     1      15.050  16.270  14.450  1.00  0.00            
ATOM    148  O1  GP6     2       7.470  13.890  16.290  1.00  0.00            
ATOM    149  C1  GP6     2       6.380  14.340  15.890  1.00  0.00            
ATOM    150  O2  GP6     2       5.370  13.870  16.400  1.00  0.00            
ATOM    151  C2  GP6     2       6.410  15.480  14.730  1.00  0.00            
ATOM    152  C3  GP6     2       5.020  16.130  14.510  1.00  0.00            
ATOM    153  C4  GP6     2       5.110  17.140  13.350  1.00  0.00            
ATOM    154  C5  GP6     2       5.640  16.520  12.070  1.00  0.00            
ATOM    155  C6  GP6     2       7.020  15.920  12.280  1.00  0.00            
ATOM    156  C7  GP6     2       6.830  14.810  13.400  1.00  0.00            
ATOM    157  C8  GP6     2       8.000  16.960  12.730  1.00  0.00            
ATOM    158  C9  GP6     2       7.500  17.650  14.020  1.00  0.00            
ATOM    159  C10 GP6     2       7.460  16.580  15.070  1.00  0.00            
ATOM    160  C11 GP6     2       6.060  18.250  13.790  1.00  0.00            
ATOM    161  H1  GP6     2       4.680  16.560  15.450  1.00  0.00            
ATOM    162  H2  GP6     2       4.270  15.370  14.270  1.00  0.00            
ATOM    163  H3  GP6     2       4.120  17.590  13.210  1.00  0.00            
ATOM    164  H4  GP6     2       5.820  17.320  11.340  1.00  0.00            
ATOM    165  H5  GP6     2       5.000  15.720  11.690  1.00  0.00            
ATOM    166  H6  GP6     2       7.450  15.510  11.350  1.00  0.00            
ATOM    167  H7  GP6     2       6.150  14.030  13.030  1.00  0.00            
ATOM    168  H8  GP6     2       7.810  14.350  13.560  1.00  0.00            
ATOM    169  H9  GP6     2       8.170  17.660  11.900  1.00  0.00            
ATOM    170  H10 GP6     2       9.050  16.650  12.820  1.00  0.00            
ATOM    171  H11 GP6     2       8.150  18.480  14.320  1.00  0.00            
ATOM    172  H12 GP6     2       8.470  16.160  15.160  1.00  0.00            
ATOM    173  H13 GP6     2       7.190  16.950  16.070  1.00  0.00            
ATOM    174  H14 GP6     2       5.810  18.720  14.760  1.00  0.00            
ATOM    175  H15 GP6     2       6.120  19.080  13.080  1.00  0.00            
TER
ENDMDL
MODEL        1
ATOM      1  C1  BCD     1      35.840  15.250  13.150  1.00  0.00            
ATOM      2  O1  BCD     1      36.200  14.530  14.330  1.00  0.00            
ATOM      3  C2  BCD     1      36.820  14.930  12.040  1.00  0.00            
ATOM      4  O2  BCD     1      36.860  13.510  11.890  1.00  0.00            
ATOM      5  C3  BCD     1      38.250  15.460  12.330  1.00  0.00            
ATOM      6  O3  BCD     1      39.170  15.270  11.280  1.00  0.00            
ATOM      7  C4  BCD     1      38.100  16.920  12.620  1.00  0.00            
ATOM      8  C5  BCD     1      36.990  17.280  13.680  1.00  0.00            
ATOM      9  O4  BCD     1      35.780  16.630  13.380  1.00  0.00            
ATOM     10  C6  BCD     1      36.730  18.810  13.670  1.00  0.00            
ATOM     11  O5  BCD     1      36.410  19.470  12.460  1.00  0.00            
ATOM     12  H1  BCD     1      34.830  14.920  12.880  1.00  0.00            
ATOM     13  H2  BCD     1      36.470  15.410  11.120  1.00  0.00            
ATOM     14  H3  BCD     1      36.710  13.120  12.760  1.00  0.00            
ATOM     15  H4  BCD     1      38.590  14.920  13.220  1.00  0.00            
ATOM     16  H5  BCD     1      39.930  15.800  11.540  1.00  0.00            
ATOM     17  H6  BCD     1      37.870  17.450  11.680  1.00  0.00            
ATOM     18  H7  BCD     1      37.440  16.940  14.620  1.00  0.00            
ATOM     19  H8  BCD     1      35.880  18.880  14.370  1.00  0.00            
ATOM     20  H9  BCD     1      37.590  19.220  14.210  1.00  0.00            
ATOM     21  H10 BCD     1      36.230  20.380  12.710  1.00  0.00            
ATOM     22  C7  BCD     1      34.460  12.370  17.350  1.00  0.00            
ATOM     23  O6  BCD     1      35.720  12.260  18.020  1.00  0.00            
ATOM     24  C8  BCD     1      34.510  11.670  15.970  1.00  0.00            
ATOM     25  O7  BCD     1      34.800  10.240  16.070  1.00  0.00            
ATOM     26  C9  BCD     1      35.470  12.370  15.110  1.00  0.00            
ATOM     27  O8  BCD     1      35.580  11.800  13.820  1.00  0.00            
ATOM     28  C10 BCD     1      35.050  13.900  15.010  1.00  0.00            
ATOM     29  C11 BCD     1      35.010  14.450  16.390  1.00  0.00            
ATOM     30  O9  BCD     1      34.100  13.700  17.150  1.00  0.00            
ATOM     31  C12 BCD     1      34.570  15.880  16.480  1.00  0.00            
ATOM     32  O10 BCD     1      33.210  16.060  16.160  1.00  0.00            
ATOM     33  H11 BCD     1      33.670  11.950  17.990  1.00  0.00            
ATOM     34  H12 BCD     1      33.500  11.730  15.540  1.00  0.00            
ATOM     35  H13 BCD     1      35.580  10.150  16.620  1.00  0.00            
ATOM     36  H14 BCD     1      36.480  12.420  15.530  1.00  0.00            
ATOM     37  H15 BCD     1      36.220  11.090  13.940  1.00  0.00            
ATOM     38  H16 BCD     1      34.090  14.110  14.520  1.00  0.00            
ATOM     39  H17 BCD     1      36.000  14.500  16.860  1.00  0.00            
ATOM     40  H18 BCD     1      34.800  16.240  17.490  1.00  0.00            
ATOM     41  H19 BCD     1      35.080  16.520  15.750  1.00  0.00            
ATOM     42  H20 BCD     1      32.610  15.470  16.630  1.00  0.00            
ATOM     43  C13 BCD     1      37.470  10.690  21.470  1.00  0.00            
ATOM     44  O11 BCD     1      38.650  11.560  21.140  1.00  0.00            
ATOM     45  C14 BCD     1      37.340   9.690  20.350  1.00  0.00            
ATOM     46  O12 BCD     1      38.510   8.870  20.140  1.00  0.00            
ATOM     47  C15 BCD     1      36.930  10.390  19.000  1.00  0.00            
ATOM     48  O13 BCD     1      36.470   9.340  18.080  1.00  0.00            
ATOM     49  C16 BCD     1      35.830  11.490  19.210  1.00  0.00            
ATOM     50  C17 BCD     1      36.090  12.380  20.390  1.00  0.00            
ATOM     51  O14 BCD     1      36.330  11.590  21.510  1.00  0.00            
ATOM     52  C18 BCD     1      34.950  13.340  20.680  1.00  0.00            
ATOM     53  O15 BCD     1      33.630  12.660  20.830  1.00  0.00            
ATOM     54  H21 BCD     1      37.520  10.040  22.350  1.00  0.00            
ATOM     55  H22 BCD     1      36.500   9.040  20.610  1.00  0.00            
ATOM     56  H23 BCD     1      38.220   8.120  19.610  1.00  0.00            
ATOM     57  H24 BCD     1      37.820  10.790  18.500  1.00  0.00            
ATOM     58  H25 BCD     1      37.180   8.720  17.920  1.00  0.00            
ATOM     59  H26 BCD     1      34.920  10.910  19.400  1.00  0.00            
ATOM     60  H27 BCD     1      36.900  13.100  20.230  1.00  0.00            
ATOM     61  H28 BCD     1      35.140  13.770  21.670  1.00  0.00            
ATOM     62  H29 BCD     1      34.930  14.180  19.970  1.00  0.00            
ATOM     63  H30 BCD     1      33.070  13.310  21.270  1.00  0.00            
ATOM     64  C19 BCD     1      41.810  13.180  23.130  1.00  0.00            
ATOM     65  O16 BCD     1      42.150  14.110  22.040  1.00  0.00            
ATOM     66  C20 BCD     1      41.970  11.750  22.760  1.00  0.00            
ATOM     67  O17 BCD     1      43.250  11.500  22.240  1.00  0.00            
ATOM     68  C21 BCD     1      40.870  11.400  21.730  1.00  0.00            
ATOM     69  O18 BCD     1      40.790  10.030  21.300  1.00  0.00            
ATOM     70  C22 BCD     1      39.510  11.810  22.260  1.00  0.00            
ATOM     71  C23 BCD     1      39.530  13.320  22.690  1.00  0.00            
ATOM     72  O19 BCD     1      40.510  13.440  23.640  1.00  0.00            
ATOM     73  C24 BCD     1      38.130  13.610  23.160  1.00  0.00            
ATOM     74  O20 BCD     1      38.140  14.910  23.590  1.00  0.00            
ATOM     75  H31 BCD     1      42.470  13.390  23.980  1.00  0.00            
ATOM     76  H32 BCD     1      41.760  11.200  23.680  1.00  0.00            
ATOM     77  H33 BCD     1      43.620  12.260  21.780  1.00  0.00            
ATOM     78  H34 BCD     1      41.110  12.020  20.860  1.00  0.00            
ATOM     79  H35 BCD     1      40.060   9.940  20.670  1.00  0.00            
ATOM     80  H36 BCD     1      39.170  11.180  23.080  1.00  0.00            
ATOM     81  H37 BCD     1      39.810  13.900  21.810  1.00  0.00            
ATOM     82  H38 BCD     1      37.350  13.550  22.390  1.00  0.00            
ATOM     83  H39 BCD     1      37.770  12.880  23.900  1.00  0.00            
ATOM     84  H40 BCD     1      37.210  15.140  23.590  1.00  0.00            
ATOM     85  C25 BCD     1      44.400  17.390  20.830  1.00  0.00            
ATOM     86  O21 BCD     1      43.550  17.620  19.730  1.00  0.00            
ATOM     87  C26 BCD     1      45.070  16.010  20.650  1.00  0.00            
ATOM     88  O22 BCD     1      45.790  15.850  19.400  1.00  0.00            
ATOM     89  C27 BCD     1      43.950  15.000  20.790  1.00  0.00            
ATOM     90  O23 BCD     1      44.470  13.720  20.480  1.00  0.00            
ATOM     91  C28 BCD     1      43.180  15.110  22.150  1.00  0.00            
ATOM     92  C29 BCD     1      42.630  16.510  22.300  1.00  0.00            
ATOM     93  O24 BCD     1      43.780  17.350  22.150  1.00  0.00            
ATOM     94  C30 BCD     1      42.070  16.610  23.740  1.00  0.00            
ATOM     95  O25 BCD     1      43.130  16.530  24.680  1.00  0.00            
ATOM     96  H41 BCD     1      45.200  18.140  20.820  1.00  0.00            
ATOM     97  H42 BCD     1      45.730  15.880  21.510  1.00  0.00            
ATOM     98  H43 BCD     1      45.240  15.330  18.820  1.00  0.00            
ATOM     99  H44 BCD     1      43.180  15.240  20.050  1.00  0.00            
ATOM    100  H45 BCD     1      44.360  13.740  19.520  1.00  0.00            
ATOM    101  H46 BCD     1      43.860  14.800  22.950  1.00  0.00            
ATOM    102  H47 BCD     1      41.900  16.650  21.500  1.00  0.00            
ATOM    103  H48 BCD     1      41.570  17.590  23.810  1.00  0.00            
ATOM    104  H49 BCD     1      41.280  15.890  24.010  1.00  0.00            
ATOM    105  H50 BCD     1      43.790  17.220  24.540  1.00  0.00            
ATOM    106  C31 BCD     1      43.320  19.760  16.280  1.00  0.00            
ATOM    107  O26 BCD     1      42.660  18.640  15.730  1.00  0.00            
ATOM    108  C32 BCD     1      44.770  19.480  16.630  1.00  0.00            
ATOM    109  O27 BCD     1      45.510  19.030  15.480  1.00  0.00            
ATOM    110  C33 BCD     1      44.820  18.480  17.710  1.00  0.00            
ATOM    111  C34 BCD     1      43.860  18.790  18.920  1.00  0.00            
ATOM    112  C35 BCD     1      42.500  19.250  18.440  1.00  0.00            
ATOM    113  O28 BCD     1      42.700  20.270  17.460  1.00  0.00            
ATOM    114  C36 BCD     1      41.590  19.830  19.580  1.00  0.00            
ATOM    115  O29 BCD     1      40.190  19.840  19.120  1.00  0.00            
ATOM    116  O30 BCD     1      46.140  18.250  18.300  1.00  0.00            
ATOM    117  H51 BCD     1      43.400  20.600  15.580  1.00  0.00            
ATOM    118  H52 BCD     1      45.270  20.350  17.070  1.00  0.00            
ATOM    119  H53 BCD     1      45.370  19.680  14.780  1.00  0.00            
ATOM    120  H54 BCD     1      44.570  17.550  17.180  1.00  0.00            
ATOM    121  H55 BCD     1      45.950  17.420  18.750  1.00  0.00            
ATOM    122  H56 BCD     1      44.310  19.570  19.550  1.00  0.00            
ATOM    123  H57 BCD     1      41.890  18.440  18.030  1.00  0.00            
ATOM    124  H58 BCD     1      41.660  19.310  20.550  1.00  0.00            
ATOM    125  H59 BCD     1      41.940  20.840  19.870  1.00  0.00            
ATOM    126  H60 BCD     1      39.810  19.220  19.750  1.00  0.00            
ATOM    127  C37 BCD     1      40.250  17.990  12.500  1.00  0.00            
ATOM    128  O31 BCD     1      39.270  17.250  13.270  1.00  0.00            
ATOM    129  C38 BCD     1      41.640  17.380  12.490  1.00  0.00            
ATOM    130  O32 BCD     1      41.600  16.150  11.830  1.00  0.00            
ATOM    131  C39 BCD     1      42.290  17.410  13.890  1.00  0.00            
ATOM    132  O33 BCD     1      43.600  16.750  13.960  1.00  0.00            
ATOM    133  C40 BCD     1      42.270  18.770  14.420  1.00  0.00            
ATOM    134  C41 BCD     1      40.940  19.450  14.360  1.00  0.00            
ATOM    135  O34 BCD     1      40.360  19.320  13.030  1.00  0.00            
ATOM    136  C42 BCD     1      40.880  20.900  14.740  1.00  0.00            
ATOM    137  O35 BCD     1      41.970  21.690  14.240  1.00  0.00            
ATOM    138  H61 BCD     1      39.870  18.200  11.490  1.00  0.00            
ATOM    139  H62 BCD     1      42.220  18.120  11.920  1.00  0.00            
ATOM    140  H63 BCD     1      42.430  15.670  11.880  1.00  0.00            
ATOM    141  H64 BCD     1      41.590  16.830  14.510  1.00  0.00            
ATOM    142  H65 BCD     1      43.780  16.190  14.720  1.00  0.00            
ATOM    143  H66 BCD     1      43.000  19.420  13.920  1.00  0.00            
ATOM    144  H67 BCD     1      40.290  18.960  15.100  1.00  0.00            
ATOM    145  H68 BCD     1      39.960  21.320  14.310  1.00  0.00            
ATOM    146  H69 BCD     1      40.870  20.890  15.840  1.00  0.00            
ATOM    147  H70 BCD     1      41.630  22.020  13.410  1.00  0.00            
ATOM    148  O1  GP6     2      43.990  15.050  15.900  1.00  0.00            
ATOM    149  C1  GP6     2      43.500  14.660  17.000  1.00  0.00            
ATOM    150  O2  GP6     2      44.240  14.250  17.890  1.00  0.00            
ATOM    151  C2  GP6     2      41.910  14.500  17.110  1.00  0.00            
ATOM    152  C3  GP6     2      41.310  14.030  15.750  1.00  0.00            
ATOM    153  C4  GP6     2      39.810  14.030  15.820  1.00  0.00            
ATOM    154  C5  GP6     2      39.320  15.380  16.230  1.00  0.00            
ATOM    155  C6  GP6     2      39.850  15.680  17.640  1.00  0.00            
ATOM    156  C7  GP6     2      41.330  15.840  17.570  1.00  0.00            
ATOM    157  C8  GP6     2      39.380  14.680  18.700  1.00  0.00            
ATOM    158  C9  GP6     2      39.940  13.350  18.280  1.00  0.00            
ATOM    159  C10 GP6     2      41.480  13.490  18.230  1.00  0.00            
ATOM    160  C11 GP6     2      39.420  13.010  16.870  1.00  0.00            
ATOM    161  H1  GP6     2      41.710  13.110  15.310  1.00  0.00            
ATOM    162  H2  GP6     2      41.580  14.780  14.990  1.00  0.00            
ATOM    163  H3  GP6     2      39.430  13.670  14.860  1.00  0.00            
ATOM    164  H4  GP6     2      38.220  15.440  16.170  1.00  0.00            
ATOM    165  H5  GP6     2      39.680  16.090  15.470  1.00  0.00            
ATOM    166  H6  GP6     2      39.350  16.580  18.030  1.00  0.00            
ATOM    167  H7  GP6     2      41.470  16.740  16.950  1.00  0.00            
ATOM    168  H8  GP6     2      41.750  16.200  18.510  1.00  0.00            
ATOM    169  H9  GP6     2      38.290  14.630  18.840  1.00  0.00            
ATOM    170  H10 GP6     2      39.800  14.950  19.680  1.00  0.00            
ATOM    171  H11 GP6     2      39.550  12.600  18.980  1.00  0.00            
ATOM    172  H12 GP6     2      41.810  13.860  19.210  1.00  0.00            
ATOM    173  H13 GP6     2      41.990  12.540  18.050  1.00  0.00            
ATOM    174  H14 GP6     2      39.870  12.070  16.510  1.00  0.00            
ATOM    175  H15 GP6     2      38.320  12.920  16.900  1.00  0.00            
TER
ENDMDL
MODEL        1
ATOM      1  C1  BCD     1      14.360   7.760  16.910  1.00  0.00            
ATOM      2  O1  BCD     1      13.880   8.960  16.320  1.00  0.00            
ATOM      3  C2  BCD     1      13.860   6.560  16.170  1.00  0.00            
ATOM      4  O2  BCD     1      14.170   6.700  14.720  1.00  0.00            
ATOM      5  C3  BCD     1      12.360   6.350  16.390  1.00  0.00            
ATOM      6  O3  BCD     1      11.930   5.020  15.920  1.00  0.00            
ATOM      7  C4  BCD     1      12.020   6.290  17.930  1.00  0.00            
ATOM      8  C5  BCD     1      12.630   7.560  18.630  1.00  0.00            
ATOM      9  O4  BCD     1      13.980   7.700  18.340  1.00  0.00            
ATOM     10  C6  BCD     1      12.490   7.450  20.130  1.00  0.00            
ATOM     11  O5  BCD     1      13.340   6.500  20.670  1.00  0.00            
ATOM     12  H1  BCD     1      15.450   7.840  16.960  1.00  0.00            
ATOM     13  H2  BCD     1      14.370   5.670  16.550  1.00  0.00            
ATOM     14  H3  BCD     1      13.370   6.650  14.180  1.00  0.00            
ATOM     15  H4  BCD     1      11.910   7.180  15.840  1.00  0.00            
ATOM     16  H5  BCD     1      11.030   5.010  16.260  1.00  0.00            
ATOM     17  H6  BCD     1      12.430   5.330  18.280  1.00  0.00            
ATOM     18  H7  BCD     1      12.030   8.400  18.250  1.00  0.00            
ATOM     19  H8  BCD     1      12.730   8.450  20.510  1.00  0.00            
ATOM     20  H9  BCD     1      11.430   7.330  20.390  1.00  0.00            
ATOM     21  H10 BCD     1      13.170   6.250  21.590  1.00  0.00            
ATOM     22  C7  BCD     1      15.080  12.820  15.650  1.00  0.00            
ATOM     23  O6  BCD     1      13.780  13.330  15.410  1.00  0.00            
ATOM     24  C8  BCD     1      15.510  11.780  14.590  1.00  0.00            
ATOM     25  O7  BCD     1      15.460  12.350  13.270  1.00  0.00            
ATOM     26  C9  BCD     1      14.620  10.570  14.810  1.00  0.00            
ATOM     27  O8  BCD     1      14.980   9.450  13.950  1.00  0.00            
ATOM     28  C10 BCD     1      14.730  10.100  16.250  1.00  0.00            
ATOM     29  C11 BCD     1      14.270  11.190  17.210  1.00  0.00            
ATOM     30  O9  BCD     1      15.100  12.290  17.030  1.00  0.00            
ATOM     31  C12 BCD     1      14.270  10.760  18.660  1.00  0.00            
ATOM     32  O10 BCD     1      15.600  10.650  19.110  1.00  0.00            
ATOM     33  H11 BCD     1      15.820  13.630  15.630  1.00  0.00            
ATOM     34  H12 BCD     1      16.560  11.500  14.740  1.00  0.00            
ATOM     35  H13 BCD     1      14.830  13.070  13.240  1.00  0.00            
ATOM     36  H14 BCD     1      13.600  10.900  14.570  1.00  0.00            
ATOM     37  H15 BCD     1      14.480   8.630  14.060  1.00  0.00            
ATOM     38  H16 BCD     1      15.770   9.870  16.550  1.00  0.00            
ATOM     39  H17 BCD     1      13.310  11.530  16.810  1.00  0.00            
ATOM     40  H18 BCD     1      13.750  11.620  19.120  1.00  0.00            
ATOM     41  H19 BCD     1      13.590   9.950  18.930  1.00  0.00            
ATOM     42  H20 BCD     1      16.100  11.240  18.540  1.00  0.00            
ATOM     43  C13 BCD     1      11.750  16.820  14.940  1.00  0.00            
ATOM     44  O11 BCD     1      10.580  15.950  14.890  1.00  0.00            
ATOM     45  C14 BCD     1      12.670  16.390  13.860  1.00  0.00            
ATOM     46  O12 BCD     1      12.110  16.710  12.570  1.00  0.00            
ATOM     47  C15 BCD     1      13.070  14.880  13.870  1.00  0.00            
ATOM     48  O13 BCD     1      13.900  14.520  12.750  1.00  0.00            
ATOM     49  C16 BCD     1      13.710  14.710  15.270  1.00  0.00            
ATOM     50  C17 BCD     1      12.810  15.180  16.410  1.00  0.00            
ATOM     51  O14 BCD     1      12.430  16.610  16.210  1.00  0.00            
ATOM     52  C18 BCD     1      13.510  15.130  17.790  1.00  0.00            
ATOM     53  O15 BCD     1      14.620  16.080  17.820  1.00  0.00            
ATOM     54  H21 BCD     1      11.440  17.870  14.960  1.00  0.00            
ATOM     55  H22 BCD     1      13.630  16.910  13.930  1.00  0.00            
ATOM     56  H23 BCD     1      11.350  16.120  12.490  1.00  0.00            
ATOM     57  H24 BCD     1      12.130  14.310  13.850  1.00  0.00            
ATOM     58  H25 BCD     1      13.200  14.470  12.100  1.00  0.00            
ATOM     59  H26 BCD     1      14.700  15.190  15.290  1.00  0.00            
ATOM     60  H27 BCD     1      11.990  14.440  16.410  1.00  0.00            
ATOM     61  H28 BCD     1      12.810  15.540  18.540  1.00  0.00            
ATOM     62  H29 BCD     1      13.760  14.080  18.020  1.00  0.00            
ATOM     63  H30 BCD     1      14.290  16.980  17.750  1.00  0.00            
ATOM     64  C19 BCD     1       6.470  16.220  14.960  1.00  0.00            
ATOM     65  O16 BCD     1       6.350  14.960  15.600  1.00  0.00            
ATOM     66  C20 BCD     1       7.110  16.010  13.590  1.00  0.00            
ATOM     67  O17 BCD     1       6.260  15.040  12.910  1.00  0.00            
ATOM     68  C21 BCD     1       8.620  15.600  13.680  1.00  0.00            
ATOM     69  O18 BCD     1       9.170  15.470  12.350  1.00  0.00            
ATOM     70  C22 BCD     1       9.420  16.580  14.570  1.00  0.00            
ATOM     71  C23 BCD     1       8.690  16.850  15.890  1.00  0.00            
ATOM     72  O19 BCD     1       7.310  17.140  15.670  1.00  0.00            
ATOM     73  C24 BCD     1       9.330  17.890  16.890  1.00  0.00            
ATOM     74  O20 BCD     1       9.170  19.190  16.370  1.00  0.00            
ATOM     75  H31 BCD     1       5.470  16.640  14.820  1.00  0.00            
ATOM     76  H32 BCD     1       7.060  16.890  12.950  1.00  0.00            
ATOM     77  H33 BCD     1       6.710  14.820  12.090  1.00  0.00            
ATOM     78  H34 BCD     1       8.650  14.640  14.200  1.00  0.00            
ATOM     79  H35 BCD     1       9.230  14.520  12.200  1.00  0.00            
ATOM     80  H36 BCD     1       9.460  17.500  13.970  1.00  0.00            
ATOM     81  H37 BCD     1       8.720  15.880  16.410  1.00  0.00            
ATOM     82  H38 BCD     1       8.750  17.830  17.820  1.00  0.00            
ATOM     83  H39 BCD     1      10.410  17.690  16.940  1.00  0.00            
ATOM     84  H40 BCD     1       9.460  19.860  17.000  1.00  0.00            
ATOM     85  C25 BCD     1       3.590  12.700  17.400  1.00  0.00            
ATOM     86  O21 BCD     1       4.600  11.620  17.430  1.00  0.00            
ATOM     87  C26 BCD     1       3.170  13.240  16.040  1.00  0.00            
ATOM     88  O22 BCD     1       2.570  12.280  15.190  1.00  0.00            
ATOM     89  C27 BCD     1       4.280  13.980  15.320  1.00  0.00            
ATOM     90  O23 BCD     1       3.830  14.770  14.200  1.00  0.00            
ATOM     91  C28 BCD     1       5.120  14.890  16.260  1.00  0.00            
ATOM     92  C29 BCD     1       5.220  14.340  17.650  1.00  0.00            
ATOM     93  O24 BCD     1       4.100  13.710  18.190  1.00  0.00            
ATOM     94  C30 BCD     1       5.680  15.480  18.580  1.00  0.00            
ATOM     95  O25 BCD     1       4.500  16.280  18.860  1.00  0.00            
ATOM     96  H41 BCD     1       2.710  12.340  17.950  1.00  0.00            
ATOM     97  H42 BCD     1       2.490  14.070  16.270  1.00  0.00            
ATOM     98  H43 BCD     1       1.640  12.370  15.400  1.00  0.00            
ATOM     99  H44 BCD     1       4.980  13.190  15.040  1.00  0.00            
ATOM    100  H45 BCD     1       4.560  14.840  13.580  1.00  0.00            
ATOM    101  H46 BCD     1       4.570  15.810  16.490  1.00  0.00            
ATOM    102  H47 BCD     1       5.960  13.530  17.680  1.00  0.00            
ATOM    103  H48 BCD     1       6.150  15.080  19.490  1.00  0.00            
ATOM    104  H49 BCD     1       6.470  16.060  18.090  1.00  0.00            
ATOM    105  H50 BCD     1       3.890  15.670  19.270  1.00  0.00            
ATOM    106  C31 BCD     1       4.940   7.650  18.490  1.00  0.00            
ATOM    107  O26 BCD     1       6.300   7.720  18.210  1.00  0.00            
ATOM    108  C32 BCD     1       4.150   7.890  17.250  1.00  0.00            
ATOM    109  O27 BCD     1       4.580   7.020  16.210  1.00  0.00            
ATOM    110  C33 BCD     1       4.330   9.360  16.750  1.00  0.00            
ATOM    111  C34 BCD     1       4.080  10.350  17.860  1.00  0.00            
ATOM    112  C35 BCD     1       4.830   9.950  19.150  1.00  0.00            
ATOM    113  O28 BCD     1       4.570   8.610  19.490  1.00  0.00            
ATOM    114  C36 BCD     1       4.320  10.740  20.370  1.00  0.00            
ATOM    115  O29 BCD     1       5.240  10.540  21.480  1.00  0.00            
ATOM    116  O30 BCD     1       3.480   9.700  15.700  1.00  0.00            
ATOM    117  H51 BCD     1       4.620   6.670  18.860  1.00  0.00            
ATOM    118  H52 BCD     1       3.070   7.820  17.440  1.00  0.00            
ATOM    119  H53 BCD     1       3.770   7.030  15.700  1.00  0.00            
ATOM    120  H54 BCD     1       5.370   9.430  16.400  1.00  0.00            
ATOM    121  H55 BCD     1       3.310  10.640  15.620  1.00  0.00            
ATOM    122  H56 BCD     1       3.000  10.340  18.070  1.00  0.00            
ATOM    123  H57 BCD     1       5.900  10.120  19.050  1.00  0.00            
ATOM    124  H58 BCD     1       4.300  11.810  20.130  1.00  0.00            
ATOM    125  H59 BCD     1       3.270  10.480  20.570  1.00  0.00            
ATOM    126  H60 BCD     1       4.700   9.940  22.020  1.00  0.00            
ATOM    127  C37 BCD     1       9.810   5.560  18.770  1.00  0.00            
ATOM    128  O31 BCD     1      10.590   6.490  18.040  1.00  0.00            
ATOM    129  C38 BCD     1       8.730   4.900  17.860  1.00  0.00            
ATOM    130  O32 BCD     1       9.190   4.260  16.590  1.00  0.00            
ATOM    131  C39 BCD     1       7.640   5.940  17.510  1.00  0.00            
ATOM    132  O33 BCD     1       6.590   5.280  16.870  1.00  0.00            
ATOM    133  C40 BCD     1       7.120   6.670  18.750  1.00  0.00            
ATOM    134  C41 BCD     1       8.270   7.230  19.500  1.00  0.00            
ATOM    135  O34 BCD     1       9.090   6.180  19.880  1.00  0.00            
ATOM    136  C42 BCD     1       7.760   7.970  20.740  1.00  0.00            
ATOM    137  O35 BCD     1       8.860   8.470  21.520  1.00  0.00            
ATOM    138  H61 BCD     1      10.430   4.780  19.230  1.00  0.00            
ATOM    139  H62 BCD     1       8.250   4.240  18.590  1.00  0.00            
ATOM    140  H63 BCD     1       8.330   4.040  16.230  1.00  0.00            
ATOM    141  H64 BCD     1       8.140   6.530  16.740  1.00  0.00            
ATOM    142  H65 BCD     1       5.820   5.830  16.710  1.00  0.00            
ATOM    143  H66 BCD     1       6.520   6.000  19.380  1.00  0.00            
ATOM    144  H67 BCD     1       8.780   8.030  18.950  1.00  0.00            
ATOM    145  H68 BCD     1       7.000   8.710  20.460  1.00  0.00            
ATOM    146  H69 BCD     1       7.210   7.290  21.410  1.00  0.00            
ATOM    147  H70 BCD     1       9.150   7.680  21.980  1.00  0.00            
ATOM    148  O1  GP6     2      10.010  12.820  12.280  1.00  0.00            
ATOM    149  C1  GP6     2      10.070  11.660  12.520  1.00  0.00            
ATOM    150  O2  GP6     2      10.620  10.940  11.710  1.00  0.00            
ATOM    151  C2  GP6     2       9.720  11.310  14.070  1.00  0.00            
ATOM    152  C3  GP6     2       8.220  11.540  14.260  1.00  0.00            
ATOM    153  C4  GP6     2       7.790  11.310  15.700  1.00  0.00            
ATOM    154  C5  GP6     2       8.530  12.210  16.720  1.00  0.00            
ATOM    155  C6  GP6     2      10.070  11.840  16.550  1.00  0.00            
ATOM    156  C7  GP6     2      10.520  12.130  15.110  1.00  0.00            
ATOM    157  C8  GP6     2      10.290  10.360  16.810  1.00  0.00            
ATOM    158  C9  GP6     2       9.500   9.480  15.850  1.00  0.00            
ATOM    159  C10 GP6     2       9.980   9.830  14.410  1.00  0.00            
ATOM    160  C11 GP6     2       8.000   9.820  15.940  1.00  0.00            
ATOM    161  H1  GP6     2       7.630  10.910  13.590  1.00  0.00            
ATOM    162  H2  GP6     2       7.980  12.530  13.860  1.00  0.00            
ATOM    163  H3  GP6     2       6.730  11.580  15.680  1.00  0.00            
ATOM    164  H4  GP6     2       8.160  12.010  17.730  1.00  0.00            
ATOM    165  H5  GP6     2       8.420  13.270  16.480  1.00  0.00            
ATOM    166  H6  GP6     2      10.540  12.590  17.190  1.00  0.00            
ATOM    167  H7  GP6     2      10.180  13.140  14.870  1.00  0.00            
ATOM    168  H8  GP6     2      11.620  12.060  15.020  1.00  0.00            
ATOM    169  H9  GP6     2       9.900  10.270  17.840  1.00  0.00            
ATOM    170  H10 GP6     2      11.330  10.040  16.720  1.00  0.00            
ATOM    171  H11 GP6     2       9.620   8.400  15.980  1.00  0.00            
ATOM    172  H12 GP6     2      11.050   9.610  14.290  1.00  0.00            
ATOM    173  H13 GP6     2       9.350   9.310  13.670  1.00  0.00            
ATOM    174  H14 GP6     2       7.460   9.150  15.250  1.00  0.00            
ATOM    175  H15 GP6     2       7.580   9.470  16.890  1.00  0.00            
TER
ENDMDL
MODEL        1
ATOM      1  C1  BCD     1       7.060  14.690   6.130  1.00  0.00            
ATOM      2  O1  BCD     1       6.700  16.040   6.510  1.00  0.00            
ATOM      3  C2  BCD     1       6.220  13.770   7.020  1.00  0.00            
ATOM      4  O2  BCD     1       4.850  13.990   6.850  1.00  0.00            
ATOM      5  C3  BCD     1       6.730  13.890   8.440  1.00  0.00            
ATOM      6  O3  BCD     1       6.090  12.890   9.230  1.00  0.00            
ATOM      7  C4  BCD     1       8.240  13.690   8.580  1.00  0.00            
ATOM      8  C5  BCD     1       8.960  14.690   7.670  1.00  0.00            
ATOM      9  O4  BCD     1       8.470  14.530   6.310  1.00  0.00            
ATOM     10  C6  BCD     1      10.490  14.430   7.650  1.00  0.00            
ATOM     11  O5  BCD     1      10.680  13.230   6.850  1.00  0.00            
ATOM     12  H1  BCD     1       6.820  14.470   5.080  1.00  0.00            
ATOM     13  H2  BCD     1       6.410  12.710   6.800  1.00  0.00            
ATOM     14  H3  BCD     1       4.370  13.800   7.670  1.00  0.00            
ATOM     15  H4  BCD     1       6.490  14.860   8.900  1.00  0.00            
ATOM     16  H5  BCD     1       5.970  13.120  10.160  1.00  0.00            
ATOM     17  H6  BCD     1       8.610  12.680   8.390  1.00  0.00            
ATOM     18  H7  BCD     1       8.650  15.690   8.010  1.00  0.00            
ATOM     19  H8  BCD     1      10.990  15.300   7.210  1.00  0.00            
ATOM     20  H9  BCD     1      10.940  14.330   8.650  1.00  0.00            
ATOM     21  H10 BCD     1      10.940  13.610   6.000  1.00  0.00            
ATOM     22  C7  BCD     1       5.280  19.550   5.050  1.00  0.00            
ATOM     23  O6  BCD     1       4.700  20.000   6.290  1.00  0.00            
ATOM     24  C8  BCD     1       4.570  18.340   4.550  1.00  0.00            
ATOM     25  O7  BCD     1       3.170  18.740   4.530  1.00  0.00            
ATOM     26  C9  BCD     1       4.920  17.170   5.490  1.00  0.00            
ATOM     27  O8  BCD     1       4.140  15.940   5.300  1.00  0.00            
ATOM     28  C10 BCD     1       6.440  16.920   5.450  1.00  0.00            
ATOM     29  C11 BCD     1       7.250  18.210   5.740  1.00  0.00            
ATOM     30  O9  BCD     1       6.710  19.400   5.050  1.00  0.00            
ATOM     31  C12 BCD     1       8.660  18.070   5.200  1.00  0.00            
ATOM     32  O10 BCD     1       8.750  17.650   3.830  1.00  0.00            
ATOM     33  H11 BCD     1       5.100  20.280   4.250  1.00  0.00            
ATOM     34  H12 BCD     1       4.850  18.100   3.520  1.00  0.00            
ATOM     35  H13 BCD     1       2.920  19.070   5.400  1.00  0.00            
ATOM     36  H14 BCD     1       4.670  17.570   6.480  1.00  0.00            
ATOM     37  H15 BCD     1       4.380  15.260   5.930  1.00  0.00            
ATOM     38  H16 BCD     1       6.610  16.550   4.430  1.00  0.00            
ATOM     39  H17 BCD     1       7.300  18.400   6.820  1.00  0.00            
ATOM     40  H18 BCD     1       9.100  19.080   5.280  1.00  0.00            
ATOM     41  H19 BCD     1       9.160  17.390   5.900  1.00  0.00            
ATOM     42  H20 BCD     1       9.420  16.960   3.710  1.00  0.00            
ATOM     43  C13 BCD     1       3.820  23.730   8.090  1.00  0.00            
ATOM     44  O11 BCD     1       4.340  23.190   9.300  1.00  0.00            
ATOM     45  C14 BCD     1       2.640  22.920   7.470  1.00  0.00            
ATOM     46  O12 BCD     1       1.470  22.930   8.230  1.00  0.00            
ATOM     47  C15 BCD     1       3.080  21.490   7.160  1.00  0.00            
ATOM     48  O13 BCD     1       1.980  20.740   6.500  1.00  0.00            
ATOM     49  C16 BCD     1       4.370  21.380   6.320  1.00  0.00            
ATOM     50  C17 BCD     1       5.470  22.350   6.840  1.00  0.00            
ATOM     51  O14 BCD     1       4.950  23.720   7.140  1.00  0.00            
ATOM     52  C18 BCD     1       6.740  22.580   6.050  1.00  0.00            
ATOM     53  O15 BCD     1       6.540  22.880   4.670  1.00  0.00            
ATOM     54  H21 BCD     1       3.550  24.790   8.210  1.00  0.00            
ATOM     55  H22 BCD     1       2.460  23.280   6.440  1.00  0.00            
ATOM     56  H23 BCD     1       0.730  22.620   7.700  1.00  0.00            
ATOM     57  H24 BCD     1       3.350  21.030   8.120  1.00  0.00            
ATOM     58  H25 BCD     1       1.710  21.210   5.700  1.00  0.00            
ATOM     59  H26 BCD     1       4.090  21.750   5.330  1.00  0.00            
ATOM     60  H27 BCD     1       5.740  21.940   7.830  1.00  0.00            
ATOM     61  H28 BCD     1       7.430  23.280   6.520  1.00  0.00            
ATOM     62  H29 BCD     1       7.270  21.620   5.990  1.00  0.00            
ATOM     63  H30 BCD     1       6.140  23.750   4.760  1.00  0.00            
ATOM     64  C19 BCD     1       4.950  24.310  13.220  1.00  0.00            
ATOM     65  O16 BCD     1       5.510  22.990  13.550  1.00  0.00            
ATOM     66  C20 BCD     1       3.540  24.130  12.770  1.00  0.00            
ATOM     67  O17 BCD     1       2.830  23.410  13.810  1.00  0.00            
ATOM     68  C21 BCD     1       3.440  23.380  11.390  1.00  0.00            
ATOM     69  O18 BCD     1       2.140  23.280  10.830  1.00  0.00            
ATOM     70  C22 BCD     1       4.360  24.080  10.440  1.00  0.00            
ATOM     71  C23 BCD     1       5.780  24.290  10.940  1.00  0.00            
ATOM     72  O19 BCD     1       5.660  24.940  12.170  1.00  0.00            
ATOM     73  C24 BCD     1       6.580  25.170  10.000  1.00  0.00            
ATOM     74  O20 BCD     1       5.940  26.370   9.620  1.00  0.00            
ATOM     75  H31 BCD     1       5.050  24.980  14.090  1.00  0.00            
ATOM     76  H32 BCD     1       3.070  25.120  12.680  1.00  0.00            
ATOM     77  H33 BCD     1       3.450  22.920  14.370  1.00  0.00            
ATOM     78  H34 BCD     1       3.910  22.400  11.500  1.00  0.00            
ATOM     79  H35 BCD     1       2.090  23.050   9.900  1.00  0.00            
ATOM     80  H36 BCD     1       3.870  25.030  10.180  1.00  0.00            
ATOM     81  H37 BCD     1       6.200  23.280  11.060  1.00  0.00            
ATOM     82  H38 BCD     1       7.550  25.360  10.490  1.00  0.00            
ATOM     83  H39 BCD     1       6.860  24.630   9.090  1.00  0.00            
ATOM     84  H40 BCD     1       5.800  26.850  10.440  1.00  0.00            
ATOM     85  C25 BCD     1       8.070  20.940  16.030  1.00  0.00            
ATOM     86  O21 BCD     1       8.340  20.160  14.860  1.00  0.00            
ATOM     87  C26 BCD     1       6.630  20.730  16.410  1.00  0.00            
ATOM     88  O22 BCD     1       6.270  19.350  16.630  1.00  0.00            
ATOM     89  C27 BCD     1       5.730  21.340  15.200  1.00  0.00            
ATOM     90  O23 BCD     1       4.330  21.290  15.420  1.00  0.00            
ATOM     91  C28 BCD     1       6.180  22.810  14.780  1.00  0.00            
ATOM     92  C29 BCD     1       7.650  22.920  14.620  1.00  0.00            
ATOM     93  O24 BCD     1       8.280  22.300  15.760  1.00  0.00            
ATOM     94  C30 BCD     1       8.070  24.390  14.510  1.00  0.00            
ATOM     95  O25 BCD     1       7.700  25.130  15.640  1.00  0.00            
ATOM     96  H41 BCD     1       8.770  20.720  16.850  1.00  0.00            
ATOM     97  H42 BCD     1       6.420  21.280  17.330  1.00  0.00            
ATOM     98  H43 BCD     1       5.310  19.290  16.610  1.00  0.00            
ATOM     99  H44 BCD     1       5.950  20.700  14.330  1.00  0.00            
ATOM    100  H45 BCD     1       4.060  20.370  15.350  1.00  0.00            
ATOM    101  H46 BCD     1       5.780  23.410  15.600  1.00  0.00            
ATOM    102  H47 BCD     1       7.900  22.290  13.760  1.00  0.00            
ATOM    103  H48 BCD     1       9.170  24.390  14.460  1.00  0.00            
ATOM    104  H49 BCD     1       7.620  24.900  13.650  1.00  0.00            
ATOM    105  H50 BCD     1       7.600  26.030  15.340  1.00  0.00            
ATOM    106  C31 BCD     1      11.030  17.090  13.900  1.00  0.00            
ATOM    107  O26 BCD     1      10.170  16.560  12.930  1.00  0.00            
ATOM    108  C32 BCD     1      10.400  17.050  15.370  1.00  0.00            
ATOM    109  O27 BCD     1      10.120  15.780  15.750  1.00  0.00            
ATOM    110  C33 BCD     1       9.140  17.950  15.410  1.00  0.00            
ATOM    111  C34 BCD     1       9.550  19.340  14.950  1.00  0.00            
ATOM    112  C35 BCD     1      10.260  19.400  13.570  1.00  0.00            
ATOM    113  O28 BCD     1      11.340  18.430  13.510  1.00  0.00            
ATOM    114  C36 BCD     1      10.890  20.800  13.400  1.00  0.00            
ATOM    115  O29 BCD     1      12.050  20.970  14.130  1.00  0.00            
ATOM    116  O30 BCD     1       8.620  17.910  16.670  1.00  0.00            
ATOM    117  H51 BCD     1      11.930  16.480  13.950  1.00  0.00            
ATOM    118  H52 BCD     1      11.160  17.390  16.080  1.00  0.00            
ATOM    119  H53 BCD     1       9.340  15.510  15.250  1.00  0.00            
ATOM    120  H54 BCD     1       8.390  17.480  14.760  1.00  0.00            
ATOM    121  H55 BCD     1       7.700  18.210  16.620  1.00  0.00            
ATOM    122  H56 BCD     1      10.230  19.780  15.690  1.00  0.00            
ATOM    123  H57 BCD     1       9.510  19.270  12.780  1.00  0.00            
ATOM    124  H58 BCD     1      11.100  20.910  12.330  1.00  0.00            
ATOM    125  H59 BCD     1      10.140  21.580  13.600  1.00  0.00            
ATOM    126  H60 BCD     1      12.020  21.910  14.330  1.00  0.00            
ATOM    127  C37 BCD     1       9.110  13.290  10.860  1.00  0.00            
ATOM    128  O31 BCD     1       8.570  14.100   9.890  1.00  0.00            
ATOM    129  C38 BCD     1       8.400  13.410  12.160  1.00  0.00            
ATOM    130  O32 BCD     1       6.980  13.220  12.060  1.00  0.00            
ATOM    131  C39 BCD     1       8.650  14.810  12.790  1.00  0.00            
ATOM    132  O33 BCD     1       8.030  14.800  14.090  1.00  0.00            
ATOM    133  C40 BCD     1      10.150  15.180  12.740  1.00  0.00            
ATOM    134  C41 BCD     1      10.590  14.910  11.330  1.00  0.00            
ATOM    135  O34 BCD     1      10.420  13.550  11.020  1.00  0.00            
ATOM    136  C42 BCD     1      12.040  15.270  11.180  1.00  0.00            
ATOM    137  O35 BCD     1      13.000  14.750  12.060  1.00  0.00            
ATOM    138  H61 BCD     1       8.980  12.290  10.440  1.00  0.00            
ATOM    139  H62 BCD     1       8.820  12.670  12.850  1.00  0.00            
ATOM    140  H63 BCD     1       6.480  13.780  12.660  1.00  0.00            
ATOM    141  H64 BCD     1       8.070  15.490  12.150  1.00  0.00            
ATOM    142  H65 BCD     1       7.090  14.860  13.920  1.00  0.00            
ATOM    143  H66 BCD     1      10.660  14.630  13.540  1.00  0.00            
ATOM    144  H67 BCD     1      10.080  15.590  10.640  1.00  0.00            
ATOM    145  H68 BCD     1      12.350  15.050  10.150  1.00  0.00            
ATOM    146  H69 BCD     1      12.130  16.360  11.230  1.00  0.00            
ATOM    147  H70 BCD     1      13.870  14.890  11.680  1.00  0.00            
ATOM    148  O1  GP6     2       5.580  15.120  13.670  1.00  0.00            
ATOM    149  C1  GP6     2       5.090  16.240  13.720  1.00  0.00            
ATOM    150  O2  GP6     2       4.460  16.540  14.730  1.00  0.00            
ATOM    151  C2  GP6     2       5.070  17.210  12.420  1.00  0.00            
ATOM    152  C3  GP6     2       3.780  18.180  12.410  1.00  0.00            
ATOM    153  C4  GP6     2       4.000  19.230  11.200  1.00  0.00            
ATOM    154  C5  GP6     2       4.000  18.360   9.960  1.00  0.00            
ATOM    155  C6  GP6     2       5.150  17.330   9.900  1.00  0.00            
ATOM    156  C7  GP6     2       5.050  16.430  11.090  1.00  0.00            
ATOM    157  C8  GP6     2       6.480  18.100   9.960  1.00  0.00            
ATOM    158  C9  GP6     2       6.460  18.950  11.230  1.00  0.00            
ATOM    159  C10 GP6     2       6.310  18.060  12.440  1.00  0.00            
ATOM    160  C11 GP6     2       5.320  19.980  11.270  1.00  0.00            
ATOM    161  H1  GP6     2       3.640  18.690  13.360  1.00  0.00            
ATOM    162  H2  GP6     2       2.860  17.590  12.310  1.00  0.00            
ATOM    163  H3  GP6     2       3.220  20.000  11.170  1.00  0.00            
ATOM    164  H4  GP6     2       3.960  18.940   9.030  1.00  0.00            
ATOM    165  H5  GP6     2       3.000  17.910   9.850  1.00  0.00            
ATOM    166  H6  GP6     2       5.020  16.710   9.000  1.00  0.00            
ATOM    167  H7  GP6     2       4.230  15.720  10.920  1.00  0.00            
ATOM    168  H8  GP6     2       5.860  15.700  10.980  1.00  0.00            
ATOM    169  H9  GP6     2       6.470  18.650   9.010  1.00  0.00            
ATOM    170  H10 GP6     2       7.360  17.450   9.860  1.00  0.00            
ATOM    171  H11 GP6     2       7.410  19.500  11.330  1.00  0.00            
ATOM    172  H12 GP6     2       7.240  17.510  12.630  1.00  0.00            
ATOM    173  H13 GP6     2       6.130  18.760  13.260  1.00  0.00            
ATOM    174  H14 GP6     2       5.240  20.530  12.220  1.00  0.00            
ATOM    175  H15 GP6     2       5.430  20.660  10.410  1.00  0.00            
TER
ENDMDL
MODEL        1
ATOM      1  C1  BCD     1       3.100  23.120   4.240  1.00  0.00            
ATOM      2  O1  BCD     1       3.000  24.030   5.360  1.00  0.00            
ATOM      3  C2  BCD     1       1.810  22.260   4.190  1.00  0.00            
ATOM      4  O2  BCD     1       0.720  23.120   3.870  1.00  0.00            
ATOM      5  C3  BCD     1       1.780  21.480   5.490  1.00  0.00            
ATOM      6  O3  BCD     1       0.570  20.680   5.510  1.00  0.00            
ATOM      7  C4  BCD     1       3.020  20.560   5.560  1.00  0.00            
ATOM      8  C5  BCD     1       4.380  21.340   5.380  1.00  0.00            
ATOM      9  O4  BCD     1       4.270  22.230   4.230  1.00  0.00            
ATOM     10  C6  BCD     1       5.640  20.470   5.170  1.00  0.00            
ATOM     11  O5  BCD     1       5.440  19.510   4.120  1.00  0.00            
ATOM     12  H1  BCD     1       3.150  23.650   3.280  1.00  0.00            
ATOM     13  H2  BCD     1       1.860  21.470   3.430  1.00  0.00            
ATOM     14  H3  BCD     1       0.460  23.580   4.670  1.00  0.00            
ATOM     15  H4  BCD     1       1.810  22.090   6.410  1.00  0.00            
ATOM     16  H5  BCD     1      -0.070  21.350   5.750  1.00  0.00            
ATOM     17  H6  BCD     1       2.990  19.880   4.690  1.00  0.00            
ATOM     18  H7  BCD     1       4.530  21.880   6.320  1.00  0.00            
ATOM     19  H8  BCD     1       6.380  21.140   4.720  1.00  0.00            
ATOM     20  H9  BCD     1       6.050  20.120   6.130  1.00  0.00            
ATOM     21  H10 BCD     1       6.190  18.910   4.170  1.00  0.00            
ATOM     22  C7  BCD     1       3.560  27.970   6.430  1.00  0.00            
ATOM     23  O6  BCD     1       3.570  27.540   7.760  1.00  0.00            
ATOM     24  C8  BCD     1       2.190  27.660   5.800  1.00  0.00            
ATOM     25  O7  BCD     1       1.090  28.310   6.540  1.00  0.00            
ATOM     26  C9  BCD     1       1.920  26.130   5.740  1.00  0.00            
ATOM     27  O8  BCD     1       0.650  25.880   5.080  1.00  0.00            
ATOM     28  C10 BCD     1       3.140  25.420   5.060  1.00  0.00            
ATOM     29  C11 BCD     1       4.440  25.840   5.730  1.00  0.00            
ATOM     30  O9  BCD     1       4.470  27.280   5.570  1.00  0.00            
ATOM     31  C12 BCD     1       5.670  25.270   5.070  1.00  0.00            
ATOM     32  O10 BCD     1       5.780  25.840   3.710  1.00  0.00            
ATOM     33  H11 BCD     1       3.810  29.030   6.380  1.00  0.00            
ATOM     34  H12 BCD     1       2.180  28.030   4.770  1.00  0.00            
ATOM     35  H13 BCD     1       0.360  27.700   6.680  1.00  0.00            
ATOM     36  H14 BCD     1       1.870  25.730   6.760  1.00  0.00            
ATOM     37  H15 BCD     1      -0.060  26.220   5.630  1.00  0.00            
ATOM     38  H16 BCD     1       3.150  25.590   3.970  1.00  0.00            
ATOM     39  H17 BCD     1       4.450  25.540   6.790  1.00  0.00            
ATOM     40  H18 BCD     1       6.550  25.590   5.650  1.00  0.00            
ATOM     41  H19 BCD     1       5.600  24.170   5.090  1.00  0.00            
ATOM     42  H20 BCD     1       5.290  26.660   3.610  1.00  0.00            
ATOM     43  C13 BCD     1       5.250  29.010  11.200  1.00  0.00            
ATOM     44  O11 BCD     1       5.430  27.690  11.650  1.00  0.00            
ATOM     45  C14 BCD     1       3.770  29.270  10.980  1.00  0.00            
ATOM     46  O12 BCD     1       2.940  29.220  12.230  1.00  0.00            
ATOM     47  C15 BCD     1       3.290  28.250   9.920  1.00  0.00            
ATOM     48  O13 BCD     1       1.880  28.420   9.710  1.00  0.00            
ATOM     49  C16 BCD     1       4.030  28.500   8.670  1.00  0.00            
ATOM     50  C17 BCD     1       5.600  28.430   8.850  1.00  0.00            
ATOM     51  O14 BCD     1       5.910  29.270   9.960  1.00  0.00            
ATOM     52  C18 BCD     1       6.440  29.080   7.750  1.00  0.00            
ATOM     53  O15 BCD     1       6.020  30.410   7.390  1.00  0.00            
ATOM     54  H21 BCD     1       5.700  29.720  11.910  1.00  0.00            
ATOM     55  H22 BCD     1       3.670  30.230  10.460  1.00  0.00            
ATOM     56  H23 BCD     1       2.050  28.950  11.990  1.00  0.00            
ATOM     57  H24 BCD     1       3.480  27.200  10.190  1.00  0.00            
ATOM     58  H25 BCD     1       1.650  27.620   9.220  1.00  0.00            
ATOM     59  H26 BCD     1       3.780  29.500   8.290  1.00  0.00            
ATOM     60  H27 BCD     1       5.970  27.410   9.000  1.00  0.00            
ATOM     61  H28 BCD     1       7.460  29.260   8.110  1.00  0.00            
ATOM     62  H29 BCD     1       6.460  28.330   6.940  1.00  0.00            
ATOM     63  H30 BCD     1       5.930  30.900   8.210  1.00  0.00            
ATOM     64  C19 BCD     1       6.990  25.670  14.900  1.00  0.00            
ATOM     65  O16 BCD     1       6.290  24.490  14.430  1.00  0.00            
ATOM     66  C20 BCD     1       6.070  26.810  15.220  1.00  0.00            
ATOM     67  O17 BCD     1       5.210  26.400  16.250  1.00  0.00            
ATOM     68  C21 BCD     1       5.250  27.200  14.010  1.00  0.00            
ATOM     69  O18 BCD     1       4.450  28.290  14.410  1.00  0.00            
ATOM     70  C22 BCD     1       6.170  27.500  12.820  1.00  0.00            
ATOM     71  C23 BCD     1       7.130  26.360  12.600  1.00  0.00            
ATOM     72  O19 BCD     1       7.800  26.090  13.830  1.00  0.00            
ATOM     73  C24 BCD     1       8.170  26.660  11.580  1.00  0.00            
ATOM     74  O20 BCD     1       9.070  27.750  11.900  1.00  0.00            
ATOM     75  H31 BCD     1       7.660  25.450  15.740  1.00  0.00            
ATOM     76  H32 BCD     1       6.610  27.720  15.510  1.00  0.00            
ATOM     77  H33 BCD     1       4.650  27.170  16.410  1.00  0.00            
ATOM     78  H34 BCD     1       4.680  26.300  13.710  1.00  0.00            
ATOM     79  H35 BCD     1       3.900  28.570  13.670  1.00  0.00            
ATOM     80  H36 BCD     1       6.680  28.440  13.060  1.00  0.00            
ATOM     81  H37 BCD     1       6.590  25.470  12.230  1.00  0.00            
ATOM     82  H38 BCD     1       8.760  25.750  11.390  1.00  0.00            
ATOM     83  H39 BCD     1       7.700  26.880  10.610  1.00  0.00            
ATOM     84  H40 BCD     1       9.620  27.470  12.640  1.00  0.00            
ATOM     85  C25 BCD     1       5.890  20.460  15.210  1.00  0.00            
ATOM     86  O21 BCD     1       5.050  20.160  14.100  1.00  0.00            
ATOM     87  C26 BCD     1       5.260  21.530  16.160  1.00  0.00            
ATOM     88  O22 BCD     1       3.990  21.160  16.680  1.00  0.00            
ATOM     89  C27 BCD     1       5.210  22.930  15.590  1.00  0.00            
ATOM     90  O23 BCD     1       4.590  23.840  16.510  1.00  0.00            
ATOM     91  C28 BCD     1       6.580  23.290  15.080  1.00  0.00            
ATOM     92  C29 BCD     1       7.080  22.270  14.120  1.00  0.00            
ATOM     93  O24 BCD     1       7.180  20.950  14.760  1.00  0.00            
ATOM     94  C30 BCD     1       8.550  22.560  13.720  1.00  0.00            
ATOM     95  O25 BCD     1       8.990  21.670  12.720  1.00  0.00            
ATOM     96  H41 BCD     1       6.160  19.640  15.890  1.00  0.00            
ATOM     97  H42 BCD     1       5.900  21.650  17.040  1.00  0.00            
ATOM     98  H43 BCD     1       3.790  21.920  17.220  1.00  0.00            
ATOM     99  H44 BCD     1       4.540  22.810  14.720  1.00  0.00            
ATOM    100  H45 BCD     1       4.990  24.710  16.530  1.00  0.00            
ATOM    101  H46 BCD     1       7.230  23.340  15.970  1.00  0.00            
ATOM    102  H47 BCD     1       6.360  22.210  13.300  1.00  0.00            
ATOM    103  H48 BCD     1       8.500  23.560  13.260  1.00  0.00            
ATOM    104  H49 BCD     1       9.210  22.630  14.590  1.00  0.00            
ATOM    105  H50 BCD     1       8.220  21.150  12.460  1.00  0.00            
ATOM    106  C31 BCD     1       3.890  17.150  11.810  1.00  0.00            
ATOM    107  O26 BCD     1       3.830  18.160  10.770  1.00  0.00            
ATOM    108  C32 BCD     1       2.900  17.430  12.930  1.00  0.00            
ATOM    109  O27 BCD     1       1.550  17.410  12.430  1.00  0.00            
ATOM    110  C33 BCD     1       3.250  18.790  13.550  1.00  0.00            
ATOM    111  C34 BCD     1       4.680  18.780  13.990  1.00  0.00            
ATOM    112  C35 BCD     1       5.610  18.180  13.010  1.00  0.00            
ATOM    113  O28 BCD     1       5.180  16.980  12.410  1.00  0.00            
ATOM    114  C36 BCD     1       6.990  17.840  13.530  1.00  0.00            
ATOM    115  O29 BCD     1       7.870  17.660  12.490  1.00  0.00            
ATOM    116  O30 BCD     1       2.360  19.190  14.570  1.00  0.00            
ATOM    117  H51 BCD     1       3.610  16.190  11.350  1.00  0.00            
ATOM    118  H52 BCD     1       3.010  16.700  13.740  1.00  0.00            
ATOM    119  H53 BCD     1       0.860  17.350  13.100  1.00  0.00            
ATOM    120  H54 BCD     1       3.100  19.530  12.760  1.00  0.00            
ATOM    121  H55 BCD     1       2.360  18.490  15.240  1.00  0.00            
ATOM    122  H56 BCD     1       4.570  18.280  14.960  1.00  0.00            
ATOM    123  H57 BCD     1       5.760  18.860  12.160  1.00  0.00            
ATOM    124  H58 BCD     1       7.420  18.660  14.110  1.00  0.00            
ATOM    125  H59 BCD     1       7.000  17.050  14.280  1.00  0.00            
ATOM    126  H60 BCD     1       7.870  18.450  11.930  1.00  0.00            
ATOM    127  C37 BCD     1       2.990  18.460   6.750  1.00  0.00            
ATOM    128  O31 BCD     1       2.970  19.830   6.820  1.00  0.00            
ATOM    129  C38 BCD     1       1.850  17.880   7.610  1.00  0.00            
ATOM    130  O32 BCD     1       0.570  18.430   7.190  1.00  0.00            
ATOM    131  C39 BCD     1       2.060  18.110   9.120  1.00  0.00            
ATOM    132  O33 BCD     1       1.070  17.450   9.940  1.00  0.00            
ATOM    133  C40 BCD     1       3.490  17.730   9.470  1.00  0.00            
ATOM    134  C41 BCD     1       4.620  18.380   8.620  1.00  0.00            
ATOM    135  O34 BCD     1       4.270  17.970   7.270  1.00  0.00            
ATOM    136  C42 BCD     1       5.990  17.770   8.930  1.00  0.00            
ATOM    137  O35 BCD     1       7.020  18.310   8.100  1.00  0.00            
ATOM    138  H61 BCD     1       2.830  18.120   5.720  1.00  0.00            
ATOM    139  H62 BCD     1       1.930  16.800   7.490  1.00  0.00            
ATOM    140  H63 BCD     1       0.770  19.160   6.600  1.00  0.00            
ATOM    141  H64 BCD     1       2.030  19.200   9.180  1.00  0.00            
ATOM    142  H65 BCD     1       1.300  17.480  10.870  1.00  0.00            
ATOM    143  H66 BCD     1       3.620  16.660   9.250  1.00  0.00            
ATOM    144  H67 BCD     1       4.520  19.470   8.760  1.00  0.00            
ATOM    145  H68 BCD     1       6.280  17.940   9.980  1.00  0.00            
ATOM    146  H69 BCD     1       5.900  16.680   8.900  1.00  0.00            
ATOM    147  H70 BCD     1       6.580  18.410   7.240  1.00  0.00            
ATOM    148  O1  GP6     2       0.740  25.930   9.240  1.00  0.00            
ATOM    149  C1  GP6     2       0.690  24.710   9.450  1.00  0.00            
ATOM    150  O2  GP6     2      -0.420  24.230   9.270  1.00  0.00            
ATOM    151  C2  GP6     2       2.020  23.930   9.850  1.00  0.00            
ATOM    152  C3  GP6     2       2.430  24.380  11.250  1.00  0.00            
ATOM    153  C4  GP6     2       3.740  23.620  11.640  1.00  0.00            
ATOM    154  C5  GP6     2       4.900  23.910  10.690  1.00  0.00            
ATOM    155  C6  GP6     2       4.500  23.430   9.320  1.00  0.00            
ATOM    156  C7  GP6     2       3.180  24.230   8.950  1.00  0.00            
ATOM    157  C8  GP6     2       4.240  21.950   9.340  1.00  0.00            
ATOM    158  C9  GP6     2       3.110  21.640  10.320  1.00  0.00            
ATOM    159  C10 GP6     2       1.850  22.350   9.810  1.00  0.00            
ATOM    160  C11 GP6     2       3.500  22.110  11.680  1.00  0.00            
ATOM    161  H1  GP6     2       1.680  24.140  12.010  1.00  0.00            
ATOM    162  H2  GP6     2       2.590  25.460  11.390  1.00  0.00            
ATOM    163  H3  GP6     2       3.940  23.990  12.650  1.00  0.00            
ATOM    164  H4  GP6     2       5.730  23.370  11.170  1.00  0.00            
ATOM    165  H5  GP6     2       5.030  25.000  10.680  1.00  0.00            
ATOM    166  H6  GP6     2       5.280  23.750   8.620  1.00  0.00            
ATOM    167  H7  GP6     2       3.460  25.290   8.840  1.00  0.00            
ATOM    168  H8  GP6     2       3.000  23.970   7.900  1.00  0.00            
ATOM    169  H9  GP6     2       5.140  21.440   9.690  1.00  0.00            
ATOM    170  H10 GP6     2       3.900  21.610   8.350  1.00  0.00            
ATOM    171  H11 GP6     2       2.760  20.600  10.390  1.00  0.00            
ATOM    172  H12 GP6     2       1.630  22.090   8.770  1.00  0.00            
ATOM    173  H13 GP6     2       1.030  22.150  10.510  1.00  0.00            
ATOM    174  H14 GP6     2       2.690  21.880  12.380  1.00  0.00            
ATOM    175  H15 GP6     2       4.390  21.570  12.010  1.00  0.00            
TER
ENDMDL
MODEL        1
ATOM      1  C1  BCD     1      15.380   8.020  20.430  1.00  0.00            
ATOM      2  O1  BCD     1      15.470   9.170  19.520  1.00  0.00            
ATOM      3  C2  BCD     1      14.420   6.950  19.870  1.00  0.00            
ATOM      4  O2  BCD     1      14.850   6.490  18.600  1.00  0.00            
ATOM      5  C3  BCD     1      13.000   7.500  19.790  1.00  0.00            
ATOM      6  O3  BCD     1      12.270   6.330  19.610  1.00  0.00            
ATOM      7  C4  BCD     1      12.590   8.210  21.140  1.00  0.00            
ATOM      8  C5  BCD     1      13.650   9.190  21.660  1.00  0.00            
ATOM      9  O4  BCD     1      14.980   8.480  21.700  1.00  0.00            
ATOM     10  C6  BCD     1      13.400   9.850  23.000  1.00  0.00            
ATOM     11  O5  BCD     1      13.410   8.830  23.980  1.00  0.00            
ATOM     12  H1  BCD     1      16.360   7.550  20.580  1.00  0.00            
ATOM     13  H2  BCD     1      14.500   6.100  20.550  1.00  0.00            
ATOM     14  H3  BCD     1      14.040   6.290  18.120  1.00  0.00            
ATOM     15  H4  BCD     1      12.960   8.210  18.960  1.00  0.00            
ATOM     16  H5  BCD     1      11.380   6.670  19.540  1.00  0.00            
ATOM     17  H6  BCD     1      12.350   7.380  21.820  1.00  0.00            
ATOM     18  H7  BCD     1      13.850   9.930  20.880  1.00  0.00            
ATOM     19  H8  BCD     1      14.140  10.600  23.310  1.00  0.00            
ATOM     20  H9  BCD     1      12.380  10.270  23.070  1.00  0.00            
ATOM     21  H10 BCD     1      14.140   8.260  23.720  1.00  0.00            
ATOM     22  C7  BCD     1      18.030  11.530  17.310  1.00  0.00            
ATOM     23  O6  BCD     1      17.030  12.590  17.340  1.00  0.00            
ATOM     24  C8  BCD     1      17.660  10.180  16.580  1.00  0.00            
ATOM     25  O7  BCD     1      17.400  10.460  15.180  1.00  0.00            
ATOM     26  C9  BCD     1      16.430   9.550  17.250  1.00  0.00            
ATOM     27  O8  BCD     1      16.080   8.320  16.620  1.00  0.00            
ATOM     28  C10 BCD     1      16.730   9.330  18.820  1.00  0.00            
ATOM     29  C11 BCD     1      17.350  10.540  19.490  1.00  0.00            
ATOM     30  O9  BCD     1      18.380  11.160  18.650  1.00  0.00            
ATOM     31  C12 BCD     1      17.870  10.360  20.850  1.00  0.00            
ATOM     32  O10 BCD     1      18.960   9.480  20.810  1.00  0.00            
ATOM     33  H11 BCD     1      18.950  11.930  16.860  1.00  0.00            
ATOM     34  H12 BCD     1      18.480   9.450  16.630  1.00  0.00            
ATOM     35  H13 BCD     1      17.040   9.650  14.800  1.00  0.00            
ATOM     36  H14 BCD     1      15.660  10.320  17.140  1.00  0.00            
ATOM     37  H15 BCD     1      15.580   7.730  17.190  1.00  0.00            
ATOM     38  H16 BCD     1      17.450   8.540  19.060  1.00  0.00            
ATOM     39  H17 BCD     1      16.580  11.320  19.430  1.00  0.00            
ATOM     40  H18 BCD     1      18.270  11.320  21.210  1.00  0.00            
ATOM     41  H19 BCD     1      17.080  10.010  21.530  1.00  0.00            
ATOM     42  H20 BCD     1      19.460   9.360  20.000  1.00  0.00            
ATOM     43  C13 BCD     1      16.370  16.260  15.620  1.00  0.00            
ATOM     44  O11 BCD     1      15.040  15.730  15.570  1.00  0.00            
ATOM     45  C14 BCD     1      17.290  15.320  14.830  1.00  0.00            
ATOM     46  O12 BCD     1      16.930  15.410  13.450  1.00  0.00            
ATOM     47  C15 BCD     1      17.100  13.920  15.300  1.00  0.00            
ATOM     48  O13 BCD     1      17.860  12.970  14.620  1.00  0.00            
ATOM     49  C16 BCD     1      17.470  13.830  16.810  1.00  0.00            
ATOM     50  C17 BCD     1      16.740  14.930  17.630  1.00  0.00            
ATOM     51  O14 BCD     1      16.800  16.250  16.930  1.00  0.00            
ATOM     52  C18 BCD     1      17.240  15.000  19.070  1.00  0.00            
ATOM     53  O15 BCD     1      18.620  15.060  19.150  1.00  0.00            
ATOM     54  H21 BCD     1      16.480  17.280  15.220  1.00  0.00            
ATOM     55  H22 BCD     1      18.330  15.600  15.070  1.00  0.00            
ATOM     56  H23 BCD     1      15.980  15.340  13.380  1.00  0.00            
ATOM     57  H24 BCD     1      16.050  13.670  15.140  1.00  0.00            
ATOM     58  H25 BCD     1      17.490  12.150  14.950  1.00  0.00            
ATOM     59  H26 BCD     1      18.560  13.940  16.880  1.00  0.00            
ATOM     60  H27 BCD     1      15.670  14.740  17.710  1.00  0.00            
ATOM     61  H28 BCD     1      16.780  15.810  19.660  1.00  0.00            
ATOM     62  H29 BCD     1      16.900  14.110  19.630  1.00  0.00            
ATOM     63  H30 BCD     1      18.900  15.950  18.940  1.00  0.00            
ATOM     64  C19 BCD     1      11.370  17.200  14.300  1.00  0.00            
ATOM     65  O16 BCD     1      10.590  16.280  15.070  1.00  0.00            
ATOM     66  C20 BCD     1      12.290  16.420  13.290  1.00  0.00            
ATOM     67  O17 BCD     1      11.500  15.500  12.470  1.00  0.00            
ATOM     68  C21 BCD     1      13.360  15.600  13.950  1.00  0.00            
ATOM     69  O18 BCD     1      14.160  15.010  12.990  1.00  0.00            
ATOM     70  C22 BCD     1      14.100  16.470  14.890  1.00  0.00            
ATOM     71  C23 BCD     1      13.160  17.160  15.920  1.00  0.00            
ATOM     72  O19 BCD     1      12.170  17.940  15.190  1.00  0.00            
ATOM     73  C24 BCD     1      13.880  18.110  16.880  1.00  0.00            
ATOM     74  O20 BCD     1      14.540  19.060  16.070  1.00  0.00            
ATOM     75  H31 BCD     1      10.720  17.940  13.810  1.00  0.00            
ATOM     76  H32 BCD     1      12.890  17.140  12.720  1.00  0.00            
ATOM     77  H33 BCD     1      12.050  14.750  12.220  1.00  0.00            
ATOM     78  H34 BCD     1      12.800  14.810  14.450  1.00  0.00            
ATOM     79  H35 BCD     1      14.050  14.060  13.100  1.00  0.00            
ATOM     80  H36 BCD     1      14.670  17.240  14.360  1.00  0.00            
ATOM     81  H37 BCD     1      12.650  16.380  16.490  1.00  0.00            
ATOM     82  H38 BCD     1      13.110  18.480  17.570  1.00  0.00            
ATOM     83  H39 BCD     1      14.640  17.640  17.510  1.00  0.00            
ATOM     84  H40 BCD     1      13.970  19.010  15.300  1.00  0.00            
ATOM     85  C25 BCD     1       6.790  15.580  16.730  1.00  0.00            
ATOM     86  O21 BCD     1       7.250  14.290  17.220  1.00  0.00            
ATOM     87  C26 BCD     1       6.890  15.680  15.170  1.00  0.00            
ATOM     88  O22 BCD     1       6.110  14.580  14.690  1.00  0.00            
ATOM     89  C27 BCD     1       8.350  15.720  14.650  1.00  0.00            
ATOM     90  O23 BCD     1       8.370  16.000  13.250  1.00  0.00            
ATOM     91  C28 BCD     1       9.230  16.710  15.370  1.00  0.00            
ATOM     92  C29 BCD     1       8.990  16.590  16.890  1.00  0.00            
ATOM     93  O24 BCD     1       7.590  16.680  17.240  1.00  0.00            
ATOM     94  C30 BCD     1       9.680  17.710  17.710  1.00  0.00            
ATOM     95  O25 BCD     1       9.230  19.020  17.480  1.00  0.00            
ATOM     96  H41 BCD     1       5.720  15.700  16.900  1.00  0.00            
ATOM     97  H42 BCD     1       6.480  16.680  15.000  1.00  0.00            
ATOM     98  H43 BCD     1       5.550  14.900  13.980  1.00  0.00            
ATOM     99  H44 BCD     1       8.760  14.740  14.930  1.00  0.00            
ATOM    100  H45 BCD     1       9.250  15.880  12.870  1.00  0.00            
ATOM    101  H46 BCD     1       8.990  17.710  14.980  1.00  0.00            
ATOM    102  H47 BCD     1       9.470  15.640  17.130  1.00  0.00            
ATOM    103  H48 BCD     1       9.580  17.490  18.780  1.00  0.00            
ATOM    104  H49 BCD     1      10.760  17.650  17.510  1.00  0.00            
ATOM    105  H50 BCD     1       9.700  19.440  16.750  1.00  0.00            
ATOM    106  C31 BCD     1       6.280  11.190  19.660  1.00  0.00            
ATOM    107  O26 BCD     1       7.670  10.910  19.690  1.00  0.00            
ATOM    108  C32 BCD     1       5.730  11.080  18.220  1.00  0.00            
ATOM    109  O27 BCD     1       5.970   9.660  17.740  1.00  0.00            
ATOM    110  C33 BCD     1       6.460  12.140  17.370  1.00  0.00            
ATOM    111  C34 BCD     1       6.310  13.540  17.870  1.00  0.00            
ATOM    112  C35 BCD     1       6.650  13.540  19.400  1.00  0.00            
ATOM    113  O28 BCD     1       5.970  12.500  20.160  1.00  0.00            
ATOM    114  C36 BCD     1       6.450  14.930  19.970  1.00  0.00            
ATOM    115  O29 BCD     1       6.570  14.830  21.370  1.00  0.00            
ATOM    116  O30 BCD     1       5.980  12.220  15.980  1.00  0.00            
ATOM    117  H51 BCD     1       5.770  10.500  20.340  1.00  0.00            
ATOM    118  H52 BCD     1       4.700  11.400  18.390  1.00  0.00            
ATOM    119  H53 BCD     1       5.940   9.730  16.780  1.00  0.00            
ATOM    120  H54 BCD     1       7.510  11.820  17.370  1.00  0.00            
ATOM    121  H55 BCD     1       6.010  13.120  15.640  1.00  0.00            
ATOM    122  H56 BCD     1       5.270  13.810  17.650  1.00  0.00            
ATOM    123  H57 BCD     1       7.730  13.370  19.530  1.00  0.00            
ATOM    124  H58 BCD     1       7.260  15.540  19.540  1.00  0.00            
ATOM    125  H59 BCD     1       5.500  15.430  19.760  1.00  0.00            
ATOM    126  H60 BCD     1       6.340  13.930  21.610  1.00  0.00            
ATOM    127  C37 BCD     1      10.240   8.600  21.680  1.00  0.00            
ATOM    128  O31 BCD     1      11.410   8.990  20.900  1.00  0.00            
ATOM    129  C38 BCD     1       9.160   7.830  21.010  1.00  0.00            
ATOM    130  O32 BCD     1       9.680   6.630  20.350  1.00  0.00            
ATOM    131  C39 BCD     1       8.450   8.720  20.010  1.00  0.00            
ATOM    132  O33 BCD     1       7.320   8.070  19.470  1.00  0.00            
ATOM    133  C40 BCD     1       8.050  10.040  20.690  1.00  0.00            
ATOM    134  C41 BCD     1       9.120  10.760  21.590  1.00  0.00            
ATOM    135  O34 BCD     1       9.760   9.760  22.460  1.00  0.00            
ATOM    136  C42 BCD     1       8.550  11.970  22.310  1.00  0.00            
ATOM    137  O35 BCD     1       9.650  12.570  22.980  1.00  0.00            
ATOM    138  H61 BCD     1      10.560   7.960  22.500  1.00  0.00            
ATOM    139  H62 BCD     1       8.490   7.570  21.840  1.00  0.00            
ATOM    140  H63 BCD     1       9.010   6.390  19.700  1.00  0.00            
ATOM    141  H64 BCD     1       9.140   8.840  19.170  1.00  0.00            
ATOM    142  H65 BCD     1       6.860   8.610  18.810  1.00  0.00            
ATOM    143  H66 BCD     1       7.280   9.710  21.400  1.00  0.00            
ATOM    144  H67 BCD     1       9.920  11.180  20.970  1.00  0.00            
ATOM    145  H68 BCD     1       8.160  12.740  21.620  1.00  0.00            
ATOM    146  H69 BCD     1       7.780  11.780  23.060  1.00  0.00            
ATOM    147  H70 BCD     1      10.160  11.910  23.450  1.00  0.00            
ATOM    148  O1  GP6     2      13.880  10.290  13.340  1.00  0.00            
ATOM    149  C1  GP6     2      13.760  11.430  13.850  1.00  0.00            
ATOM    150  O2  GP6     2      14.260  12.330  13.210  1.00  0.00            
ATOM    151  C2  GP6     2      12.960  11.620  15.260  1.00  0.00            
ATOM    152  C3  GP6     2      11.490  12.170  15.000  1.00  0.00            
ATOM    153  C4  GP6     2      10.710  12.300  16.360  1.00  0.00            
ATOM    154  C5  GP6     2      11.560  13.250  17.290  1.00  0.00            
ATOM    155  C6  GP6     2      12.930  12.630  17.590  1.00  0.00            
ATOM    156  C7  GP6     2      13.650  12.630  16.220  1.00  0.00            
ATOM    157  C8  GP6     2      12.830  11.270  18.260  1.00  0.00            
ATOM    158  C9  GP6     2      11.970  10.350  17.320  1.00  0.00            
ATOM    159  C10 GP6     2      12.780  10.280  16.000  1.00  0.00            
ATOM    160  C11 GP6     2      10.630  10.940  17.010  1.00  0.00            
ATOM    161  H1  GP6     2      11.000  11.400  14.390  1.00  0.00            
ATOM    162  H2  GP6     2      11.430  13.100  14.430  1.00  0.00            
ATOM    163  H3  GP6     2       9.700  12.680  16.190  1.00  0.00            
ATOM    164  H4  GP6     2      11.070  13.390  18.260  1.00  0.00            
ATOM    165  H5  GP6     2      11.700  14.150  16.690  1.00  0.00            
ATOM    166  H6  GP6     2      13.410  13.400  18.210  1.00  0.00            
ATOM    167  H7  GP6     2      13.680  13.640  15.800  1.00  0.00            
ATOM    168  H8  GP6     2      14.680  12.270  16.230  1.00  0.00            
ATOM    169  H9  GP6     2      12.340  11.290  19.250  1.00  0.00            
ATOM    170  H10 GP6     2      13.860  10.920  18.440  1.00  0.00            
ATOM    171  H11 GP6     2      11.840   9.350  17.770  1.00  0.00            
ATOM    172  H12 GP6     2      13.830  10.020  16.140  1.00  0.00            
ATOM    173  H13 GP6     2      12.390   9.570  15.250  1.00  0.00            
ATOM    174  H14 GP6     2       9.990  10.240  16.460  1.00  0.00            
ATOM    175  H15 GP6     2      10.090  11.090  17.960  1.00  0.00            
TER
ENDMDL
MODEL        1
ATOM      1  C1  BCD     1       2.120  20.800   3.300  1.00  0.00            
ATOM      2  O1  BCD     1       3.000  21.500   4.050  1.00  0.00            
ATOM      3  C2  BCD     1       0.950  20.550   4.260  1.00  0.00            
ATOM      4  O2  BCD     1       0.240  21.780   4.450  1.00  0.00            
ATOM      5  C3  BCD     1       1.320  19.740   5.530  1.00  0.00            
ATOM      6  O3  BCD     1       0.300  19.430   6.470  1.00  0.00            
ATOM      7  C4  BCD     1       2.030  18.520   5.030  1.00  0.00            
ATOM      8  C5  BCD     1       3.140  18.840   4.060  1.00  0.00            
ATOM      9  O4  BCD     1       2.640  19.560   2.900  1.00  0.00            
ATOM     10  C6  BCD     1       3.770  17.590   3.510  1.00  0.00            
ATOM     11  O5  BCD     1       2.810  16.810   2.720  1.00  0.00            
ATOM     12  H1  BCD     1       1.910  21.430   2.440  1.00  0.00            
ATOM     13  H2  BCD     1       0.300  19.850   3.720  1.00  0.00            
ATOM     14  H3  BCD     1       0.780  22.330   5.030  1.00  0.00            
ATOM     15  H4  BCD     1       2.050  20.390   6.030  1.00  0.00            
ATOM     16  H5  BCD     1      -0.180  20.190   6.800  1.00  0.00            
ATOM     17  H6  BCD     1       1.330  17.820   4.560  1.00  0.00            
ATOM     18  H7  BCD     1       3.840  19.470   4.640  1.00  0.00            
ATOM     19  H8  BCD     1       4.500  17.870   2.740  1.00  0.00            
ATOM     20  H9  BCD     1       4.430  17.090   4.240  1.00  0.00            
ATOM     21  H10 BCD     1       3.130  16.790   1.820  1.00  0.00            
ATOM     22  C7  BCD     1       5.490  24.830   3.930  1.00  0.00            
ATOM     23  O6  BCD     1       5.440  24.870   5.300  1.00  0.00            
ATOM     24  C8  BCD     1       4.160  25.040   3.320  1.00  0.00            
ATOM     25  O7  BCD     1       3.530  26.290   3.610  1.00  0.00            
ATOM     26  C9  BCD     1       3.190  23.850   3.580  1.00  0.00            
ATOM     27  O8  BCD     1       2.050  24.090   2.750  1.00  0.00            
ATOM     28  C10 BCD     1       3.780  22.480   3.410  1.00  0.00            
ATOM     29  C11 BCD     1       5.240  22.360   3.870  1.00  0.00            
ATOM     30  O9  BCD     1       6.020  23.550   3.470  1.00  0.00            
ATOM     31  C12 BCD     1       6.050  21.120   3.290  1.00  0.00            
ATOM     32  O10 BCD     1       6.180  21.390   1.890  1.00  0.00            
ATOM     33  H11 BCD     1       6.240  25.580   3.680  1.00  0.00            
ATOM     34  H12 BCD     1       4.240  25.100   2.230  1.00  0.00            
ATOM     35  H13 BCD     1       3.380  26.320   4.560  1.00  0.00            
ATOM     36  H14 BCD     1       2.860  23.790   4.630  1.00  0.00            
ATOM     37  H15 BCD     1       1.710  24.960   2.960  1.00  0.00            
ATOM     38  H16 BCD     1       3.730  22.220   2.340  1.00  0.00            
ATOM     39  H17 BCD     1       5.220  22.260   4.970  1.00  0.00            
ATOM     40  H18 BCD     1       7.040  20.960   3.720  1.00  0.00            
ATOM     41  H19 BCD     1       5.550  20.150   3.410  1.00  0.00            
ATOM     42  H20 BCD     1       6.230  20.570   1.390  1.00  0.00            
ATOM     43  C13 BCD     1       6.120  27.590   8.310  1.00  0.00            
ATOM     44  O11 BCD     1       6.160  26.470   9.280  1.00  0.00            
ATOM     45  C14 BCD     1       4.700  27.580   7.720  1.00  0.00            
ATOM     46  O12 BCD     1       3.700  27.810   8.680  1.00  0.00            
ATOM     47  C15 BCD     1       4.480  26.350   6.930  1.00  0.00            
ATOM     48  O13 BCD     1       3.210  26.490   6.240  1.00  0.00            
ATOM     49  C16 BCD     1       5.550  26.160   5.920  1.00  0.00            
ATOM     50  C17 BCD     1       6.960  26.300   6.500  1.00  0.00            
ATOM     51  O14 BCD     1       7.120  27.460   7.250  1.00  0.00            
ATOM     52  C18 BCD     1       8.130  26.370   5.630  1.00  0.00            
ATOM     53  O15 BCD     1       8.060  27.170   4.420  1.00  0.00            
ATOM     54  H21 BCD     1       6.250  28.570   8.780  1.00  0.00            
ATOM     55  H22 BCD     1       4.670  28.390   6.980  1.00  0.00            
ATOM     56  H23 BCD     1       3.530  28.750   8.690  1.00  0.00            
ATOM     57  H24 BCD     1       4.460  25.530   7.670  1.00  0.00            
ATOM     58  H25 BCD     1       2.520  26.190   6.840  1.00  0.00            
ATOM     59  H26 BCD     1       5.450  26.930   5.140  1.00  0.00            
ATOM     60  H27 BCD     1       7.140  25.410   7.110  1.00  0.00            
ATOM     61  H28 BCD     1       9.020  26.620   6.220  1.00  0.00            
ATOM     62  H29 BCD     1       8.440  25.340   5.420  1.00  0.00            
ATOM     63  H30 BCD     1       7.590  27.930   4.790  1.00  0.00            
ATOM     64  C19 BCD     1       7.440  25.420  13.020  1.00  0.00            
ATOM     65  O16 BCD     1       7.030  24.100  12.600  1.00  0.00            
ATOM     66  C20 BCD     1       6.320  26.470  12.890  1.00  0.00            
ATOM     67  O17 BCD     1       5.230  26.310  13.840  1.00  0.00            
ATOM     68  C21 BCD     1       5.720  26.490  11.500  1.00  0.00            
ATOM     69  O18 BCD     1       4.670  27.500  11.440  1.00  0.00            
ATOM     70  C22 BCD     1       6.820  26.760  10.460  1.00  0.00            
ATOM     71  C23 BCD     1       8.020  25.830  10.680  1.00  0.00            
ATOM     72  O19 BCD     1       8.390  25.880  12.130  1.00  0.00            
ATOM     73  C24 BCD     1       9.230  26.250   9.890  1.00  0.00            
ATOM     74  O20 BCD     1       9.710  27.540  10.250  1.00  0.00            
ATOM     75  H31 BCD     1       7.910  25.420  14.010  1.00  0.00            
ATOM     76  H32 BCD     1       6.830  27.420  13.100  1.00  0.00            
ATOM     77  H33 BCD     1       4.430  26.800  13.650  1.00  0.00            
ATOM     78  H34 BCD     1       5.240  25.520  11.300  1.00  0.00            
ATOM     79  H35 BCD     1       4.140  27.540  10.640  1.00  0.00            
ATOM     80  H36 BCD     1       7.230  27.780  10.490  1.00  0.00            
ATOM     81  H37 BCD     1       7.810  24.810  10.350  1.00  0.00            
ATOM     82  H38 BCD     1       9.980  25.480  10.130  1.00  0.00            
ATOM     83  H39 BCD     1       9.020  26.200   8.820  1.00  0.00            
ATOM     84  H40 BCD     1      10.630  27.620   9.970  1.00  0.00            
ATOM     85  C25 BCD     1       6.870  20.200  13.830  1.00  0.00            
ATOM     86  O21 BCD     1       6.060  19.660  12.840  1.00  0.00            
ATOM     87  C26 BCD     1       6.070  21.220  14.670  1.00  0.00            
ATOM     88  O22 BCD     1       4.830  20.860  15.230  1.00  0.00            
ATOM     89  C27 BCD     1       5.960  22.510  13.850  1.00  0.00            
ATOM     90  O23 BCD     1       5.210  23.510  14.590  1.00  0.00            
ATOM     91  C28 BCD     1       7.340  22.980  13.470  1.00  0.00            
ATOM     92  C29 BCD     1       8.110  21.940  12.670  1.00  0.00            
ATOM     93  O24 BCD     1       8.150  20.700  13.350  1.00  0.00            
ATOM     94  C30 BCD     1       9.540  22.350  12.430  1.00  0.00            
ATOM     95  O25 BCD     1      10.300  21.290  11.710  1.00  0.00            
ATOM     96  H41 BCD     1       7.100  19.380  14.520  1.00  0.00            
ATOM     97  H42 BCD     1       6.730  21.420  15.520  1.00  0.00            
ATOM     98  H43 BCD     1       4.450  20.190  14.650  1.00  0.00            
ATOM     99  H44 BCD     1       5.510  22.350  12.860  1.00  0.00            
ATOM    100  H45 BCD     1       5.250  24.350  14.130  1.00  0.00            
ATOM    101  H46 BCD     1       7.860  23.290  14.390  1.00  0.00            
ATOM    102  H47 BCD     1       7.620  21.800  11.700  1.00  0.00            
ATOM    103  H48 BCD     1       9.510  23.220  11.770  1.00  0.00            
ATOM    104  H49 BCD     1      10.070  22.610  13.350  1.00  0.00            
ATOM    105  H50 BCD     1      10.050  20.470  12.160  1.00  0.00            
ATOM    106  C31 BCD     1       4.230  16.290  11.400  1.00  0.00            
ATOM    107  O26 BCD     1       3.890  17.060  10.210  1.00  0.00            
ATOM    108  C32 BCD     1       3.520  17.010  12.620  1.00  0.00            
ATOM    109  O27 BCD     1       2.110  17.050  12.340  1.00  0.00            
ATOM    110  C33 BCD     1       4.130  18.370  12.800  1.00  0.00            
ATOM    111  C34 BCD     1       5.560  18.300  13.030  1.00  0.00            
ATOM    112  C35 BCD     1       6.250  17.470  11.920  1.00  0.00            
ATOM    113  O28 BCD     1       5.630  16.220  11.670  1.00  0.00            
ATOM    114  C36 BCD     1       7.710  17.280  12.240  1.00  0.00            
ATOM    115  O29 BCD     1       8.430  16.830  11.070  1.00  0.00            
ATOM    116  O30 BCD     1       3.420  18.980  13.850  1.00  0.00            
ATOM    117  H51 BCD     1       3.930  15.270  11.160  1.00  0.00            
ATOM    118  H52 BCD     1       3.750  16.510  13.570  1.00  0.00            
ATOM    119  H53 BCD     1       1.700  16.300  12.770  1.00  0.00            
ATOM    120  H54 BCD     1       4.000  18.910  11.860  1.00  0.00            
ATOM    121  H55 BCD     1       2.540  18.590  13.820  1.00  0.00            
ATOM    122  H56 BCD     1       5.740  17.880  14.030  1.00  0.00            
ATOM    123  H57 BCD     1       6.200  18.070  11.000  1.00  0.00            
ATOM    124  H58 BCD     1       8.150  18.250  12.520  1.00  0.00            
ATOM    125  H59 BCD     1       7.920  16.700  13.150  1.00  0.00            
ATOM    126  H60 BCD     1       8.230  17.300  10.260  1.00  0.00            
ATOM    127  C37 BCD     1       2.610  16.620   6.380  1.00  0.00            
ATOM    128  O31 BCD     1       2.620  18.040   6.220  1.00  0.00            
ATOM    129  C38 BCD     1       1.610  16.290   7.500  1.00  0.00            
ATOM    130  O32 BCD     1       0.320  16.750   7.210  1.00  0.00            
ATOM    131  C39 BCD     1       2.010  16.830   8.880  1.00  0.00            
ATOM    132  O33 BCD     1       1.200  16.380   9.980  1.00  0.00            
ATOM    133  C40 BCD     1       3.470  16.380   9.070  1.00  0.00            
ATOM    134  C41 BCD     1       4.490  16.650   8.000  1.00  0.00            
ATOM    135  O34 BCD     1       3.920  16.110   6.780  1.00  0.00            
ATOM    136  C42 BCD     1       5.830  15.880   8.250  1.00  0.00            
ATOM    137  O35 BCD     1       6.720  16.280   7.200  1.00  0.00            
ATOM    138  H61 BCD     1       2.330  16.170   5.420  1.00  0.00            
ATOM    139  H62 BCD     1       1.610  15.190   7.550  1.00  0.00            
ATOM    140  H63 BCD     1       0.380  17.690   7.070  1.00  0.00            
ATOM    141  H64 BCD     1       1.910  17.920   8.870  1.00  0.00            
ATOM    142  H65 BCD     1       1.780  16.680  10.680  1.00  0.00            
ATOM    143  H66 BCD     1       3.450  15.290   9.190  1.00  0.00            
ATOM    144  H67 BCD     1       4.690  17.730   7.920  1.00  0.00            
ATOM    145  H68 BCD     1       6.320  16.110   9.200  1.00  0.00            
ATOM    146  H69 BCD     1       5.820  14.780   8.350  1.00  0.00            
ATOM    147  H70 BCD     1       7.610  16.140   7.520  1.00  0.00            
ATOM    148  O1  GP6     2       1.250  24.930   7.930  1.00  0.00            
ATOM    149  C1  GP6     2       1.570  23.770   7.690  1.00  0.00            
ATOM    150  O2  GP6     2       0.960  23.230   6.740  1.00  0.00            
ATOM    151  C2  GP6     2       2.650  22.990   8.520  1.00  0.00            
ATOM    152  C3  GP6     2       3.090  23.900   9.790  1.00  0.00            
ATOM    153  C4  GP6     2       4.030  23.060  10.610  1.00  0.00            
ATOM    154  C5  GP6     2       5.220  22.550   9.830  1.00  0.00            
ATOM    155  C6  GP6     2       4.760  21.650   8.670  1.00  0.00            
ATOM    156  C7  GP6     2       3.850  22.490   7.760  1.00  0.00            
ATOM    157  C8  GP6     2       4.010  20.450   9.190  1.00  0.00            
ATOM    158  C9  GP6     2       2.780  20.920   9.940  1.00  0.00            
ATOM    159  C10 GP6     2       1.840  21.750   9.060  1.00  0.00            
ATOM    160  C11 GP6     2       3.250  21.830  11.050  1.00  0.00            
ATOM    161  H1  GP6     2       2.290  24.330  10.400  1.00  0.00            
ATOM    162  H2  GP6     2       3.690  24.700   9.330  1.00  0.00            
ATOM    163  H3  GP6     2       4.330  23.650  11.480  1.00  0.00            
ATOM    164  H4  GP6     2       5.940  22.020  10.470  1.00  0.00            
ATOM    165  H5  GP6     2       5.750  23.420   9.430  1.00  0.00            
ATOM    166  H6  GP6     2       5.650  21.320   8.110  1.00  0.00            
ATOM    167  H7  GP6     2       4.340  23.390   7.370  1.00  0.00            
ATOM    168  H8  GP6     2       3.570  21.920   6.860  1.00  0.00            
ATOM    169  H9  GP6     2       4.660  19.870   9.860  1.00  0.00            
ATOM    170  H10 GP6     2       3.660  19.770   8.400  1.00  0.00            
ATOM    171  H11 GP6     2       2.210  20.050  10.290  1.00  0.00            
ATOM    172  H12 GP6     2       1.320  21.240   8.240  1.00  0.00            
ATOM    173  H13 GP6     2       0.950  22.010   9.630  1.00  0.00            
ATOM    174  H14 GP6     2       2.410  22.090  11.700  1.00  0.00            
ATOM    175  H15 GP6     2       3.950  21.250  11.650  1.00  0.00            
TER
ENDMDL
MODEL        1
ATOM      1  C1  BCD     1      17.390  11.340  15.570  1.00  0.00            
ATOM      2  O1  BCD     1      16.890  12.680  15.390  1.00  0.00            
ATOM      3  C2  BCD     1      16.660  10.480  14.630  1.00  0.00            
ATOM      4  O2  BCD     1      17.040  10.850  13.310  1.00  0.00            
ATOM      5  C3  BCD     1      15.180  10.550  15.010  1.00  0.00            
ATOM      6  O3  BCD     1      14.410   9.790  14.080  1.00  0.00            
ATOM      7  C4  BCD     1      14.970  10.250  16.470  1.00  0.00            
ATOM      8  C5  BCD     1      15.810  10.990  17.480  1.00  0.00            
ATOM      9  O4  BCD     1      17.140  10.930  16.970  1.00  0.00            
ATOM     10  C6  BCD     1      15.770  10.470  18.900  1.00  0.00            
ATOM     11  O5  BCD     1      15.930   9.030  19.030  1.00  0.00            
ATOM     12  H1  BCD     1      18.480  11.390  15.470  1.00  0.00            
ATOM     13  H2  BCD     1      16.920   9.430  14.830  1.00  0.00            
ATOM     14  H3  BCD     1      17.960  10.680  13.110  1.00  0.00            
ATOM     15  H4  BCD     1      14.960  11.600  14.800  1.00  0.00            
ATOM     16  H5  BCD     1      14.540  10.090  13.170  1.00  0.00            
ATOM     17  H6  BCD     1      15.200   9.200  16.710  1.00  0.00            
ATOM     18  H7  BCD     1      15.500  12.040  17.480  1.00  0.00            
ATOM     19  H8  BCD     1      16.570  11.020  19.430  1.00  0.00            
ATOM     20  H9  BCD     1      14.770  10.770  19.240  1.00  0.00            
ATOM     21  H10 BCD     1      16.790   8.730  18.740  1.00  0.00            
ATOM     22  C7  BCD     1      17.990  16.580  14.800  1.00  0.00            
ATOM     23  O6  BCD     1      16.650  17.040  14.980  1.00  0.00            
ATOM     24  C8  BCD     1      18.150  15.630  13.580  1.00  0.00            
ATOM     25  O7  BCD     1      17.720  16.210  12.320  1.00  0.00            
ATOM     26  C9  BCD     1      17.540  14.300  13.800  1.00  0.00            
ATOM     27  O8  BCD     1      17.950  13.440  12.730  1.00  0.00            
ATOM     28  C10 BCD     1      17.910  13.720  15.180  1.00  0.00            
ATOM     29  C11 BCD     1      17.780  14.760  16.290  1.00  0.00            
ATOM     30  O9  BCD     1      18.400  16.000  15.980  1.00  0.00            
ATOM     31  C12 BCD     1      18.390  14.160  17.580  1.00  0.00            
ATOM     32  O10 BCD     1      19.850  14.190  17.520  1.00  0.00            
ATOM     33  H11 BCD     1      18.600  17.490  14.760  1.00  0.00            
ATOM     34  H12 BCD     1      19.230  15.570  13.370  1.00  0.00            
ATOM     35  H13 BCD     1      17.160  15.520  11.940  1.00  0.00            
ATOM     36  H14 BCD     1      16.440  14.350  13.840  1.00  0.00            
ATOM     37  H15 BCD     1      17.540  12.570  12.780  1.00  0.00            
ATOM     38  H16 BCD     1      18.900  13.250  15.110  1.00  0.00            
ATOM     39  H17 BCD     1      16.720  14.990  16.450  1.00  0.00            
ATOM     40  H18 BCD     1      18.050  14.720  18.450  1.00  0.00            
ATOM     41  H19 BCD     1      17.940  13.160  17.590  1.00  0.00            
ATOM     42  H20 BCD     1      20.260  13.400  17.140  1.00  0.00            
ATOM     43  C13 BCD     1      14.320  20.560  14.720  1.00  0.00            
ATOM     44  O11 BCD     1      13.170  19.740  14.470  1.00  0.00            
ATOM     45  C14 BCD     1      15.350  20.310  13.650  1.00  0.00            
ATOM     46  O12 BCD     1      14.860  20.560  12.380  1.00  0.00            
ATOM     47  C15 BCD     1      15.890  18.860  13.610  1.00  0.00            
ATOM     48  O13 BCD     1      16.870  18.720  12.610  1.00  0.00            
ATOM     49  C16 BCD     1      16.410  18.470  14.970  1.00  0.00            
ATOM     50  C17 BCD     1      15.270  18.800  16.010  1.00  0.00            
ATOM     51  O14 BCD     1      14.970  20.180  15.940  1.00  0.00            
ATOM     52  C18 BCD     1      15.720  18.440  17.440  1.00  0.00            
ATOM     53  O15 BCD     1      16.890  19.100  17.820  1.00  0.00            
ATOM     54  H21 BCD     1      14.030  21.600  14.890  1.00  0.00            
ATOM     55  H22 BCD     1      16.300  20.820  13.880  1.00  0.00            
ATOM     56  H23 BCD     1      14.250  19.850  12.140  1.00  0.00            
ATOM     57  H24 BCD     1      15.070  18.150  13.460  1.00  0.00            
ATOM     58  H25 BCD     1      17.090  17.790  12.510  1.00  0.00            
ATOM     59  H26 BCD     1      17.270  19.100  15.220  1.00  0.00            
ATOM     60  H27 BCD     1      14.390  18.210  15.710  1.00  0.00            
ATOM     61  H28 BCD     1      14.940  18.770  18.140  1.00  0.00            
ATOM     62  H29 BCD     1      15.880  17.360  17.470  1.00  0.00            
ATOM     63  H30 BCD     1      16.870  19.230  18.770  1.00  0.00            
ATOM     64  C19 BCD     1       9.260  19.200  13.060  1.00  0.00            
ATOM     65  O16 BCD     1       9.020  17.910  13.610  1.00  0.00            
ATOM     66  C20 BCD     1      10.350  19.120  12.020  1.00  0.00            
ATOM     67  O17 BCD     1      10.040  18.210  10.940  1.00  0.00            
ATOM     68  C21 BCD     1      11.750  18.970  12.710  1.00  0.00            
ATOM     69  O18 BCD     1      12.870  18.860  11.800  1.00  0.00            
ATOM     70  C22 BCD     1      12.060  20.120  13.730  1.00  0.00            
ATOM     71  C23 BCD     1      10.850  20.210  14.650  1.00  0.00            
ATOM     72  O19 BCD     1       9.580  20.300  13.950  1.00  0.00            
ATOM     73  C24 BCD     1      10.950  21.370  15.640  1.00  0.00            
ATOM     74  O20 BCD     1      11.010  22.700  15.060  1.00  0.00            
ATOM     75  H31 BCD     1       8.420  19.600  12.480  1.00  0.00            
ATOM     76  H32 BCD     1      10.410  20.100  11.530  1.00  0.00            
ATOM     77  H33 BCD     1       9.530  18.660  10.270  1.00  0.00            
ATOM     78  H34 BCD     1      11.730  18.020  13.260  1.00  0.00            
ATOM     79  H35 BCD     1      12.950  17.930  11.590  1.00  0.00            
ATOM     80  H36 BCD     1      12.240  21.040  13.170  1.00  0.00            
ATOM     81  H37 BCD     1      10.830  19.250  15.190  1.00  0.00            
ATOM     82  H38 BCD     1      10.060  21.180  16.250  1.00  0.00            
ATOM     83  H39 BCD     1      11.840  21.210  16.270  1.00  0.00            
ATOM     84  H40 BCD     1      11.150  23.310  15.790  1.00  0.00            
ATOM     85  C25 BCD     1       6.020  15.510  15.120  1.00  0.00            
ATOM     86  O21 BCD     1       7.000  14.540  15.230  1.00  0.00            
ATOM     87  C26 BCD     1       5.940  15.930  13.640  1.00  0.00            
ATOM     88  O22 BCD     1       5.510  14.830  12.860  1.00  0.00            
ATOM     89  C27 BCD     1       7.240  16.550  13.070  1.00  0.00            
ATOM     90  O23 BCD     1       6.970  17.020  11.730  1.00  0.00            
ATOM     91  C28 BCD     1       7.640  17.700  13.990  1.00  0.00            
ATOM     92  C29 BCD     1       7.660  17.330  15.430  1.00  0.00            
ATOM     93  O24 BCD     1       6.350  16.760  15.760  1.00  0.00            
ATOM     94  C30 BCD     1       7.990  18.460  16.430  1.00  0.00            
ATOM     95  O25 BCD     1       7.330  19.650  16.100  1.00  0.00            
ATOM     96  H41 BCD     1       5.060  15.130  15.480  1.00  0.00            
ATOM     97  H42 BCD     1       5.180  16.720  13.590  1.00  0.00            
ATOM     98  H43 BCD     1       5.580  15.040  11.920  1.00  0.00            
ATOM     99  H44 BCD     1       8.090  15.860  13.060  1.00  0.00            
ATOM    100  H45 BCD     1       7.700  16.830  11.130  1.00  0.00            
ATOM    101  H46 BCD     1       7.020  18.600  13.950  1.00  0.00            
ATOM    102  H47 BCD     1       8.420  16.560  15.610  1.00  0.00            
ATOM    103  H48 BCD     1       7.610  18.200  17.430  1.00  0.00            
ATOM    104  H49 BCD     1       9.060  18.670  16.340  1.00  0.00            
ATOM    105  H50 BCD     1       7.890  20.150  15.490  1.00  0.00            
ATOM    106  C31 BCD     1       7.810  10.760  16.740  1.00  0.00            
ATOM    107  O26 BCD     1       9.120  10.950  16.450  1.00  0.00            
ATOM    108  C32 BCD     1       7.010  10.820  15.510  1.00  0.00            
ATOM    109  O27 BCD     1       7.460   9.830  14.530  1.00  0.00            
ATOM    110  C33 BCD     1       6.940  12.190  14.830  1.00  0.00            
ATOM    111  C34 BCD     1       6.700  13.290  15.880  1.00  0.00            
ATOM    112  C35 BCD     1       7.590  13.090  17.180  1.00  0.00            
ATOM    113  O28 BCD     1       7.460  11.760  17.680  1.00  0.00            
ATOM    114  C36 BCD     1       7.120  14.090  18.260  1.00  0.00            
ATOM    115  O29 BCD     1       7.720  13.890  19.530  1.00  0.00            
ATOM    116  O30 BCD     1       5.860  12.260  13.830  1.00  0.00            
ATOM    117  H51 BCD     1       7.620   9.810  17.260  1.00  0.00            
ATOM    118  H52 BCD     1       6.000  10.500  15.830  1.00  0.00            
ATOM    119  H53 BCD     1       6.970   9.910  13.700  1.00  0.00            
ATOM    120  H54 BCD     1       7.830  12.440  14.240  1.00  0.00            
ATOM    121  H55 BCD     1       5.580  13.140  13.560  1.00  0.00            
ATOM    122  H56 BCD     1       5.650  13.250  16.190  1.00  0.00            
ATOM    123  H57 BCD     1       8.670  13.260  17.060  1.00  0.00            
ATOM    124  H58 BCD     1       7.370  15.100  17.910  1.00  0.00            
ATOM    125  H59 BCD     1       6.030  14.060  18.420  1.00  0.00            
ATOM    126  H60 BCD     1       7.210  14.410  20.150  1.00  0.00            
ATOM    127  C37 BCD     1      12.850   9.450  17.490  1.00  0.00            
ATOM    128  O31 BCD     1      13.570  10.460  16.770  1.00  0.00            
ATOM    129  C38 BCD     1      12.040   8.530  16.540  1.00  0.00            
ATOM    130  O32 BCD     1      12.920   7.980  15.570  1.00  0.00            
ATOM    131  C39 BCD     1      10.880   9.290  15.960  1.00  0.00            
ATOM    132  O33 BCD     1      10.060   8.390  15.170  1.00  0.00            
ATOM    133  C40 BCD     1      10.070  10.030  17.080  1.00  0.00            
ATOM    134  C41 BCD     1      11.000  10.820  17.960  1.00  0.00            
ATOM    135  O34 BCD     1      12.020   9.970  18.460  1.00  0.00            
ATOM    136  C42 BCD     1      10.270  11.520  19.180  1.00  0.00            
ATOM    137  O35 BCD     1      11.170  12.210  19.960  1.00  0.00            
ATOM    138  H61 BCD     1      13.630   8.880  18.000  1.00  0.00            
ATOM    139  H62 BCD     1      11.600   7.720  17.140  1.00  0.00            
ATOM    140  H63 BCD     1      13.450   8.630  15.100  1.00  0.00            
ATOM    141  H64 BCD     1      11.410   9.940  15.250  1.00  0.00            
ATOM    142  H65 BCD     1       9.230   8.870  15.060  1.00  0.00            
ATOM    143  H66 BCD     1       9.520   9.300  17.690  1.00  0.00            
ATOM    144  H67 BCD     1      11.480  11.640  17.400  1.00  0.00            
ATOM    145  H68 BCD     1       9.470  12.190  18.850  1.00  0.00            
ATOM    146  H69 BCD     1       9.700  10.860  19.850  1.00  0.00            
ATOM    147  H70 BCD     1      11.210  11.740  20.800  1.00  0.00            
ATOM    148  O1  GP6     2      13.750  16.490  11.270  1.00  0.00            
ATOM    149  C1  GP6     2      14.030  15.450  11.840  1.00  0.00            
ATOM    150  O2  GP6     2      15.070  14.970  11.510  1.00  0.00            
ATOM    151  C2  GP6     2      13.230  14.930  13.150  1.00  0.00            
ATOM    152  C3  GP6     2      11.690  15.010  13.000  1.00  0.00            
ATOM    153  C4  GP6     2      10.980  14.670  14.320  1.00  0.00            
ATOM    154  C5  GP6     2      11.450  15.500  15.550  1.00  0.00            
ATOM    155  C6  GP6     2      12.980  15.230  15.710  1.00  0.00            
ATOM    156  C7  GP6     2      13.580  15.770  14.410  1.00  0.00            
ATOM    157  C8  GP6     2      13.210  13.740  15.970  1.00  0.00            
ATOM    158  C9  GP6     2      12.740  12.990  14.700  1.00  0.00            
ATOM    159  C10 GP6     2      13.520  13.450  13.440  1.00  0.00            
ATOM    160  C11 GP6     2      11.200  13.200  14.490  1.00  0.00            
ATOM    161  H1  GP6     2      11.360  14.450  12.110  1.00  0.00            
ATOM    162  H2  GP6     2      11.390  16.050  12.800  1.00  0.00            
ATOM    163  H3  GP6     2       9.920  14.910  14.150  1.00  0.00            
ATOM    164  H4  GP6     2      10.840  15.150  16.400  1.00  0.00            
ATOM    165  H5  GP6     2      11.210  16.530  15.280  1.00  0.00            
ATOM    166  H6  GP6     2      13.440  15.730  16.580  1.00  0.00            
ATOM    167  H7  GP6     2      13.330  16.830  14.300  1.00  0.00            
ATOM    168  H8  GP6     2      14.670  15.710  14.510  1.00  0.00            
ATOM    169  H9  GP6     2      12.550  13.430  16.790  1.00  0.00            
ATOM    170  H10 GP6     2      14.250  13.520  16.230  1.00  0.00            
ATOM    171  H11 GP6     2      12.820  11.920  14.950  1.00  0.00            
ATOM    172  H12 GP6     2      14.600  13.300  13.530  1.00  0.00            
ATOM    173  H13 GP6     2      13.220  12.890  12.550  1.00  0.00            
ATOM    174  H14 GP6     2      10.770  12.680  13.620  1.00  0.00            
ATOM    175  H15 GP6     2      10.710  12.730  15.350  1.00  0.00            
TER
ENDMDL
MODEL        1
ATOM      1  C1  BCD     1      18.290  19.780  27.050  1.00  0.00            
ATOM      2  O1  BCD     1      19.360  18.820  27.200  1.00  0.00            
ATOM      3  C2  BCD     1      17.010  19.350  27.660  1.00  0.00            
ATOM      4  O2  BCD     1      17.050  19.010  29.100  1.00  0.00            
ATOM      5  C3  BCD     1      16.330  18.160  26.980  1.00  0.00            
ATOM      6  O3  BCD     1      14.920  18.000  27.280  1.00  0.00            
ATOM      7  C4  BCD     1      16.360  18.430  25.440  1.00  0.00            
ATOM      8  C5  BCD     1      17.780  18.800  24.910  1.00  0.00            
ATOM      9  O4  BCD     1      18.100  19.990  25.650  1.00  0.00            
ATOM     10  C6  BCD     1      17.910  19.050  23.440  1.00  0.00            
ATOM     11  O5  BCD     1      16.990  19.960  22.940  1.00  0.00            
ATOM     12  H1  BCD     1      18.580  20.770  27.430  1.00  0.00            
ATOM     13  H2  BCD     1      16.300  20.160  27.490  1.00  0.00            
ATOM     14  H3  BCD     1      16.270  18.570  29.450  1.00  0.00            
ATOM     15  H4  BCD     1      16.880  17.260  27.260  1.00  0.00            
ATOM     16  H5  BCD     1      14.840  17.790  28.220  1.00  0.00            
ATOM     17  H6  BCD     1      15.710  19.270  25.180  1.00  0.00            
ATOM     18  H7  BCD     1      18.420  17.940  25.180  1.00  0.00            
ATOM     19  H8  BCD     1      18.960  19.240  23.180  1.00  0.00            
ATOM     20  H9  BCD     1      17.710  18.130  22.870  1.00  0.00            
ATOM     21  H10 BCD     1      17.200  20.040  22.000  1.00  0.00            
ATOM     22  C7  BCD     1      23.100  17.930  28.260  1.00  0.00            
ATOM     23  O6  BCD     1      22.650  16.610  28.480  1.00  0.00            
ATOM     24  C8  BCD     1      22.500  19.010  29.080  1.00  0.00            
ATOM     25  O7  BCD     1      22.860  18.760  30.490  1.00  0.00            
ATOM     26  C9  BCD     1      21.000  19.080  28.870  1.00  0.00            
ATOM     27  O8  BCD     1      20.450  20.240  29.540  1.00  0.00            
ATOM     28  C10 BCD     1      20.700  19.180  27.400  1.00  0.00            
ATOM     29  C11 BCD     1      21.520  18.210  26.540  1.00  0.00            
ATOM     30  O9  BCD     1      22.950  18.210  26.960  1.00  0.00            
ATOM     31  C12 BCD     1      21.450  18.540  25.040  1.00  0.00            
ATOM     32  O10 BCD     1      22.040  19.820  24.790  1.00  0.00            
ATOM     33  H11 BCD     1      24.180  17.950  28.430  1.00  0.00            
ATOM     34  H12 BCD     1      23.050  19.900  28.770  1.00  0.00            
ATOM     35  H13 BCD     1      22.210  19.230  31.000  1.00  0.00            
ATOM     36  H14 BCD     1      20.630  18.110  29.240  1.00  0.00            
ATOM     37  H15 BCD     1      19.540  20.120  29.840  1.00  0.00            
ATOM     38  H16 BCD     1      20.800  20.200  27.020  1.00  0.00            
ATOM     39  H17 BCD     1      21.170  17.170  26.530  1.00  0.00            
ATOM     40  H18 BCD     1      21.820  17.750  24.370  1.00  0.00            
ATOM     41  H19 BCD     1      20.380  18.590  24.800  1.00  0.00            
ATOM     42  H20 BCD     1      22.950  19.760  25.070  1.00  0.00            
ATOM     43  C13 BCD     1      23.650  13.010  30.260  1.00  0.00            
ATOM     44  O11 BCD     1      22.470  12.440  29.730  1.00  0.00            
ATOM     45  C14 BCD     1      23.390  14.100  31.250  1.00  0.00            
ATOM     46  O12 BCD     1      22.510  13.610  32.340  1.00  0.00            
ATOM     47  C15 BCD     1      22.580  15.200  30.510  1.00  0.00            
ATOM     48  O13 BCD     1      22.070  16.200  31.410  1.00  0.00            
ATOM     49  C16 BCD     1      23.490  15.850  29.360  1.00  0.00            
ATOM     50  C17 BCD     1      23.940  14.660  28.440  1.00  0.00            
ATOM     51  O14 BCD     1      24.480  13.530  29.170  1.00  0.00            
ATOM     52  C18 BCD     1      24.970  15.070  27.440  1.00  0.00            
ATOM     53  O15 BCD     1      26.080  15.470  28.180  1.00  0.00            
ATOM     54  H21 BCD     1      24.200  12.180  30.730  1.00  0.00            
ATOM     55  H22 BCD     1      24.320  14.500  31.660  1.00  0.00            
ATOM     56  H23 BCD     1      22.010  14.410  32.530  1.00  0.00            
ATOM     57  H24 BCD     1      21.740  14.600  30.130  1.00  0.00            
ATOM     58  H25 BCD     1      21.810  17.060  31.080  1.00  0.00            
ATOM     59  H26 BCD     1      24.280  16.410  29.870  1.00  0.00            
ATOM     60  H27 BCD     1      23.080  14.300  27.860  1.00  0.00            
ATOM     61  H28 BCD     1      25.230  14.160  26.880  1.00  0.00            
ATOM     62  H29 BCD     1      24.640  15.920  26.830  1.00  0.00            
ATOM     63  H30 BCD     1      26.300  14.790  28.820  1.00  0.00            
ATOM     64  C19 BCD     1      20.880   8.640  28.950  1.00  0.00            
ATOM     65  O16 BCD     1      19.620   9.120  28.380  1.00  0.00            
ATOM     66  C20 BCD     1      20.940   9.090  30.400  1.00  0.00            
ATOM     67  O17 BCD     1      19.740   8.620  31.130  1.00  0.00            
ATOM     68  C21 BCD     1      21.190  10.650  30.500  1.00  0.00            
ATOM     69  O18 BCD     1      21.320  11.100  31.890  1.00  0.00            
ATOM     70  C22 BCD     1      22.420  11.000  29.720  1.00  0.00            
ATOM     71  C23 BCD     1      22.160  10.540  28.290  1.00  0.00            
ATOM     72  O19 BCD     1      22.020   9.160  28.220  1.00  0.00            
ATOM     73  C24 BCD     1      23.320  10.910  27.400  1.00  0.00            
ATOM     74  O20 BCD     1      24.570  10.210  27.640  1.00  0.00            
ATOM     75  H31 BCD     1      20.900   7.550  28.940  1.00  0.00            
ATOM     76  H32 BCD     1      21.790   8.480  30.740  1.00  0.00            
ATOM     77  H33 BCD     1      19.640   9.190  31.900  1.00  0.00            
ATOM     78  H34 BCD     1      20.340  11.120  30.000  1.00  0.00            
ATOM     79  H35 BCD     1      21.560  12.020  31.990  1.00  0.00            
ATOM     80  H36 BCD     1      23.330  10.590  30.180  1.00  0.00            
ATOM     81  H37 BCD     1      21.250  11.020  27.900  1.00  0.00            
ATOM     82  H38 BCD     1      22.900  10.700  26.410  1.00  0.00            
ATOM     83  H39 BCD     1      23.400  12.000  27.470  1.00  0.00            
ATOM     84  H40 BCD     1      25.360  10.550  27.200  1.00  0.00            
ATOM     85  C25 BCD     1      16.310   8.090  26.390  1.00  0.00            
ATOM     86  O21 BCD     1      16.150   9.450  26.130  1.00  0.00            
ATOM     87  C26 BCD     1      16.210   7.880  27.900  1.00  0.00            
ATOM     88  O22 BCD     1      14.940   8.210  28.430  1.00  0.00            
ATOM     89  C27 BCD     1      17.330   8.610  28.540  1.00  0.00            
ATOM     90  O23 BCD     1      17.250   8.340  29.980  1.00  0.00            
ATOM     91  C28 BCD     1      18.670   8.160  28.000  1.00  0.00            
ATOM     92  C29 BCD     1      18.700   8.120  26.420  1.00  0.00            
ATOM     93  O24 BCD     1      17.480   7.480  25.920  1.00  0.00            
ATOM     94  C30 BCD     1      19.930   7.630  25.720  1.00  0.00            
ATOM     95  O25 BCD     1      20.190   6.320  26.100  1.00  0.00            
ATOM     96  H41 BCD     1      15.440   7.540  26.000  1.00  0.00            
ATOM     97  H42 BCD     1      16.390   6.820  28.150  1.00  0.00            
ATOM     98  H43 BCD     1      15.070   8.340  29.370  1.00  0.00            
ATOM     99  H44 BCD     1      17.220   9.690  28.350  1.00  0.00            
ATOM    100  H45 BCD     1      17.930   8.890  30.390  1.00  0.00            
ATOM    101  H46 BCD     1      18.830   7.120  28.320  1.00  0.00            
ATOM    102  H47 BCD     1      18.620   9.170  26.130  1.00  0.00            
ATOM    103  H48 BCD     1      19.710   7.800  24.660  1.00  0.00            
ATOM    104  H49 BCD     1      20.830   8.180  26.020  1.00  0.00            
ATOM    105  H50 BCD     1      20.820   5.980  25.460  1.00  0.00            
ATOM    106  C31 BCD     1      13.720  12.020  23.850  1.00  0.00            
ATOM    107  O26 BCD     1      14.300  13.180  24.410  1.00  0.00            
ATOM    108  C32 BCD     1      13.060  11.250  24.970  1.00  0.00            
ATOM    109  O27 BCD     1      12.140  12.130  25.670  1.00  0.00            
ATOM    110  C33 BCD     1      14.100  10.610  25.950  1.00  0.00            
ATOM    111  C34 BCD     1      15.150   9.830  25.200  1.00  0.00            
ATOM    112  C35 BCD     1      15.810  10.690  24.170  1.00  0.00            
ATOM    113  O28 BCD     1      14.800  11.180  23.270  1.00  0.00            
ATOM    114  C36 BCD     1      16.850   9.960  23.310  1.00  0.00            
ATOM    115  O29 BCD     1      17.540  10.870  22.420  1.00  0.00            
ATOM    116  O30 BCD     1      13.390   9.830  26.970  1.00  0.00            
ATOM    117  H51 BCD     1      12.970  12.250  23.080  1.00  0.00            
ATOM    118  H52 BCD     1      12.600  10.360  24.520  1.00  0.00            
ATOM    119  H53 BCD     1      11.540  11.620  26.220  1.00  0.00            
ATOM    120  H54 BCD     1      14.550  11.450  26.500  1.00  0.00            
ATOM    121  H55 BCD     1      14.040   9.310  27.450  1.00  0.00            
ATOM    122  H56 BCD     1      14.680   8.930  24.790  1.00  0.00            
ATOM    123  H57 BCD     1      16.180  11.570  24.710  1.00  0.00            
ATOM    124  H58 BCD     1      17.600   9.440  23.930  1.00  0.00            
ATOM    125  H59 BCD     1      16.350   9.240  22.650  1.00  0.00            
ATOM    126  H60 BCD     1      16.950  11.260  21.760  1.00  0.00            
ATOM    127  C37 BCD     1      15.010  17.200  23.840  1.00  0.00            
ATOM    128  O31 BCD     1      15.980  17.180  24.790  1.00  0.00            
ATOM    129  C38 BCD     1      13.650  16.800  24.420  1.00  0.00            
ATOM    130  O32 BCD     1      13.120  17.780  25.420  1.00  0.00            
ATOM    131  C39 BCD     1      13.770  15.380  25.020  1.00  0.00            
ATOM    132  O33 BCD     1      12.690  14.910  25.840  1.00  0.00            
ATOM    133  C40 BCD     1      14.120  14.410  23.850  1.00  0.00            
ATOM    134  C41 BCD     1      15.410  14.970  23.170  1.00  0.00            
ATOM    135  O34 BCD     1      15.340  16.310  22.790  1.00  0.00            
ATOM    136  C42 BCD     1      16.130  14.160  21.980  1.00  0.00            
ATOM    137  O35 BCD     1      15.180  13.650  20.970  1.00  0.00            
ATOM    138  H61 BCD     1      14.910  18.230  23.480  1.00  0.00            
ATOM    139  H62 BCD     1      12.970  16.810  23.560  1.00  0.00            
ATOM    140  H63 BCD     1      13.690  17.820  26.190  1.00  0.00            
ATOM    141  H64 BCD     1      14.690  15.430  25.600  1.00  0.00            
ATOM    142  H65 BCD     1      12.620  13.950  25.800  1.00  0.00            
ATOM    143  H66 BCD     1      13.330  14.400  23.080  1.00  0.00            
ATOM    144  H67 BCD     1      16.220  14.850  23.910  1.00  0.00            
ATOM    145  H68 BCD     1      16.910  14.770  21.510  1.00  0.00            
ATOM    146  H69 BCD     1      16.650  13.340  22.480  1.00  0.00            
ATOM    147  H70 BCD     1      15.020  14.230  20.220  1.00  0.00            
ATOM    148  O1  GP6     2      15.320  15.570  31.260  1.00  0.00            
ATOM    149  C1  GP6     2      15.200  14.720  30.350  1.00  0.00            
ATOM    150  O2  GP6     2      14.010  14.430  30.110  1.00  0.00            
ATOM    151  C2  GP6     2      16.510  14.270  29.460  1.00  0.00            
ATOM    152  C3  GP6     2      17.750  15.170  29.690  1.00  0.00            
ATOM    153  C4  GP6     2      18.910  14.780  28.800  1.00  0.00            
ATOM    154  C5  GP6     2      18.550  14.740  27.290  1.00  0.00            
ATOM    155  C6  GP6     2      17.360  13.750  27.100  1.00  0.00            
ATOM    156  C7  GP6     2      16.210  14.210  27.960  1.00  0.00            
ATOM    157  C8  GP6     2      17.690  12.300  27.610  1.00  0.00            
ATOM    158  C9  GP6     2      18.070  12.380  29.130  1.00  0.00            
ATOM    159  C10 GP6     2      16.910  12.870  29.980  1.00  0.00            
ATOM    160  C11 GP6     2      19.330  13.350  29.220  1.00  0.00            
ATOM    161  H1  GP6     2      18.040  15.280  30.740  1.00  0.00            
ATOM    162  H2  GP6     2      17.320  16.140  29.390  1.00  0.00            
ATOM    163  H3  GP6     2      19.750  15.430  29.070  1.00  0.00            
ATOM    164  H4  GP6     2      19.390  14.350  26.690  1.00  0.00            
ATOM    165  H5  GP6     2      18.410  15.780  26.960  1.00  0.00            
ATOM    166  H6  GP6     2      17.020  13.750  26.060  1.00  0.00            
ATOM    167  H7  GP6     2      15.910  15.200  27.600  1.00  0.00            
ATOM    168  H8  GP6     2      15.430  13.470  27.760  1.00  0.00            
ATOM    169  H9  GP6     2      18.600  11.900  27.140  1.00  0.00            
ATOM    170  H10 GP6     2      16.890  11.610  27.300  1.00  0.00            
ATOM    171  H11 GP6     2      18.360  11.370  29.450  1.00  0.00            
ATOM    172  H12 GP6     2      16.040  12.220  29.830  1.00  0.00            
ATOM    173  H13 GP6     2      17.090  12.810  31.070  1.00  0.00            
ATOM    174  H14 GP6     2      19.760  13.290  30.230  1.00  0.00            
ATOM    175  H15 GP6     2      20.130  13.010  28.550  1.00  0.00            
TER
ENDMDL
MODEL        1
ATOM      1  C1  BCD     1      35.950  23.530  25.000  1.00  0.00            
ATOM      2  O1  BCD     1      35.220  22.330  25.320  1.00  0.00            
ATOM      3  C2  BCD     1      36.160  23.730  23.520  1.00  0.00            
ATOM      4  O2  BCD     1      34.880  24.010  22.850  1.00  0.00            
ATOM      5  C3  BCD     1      36.800  22.490  22.980  1.00  0.00            
ATOM      6  O3  BCD     1      36.760  22.360  21.540  1.00  0.00            
ATOM      7  C4  BCD     1      38.150  22.410  23.530  1.00  0.00            
ATOM      8  C5  BCD     1      38.060  22.430  25.090  1.00  0.00            
ATOM      9  O4  BCD     1      37.190  23.480  25.600  1.00  0.00            
ATOM     10  C6  BCD     1      39.450  22.590  25.780  1.00  0.00            
ATOM     11  O5  BCD     1      40.060  23.650  25.150  1.00  0.00            
ATOM     12  H1  BCD     1      35.450  24.380  25.470  1.00  0.00            
ATOM     13  H2  BCD     1      36.860  24.560  23.370  1.00  0.00            
ATOM     14  H3  BCD     1      34.130  23.610  23.310  1.00  0.00            
ATOM     15  H4  BCD     1      36.230  21.620  23.360  1.00  0.00            
ATOM     16  H5  BCD     1      35.920  22.720  21.250  1.00  0.00            
ATOM     17  H6  BCD     1      38.780  23.200  23.110  1.00  0.00            
ATOM     18  H7  BCD     1      37.580  21.480  25.340  1.00  0.00            
ATOM     19  H8  BCD     1      39.340  22.680  26.870  1.00  0.00            
ATOM     20  H9  BCD     1      39.980  21.650  25.560  1.00  0.00            
ATOM     21  H10 BCD     1      40.840  23.850  25.670  1.00  0.00            
ATOM     22  C7  BCD     1      31.790  21.230  27.340  1.00  0.00            
ATOM     23  O6  BCD     1      32.250  19.930  27.140  1.00  0.00            
ATOM     24  C8  BCD     1      31.500  21.840  25.910  1.00  0.00            
ATOM     25  O7  BCD     1      30.580  21.060  25.110  1.00  0.00            
ATOM     26  C9  BCD     1      32.850  21.980  25.080  1.00  0.00            
ATOM     27  O8  BCD     1      32.720  22.800  23.950  1.00  0.00            
ATOM     28  C10 BCD     1      33.970  22.490  25.930  1.00  0.00            
ATOM     29  C11 BCD     1      34.080  21.920  27.270  1.00  0.00            
ATOM     30  O9  BCD     1      32.780  22.020  27.980  1.00  0.00            
ATOM     31  C12 BCD     1      35.080  22.520  28.260  1.00  0.00            
ATOM     32  O10 BCD     1      34.760  23.850  28.640  1.00  0.00            
ATOM     33  H11 BCD     1      30.860  21.290  27.930  1.00  0.00            
ATOM     34  H12 BCD     1      31.000  22.810  25.910  1.00  0.00            
ATOM     35  H13 BCD     1      31.150  20.460  24.630  1.00  0.00            
ATOM     36  H14 BCD     1      33.060  20.950  24.770  1.00  0.00            
ATOM     37  H15 BCD     1      31.980  22.420  23.460  1.00  0.00            
ATOM     38  H16 BCD     1      33.720  23.550  26.020  1.00  0.00            
ATOM     39  H17 BCD     1      34.200  20.840  27.110  1.00  0.00            
ATOM     40  H18 BCD     1      34.990  21.760  29.050  1.00  0.00            
ATOM     41  H19 BCD     1      36.100  22.480  27.880  1.00  0.00            
ATOM     42  H20 BCD     1      35.450  24.260  29.160  1.00  0.00            
ATOM     43  C13 BCD     1      31.800  16.070  28.370  1.00  0.00            
ATOM     44  O11 BCD     1      32.090  15.670  27.030  1.00  0.00            
ATOM     45  C14 BCD     1      30.470  16.940  28.300  1.00  0.00            
ATOM     46  O12 BCD     1      29.490  16.080  27.590  1.00  0.00            
ATOM     47  C15 BCD     1      30.670  18.190  27.460  1.00  0.00            
ATOM     48  O13 BCD     1      29.510  19.030  27.450  1.00  0.00            
ATOM     49  C16 BCD     1      31.890  18.960  28.060  1.00  0.00            
ATOM     50  C17 BCD     1      33.170  18.140  28.250  1.00  0.00            
ATOM     51  O14 BCD     1      32.840  16.880  28.920  1.00  0.00            
ATOM     52  C18 BCD     1      34.210  18.830  29.130  1.00  0.00            
ATOM     53  O15 BCD     1      33.670  19.220  30.390  1.00  0.00            
ATOM     54  H21 BCD     1      31.620  15.160  28.960  1.00  0.00            
ATOM     55  H22 BCD     1      30.200  17.260  29.310  1.00  0.00            
ATOM     56  H23 BCD     1      29.820  15.700  26.770  1.00  0.00            
ATOM     57  H24 BCD     1      30.820  17.850  26.430  1.00  0.00            
ATOM     58  H25 BCD     1      29.580  19.530  26.640  1.00  0.00            
ATOM     59  H26 BCD     1      31.560  19.410  29.000  1.00  0.00            
ATOM     60  H27 BCD     1      33.630  17.900  27.280  1.00  0.00            
ATOM     61  H28 BCD     1      35.050  18.170  29.350  1.00  0.00            
ATOM     62  H29 BCD     1      34.600  19.750  28.660  1.00  0.00            
ATOM     63  H30 BCD     1      34.370  19.650  30.880  1.00  0.00            
ATOM     64  C19 BCD     1      33.150  12.410  24.800  1.00  0.00            
ATOM     65  O16 BCD     1      34.230  13.070  24.080  1.00  0.00            
ATOM     66  C20 BCD     1      31.800  13.090  24.410  1.00  0.00            
ATOM     67  O17 BCD     1      31.660  13.140  23.020  1.00  0.00            
ATOM     68  C21 BCD     1      31.640  14.470  25.160  1.00  0.00            
ATOM     69  O18 BCD     1      30.330  14.900  25.070  1.00  0.00            
ATOM     70  C22 BCD     1      32.070  14.370  26.610  1.00  0.00            
ATOM     71  C23 BCD     1      33.450  13.660  26.800  1.00  0.00            
ATOM     72  O19 BCD     1      33.300  12.380  26.230  1.00  0.00            
ATOM     73  C24 BCD     1      33.880  13.520  28.280  1.00  0.00            
ATOM     74  O20 BCD     1      32.990  12.680  28.930  1.00  0.00            
ATOM     75  H31 BCD     1      33.100  11.350  24.540  1.00  0.00            
ATOM     76  H32 BCD     1      30.990  12.470  24.800  1.00  0.00            
ATOM     77  H33 BCD     1      32.570  12.990  22.750  1.00  0.00            
ATOM     78  H34 BCD     1      32.310  15.140  24.610  1.00  0.00            
ATOM     79  H35 BCD     1      30.210  15.230  24.170  1.00  0.00            
ATOM     80  H36 BCD     1      31.260  13.800  27.100  1.00  0.00            
ATOM     81  H37 BCD     1      34.230  14.190  26.240  1.00  0.00            
ATOM     82  H38 BCD     1      34.890  13.140  28.490  1.00  0.00            
ATOM     83  H39 BCD     1      33.800  14.520  28.730  1.00  0.00            
ATOM     84  H40 BCD     1      32.930  11.840  28.470  1.00  0.00            
ATOM     85  C25 BCD     1      37.600  12.240  21.960  1.00  0.00            
ATOM     86  O21 BCD     1      37.860  13.570  21.740  1.00  0.00            
ATOM     87  C26 BCD     1      36.270  11.870  21.410  1.00  0.00            
ATOM     88  O22 BCD     1      36.320  11.820  19.960  1.00  0.00            
ATOM     89  C27 BCD     1      35.140  12.580  22.070  1.00  0.00            
ATOM     90  O23 BCD     1      33.870  12.130  21.510  1.00  0.00            
ATOM     91  C28 BCD     1      35.240  12.300  23.540  1.00  0.00            
ATOM     92  C29 BCD     1      36.600  12.830  24.040  1.00  0.00            
ATOM     93  O24 BCD     1      37.520  12.040  23.320  1.00  0.00            
ATOM     94  C30 BCD     1      36.870  12.600  25.440  1.00  0.00            
ATOM     95  O25 BCD     1      38.100  13.230  25.840  1.00  0.00            
ATOM     96  H41 BCD     1      38.430  11.620  21.590  1.00  0.00            
ATOM     97  H42 BCD     1      36.170  10.820  21.690  1.00  0.00            
ATOM     98  H43 BCD     1      35.860  11.010  19.700  1.00  0.00            
ATOM     99  H44 BCD     1      35.270  13.660  21.930  1.00  0.00            
ATOM    100  H45 BCD     1      33.890  12.270  20.560  1.00  0.00            
ATOM    101  H46 BCD     1      34.990  11.250  23.760  1.00  0.00            
ATOM    102  H47 BCD     1      36.760  13.890  23.790  1.00  0.00            
ATOM    103  H48 BCD     1      36.100  13.050  26.080  1.00  0.00            
ATOM    104  H49 BCD     1      36.870  11.530  25.680  1.00  0.00            
ATOM    105  H50 BCD     1      38.860  12.640  25.950  1.00  0.00            
ATOM    106  C31 BCD     1      40.400  16.430  20.350  1.00  0.00            
ATOM    107  O26 BCD     1      39.830  17.390  21.250  1.00  0.00            
ATOM    108  C32 BCD     1      39.290  15.990  19.390  1.00  0.00            
ATOM    109  O27 BCD     1      38.650  17.130  18.760  1.00  0.00            
ATOM    110  C33 BCD     1      38.190  15.100  20.090  1.00  0.00            
ATOM    111  C34 BCD     1      38.880  13.990  20.920  1.00  0.00            
ATOM    112  C35 BCD     1      39.910  14.580  21.860  1.00  0.00            
ATOM    113  O28 BCD     1      40.860  15.380  21.120  1.00  0.00            
ATOM    114  C36 BCD     1      40.640  13.430  22.530  1.00  0.00            
ATOM    115  O29 BCD     1      41.120  12.480  21.700  1.00  0.00            
ATOM    116  O30 BCD     1      37.320  14.470  19.080  1.00  0.00            
ATOM    117  H51 BCD     1      41.220  16.860  19.750  1.00  0.00            
ATOM    118  H52 BCD     1      39.730  15.460  18.540  1.00  0.00            
ATOM    119  H53 BCD     1      37.970  16.950  18.100  1.00  0.00            
ATOM    120  H54 BCD     1      37.600  15.740  20.760  1.00  0.00            
ATOM    121  H55 BCD     1      37.080  13.580  19.330  1.00  0.00            
ATOM    122  H56 BCD     1      39.230  13.260  20.170  1.00  0.00            
ATOM    123  H57 BCD     1      39.430  15.270  22.570  1.00  0.00            
ATOM    124  H58 BCD     1      41.410  13.800  23.220  1.00  0.00            
ATOM    125  H59 BCD     1      39.890  12.960  23.160  1.00  0.00            
ATOM    126  H60 BCD     1      42.010  12.220  21.950  1.00  0.00            
ATOM    127  C37 BCD     1      40.090  21.150  22.890  1.00  0.00            
ATOM    128  O31 BCD     1      38.670  21.140  23.090  1.00  0.00            
ATOM    129  C38 BCD     1      40.330  21.050  21.410  1.00  0.00            
ATOM    130  O32 BCD     1      39.660  22.200  20.730  1.00  0.00            
ATOM    131  C39 BCD     1      39.770  19.710  20.950  1.00  0.00            
ATOM    132  O33 BCD     1      39.950  19.630  19.540  1.00  0.00            
ATOM    133  C40 BCD     1      40.480  18.570  21.580  1.00  0.00            
ATOM    134  C41 BCD     1      40.510  18.790  23.120  1.00  0.00            
ATOM    135  O34 BCD     1      40.830  20.120  23.530  1.00  0.00            
ATOM    136  C42 BCD     1      41.500  17.820  23.710  1.00  0.00            
ATOM    137  O35 BCD     1      41.260  17.610  25.170  1.00  0.00            
ATOM    138  H61 BCD     1      40.490  22.080  23.320  1.00  0.00            
ATOM    139  H62 BCD     1      41.410  21.040  21.230  1.00  0.00            
ATOM    140  H63 BCD     1      38.800  22.310  21.150  1.00  0.00            
ATOM    141  H64 BCD     1      38.730  19.730  21.290  1.00  0.00            
ATOM    142  H65 BCD     1      39.520  18.910  19.080  1.00  0.00            
ATOM    143  H66 BCD     1      41.500  18.550  21.190  1.00  0.00            
ATOM    144  H67 BCD     1      39.540  18.580  23.590  1.00  0.00            
ATOM    145  H68 BCD     1      41.360  16.870  23.180  1.00  0.00            
ATOM    146  H69 BCD     1      42.520  18.140  23.470  1.00  0.00            
ATOM    147  H70 BCD     1      40.620  16.890  25.210  1.00  0.00            
ATOM    148  O1  GP6     2      31.550  19.170  23.500  1.00  0.00            
ATOM    149  C1  GP6     2      32.140  18.230  22.930  1.00  0.00            
ATOM    150  O2  GP6     2      31.570  17.510  22.130  1.00  0.00            
ATOM    151  C2  GP6     2      33.700  18.020  23.160  1.00  0.00            
ATOM    152  C3  GP6     2      34.210  16.670  22.640  1.00  0.00            
ATOM    153  C4  GP6     2      35.670  16.460  23.010  1.00  0.00            
ATOM    154  C5  GP6     2      35.870  16.640  24.520  1.00  0.00            
ATOM    155  C6  GP6     2      35.390  18.040  24.940  1.00  0.00            
ATOM    156  C7  GP6     2      33.910  18.140  24.690  1.00  0.00            
ATOM    157  C8  GP6     2      36.210  19.040  24.180  1.00  0.00            
ATOM    158  C9  GP6     2      35.950  18.950  22.680  1.00  0.00            
ATOM    159  C10 GP6     2      34.490  19.160  22.370  1.00  0.00            
ATOM    160  C11 GP6     2      36.440  17.580  22.260  1.00  0.00            
ATOM    161  H1  GP6     2      34.100  16.590  21.560  1.00  0.00            
ATOM    162  H2  GP6     2      33.620  15.870  23.110  1.00  0.00            
ATOM    163  H3  GP6     2      36.040  15.450  22.770  1.00  0.00            
ATOM    164  H4  GP6     2      36.920  16.430  24.780  1.00  0.00            
ATOM    165  H5  GP6     2      35.310  15.860  25.040  1.00  0.00            
ATOM    166  H6  GP6     2      35.660  18.110  26.010  1.00  0.00            
ATOM    167  H7  GP6     2      33.440  17.290  25.200  1.00  0.00            
ATOM    168  H8  GP6     2      33.470  19.040  25.150  1.00  0.00            
ATOM    169  H9  GP6     2      37.290  19.000  24.360  1.00  0.00            
ATOM    170  H10 GP6     2      35.850  19.990  24.610  1.00  0.00            
ATOM    171  H11 GP6     2      36.550  19.720  22.170  1.00  0.00            
ATOM    172  H12 GP6     2      34.210  20.150  22.760  1.00  0.00            
ATOM    173  H13 GP6     2      34.320  19.110  21.280  1.00  0.00            
ATOM    174  H14 GP6     2      36.240  17.440  21.190  1.00  0.00            
ATOM    175  H15 GP6     2      37.500  17.330  22.360  1.00  0.00            
TER
ENDMDL
MODEL        1
ATOM      1  C1  BCD     1       1.300  23.540  21.270  1.00  0.00            
ATOM      2  O1  BCD     1       1.840  23.080  19.980  1.00  0.00            
ATOM      3  C2  BCD     1       2.260  24.580  21.860  1.00  0.00            
ATOM      4  O2  BCD     1       2.280  25.690  20.980  1.00  0.00            
ATOM      5  C3  BCD     1       3.640  23.970  22.130  1.00  0.00            
ATOM      6  O3  BCD     1       4.480  24.870  22.810  1.00  0.00            
ATOM      7  C4  BCD     1       3.430  22.700  23.020  1.00  0.00            
ATOM      8  C5  BCD     1       2.400  21.700  22.520  1.00  0.00            
ATOM      9  O4  BCD     1       1.240  22.460  22.220  1.00  0.00            
ATOM     10  C6  BCD     1       1.980  20.580  23.490  1.00  0.00            
ATOM     11  O5  BCD     1       1.420  21.090  24.750  1.00  0.00            
ATOM     12  H1  BCD     1       0.290  23.960  21.190  1.00  0.00            
ATOM     13  H2  BCD     1       1.890  24.860  22.850  1.00  0.00            
ATOM     14  H3  BCD     1       2.600  25.300  20.170  1.00  0.00            
ATOM     15  H4  BCD     1       4.140  23.660  21.210  1.00  0.00            
ATOM     16  H5  BCD     1       4.800  25.630  22.310  1.00  0.00            
ATOM     17  H6  BCD     1       3.080  22.980  24.030  1.00  0.00            
ATOM     18  H7  BCD     1       2.690  21.240  21.560  1.00  0.00            
ATOM     19  H8  BCD     1       1.380  19.790  23.030  1.00  0.00            
ATOM     20  H9  BCD     1       2.830  19.960  23.800  1.00  0.00            
ATOM     21  H10 BCD     1       0.910  20.410  25.190  1.00  0.00            
ATOM     22  C7  BCD     1       1.300  23.030  15.910  1.00  0.00            
ATOM     23  O6  BCD     1       1.940  21.760  15.930  1.00  0.00            
ATOM     24  C8  BCD     1       2.330  24.030  16.460  1.00  0.00            
ATOM     25  O7  BCD     1       3.540  24.000  15.630  1.00  0.00            
ATOM     26  C9  BCD     1       2.660  23.780  17.940  1.00  0.00            
ATOM     27  O8  BCD     1       3.480  24.790  18.450  1.00  0.00            
ATOM     28  C10 BCD     1       1.400  23.630  18.720  1.00  0.00            
ATOM     29  C11 BCD     1       0.470  22.610  18.080  1.00  0.00            
ATOM     30  O9  BCD     1       0.180  23.100  16.760  1.00  0.00            
ATOM     31  C12 BCD     1      -0.850  22.440  18.810  1.00  0.00            
ATOM     32  O10 BCD     1      -1.650  21.440  18.240  1.00  0.00            
ATOM     33  H11 BCD     1       1.000  23.400  14.920  1.00  0.00            
ATOM     34  H12 BCD     1       1.850  25.020  16.440  1.00  0.00            
ATOM     35  H13 BCD     1       3.890  24.890  15.690  1.00  0.00            
ATOM     36  H14 BCD     1       3.100  22.780  18.040  1.00  0.00            
ATOM     37  H15 BCD     1       4.400  24.560  18.310  1.00  0.00            
ATOM     38  H16 BCD     1       0.870  24.580  18.830  1.00  0.00            
ATOM     39  H17 BCD     1       0.840  21.590  18.250  1.00  0.00            
ATOM     40  H18 BCD     1      -0.650  22.160  19.850  1.00  0.00            
ATOM     41  H19 BCD     1      -1.430  23.370  18.890  1.00  0.00            
ATOM     42  H20 BCD     1      -1.810  21.660  17.320  1.00  0.00            
ATOM     43  C13 BCD     1       2.510  18.580  13.330  1.00  0.00            
ATOM     44  O11 BCD     1       3.550  18.130  14.150  1.00  0.00            
ATOM     45  C14 BCD     1       2.860  20.030  12.810  1.00  0.00            
ATOM     46  O12 BCD     1       4.000  19.930  12.010  1.00  0.00            
ATOM     47  C15 BCD     1       2.980  21.050  13.940  1.00  0.00            
ATOM     48  O13 BCD     1       3.110  22.380  13.410  1.00  0.00            
ATOM     49  C16 BCD     1       1.740  20.950  14.760  1.00  0.00            
ATOM     50  C17 BCD     1       1.420  19.510  15.180  1.00  0.00            
ATOM     51  O14 BCD     1       1.350  18.670  14.050  1.00  0.00            
ATOM     52  C18 BCD     1       0.060  19.400  15.870  1.00  0.00            
ATOM     53  O15 BCD     1      -0.960  20.110  15.230  1.00  0.00            
ATOM     54  H21 BCD     1       2.430  18.030  12.390  1.00  0.00            
ATOM     55  H22 BCD     1       2.040  20.310  12.130  1.00  0.00            
ATOM     56  H23 BCD     1       4.260  20.780  11.640  1.00  0.00            
ATOM     57  H24 BCD     1       3.930  20.760  14.410  1.00  0.00            
ATOM     58  H25 BCD     1       3.380  23.020  14.070  1.00  0.00            
ATOM     59  H26 BCD     1       0.910  21.360  14.180  1.00  0.00            
ATOM     60  H27 BCD     1       2.200  19.200  15.880  1.00  0.00            
ATOM     61  H28 BCD     1      -0.160  18.330  15.940  1.00  0.00            
ATOM     62  H29 BCD     1       0.160  19.750  16.910  1.00  0.00            
ATOM     63  H30 BCD     1      -1.800  19.700  15.450  1.00  0.00            
ATOM     64  C19 BCD     1       6.140  15.030  14.670  1.00  0.00            
ATOM     65  O16 BCD     1       6.680  15.650  15.870  1.00  0.00            
ATOM     66  C20 BCD     1       6.320  15.940  13.430  1.00  0.00            
ATOM     67  O17 BCD     1       7.680  16.070  13.050  1.00  0.00            
ATOM     68  C21 BCD     1       5.550  17.220  13.470  1.00  0.00            
ATOM     69  O18 BCD     1       5.640  17.840  12.150  1.00  0.00            
ATOM     70  C22 BCD     1       4.090  16.920  13.880  1.00  0.00            
ATOM     71  C23 BCD     1       3.960  16.020  15.170  1.00  0.00            
ATOM     72  O19 BCD     1       4.760  14.870  14.980  1.00  0.00            
ATOM     73  C24 BCD     1       2.530  15.590  15.450  1.00  0.00            
ATOM     74  O20 BCD     1       2.240  15.540  16.870  1.00  0.00            
ATOM     75  H31 BCD     1       6.460  13.990  14.590  1.00  0.00            
ATOM     76  H32 BCD     1       5.860  15.340  12.640  1.00  0.00            
ATOM     77  H33 BCD     1       7.730  16.920  12.620  1.00  0.00            
ATOM     78  H34 BCD     1       5.870  17.910  14.260  1.00  0.00            
ATOM     79  H35 BCD     1       4.930  18.490  12.230  1.00  0.00            
ATOM     80  H36 BCD     1       3.560  16.390  13.080  1.00  0.00            
ATOM     81  H37 BCD     1       4.290  16.510  16.090  1.00  0.00            
ATOM     82  H38 BCD     1       1.840  16.210  14.870  1.00  0.00            
ATOM     83  H39 BCD     1       2.420  14.610  14.960  1.00  0.00            
ATOM     84  H40 BCD     1       1.870  14.700  17.150  1.00  0.00            
ATOM     85  C25 BCD     1       8.800  14.750  19.250  1.00  0.00            
ATOM     86  O21 BCD     1       8.060  15.750  19.970  1.00  0.00            
ATOM     87  C26 BCD     1       9.640  15.360  18.120  1.00  0.00            
ATOM     88  O22 BCD     1      10.610  16.210  18.680  1.00  0.00            
ATOM     89  C27 BCD     1       8.760  15.910  17.030  1.00  0.00            
ATOM     90  O23 BCD     1       9.470  16.460  15.850  1.00  0.00            
ATOM     91  C28 BCD     1       7.730  14.930  16.590  1.00  0.00            
ATOM     92  C29 BCD     1       7.010  14.270  17.800  1.00  0.00            
ATOM     93  O24 BCD     1       7.990  13.720  18.700  1.00  0.00            
ATOM     94  C30 BCD     1       6.100  13.100  17.450  1.00  0.00            
ATOM     95  O25 BCD     1       6.820  12.210  16.620  1.00  0.00            
ATOM     96  H41 BCD     1       9.410  14.250  20.020  1.00  0.00            
ATOM     97  H42 BCD     1      10.150  14.520  17.630  1.00  0.00            
ATOM     98  H43 BCD     1      10.370  16.510  19.560  1.00  0.00            
ATOM     99  H44 BCD     1       8.270  16.750  17.550  1.00  0.00            
ATOM    100  H45 BCD     1       8.900  16.460  15.080  1.00  0.00            
ATOM    101  H46 BCD     1       8.220  14.160  15.980  1.00  0.00            
ATOM    102  H47 BCD     1       6.260  14.930  18.270  1.00  0.00            
ATOM    103  H48 BCD     1       5.880  12.530  18.360  1.00  0.00            
ATOM    104  H49 BCD     1       5.140  13.490  17.060  1.00  0.00            
ATOM    105  H50 BCD     1       7.490  11.760  17.140  1.00  0.00            
ATOM    106  C31 BCD     1       7.780  17.440  23.710  1.00  0.00            
ATOM    107  O26 BCD     1       7.100  18.550  23.220  1.00  0.00            
ATOM    108  C32 BCD     1       9.190  17.380  23.230  1.00  0.00            
ATOM    109  O27 BCD     1       9.900  18.640  23.560  1.00  0.00            
ATOM    110  C33 BCD     1       9.190  17.070  21.680  1.00  0.00            
ATOM    111  C34 BCD     1       8.280  15.840  21.370  1.00  0.00            
ATOM    112  C35 BCD     1       6.800  16.040  21.940  1.00  0.00            
ATOM    113  O28 BCD     1       6.970  16.280  23.330  1.00  0.00            
ATOM    114  C36 BCD     1       6.000  14.760  21.990  1.00  0.00            
ATOM    115  O29 BCD     1       6.500  13.510  22.600  1.00  0.00            
ATOM    116  O30 BCD     1      10.580  16.920  21.190  1.00  0.00            
ATOM    117  H51 BCD     1       7.850  17.510  24.800  1.00  0.00            
ATOM    118  H52 BCD     1       9.660  16.490  23.680  1.00  0.00            
ATOM    119  H53 BCD     1       9.460  19.440  23.250  1.00  0.00            
ATOM    120  H54 BCD     1       8.700  17.870  21.100  1.00  0.00            
ATOM    121  H55 BCD     1      11.110  17.670  21.460  1.00  0.00            
ATOM    122  H56 BCD     1       8.660  14.930  21.840  1.00  0.00            
ATOM    123  H57 BCD     1       6.270  16.890  21.510  1.00  0.00            
ATOM    124  H58 BCD     1       5.050  15.060  22.440  1.00  0.00            
ATOM    125  H59 BCD     1       5.800  14.590  20.920  1.00  0.00            
ATOM    126  H60 BCD     1       5.840  12.830  22.430  1.00  0.00            
ATOM    127  C37 BCD     1       5.660  22.300  23.980  1.00  0.00            
ATOM    128  O31 BCD     1       4.700  22.000  22.910  1.00  0.00            
ATOM    129  C38 BCD     1       7.090  22.290  23.500  1.00  0.00            
ATOM    130  O32 BCD     1       7.240  23.430  22.620  1.00  0.00            
ATOM    131  C39 BCD     1       7.500  20.900  22.890  1.00  0.00            
ATOM    132  O33 BCD     1       8.890  21.010  22.610  1.00  0.00            
ATOM    133  C40 BCD     1       7.060  19.820  23.890  1.00  0.00            
ATOM    134  C41 BCD     1       5.660  19.980  24.450  1.00  0.00            
ATOM    135  O34 BCD     1       5.470  21.340  24.980  1.00  0.00            
ATOM    136  C42 BCD     1       5.350  19.000  25.630  1.00  0.00            
ATOM    137  O35 BCD     1       4.020  19.010  26.030  1.00  0.00            
ATOM    138  H61 BCD     1       5.350  23.280  24.370  1.00  0.00            
ATOM    139  H62 BCD     1       7.760  22.480  24.350  1.00  0.00            
ATOM    140  H63 BCD     1       6.540  23.500  21.960  1.00  0.00            
ATOM    141  H64 BCD     1       6.890  20.750  21.980  1.00  0.00            
ATOM    142  H65 BCD     1       9.040  21.920  22.340  1.00  0.00            
ATOM    143  H66 BCD     1       7.760  19.830  24.740  1.00  0.00            
ATOM    144  H67 BCD     1       4.890  19.800  23.690  1.00  0.00            
ATOM    145  H68 BCD     1       5.670  18.000  25.300  1.00  0.00            
ATOM    146  H69 BCD     1       5.980  19.300  26.480  1.00  0.00            
ATOM    147  H70 BCD     1       3.460  18.630  25.340  1.00  0.00            
ATOM    148  O1  GP6     2       6.030  24.340  18.480  1.00  0.00            
ATOM    149  C1  GP6     2       6.790  23.490  18.960  1.00  0.00            
ATOM    150  O2  GP6     2       7.770  23.900  19.490  1.00  0.00            
ATOM    151  C2  GP6     2       6.500  21.960  18.710  1.00  0.00            
ATOM    152  C3  GP6     2       6.100  21.680  17.240  1.00  0.00            
ATOM    153  C4  GP6     2       5.790  20.220  16.990  1.00  0.00            
ATOM    154  C5  GP6     2       4.640  19.780  17.940  1.00  0.00            
ATOM    155  C6  GP6     2       5.090  19.970  19.380  1.00  0.00            
ATOM    156  C7  GP6     2       5.360  21.480  19.610  1.00  0.00            
ATOM    157  C8  GP6     2       6.320  19.010  19.560  1.00  0.00            
ATOM    158  C9  GP6     2       7.410  19.600  18.720  1.00  0.00            
ATOM    159  C10 GP6     2       7.720  21.000  19.030  1.00  0.00            
ATOM    160  C11 GP6     2       7.110  19.480  17.230  1.00  0.00            
ATOM    161  H1  GP6     2       6.810  22.070  16.510  1.00  0.00            
ATOM    162  H2  GP6     2       5.270  22.380  17.070  1.00  0.00            
ATOM    163  H3  GP6     2       5.440  20.050  15.960  1.00  0.00            
ATOM    164  H4  GP6     2       4.450  18.730  17.710  1.00  0.00            
ATOM    165  H5  GP6     2       3.710  20.360  17.770  1.00  0.00            
ATOM    166  H6  GP6     2       4.230  19.770  20.040  1.00  0.00            
ATOM    167  H7  GP6     2       4.470  22.090  19.420  1.00  0.00            
ATOM    168  H8  GP6     2       5.710  21.500  20.650  1.00  0.00            
ATOM    169  H9  GP6     2       6.150  18.000  19.180  1.00  0.00            
ATOM    170  H10 GP6     2       6.600  18.960  20.630  1.00  0.00            
ATOM    171  H11 GP6     2       8.320  19.000  18.850  1.00  0.00            
ATOM    172  H12 GP6     2       8.030  21.180  20.070  1.00  0.00            
ATOM    173  H13 GP6     2       8.680  21.340  18.620  1.00  0.00            
ATOM    174  H14 GP6     2       7.900  19.940  16.620  1.00  0.00            
ATOM    175  H15 GP6     2       7.000  18.420  16.990  1.00  0.00            
TER
ENDMDL
MODEL        1
ATOM      1  C1  BCD     1      16.920   6.890  11.190  1.00  0.00            
ATOM      2  O1  BCD     1      16.680   8.290  11.230  1.00  0.00            
ATOM      3  C2  BCD     1      16.540   6.390   9.780  1.00  0.00            
ATOM      4  O2  BCD     1      17.030   7.230   8.700  1.00  0.00            
ATOM      5  C3  BCD     1      14.950   6.470   9.630  1.00  0.00            
ATOM      6  O3  BCD     1      14.560   5.890   8.380  1.00  0.00            
ATOM      7  C4  BCD     1      14.200   5.860  10.820  1.00  0.00            
ATOM      8  C5  BCD     1      14.750   6.390  12.170  1.00  0.00            
ATOM      9  O4  BCD     1      16.160   6.180  12.180  1.00  0.00            
ATOM     10  C6  BCD     1      14.150   5.590  13.280  1.00  0.00            
ATOM     11  O5  BCD     1      14.520   6.080  14.560  1.00  0.00            
ATOM     12  H1  BCD     1      17.980   6.630  11.300  1.00  0.00            
ATOM     13  H2  BCD     1      16.850   5.340   9.680  1.00  0.00            
ATOM     14  H3  BCD     1      16.340   7.160   8.050  1.00  0.00            
ATOM     15  H4  BCD     1      14.680   7.530   9.630  1.00  0.00            
ATOM     16  H5  BCD     1      13.620   6.070   8.370  1.00  0.00            
ATOM     17  H6  BCD     1      14.320   4.770  10.730  1.00  0.00            
ATOM     18  H7  BCD     1      14.470   7.440  12.300  1.00  0.00            
ATOM     19  H8  BCD     1      13.070   5.770  13.210  1.00  0.00            
ATOM     20  H9  BCD     1      14.330   4.510  13.210  1.00  0.00            
ATOM     21  H10 BCD     1      14.010   6.900  14.620  1.00  0.00            
ATOM     22  C7  BCD     1      18.450  11.880  12.390  1.00  0.00            
ATOM     23  O6  BCD     1      17.250  12.630  12.130  1.00  0.00            
ATOM     24  C8  BCD     1      18.930  11.290  11.040  1.00  0.00            
ATOM     25  O7  BCD     1      19.050  12.300  10.010  1.00  0.00            
ATOM     26  C9  BCD     1      18.060  10.080  10.540  1.00  0.00            
ATOM     27  O8  BCD     1      18.690   9.410   9.430  1.00  0.00            
ATOM     28  C10 BCD     1      17.730   9.120  11.690  1.00  0.00            
ATOM     29  C11 BCD     1      17.320   9.850  12.940  1.00  0.00            
ATOM     30  O9  BCD     1      18.320  10.850  13.300  1.00  0.00            
ATOM     31  C12 BCD     1      17.090   8.970  14.100  1.00  0.00            
ATOM     32  O10 BCD     1      16.920   9.710  15.330  1.00  0.00            
ATOM     33  H11 BCD     1      19.200  12.550  12.830  1.00  0.00            
ATOM     34  H12 BCD     1      19.940  10.900  11.260  1.00  0.00            
ATOM     35  H13 BCD     1      19.960  12.360   9.720  1.00  0.00            
ATOM     36  H14 BCD     1      17.100  10.470  10.180  1.00  0.00            
ATOM     37  H15 BCD     1      18.130   8.640   9.250  1.00  0.00            
ATOM     38  H16 BCD     1      18.630   8.550  11.950  1.00  0.00            
ATOM     39  H17 BCD     1      16.340  10.250  12.660  1.00  0.00            
ATOM     40  H18 BCD     1      16.210   8.330  13.930  1.00  0.00            
ATOM     41  H19 BCD     1      17.920   8.260  14.140  1.00  0.00            
ATOM     42  H20 BCD     1      17.700  10.260  15.420  1.00  0.00            
ATOM     43  C13 BCD     1      15.570  16.290  12.820  1.00  0.00            
ATOM     44  O11 BCD     1      14.310  15.780  12.270  1.00  0.00            
ATOM     45  C14 BCD     1      16.630  16.370  11.750  1.00  0.00            
ATOM     46  O12 BCD     1      16.290  17.180  10.650  1.00  0.00            
ATOM     47  C15 BCD     1      17.120  14.930  11.330  1.00  0.00            
ATOM     48  O13 BCD     1      18.280  15.000  10.440  1.00  0.00            
ATOM     49  C16 BCD     1      17.300  14.000  12.570  1.00  0.00            
ATOM     50  C17 BCD     1      16.170  14.120  13.600  1.00  0.00            
ATOM     51  O14 BCD     1      15.980  15.520  13.880  1.00  0.00            
ATOM     52  C18 BCD     1      16.410  13.360  14.880  1.00  0.00            
ATOM     53  O15 BCD     1      17.610  13.690  15.560  1.00  0.00            
ATOM     54  H21 BCD     1      15.490  17.300  13.240  1.00  0.00            
ATOM     55  H22 BCD     1      17.530  16.790  12.220  1.00  0.00            
ATOM     56  H23 BCD     1      15.900  18.000  10.980  1.00  0.00            
ATOM     57  H24 BCD     1      16.280  14.540  10.760  1.00  0.00            
ATOM     58  H25 BCD     1      18.480  14.100  10.200  1.00  0.00            
ATOM     59  H26 BCD     1      18.230  14.320  13.050  1.00  0.00            
ATOM     60  H27 BCD     1      15.280  13.740  13.080  1.00  0.00            
ATOM     61  H28 BCD     1      15.610  13.510  15.610  1.00  0.00            
ATOM     62  H29 BCD     1      16.510  12.290  14.620  1.00  0.00            
ATOM     63  H30 BCD     1      17.600  13.150  16.350  1.00  0.00            
ATOM     64  C19 BCD     1      10.380  17.080  11.830  1.00  0.00            
ATOM     65  O16 BCD     1      10.080  15.700  11.470  1.00  0.00            
ATOM     66  C20 BCD     1      11.320  17.610  10.710  1.00  0.00            
ATOM     67  O17 BCD     1      10.660  17.570   9.410  1.00  0.00            
ATOM     68  C21 BCD     1      12.650  16.690  10.830  1.00  0.00            
ATOM     69  O18 BCD     1      13.540  17.190   9.920  1.00  0.00            
ATOM     70  C22 BCD     1      13.250  16.710  12.250  1.00  0.00            
ATOM     71  C23 BCD     1      12.210  16.330  13.300  1.00  0.00            
ATOM     72  O19 BCD     1      10.950  17.030  13.120  1.00  0.00            
ATOM     73  C24 BCD     1      12.610  16.440  14.740  1.00  0.00            
ATOM     74  O20 BCD     1      12.770  17.810  15.140  1.00  0.00            
ATOM     75  H31 BCD     1       9.410  17.560  11.990  1.00  0.00            
ATOM     76  H32 BCD     1      11.580  18.630  11.010  1.00  0.00            
ATOM     77  H33 BCD     1      10.080  16.820   9.250  1.00  0.00            
ATOM     78  H34 BCD     1      12.410  15.650  10.580  1.00  0.00            
ATOM     79  H35 BCD     1      14.300  16.600   9.940  1.00  0.00            
ATOM     80  H36 BCD     1      13.620  17.720  12.480  1.00  0.00            
ATOM     81  H37 BCD     1      11.990  15.260  13.190  1.00  0.00            
ATOM     82  H38 BCD     1      11.890  15.870  15.340  1.00  0.00            
ATOM     83  H39 BCD     1      13.570  15.990  15.010  1.00  0.00            
ATOM     84  H40 BCD     1      11.890  18.180  14.980  1.00  0.00            
ATOM     85  C25 BCD     1       6.760  13.340  10.850  1.00  0.00            
ATOM     86  O21 BCD     1       7.640  12.240  10.970  1.00  0.00            
ATOM     87  C26 BCD     1       7.140  14.200   9.690  1.00  0.00            
ATOM     88  O22 BCD     1       6.850  13.490   8.430  1.00  0.00            
ATOM     89  C27 BCD     1       8.550  14.740   9.910  1.00  0.00            
ATOM     90  O23 BCD     1       9.010  15.610   8.840  1.00  0.00            
ATOM     91  C28 BCD     1       8.630  15.560  11.230  1.00  0.00            
ATOM     92  C29 BCD     1       8.050  14.720  12.350  1.00  0.00            
ATOM     93  O24 BCD     1       6.780  14.180  12.030  1.00  0.00            
ATOM     94  C30 BCD     1       7.840  15.410  13.680  1.00  0.00            
ATOM     95  O25 BCD     1       6.830  16.390  13.670  1.00  0.00            
ATOM     96  H41 BCD     1       5.750  12.950  10.770  1.00  0.00            
ATOM     97  H42 BCD     1       6.550  15.120   9.760  1.00  0.00            
ATOM     98  H43 BCD     1       7.280  13.960   7.710  1.00  0.00            
ATOM     99  H44 BCD     1       9.130  13.810   9.960  1.00  0.00            
ATOM    100  H45 BCD     1       8.990  15.240   7.960  1.00  0.00            
ATOM    101  H46 BCD     1       8.100  16.500  11.030  1.00  0.00            
ATOM    102  H47 BCD     1       8.750  13.900  12.510  1.00  0.00            
ATOM    103  H48 BCD     1       7.580  14.620  14.390  1.00  0.00            
ATOM    104  H49 BCD     1       8.760  15.870  14.070  1.00  0.00            
ATOM    105  H50 BCD     1       6.970  16.830  14.510  1.00  0.00            
ATOM    106  C31 BCD     1       7.210   8.170  11.100  1.00  0.00            
ATOM    107  O26 BCD     1       8.580   8.040  10.720  1.00  0.00            
ATOM    108  C32 BCD     1       6.640   8.890   9.900  1.00  0.00            
ATOM    109  O27 BCD     1       6.890   8.210   8.630  1.00  0.00            
ATOM    110  C33 BCD     1       7.040  10.370   9.820  1.00  0.00            
ATOM    111  C34 BCD     1       6.960  11.070  11.220  1.00  0.00            
ATOM    112  C35 BCD     1       7.650  10.250  12.320  1.00  0.00            
ATOM    113  O28 BCD     1       7.040   8.920  12.290  1.00  0.00            
ATOM    114  C36 BCD     1       7.630  10.930  13.690  1.00  0.00            
ATOM    115  O29 BCD     1       6.310  11.300  14.050  1.00  0.00            
ATOM    116  O30 BCD     1       6.180  10.960   8.800  1.00  0.00            
ATOM    117  H51 BCD     1       6.650   7.240  11.200  1.00  0.00            
ATOM    118  H52 BCD     1       5.560   8.760  10.050  1.00  0.00            
ATOM    119  H53 BCD     1       6.000   7.960   8.360  1.00  0.00            
ATOM    120  H54 BCD     1       8.080  10.380   9.490  1.00  0.00            
ATOM    121  H55 BCD     1       6.580  11.810   8.590  1.00  0.00            
ATOM    122  H56 BCD     1       5.910  11.160  11.530  1.00  0.00            
ATOM    123  H57 BCD     1       8.690  10.060  12.050  1.00  0.00            
ATOM    124  H58 BCD     1       8.000  10.130  14.350  1.00  0.00            
ATOM    125  H59 BCD     1       8.200  11.860  13.670  1.00  0.00            
ATOM    126  H60 BCD     1       5.790  10.530  13.780  1.00  0.00            
ATOM    127  C37 BCD     1      11.810   5.380  10.610  1.00  0.00            
ATOM    128  O31 BCD     1      12.870   6.400  10.700  1.00  0.00            
ATOM    129  C38 BCD     1      10.980   5.460   9.340  1.00  0.00            
ATOM    130  O32 BCD     1      11.920   5.410   8.240  1.00  0.00            
ATOM    131  C39 BCD     1      10.040   6.690   9.390  1.00  0.00            
ATOM    132  O33 BCD     1       9.070   6.580   8.330  1.00  0.00            
ATOM    133  C40 BCD     1       9.230   6.760  10.660  1.00  0.00            
ATOM    134  C41 BCD     1      10.160   6.640  11.910  1.00  0.00            
ATOM    135  O34 BCD     1      10.940   5.470  11.780  1.00  0.00            
ATOM    136  C42 BCD     1       9.420   6.660  13.270  1.00  0.00            
ATOM    137  O35 BCD     1       8.330   5.660  13.350  1.00  0.00            
ATOM    138  H61 BCD     1      12.360   4.440  10.720  1.00  0.00            
ATOM    139  H62 BCD     1      10.400   4.530   9.260  1.00  0.00            
ATOM    140  H63 BCD     1      11.440   5.440   7.410  1.00  0.00            
ATOM    141  H64 BCD     1      10.640   7.600   9.270  1.00  0.00            
ATOM    142  H65 BCD     1       8.570   7.380   8.510  1.00  0.00            
ATOM    143  H66 BCD     1       8.520   5.920  10.680  1.00  0.00            
ATOM    144  H67 BCD     1      10.820   7.520  11.910  1.00  0.00            
ATOM    145  H68 BCD     1      10.110   6.590  14.120  1.00  0.00            
ATOM    146  H69 BCD     1       8.950   7.640  13.440  1.00  0.00            
ATOM    147  H70 BCD     1       8.050   5.720  14.270  1.00  0.00            
ATOM    148  O1  GP6     2      15.500  12.460   7.060  1.00  0.00            
ATOM    149  C1  GP6     2      14.730  13.030   7.820  1.00  0.00            
ATOM    150  O2  GP6     2      14.790  14.270   7.950  1.00  0.00            
ATOM    151  C2  GP6     2      13.740  12.190   8.810  1.00  0.00            
ATOM    152  C3  GP6     2      12.250  12.600   8.660  1.00  0.00            
ATOM    153  C4  GP6     2      11.360  11.850   9.600  1.00  0.00            
ATOM    154  C5  GP6     2      11.830  12.030  11.090  1.00  0.00            
ATOM    155  C6  GP6     2      13.270  11.590  11.220  1.00  0.00            
ATOM    156  C7  GP6     2      14.160  12.430  10.310  1.00  0.00            
ATOM    157  C8  GP6     2      13.310  10.080  10.830  1.00  0.00            
ATOM    158  C9  GP6     2      12.880   9.870   9.350  1.00  0.00            
ATOM    159  C10 GP6     2      13.740  10.670   8.480  1.00  0.00            
ATOM    160  C11 GP6     2      11.410  10.350   9.210  1.00  0.00            
ATOM    161  H1  GP6     2      11.820  12.480   7.660  1.00  0.00            
ATOM    162  H2  GP6     2      12.120  13.650   8.950  1.00  0.00            
ATOM    163  H3  GP6     2      10.360  12.250   9.420  1.00  0.00            
ATOM    164  H4  GP6     2      11.270  11.450  11.830  1.00  0.00            
ATOM    165  H5  GP6     2      11.750  13.070  11.440  1.00  0.00            
ATOM    166  H6  GP6     2      13.530  11.740  12.270  1.00  0.00            
ATOM    167  H7  GP6     2      14.020  13.460  10.670  1.00  0.00            
ATOM    168  H8  GP6     2      15.210  12.170  10.450  1.00  0.00            
ATOM    169  H9  GP6     2      12.730   9.400  11.470  1.00  0.00            
ATOM    170  H10 GP6     2      14.360   9.760  10.850  1.00  0.00            
ATOM    171  H11 GP6     2      12.820   8.830   9.000  1.00  0.00            
ATOM    172  H12 GP6     2      14.710  10.150   8.530  1.00  0.00            
ATOM    173  H13 GP6     2      13.330  10.630   7.470  1.00  0.00            
ATOM    174  H14 GP6     2      11.070  10.060   8.210  1.00  0.00            
ATOM    175  H15 GP6     2      10.780   9.770   9.900  1.00  0.00            
TER
ENDMDL
MODEL        1
ATOM      1  C1  BCD     1      14.810  11.520   5.390  1.00  0.00            
ATOM      2  O1  BCD     1      13.670  10.690   5.670  1.00  0.00            
ATOM      3  C2  BCD     1      15.840  11.330   6.490  1.00  0.00            
ATOM      4  O2  BCD     1      16.220   9.930   6.660  1.00  0.00            
ATOM      5  C3  BCD     1      15.370  11.920   7.840  1.00  0.00            
ATOM      6  O3  BCD     1      16.430  11.790   8.730  1.00  0.00            
ATOM      7  C4  BCD     1      14.830  13.350   7.660  1.00  0.00            
ATOM      8  C5  BCD     1      13.800  13.450   6.570  1.00  0.00            
ATOM      9  O4  BCD     1      14.350  12.910   5.360  1.00  0.00            
ATOM     10  C6  BCD     1      13.300  14.880   6.360  1.00  0.00            
ATOM     11  O5  BCD     1      12.790  15.040   5.030  1.00  0.00            
ATOM     12  H1  BCD     1      15.290  11.290   4.430  1.00  0.00            
ATOM     13  H2  BCD     1      16.710  11.940   6.200  1.00  0.00            
ATOM     14  H3  BCD     1      16.680   9.920   7.500  1.00  0.00            
ATOM     15  H4  BCD     1      14.500  11.370   8.230  1.00  0.00            
ATOM     16  H5  BCD     1      16.140  12.070   9.600  1.00  0.00            
ATOM     17  H6  BCD     1      15.690  13.980   7.430  1.00  0.00            
ATOM     18  H7  BCD     1      12.930  12.880   6.910  1.00  0.00            
ATOM     19  H8  BCD     1      12.540  15.010   7.140  1.00  0.00            
ATOM     20  H9  BCD     1      14.170  15.540   6.520  1.00  0.00            
ATOM     21  H10 BCD     1      13.350  14.390   4.590  1.00  0.00            
ATOM     22  C7  BCD     1      11.290   7.960   3.760  1.00  0.00            
ATOM     23  O6  BCD     1      10.370   8.040   4.780  1.00  0.00            
ATOM     24  C8  BCD     1      12.620   7.360   4.240  1.00  0.00            
ATOM     25  O7  BCD     1      12.460   6.050   4.850  1.00  0.00            
ATOM     26  C9  BCD     1      13.210   8.380   5.250  1.00  0.00            
ATOM     27  O8  BCD     1      14.520   7.940   5.630  1.00  0.00            
ATOM     28  C10 BCD     1      13.280   9.800   4.620  1.00  0.00            
ATOM     29  C11 BCD     1      11.940  10.210   4.150  1.00  0.00            
ATOM     30  O9  BCD     1      11.500   9.250   3.190  1.00  0.00            
ATOM     31  C12 BCD     1      11.940  11.540   3.380  1.00  0.00            
ATOM     32  O10 BCD     1      12.820  11.550   2.210  1.00  0.00            
ATOM     33  H11 BCD     1      10.920   7.200   3.050  1.00  0.00            
ATOM     34  H12 BCD     1      13.370   7.350   3.440  1.00  0.00            
ATOM     35  H13 BCD     1      12.680   6.100   5.790  1.00  0.00            
ATOM     36  H14 BCD     1      12.630   8.530   6.170  1.00  0.00            
ATOM     37  H15 BCD     1      14.950   8.630   6.140  1.00  0.00            
ATOM     38  H16 BCD     1      14.000   9.770   3.790  1.00  0.00            
ATOM     39  H17 BCD     1      11.230  10.170   4.980  1.00  0.00            
ATOM     40  H18 BCD     1      10.940  11.690   2.950  1.00  0.00            
ATOM     41  H19 BCD     1      12.060  12.370   4.090  1.00  0.00            
ATOM     42  H20 BCD     1      12.870  10.610   2.000  1.00  0.00            
ATOM     43  C13 BCD     1       6.780   6.720   6.050  1.00  0.00            
ATOM     44  O11 BCD     1       7.060   7.330   7.320  1.00  0.00            
ATOM     45  C14 BCD     1       7.740   5.530   5.780  1.00  0.00            
ATOM     46  O12 BCD     1       7.740   4.490   6.760  1.00  0.00            
ATOM     47  C15 BCD     1       9.160   6.140   5.670  1.00  0.00            
ATOM     48  O13 BCD     1      10.100   5.160   5.230  1.00  0.00            
ATOM     49  C16 BCD     1       9.140   7.300   4.650  1.00  0.00            
ATOM     50  C17 BCD     1       7.980   8.310   4.760  1.00  0.00            
ATOM     51  O14 BCD     1       6.760   7.650   4.940  1.00  0.00            
ATOM     52  C18 BCD     1       7.870   9.250   3.570  1.00  0.00            
ATOM     53  O15 BCD     1       7.070  10.370   3.860  1.00  0.00            
ATOM     54  H21 BCD     1       5.760   6.320   6.070  1.00  0.00            
ATOM     55  H22 BCD     1       7.360   5.170   4.810  1.00  0.00            
ATOM     56  H23 BCD     1       8.660   4.450   7.050  1.00  0.00            
ATOM     57  H24 BCD     1       9.570   6.590   6.590  1.00  0.00            
ATOM     58  H25 BCD     1      11.010   5.460   5.320  1.00  0.00            
ATOM     59  H26 BCD     1       9.050   6.930   3.610  1.00  0.00            
ATOM     60  H27 BCD     1       8.090   9.010   5.590  1.00  0.00            
ATOM     61  H28 BCD     1       8.860   9.630   3.270  1.00  0.00            
ATOM     62  H29 BCD     1       7.440   8.770   2.680  1.00  0.00            
ATOM     63  H30 BCD     1       6.130  10.170   3.910  1.00  0.00            
ATOM     64  C19 BCD     1       5.110   8.030  10.900  1.00  0.00            
ATOM     65  O16 BCD     1       6.160   8.920  11.250  1.00  0.00            
ATOM     66  C20 BCD     1       5.710   6.700  10.650  1.00  0.00            
ATOM     67  O17 BCD     1       6.240   6.180  11.800  1.00  0.00            
ATOM     68  C21 BCD     1       6.680   6.690   9.530  1.00  0.00            
ATOM     69  O18 BCD     1       7.030   5.270   9.240  1.00  0.00            
ATOM     70  C22 BCD     1       6.030   7.280   8.330  1.00  0.00            
ATOM     71  C23 BCD     1       5.410   8.650   8.590  1.00  0.00            
ATOM     72  O19 BCD     1       4.550   8.600   9.720  1.00  0.00            
ATOM     73  C24 BCD     1       4.650   9.160   7.380  1.00  0.00            
ATOM     74  O20 BCD     1       4.280  10.490   7.500  1.00  0.00            
ATOM     75  H31 BCD     1       4.350   7.970  11.690  1.00  0.00            
ATOM     76  H32 BCD     1       4.990   5.920  10.370  1.00  0.00            
ATOM     77  H33 BCD     1       6.750   5.410  11.510  1.00  0.00            
ATOM     78  H34 BCD     1       7.610   7.150   9.880  1.00  0.00            
ATOM     79  H35 BCD     1       7.630   5.260   8.480  1.00  0.00            
ATOM     80  H36 BCD     1       5.170   6.640   8.090  1.00  0.00            
ATOM     81  H37 BCD     1       6.250   9.330   8.770  1.00  0.00            
ATOM     82  H38 BCD     1       5.290   9.050   6.490  1.00  0.00            
ATOM     83  H39 BCD     1       3.780   8.520   7.210  1.00  0.00            
ATOM     84  H40 BCD     1       3.850  10.760   6.680  1.00  0.00            
ATOM     85  C25 BCD     1       6.870  11.700  14.140  1.00  0.00            
ATOM     86  O21 BCD     1       7.980  12.300  13.420  1.00  0.00            
ATOM     87  C26 BCD     1       7.060  10.220  14.540  1.00  0.00            
ATOM     88  O22 BCD     1       8.290   9.980  15.170  1.00  0.00            
ATOM     89  C27 BCD     1       7.030   9.300  13.310  1.00  0.00            
ATOM     90  O23 BCD     1       7.070   7.940  13.730  1.00  0.00            
ATOM     91  C28 BCD     1       5.860   9.580  12.470  1.00  0.00            
ATOM     92  C29 BCD     1       5.730  11.130  12.160  1.00  0.00            
ATOM     93  O24 BCD     1       5.650  11.760  13.470  1.00  0.00            
ATOM     94  C30 BCD     1       4.540  11.480  11.270  1.00  0.00            
ATOM     95  O25 BCD     1       4.550  12.870  11.100  1.00  0.00            
ATOM     96  H41 BCD     1       6.900  12.220  15.100  1.00  0.00            
ATOM     97  H42 BCD     1       6.240  10.010  15.230  1.00  0.00            
ATOM     98  H43 BCD     1       8.500   9.080  14.890  1.00  0.00            
ATOM     99  H44 BCD     1       7.880   9.500  12.640  1.00  0.00            
ATOM    100  H45 BCD     1       7.080   7.470  12.890  1.00  0.00            
ATOM    101  H46 BCD     1       4.880   9.300  12.860  1.00  0.00            
ATOM    102  H47 BCD     1       6.630  11.380  11.590  1.00  0.00            
ATOM    103  H48 BCD     1       4.710  11.050  10.280  1.00  0.00            
ATOM    104  H49 BCD     1       3.610  11.130  11.740  1.00  0.00            
ATOM    105  H50 BCD     1       5.430  13.180  10.890  1.00  0.00            
ATOM    106  C31 BCD     1      11.190  14.870  13.630  1.00  0.00            
ATOM    107  O26 BCD     1      11.560  14.510  12.330  1.00  0.00            
ATOM    108  C32 BCD     1      11.170  13.760  14.660  1.00  0.00            
ATOM    109  O27 BCD     1      12.510  13.250  14.800  1.00  0.00            
ATOM    110  C33 BCD     1      10.180  12.700  14.340  1.00  0.00            
ATOM    111  C34 BCD     1       8.750  13.290  14.130  1.00  0.00            
ATOM    112  C35 BCD     1       8.900  14.510  13.200  1.00  0.00            
ATOM    113  O28 BCD     1       9.820  15.380  13.740  1.00  0.00            
ATOM    114  C36 BCD     1       7.600  15.180  12.810  1.00  0.00            
ATOM    115  O29 BCD     1       6.910  15.740  13.900  1.00  0.00            
ATOM    116  O30 BCD     1      10.230  11.690  15.450  1.00  0.00            
ATOM    117  H51 BCD     1      11.790  15.700  14.020  1.00  0.00            
ATOM    118  H52 BCD     1      10.910  14.270  15.600  1.00  0.00            
ATOM    119  H53 BCD     1      12.460  12.430  15.290  1.00  0.00            
ATOM    120  H54 BCD     1      10.490  12.280  13.370  1.00  0.00            
ATOM    121  H55 BCD     1       9.420  11.160  15.460  1.00  0.00            
ATOM    122  H56 BCD     1       8.230  13.640  15.030  1.00  0.00            
ATOM    123  H57 BCD     1       9.130  14.110  12.210  1.00  0.00            
ATOM    124  H58 BCD     1       7.820  15.920  12.030  1.00  0.00            
ATOM    125  H59 BCD     1       6.930  14.460  12.320  1.00  0.00            
ATOM    126  H60 BCD     1       5.990  15.740  13.630  1.00  0.00            
ATOM    127  C37 BCD     1      14.450  15.010   9.430  1.00  0.00            
ATOM    128  O31 BCD     1      14.260  13.690   8.900  1.00  0.00            
ATOM    129  C38 BCD     1      14.900  15.140  10.930  1.00  0.00            
ATOM    130  O32 BCD     1      16.180  14.480  11.100  1.00  0.00            
ATOM    131  C39 BCD     1      13.810  14.590  11.850  1.00  0.00            
ATOM    132  O33 BCD     1      14.210  14.640  13.190  1.00  0.00            
ATOM    133  C40 BCD     1      12.560  15.280  11.660  1.00  0.00            
ATOM    134  C41 BCD     1      12.220  15.240  10.180  1.00  0.00            
ATOM    135  O34 BCD     1      13.270  15.730   9.340  1.00  0.00            
ATOM    136  C42 BCD     1      10.920  16.090   9.910  1.00  0.00            
ATOM    137  O35 BCD     1      11.010  17.330  10.460  1.00  0.00            
ATOM    138  H61 BCD     1      15.160  15.570   8.810  1.00  0.00            
ATOM    139  H62 BCD     1      15.070  16.210  11.090  1.00  0.00            
ATOM    140  H63 BCD     1      15.900  13.600  11.350  1.00  0.00            
ATOM    141  H64 BCD     1      13.630  13.540  11.600  1.00  0.00            
ATOM    142  H65 BCD     1      13.530  14.290  13.770  1.00  0.00            
ATOM    143  H66 BCD     1      12.560  16.310  12.050  1.00  0.00            
ATOM    144  H67 BCD     1      11.970  14.210   9.890  1.00  0.00            
ATOM    145  H68 BCD     1      10.850  16.200   8.820  1.00  0.00            
ATOM    146  H69 BCD     1      10.020  15.600  10.320  1.00  0.00            
ATOM    147  H70 BCD     1      10.160  17.780  10.440  1.00  0.00            
ATOM    148  O1  GP6     2      13.180   7.970  12.270  1.00  0.00            
ATOM    149  C1  GP6     2      12.090   7.820  11.700  1.00  0.00            
ATOM    150  O2  GP6     2      11.500   6.770  11.930  1.00  0.00            
ATOM    151  C2  GP6     2      11.350   8.890  10.650  1.00  0.00            
ATOM    152  C3  GP6     2      11.030  10.150  11.400  1.00  0.00            
ATOM    153  C4  GP6     2      10.390  11.270  10.500  1.00  0.00            
ATOM    154  C5  GP6     2       9.140  10.790   9.850  1.00  0.00            
ATOM    155  C6  GP6     2       9.450   9.480   9.130  1.00  0.00            
ATOM    156  C7  GP6     2       9.990   8.390  10.070  1.00  0.00            
ATOM    157  C8  GP6     2      10.440   9.740   8.040  1.00  0.00            
ATOM    158  C9  GP6     2      11.730  10.340   8.600  1.00  0.00            
ATOM    159  C10 GP6     2      12.350   9.270   9.530  1.00  0.00            
ATOM    160  C11 GP6     2      11.450  11.620   9.440  1.00  0.00            
ATOM    161  H1  GP6     2      11.900  10.470  11.980  1.00  0.00            
ATOM    162  H2  GP6     2      10.330   9.890  12.210  1.00  0.00            
ATOM    163  H3  GP6     2      10.170  12.110  11.170  1.00  0.00            
ATOM    164  H4  GP6     2       8.860  11.590   9.150  1.00  0.00            
ATOM    165  H5  GP6     2       8.310  10.600  10.540  1.00  0.00            
ATOM    166  H6  GP6     2       8.530   9.280   8.560  1.00  0.00            
ATOM    167  H7  GP6     2       9.330   8.180  10.920  1.00  0.00            
ATOM    168  H8  GP6     2      10.280   7.450   9.600  1.00  0.00            
ATOM    169  H9  GP6     2      10.000  10.280   7.200  1.00  0.00            
ATOM    170  H10 GP6     2      10.750   8.780   7.600  1.00  0.00            
ATOM    171  H11 GP6     2      12.380  10.440   7.720  1.00  0.00            
ATOM    172  H12 GP6     2      12.680   8.350   9.020  1.00  0.00            
ATOM    173  H13 GP6     2      13.290   9.680   9.910  1.00  0.00            
ATOM    174  H14 GP6     2      12.400  12.020   9.820  1.00  0.00            
ATOM    175  H15 GP6     2      10.990  12.370   8.780  1.00  0.00            
TER
ENDMDL
MODEL        1
ATOM      1  C1  BCD     1       3.630  12.460  15.300  1.00  0.00            
ATOM      2  O1  BCD     1       4.550  12.100  16.340  1.00  0.00            
ATOM      3  C2  BCD     1       2.350  11.580  15.180  1.00  0.00            
ATOM      4  O2  BCD     1       1.690  11.590  16.450  1.00  0.00            
ATOM      5  C3  BCD     1       2.640  10.160  14.670  1.00  0.00            
ATOM      6  O3  BCD     1       1.380   9.400  14.480  1.00  0.00            
ATOM      7  C4  BCD     1       3.500  10.210  13.390  1.00  0.00            
ATOM      8  C5  BCD     1       4.710  11.140  13.510  1.00  0.00            
ATOM      9  O4  BCD     1       4.310  12.450  14.000  1.00  0.00            
ATOM     10  C6  BCD     1       5.350  11.270  12.110  1.00  0.00            
ATOM     11  O5  BCD     1       6.690  11.660  12.120  1.00  0.00            
ATOM     12  H1  BCD     1       3.350  13.510  15.450  1.00  0.00            
ATOM     13  H2  BCD     1       1.720  12.160  14.500  1.00  0.00            
ATOM     14  H3  BCD     1       0.910  11.060  16.280  1.00  0.00            
ATOM     15  H4  BCD     1       3.270   9.720  15.460  1.00  0.00            
ATOM     16  H5  BCD     1       1.500   8.530  14.090  1.00  0.00            
ATOM     17  H6  BCD     1       2.780  10.550  12.630  1.00  0.00            
ATOM     18  H7  BCD     1       5.460  10.760  14.210  1.00  0.00            
ATOM     19  H8  BCD     1       5.320  10.300  11.600  1.00  0.00            
ATOM     20  H9  BCD     1       4.720  11.980  11.560  1.00  0.00            
ATOM     21  H10 BCD     1       6.910  11.610  11.190  1.00  0.00            
ATOM     22  C7  BCD     1       6.710  13.830  19.510  1.00  0.00            
ATOM     23  O6  BCD     1       7.240  12.700  20.120  1.00  0.00            
ATOM     24  C8  BCD     1       5.120  13.830  19.530  1.00  0.00            
ATOM     25  O7  BCD     1       4.690  13.470  20.800  1.00  0.00            
ATOM     26  C9  BCD     1       4.450  12.910  18.530  1.00  0.00            
ATOM     27  O8  BCD     1       3.000  13.150  18.400  1.00  0.00            
ATOM     28  C10 BCD     1       5.140  13.120  17.120  1.00  0.00            
ATOM     29  C11 BCD     1       6.630  13.090  17.120  1.00  0.00            
ATOM     30  O9  BCD     1       7.180  13.950  18.150  1.00  0.00            
ATOM     31  C12 BCD     1       7.270  13.460  15.760  1.00  0.00            
ATOM     32  O10 BCD     1       8.680  13.470  15.830  1.00  0.00            
ATOM     33  H11 BCD     1       7.020  14.740  20.030  1.00  0.00            
ATOM     34  H12 BCD     1       4.760  14.850  19.320  1.00  0.00            
ATOM     35  H13 BCD     1       3.810  13.080  20.720  1.00  0.00            
ATOM     36  H14 BCD     1       4.580  11.890  18.920  1.00  0.00            
ATOM     37  H15 BCD     1       2.590  12.420  17.920  1.00  0.00            
ATOM     38  H16 BCD     1       4.880  14.110  16.740  1.00  0.00            
ATOM     39  H17 BCD     1       6.950  12.060  17.310  1.00  0.00            
ATOM     40  H18 BCD     1       6.910  12.660  15.110  1.00  0.00            
ATOM     41  H19 BCD     1       6.740  14.380  15.460  1.00  0.00            
ATOM     42  H20 BCD     1       8.960  14.230  16.350  1.00  0.00            
ATOM     43  C13 BCD     1      10.900  11.310  21.120  1.00  0.00            
ATOM     44  O11 BCD     1      10.670  10.380  20.150  1.00  0.00            
ATOM     45  C14 BCD     1       9.830  11.150  22.200  1.00  0.00            
ATOM     46  O12 BCD     1       9.990   9.860  22.740  1.00  0.00            
ATOM     47  C15 BCD     1       8.470  11.420  21.640  1.00  0.00            
ATOM     48  O13 BCD     1       7.420  11.370  22.580  1.00  0.00            
ATOM     49  C16 BCD     1       8.400  12.750  20.890  1.00  0.00            
ATOM     50  C17 BCD     1       9.630  13.110  20.080  1.00  0.00            
ATOM     51  O14 BCD     1      10.840  12.610  20.600  1.00  0.00            
ATOM     52  C18 BCD     1       9.820  14.540  19.870  1.00  0.00            
ATOM     53  O15 BCD     1       9.940  15.170  21.140  1.00  0.00            
ATOM     54  H21 BCD     1      11.870  11.170  21.600  1.00  0.00            
ATOM     55  H22 BCD     1       9.970  11.870  23.030  1.00  0.00            
ATOM     56  H23 BCD     1      10.760   9.500  22.290  1.00  0.00            
ATOM     57  H24 BCD     1       8.310  10.560  20.980  1.00  0.00            
ATOM     58  H25 BCD     1       6.660  10.980  22.130  1.00  0.00            
ATOM     59  H26 BCD     1       8.260  13.450  21.730  1.00  0.00            
ATOM     60  H27 BCD     1       9.460  12.540  19.160  1.00  0.00            
ATOM     61  H28 BCD     1      10.700  14.730  19.230  1.00  0.00            
ATOM     62  H29 BCD     1       8.990  14.940  19.270  1.00  0.00            
ATOM     63  H30 BCD     1      10.400  16.010  21.080  1.00  0.00            
ATOM     64  C19 BCD     1      13.180   8.200  17.540  1.00  0.00            
ATOM     65  O16 BCD     1      12.350   7.160  16.920  1.00  0.00            
ATOM     66  C20 BCD     1      13.210   7.840  19.050  1.00  0.00            
ATOM     67  O17 BCD     1      13.420   6.440  19.230  1.00  0.00            
ATOM     68  C21 BCD     1      11.970   8.370  19.840  1.00  0.00            
ATOM     69  O18 BCD     1      12.280   8.330  21.230  1.00  0.00            
ATOM     70  C22 BCD     1      11.750   9.810  19.380  1.00  0.00            
ATOM     71  C23 BCD     1      11.570   9.890  17.850  1.00  0.00            
ATOM     72  O19 BCD     1      12.810   9.500  17.230  1.00  0.00            
ATOM     73  C24 BCD     1      11.040  11.220  17.270  1.00  0.00            
ATOM     74  O20 BCD     1      11.800  12.350  17.790  1.00  0.00            
ATOM     75  H31 BCD     1      14.190   8.010  17.160  1.00  0.00            
ATOM     76  H32 BCD     1      14.070   8.310  19.550  1.00  0.00            
ATOM     77  H33 BCD     1      13.430   6.130  20.140  1.00  0.00            
ATOM     78  H34 BCD     1      11.060   7.800  19.610  1.00  0.00            
ATOM     79  H35 BCD     1      12.480   7.470  21.610  1.00  0.00            
ATOM     80  H36 BCD     1      12.650  10.400  19.600  1.00  0.00            
ATOM     81  H37 BCD     1      10.780   9.140  17.740  1.00  0.00            
ATOM     82  H38 BCD     1      11.020  11.180  16.170  1.00  0.00            
ATOM     83  H39 BCD     1      10.030  11.310  17.670  1.00  0.00            
ATOM     84  H40 BCD     1      11.580  12.560  18.700  1.00  0.00            
ATOM     85  C25 BCD     1      11.900   5.330  13.170  1.00  0.00            
ATOM     86  O21 BCD     1      10.460   5.150  13.330  1.00  0.00            
ATOM     87  C26 BCD     1      12.700   4.560  14.160  1.00  0.00            
ATOM     88  O22 BCD     1      12.220   3.220  14.020  1.00  0.00            
ATOM     89  C27 BCD     1      12.520   5.120  15.590  1.00  0.00            
ATOM     90  O23 BCD     1      13.220   4.410  16.610  1.00  0.00            
ATOM     91  C28 BCD     1      12.700   6.670  15.590  1.00  0.00            
ATOM     92  C29 BCD     1      11.880   7.260  14.480  1.00  0.00            
ATOM     93  O24 BCD     1      12.290   6.700  13.230  1.00  0.00            
ATOM     94  C30 BCD     1      11.990   8.790  14.320  1.00  0.00            
ATOM     95  O25 BCD     1      13.270   9.170  14.050  1.00  0.00            
ATOM     96  H41 BCD     1      12.180   5.010  12.160  1.00  0.00            
ATOM     97  H42 BCD     1      13.770   4.510  13.920  1.00  0.00            
ATOM     98  H43 BCD     1      12.680   2.660  14.660  1.00  0.00            
ATOM     99  H44 BCD     1      11.460   5.200  15.870  1.00  0.00            
ATOM    100  H45 BCD     1      14.160   4.590  16.490  1.00  0.00            
ATOM    101  H46 BCD     1      13.770   6.770  15.370  1.00  0.00            
ATOM    102  H47 BCD     1      10.820   7.110  14.680  1.00  0.00            
ATOM    103  H48 BCD     1      11.400   8.830  13.390  1.00  0.00            
ATOM    104  H49 BCD     1      11.550   9.480  15.050  1.00  0.00            
ATOM    105  H50 BCD     1      13.550   8.540  13.380  1.00  0.00            
ATOM    106  C31 BCD     1       6.880   4.490  11.530  1.00  0.00            
ATOM    107  O26 BCD     1       6.310   5.570  12.340  1.00  0.00            
ATOM    108  C32 BCD     1       7.550   3.390  12.360  1.00  0.00            
ATOM    109  O27 BCD     1       6.600   2.610  13.120  1.00  0.00            
ATOM    110  C33 BCD     1       8.710   3.830  13.230  1.00  0.00            
ATOM    111  C34 BCD     1       9.680   4.580  12.340  1.00  0.00            
ATOM    112  C35 BCD     1       9.060   5.580  11.380  1.00  0.00            
ATOM    113  O28 BCD     1       7.890   5.090  10.740  1.00  0.00            
ATOM    114  C36 BCD     1      10.070   6.170  10.410  1.00  0.00            
ATOM    115  O29 BCD     1      10.570   5.140   9.540  1.00  0.00            
ATOM    116  O30 BCD     1       9.410   2.690  13.690  1.00  0.00            
ATOM    117  H51 BCD     1       6.180   3.990  10.850  1.00  0.00            
ATOM    118  H52 BCD     1       7.960   2.700  11.600  1.00  0.00            
ATOM    119  H53 BCD     1       6.290   3.080  13.900  1.00  0.00            
ATOM    120  H54 BCD     1       8.370   4.550  13.990  1.00  0.00            
ATOM    121  H55 BCD     1      10.280   2.910  14.020  1.00  0.00            
ATOM    122  H56 BCD     1      10.320   3.900  11.760  1.00  0.00            
ATOM    123  H57 BCD     1       8.790   6.430  12.020  1.00  0.00            
ATOM    124  H58 BCD     1       9.530   6.930   9.830  1.00  0.00            
ATOM    125  H59 BCD     1      10.950   6.570  10.920  1.00  0.00            
ATOM    126  H60 BCD     1      11.430   5.530   9.340  1.00  0.00            
ATOM    127  C37 BCD     1       3.310   8.230  11.940  1.00  0.00            
ATOM    128  O31 BCD     1       3.960   8.830  13.080  1.00  0.00            
ATOM    129  C38 BCD     1       2.760   6.870  12.260  1.00  0.00            
ATOM    130  O32 BCD     1       1.780   6.970  13.270  1.00  0.00            
ATOM    131  C39 BCD     1       3.970   6.050  12.750  1.00  0.00            
ATOM    132  O33 BCD     1       3.500   4.710  13.000  1.00  0.00            
ATOM    133  C40 BCD     1       5.080   6.080  11.720  1.00  0.00            
ATOM    134  C41 BCD     1       5.420   7.450  11.080  1.00  0.00            
ATOM    135  O34 BCD     1       4.180   8.160  10.840  1.00  0.00            
ATOM    136  C42 BCD     1       6.290   7.370   9.880  1.00  0.00            
ATOM    137  O35 BCD     1       5.700   6.620   8.860  1.00  0.00            
ATOM    138  H61 BCD     1       2.370   8.750  11.740  1.00  0.00            
ATOM    139  H62 BCD     1       2.370   6.370  11.370  1.00  0.00            
ATOM    140  H63 BCD     1       1.350   6.110  13.260  1.00  0.00            
ATOM    141  H64 BCD     1       4.370   6.390  13.710  1.00  0.00            
ATOM    142  H65 BCD     1       3.820   4.340  13.830  1.00  0.00            
ATOM    143  H66 BCD     1       4.780   5.420  10.900  1.00  0.00            
ATOM    144  H67 BCD     1       5.930   8.030  11.860  1.00  0.00            
ATOM    145  H68 BCD     1       6.250   8.370   9.420  1.00  0.00            
ATOM    146  H69 BCD     1       7.330   7.130  10.130  1.00  0.00            
ATOM    147  H70 BCD     1       4.790   6.910   8.800  1.00  0.00            
ATOM    148  O1  GP6     2       4.480   4.410  17.200  1.00  0.00            
ATOM    149  C1  GP6     2       4.490   5.640  17.340  1.00  0.00            
ATOM    150  O2  GP6     2       3.530   6.030  18.020  1.00  0.00            
ATOM    151  C2  GP6     2       5.760   6.560  17.010  1.00  0.00            
ATOM    152  C3  GP6     2       6.640   6.050  15.800  1.00  0.00            
ATOM    153  C4  GP6     2       7.850   7.020  15.570  1.00  0.00            
ATOM    154  C5  GP6     2       8.700   7.130  16.810  1.00  0.00            
ATOM    155  C6  GP6     2       7.920   7.620  17.990  1.00  0.00            
ATOM    156  C7  GP6     2       6.730   6.660  18.180  1.00  0.00            
ATOM    157  C8  GP6     2       7.270   8.970  17.730  1.00  0.00            
ATOM    158  C9  GP6     2       6.450   8.920  16.400  1.00  0.00            
ATOM    159  C10 GP6     2       5.230   7.970  16.640  1.00  0.00            
ATOM    160  C11 GP6     2       7.260   8.360  15.170  1.00  0.00            
ATOM    161  H1  GP6     2       6.100   6.060  14.850  1.00  0.00            
ATOM    162  H2  GP6     2       6.850   4.990  15.990  1.00  0.00            
ATOM    163  H3  GP6     2       8.400   6.710  14.670  1.00  0.00            
ATOM    164  H4  GP6     2       9.410   7.880  16.450  1.00  0.00            
ATOM    165  H5  GP6     2       9.320   6.270  17.090  1.00  0.00            
ATOM    166  H6  GP6     2       8.520   7.780  18.890  1.00  0.00            
ATOM    167  H7  GP6     2       7.060   5.690  18.580  1.00  0.00            
ATOM    168  H8  GP6     2       6.140   7.050  19.030  1.00  0.00            
ATOM    169  H9  GP6     2       8.070   9.720  17.780  1.00  0.00            
ATOM    170  H10 GP6     2       6.630   9.200  18.590  1.00  0.00            
ATOM    171  H11 GP6     2       6.180   9.960  16.180  1.00  0.00            
ATOM    172  H12 GP6     2       4.650   8.250  17.530  1.00  0.00            
ATOM    173  H13 GP6     2       4.560   8.020  15.770  1.00  0.00            
ATOM    174  H14 GP6     2       6.560   8.210  14.340  1.00  0.00            
ATOM    175  H15 GP6     2       7.940   9.120  14.790  1.00  0.00            
TER
ENDMDL
MODEL        1
ATOM      1  C1  BCD     1      19.640  17.050  11.210  1.00  0.00            
ATOM      2  O1  BCD     1      18.490  17.790  11.640  1.00  0.00            
ATOM      3  C2  BCD     1      19.350  16.390   9.880  1.00  0.00            
ATOM      4  O2  BCD     1      19.050  17.400   8.830  1.00  0.00            
ATOM      5  C3  BCD     1      18.250  15.390  10.010  1.00  0.00            
ATOM      6  O3  BCD     1      17.950  14.810   8.720  1.00  0.00            
ATOM      7  C4  BCD     1      18.490  14.380  11.120  1.00  0.00            
ATOM      8  C5  BCD     1      18.760  15.040  12.410  1.00  0.00            
ATOM      9  O4  BCD     1      19.850  15.960  12.190  1.00  0.00            
ATOM     10  C6  BCD     1      19.100  14.080  13.500  1.00  0.00            
ATOM     11  O5  BCD     1      19.550  14.780  14.620  1.00  0.00            
ATOM     12  H1  BCD     1      20.570  17.630  11.230  1.00  0.00            
ATOM     13  H2  BCD     1      20.270  15.820   9.700  1.00  0.00            
ATOM     14  H3  BCD     1      18.830  16.820   8.100  1.00  0.00            
ATOM     15  H4  BCD     1      17.340  15.930  10.310  1.00  0.00            
ATOM     16  H5  BCD     1      17.310  15.310   8.200  1.00  0.00            
ATOM     17  H6  BCD     1      19.300  13.690  10.840  1.00  0.00            
ATOM     18  H7  BCD     1      17.850  15.590  12.690  1.00  0.00            
ATOM     19  H8  BCD     1      18.230  13.500  13.830  1.00  0.00            
ATOM     20  H9  BCD     1      19.920  13.510  13.030  1.00  0.00            
ATOM     21  H10 BCD     1      20.080  15.540  14.360  1.00  0.00            
ATOM     22  C7  BCD     1      17.310  21.620  12.510  1.00  0.00            
ATOM     23  O6  BCD     1      15.990  21.320  11.920  1.00  0.00            
ATOM     24  C8  BCD     1      18.290  21.570  11.430  1.00  0.00            
ATOM     25  O7  BCD     1      17.940  22.440  10.390  1.00  0.00            
ATOM     26  C9  BCD     1      18.440  20.070  10.930  1.00  0.00            
ATOM     27  O8  BCD     1      19.430  19.960   9.880  1.00  0.00            
ATOM     28  C10 BCD     1      18.690  19.070  12.070  1.00  0.00            
ATOM     29  C11 BCD     1      17.680  19.350  13.200  1.00  0.00            
ATOM     30  O9  BCD     1      17.710  20.690  13.610  1.00  0.00            
ATOM     31  C12 BCD     1      17.980  18.450  14.390  1.00  0.00            
ATOM     32  O10 BCD     1      16.830  18.490  15.260  1.00  0.00            
ATOM     33  H11 BCD     1      17.240  22.630  12.920  1.00  0.00            
ATOM     34  H12 BCD     1      19.200  21.930  11.910  1.00  0.00            
ATOM     35  H13 BCD     1      18.630  22.490   9.720  1.00  0.00            
ATOM     36  H14 BCD     1      17.510  19.760  10.440  1.00  0.00            
ATOM     37  H15 BCD     1      19.200  19.130   9.460  1.00  0.00            
ATOM     38  H16 BCD     1      19.690  19.200  12.510  1.00  0.00            
ATOM     39  H17 BCD     1      16.720  19.160  12.720  1.00  0.00            
ATOM     40  H18 BCD     1      18.170  17.410  14.090  1.00  0.00            
ATOM     41  H19 BCD     1      18.860  18.730  14.980  1.00  0.00            
ATOM     42  H20 BCD     1      16.710  19.400  15.550  1.00  0.00            
ATOM     43  C13 BCD     1      12.230  22.940  11.980  1.00  0.00            
ATOM     44  O11 BCD     1      11.580  21.740  11.570  1.00  0.00            
ATOM     45  C14 BCD     1      13.190  23.530  10.990  1.00  0.00            
ATOM     46  O12 BCD     1      12.580  23.590   9.670  1.00  0.00            
ATOM     47  C15 BCD     1      14.380  22.610  10.830  1.00  0.00            
ATOM     48  O13 BCD     1      15.400  23.270   9.990  1.00  0.00            
ATOM     49  C16 BCD     1      14.990  22.300  12.240  1.00  0.00            
ATOM     50  C17 BCD     1      13.900  21.740  13.200  1.00  0.00            
ATOM     51  O14 BCD     1      12.880  22.750  13.280  1.00  0.00            
ATOM     52  C18 BCD     1      14.480  21.470  14.610  1.00  0.00            
ATOM     53  O15 BCD     1      15.170  22.510  15.150  1.00  0.00            
ATOM     54  H21 BCD     1      11.430  23.660  12.170  1.00  0.00            
ATOM     55  H22 BCD     1      13.510  24.520  11.350  1.00  0.00            
ATOM     56  H23 BCD     1      13.280  23.840   9.070  1.00  0.00            
ATOM     57  H24 BCD     1      13.950  21.690  10.420  1.00  0.00            
ATOM     58  H25 BCD     1      16.210  22.750  10.070  1.00  0.00            
ATOM     59  H26 BCD     1      15.390  23.230  12.650  1.00  0.00            
ATOM     60  H27 BCD     1      13.580  20.800  12.740  1.00  0.00            
ATOM     61  H28 BCD     1      13.700  21.130  15.300  1.00  0.00            
ATOM     62  H29 BCD     1      15.080  20.580  14.400  1.00  0.00            
ATOM     63  H30 BCD     1      15.670  22.170  15.900  1.00  0.00            
ATOM     64  C19 BCD     1       7.920  19.970  10.980  1.00  0.00            
ATOM     65  O16 BCD     1       8.630  18.760  10.550  1.00  0.00            
ATOM     66  C20 BCD     1       8.330  21.070   9.990  1.00  0.00            
ATOM     67  O17 BCD     1       7.980  20.680   8.690  1.00  0.00            
ATOM     68  C21 BCD     1       9.820  21.430  10.070  1.00  0.00            
ATOM     69  O18 BCD     1      10.080  22.680   9.400  1.00  0.00            
ATOM     70  C22 BCD     1      10.160  21.630  11.570  1.00  0.00            
ATOM     71  C23 BCD     1       9.780  20.440  12.480  1.00  0.00            
ATOM     72  O19 BCD     1       8.370  20.250  12.330  1.00  0.00            
ATOM     73  C24 BCD     1      10.090  20.710  13.990  1.00  0.00            
ATOM     74  O20 BCD     1       9.640  22.010  14.400  1.00  0.00            
ATOM     75  H31 BCD     1       6.840  19.790  10.930  1.00  0.00            
ATOM     76  H32 BCD     1       7.710  21.950  10.190  1.00  0.00            
ATOM     77  H33 BCD     1       7.920  21.520   8.220  1.00  0.00            
ATOM     78  H34 BCD     1      10.330  20.570   9.610  1.00  0.00            
ATOM     79  H35 BCD     1      10.960  23.020   9.590  1.00  0.00            
ATOM     80  H36 BCD     1       9.590  22.490  11.960  1.00  0.00            
ATOM     81  H37 BCD     1      10.360  19.550  12.200  1.00  0.00            
ATOM     82  H38 BCD     1       9.670  19.960  14.670  1.00  0.00            
ATOM     83  H39 BCD     1      11.180  20.760  14.130  1.00  0.00            
ATOM     84  H40 BCD     1      10.440  22.540  14.520  1.00  0.00            
ATOM     85  C25 BCD     1       8.000  14.740   9.650  1.00  0.00            
ATOM     86  O21 BCD     1       9.410  14.600   9.650  1.00  0.00            
ATOM     87  C26 BCD     1       7.520  15.760   8.610  1.00  0.00            
ATOM     88  O22 BCD     1       7.930  15.130   7.390  1.00  0.00            
ATOM     89  C27 BCD     1       8.120  17.170   8.900  1.00  0.00            
ATOM     90  O23 BCD     1       7.540  18.160   8.000  1.00  0.00            
ATOM     91  C28 BCD     1       7.810  17.600  10.310  1.00  0.00            
ATOM     92  C29 BCD     1       8.180  16.490  11.360  1.00  0.00            
ATOM     93  O24 BCD     1       7.600  15.220  10.920  1.00  0.00            
ATOM     94  C30 BCD     1       7.640  16.760  12.720  1.00  0.00            
ATOM     95  O25 BCD     1       6.240  16.950  12.610  1.00  0.00            
ATOM     96  H41 BCD     1       7.560  13.740   9.560  1.00  0.00            
ATOM     97  H42 BCD     1       6.430  15.840   8.700  1.00  0.00            
ATOM     98  H43 BCD     1       8.290  15.840   6.860  1.00  0.00            
ATOM     99  H44 BCD     1       9.210  17.180   8.810  1.00  0.00            
ATOM    100  H45 BCD     1       7.740  19.030   8.360  1.00  0.00            
ATOM    101  H46 BCD     1       6.750  17.880  10.400  1.00  0.00            
ATOM    102  H47 BCD     1       9.250  16.280  11.380  1.00  0.00            
ATOM    103  H48 BCD     1       7.910  15.930  13.390  1.00  0.00            
ATOM    104  H49 BCD     1       8.190  17.640  13.070  1.00  0.00            
ATOM    105  H50 BCD     1       5.920  17.720  13.080  1.00  0.00            
ATOM    106  C31 BCD     1      12.190  11.510   9.990  1.00  0.00            
ATOM    107  O26 BCD     1      13.330  12.330  10.310  1.00  0.00            
ATOM    108  C32 BCD     1      11.540  11.810   8.630  1.00  0.00            
ATOM    109  O27 BCD     1      12.470  11.770   7.610  1.00  0.00            
ATOM    110  C33 BCD     1      10.790  13.150   8.500  1.00  0.00            
ATOM    111  C34 BCD     1       9.910  13.280   9.730  1.00  0.00            
ATOM    112  C35 BCD     1      10.690  13.040  11.040  1.00  0.00            
ATOM    113  O28 BCD     1      11.220  11.670  11.000  1.00  0.00            
ATOM    114  C36 BCD     1       9.760  13.320  12.260  1.00  0.00            
ATOM    115  O29 BCD     1       8.540  12.570  12.350  1.00  0.00            
ATOM    116  O30 BCD     1      10.030  13.190   7.300  1.00  0.00            
ATOM    117  H51 BCD     1      12.490  10.450  10.020  1.00  0.00            
ATOM    118  H52 BCD     1      10.760  11.050   8.490  1.00  0.00            
ATOM    119  H53 BCD     1      12.040  11.530   6.790  1.00  0.00            
ATOM    120  H54 BCD     1      11.590  13.900   8.530  1.00  0.00            
ATOM    121  H55 BCD     1       9.500  13.990   7.260  1.00  0.00            
ATOM    122  H56 BCD     1       9.060  12.590   9.740  1.00  0.00            
ATOM    123  H57 BCD     1      11.480  13.800  10.990  1.00  0.00            
ATOM    124  H58 BCD     1      10.290  13.170  13.210  1.00  0.00            
ATOM    125  H59 BCD     1       9.450  14.370  12.340  1.00  0.00            
ATOM    126  H60 BCD     1       8.670  11.810  12.920  1.00  0.00            
ATOM    127  C37 BCD     1      17.390  12.250  11.050  1.00  0.00            
ATOM    128  O31 BCD     1      17.280  13.660  11.230  1.00  0.00            
ATOM    129  C38 BCD     1      16.910  11.790   9.670  1.00  0.00            
ATOM    130  O32 BCD     1      17.900  12.040   8.680  1.00  0.00            
ATOM    131  C39 BCD     1      15.460  12.220   9.320  1.00  0.00            
ATOM    132  O33 BCD     1      14.980  11.750   8.070  1.00  0.00            
ATOM    133  C40 BCD     1      14.620  11.680  10.420  1.00  0.00            
ATOM    134  C41 BCD     1      15.160  11.830  11.860  1.00  0.00            
ATOM    135  O34 BCD     1      16.560  11.550  11.990  1.00  0.00            
ATOM    136  C42 BCD     1      14.380  10.990  12.890  1.00  0.00            
ATOM    137  O35 BCD     1      14.510   9.610  12.660  1.00  0.00            
ATOM    138  H61 BCD     1      18.460  12.070  11.160  1.00  0.00            
ATOM    139  H62 BCD     1      16.870  10.690   9.680  1.00  0.00            
ATOM    140  H63 BCD     1      17.940  13.000   8.610  1.00  0.00            
ATOM    141  H64 BCD     1      15.440  13.310   9.460  1.00  0.00            
ATOM    142  H65 BCD     1      14.050  11.950   8.030  1.00  0.00            
ATOM    143  H66 BCD     1      14.510  10.620  10.150  1.00  0.00            
ATOM    144  H67 BCD     1      14.990  12.880  12.160  1.00  0.00            
ATOM    145  H68 BCD     1      14.690  11.250  13.910  1.00  0.00            
ATOM    146  H69 BCD     1      13.330  11.250  12.730  1.00  0.00            
ATOM    147  H70 BCD     1      15.430   9.360  12.780  1.00  0.00            
ATOM    148  O1  GP6     2      16.150  15.990   7.050  1.00  0.00            
ATOM    149  C1  GP6     2      14.930  16.120   7.100  1.00  0.00            
ATOM    150  O2  GP6     2      14.180  15.690   6.210  1.00  0.00            
ATOM    151  C2  GP6     2      14.240  16.850   8.400  1.00  0.00            
ATOM    152  C3  GP6     2      15.150  18.070   8.860  1.00  0.00            
ATOM    153  C4  GP6     2      14.460  18.840  10.000  1.00  0.00            
ATOM    154  C5  GP6     2      14.430  17.950  11.180  1.00  0.00            
ATOM    155  C6  GP6     2      13.750  16.600  10.850  1.00  0.00            
ATOM    156  C7  GP6     2      14.220  15.850   9.580  1.00  0.00            
ATOM    157  C8  GP6     2      12.290  16.980  10.690  1.00  0.00            
ATOM    158  C9  GP6     2      12.260  17.970   9.420  1.00  0.00            
ATOM    159  C10 GP6     2      12.770  17.220   8.130  1.00  0.00            
ATOM    160  C11 GP6     2      13.020  19.260   9.650  1.00  0.00            
ATOM    161  H1  GP6     2      15.100  18.750   8.000  1.00  0.00            
ATOM    162  H2  GP6     2      16.110  17.720   9.250  1.00  0.00            
ATOM    163  H3  GP6     2      15.070  19.710  10.280  1.00  0.00            
ATOM    164  H4  GP6     2      13.920  18.360  12.060  1.00  0.00            
ATOM    165  H5  GP6     2      15.440  17.800  11.590  1.00  0.00            
ATOM    166  H6  GP6     2      13.950  15.920  11.690  1.00  0.00            
ATOM    167  H7  GP6     2      15.180  15.390   9.800  1.00  0.00            
ATOM    168  H8  GP6     2      13.580  14.990   9.330  1.00  0.00            
ATOM    169  H9  GP6     2      11.930  17.490  11.590  1.00  0.00            
ATOM    170  H10 GP6     2      11.720  16.050  10.560  1.00  0.00            
ATOM    171  H11 GP6     2      11.200  18.210   9.320  1.00  0.00            
ATOM    172  H12 GP6     2      12.070  16.410   7.900  1.00  0.00            
ATOM    173  H13 GP6     2      12.700  17.860   7.240  1.00  0.00            
ATOM    174  H14 GP6     2      13.000  19.910   8.760  1.00  0.00            
ATOM    175  H15 GP6     2      12.560  19.840  10.460  1.00  0.00            
TER
ENDMDL
MODEL        1
ATOM      1  C1  BCD     1      18.050  16.070   7.880  1.00  0.00            
ATOM      2  O1  BCD     1      16.850  16.400   7.250  1.00  0.00            
ATOM      3  C2  BCD     1      17.900  14.830   8.800  1.00  0.00            
ATOM      4  O2  BCD     1      17.310  13.700   8.070  1.00  0.00            
ATOM      5  C3  BCD     1      17.070  15.200  10.030  1.00  0.00            
ATOM      6  O3  BCD     1      17.240  14.250  11.100  1.00  0.00            
ATOM      7  C4  BCD     1      17.430  16.540  10.660  1.00  0.00            
ATOM      8  C5  BCD     1      17.660  17.630   9.660  1.00  0.00            
ATOM      9  O4  BCD     1      18.590  17.120   8.670  1.00  0.00            
ATOM     10  C6  BCD     1      18.230  18.920  10.280  1.00  0.00            
ATOM     11  O5  BCD     1      19.480  18.730  11.020  1.00  0.00            
ATOM     12  H1  BCD     1      18.760  15.940   7.050  1.00  0.00            
ATOM     13  H2  BCD     1      18.920  14.580   9.120  1.00  0.00            
ATOM     14  H3  BCD     1      16.410  13.990   8.230  1.00  0.00            
ATOM     15  H4  BCD     1      16.030  15.330   9.680  1.00  0.00            
ATOM     16  H5  BCD     1      16.520  14.330  11.730  1.00  0.00            
ATOM     17  H6  BCD     1      18.390  16.500  11.200  1.00  0.00            
ATOM     18  H7  BCD     1      16.710  17.850   9.160  1.00  0.00            
ATOM     19  H8  BCD     1      18.400  19.600   9.440  1.00  0.00            
ATOM     20  H9  BCD     1      17.450  19.340  10.930  1.00  0.00            
ATOM     21  H10 BCD     1      20.100  18.290  10.430  1.00  0.00            
ATOM     22  C7  BCD     1      14.610  16.110   3.830  1.00  0.00            
ATOM     23  O6  BCD     1      13.770  17.190   4.350  1.00  0.00            
ATOM     24  C8  BCD     1      14.590  14.940   4.780  1.00  0.00            
ATOM     25  O7  BCD     1      13.220  14.400   4.900  1.00  0.00            
ATOM     26  C9  BCD     1      15.080  15.360   6.130  1.00  0.00            
ATOM     27  O8  BCD     1      14.880  14.290   7.110  1.00  0.00            
ATOM     28  C10 BCD     1      16.490  15.790   6.000  1.00  0.00            
ATOM     29  C11 BCD     1      16.580  16.980   4.990  1.00  0.00            
ATOM     30  O9  BCD     1      15.990  16.640   3.730  1.00  0.00            
ATOM     31  C12 BCD     1      18.030  17.350   4.650  1.00  0.00            
ATOM     32  O10 BCD     1      18.680  16.230   4.140  1.00  0.00            
ATOM     33  H11 BCD     1      14.140  15.840   2.880  1.00  0.00            
ATOM     34  H12 BCD     1      15.210  14.120   4.400  1.00  0.00            
ATOM     35  H13 BCD     1      12.700  15.190   5.090  1.00  0.00            
ATOM     36  H14 BCD     1      14.530  16.280   6.380  1.00  0.00            
ATOM     37  H15 BCD     1      13.950  14.280   7.360  1.00  0.00            
ATOM     38  H16 BCD     1      17.160  14.980   5.680  1.00  0.00            
ATOM     39  H17 BCD     1      16.100  17.870   5.420  1.00  0.00            
ATOM     40  H18 BCD     1      17.980  18.190   3.950  1.00  0.00            
ATOM     41  H19 BCD     1      18.600  17.730   5.500  1.00  0.00            
ATOM     42  H20 BCD     1      18.380  16.150   3.230  1.00  0.00            
ATOM     43  C13 BCD     1      10.660  19.470   3.180  1.00  0.00            
ATOM     44  O11 BCD     1      10.360  19.630   4.600  1.00  0.00            
ATOM     45  C14 BCD     1      10.450  18.000   2.760  1.00  0.00            
ATOM     46  O12 BCD     1       9.120  17.620   3.120  1.00  0.00            
ATOM     47  C15 BCD     1      11.500  17.070   3.490  1.00  0.00            
ATOM     48  O13 BCD     1      11.640  15.770   2.910  1.00  0.00            
ATOM     49  C16 BCD     1      12.900  17.830   3.430  1.00  0.00            
ATOM     50  C17 BCD     1      12.990  19.330   3.610  1.00  0.00            
ATOM     51  O14 BCD     1      11.940  19.940   2.830  1.00  0.00            
ATOM     52  C18 BCD     1      14.250  19.840   2.940  1.00  0.00            
ATOM     53  O15 BCD     1      14.530  21.190   3.310  1.00  0.00            
ATOM     54  H21 BCD     1       9.890  20.060   2.660  1.00  0.00            
ATOM     55  H22 BCD     1      10.590  17.860   1.680  1.00  0.00            
ATOM     56  H23 BCD     1       8.960  18.190   3.880  1.00  0.00            
ATOM     57  H24 BCD     1      11.180  16.880   4.530  1.00  0.00            
ATOM     58  H25 BCD     1      11.330  15.120   3.550  1.00  0.00            
ATOM     59  H26 BCD     1      13.350  17.720   2.430  1.00  0.00            
ATOM     60  H27 BCD     1      12.970  19.620   4.660  1.00  0.00            
ATOM     61  H28 BCD     1      15.120  19.280   3.300  1.00  0.00            
ATOM     62  H29 BCD     1      14.270  19.690   1.850  1.00  0.00            
ATOM     63  H30 BCD     1      15.360  21.230   3.800  1.00  0.00            
ATOM     64  C19 BCD     1       8.030  22.100   7.020  1.00  0.00            
ATOM     65  O16 BCD     1       8.570  21.540   8.210  1.00  0.00            
ATOM     66  C20 BCD     1       7.310  21.090   6.170  1.00  0.00            
ATOM     67  O17 BCD     1       6.080  20.620   6.790  1.00  0.00            
ATOM     68  C21 BCD     1       8.290  19.950   5.820  1.00  0.00            
ATOM     69  O18 BCD     1       7.640  18.920   5.140  1.00  0.00            
ATOM     70  C22 BCD     1       9.380  20.610   4.970  1.00  0.00            
ATOM     71  C23 BCD     1      10.050  21.750   5.830  1.00  0.00            
ATOM     72  O19 BCD     1       9.080  22.650   6.290  1.00  0.00            
ATOM     73  C24 BCD     1      11.090  22.520   5.060  1.00  0.00            
ATOM     74  O20 BCD     1      10.670  22.860   3.790  1.00  0.00            
ATOM     75  H31 BCD     1       7.270  22.870   7.190  1.00  0.00            
ATOM     76  H32 BCD     1       7.060  21.570   5.220  1.00  0.00            
ATOM     77  H33 BCD     1       6.250  20.250   7.660  1.00  0.00            
ATOM     78  H34 BCD     1       8.730  19.600   6.770  1.00  0.00            
ATOM     79  H35 BCD     1       7.220  18.330   5.780  1.00  0.00            
ATOM     80  H36 BCD     1       8.910  21.050   4.080  1.00  0.00            
ATOM     81  H37 BCD     1      10.530  21.340   6.730  1.00  0.00            
ATOM     82  H38 BCD     1      11.220  23.360   5.760  1.00  0.00            
ATOM     83  H39 BCD     1      11.970  21.890   4.860  1.00  0.00            
ATOM     84  H40 BCD     1       9.890  23.370   4.000  1.00  0.00            
ATOM     85  C25 BCD     1       8.440  21.580  12.370  1.00  0.00            
ATOM     86  O21 BCD     1       9.670  20.910  12.390  1.00  0.00            
ATOM     87  C26 BCD     1       7.390  20.780  11.590  1.00  0.00            
ATOM     88  O22 BCD     1       7.200  19.490  12.290  1.00  0.00            
ATOM     89  C27 BCD     1       7.680  20.520  10.120  1.00  0.00            
ATOM     90  O23 BCD     1       6.650  19.730   9.510  1.00  0.00            
ATOM     91  C28 BCD     1       7.970  21.910   9.470  1.00  0.00            
ATOM     92  C29 BCD     1       8.950  22.740  10.280  1.00  0.00            
ATOM     93  O24 BCD     1       8.480  22.830  11.610  1.00  0.00            
ATOM     94  C30 BCD     1       9.140  24.090   9.710  1.00  0.00            
ATOM     95  O25 BCD     1      10.220  24.710  10.440  1.00  0.00            
ATOM     96  H41 BCD     1       8.080  21.780  13.380  1.00  0.00            
ATOM     97  H42 BCD     1       6.430  21.310  11.620  1.00  0.00            
ATOM     98  H43 BCD     1       6.390  19.150  11.890  1.00  0.00            
ATOM     99  H44 BCD     1       8.630  19.980  10.070  1.00  0.00            
ATOM    100  H45 BCD     1       6.880  18.810   9.640  1.00  0.00            
ATOM    101  H46 BCD     1       6.960  22.330   9.470  1.00  0.00            
ATOM    102  H47 BCD     1       9.930  22.240  10.290  1.00  0.00            
ATOM    103  H48 BCD     1       9.370  24.030   8.640  1.00  0.00            
ATOM    104  H49 BCD     1       8.180  24.620   9.730  1.00  0.00            
ATOM    105  H50 BCD     1      10.010  24.760  11.380  1.00  0.00            
ATOM    106  C31 BCD     1      12.600  19.590  15.000  1.00  0.00            
ATOM    107  O26 BCD     1      13.310  18.990  13.940  1.00  0.00            
ATOM    108  C32 BCD     1      11.170  19.090  15.300  1.00  0.00            
ATOM    109  O27 BCD     1      11.270  17.710  15.630  1.00  0.00            
ATOM    110  C33 BCD     1      10.250  19.290  14.060  1.00  0.00            
ATOM    111  C34 BCD     1      10.310  20.750  13.650  1.00  0.00            
ATOM    112  C35 BCD     1      11.750  21.290  13.450  1.00  0.00            
ATOM    113  O28 BCD     1      12.560  20.910  14.620  1.00  0.00            
ATOM    114  C36 BCD     1      11.760  22.740  13.400  1.00  0.00            
ATOM    115  O29 BCD     1      13.090  23.200  13.060  1.00  0.00            
ATOM    116  O30 BCD     1       8.880  18.950  14.310  1.00  0.00            
ATOM    117  H51 BCD     1      13.190  19.540  15.910  1.00  0.00            
ATOM    118  H52 BCD     1      10.700  19.710  16.080  1.00  0.00            
ATOM    119  H53 BCD     1      11.980  17.330  15.110  1.00  0.00            
ATOM    120  H54 BCD     1      10.680  18.790  13.190  1.00  0.00            
ATOM    121  H55 BCD     1       8.470  19.240  13.490  1.00  0.00            
ATOM    122  H56 BCD     1       9.780  21.380  14.380  1.00  0.00            
ATOM    123  H57 BCD     1      12.220  20.880  12.550  1.00  0.00            
ATOM    124  H58 BCD     1      11.020  23.090  12.670  1.00  0.00            
ATOM    125  H59 BCD     1      11.590  23.130  14.410  1.00  0.00            
ATOM    126  H60 BCD     1      13.740  22.740  13.610  1.00  0.00            
ATOM    127  C37 BCD     1      16.590  16.710  12.850  1.00  0.00            
ATOM    128  O31 BCD     1      16.410  16.950  11.470  1.00  0.00            
ATOM    129  C38 BCD     1      15.430  15.930  13.480  1.00  0.00            
ATOM    130  O32 BCD     1      15.270  14.680  12.710  1.00  0.00            
ATOM    131  C39 BCD     1      14.130  16.810  13.460  1.00  0.00            
ATOM    132  O33 BCD     1      12.980  16.170  14.060  1.00  0.00            
ATOM    133  C40 BCD     1      14.450  18.110  14.150  1.00  0.00            
ATOM    134  C41 BCD     1      15.660  18.770  13.430  1.00  0.00            
ATOM    135  O34 BCD     1      16.760  17.950  13.540  1.00  0.00            
ATOM    136  C42 BCD     1      16.050  20.060  14.070  1.00  0.00            
ATOM    137  O35 BCD     1      16.290  20.050  15.450  1.00  0.00            
ATOM    138  H61 BCD     1      17.480  16.090  12.960  1.00  0.00            
ATOM    139  H62 BCD     1      15.640  15.720  14.530  1.00  0.00            
ATOM    140  H63 BCD     1      14.380  14.330  12.850  1.00  0.00            
ATOM    141  H64 BCD     1      13.940  17.180  12.440  1.00  0.00            
ATOM    142  H65 BCD     1      12.610  15.570  13.410  1.00  0.00            
ATOM    143  H66 BCD     1      14.580  18.020  15.240  1.00  0.00            
ATOM    144  H67 BCD     1      15.350  18.990  12.400  1.00  0.00            
ATOM    145  H68 BCD     1      16.880  20.320  13.400  1.00  0.00            
ATOM    146  H69 BCD     1      15.260  20.750  13.780  1.00  0.00            
ATOM    147  H70 BCD     1      17.250  20.140  15.540  1.00  0.00            
ATOM    148  O1  GP6     2      12.330  14.620   7.940  1.00  0.00            
ATOM    149  C1  GP6     2      11.940  15.290   8.900  1.00  0.00            
ATOM    150  O2  GP6     2      11.540  14.770   9.930  1.00  0.00            
ATOM    151  C2  GP6     2      12.210  16.860   8.890  1.00  0.00            
ATOM    152  C3  GP6     2      11.990  17.490   7.510  1.00  0.00            
ATOM    153  C4  GP6     2      12.240  19.010   7.450  1.00  0.00            
ATOM    154  C5  GP6     2      13.750  19.140   7.830  1.00  0.00            
ATOM    155  C6  GP6     2      13.920  18.640   9.320  1.00  0.00            
ATOM    156  C7  GP6     2      13.640  17.150   9.290  1.00  0.00            
ATOM    157  C8  GP6     2      12.920  19.310  10.280  1.00  0.00            
ATOM    158  C9  GP6     2      11.500  19.100   9.800  1.00  0.00            
ATOM    159  C10 GP6     2      11.190  17.640   9.770  1.00  0.00            
ATOM    160  C11 GP6     2      11.410  19.710   8.490  1.00  0.00            
ATOM    161  H1  GP6     2      10.940  17.240   7.310  1.00  0.00            
ATOM    162  H2  GP6     2      12.560  16.950   6.740  1.00  0.00            
ATOM    163  H3  GP6     2      12.210  19.520   6.480  1.00  0.00            
ATOM    164  H4  GP6     2      13.910  20.220   7.750  1.00  0.00            
ATOM    165  H5  GP6     2      14.410  18.660   7.090  1.00  0.00            
ATOM    166  H6  GP6     2      14.950  18.820   9.640  1.00  0.00            
ATOM    167  H7  GP6     2      14.310  16.730   8.530  1.00  0.00            
ATOM    168  H8  GP6     2      13.870  16.550  10.180  1.00  0.00            
ATOM    169  H9  GP6     2      13.200  20.370  10.300  1.00  0.00            
ATOM    170  H10 GP6     2      13.060  18.910  11.290  1.00  0.00            
ATOM    171  H11 GP6     2      10.810  19.590  10.490  1.00  0.00            
ATOM    172  H12 GP6     2      11.080  17.220  10.780  1.00  0.00            
ATOM    173  H13 GP6     2      10.200  17.580   9.280  1.00  0.00            
ATOM    174  H14 GP6     2      10.360  19.790   8.160  1.00  0.00            
ATOM    175  H15 GP6     2      11.770  20.740   8.540  1.00  0.00            
TER
ENDMDL
MODEL        1
ATOM      1  C1  BCD     1      -0.780  27.470  17.920  1.00  0.00            
ATOM      2  O1  BCD     1      -0.120  26.900  19.110  1.00  0.00            
ATOM      3  C2  BCD     1      -0.070  28.650  17.270  1.00  0.00            
ATOM      4  O2  BCD     1       1.160  28.240  16.700  1.00  0.00            
ATOM      5  C3  BCD     1       0.120  29.800  18.240  1.00  0.00            
ATOM      6  O3  BCD     1       0.740  30.940  17.570  1.00  0.00            
ATOM      7  C4  BCD     1      -1.240  30.120  18.870  1.00  0.00            
ATOM      8  C5  BCD     1      -2.010  28.890  19.410  1.00  0.00            
ATOM      9  O4  BCD     1      -2.070  27.990  18.320  1.00  0.00            
ATOM     10  C6  BCD     1      -3.350  29.190  19.930  1.00  0.00            
ATOM     11  O5  BCD     1      -4.030  27.990  20.100  1.00  0.00            
ATOM     12  H1  BCD     1      -1.080  26.690  17.220  1.00  0.00            
ATOM     13  H2  BCD     1      -0.670  29.110  16.470  1.00  0.00            
ATOM     14  H3  BCD     1       1.280  28.940  16.050  1.00  0.00            
ATOM     15  H4  BCD     1       0.740  29.440  19.080  1.00  0.00            
ATOM     16  H5  BCD     1       1.640  30.990  17.910  1.00  0.00            
ATOM     17  H6  BCD     1      -1.880  30.530  18.080  1.00  0.00            
ATOM     18  H7  BCD     1      -1.530  28.560  20.340  1.00  0.00            
ATOM     19  H8  BCD     1      -3.350  29.720  20.890  1.00  0.00            
ATOM     20  H9  BCD     1      -3.950  29.760  19.200  1.00  0.00            
ATOM     21  H10 BCD     1      -4.960  28.000  19.860  1.00  0.00            
ATOM     22  C7  BCD     1       1.600  23.280  20.410  1.00  0.00            
ATOM     23  O6  BCD     1       2.010  23.840  21.610  1.00  0.00            
ATOM     24  C8  BCD     1       2.310  24.020  19.290  1.00  0.00            
ATOM     25  O7  BCD     1       3.720  23.870  19.420  1.00  0.00            
ATOM     26  C9  BCD     1       1.870  25.440  19.140  1.00  0.00            
ATOM     27  O8  BCD     1       2.570  26.100  18.060  1.00  0.00            
ATOM     28  C10 BCD     1       0.330  25.500  19.050  1.00  0.00            
ATOM     29  C11 BCD     1      -0.240  24.700  20.240  1.00  0.00            
ATOM     30  O9  BCD     1       0.200  23.410  20.250  1.00  0.00            
ATOM     31  C12 BCD     1      -1.770  24.710  20.300  1.00  0.00            
ATOM     32  O10 BCD     1      -2.280  24.360  19.030  1.00  0.00            
ATOM     33  H11 BCD     1       1.780  22.200  20.420  1.00  0.00            
ATOM     34  H12 BCD     1       2.070  23.520  18.340  1.00  0.00            
ATOM     35  H13 BCD     1       3.970  24.110  20.320  1.00  0.00            
ATOM     36  H14 BCD     1       2.190  25.870  20.100  1.00  0.00            
ATOM     37  H15 BCD     1       2.020  26.740  17.600  1.00  0.00            
ATOM     38  H16 BCD     1      -0.010  25.100  18.090  1.00  0.00            
ATOM     39  H17 BCD     1       0.050  25.300  21.110  1.00  0.00            
ATOM     40  H18 BCD     1      -2.110  24.040  21.100  1.00  0.00            
ATOM     41  H19 BCD     1      -2.130  25.730  20.520  1.00  0.00            
ATOM     42  H20 BCD     1      -3.130  24.810  19.020  1.00  0.00            
ATOM     43  C13 BCD     1       3.390  22.770  25.320  1.00  0.00            
ATOM     44  O11 BCD     1       3.220  24.170  25.770  1.00  0.00            
ATOM     45  C14 BCD     1       4.370  22.590  24.230  1.00  0.00            
ATOM     46  O12 BCD     1       5.660  22.910  24.710  1.00  0.00            
ATOM     47  C15 BCD     1       3.950  23.380  23.020  1.00  0.00            
ATOM     48  O13 BCD     1       4.920  23.510  21.950  1.00  0.00            
ATOM     49  C16 BCD     1       2.530  22.930  22.630  1.00  0.00            
ATOM     50  C17 BCD     1       1.580  23.050  23.800  1.00  0.00            
ATOM     51  O14 BCD     1       2.090  22.300  24.930  1.00  0.00            
ATOM     52  C18 BCD     1       0.110  22.510  23.480  1.00  0.00            
ATOM     53  O15 BCD     1       0.000  21.010  23.470  1.00  0.00            
ATOM     54  H21 BCD     1       3.720  22.240  26.210  1.00  0.00            
ATOM     55  H22 BCD     1       4.340  21.520  23.980  1.00  0.00            
ATOM     56  H23 BCD     1       5.640  23.870  24.740  1.00  0.00            
ATOM     57  H24 BCD     1       3.720  24.350  23.480  1.00  0.00            
ATOM     58  H25 BCD     1       5.620  24.070  22.300  1.00  0.00            
ATOM     59  H26 BCD     1       2.580  21.900  22.260  1.00  0.00            
ATOM     60  H27 BCD     1       1.440  24.100  24.090  1.00  0.00            
ATOM     61  H28 BCD     1      -0.580  22.980  24.190  1.00  0.00            
ATOM     62  H29 BCD     1      -0.240  22.880  22.510  1.00  0.00            
ATOM     63  H30 BCD     1       0.270  20.620  22.630  1.00  0.00            
ATOM     64  C19 BCD     1       4.580  27.230  28.280  1.00  0.00            
ATOM     65  O16 BCD     1       3.560  28.100  27.800  1.00  0.00            
ATOM     66  C20 BCD     1       5.450  26.810  27.170  1.00  0.00            
ATOM     67  O17 BCD     1       6.020  28.020  26.670  1.00  0.00            
ATOM     68  C21 BCD     1       4.770  26.000  26.110  1.00  0.00            
ATOM     69  O18 BCD     1       5.780  25.630  25.160  1.00  0.00            
ATOM     70  C22 BCD     1       4.080  24.810  26.730  1.00  0.00            
ATOM     71  C23 BCD     1       3.240  25.270  27.930  1.00  0.00            
ATOM     72  O19 BCD     1       3.930  26.100  28.820  1.00  0.00            
ATOM     73  C24 BCD     1       2.670  24.020  28.690  1.00  0.00            
ATOM     74  O20 BCD     1       3.690  23.380  29.360  1.00  0.00            
ATOM     75  H31 BCD     1       5.190  27.740  29.030  1.00  0.00            
ATOM     76  H32 BCD     1       6.280  26.210  27.560  1.00  0.00            
ATOM     77  H33 BCD     1       6.230  28.020  25.730  1.00  0.00            
ATOM     78  H34 BCD     1       3.890  26.480  25.650  1.00  0.00            
ATOM     79  H35 BCD     1       6.030  26.390  24.630  1.00  0.00            
ATOM     80  H36 BCD     1       4.830  24.150  27.170  1.00  0.00            
ATOM     81  H37 BCD     1       2.340  25.810  27.600  1.00  0.00            
ATOM     82  H38 BCD     1       1.950  24.240  29.490  1.00  0.00            
ATOM     83  H39 BCD     1       2.270  23.350  27.910  1.00  0.00            
ATOM     84  H40 BCD     1       3.820  24.030  30.060  1.00  0.00            
ATOM     85  C25 BCD     1       1.860  31.700  28.470  1.00  0.00            
ATOM     86  O21 BCD     1       1.410  31.910  27.130  1.00  0.00            
ATOM     87  C26 BCD     1       3.340  31.680  28.520  1.00  0.00            
ATOM     88  O22 BCD     1       3.850  32.930  28.050  1.00  0.00            
ATOM     89  C27 BCD     1       3.820  30.380  27.850  1.00  0.00            
ATOM     90  O23 BCD     1       5.220  30.460  27.780  1.00  0.00            
ATOM     91  C28 BCD     1       3.280  29.180  28.580  1.00  0.00            
ATOM     92  C29 BCD     1       1.750  29.320  28.560  1.00  0.00            
ATOM     93  O24 BCD     1       1.310  30.560  29.080  1.00  0.00            
ATOM     94  C30 BCD     1       1.110  28.210  29.370  1.00  0.00            
ATOM     95  O25 BCD     1       1.400  28.280  30.790  1.00  0.00            
ATOM     96  H41 BCD     1       1.530  32.540  29.090  1.00  0.00            
ATOM     97  H42 BCD     1       3.550  31.590  29.590  1.00  0.00            
ATOM     98  H43 BCD     1       4.380  32.760  27.270  1.00  0.00            
ATOM     99  H44 BCD     1       3.430  30.390  26.830  1.00  0.00            
ATOM    100  H45 BCD     1       5.530  29.620  27.410  1.00  0.00            
ATOM    101  H46 BCD     1       3.640  29.130  29.610  1.00  0.00            
ATOM    102  H47 BCD     1       1.360  29.230  27.540  1.00  0.00            
ATOM    103  H48 BCD     1       0.020  28.360  29.270  1.00  0.00            
ATOM    104  H49 BCD     1       1.210  27.180  29.010  1.00  0.00            
ATOM    105  H50 BCD     1       0.830  27.610  31.180  1.00  0.00            
ATOM    106  C31 BCD     1      -1.200  34.030  24.810  1.00  0.00            
ATOM    107  O26 BCD     1      -0.850  33.180  23.730  1.00  0.00            
ATOM    108  C32 BCD     1       0.040  34.840  25.230  1.00  0.00            
ATOM    109  O27 BCD     1       0.350  35.770  24.180  1.00  0.00            
ATOM    110  C33 BCD     1       1.180  33.870  25.630  1.00  0.00            
ATOM    111  C34 BCD     1       0.560  32.970  26.790  1.00  0.00            
ATOM    112  C35 BCD     1      -0.790  32.340  26.430  1.00  0.00            
ATOM    113  O28 BCD     1      -1.650  33.340  25.940  1.00  0.00            
ATOM    114  C36 BCD     1      -1.480  31.680  27.620  1.00  0.00            
ATOM    115  O29 BCD     1      -1.780  32.590  28.610  1.00  0.00            
ATOM    116  O30 BCD     1       2.450  34.590  26.000  1.00  0.00            
ATOM    117  H51 BCD     1      -1.940  34.730  24.400  1.00  0.00            
ATOM    118  H52 BCD     1      -0.230  35.440  26.100  1.00  0.00            
ATOM    119  H53 BCD     1       1.110  36.320  24.370  1.00  0.00            
ATOM    120  H54 BCD     1       1.460  33.150  24.850  1.00  0.00            
ATOM    121  H55 BCD     1       2.950  33.930  26.490  1.00  0.00            
ATOM    122  H56 BCD     1       0.480  33.620  27.670  1.00  0.00            
ATOM    123  H57 BCD     1      -0.590  31.720  25.550  1.00  0.00            
ATOM    124  H58 BCD     1      -2.390  31.210  27.230  1.00  0.00            
ATOM    125  H59 BCD     1      -0.970  30.790  28.000  1.00  0.00            
ATOM    126  H60 BCD     1      -2.290  33.310  28.220  1.00  0.00            
ATOM    127  C37 BCD     1      -1.810  32.260  19.930  1.00  0.00            
ATOM    128  O31 BCD     1      -1.020  31.040  19.940  1.00  0.00            
ATOM    129  C38 BCD     1      -0.820  33.550  20.090  1.00  0.00            
ATOM    130  O32 BCD     1       0.200  33.510  19.120  1.00  0.00            
ATOM    131  C39 BCD     1      -0.260  33.490  21.540  1.00  0.00            
ATOM    132  O33 BCD     1       0.610  34.590  21.740  1.00  0.00            
ATOM    133  C40 BCD     1      -1.470  33.390  22.550  1.00  0.00            
ATOM    134  C41 BCD     1      -2.340  32.210  22.240  1.00  0.00            
ATOM    135  O34 BCD     1      -2.860  32.310  20.920  1.00  0.00            
ATOM    136  C42 BCD     1      -3.480  32.120  23.120  1.00  0.00            
ATOM    137  O35 BCD     1      -4.150  30.850  23.050  1.00  0.00            
ATOM    138  H61 BCD     1      -2.440  32.410  19.050  1.00  0.00            
ATOM    139  H62 BCD     1      -1.370  34.490  19.950  1.00  0.00            
ATOM    140  H63 BCD     1       0.490  32.600  19.030  1.00  0.00            
ATOM    141  H64 BCD     1       0.370  32.600  21.680  1.00  0.00            
ATOM    142  H65 BCD     1       0.550  34.740  22.680  1.00  0.00            
ATOM    143  H66 BCD     1      -1.930  34.380  22.470  1.00  0.00            
ATOM    144  H67 BCD     1      -1.840  31.230  22.160  1.00  0.00            
ATOM    145  H68 BCD     1      -3.170  32.170  24.170  1.00  0.00            
ATOM    146  H69 BCD     1      -4.200  32.940  23.020  1.00  0.00            
ATOM    147  H70 BCD     1      -4.840  30.940  22.390  1.00  0.00            
ATOM    148  O1  GP6     2       5.580  27.880  21.600  1.00  0.00            
ATOM    149  C1  GP6     2       5.240  28.030  22.800  1.00  0.00            
ATOM    150  O2  GP6     2       6.020  27.860  23.720  1.00  0.00            
ATOM    151  C2  GP6     2       3.770  28.500  23.100  1.00  0.00            
ATOM    152  C3  GP6     2       3.370  29.520  22.000  1.00  0.00            
ATOM    153  C4  GP6     2       1.940  29.890  22.110  1.00  0.00            
ATOM    154  C5  GP6     2       1.660  30.510  23.470  1.00  0.00            
ATOM    155  C6  GP6     2       2.020  29.610  24.610  1.00  0.00            
ATOM    156  C7  GP6     2       3.460  29.150  24.480  1.00  0.00            
ATOM    157  C8  GP6     2       1.020  28.440  24.410  1.00  0.00            
ATOM    158  C9  GP6     2       1.330  27.740  23.080  1.00  0.00            
ATOM    159  C10 GP6     2       2.840  27.290  23.010  1.00  0.00            
ATOM    160  C11 GP6     2       1.020  28.670  21.910  1.00  0.00            
ATOM    161  H1  GP6     2       3.410  29.050  21.010  1.00  0.00            
ATOM    162  H2  GP6     2       3.990  30.420  22.010  1.00  0.00            
ATOM    163  H3  GP6     2       1.760  30.640  21.330  1.00  0.00            
ATOM    164  H4  GP6     2       0.590  30.770  23.490  1.00  0.00            
ATOM    165  H5  GP6     2       2.340  31.370  23.510  1.00  0.00            
ATOM    166  H6  GP6     2       1.770  30.040  25.590  1.00  0.00            
ATOM    167  H7  GP6     2       4.130  30.000  24.660  1.00  0.00            
ATOM    168  H8  GP6     2       3.660  28.510  25.350  1.00  0.00            
ATOM    169  H9  GP6     2      -0.040  28.740  24.510  1.00  0.00            
ATOM    170  H10 GP6     2       1.100  27.760  25.260  1.00  0.00            
ATOM    171  H11 GP6     2       0.670  26.870  23.020  1.00  0.00            
ATOM    172  H12 GP6     2       3.100  26.500  23.720  1.00  0.00            
ATOM    173  H13 GP6     2       3.010  26.750  22.070  1.00  0.00            
ATOM    174  H14 GP6     2       1.280  28.150  20.970  1.00  0.00            
ATOM    175  H15 GP6     2      -0.020  28.980  21.740  1.00  0.00            
TER
ENDMDL
MODEL        1
ATOM      1  C1  BCD     1      -0.020  14.330   8.240  1.00  0.00            
ATOM      2  O1  BCD     1       0.940  13.350   8.720  1.00  0.00            
ATOM      3  C2  BCD     1       0.720  15.560   7.870  1.00  0.00            
ATOM      4  O2  BCD     1       1.670  15.200   6.830  1.00  0.00            
ATOM      5  C3  BCD     1       1.340  16.070   9.180  1.00  0.00            
ATOM      6  O3  BCD     1       2.210  17.250   8.940  1.00  0.00            
ATOM      7  C4  BCD     1       0.280  16.340  10.350  1.00  0.00            
ATOM      8  C5  BCD     1      -0.530  15.040  10.560  1.00  0.00            
ATOM      9  O4  BCD     1      -0.950  14.590   9.280  1.00  0.00            
ATOM     10  C6  BCD     1      -1.830  15.140  11.400  1.00  0.00            
ATOM     11  O5  BCD     1      -2.680  16.080  10.900  1.00  0.00            
ATOM     12  H1  BCD     1      -0.640  13.950   7.420  1.00  0.00            
ATOM     13  H2  BCD     1       0.020  16.370   7.620  1.00  0.00            
ATOM     14  H3  BCD     1       1.860  14.270   6.960  1.00  0.00            
ATOM     15  H4  BCD     1       1.930  15.200   9.530  1.00  0.00            
ATOM     16  H5  BCD     1       2.100  17.800   9.720  1.00  0.00            
ATOM     17  H6  BCD     1      -0.370  17.130   9.930  1.00  0.00            
ATOM     18  H7  BCD     1       0.060  14.240  11.030  1.00  0.00            
ATOM     19  H8  BCD     1      -2.360  14.190  11.320  1.00  0.00            
ATOM     20  H9  BCD     1      -1.640  15.320  12.460  1.00  0.00            
ATOM     21  H10 BCD     1      -2.740  15.760   9.990  1.00  0.00            
ATOM     22  C7  BCD     1       1.670   9.350   7.780  1.00  0.00            
ATOM     23  O6  BCD     1       2.410   9.250   9.000  1.00  0.00            
ATOM     24  C8  BCD     1       2.330  10.390   6.890  1.00  0.00            
ATOM     25  O7  BCD     1       3.640   9.980   6.480  1.00  0.00            
ATOM     26  C9  BCD     1       2.390  11.670   7.720  1.00  0.00            
ATOM     27  O8  BCD     1       3.110  12.660   6.920  1.00  0.00            
ATOM     28  C10 BCD     1       0.960  12.120   7.990  1.00  0.00            
ATOM     29  C11 BCD     1       0.130  10.990   8.620  1.00  0.00            
ATOM     30  O9  BCD     1       0.330   9.750   7.930  1.00  0.00            
ATOM     31  C12 BCD     1      -1.370  11.220   8.810  1.00  0.00            
ATOM     32  O10 BCD     1      -2.030  11.380   7.510  1.00  0.00            
ATOM     33  H11 BCD     1       1.710   8.380   7.270  1.00  0.00            
ATOM     34  H12 BCD     1       1.660  10.430   6.020  1.00  0.00            
ATOM     35  H13 BCD     1       4.000  10.780   6.090  1.00  0.00            
ATOM     36  H14 BCD     1       2.940  11.380   8.620  1.00  0.00            
ATOM     37  H15 BCD     1       4.070  12.610   7.010  1.00  0.00            
ATOM     38  H16 BCD     1       0.610  12.260   6.960  1.00  0.00            
ATOM     39  H17 BCD     1       0.420  10.710   9.640  1.00  0.00            
ATOM     40  H18 BCD     1      -1.850  10.350   9.260  1.00  0.00            
ATOM     41  H19 BCD     1      -1.560  12.100   9.440  1.00  0.00            
ATOM     42  H20 BCD     1      -1.780  10.590   7.020  1.00  0.00            
ATOM     43  C13 BCD     1       4.170   6.420  11.480  1.00  0.00            
ATOM     44  O11 BCD     1       4.450   7.390  12.530  1.00  0.00            
ATOM     45  C14 BCD     1       5.020   6.840  10.280  1.00  0.00            
ATOM     46  O12 BCD     1       6.370   7.030  10.730  1.00  0.00            
ATOM     47  C15 BCD     1       4.460   8.110   9.520  1.00  0.00            
ATOM     48  O13 BCD     1       4.910   8.200   8.120  1.00  0.00            
ATOM     49  C16 BCD     1       2.970   7.990   9.340  1.00  0.00            
ATOM     50  C17 BCD     1       2.220   7.530  10.570  1.00  0.00            
ATOM     51  O14 BCD     1       2.740   6.330  11.140  1.00  0.00            
ATOM     52  C18 BCD     1       0.720   7.270  10.340  1.00  0.00            
ATOM     53  O15 BCD     1       0.410   6.600   9.160  1.00  0.00            
ATOM     54  H21 BCD     1       4.490   5.430  11.820  1.00  0.00            
ATOM     55  H22 BCD     1       4.990   6.080   9.490  1.00  0.00            
ATOM     56  H23 BCD     1       6.420   6.880  11.680  1.00  0.00            
ATOM     57  H24 BCD     1       4.550   8.980  10.190  1.00  0.00            
ATOM     58  H25 BCD     1       4.330   8.700   7.550  1.00  0.00            
ATOM     59  H26 BCD     1       2.700   7.210   8.620  1.00  0.00            
ATOM     60  H27 BCD     1       2.290   8.320  11.330  1.00  0.00            
ATOM     61  H28 BCD     1       0.440   6.650  11.200  1.00  0.00            
ATOM     62  H29 BCD     1       0.190   8.230  10.410  1.00  0.00            
ATOM     63  H30 BCD     1      -0.310   7.060   8.730  1.00  0.00            
ATOM     64  C19 BCD     1       5.000   7.640  16.630  1.00  0.00            
ATOM     65  O16 BCD     1       5.000   9.060  16.410  1.00  0.00            
ATOM     66  C20 BCD     1       6.120   7.000  15.840  1.00  0.00            
ATOM     67  O17 BCD     1       7.360   7.480  16.440  1.00  0.00            
ATOM     68  C21 BCD     1       5.950   7.250  14.340  1.00  0.00            
ATOM     69  O18 BCD     1       6.950   6.550  13.540  1.00  0.00            
ATOM     70  C22 BCD     1       4.560   6.890  13.830  1.00  0.00            
ATOM     71  C23 BCD     1       3.470   7.490  14.710  1.00  0.00            
ATOM     72  O19 BCD     1       3.710   7.100  16.090  1.00  0.00            
ATOM     73  C24 BCD     1       2.140   6.890  14.260  1.00  0.00            
ATOM     74  O20 BCD     1       2.080   5.510  14.600  1.00  0.00            
ATOM     75  H31 BCD     1       5.110   7.470  17.710  1.00  0.00            
ATOM     76  H32 BCD     1       6.130   5.900  15.940  1.00  0.00            
ATOM     77  H33 BCD     1       7.500   8.430  16.400  1.00  0.00            
ATOM     78  H34 BCD     1       5.950   8.320  14.110  1.00  0.00            
ATOM     79  H35 BCD     1       7.770   7.040  13.660  1.00  0.00            
ATOM     80  H36 BCD     1       4.420   5.810  13.990  1.00  0.00            
ATOM     81  H37 BCD     1       3.510   8.570  14.490  1.00  0.00            
ATOM     82  H38 BCD     1       1.350   7.420  14.800  1.00  0.00            
ATOM     83  H39 BCD     1       1.870   7.050  13.200  1.00  0.00            
ATOM     84  H40 BCD     1       1.180   5.190  14.600  1.00  0.00            
ATOM     85  C25 BCD     1       5.200  12.560  18.540  1.00  0.00            
ATOM     86  O21 BCD     1       4.540  13.260  17.510  1.00  0.00            
ATOM     87  C26 BCD     1       6.460  12.010  17.990  1.00  0.00            
ATOM     88  O22 BCD     1       7.300  12.960  17.410  1.00  0.00            
ATOM     89  C27 BCD     1       6.190  10.950  16.970  1.00  0.00            
ATOM     90  O23 BCD     1       7.510  10.460  16.520  1.00  0.00            
ATOM     91  C28 BCD     1       5.290   9.870  17.570  1.00  0.00            
ATOM     92  C29 BCD     1       4.010  10.480  18.070  1.00  0.00            
ATOM     93  O24 BCD     1       4.350  11.470  19.000  1.00  0.00            
ATOM     94  C30 BCD     1       3.190   9.460  18.790  1.00  0.00            
ATOM     95  O25 BCD     1       1.950   9.980  19.340  1.00  0.00            
ATOM     96  H41 BCD     1       5.420  13.210  19.390  1.00  0.00            
ATOM     97  H42 BCD     1       6.940  11.460  18.820  1.00  0.00            
ATOM     98  H43 BCD     1       8.080  12.550  17.020  1.00  0.00            
ATOM     99  H44 BCD     1       5.660  11.420  16.130  1.00  0.00            
ATOM    100  H45 BCD     1       7.820  10.780  15.670  1.00  0.00            
ATOM    101  H46 BCD     1       5.580   9.190  18.380  1.00  0.00            
ATOM    102  H47 BCD     1       3.480  10.830  17.170  1.00  0.00            
ATOM    103  H48 BCD     1       2.980   8.670  18.070  1.00  0.00            
ATOM    104  H49 BCD     1       3.830   9.070  19.590  1.00  0.00            
ATOM    105  H50 BCD     1       1.780   9.500  20.160  1.00  0.00            
ATOM    106  C31 BCD     1       2.730  16.930  16.930  1.00  0.00            
ATOM    107  O26 BCD     1       2.350  16.490  15.590  1.00  0.00            
ATOM    108  C32 BCD     1       4.220  16.960  17.080  1.00  0.00            
ATOM    109  O27 BCD     1       4.850  17.850  16.140  1.00  0.00            
ATOM    110  C33 BCD     1       4.770  15.590  16.930  1.00  0.00            
ATOM    111  C34 BCD     1       4.080  14.530  17.840  1.00  0.00            
ATOM    112  C35 BCD     1       2.550  14.620  17.620  1.00  0.00            
ATOM    113  O28 BCD     1       2.100  15.990  17.840  1.00  0.00            
ATOM    114  C36 BCD     1       1.740  13.650  18.500  1.00  0.00            
ATOM    115  O29 BCD     1       1.960  13.890  19.900  1.00  0.00            
ATOM    116  O30 BCD     1       6.170  15.590  17.110  1.00  0.00            
ATOM    117  H51 BCD     1       2.260  17.900  17.130  1.00  0.00            
ATOM    118  H52 BCD     1       4.500  17.280  18.100  1.00  0.00            
ATOM    119  H53 BCD     1       5.680  17.380  16.000  1.00  0.00            
ATOM    120  H54 BCD     1       4.650  15.300  15.880  1.00  0.00            
ATOM    121  H55 BCD     1       6.510  14.690  17.060  1.00  0.00            
ATOM    122  H56 BCD     1       4.270  14.740  18.900  1.00  0.00            
ATOM    123  H57 BCD     1       2.300  14.370  16.580  1.00  0.00            
ATOM    124  H58 BCD     1       0.680  13.570  18.220  1.00  0.00            
ATOM    125  H59 BCD     1       2.180  12.660  18.350  1.00  0.00            
ATOM    126  H60 BCD     1       1.390  13.300  20.390  1.00  0.00            
ATOM    127  C37 BCD     1       0.320  17.700  12.230  1.00  0.00            
ATOM    128  O31 BCD     1       0.970  16.690  11.550  1.00  0.00            
ATOM    129  C38 BCD     1       1.410  18.650  12.670  1.00  0.00            
ATOM    130  O32 BCD     1       2.150  19.170  11.500  1.00  0.00            
ATOM    131  C39 BCD     1       2.360  18.080  13.660  1.00  0.00            
ATOM    132  O33 BCD     1       3.210  19.170  14.210  1.00  0.00            
ATOM    133  C40 BCD     1       1.560  17.330  14.820  1.00  0.00            
ATOM    134  C41 BCD     1       0.450  16.460  14.250  1.00  0.00            
ATOM    135  O34 BCD     1      -0.360  17.250  13.380  1.00  0.00            
ATOM    136  C42 BCD     1      -0.500  15.850  15.270  1.00  0.00            
ATOM    137  O35 BCD     1      -1.090  16.800  16.190  1.00  0.00            
ATOM    138  H61 BCD     1      -0.460  18.230  11.660  1.00  0.00            
ATOM    139  H62 BCD     1       1.010  19.540  13.170  1.00  0.00            
ATOM    140  H63 BCD     1       2.930  19.650  11.780  1.00  0.00            
ATOM    141  H64 BCD     1       2.890  17.250  13.180  1.00  0.00            
ATOM    142  H65 BCD     1       3.750  18.690  14.840  1.00  0.00            
ATOM    143  H66 BCD     1       1.070  18.040  15.490  1.00  0.00            
ATOM    144  H67 BCD     1       0.900  15.660  13.650  1.00  0.00            
ATOM    145  H68 BCD     1      -1.250  15.190  14.820  1.00  0.00            
ATOM    146  H69 BCD     1       0.020  15.140  15.940  1.00  0.00            
ATOM    147  H70 BCD     1      -1.440  17.550  15.710  1.00  0.00            
ATOM    148  O1  GP6     2       7.790  11.930  14.340  1.00  0.00            
ATOM    149  C1  GP6     2       7.180  11.480  13.370  1.00  0.00            
ATOM    150  O2  GP6     2       7.650  10.560  12.660  1.00  0.00            
ATOM    151  C2  GP6     2       5.680  11.990  13.050  1.00  0.00            
ATOM    152  C3  GP6     2       5.470  13.360  13.800  1.00  0.00            
ATOM    153  C4  GP6     2       4.070  13.960  13.430  1.00  0.00            
ATOM    154  C5  GP6     2       3.030  12.900  13.910  1.00  0.00            
ATOM    155  C6  GP6     2       3.180  11.560  13.160  1.00  0.00            
ATOM    156  C7  GP6     2       4.590  10.950  13.350  1.00  0.00            
ATOM    157  C8  GP6     2       3.040  11.910  11.630  1.00  0.00            
ATOM    158  C9  GP6     2       4.180  12.870  11.210  1.00  0.00            
ATOM    159  C10 GP6     2       5.550  12.290  11.460  1.00  0.00            
ATOM    160  C11 GP6     2       3.950  14.150  11.930  1.00  0.00            
ATOM    161  H1  GP6     2       6.330  13.980  13.500  1.00  0.00            
ATOM    162  H2  GP6     2       5.510  13.110  14.870  1.00  0.00            
ATOM    163  H3  GP6     2       3.890  14.870  14.010  1.00  0.00            
ATOM    164  H4  GP6     2       2.010  13.300  13.780  1.00  0.00            
ATOM    165  H5  GP6     2       3.080  12.680  14.980  1.00  0.00            
ATOM    166  H6  GP6     2       2.320  10.930  13.410  1.00  0.00            
ATOM    167  H7  GP6     2       4.690  10.660  14.400  1.00  0.00            
ATOM    168  H8  GP6     2       4.780  10.000  12.830  1.00  0.00            
ATOM    169  H9  GP6     2       2.040  12.270  11.380  1.00  0.00            
ATOM    170  H10 GP6     2       3.230  10.990  11.060  1.00  0.00            
ATOM    171  H11 GP6     2       4.010  13.090  10.150  1.00  0.00            
ATOM    172  H12 GP6     2       5.530  11.390  10.840  1.00  0.00            
ATOM    173  H13 GP6     2       6.250  13.000  11.010  1.00  0.00            
ATOM    174  H14 GP6     2       4.790  14.790  11.650  1.00  0.00            
ATOM    175  H15 GP6     2       2.950  14.510  11.660  1.00  0.00            
TER
ENDMDL
MODEL        1
ATOM      1  C1  BCD     1      12.110  20.980  18.910  1.00  0.00            
ATOM      2  O1  BCD     1      13.140  20.340  19.540  1.00  0.00            
ATOM      3  C2  BCD     1      10.980  19.980  18.650  1.00  0.00            
ATOM      4  O2  BCD     1      10.630  19.350  19.780  1.00  0.00            
ATOM      5  C3  BCD     1      11.340  18.970  17.530  1.00  0.00            
ATOM      6  O3  BCD     1      10.180  18.200  17.080  1.00  0.00            
ATOM      7  C4  BCD     1      12.100  19.510  16.300  1.00  0.00            
ATOM      8  C5  BCD     1      13.120  20.550  16.750  1.00  0.00            
ATOM      9  O4  BCD     1      12.500  21.500  17.610  1.00  0.00            
ATOM     10  C6  BCD     1      13.780  21.350  15.640  1.00  0.00            
ATOM     11  O5  BCD     1      12.720  22.050  14.900  1.00  0.00            
ATOM     12  H1  BCD     1      11.650  21.740  19.560  1.00  0.00            
ATOM     13  H2  BCD     1      10.240  20.670  18.220  1.00  0.00            
ATOM     14  H3  BCD     1       9.890  18.780  19.540  1.00  0.00            
ATOM     15  H4  BCD     1      12.170  18.340  17.870  1.00  0.00            
ATOM     16  H5  BCD     1      10.580  17.480  16.580  1.00  0.00            
ATOM     17  H6  BCD     1      11.260  19.870  15.690  1.00  0.00            
ATOM     18  H7  BCD     1      13.930  20.120  17.360  1.00  0.00            
ATOM     19  H8  BCD     1      14.270  22.170  16.190  1.00  0.00            
ATOM     20  H9  BCD     1      14.450  20.740  15.020  1.00  0.00            
ATOM     21  H10 BCD     1      12.300  22.590  15.580  1.00  0.00            
ATOM     22  C7  BCD     1      15.740  20.790  22.790  1.00  0.00            
ATOM     23  O6  BCD     1      16.410  19.530  22.590  1.00  0.00            
ATOM     24  C8  BCD     1      14.300  20.570  23.120  1.00  0.00            
ATOM     25  O7  BCD     1      14.090  19.690  24.330  1.00  0.00            
ATOM     26  C9  BCD     1      13.530  20.030  21.960  1.00  0.00            
ATOM     27  O8  BCD     1      12.130  19.710  22.010  1.00  0.00            
ATOM     28  C10 BCD     1      13.710  20.970  20.710  1.00  0.00            
ATOM     29  C11 BCD     1      15.140  21.410  20.490  1.00  0.00            
ATOM     30  O9  BCD     1      15.830  21.660  21.690  1.00  0.00            
ATOM     31  C12 BCD     1      15.260  22.640  19.570  1.00  0.00            
ATOM     32  O10 BCD     1      14.600  23.750  20.110  1.00  0.00            
ATOM     33  H11 BCD     1      16.270  21.320  23.590  1.00  0.00            
ATOM     34  H12 BCD     1      13.920  21.550  23.440  1.00  0.00            
ATOM     35  H13 BCD     1      13.220  19.690  24.740  1.00  0.00            
ATOM     36  H14 BCD     1      14.030  19.070  21.780  1.00  0.00            
ATOM     37  H15 BCD     1      11.780  19.610  21.120  1.00  0.00            
ATOM     38  H16 BCD     1      13.230  21.940  20.870  1.00  0.00            
ATOM     39  H17 BCD     1      15.630  20.630  19.900  1.00  0.00            
ATOM     40  H18 BCD     1      16.300  22.770  19.250  1.00  0.00            
ATOM     41  H19 BCD     1      14.730  22.380  18.650  1.00  0.00            
ATOM     42  H20 BCD     1      14.130  24.210  19.410  1.00  0.00            
ATOM     43  C13 BCD     1      19.500  17.130  23.860  1.00  0.00            
ATOM     44  O11 BCD     1      19.070  16.230  22.920  1.00  0.00            
ATOM     45  C14 BCD     1      18.290  17.350  24.870  1.00  0.00            
ATOM     46  O12 BCD     1      18.030  16.120  25.450  1.00  0.00            
ATOM     47  C15 BCD     1      17.090  17.910  24.140  1.00  0.00            
ATOM     48  O13 BCD     1      16.040  18.090  25.090  1.00  0.00            
ATOM     49  C16 BCD     1      17.510  19.180  23.440  1.00  0.00            
ATOM     50  C17 BCD     1      18.710  18.980  22.530  1.00  0.00            
ATOM     51  O14 BCD     1      19.770  18.350  23.210  1.00  0.00            
ATOM     52  C18 BCD     1      19.130  20.280  21.810  1.00  0.00            
ATOM     53  O15 BCD     1      19.650  21.210  22.800  1.00  0.00            
ATOM     54  H21 BCD     1      20.420  16.880  24.400  1.00  0.00            
ATOM     55  H22 BCD     1      18.600  18.080  25.630  1.00  0.00            
ATOM     56  H23 BCD     1      18.040  15.440  24.770  1.00  0.00            
ATOM     57  H24 BCD     1      16.860  17.200  23.340  1.00  0.00            
ATOM     58  H25 BCD     1      15.370  18.680  24.730  1.00  0.00            
ATOM     59  H26 BCD     1      17.700  19.900  24.260  1.00  0.00            
ATOM     60  H27 BCD     1      18.350  18.240  21.800  1.00  0.00            
ATOM     61  H28 BCD     1      19.890  19.880  21.130  1.00  0.00            
ATOM     62  H29 BCD     1      18.310  20.580  21.150  1.00  0.00            
ATOM     63  H30 BCD     1      20.120  20.680  23.440  1.00  0.00            
ATOM     64  C19 BCD     1      20.540  12.590  21.420  1.00  0.00            
ATOM     65  O16 BCD     1      19.700  12.770  20.300  1.00  0.00            
ATOM     66  C20 BCD     1      19.740  12.590  22.710  1.00  0.00            
ATOM     67  O17 BCD     1      18.880  11.460  22.670  1.00  0.00            
ATOM     68  C21 BCD     1      18.940  13.810  22.970  1.00  0.00            
ATOM     69  O18 BCD     1      18.300  13.780  24.230  1.00  0.00            
ATOM     70  C22 BCD     1      19.870  15.030  22.900  1.00  0.00            
ATOM     71  C23 BCD     1      20.680  15.010  21.630  1.00  0.00            
ATOM     72  O19 BCD     1      21.380  13.770  21.460  1.00  0.00            
ATOM     73  C24 BCD     1      21.730  16.170  21.630  1.00  0.00            
ATOM     74  O20 BCD     1      22.550  16.140  22.850  1.00  0.00            
ATOM     75  H31 BCD     1      21.290  11.800  21.380  1.00  0.00            
ATOM     76  H32 BCD     1      20.430  12.410  23.540  1.00  0.00            
ATOM     77  H33 BCD     1      18.800  11.060  23.540  1.00  0.00            
ATOM     78  H34 BCD     1      18.200  13.880  22.160  1.00  0.00            
ATOM     79  H35 BCD     1      17.890  12.950  24.480  1.00  0.00            
ATOM     80  H36 BCD     1      20.620  14.980  23.700  1.00  0.00            
ATOM     81  H37 BCD     1      19.990  15.240  20.800  1.00  0.00            
ATOM     82  H38 BCD     1      22.460  16.010  20.830  1.00  0.00            
ATOM     83  H39 BCD     1      21.190  17.120  21.530  1.00  0.00            
ATOM     84  H40 BCD     1      22.930  17.030  22.880  1.00  0.00            
ATOM     85  C25 BCD     1      18.660  11.020  16.760  1.00  0.00            
ATOM     86  O21 BCD     1      18.070  12.280  16.480  1.00  0.00            
ATOM     87  C26 BCD     1      17.970  10.460  18.030  1.00  0.00            
ATOM     88  O22 BCD     1      16.510  10.250  17.710  1.00  0.00            
ATOM     89  C27 BCD     1      18.200  11.370  19.260  1.00  0.00            
ATOM     90  O23 BCD     1      17.690  10.770  20.530  1.00  0.00            
ATOM     91  C28 BCD     1      19.700  11.730  19.460  1.00  0.00            
ATOM     92  C29 BCD     1      20.290  12.290  18.150  1.00  0.00            
ATOM     93  O24 BCD     1      20.030  11.370  17.080  1.00  0.00            
ATOM     94  C30 BCD     1      21.780  12.430  18.290  1.00  0.00            
ATOM     95  O25 BCD     1      22.330  13.090  17.150  1.00  0.00            
ATOM     96  H41 BCD     1      18.650  10.340  15.890  1.00  0.00            
ATOM     97  H42 BCD     1      18.430   9.500  18.280  1.00  0.00            
ATOM     98  H43 BCD     1      16.140   9.860  18.510  1.00  0.00            
ATOM     99  H44 BCD     1      17.670  12.330  19.220  1.00  0.00            
ATOM    100  H45 BCD     1      18.070  11.230  21.280  1.00  0.00            
ATOM    101  H46 BCD     1      20.340  10.910  19.810  1.00  0.00            
ATOM    102  H47 BCD     1      19.810  13.260  17.940  1.00  0.00            
ATOM    103  H48 BCD     1      21.880  13.010  19.210  1.00  0.00            
ATOM    104  H49 BCD     1      22.240  11.440  18.420  1.00  0.00            
ATOM    105  H50 BCD     1      22.010  12.550  16.420  1.00  0.00            
ATOM    106  C31 BCD     1      15.830  14.210  13.450  1.00  0.00            
ATOM    107  O26 BCD     1      15.120  14.960  14.370  1.00  0.00            
ATOM    108  C32 BCD     1      15.720  12.650  13.620  1.00  0.00            
ATOM    109  O27 BCD     1      14.410  12.240  13.320  1.00  0.00            
ATOM    110  C33 BCD     1      16.190  12.150  14.960  1.00  0.00            
ATOM    111  C34 BCD     1      17.660  12.560  15.120  1.00  0.00            
ATOM    112  C35 BCD     1      17.820  14.030  14.930  1.00  0.00            
ATOM    113  O28 BCD     1      17.240  14.490  13.630  1.00  0.00            
ATOM    114  C36 BCD     1      19.250  14.490  15.070  1.00  0.00            
ATOM    115  O29 BCD     1      20.070  14.320  13.950  1.00  0.00            
ATOM    116  O30 BCD     1      15.990  10.630  15.130  1.00  0.00            
ATOM    117  H51 BCD     1      15.500  14.480  12.440  1.00  0.00            
ATOM    118  H52 BCD     1      16.310  12.110  12.870  1.00  0.00            
ATOM    119  H53 BCD     1      13.870  12.650  14.000  1.00  0.00            
ATOM    120  H54 BCD     1      15.630  12.750  15.690  1.00  0.00            
ATOM    121  H55 BCD     1      16.210  10.420  16.040  1.00  0.00            
ATOM    122  H56 BCD     1      18.170  11.980  14.340  1.00  0.00            
ATOM    123  H57 BCD     1      17.270  14.540  15.730  1.00  0.00            
ATOM    124  H58 BCD     1      19.300  15.560  15.320  1.00  0.00            
ATOM    125  H59 BCD     1      19.670  14.090  16.000  1.00  0.00            
ATOM    126  H60 BCD     1      20.750  15.000  13.940  1.00  0.00            
ATOM    127  C37 BCD     1      12.810  18.450  14.270  1.00  0.00            
ATOM    128  O31 BCD     1      12.730  18.360  15.710  1.00  0.00            
ATOM    129  C38 BCD     1      12.150  17.220  13.700  1.00  0.00            
ATOM    130  O32 BCD     1      10.760  17.260  14.060  1.00  0.00            
ATOM    131  C39 BCD     1      12.850  15.930  14.210  1.00  0.00            
ATOM    132  O33 BCD     1      12.210  14.790  13.620  1.00  0.00            
ATOM    133  C40 BCD     1      14.350  16.060  13.830  1.00  0.00            
ATOM    134  C41 BCD     1      14.980  17.380  14.410  1.00  0.00            
ATOM    135  O34 BCD     1      14.200  18.460  13.910  1.00  0.00            
ATOM    136  C42 BCD     1      16.440  17.600  14.010  1.00  0.00            
ATOM    137  O35 BCD     1      16.620  17.670  12.570  1.00  0.00            
ATOM    138  H61 BCD     1      12.320  19.310  13.800  1.00  0.00            
ATOM    139  H62 BCD     1      12.210  17.190  12.610  1.00  0.00            
ATOM    140  H63 BCD     1      10.400  16.450  13.690  1.00  0.00            
ATOM    141  H64 BCD     1      12.850  15.860  15.310  1.00  0.00            
ATOM    142  H65 BCD     1      12.320  14.070  14.240  1.00  0.00            
ATOM    143  H66 BCD     1      14.420  15.980  12.740  1.00  0.00            
ATOM    144  H67 BCD     1      14.840  17.420  15.500  1.00  0.00            
ATOM    145  H68 BCD     1      16.710  18.540  14.520  1.00  0.00            
ATOM    146  H69 BCD     1      17.050  16.800  14.430  1.00  0.00            
ATOM    147  H70 BCD     1      17.390  18.220  12.390  1.00  0.00            
ATOM    148  O1  GP6     2      13.140  12.250  19.200  1.00  0.00            
ATOM    149  C1  GP6     2      13.030  13.410  18.780  1.00  0.00            
ATOM    150  O2  GP6     2      12.260  13.530  17.880  1.00  0.00            
ATOM    151  C2  GP6     2      14.060  14.560  19.080  1.00  0.00            
ATOM    152  C3  GP6     2      15.060  14.760  17.880  1.00  0.00            
ATOM    153  C4  GP6     2      15.910  16.040  18.190  1.00  0.00
[truncated: 1,677,721 more chars]
