# Supplementary material for: Achieving Chemical Accuracy in Cyclodextrin Host–Guest Binding via Integrative Atomistic Modelling
Source: Adv Sci (Weinh). 2025 Dec 14;13(10):e19782. doi: 10.1002/advs.202519782 (PMC12915143; doi:10.1002/advs.202519782)
Supplement: Supplementary file 1 — Supporting Information [file ADVS-13-e19782-s003.zip › all_poses/BCD.GT5.pdb]

MODEL        1
ATOM      1  C1  BCD     1      20.190  23.270  11.550  1.00  0.00            
ATOM      2  O1  BCD     1      20.240  23.000  12.940  1.00  0.00            
ATOM      3  C2  BCD     1      19.990  22.010  10.760  1.00  0.00            
ATOM      4  O2  BCD     1      18.820  21.350  11.220  1.00  0.00            
ATOM      5  C3  BCD     1      21.200  21.090  10.930  1.00  0.00            
ATOM      6  O3  BCD     1      21.090  19.780  10.400  1.00  0.00            
ATOM      7  C4  BCD     1      22.490  21.810  10.530  1.00  0.00            
ATOM      8  C5  BCD     1      22.610  23.120  11.240  1.00  0.00            
ATOM      9  O4  BCD     1      21.400  23.870  11.090  1.00  0.00            
ATOM     10  C6  BCD     1      23.670  24.110  10.720  1.00  0.00            
ATOM     11  O5  BCD     1      23.520  24.620   9.410  1.00  0.00            
ATOM     12  H1  BCD     1      19.370  23.990  11.440  1.00  0.00            
ATOM     13  H2  BCD     1      19.830  22.270   9.700  1.00  0.00            
ATOM     14  H3  BCD     1      18.440  21.940  11.870  1.00  0.00            
ATOM     15  H4  BCD     1      21.300  21.040  12.030  1.00  0.00            
ATOM     16  H5  BCD     1      20.420  19.340  10.930  1.00  0.00            
ATOM     17  H6  BCD     1      22.420  22.020   9.450  1.00  0.00            
ATOM     18  H7  BCD     1      22.760  22.890  12.300  1.00  0.00            
ATOM     19  H8  BCD     1      23.510  24.890  11.470  1.00  0.00            
ATOM     20  H9  BCD     1      24.680  23.710  10.940  1.00  0.00            
ATOM     21  H10 BCD     1      22.580  24.720   9.280  1.00  0.00            
ATOM     22  C7  BCD     1      18.770  24.320  16.550  1.00  0.00            
ATOM     23  O6  BCD     1      18.970  23.060  17.210  1.00  0.00            
ATOM     24  C8  BCD     1      17.750  24.070  15.410  1.00  0.00            
ATOM     25  O7  BCD     1      16.500  23.510  15.800  1.00  0.00            
ATOM     26  C9  BCD     1      18.410  23.220  14.350  1.00  0.00            
ATOM     27  O8  BCD     1      17.540  22.880  13.240  1.00  0.00            
ATOM     28  C10 BCD     1      19.630  23.950  13.800  1.00  0.00            
ATOM     29  C11 BCD     1      20.610  24.250  14.960  1.00  0.00            
ATOM     30  O9  BCD     1      19.990  24.970  16.050  1.00  0.00            
ATOM     31  C12 BCD     1      21.860  25.050  14.510  1.00  0.00            
ATOM     32  O10 BCD     1      21.350  26.340  14.060  1.00  0.00            
ATOM     33  H11 BCD     1      18.350  24.890  17.380  1.00  0.00            
ATOM     34  H12 BCD     1      17.550  25.050  14.950  1.00  0.00            
ATOM     35  H13 BCD     1      16.170  24.160  16.420  1.00  0.00            
ATOM     36  H14 BCD     1      18.740  22.330  14.910  1.00  0.00            
ATOM     37  H15 BCD     1      16.710  22.680  13.670  1.00  0.00            
ATOM     38  H16 BCD     1      19.260  24.820  13.240  1.00  0.00            
ATOM     39  H17 BCD     1      21.020  23.300  15.340  1.00  0.00            
ATOM     40  H18 BCD     1      22.430  25.200  15.440  1.00  0.00            
ATOM     41  H19 BCD     1      22.460  24.510  13.760  1.00  0.00            
ATOM     42  H20 BCD     1      21.810  27.020  14.560  1.00  0.00            
ATOM     43  C13 BCD     1      18.990  21.100  20.690  1.00  0.00            
ATOM     44  O11 BCD     1      20.180  20.460  20.220  1.00  0.00            
ATOM     45  C14 BCD     1      17.780  20.800  19.860  1.00  0.00            
ATOM     46  O12 BCD     1      17.560  19.450  19.930  1.00  0.00            
ATOM     47  C15 BCD     1      17.930  21.430  18.510  1.00  0.00            
ATOM     48  O13 BCD     1      16.710  21.450  17.760  1.00  0.00            
ATOM     49  C16 BCD     1      18.380  22.870  18.550  1.00  0.00            
ATOM     50  C17 BCD     1      19.530  23.080  19.500  1.00  0.00            
ATOM     51  O14 BCD     1      19.160  22.440  20.720  1.00  0.00            
ATOM     52  C18 BCD     1      19.850  24.490  19.720  1.00  0.00            
ATOM     53  O15 BCD     1      18.780  25.290  20.190  1.00  0.00            
ATOM     54  H21 BCD     1      18.850  20.730  21.710  1.00  0.00            
ATOM     55  H22 BCD     1      16.950  21.240  20.430  1.00  0.00            
ATOM     56  H23 BCD     1      16.710  19.220  19.530  1.00  0.00            
ATOM     57  H24 BCD     1      18.680  20.780  18.050  1.00  0.00            
ATOM     58  H25 BCD     1      16.770  21.940  16.940  1.00  0.00            
ATOM     59  H26 BCD     1      17.500  23.460  18.840  1.00  0.00            
ATOM     60  H27 BCD     1      20.450  22.590  19.150  1.00  0.00            
ATOM     61  H28 BCD     1      20.630  24.490  20.500  1.00  0.00            
ATOM     62  H29 BCD     1      20.340  24.930  18.840  1.00  0.00            
ATOM     63  H30 BCD     1      19.240  26.010  20.640  1.00  0.00            
ATOM     64  C19 BCD     1      23.310  18.270  21.930  1.00  0.00            
ATOM     65  O16 BCD     1      23.830  18.110  20.630  1.00  0.00            
ATOM     66  C20 BCD     1      21.920  17.630  22.000  1.00  0.00            
ATOM     67  O17 BCD     1      21.990  16.270  21.670  1.00  0.00            
ATOM     68  C21 BCD     1      20.890  18.350  21.060  1.00  0.00            
ATOM     69  O18 BCD     1      19.500  17.860  21.220  1.00  0.00            
ATOM     70  C22 BCD     1      20.950  19.860  21.320  1.00  0.00            
ATOM     71  C23 BCD     1      22.310  20.460  21.390  1.00  0.00            
ATOM     72  O19 BCD     1      23.170  19.640  22.210  1.00  0.00            
ATOM     73  C24 BCD     1      22.390  21.820  21.870  1.00  0.00            
ATOM     74  O20 BCD     1      21.720  21.990  23.140  1.00  0.00            
ATOM     75  H31 BCD     1      23.940  17.950  22.760  1.00  0.00            
ATOM     76  H32 BCD     1      21.700  17.730  23.070  1.00  0.00            
ATOM     77  H33 BCD     1      22.600  16.010  22.360  1.00  0.00            
ATOM     78  H34 BCD     1      21.150  18.200  20.010  1.00  0.00            
ATOM     79  H35 BCD     1      18.890  18.220  20.570  1.00  0.00            
ATOM     80  H36 BCD     1      20.560  20.080  22.320  1.00  0.00            
ATOM     81  H37 BCD     1      22.700  20.570  20.370  1.00  0.00            
ATOM     82  H38 BCD     1      23.470  22.010  21.920  1.00  0.00            
ATOM     83  H39 BCD     1      21.850  22.420  21.130  1.00  0.00            
ATOM     84  H40 BCD     1      21.800  22.920  23.380  1.00  0.00            
ATOM     85  C25 BCD     1      27.270  17.050  18.520  1.00  0.00            
ATOM     86  O21 BCD     1      26.690  17.260  17.290  1.00  0.00            
ATOM     87  C26 BCD     1      26.520  15.910  19.130  1.00  0.00            
ATOM     88  O22 BCD     1      26.640  14.770  18.220  1.00  0.00            
ATOM     89  C27 BCD     1      25.080  16.330  19.510  1.00  0.00            
ATOM     90  O23 BCD     1      24.400  15.230  20.080  1.00  0.00            
ATOM     91  C28 BCD     1      25.180  17.590  20.450  1.00  0.00            
ATOM     92  C29 BCD     1      26.010  18.650  19.830  1.00  0.00            
ATOM     93  O24 BCD     1      27.240  18.190  19.350  1.00  0.00            
ATOM     94  C30 BCD     1      26.220  19.830  20.830  1.00  0.00            
ATOM     95  O25 BCD     1      26.860  19.440  22.120  1.00  0.00            
ATOM     96  H41 BCD     1      28.320  16.820  18.310  1.00  0.00            
ATOM     97  H42 BCD     1      26.930  15.650  20.120  1.00  0.00            
ATOM     98  H43 BCD     1      27.390  14.230  18.480  1.00  0.00            
ATOM     99  H44 BCD     1      24.600  16.550  18.540  1.00  0.00            
ATOM    100  H45 BCD     1      23.520  15.490  20.340  1.00  0.00            
ATOM    101  H46 BCD     1      25.680  17.290  21.380  1.00  0.00            
ATOM    102  H47 BCD     1      25.360  18.940  18.990  1.00  0.00            
ATOM    103  H48 BCD     1      26.850  20.590  20.350  1.00  0.00            
ATOM    104  H49 BCD     1      25.270  20.360  20.970  1.00  0.00            
ATOM    105  H50 BCD     1      27.260  20.280  22.350  1.00  0.00            
ATOM    106  C31 BCD     1      27.830  18.270  13.420  1.00  0.00            
ATOM    107  O26 BCD     1      26.610  18.910  13.030  1.00  0.00            
ATOM    108  C32 BCD     1      27.840  16.780  13.820  1.00  0.00            
ATOM    109  O27 BCD     1      27.360  16.090  12.700  1.00  0.00            
ATOM    110  C33 BCD     1      27.000  16.530  15.100  1.00  0.00            
ATOM    111  C34 BCD     1      27.600  17.470  16.180  1.00  0.00            
ATOM    112  C35 BCD     1      27.640  18.970  15.750  1.00  0.00            
ATOM    113  O28 BCD     1      28.350  19.030  14.520  1.00  0.00            
ATOM    114  C36 BCD     1      28.300  19.930  16.720  1.00  0.00            
ATOM    115  O29 BCD     1      29.670  19.540  16.910  1.00  0.00            
ATOM    116  O30 BCD     1      27.030  15.150  15.540  1.00  0.00            
ATOM    117  H51 BCD     1      28.620  18.360  12.660  1.00  0.00            
ATOM    118  H52 BCD     1      28.860  16.440  14.020  1.00  0.00            
ATOM    119  H53 BCD     1      26.730  16.710  12.330  1.00  0.00            
ATOM    120  H54 BCD     1      25.960  16.810  14.850  1.00  0.00            
ATOM    121  H55 BCD     1      26.680  15.120  16.440  1.00  0.00            
ATOM    122  H56 BCD     1      28.600  17.080  16.400  1.00  0.00            
ATOM    123  H57 BCD     1      26.610  19.290  15.560  1.00  0.00            
ATOM    124  H58 BCD     1      28.200  20.980  16.420  1.00  0.00            
ATOM    125  H59 BCD     1      27.610  19.800  17.570  1.00  0.00            
ATOM    126  H60 BCD     1      30.250  20.280  17.120  1.00  0.00            
ATOM    127  C37 BCD     1      24.570  20.710   9.790  1.00  0.00            
ATOM    128  O31 BCD     1      23.590  20.940  10.820  1.00  0.00            
ATOM    129  C38 BCD     1      24.760  19.260   9.710  1.00  0.00            
ATOM    130  O32 BCD     1      23.620  18.640   9.070  1.00  0.00            
ATOM    131  C39 BCD     1      25.100  18.630  11.100  1.00  0.00            
ATOM    132  O33 BCD     1      25.310  17.200  11.080  1.00  0.00            
ATOM    133  C40 BCD     1      26.420  19.280  11.590  1.00  0.00            
ATOM    134  C41 BCD     1      26.260  20.830  11.490  1.00  0.00            
ATOM    135  O34 BCD     1      25.820  21.260  10.190  1.00  0.00            
ATOM    136  C42 BCD     1      27.580  21.520  11.700  1.00  0.00            
ATOM    137  O35 BCD     1      28.480  21.140  10.740  1.00  0.00            
ATOM    138  H61 BCD     1      24.280  21.250   8.880  1.00  0.00            
ATOM    139  H62 BCD     1      25.680  19.070   9.130  1.00  0.00            
ATOM    140  H63 BCD     1      22.830  19.000   9.490  1.00  0.00            
ATOM    141  H64 BCD     1      24.300  18.800  11.830  1.00  0.00            
ATOM    142  H65 BCD     1      24.430  16.810  11.030  1.00  0.00            
ATOM    143  H66 BCD     1      27.280  18.960  10.980  1.00  0.00            
ATOM    144  H67 BCD     1      25.640  21.180  12.320  1.00  0.00            
ATOM    145  H68 BCD     1      27.320  22.590  11.730  1.00  0.00            
ATOM    146  H69 BCD     1      28.040  21.340  12.680  1.00  0.00            
ATOM    147  H70 BCD     1      28.000  20.980   9.920  1.00  0.00            
ATOM    148  O1  GT5     2      17.900  18.540  16.840  1.00  0.00            
ATOM    149  C1  GT5     2      18.480  19.080  15.910  1.00  0.00            
ATOM    150  O2  GT5     2      17.820  20.000  15.190  1.00  0.00            
ATOM    151  C2  GT5     2      19.520  18.480  15.060  1.00  0.00            
ATOM    152  C3  GT5     2      20.900  18.950  15.510  1.00  0.00            
ATOM    153  C4  GT5     2      21.830  18.170  14.550  1.00  0.00            
ATOM    154  C5  GT5     2      23.310  18.610  14.880  1.00  0.00            
ATOM    155  C6  GT5     2      23.670  18.040  16.220  1.00  0.00            
ATOM    156  C7  GT5     2      22.710  18.720  17.250  1.00  0.00            
ATOM    157  C8  GT5     2      22.900  20.260  17.270  1.00  0.00            
ATOM    158  C9  GT5     2      22.520  20.820  15.840  1.00  0.00            
ATOM    159  C10 GT5     2      23.470  20.110  14.870  1.00  0.00            
ATOM    160  C11 GT5     2      21.090  20.490  15.510  1.00  0.00            
ATOM    161  C12 GT5     2      21.300  18.360  16.900  1.00  0.00            
ATOM    162  H1  GT5     2      17.020  19.860  15.740  1.00  0.00            
ATOM    163  H2  GT5     2      19.410  18.790  14.020  1.00  0.00            
ATOM    164  H3  GT5     2      19.360  17.410  15.220  1.00  0.00            
ATOM    165  H4  GT5     2      21.700  18.580  13.540  1.00  0.00            
ATOM    166  H5  GT5     2      21.680  17.090  14.620  1.00  0.00            
ATOM    167  H6  GT5     2      24.020  18.240  14.140  1.00  0.00            
ATOM    168  H7  GT5     2      24.670  18.350  16.540  1.00  0.00            
ATOM    169  H8  GT5     2      23.660  16.940  16.180  1.00  0.00            
ATOM    170  H9  GT5     2      22.940  18.420  18.290  1.00  0.00            
ATOM    171  H10 GT5     2      23.950  20.550  17.380  1.00  0.00            
ATOM    172  H11 GT5     2      22.420  20.790  18.100  1.00  0.00            
ATOM    173  H12 GT5     2      22.620  21.910  15.880  1.00  0.00            
ATOM    174  H13 GT5     2      23.270  20.500  13.870  1.00  0.00            
ATOM    175  H14 GT5     2      24.510  20.360  15.120  1.00  0.00            
ATOM    176  H15 GT5     2      20.480  20.940  16.310  1.00  0.00            
ATOM    177  H16 GT5     2      20.790  20.870  14.530  1.00  0.00            
ATOM    178  H17 GT5     2      21.300  17.270  16.990  1.00  0.00            
ATOM    179  H18 GT5     2      20.720  18.750  17.750  1.00  0.00            
TER
ENDMDL
MODEL        1
ATOM      1  C1  BCD     1      25.120  25.150  12.060  1.00  0.00            
ATOM      2  O1  BCD     1      24.240  24.400  12.920  1.00  0.00            
ATOM      3  C2  BCD     1      24.560  25.220  10.560  1.00  0.00            
ATOM      4  O2  BCD     1      23.190  25.620  10.570  1.00  0.00            
ATOM      5  C3  BCD     1      24.780  23.890   9.950  1.00  0.00            
ATOM      6  O3  BCD     1      24.370  24.030   8.510  1.00  0.00            
ATOM      7  C4  BCD     1      26.190  23.360  10.010  1.00  0.00            
ATOM      8  C5  BCD     1      26.590  23.340  11.470  1.00  0.00            
ATOM      9  O4  BCD     1      26.490  24.640  11.980  1.00  0.00            
ATOM     10  C6  BCD     1      27.910  22.720  11.760  1.00  0.00            
ATOM     11  O5  BCD     1      28.940  23.530  11.120  1.00  0.00            
ATOM     12  H1  BCD     1      25.280  26.190  12.350  1.00  0.00            
ATOM     13  H2  BCD     1      25.210  25.940  10.040  1.00  0.00            
ATOM     14  H3  BCD     1      22.770  25.440   9.720  1.00  0.00            
ATOM     15  H4  BCD     1      24.180  23.080  10.380  1.00  0.00            
ATOM     16  H5  BCD     1      24.110  23.150   8.210  1.00  0.00            
ATOM     17  H6  BCD     1      26.880  23.870   9.330  1.00  0.00            
ATOM     18  H7  BCD     1      25.850  22.690  11.960  1.00  0.00            
ATOM     19  H8  BCD     1      28.030  22.700  12.850  1.00  0.00            
ATOM     20  H9  BCD     1      27.980  21.680  11.420  1.00  0.00            
ATOM     21  H10 BCD     1      29.790  23.090  11.160  1.00  0.00            
ATOM     22  C7  BCD     1      22.340  24.640  16.550  1.00  0.00            
ATOM     23  O6  BCD     1      22.290  23.240  16.580  1.00  0.00            
ATOM     24  C8  BCD     1      21.550  25.120  15.320  1.00  0.00            
ATOM     25  O7  BCD     1      20.240  24.600  15.420  1.00  0.00            
ATOM     26  C9  BCD     1      22.220  24.660  14.030  1.00  0.00            
ATOM     27  O8  BCD     1      21.670  25.240  12.890  1.00  0.00            
ATOM     28  C10 BCD     1      23.720  25.030  14.060  1.00  0.00            
ATOM     29  C11 BCD     1      24.430  24.640  15.350  1.00  0.00            
ATOM     30  O9  BCD     1      23.730  25.110  16.500  1.00  0.00            
ATOM     31  C12 BCD     1      25.820  25.230  15.420  1.00  0.00            
ATOM     32  O10 BCD     1      25.840  26.620  15.500  1.00  0.00            
ATOM     33  H11 BCD     1      21.950  25.140  17.450  1.00  0.00            
ATOM     34  H12 BCD     1      21.520  26.220  15.280  1.00  0.00            
ATOM     35  H13 BCD     1      19.670  25.250  15.840  1.00  0.00            
ATOM     36  H14 BCD     1      22.110  23.570  13.950  1.00  0.00            
ATOM     37  H15 BCD     1      21.960  24.830  12.070  1.00  0.00            
ATOM     38  H16 BCD     1      23.870  26.110  13.990  1.00  0.00            
ATOM     39  H17 BCD     1      24.520  23.550  15.400  1.00  0.00            
ATOM     40  H18 BCD     1      26.340  24.890  16.330  1.00  0.00            
ATOM     41  H19 BCD     1      26.380  24.770  14.590  1.00  0.00            
ATOM     42  H20 BCD     1      26.650  26.980  15.130  1.00  0.00            
ATOM     43  C13 BCD     1      21.450  20.050  19.040  1.00  0.00            
ATOM     44  O11 BCD     1      22.140  19.140  18.170  1.00  0.00            
ATOM     45  C14 BCD     1      20.270  20.640  18.290  1.00  0.00            
ATOM     46  O12 BCD     1      19.680  19.590  17.540  1.00  0.00            
ATOM     47  C15 BCD     1      20.720  21.690  17.310  1.00  0.00            
ATOM     48  O13 BCD     1      19.650  22.330  16.600  1.00  0.00            
ATOM     49  C16 BCD     1      21.750  22.690  17.840  1.00  0.00            
ATOM     50  C17 BCD     1      22.840  22.000  18.690  1.00  0.00            
ATOM     51  O14 BCD     1      22.280  21.080  19.610  1.00  0.00            
ATOM     52  C18 BCD     1      23.630  23.000  19.460  1.00  0.00            
ATOM     53  O15 BCD     1      22.760  23.900  20.160  1.00  0.00            
ATOM     54  H21 BCD     1      21.080  19.410  19.850  1.00  0.00            
ATOM     55  H22 BCD     1      19.530  21.020  19.020  1.00  0.00            
ATOM     56  H23 BCD     1      18.990  20.120  17.140  1.00  0.00            
ATOM     57  H24 BCD     1      21.210  21.070  16.540  1.00  0.00            
ATOM     58  H25 BCD     1      19.930  23.150  16.200  1.00  0.00            
ATOM     59  H26 BCD     1      21.290  23.440  18.480  1.00  0.00            
ATOM     60  H27 BCD     1      23.480  21.420  18.010  1.00  0.00            
ATOM     61  H28 BCD     1      24.210  22.460  20.220  1.00  0.00            
ATOM     62  H29 BCD     1      24.310  23.610  18.850  1.00  0.00            
ATOM     63  H30 BCD     1      23.190  24.750  20.280  1.00  0.00            
ATOM     64  C19 BCD     1      23.670  15.350  17.510  1.00  0.00            
ATOM     65  O16 BCD     1      24.230  15.780  16.270  1.00  0.00            
ATOM     66  C20 BCD     1      22.170  15.510  17.500  1.00  0.00            
ATOM     67  O17 BCD     1      21.600  14.790  16.410  1.00  0.00            
ATOM     68  C21 BCD     1      21.750  16.940  17.390  1.00  0.00            
ATOM     69  O18 BCD     1      20.300  17.000  17.360  1.00  0.00            
ATOM     70  C22 BCD     1      22.360  17.750  18.540  1.00  0.00            
ATOM     71  C23 BCD     1      23.820  17.520  18.580  1.00  0.00            
ATOM     72  O19 BCD     1      24.210  16.130  18.600  1.00  0.00            
ATOM     73  C24 BCD     1      24.530  18.220  19.690  1.00  0.00            
ATOM     74  O20 BCD     1      24.130  17.900  21.040  1.00  0.00            
ATOM     75  H31 BCD     1      23.910  14.300  17.690  1.00  0.00            
ATOM     76  H32 BCD     1      21.790  15.050  18.430  1.00  0.00            
ATOM     77  H33 BCD     1      21.060  15.370  15.870  1.00  0.00            
ATOM     78  H34 BCD     1      22.090  17.280  16.410  1.00  0.00            
ATOM     79  H35 BCD     1      20.060  17.940  17.370  1.00  0.00            
ATOM     80  H36 BCD     1      21.880  17.500  19.490  1.00  0.00            
ATOM     81  H37 BCD     1      24.270  18.090  17.760  1.00  0.00            
ATOM     82  H38 BCD     1      25.590  17.970  19.590  1.00  0.00            
ATOM     83  H39 BCD     1      24.440  19.290  19.470  1.00  0.00            
ATOM     84  H40 BCD     1      23.880  18.720  21.480  1.00  0.00            
ATOM     85  C25 BCD     1      26.910  14.460  13.450  1.00  0.00            
ATOM     86  O21 BCD     1      26.320  15.340  12.470  1.00  0.00            
ATOM     87  C26 BCD     1      25.820  13.420  13.860  1.00  0.00            
ATOM     88  O22 BCD     1      25.350  12.650  12.780  1.00  0.00            
ATOM     89  C27 BCD     1      24.730  14.200  14.590  1.00  0.00            
ATOM     90  O23 BCD     1      23.700  13.240  15.040  1.00  0.00            
ATOM     91  C28 BCD     1      25.260  14.970  15.750  1.00  0.00            
ATOM     92  C29 BCD     1      26.360  15.920  15.340  1.00  0.00            
ATOM     93  O24 BCD     1      27.360  15.180  14.650  1.00  0.00            
ATOM     94  C30 BCD     1      26.930  16.650  16.450  1.00  0.00            
ATOM     95  O25 BCD     1      27.540  15.760  17.330  1.00  0.00            
ATOM     96  H41 BCD     1      27.810  13.930  13.100  1.00  0.00            
ATOM     97  H42 BCD     1      26.360  12.740  14.540  1.00  0.00            
ATOM     98  H43 BCD     1      24.560  12.200  13.090  1.00  0.00            
ATOM     99  H44 BCD     1      24.280  14.930  13.910  1.00  0.00            
ATOM    100  H45 BCD     1      23.050  13.690  15.590  1.00  0.00            
ATOM    101  H46 BCD     1      25.670  14.340  16.550  1.00  0.00            
ATOM    102  H47 BCD     1      25.980  16.730  14.700  1.00  0.00            
ATOM    103  H48 BCD     1      27.700  17.330  16.060  1.00  0.00            
ATOM    104  H49 BCD     1      26.150  17.170  17.030  1.00  0.00            
ATOM    105  H50 BCD     1      27.810  16.230  18.130  1.00  0.00            
ATOM    106  C31 BCD     1      26.670  16.360   8.560  1.00  0.00            
ATOM    107  O26 BCD     1      26.410  17.650   9.030  1.00  0.00            
ATOM    108  C32 BCD     1      25.510  15.550   8.900  1.00  0.00            
ATOM    109  O27 BCD     1      24.490  16.090   8.140  1.00  0.00            
ATOM    110  C33 BCD     1      25.240  15.430  10.410  1.00  0.00            
ATOM    111  C34 BCD     1      26.500  15.000  11.120  1.00  0.00            
ATOM    112  C35 BCD     1      27.750  15.820  10.700  1.00  0.00            
ATOM    113  O28 BCD     1      27.830  15.800   9.300  1.00  0.00            
ATOM    114  C36 BCD     1      29.070  15.310  11.180  1.00  0.00            
ATOM    115  O29 BCD     1      29.290  13.960  10.760  1.00  0.00            
ATOM    116  O30 BCD     1      24.060  14.620  10.600  1.00  0.00            
ATOM    117  H51 BCD     1      26.750  16.280   7.470  1.00  0.00            
ATOM    118  H52 BCD     1      25.670  14.540   8.480  1.00  0.00            
ATOM    119  H53 BCD     1      23.710  15.610   8.430  1.00  0.00            
ATOM    120  H54 BCD     1      24.960  16.440  10.720  1.00  0.00            
ATOM    121  H55 BCD     1      24.030  14.300  11.500  1.00  0.00            
ATOM    122  H56 BCD     1      26.660  13.930  10.960  1.00  0.00            
ATOM    123  H57 BCD     1      27.690  16.860  11.050  1.00  0.00            
ATOM    124  H58 BCD     1      29.860  15.900  10.690  1.00  0.00            
ATOM    125  H59 BCD     1      29.190  15.540  12.250  1.00  0.00            
ATOM    126  H60 BCD     1      30.220  13.880  10.960  1.00  0.00            
ATOM    127  C37 BCD     1      26.510  21.700   8.240  1.00  0.00            
ATOM    128  O31 BCD     1      26.120  22.030   9.540  1.00  0.00            
ATOM    129  C38 BCD     1      25.500  20.800   7.420  1.00  0.00            
ATOM    130  O32 BCD     1      24.180  21.390   7.350  1.00  0.00            
ATOM    131  C39 BCD     1      25.340  19.460   8.060  1.00  0.00            
ATOM    132  O33 BCD     1      24.480  18.720   7.200  1.00  0.00            
ATOM    133  C40 BCD     1      26.710  18.820   8.290  1.00  0.00            
ATOM    134  C41 BCD     1      27.650  19.770   8.970  1.00  0.00            
ATOM    135  O34 BCD     1      27.790  21.020   8.250  1.00  0.00            
ATOM    136  C42 BCD     1      29.050  19.140   9.160  1.00  0.00            
ATOM    137  O35 BCD     1      29.570  18.690   7.910  1.00  0.00            
ATOM    138  H61 BCD     1      26.680  22.620   7.680  1.00  0.00            
ATOM    139  H62 BCD     1      25.890  20.710   6.390  1.00  0.00            
ATOM    140  H63 BCD     1      23.700  20.750   6.820  1.00  0.00            
ATOM    141  H64 BCD     1      24.950  19.550   9.090  1.00  0.00            
ATOM    142  H65 BCD     1      24.420  17.820   7.550  1.00  0.00            
ATOM    143  H66 BCD     1      27.080  18.690   7.270  1.00  0.00            
ATOM    144  H67 BCD     1      27.170  19.940   9.940  1.00  0.00            
ATOM    145  H68 BCD     1      29.740  19.850   9.630  1.00  0.00            
ATOM    146  H69 BCD     1      28.960  18.330   9.890  1.00  0.00            
ATOM    147  H70 BCD     1      30.480  18.980   7.830  1.00  0.00            
ATOM    148  O1  GT5     2      21.550  22.640  11.160  1.00  0.00            
ATOM    149  C1  GT5     2      21.720  21.800  10.340  1.00  0.00            
ATOM    150  O2  GT5     2      21.300  22.090   9.020  1.00  0.00            
ATOM    151  C2  GT5     2      22.380  20.450  10.500  1.00  0.00            
ATOM    152  C3  GT5     2      22.870  20.040  11.850  1.00  0.00            
ATOM    153  C4  GT5     2      23.350  18.530  11.730  1.00  0.00            
ATOM    154  C5  GT5     2      24.040  18.050  13.030  1.00  0.00            
ATOM    155  C6  GT5     2      23.060  18.210  14.140  1.00  0.00            
ATOM    156  C7  GT5     2      22.480  19.600  14.230  1.00  0.00            
ATOM    157  C8  GT5     2      23.630  20.590  14.620  1.00  0.00            
ATOM    158  C9  GT5     2      24.750  20.450  13.530  1.00  0.00            
ATOM    159  C10 GT5     2      25.240  19.010  13.350  1.00  0.00            
ATOM    160  C11 GT5     2      24.090  20.910  12.250  1.00  0.00            
ATOM    161  C12 GT5     2      21.850  19.990  12.910  1.00  0.00            
ATOM    162  H1  GT5     2      21.090  21.200   8.690  1.00  0.00            
ATOM    163  H2  GT5     2      23.230  20.580   9.820  1.00  0.00            
ATOM    164  H3  GT5     2      21.730  19.690  10.050  1.00  0.00            
ATOM    165  H4  GT5     2      23.890  18.380  10.790  1.00  0.00            
ATOM    166  H5  GT5     2      22.450  17.910  11.590  1.00  0.00            
ATOM    167  H6  GT5     2      24.310  16.990  12.960  1.00  0.00            
ATOM    168  H7  GT5     2      23.590  17.850  15.030  1.00  0.00            
ATOM    169  H8  GT5     2      22.220  17.550  13.900  1.00  0.00            
ATOM    170  H9  GT5     2      21.630  19.660  14.920  1.00  0.00            
ATOM    171  H10 GT5     2      24.140  20.280  15.540  1.00  0.00            
ATOM    172  H11 GT5     2      23.350  21.650  14.740  1.00  0.00            
ATOM    173  H12 GT5     2      25.570  21.150  13.750  1.00  0.00            
ATOM    174  H13 GT5     2      26.030  19.000  12.580  1.00  0.00            
ATOM    175  H14 GT5     2      25.680  18.710  14.310  1.00  0.00            
ATOM    176  H15 GT5     2      23.720  21.940  12.270  1.00  0.00            
ATOM    177  H16 GT5     2      24.810  20.760  11.440  1.00  0.00            
ATOM    178  H17 GT5     2      20.970  19.380  12.680  1.00  0.00            
ATOM    179  H18 GT5     2      21.580  21.030  13.090  1.00  0.00            
TER
ENDMDL
MODEL        1
ATOM      1  C1  BCD     1      22.540  24.820   8.880  1.00  0.00            
ATOM      2  O1  BCD     1      22.640  24.370  10.200  1.00  0.00            
ATOM      3  C2  BCD     1      22.040  23.780   7.850  1.00  0.00            
ATOM      4  O2  BCD     1      20.670  23.480   8.210  1.00  0.00            
ATOM      5  C3  BCD     1      22.950  22.570   7.880  1.00  0.00            
ATOM      6  O3  BCD     1      22.560  21.400   7.120  1.00  0.00            
ATOM      7  C4  BCD     1      24.410  22.980   7.550  1.00  0.00            
ATOM      8  C5  BCD     1      24.850  24.190   8.310  1.00  0.00            
ATOM      9  O4  BCD     1      23.800  25.210   8.260  1.00  0.00            
ATOM     10  C6  BCD     1      26.170  24.820   7.810  1.00  0.00            
ATOM     11  O5  BCD     1      26.400  26.120   8.370  1.00  0.00            
ATOM     12  H1  BCD     1      21.860  25.680   8.780  1.00  0.00            
ATOM     13  H2  BCD     1      22.040  24.350   6.910  1.00  0.00            
ATOM     14  H3  BCD     1      20.360  22.850   7.550  1.00  0.00            
ATOM     15  H4  BCD     1      23.020  22.250   8.930  1.00  0.00            
ATOM     16  H5  BCD     1      23.260  21.170   6.500  1.00  0.00            
ATOM     17  H6  BCD     1      24.480  23.280   6.500  1.00  0.00            
ATOM     18  H7  BCD     1      25.080  23.990   9.370  1.00  0.00            
ATOM     19  H8  BCD     1      27.030  24.140   7.910  1.00  0.00            
ATOM     20  H9  BCD     1      26.130  25.050   6.740  1.00  0.00            
ATOM     21  H10 BCD     1      25.570  26.560   8.170  1.00  0.00            
ATOM     22  C7  BCD     1      21.670  25.490  14.070  1.00  0.00            
ATOM     23  O6  BCD     1      22.320  24.280  14.640  1.00  0.00            
ATOM     24  C8  BCD     1      20.540  25.070  13.160  1.00  0.00            
ATOM     25  O7  BCD     1      19.690  24.200  13.920  1.00  0.00            
ATOM     26  C9  BCD     1      21.030  24.300  11.900  1.00  0.00            
ATOM     27  O8  BCD     1      19.970  23.990  10.930  1.00  0.00            
ATOM     28  C10 BCD     1      22.070  25.170  11.220  1.00  0.00            
ATOM     29  C11 BCD     1      23.160  25.600  12.160  1.00  0.00            
ATOM     30  O9  BCD     1      22.590  26.320  13.290  1.00  0.00            
ATOM     31  C12 BCD     1      24.230  26.520  11.620  1.00  0.00            
ATOM     32  O10 BCD     1      23.610  27.600  10.860  1.00  0.00            
ATOM     33  H11 BCD     1      21.250  26.100  14.880  1.00  0.00            
ATOM     34  H12 BCD     1      19.980  25.980  12.890  1.00  0.00            
ATOM     35  H13 BCD     1      18.970  23.920  13.350  1.00  0.00            
ATOM     36  H14 BCD     1      21.530  23.380  12.240  1.00  0.00            
ATOM     37  H15 BCD     1      20.390  23.830  10.070  1.00  0.00            
ATOM     38  H16 BCD     1      21.420  25.980  10.860  1.00  0.00            
ATOM     39  H17 BCD     1      23.770  24.780  12.550  1.00  0.00            
ATOM     40  H18 BCD     1      24.750  26.920  12.500  1.00  0.00            
ATOM     41  H19 BCD     1      24.880  25.920  10.960  1.00  0.00            
ATOM     42  H20 BCD     1      24.310  27.950  10.310  1.00  0.00            
ATOM     43  C13 BCD     1      23.520  22.600  18.200  1.00  0.00            
ATOM     44  O11 BCD     1      23.900  21.340  17.680  1.00  0.00            
ATOM     45  C14 BCD     1      22.040  22.920  18.100  1.00  0.00            
ATOM     46  O12 BCD     1      21.220  21.840  18.610  1.00  0.00            
ATOM     47  C15 BCD     1      21.570  23.220  16.680  1.00  0.00            
ATOM     48  O13 BCD     1      20.170  23.720  16.770  1.00  0.00            
ATOM     49  C16 BCD     1      22.530  24.220  16.020  1.00  0.00            
ATOM     50  C17 BCD     1      23.960  23.900  16.190  1.00  0.00            
ATOM     51  O14 BCD     1      24.220  23.680  17.610  1.00  0.00            
ATOM     52  C18 BCD     1      24.830  25.030  15.660  1.00  0.00            
ATOM     53  O15 BCD     1      24.720  26.180  16.420  1.00  0.00            
ATOM     54  H21 BCD     1      23.700  22.650  19.280  1.00  0.00            
ATOM     55  H22 BCD     1      21.910  23.830  18.690  1.00  0.00            
ATOM     56  H23 BCD     1      21.390  21.940  19.550  1.00  0.00            
ATOM     57  H24 BCD     1      21.650  22.240  16.190  1.00  0.00            
ATOM     58  H25 BCD     1      19.880  23.920  15.880  1.00  0.00            
ATOM     59  H26 BCD     1      22.420  25.210  16.480  1.00  0.00            
ATOM     60  H27 BCD     1      24.270  23.000  15.630  1.00  0.00            
ATOM     61  H28 BCD     1      25.850  24.640  15.690  1.00  0.00            
ATOM     62  H29 BCD     1      24.460  25.300  14.670  1.00  0.00            
ATOM     63  H30 BCD     1      25.510  26.020  16.930  1.00  0.00            
ATOM     64  C19 BCD     1      25.790  17.720  18.410  1.00  0.00            
ATOM     65  O16 BCD     1      26.040  17.660  17.010  1.00  0.00            
ATOM     66  C20 BCD     1      24.300  17.760  18.590  1.00  0.00            
ATOM     67  O17 BCD     1      23.620  16.580  18.110  1.00  0.00            
ATOM     68  C21 BCD     1      23.660  19.030  18.020  1.00  0.00            
ATOM     69  O18 BCD     1      22.240  19.200  18.380  1.00  0.00            
ATOM     70  C22 BCD     1      24.380  20.200  18.460  1.00  0.00            
ATOM     71  C23 BCD     1      25.890  20.170  18.340  1.00  0.00            
ATOM     72  O19 BCD     1      26.400  18.950  18.860  1.00  0.00            
ATOM     73  C24 BCD     1      26.580  21.260  19.130  1.00  0.00            
ATOM     74  O20 BCD     1      26.300  21.180  20.560  1.00  0.00            
ATOM     75  H31 BCD     1      26.260  16.830  18.840  1.00  0.00            
ATOM     76  H32 BCD     1      24.050  17.800  19.650  1.00  0.00            
ATOM     77  H33 BCD     1      22.680  16.590  18.320  1.00  0.00            
ATOM     78  H34 BCD     1      23.740  18.870  16.930  1.00  0.00            
ATOM     79  H35 BCD     1      21.990  20.060  18.020  1.00  0.00            
ATOM     80  H36 BCD     1      24.150  20.450  19.500  1.00  0.00            
ATOM     81  H37 BCD     1      26.170  20.210  17.270  1.00  0.00            
ATOM     82  H38 BCD     1      27.670  21.210  19.010  1.00  0.00            
ATOM     83  H39 BCD     1      26.160  22.220  18.800  1.00  0.00            
ATOM     84  H40 BCD     1      26.380  20.250  20.780  1.00  0.00            
ATOM     85  C25 BCD     1      28.310  15.600  14.250  1.00  0.00            
ATOM     86  O21 BCD     1      27.530  16.100  13.140  1.00  0.00            
ATOM     87  C26 BCD     1      27.440  14.740  15.220  1.00  0.00            
ATOM     88  O22 BCD     1      26.790  13.700  14.480  1.00  0.00            
ATOM     89  C27 BCD     1      26.360  15.500  15.970  1.00  0.00            
ATOM     90  O23 BCD     1      25.760  14.700  17.000  1.00  0.00            
ATOM     91  C28 BCD     1      27.030  16.750  16.670  1.00  0.00            
ATOM     92  C29 BCD     1      28.020  17.470  15.730  1.00  0.00            
ATOM     93  O24 BCD     1      28.920  16.680  15.000  1.00  0.00            
ATOM     94  C30 BCD     1      28.910  18.430  16.450  1.00  0.00            
ATOM     95  O25 BCD     1      29.770  17.720  17.330  1.00  0.00            
ATOM     96  H41 BCD     1      29.030  14.890  13.850  1.00  0.00            
ATOM     97  H42 BCD     1      28.100  14.360  16.010  1.00  0.00            
ATOM     98  H43 BCD     1      26.140  14.120  13.910  1.00  0.00            
ATOM     99  H44 BCD     1      25.690  15.980  15.240  1.00  0.00            
ATOM    100  H45 BCD     1      25.020  15.140  17.400  1.00  0.00            
ATOM    101  H46 BCD     1      27.550  16.370  17.550  1.00  0.00            
ATOM    102  H47 BCD     1      27.480  18.130  15.040  1.00  0.00            
ATOM    103  H48 BCD     1      29.480  19.010  15.720  1.00  0.00            
ATOM    104  H49 BCD     1      28.330  19.170  17.030  1.00  0.00            
ATOM    105  H50 BCD     1      29.380  17.600  18.200  1.00  0.00            
ATOM    106  C31 BCD     1      28.300  17.210   9.100  1.00  0.00            
ATOM    107  O26 BCD     1      27.330  18.180   9.080  1.00  0.00            
ATOM    108  C32 BCD     1      27.570  15.920   9.340  1.00  0.00            
ATOM    109  O27 BCD     1      26.470  15.760   8.350  1.00  0.00            
ATOM    110  C33 BCD     1      27.050  15.900  10.850  1.00  0.00            
ATOM    111  C34 BCD     1      28.190  16.120  11.810  1.00  0.00            
ATOM    112  C35 BCD     1      28.890  17.470  11.480  1.00  0.00            
ATOM    113  O28 BCD     1      29.300  17.440  10.080  1.00  0.00            
ATOM    114  C36 BCD     1      30.080  17.760  12.340  1.00  0.00            
ATOM    115  O29 BCD     1      30.960  16.550  12.350  1.00  0.00            
ATOM    116  O30 BCD     1      26.480  14.550  11.130  1.00  0.00            
ATOM    117  H51 BCD     1      28.920  17.160   8.200  1.00  0.00            
ATOM    118  H52 BCD     1      28.140  15.000   9.160  1.00  0.00            
ATOM    119  H53 BCD     1      26.300  16.600   7.910  1.00  0.00            
ATOM    120  H54 BCD     1      26.250  16.630  11.020  1.00  0.00            
ATOM    121  H55 BCD     1      25.960  14.540  11.930  1.00  0.00            
ATOM    122  H56 BCD     1      28.960  15.340  11.750  1.00  0.00            
ATOM    123  H57 BCD     1      28.060  18.180  11.620  1.00  0.00            
ATOM    124  H58 BCD     1      30.550  18.580  11.780  1.00  0.00            
ATOM    125  H59 BCD     1      29.860  18.210  13.310  1.00  0.00            
ATOM    126  H60 BCD     1      31.750  16.730  12.860  1.00  0.00            
ATOM    127  C37 BCD     1      26.110  21.510   7.000  1.00  0.00            
ATOM    128  O31 BCD     1      25.210  21.920   7.970  1.00  0.00            
ATOM    129  C38 BCD     1      25.810  20.180   6.370  1.00  0.00            
ATOM    130  O32 BCD     1      24.450  20.190   5.800  1.00  0.00            
ATOM    131  C39 BCD     1      25.850  19.110   7.420  1.00  0.00            
ATOM    132  O33 BCD     1      25.760  17.820   6.790  1.00  0.00            
ATOM    133  C40 BCD     1      27.240  19.130   8.060  1.00  0.00            
ATOM    134  C41 BCD     1      27.560  20.500   8.670  1.00  0.00            
ATOM    135  O34 BCD     1      27.380  21.450   7.580  1.00  0.00            
ATOM    136  C42 BCD     1      28.910  20.730   9.350  1.00  0.00            
ATOM    137  O35 BCD     1      30.020  20.920   8.430  1.00  0.00            
ATOM    138  H61 BCD     1      26.230  22.250   6.200  1.00  0.00            
ATOM    139  H62 BCD     1      26.530  19.850   5.610  1.00  0.00            
ATOM    140  H63 BCD     1      24.390  19.270   5.510  1.00  0.00            
ATOM    141  H64 BCD     1      25.120  19.430   8.170  1.00  0.00            
ATOM    142  H65 BCD     1      24.830  17.560   6.780  1.00  0.00            
ATOM    143  H66 BCD     1      28.020  18.890   7.330  1.00  0.00            
ATOM    144  H67 BCD     1      26.800  20.790   9.410  1.00  0.00            
ATOM    145  H68 BCD     1      28.770  21.680   9.870  1.00  0.00            
ATOM    146  H69 BCD     1      29.130  19.880  10.010  1.00  0.00            
ATOM    147  H70 BCD     1      30.520  20.090   8.420  1.00  0.00            
ATOM    148  O1  GT5     2      20.120  21.310  13.330  1.00  0.00            
ATOM    149  C1  GT5     2      20.320  20.350  14.020  1.00  0.00            
ATOM    150  O2  GT5     2      19.440  20.130  15.000  1.00  0.00            
ATOM    151  C2  GT5     2      21.180  19.230  13.750  1.00  0.00            
ATOM    152  C3  GT5     2      22.550  19.650  13.200  1.00  0.00            
ATOM    153  C4  GT5     2      23.530  18.530  13.510  1.00  0.00            
ATOM    154  C5  GT5     2      24.930  18.820  12.920  1.00  0.00            
ATOM    155  C6  GT5     2      25.450  20.190  13.410  1.00  0.00            
ATOM    156  C7  GT5     2      24.410  21.320  13.050  1.00  0.00            
ATOM    157  C8  GT5     2      24.220  21.420  11.550  1.00  0.00            
ATOM    158  C9  GT5     2      23.760  20.080  11.000  1.00  0.00            
ATOM    159  C10 GT5     2      24.720  18.910  11.420  1.00  0.00            
ATOM    160  C11 GT5     2      22.370  19.840  11.660  1.00  0.00            
ATOM    161  C12 GT5     2      23.160  20.940  13.790  1.00  0.00            
ATOM    162  H1  GT5     2      19.610  19.230  15.310  1.00  0.00            
ATOM    163  H2  GT5     2      20.600  18.500  13.160  1.00  0.00            
ATOM    164  H3  GT5     2      21.340  18.800  14.750  1.00  0.00            
ATOM    165  H4  GT5     2      23.140  17.660  12.980  1.00  0.00            
ATOM    166  H5  GT5     2      23.640  18.280  14.580  1.00  0.00            
ATOM    167  H6  GT5     2      25.620  18.000  13.170  1.00  0.00            
ATOM    168  H7  GT5     2      26.410  20.540  13.020  1.00  0.00            
ATOM    169  H8  GT5     2      25.560  20.130  14.500  1.00  0.00            
ATOM    170  H9  GT5     2      24.850  22.230  13.470  1.00  0.00            
ATOM    171  H10 GT5     2      25.180  21.740  11.150  1.00  0.00            
ATOM    172  H11 GT5     2      23.440  22.170  11.360  1.00  0.00            
ATOM    173  H12 GT5     2      23.710  20.220   9.920  1.00  0.00            
ATOM    174  H13 GT5     2      24.260  17.980  11.060  1.00  0.00            
ATOM    175  H14 GT5     2      25.700  19.070  10.970  1.00  0.00            
ATOM    176  H15 GT5     2      21.740  20.650  11.280  1.00  0.00            
ATOM    177  H16 GT5     2      21.850  18.950  11.270  1.00  0.00            
ATOM    178  H17 GT5     2      23.410  20.760  14.850  1.00  0.00            
ATOM    179  H18 GT5     2      22.400  21.720  13.700  1.00  0.00            
TER
ENDMDL
MODEL        1
ATOM      1  C1  BCD     1      21.920  27.360   8.720  1.00  0.00            
ATOM      2  O1  BCD     1      21.770  26.690   9.980  1.00  0.00            
ATOM      3  C2  BCD     1      21.020  26.720   7.640  1.00  0.00            
ATOM      4  O2  BCD     1      19.640  26.640   8.080  1.00  0.00            
ATOM      5  C3  BCD     1      21.480  25.330   7.260  1.00  0.00            
ATOM      6  O3  BCD     1      20.780  24.860   6.040  1.00  0.00            
ATOM      7  C4  BCD     1      22.980  25.320   6.950  1.00  0.00            
ATOM      8  C5  BCD     1      23.730  26.020   8.050  1.00  0.00            
ATOM      9  O4  BCD     1      23.270  27.310   8.230  1.00  0.00            
ATOM     10  C6  BCD     1      25.270  26.010   7.690  1.00  0.00            
ATOM     11  O5  BCD     1      25.930  26.690   8.760  1.00  0.00            
ATOM     12  H1  BCD     1      21.690  28.420   8.880  1.00  0.00            
ATOM     13  H2  BCD     1      21.000  27.340   6.730  1.00  0.00            
ATOM     14  H3  BCD     1      19.140  26.280   7.340  1.00  0.00            
ATOM     15  H4  BCD     1      21.300  24.660   8.110  1.00  0.00            
ATOM     16  H5  BCD     1      21.030  23.950   5.840  1.00  0.00            
ATOM     17  H6  BCD     1      23.170  25.800   5.990  1.00  0.00            
ATOM     18  H7  BCD     1      23.660  25.400   8.950  1.00  0.00            
ATOM     19  H8  BCD     1      25.730  25.020   7.680  1.00  0.00            
ATOM     20  H9  BCD     1      25.440  26.560   6.750  1.00  0.00            
ATOM     21  H10 BCD     1      25.570  27.580   8.790  1.00  0.00            
ATOM     22  C7  BCD     1      21.340  27.100  13.970  1.00  0.00            
ATOM     23  O6  BCD     1      22.110  25.900  14.140  1.00  0.00            
ATOM     24  C8  BCD     1      20.060  26.740  13.210  1.00  0.00            
ATOM     25  O7  BCD     1      19.440  25.690  13.880  1.00  0.00            
ATOM     26  C9  BCD     1      20.480  26.320  11.830  1.00  0.00            
ATOM     27  O8  BCD     1      19.350  25.940  11.070  1.00  0.00            
ATOM     28  C10 BCD     1      21.260  27.390  11.110  1.00  0.00            
ATOM     29  C11 BCD     1      22.510  27.740  11.960  1.00  0.00            
ATOM     30  O9  BCD     1      22.040  28.100  13.190  1.00  0.00            
ATOM     31  C12 BCD     1      23.290  28.960  11.340  1.00  0.00            
ATOM     32  O10 BCD     1      22.400  30.000  11.250  1.00  0.00            
ATOM     33  H11 BCD     1      21.060  27.580  14.920  1.00  0.00            
ATOM     34  H12 BCD     1      19.370  27.600  13.210  1.00  0.00            
ATOM     35  H13 BCD     1      19.200  25.000  13.260  1.00  0.00            
ATOM     36  H14 BCD     1      21.100  25.430  12.010  1.00  0.00            
ATOM     37  H15 BCD     1      19.500  25.890  10.120  1.00  0.00            
ATOM     38  H16 BCD     1      20.550  28.180  10.820  1.00  0.00            
ATOM     39  H17 BCD     1      23.210  26.900  12.090  1.00  0.00            
ATOM     40  H18 BCD     1      24.100  29.130  12.070  1.00  0.00            
ATOM     41  H19 BCD     1      23.730  28.770  10.350  1.00  0.00            
ATOM     42  H20 BCD     1      21.760  29.880  11.950  1.00  0.00            
ATOM     43  C13 BCD     1      23.570  23.590  17.180  1.00  0.00            
ATOM     44  O11 BCD     1      23.540  22.480  16.340  1.00  0.00            
ATOM     45  C14 BCD     1      22.170  24.240  17.460  1.00  0.00            
ATOM     46  O12 BCD     1      21.230  23.250  17.980  1.00  0.00            
ATOM     47  C15 BCD     1      21.640  24.730  16.140  1.00  0.00            
ATOM     48  O13 BCD     1      20.500  25.540  16.400  1.00  0.00            
ATOM     49  C16 BCD     1      22.620  25.650  15.470  1.00  0.00            
ATOM     50  C17 BCD     1      24.010  25.090  15.310  1.00  0.00            
ATOM     51  O14 BCD     1      24.470  24.560  16.590  1.00  0.00            
ATOM     52  C18 BCD     1      25.020  26.030  14.720  1.00  0.00            
ATOM     53  O15 BCD     1      25.360  27.150  15.550  1.00  0.00            
ATOM     54  H21 BCD     1      24.180  23.340  18.060  1.00  0.00            
ATOM     55  H22 BCD     1      22.340  24.980  18.250  1.00  0.00            
ATOM     56  H23 BCD     1      20.360  23.580  18.240  1.00  0.00            
ATOM     57  H24 BCD     1      21.450  23.930  15.420  1.00  0.00            
ATOM     58  H25 BCD     1      20.030  25.670  15.570  1.00  0.00            
ATOM     59  H26 BCD     1      22.660  26.610  16.010  1.00  0.00            
ATOM     60  H27 BCD     1      23.890  24.230  14.640  1.00  0.00            
ATOM     61  H28 BCD     1      25.940  25.510  14.410  1.00  0.00            
ATOM     62  H29 BCD     1      24.540  26.340  13.780  1.00  0.00            
ATOM     63  H30 BCD     1      26.300  27.330  15.430  1.00  0.00            
ATOM     64  C19 BCD     1      24.170  18.500  16.520  1.00  0.00            
ATOM     65  O16 BCD     1      24.350  18.530  15.090  1.00  0.00            
ATOM     66  C20 BCD     1      22.770  18.960  16.910  1.00  0.00            
ATOM     67  O17 BCD     1      21.860  17.960  16.400  1.00  0.00            
ATOM     68  C21 BCD     1      22.560  20.330  16.380  1.00  0.00            
ATOM     69  O18 BCD     1      21.310  20.910  16.650  1.00  0.00            
ATOM     70  C22 BCD     1      23.590  21.220  16.960  1.00  0.00            
ATOM     71  C23 BCD     1      25.030  20.780  16.680  1.00  0.00            
ATOM     72  O19 BCD     1      25.170  19.360  17.090  1.00  0.00            
ATOM     73  C24 BCD     1      26.050  21.590  17.440  1.00  0.00            
ATOM     74  O20 BCD     1      25.910  21.530  18.860  1.00  0.00            
ATOM     75  H31 BCD     1      24.400  17.530  16.960  1.00  0.00            
ATOM     76  H32 BCD     1      22.810  18.990  18.010  1.00  0.00            
ATOM     77  H33 BCD     1      21.020  18.430  16.430  1.00  0.00            
ATOM     78  H34 BCD     1      22.790  20.160  15.320  1.00  0.00            
ATOM     79  H35 BCD     1      21.450  21.760  17.060  1.00  0.00            
ATOM     80  H36 BCD     1      23.470  21.260  18.050  1.00  0.00            
ATOM     81  H37 BCD     1      25.240  20.900  15.610  1.00  0.00            
ATOM     82  H38 BCD     1      27.040  21.190  17.160  1.00  0.00            
ATOM     83  H39 BCD     1      26.060  22.640  17.100  1.00  0.00            
ATOM     84  H40 BCD     1      26.120  20.630  19.140  1.00  0.00            
ATOM     85  C25 BCD     1      25.750  16.190  12.070  1.00  0.00            
ATOM     86  O21 BCD     1      25.300  17.210  11.220  1.00  0.00            
ATOM     87  C26 BCD     1      24.560  15.680  12.820  1.00  0.00            
ATOM     88  O22 BCD     1      23.600  14.970  11.930  1.00  0.00            
ATOM     89  C27 BCD     1      23.910  16.710  13.620  1.00  0.00            
ATOM     90  O23 BCD     1      22.790  16.280  14.410  1.00  0.00            
ATOM     91  C28 BCD     1      24.910  17.340  14.560  1.00  0.00            
ATOM     92  C29 BCD     1      26.180  17.850  13.800  1.00  0.00            
ATOM     93  O24 BCD     1      26.690  16.770  13.010  1.00  0.00            
ATOM     94  C30 BCD     1      27.310  18.330  14.740  1.00  0.00            
ATOM     95  O25 BCD     1      27.620  17.440  15.740  1.00  0.00            
ATOM     96  H41 BCD     1      26.230  15.370  11.540  1.00  0.00            
ATOM     97  H42 BCD     1      24.960  15.010  13.590  1.00  0.00            
ATOM     98  H43 BCD     1      23.560  14.050  12.210  1.00  0.00            
ATOM     99  H44 BCD     1      23.580  17.510  12.950  1.00  0.00            
ATOM    100  H45 BCD     1      22.410  17.060  14.800  1.00  0.00            
ATOM    101  H46 BCD     1      25.190  16.620  15.340  1.00  0.00            
ATOM    102  H47 BCD     1      25.860  18.650  13.130  1.00  0.00            
ATOM    103  H48 BCD     1      28.260  18.470  14.200  1.00  0.00            
ATOM    104  H49 BCD     1      27.100  19.330  15.140  1.00  0.00            
ATOM    105  H50 BCD     1      28.580  17.550  15.780  1.00  0.00            
ATOM    106  C31 BCD     1      26.000  18.810   7.350  1.00  0.00            
ATOM    107  O26 BCD     1      25.030  19.770   7.550  1.00  0.00            
ATOM    108  C32 BCD     1      25.340  17.470   7.380  1.00  0.00            
ATOM    109  O27 BCD     1      24.230  17.500   6.430  1.00  0.00            
ATOM    110  C33 BCD     1      24.870  17.070   8.760  1.00  0.00            
ATOM    111  C34 BCD     1      25.910  17.310   9.920  1.00  0.00            
ATOM    112  C35 BCD     1      26.510  18.760   9.760  1.00  0.00            
ATOM    113  O28 BCD     1      27.010  18.840   8.400  1.00  0.00            
ATOM    114  C36 BCD     1      27.730  19.050  10.630  1.00  0.00            
ATOM    115  O29 BCD     1      28.830  18.180  10.330  1.00  0.00            
ATOM    116  O30 BCD     1      24.380  15.750   8.810  1.00  0.00            
ATOM    117  H51 BCD     1      26.530  18.980   6.410  1.00  0.00            
ATOM    118  H52 BCD     1      26.140  16.780   7.050  1.00  0.00            
ATOM    119  H53 BCD     1      23.790  18.360   6.490  1.00  0.00            
ATOM    120  H54 BCD     1      23.950  17.640   8.930  1.00  0.00            
ATOM    121  H55 BCD     1      24.160  15.520   9.720  1.00  0.00            
ATOM    122  H56 BCD     1      26.750  16.630   9.740  1.00  0.00            
ATOM    123  H57 BCD     1      25.750  19.550   9.830  1.00  0.00            
ATOM    124  H58 BCD     1      28.130  20.070  10.530  1.00  0.00            
ATOM    125  H59 BCD     1      27.440  19.060  11.690  1.00  0.00            
ATOM    126  H60 BCD     1      28.900  18.180   9.370  1.00  0.00            
ATOM    127  C37 BCD     1      23.840  23.420   5.630  1.00  0.00            
ATOM    128  O31 BCD     1      23.230  23.970   6.840  1.00  0.00            
ATOM    129  C38 BCD     1      23.120  22.150   5.190  1.00  0.00            
ATOM    130  O32 BCD     1      21.730  22.420   4.990  1.00  0.00            
ATOM    131  C39 BCD     1      23.300  21.040   6.270  1.00  0.00            
ATOM    132  O33 BCD     1      22.650  19.840   5.860  1.00  0.00            
ATOM    133  C40 BCD     1      24.830  20.770   6.460  1.00  0.00            
ATOM    134  C41 BCD     1      25.490  22.050   6.840  1.00  0.00            
ATOM    135  O34 BCD     1      25.250  23.110   5.800  1.00  0.00            
ATOM    136  C42 BCD     1      26.990  22.100   7.230  1.00  0.00            
ATOM    137  O35 BCD     1      27.800  21.630   6.180  1.00  0.00            
ATOM    138  H61 BCD     1      23.640  24.110   4.790  1.00  0.00            
ATOM    139  H62 BCD     1      23.480  21.720   4.250  1.00  0.00            
ATOM    140  H63 BCD     1      21.270  21.580   5.090  1.00  0.00            
ATOM    141  H64 BCD     1      22.860  21.330   7.230  1.00  0.00            
ATOM    142  H65 BCD     1      21.740  20.000   6.120  1.00  0.00            
ATOM    143  H66 BCD     1      25.210  20.410   5.500  1.00  0.00            
ATOM    144  H67 BCD     1      24.930  22.420   7.710  1.00  0.00            
ATOM    145  H68 BCD     1      27.290  23.130   7.420  1.00  0.00            
ATOM    146  H69 BCD     1      27.160  21.550   8.170  1.00  0.00            
ATOM    147  H70 BCD     1      28.650  21.290   6.460  1.00  0.00            
ATOM    148  O1  GT5     2      18.950  23.150  13.080  1.00  0.00            
ATOM    149  C1  GT5     2      19.480  22.330  13.830  1.00  0.00            
ATOM    150  O2  GT5     2      19.200  22.340  15.180  1.00  0.00            
ATOM    151  C2  GT5     2      20.160  21.120  13.280  1.00  0.00            
ATOM    152  C3  GT5     2      21.430  21.310  12.490  1.00  0.00            
ATOM    153  C4  GT5     2      22.180  20.000  12.200  1.00  0.00            
ATOM    154  C5  GT5     2      23.480  20.230  11.380  1.00  0.00            
ATOM    155  C6  GT5     2      24.320  21.290  12.150  1.00  0.00            
ATOM    156  C7  GT5     2      23.570  22.540  12.410  1.00  0.00            
ATOM    157  C8  GT5     2      23.220  23.230  11.110  1.00  0.00            
ATOM    158  C9  GT5     2      22.390  22.150  10.260  1.00  0.00            
ATOM    159  C10 GT5     2      23.140  20.820  10.040  1.00  0.00            
ATOM    160  C11 GT5     2      21.110  22.010  11.090  1.00  0.00            
ATOM    161  C12 GT5     2      22.300  22.240  13.270  1.00  0.00            
ATOM    162  H1  GT5     2      19.570  21.450  15.320  1.00  0.00            
ATOM    163  H2  GT5     2      19.420  20.660  12.610  1.00  0.00            
ATOM    164  H3  GT5     2      20.340  20.420  14.100  1.00  0.00            
ATOM    165  H4  GT5     2      21.550  19.270  11.660  1.00  0.00            
ATOM    166  H5  GT5     2      22.520  19.530  13.140  1.00  0.00            
ATOM    167  H6  GT5     2      24.060  19.310  11.380  1.00  0.00            
ATOM    168  H7  GT5     2      25.240  21.600  11.630  1.00  0.00            
ATOM    169  H8  GT5     2      24.750  20.850  13.060  1.00  0.00            
ATOM    170  H9  GT5     2      24.270  23.230  12.910  1.00  0.00            
ATOM    171  H10 GT5     2      24.050  23.650  10.520  1.00  0.00            
ATOM    172  H11 GT5     2      22.600  24.080  11.390  1.00  0.00            
ATOM    173  H12 GT5     2      22.170  22.670   9.310  1.00  0.00            
ATOM    174  H13 GT5     2      22.590  20.150   9.380  1.00  0.00            
ATOM    175  H14 GT5     2      24.090  21.130   9.590  1.00  0.00            
ATOM    176  H15 GT5     2      20.660  23.010  11.190  1.00  0.00            
ATOM    177  H16 GT5     2      20.350  21.410  10.570  1.00  0.00            
ATOM    178  H17 GT5     2      22.540  21.800  14.240  1.00  0.00            
ATOM    179  H18 GT5     2      21.700  23.150  13.360  1.00  0.00            
TER
ENDMDL
MODEL        1
ATOM      1  C1  BCD     1      17.040  22.500   9.960  1.00  0.00            
ATOM      2  O1  BCD     1      18.000  22.700  10.950  1.00  0.00            
ATOM      3  C2  BCD     1      16.360  21.130  10.060  1.00  0.00            
ATOM      4  O2  BCD     1      15.610  21.060  11.300  1.00  0.00            
ATOM      5  C3  BCD     1      17.390  19.980   9.850  1.00  0.00            
ATOM      6  O3  BCD     1      16.670  18.700   9.850  1.00  0.00            
ATOM      7  C4  BCD     1      18.070  20.270   8.500  1.00  0.00            
ATOM      8  C5  BCD     1      18.550  21.680   8.320  1.00  0.00            
ATOM      9  O4  BCD     1      17.600  22.640   8.690  1.00  0.00            
ATOM     10  C6  BCD     1      19.080  22.070   6.960  1.00  0.00            
ATOM     11  O5  BCD     1      18.060  22.110   5.970  1.00  0.00            
ATOM     12  H1  BCD     1      16.250  23.270   9.950  1.00  0.00            
ATOM     13  H2  BCD     1      15.630  21.080   9.240  1.00  0.00            
ATOM     14  H3  BCD     1      15.100  20.250  11.230  1.00  0.00            
ATOM     15  H4  BCD     1      18.120  20.040  10.670  1.00  0.00            
ATOM     16  H5  BCD     1      17.370  18.050   9.770  1.00  0.00            
ATOM     17  H6  BCD     1      17.360  19.960   7.720  1.00  0.00            
ATOM     18  H7  BCD     1      19.410  21.770   9.000  1.00  0.00            
ATOM     19  H8  BCD     1      19.450  23.100   7.050  1.00  0.00            
ATOM     20  H9  BCD     1      19.920  21.390   6.770  1.00  0.00            
ATOM     21  H10 BCD     1      18.010  21.210   5.630  1.00  0.00            
ATOM     22  C7  BCD     1      19.810  25.470  13.240  1.00  0.00            
ATOM     23  O6  BCD     1      21.100  24.890  13.130  1.00  0.00            
ATOM     24  C8  BCD     1      18.860  24.600  13.970  1.00  0.00            
ATOM     25  O7  BCD     1      19.470  24.220  15.180  1.00  0.00            
ATOM     26  C9  BCD     1      18.450  23.360  13.120  1.00  0.00            
ATOM     27  O8  BCD     1      17.450  22.530  13.750  1.00  0.00            
ATOM     28  C10 BCD     1      17.940  23.830  11.730  1.00  0.00            
ATOM     29  C11 BCD     1      18.910  24.800  11.110  1.00  0.00            
ATOM     30  O9  BCD     1      19.190  25.830  12.040  1.00  0.00            
ATOM     31  C12 BCD     1      18.360  25.530   9.840  1.00  0.00            
ATOM     32  O10 BCD     1      16.940  25.700   9.820  1.00  0.00            
ATOM     33  H11 BCD     1      19.840  26.350  13.900  1.00  0.00            
ATOM     34  H12 BCD     1      17.980  25.200  14.220  1.00  0.00            
ATOM     35  H13 BCD     1      20.410  24.420  15.150  1.00  0.00            
ATOM     36  H14 BCD     1      19.410  22.850  12.950  1.00  0.00            
ATOM     37  H15 BCD     1      17.350  21.850  13.070  1.00  0.00            
ATOM     38  H16 BCD     1      16.940  24.270  11.790  1.00  0.00            
ATOM     39  H17 BCD     1      19.870  24.340  10.820  1.00  0.00            
ATOM     40  H18 BCD     1      18.930  26.460   9.720  1.00  0.00            
ATOM     41  H19 BCD     1      18.600  24.890   8.980  1.00  0.00            
ATOM     42  H20 BCD     1      16.760  26.410  10.450  1.00  0.00            
ATOM     43  C13 BCD     1      25.100  26.040  13.690  1.00  0.00            
ATOM     44  O11 BCD     1      25.420  24.660  13.580  1.00  0.00            
ATOM     45  C14 BCD     1      24.130  26.130  14.880  1.00  0.00            
ATOM     46  O12 BCD     1      24.880  25.780  16.020  1.00  0.00            
ATOM     47  C15 BCD     1      22.850  25.260  14.700  1.00  0.00            
ATOM     48  O13 BCD     1      21.890  25.400  15.760  1.00  0.00            
ATOM     49  C16 BCD     1      22.220  25.750  13.330  1.00  0.00            
ATOM     50  C17 BCD     1      23.260  25.590  12.280  1.00  0.00            
ATOM     51  O14 BCD     1      24.440  26.400  12.480  1.00  0.00            
ATOM     52  C18 BCD     1      22.740  26.010  10.930  1.00  0.00            
ATOM     53  O15 BCD     1      22.340  27.380  10.870  1.00  0.00            
ATOM     54  H21 BCD     1      26.050  26.590  13.760  1.00  0.00            
ATOM     55  H22 BCD     1      23.890  27.200  14.890  1.00  0.00            
ATOM     56  H23 BCD     1      25.240  24.930  15.750  1.00  0.00            
ATOM     57  H24 BCD     1      23.110  24.200  14.560  1.00  0.00            
ATOM     58  H25 BCD     1      22.200  24.840  16.470  1.00  0.00            
ATOM     59  H26 BCD     1      21.920  26.800  13.310  1.00  0.00            
ATOM     60  H27 BCD     1      23.640  24.570  12.170  1.00  0.00            
ATOM     61  H28 BCD     1      23.530  25.700  10.230  1.00  0.00            
ATOM     62  H29 BCD     1      21.870  25.400  10.630  1.00  0.00            
ATOM     63  H30 BCD     1      23.150  27.810  11.160  1.00  0.00            
ATOM     64  C19 BCD     1      28.710  22.030  13.360  1.00  0.00            
ATOM     65  O16 BCD     1      28.130  21.080  12.430  1.00  0.00            
ATOM     66  C20 BCD     1      27.990  22.150  14.700  1.00  0.00            
ATOM     67  O17 BCD     1      27.920  20.840  15.350  1.00  0.00            
ATOM     68  C21 BCD     1      26.630  22.770  14.490  1.00  0.00            
ATOM     69  O18 BCD     1      25.940  22.830  15.710  1.00  0.00            
ATOM     70  C22 BCD     1      26.780  24.190  13.790  1.00  0.00            
ATOM     71  C23 BCD     1      27.520  24.030  12.450  1.00  0.00            
ATOM     72  O19 BCD     1      28.790  23.290  12.760  1.00  0.00            
ATOM     73  C24 BCD     1      27.690  25.370  11.790  1.00  0.00            
ATOM     74  O20 BCD     1      28.280  26.340  12.660  1.00  0.00            
ATOM     75  H31 BCD     1      29.740  21.710  13.590  1.00  0.00            
ATOM     76  H32 BCD     1      28.580  22.780  15.380  1.00  0.00            
ATOM     77  H33 BCD     1      27.400  20.950  16.140  1.00  0.00            
ATOM     78  H34 BCD     1      25.980  22.090  13.920  1.00  0.00            
ATOM     79  H35 BCD     1      25.700  21.900  15.810  1.00  0.00            
ATOM     80  H36 BCD     1      27.420  24.810  14.430  1.00  0.00            
ATOM     81  H37 BCD     1      27.040  23.390  11.700  1.00  0.00            
ATOM     82  H38 BCD     1      28.360  25.230  10.930  1.00  0.00            
ATOM     83  H39 BCD     1      26.730  25.620  11.310  1.00  0.00            
ATOM     84  H40 BCD     1      29.190  26.040  12.600  1.00  0.00            
ATOM     85  C25 BCD     1      28.200  17.450  10.470  1.00  0.00            
ATOM     86  O21 BCD     1      26.910  17.780   9.990  1.00  0.00            
ATOM     87  C26 BCD     1      28.010  17.400  12.010  1.00  0.00            
ATOM     88  O22 BCD     1      27.100  16.310  12.370  1.00  0.00            
ATOM     89  C27 BCD     1      27.790  18.730  12.670  1.00  0.00            
ATOM     90  O23 BCD     1      27.790  18.550  14.060  1.00  0.00            
ATOM     91  C28 BCD     1      28.750  19.890  12.130  1.00  0.00            
ATOM     92  C29 BCD     1      28.900  19.850  10.630  1.00  0.00            
ATOM     93  O24 BCD     1      29.080  18.490  10.160  1.00  0.00            
ATOM     94  C30 BCD     1      30.020  20.810  10.040  1.00  0.00            
ATOM     95  O25 BCD     1      31.230  20.220  10.490  1.00  0.00            
ATOM     96  H41 BCD     1      28.540  16.490  10.070  1.00  0.00            
ATOM     97  H42 BCD     1      29.010  17.080  12.330  1.00  0.00            
ATOM     98  H43 BCD     1      27.170  16.250  13.330  1.00  0.00            
ATOM     99  H44 BCD     1      26.760  19.080  12.470  1.00  0.00            
ATOM    100  H45 BCD     1      27.860  19.420  14.480  1.00  0.00            
ATOM    101  H46 BCD     1      29.730  19.840  12.620  1.00  0.00            
ATOM    102  H47 BCD     1      27.860  20.030  10.320  1.00  0.00            
ATOM    103  H48 BCD     1      29.970  20.960   8.960  1.00  0.00            
ATOM    104  H49 BCD     1      29.790  21.800  10.460  1.00  0.00            
ATOM    105  H50 BCD     1      31.420  20.350  11.420  1.00  0.00            
ATOM    106  C31 BCD     1      24.260  16.570   7.120  1.00  0.00            
ATOM    107  O26 BCD     1      23.120  17.270   7.770  1.00  0.00            
ATOM    108  C32 BCD     1      24.900  15.460   7.950  1.00  0.00            
ATOM    109  O27 BCD     1      23.980  14.500   8.410  1.00  0.00            
ATOM    110  C33 BCD     1      25.550  16.070   9.110  1.00  0.00            
ATOM    111  C34 BCD     1      26.560  17.110   8.720  1.00  0.00            
ATOM    112  C35 BCD     1      25.880  18.170   7.810  1.00  0.00            
ATOM    113  O28 BCD     1      25.120  17.530   6.770  1.00  0.00            
ATOM    114  C36 BCD     1      26.930  19.040   7.160  1.00  0.00            
ATOM    115  O29 BCD     1      26.250  20.230   6.680  1.00  0.00            
ATOM    116  O30 BCD     1      26.070  15.100  10.020  1.00  0.00            
ATOM    117  H51 BCD     1      23.870  16.110   6.210  1.00  0.00            
ATOM    118  H52 BCD     1      25.700  14.970   7.390  1.00  0.00            
ATOM    119  H53 BCD     1      24.460  14.030   9.100  1.00  0.00            
ATOM    120  H54 BCD     1      24.740  16.610   9.600  1.00  0.00            
ATOM    121  H55 BCD     1      26.210  15.550  10.860  1.00  0.00            
ATOM    122  H56 BCD     1      27.410  16.710   8.160  1.00  0.00            
ATOM    123  H57 BCD     1      25.220  18.800   8.420  1.00  0.00            
ATOM    124  H58 BCD     1      27.740  19.210   7.880  1.00  0.00            
ATOM    125  H59 BCD     1      27.360  18.570   6.270  1.00  0.00            
ATOM    126  H60 BCD     1      26.960  20.720   6.260  1.00  0.00            
ATOM    127  C37 BCD     1      19.060  18.300   7.650  1.00  0.00            
ATOM    128  O31 BCD     1      19.280  19.420   8.430  1.00  0.00            
ATOM    129  C38 BCD     1      19.390  17.030   8.470  1.00  0.00            
ATOM    130  O32 BCD     1      18.640  16.980   9.720  1.00  0.00            
ATOM    131  C39 BCD     1      20.890  16.790   8.660  1.00  0.00            
ATOM    132  O33 BCD     1      21.120  15.490   9.180  1.00  0.00            
ATOM    133  C40 BCD     1      21.740  17.060   7.400  1.00  0.00            
ATOM    134  C41 BCD     1      21.230  18.320   6.660  1.00  0.00            
ATOM    135  O34 BCD     1      19.810  18.330   6.450  1.00  0.00            
ATOM    136  C42 BCD     1      21.910  18.410   5.310  1.00  0.00            
ATOM    137  O35 BCD     1      21.700  17.220   4.470  1.00  0.00            
ATOM    138  H61 BCD     1      18.010  18.160   7.370  1.00  0.00            
ATOM    139  H62 BCD     1      18.950  16.270   7.810  1.00  0.00            
ATOM    140  H63 BCD     1      19.030  16.200  10.130  1.00  0.00            
ATOM    141  H64 BCD     1      21.270  17.450   9.460  1.00  0.00            
ATOM    142  H65 BCD     1      22.060  15.300   9.070  1.00  0.00            
ATOM    143  H66 BCD     1      21.670  16.280   6.630  1.00  0.00            
ATOM    144  H67 BCD     1      21.530  19.220   7.210  1.00  0.00            
ATOM    145  H68 BCD     1      21.570  19.200   4.630  1.00  0.00            
ATOM    146  H69 BCD     1      22.990  18.510   5.500  1.00  0.00            
ATOM    147  H70 BCD     1      20.860  17.400   4.050  1.00  0.00            
ATOM    148  O1  GT5     2      18.590  19.910  12.890  1.00  0.00            
ATOM    149  C1  GT5     2      19.630  19.660  13.470  1.00  0.00            
ATOM    150  O2  GT5     2      19.650  19.790  14.820  1.00  0.00            
ATOM    151  C2  GT5     2      20.720  18.860  12.900  1.00  0.00            
ATOM    152  C3  GT5     2      21.810  19.710  12.190  1.00  0.00            
ATOM    153  C4  GT5     2      22.960  18.800  11.720  1.00  0.00            
ATOM    154  C5  GT5     2      23.980  19.640  10.940  1.00  0.00            
ATOM    155  C6  GT5     2      24.510  20.770  11.800  1.00  0.00            
ATOM    156  C7  GT5     2      23.360  21.690  12.270  1.00  0.00            
ATOM    157  C8  GT5     2      22.810  22.320  10.970  1.00  0.00            
ATOM    158  C9  GT5     2      22.220  21.120  10.180  1.00  0.00            
ATOM    159  C10 GT5     2      23.380  20.200   9.710  1.00  0.00            
ATOM    160  C11 GT5     2      21.130  20.320  10.960  1.00  0.00            
ATOM    161  C12 GT5     2      22.300  20.860  12.990  1.00  0.00            
ATOM    162  H1  GT5     2      20.530  19.410  14.970  1.00  0.00            
ATOM    163  H2  GT5     2      20.150  18.220  12.220  1.00  0.00            
ATOM    164  H3  GT5     2      21.190  18.200  13.630  1.00  0.00            
ATOM    165  H4  GT5     2      22.640  18.030  11.000  1.00  0.00            
ATOM    166  H5  GT5     2      23.450  18.400  12.620  1.00  0.00            
ATOM    167  H6  GT5     2      24.820  18.990  10.700  1.00  0.00            
ATOM    168  H7  GT5     2      25.260  21.410  11.330  1.00  0.00            
ATOM    169  H8  GT5     2      24.930  20.320  12.710  1.00  0.00            
ATOM    170  H9  GT5     2      23.710  22.500  12.920  1.00  0.00            
ATOM    171  H10 GT5     2      23.490  22.940  10.360  1.00  0.00            
ATOM    172  H11 GT5     2      21.930  22.940  11.190  1.00  0.00            
ATOM    173  H12 GT5     2      21.660  21.440   9.290  1.00  0.00            
ATOM    174  H13 GT5     2      23.020  19.440   9.010  1.00  0.00            
ATOM    175  H14 GT5     2      24.230  20.710   9.230  1.00  0.00            
ATOM    176  H15 GT5     2      20.220  20.880  11.210  1.00  0.00            
ATOM    177  H16 GT5     2      20.760  19.510  10.320  1.00  0.00            
ATOM    178  H17 GT5     2      22.670  20.550  13.980  1.00  0.00            
ATOM    179  H18 GT5     2      21.460  21.510  13.270  1.00  0.00            
TER
ENDMDL
MODEL        1
ATOM      1  C1  BCD     1      19.760  19.720   8.390  1.00  0.00            
ATOM      2  O1  BCD     1      19.930  18.940   9.590  1.00  0.00            
ATOM      3  C2  BCD     1      19.050  18.910   7.250  1.00  0.00            
ATOM      4  O2  BCD     1      17.850  18.340   7.730  1.00  0.00            
ATOM      5  C3  BCD     1      20.020  17.820   6.760  1.00  0.00            
ATOM      6  O3  BCD     1      19.450  17.040   5.650  1.00  0.00            
ATOM      7  C4  BCD     1      21.400  18.350   6.410  1.00  0.00            
ATOM      8  C5  BCD     1      22.010  19.100   7.590  1.00  0.00            
ATOM      9  O4  BCD     1      21.080  20.120   7.960  1.00  0.00            
ATOM     10  C6  BCD     1      23.360  19.660   7.330  1.00  0.00            
ATOM     11  O5  BCD     1      23.460  20.470   6.150  1.00  0.00            
ATOM     12  H1  BCD     1      19.060  20.510   8.650  1.00  0.00            
ATOM     13  H2  BCD     1      18.840  19.590   6.420  1.00  0.00            
ATOM     14  H3  BCD     1      18.070  17.700   8.410  1.00  0.00            
ATOM     15  H4  BCD     1      20.080  17.080   7.560  1.00  0.00            
ATOM     16  H5  BCD     1      20.160  16.500   5.290  1.00  0.00            
ATOM     17  H6  BCD     1      21.320  19.030   5.550  1.00  0.00            
ATOM     18  H7  BCD     1      22.180  18.400   8.420  1.00  0.00            
ATOM     19  H8  BCD     1      23.750  20.220   8.200  1.00  0.00            
ATOM     20  H9  BCD     1      24.110  18.860   7.280  1.00  0.00            
ATOM     21  H10 BCD     1      24.140  20.170   5.550  1.00  0.00            
ATOM     22  C7  BCD     1      19.650  19.150  13.660  1.00  0.00            
ATOM     23  O6  BCD     1      20.260  17.860  13.910  1.00  0.00            
ATOM     24  C8  BCD     1      18.320  18.950  12.930  1.00  0.00            
ATOM     25  O7  BCD     1      17.540  18.090  13.670  1.00  0.00            
ATOM     26  C9  BCD     1      18.620  18.450  11.500  1.00  0.00            
ATOM     27  O8  BCD     1      17.430  18.210  10.810  1.00  0.00            
ATOM     28  C10 BCD     1      19.540  19.480  10.890  1.00  0.00            
ATOM     29  C11 BCD     1      20.830  19.830  11.640  1.00  0.00            
ATOM     30  O9  BCD     1      20.400  20.060  12.930  1.00  0.00            
ATOM     31  C12 BCD     1      21.500  21.080  11.100  1.00  0.00            
ATOM     32  O10 BCD     1      22.400  21.590  12.050  1.00  0.00            
ATOM     33  H11 BCD     1      19.540  19.660  14.630  1.00  0.00            
ATOM     34  H12 BCD     1      17.810  19.920  12.890  1.00  0.00            
ATOM     35  H13 BCD     1      17.800  17.160  13.650  1.00  0.00            
ATOM     36  H14 BCD     1      19.230  17.530  11.540  1.00  0.00            
ATOM     37  H15 BCD     1      17.080  18.970  10.330  1.00  0.00            
ATOM     38  H16 BCD     1      19.010  20.420  10.700  1.00  0.00            
ATOM     39  H17 BCD     1      21.450  18.930  11.600  1.00  0.00            
ATOM     40  H18 BCD     1      22.040  20.620  10.260  1.00  0.00            
ATOM     41  H19 BCD     1      20.840  21.860  10.690  1.00  0.00            
ATOM     42  H20 BCD     1      21.840  22.110  12.630  1.00  0.00            
ATOM     43  C13 BCD     1      21.570  15.430  16.980  1.00  0.00            
ATOM     44  O11 BCD     1      22.520  15.030  16.020  1.00  0.00            
ATOM     45  C14 BCD     1      20.160  15.190  16.540  1.00  0.00            
ATOM     46  O12 BCD     1      19.800  13.790  16.580  1.00  0.00            
ATOM     47  C15 BCD     1      19.920  15.860  15.180  1.00  0.00            
ATOM     48  O13 BCD     1      18.620  15.560  14.630  1.00  0.00            
ATOM     49  C16 BCD     1      20.190  17.380  15.240  1.00  0.00            
ATOM     50  C17 BCD     1      21.520  17.610  15.950  1.00  0.00            
ATOM     51  O14 BCD     1      21.650  16.830  17.140  1.00  0.00            
ATOM     52  C18 BCD     1      21.730  19.020  16.400  1.00  0.00            
ATOM     53  O15 BCD     1      20.670  19.480  17.230  1.00  0.00            
ATOM     54  H21 BCD     1      21.800  14.970  17.950  1.00  0.00            
ATOM     55  H22 BCD     1      19.500  15.690  17.260  1.00  0.00            
ATOM     56  H23 BCD     1      20.620  13.300  16.720  1.00  0.00            
ATOM     57  H24 BCD     1      20.730  15.490  14.530  1.00  0.00            
ATOM     58  H25 BCD     1      18.640  14.710  14.180  1.00  0.00            
ATOM     59  H26 BCD     1      19.380  17.850  15.820  1.00  0.00            
ATOM     60  H27 BCD     1      22.320  17.260  15.280  1.00  0.00            
ATOM     61  H28 BCD     1      22.570  19.150  17.090  1.00  0.00            
ATOM     62  H29 BCD     1      21.880  19.710  15.550  1.00  0.00            
ATOM     63  H30 BCD     1      20.680  19.050  18.090  1.00  0.00            
ATOM     64  C19 BCD     1      25.770  12.310  15.400  1.00  0.00            
ATOM     65  O16 BCD     1      25.360  12.050  14.070  1.00  0.00            
ATOM     66  C20 BCD     1      24.650  11.910  16.350  1.00  0.00            
ATOM     67  O17 BCD     1      24.350  10.470  16.150  1.00  0.00            
ATOM     68  C21 BCD     1      23.350  12.710  16.210  1.00  0.00            
ATOM     69  O18 BCD     1      22.340  12.250  17.080  1.00  0.00            
ATOM     70  C22 BCD     1      23.640  14.240  16.420  1.00  0.00            
ATOM     71  C23 BCD     1      24.780  14.590  15.450  1.00  0.00            
ATOM     72  O19 BCD     1      25.900  13.800  15.630  1.00  0.00            
ATOM     73  C24 BCD     1      25.140  16.100  15.530  1.00  0.00            
ATOM     74  O20 BCD     1      25.620  16.430  16.840  1.00  0.00            
ATOM     75  H31 BCD     1      26.710  11.810  15.660  1.00  0.00            
ATOM     76  H32 BCD     1      25.040  12.030  17.370  1.00  0.00            
ATOM     77  H33 BCD     1      24.280  10.210  15.230  1.00  0.00            
ATOM     78  H34 BCD     1      22.980  12.670  15.180  1.00  0.00            
ATOM     79  H35 BCD     1      22.030  11.470  16.620  1.00  0.00            
ATOM     80  H36 BCD     1      23.860  14.540  17.450  1.00  0.00            
ATOM     81  H37 BCD     1      24.450  14.460  14.410  1.00  0.00            
ATOM     82  H38 BCD     1      25.800  16.250  14.660  1.00  0.00            
ATOM     83  H39 BCD     1      24.220  16.670  15.370  1.00  0.00            
ATOM     84  H40 BCD     1      26.260  17.110  16.630  1.00  0.00            
ATOM     85  C25 BCD     1      26.180   9.850  10.560  1.00  0.00            
ATOM     86  O21 BCD     1      25.610  10.890   9.840  1.00  0.00            
ATOM     87  C26 BCD     1      25.200   9.160  11.480  1.00  0.00            
ATOM     88  O22 BCD     1      24.060   8.500  10.880  1.00  0.00            
ATOM     89  C27 BCD     1      24.650  10.190  12.540  1.00  0.00            
ATOM     90  O23 BCD     1      23.800   9.550  13.520  1.00  0.00            
ATOM     91  C28 BCD     1      25.830  10.890  13.360  1.00  0.00            
ATOM     92  C29 BCD     1      26.910  11.350  12.390  1.00  0.00            
ATOM     93  O24 BCD     1      27.210  10.300  11.450  1.00  0.00            
ATOM     94  C30 BCD     1      28.160  11.990  12.990  1.00  0.00            
ATOM     95  O25 BCD     1      28.940  11.110  13.880  1.00  0.00            
ATOM     96  H41 BCD     1      26.550   9.080   9.870  1.00  0.00            
ATOM     97  H42 BCD     1      25.720   8.390  12.070  1.00  0.00            
ATOM     98  H43 BCD     1      23.620   7.870  11.460  1.00  0.00            
ATOM     99  H44 BCD     1      24.070  10.930  11.970  1.00  0.00            
ATOM    100  H45 BCD     1      23.140   9.060  13.030  1.00  0.00            
ATOM    101  H46 BCD     1      26.210  10.130  14.050  1.00  0.00            
ATOM    102  H47 BCD     1      26.440  12.240  11.960  1.00  0.00            
ATOM    103  H48 BCD     1      28.720  12.400  12.140  1.00  0.00            
ATOM    104  H49 BCD     1      27.880  12.910  13.510  1.00  0.00            
ATOM    105  H50 BCD     1      29.870  11.310  13.710  1.00  0.00            
ATOM    106  C31 BCD     1      25.420  12.490   6.070  1.00  0.00            
ATOM    107  O26 BCD     1      24.820  13.660   6.580  1.00  0.00            
ATOM    108  C32 BCD     1      24.570  11.280   6.380  1.00  0.00            
ATOM    109  O27 BCD     1      23.260  11.430   5.840  1.00  0.00            
ATOM    110  C33 BCD     1      24.510  11.010   7.840  1.00  0.00            
ATOM    111  C34 BCD     1      25.880  10.950   8.440  1.00  0.00            
ATOM    112  C35 BCD     1      26.760  12.210   8.120  1.00  0.00            
ATOM    113  O28 BCD     1      26.750  12.410   6.620  1.00  0.00            
ATOM    114  C36 BCD     1      28.230  12.000   8.480  1.00  0.00            
ATOM    115  O29 BCD     1      28.820  10.900   7.700  1.00  0.00            
ATOM    116  O30 BCD     1      23.670   9.900   8.160  1.00  0.00            
ATOM    117  H51 BCD     1      25.560  12.560   4.980  1.00  0.00            
ATOM    118  H52 BCD     1      25.060  10.390   5.960  1.00  0.00            
ATOM    119  H53 BCD     1      22.550  10.970   6.300  1.00  0.00            
ATOM    120  H54 BCD     1      24.020  11.890   8.280  1.00  0.00            
ATOM    121  H55 BCD     1      23.990   9.660   9.030  1.00  0.00            
ATOM    122  H56 BCD     1      26.390  10.030   8.100  1.00  0.00            
ATOM    123  H57 BCD     1      26.360  13.120   8.590  1.00  0.00            
ATOM    124  H58 BCD     1      28.840  12.890   8.310  1.00  0.00            
ATOM    125  H59 BCD     1      28.150  11.660   9.530  1.00  0.00            
ATOM    126  H60 BCD     1      28.660  10.930   6.760  1.00  0.00            
ATOM    127  C37 BCD     1      22.960  17.090   4.950  1.00  0.00            
ATOM    128  O31 BCD     1      22.270  17.220   6.180  1.00  0.00            
ATOM    129  C38 BCD     1      22.660  15.800   4.270  1.00  0.00            
ATOM    130  O32 BCD     1      21.230  15.620   3.960  1.00  0.00            
ATOM    131  C39 BCD     1      23.080  14.620   5.100  1.00  0.00            
ATOM    132  O33 BCD     1      22.910  13.440   4.380  1.00  0.00            
ATOM    133  C40 BCD     1      24.510  14.690   5.640  1.00  0.00            
ATOM    134  C41 BCD     1      24.800  16.050   6.290  1.00  0.00            
ATOM    135  O34 BCD     1      24.380  17.090   5.270  1.00  0.00            
ATOM    136  C42 BCD     1      26.230  16.350   6.570  1.00  0.00            
ATOM    137  O35 BCD     1      27.070  16.390   5.360  1.00  0.00            
ATOM    138  H61 BCD     1      22.650  17.940   4.340  1.00  0.00            
ATOM    139  H62 BCD     1      23.150  15.660   3.300  1.00  0.00            
ATOM    140  H63 BCD     1      21.170  14.790   3.480  1.00  0.00            
ATOM    141  H64 BCD     1      22.450  14.690   5.990  1.00  0.00            
ATOM    142  H65 BCD     1      23.100  12.700   4.970  1.00  0.00            
ATOM    143  H66 BCD     1      25.290  14.630   4.860  1.00  0.00            
ATOM    144  H67 BCD     1      24.210  16.200   7.210  1.00  0.00            
ATOM    145  H68 BCD     1      26.380  17.280   7.130  1.00  0.00            
ATOM    146  H69 BCD     1      26.550  15.620   7.320  1.00  0.00            
ATOM    147  H70 BCD     1      26.520  16.710   4.640  1.00  0.00            
ATOM    148  O1  GT5     2      17.940  15.980   8.990  1.00  0.00            
ATOM    149  C1  GT5     2      18.510  15.350   9.870  1.00  0.00            
ATOM    150  O2  GT5     2      18.020  15.330  11.110  1.00  0.00            
ATOM    151  C2  GT5     2      19.440  14.190   9.620  1.00  0.00            
ATOM    152  C3  GT5     2      20.780  14.380  10.270  1.00  0.00            
ATOM    153  C4  GT5     2      21.490  13.070  10.050  1.00  0.00            
ATOM    154  C5  GT5     2      22.930  13.150  10.550  1.00  0.00            
ATOM    155  C6  GT5     2      22.880  13.380  12.020  1.00  0.00            
ATOM    156  C7  GT5     2      22.140  14.710  12.290  1.00  0.00            
ATOM    157  C8  GT5     2      22.910  15.850  11.640  1.00  0.00            
ATOM    158  C9  GT5     2      22.990  15.600  10.140  1.00  0.00            
ATOM    159  C10 GT5     2      23.650  14.240   9.850  1.00  0.00            
ATOM    160  C11 GT5     2      21.550  15.590   9.670  1.00  0.00            
ATOM    161  C12 GT5     2      20.730  14.640  11.760  1.00  0.00            
ATOM    162  H1  GT5     2      17.320  16.000  11.010  1.00  0.00            
ATOM    163  H2  GT5     2      19.610  13.940   8.570  1.00  0.00            
ATOM    164  H3  GT5     2      18.890  13.330  10.010  1.00  0.00            
ATOM    165  H4  GT5     2      21.450  12.810   8.980  1.00  0.00            
ATOM    166  H5  GT5     2      20.940  12.280  10.590  1.00  0.00            
ATOM    167  H6  GT5     2      23.370  12.170  10.330  1.00  0.00            
ATOM    168  H7  GT5     2      23.920  13.430  12.360  1.00  0.00            
ATOM    169  H8  GT5     2      22.400  12.530  12.500  1.00  0.00            
ATOM    170  H9  GT5     2      22.170  14.830  13.380  1.00  0.00            
ATOM    171  H10 GT5     2      23.960  15.870  11.930  1.00  0.00            
ATOM    172  H11 GT5     2      22.540  16.860  11.890  1.00  0.00            
ATOM    173  H12 GT5     2      23.370  16.450   9.560  1.00  0.00            
ATOM    174  H13 GT5     2      23.670  13.950   8.800  1.00  0.00            
ATOM    175  H14 GT5     2      24.680  14.260  10.220  1.00  0.00            
ATOM    176  H15 GT5     2      21.090  16.530  10.000  1.00  0.00            
ATOM    177  H16 GT5     2      21.290  15.680   8.600  1.00  0.00            
ATOM    178  H17 GT5     2      20.190  13.810  12.240  1.00  0.00            
ATOM    179  H18 GT5     2      20.300  15.600  12.070  1.00  0.00            
TER
ENDMDL
MODEL        1
ATOM      1  C1  BCD     1      19.060  33.640  10.310  1.00  0.00            
ATOM      2  O1  BCD     1      19.090  32.650  11.280  1.00  0.00            
ATOM      3  C2  BCD     1      18.290  33.050   9.130  1.00  0.00            
ATOM      4  O2  BCD     1      17.040  32.520   9.600  1.00  0.00            
ATOM      5  C3  BCD     1      19.030  31.900   8.430  1.00  0.00            
ATOM      6  O3  BCD     1      18.290  31.380   7.300  1.00  0.00            
ATOM      7  C4  BCD     1      20.400  32.360   7.990  1.00  0.00            
ATOM      8  C5  BCD     1      21.130  33.040   9.170  1.00  0.00            
ATOM      9  O4  BCD     1      20.360  34.050   9.800  1.00  0.00            
ATOM     10  C6  BCD     1      22.540  33.610   8.750  1.00  0.00            
ATOM     11  O5  BCD     1      23.500  33.430   9.820  1.00  0.00            
ATOM     12  H1  BCD     1      18.530  34.520  10.690  1.00  0.00            
ATOM     13  H2  BCD     1      18.050  33.810   8.380  1.00  0.00            
ATOM     14  H3  BCD     1      16.440  32.420   8.860  1.00  0.00            
ATOM     15  H4  BCD     1      19.260  31.110   9.160  1.00  0.00            
ATOM     16  H5  BCD     1      18.080  32.140   6.730  1.00  0.00            
ATOM     17  H6  BCD     1      20.420  33.020   7.110  1.00  0.00            
ATOM     18  H7  BCD     1      21.270  32.330  10.000  1.00  0.00            
ATOM     19  H8  BCD     1      22.900  33.190   7.800  1.00  0.00            
ATOM     20  H9  BCD     1      22.440  34.680   8.530  1.00  0.00            
ATOM     21  H10 BCD     1      23.400  34.140  10.460  1.00  0.00            
ATOM     22  C7  BCD     1      18.300  32.430  15.360  1.00  0.00            
ATOM     23  O6  BCD     1      18.430  31.030  15.370  1.00  0.00            
ATOM     24  C8  BCD     1      17.150  32.780  14.430  1.00  0.00            
ATOM     25  O7  BCD     1      15.980  32.120  14.750  1.00  0.00            
ATOM     26  C9  BCD     1      17.490  32.420  13.030  1.00  0.00            
ATOM     27  O8  BCD     1      16.460  32.880  12.070  1.00  0.00            
ATOM     28  C10 BCD     1      18.780  33.090  12.630  1.00  0.00            
ATOM     29  C11 BCD     1      19.940  32.720  13.610  1.00  0.00            
ATOM     30  O9  BCD     1      19.490  32.970  14.920  1.00  0.00            
ATOM     31  C12 BCD     1      21.220  33.590  13.420  1.00  0.00            
ATOM     32  O10 BCD     1      22.260  33.330  14.350  1.00  0.00            
ATOM     33  H11 BCD     1      18.090  32.850  16.350  1.00  0.00            
ATOM     34  H12 BCD     1      16.990  33.860  14.460  1.00  0.00            
ATOM     35  H13 BCD     1      16.350  31.320  15.150  1.00  0.00            
ATOM     36  H14 BCD     1      17.560  31.330  12.960  1.00  0.00            
ATOM     37  H15 BCD     1      16.760  32.810  11.160  1.00  0.00            
ATOM     38  H16 BCD     1      18.640  34.180  12.610  1.00  0.00            
ATOM     39  H17 BCD     1      20.190  31.660  13.500  1.00  0.00            
ATOM     40  H18 BCD     1      21.550  33.760  12.390  1.00  0.00            
ATOM     41  H19 BCD     1      20.880  34.570  13.800  1.00  0.00            
ATOM     42  H20 BCD     1      21.980  33.690  15.200  1.00  0.00            
ATOM     43  C13 BCD     1      19.330  28.020  17.830  1.00  0.00            
ATOM     44  O11 BCD     1      20.280  27.560  16.840  1.00  0.00            
ATOM     45  C14 BCD     1      17.860  28.040  17.270  1.00  0.00            
ATOM     46  O12 BCD     1      17.510  26.740  16.800  1.00  0.00            
ATOM     47  C15 BCD     1      17.710  29.060  16.170  1.00  0.00            
ATOM     48  O13 BCD     1      16.290  29.300  15.930  1.00  0.00            
ATOM     49  C16 BCD     1      18.380  30.420  16.630  1.00  0.00            
ATOM     50  C17 BCD     1      19.750  30.330  17.180  1.00  0.00            
ATOM     51  O14 BCD     1      19.730  29.370  18.200  1.00  0.00            
ATOM     52  C18 BCD     1      20.170  31.660  17.830  1.00  0.00            
ATOM     53  O15 BCD     1      19.280  32.040  18.820  1.00  0.00            
ATOM     54  H21 BCD     1      19.420  27.360  18.700  1.00  0.00            
ATOM     55  H22 BCD     1      17.160  28.280  18.080  1.00  0.00            
ATOM     56  H23 BCD     1      16.560  26.690  16.660  1.00  0.00            
ATOM     57  H24 BCD     1      18.210  28.750  15.250  1.00  0.00            
ATOM     58  H25 BCD     1      15.920  28.540  15.480  1.00  0.00            
ATOM     59  H26 BCD     1      17.760  30.910  17.390  1.00  0.00            
ATOM     60  H27 BCD     1      20.530  30.100  16.430  1.00  0.00            
ATOM     61  H28 BCD     1      21.190  31.690  18.250  1.00  0.00            
ATOM     62  H29 BCD     1      20.200  32.470  17.090  1.00  0.00            
ATOM     63  H30 BCD     1      19.380  32.980  19.020  1.00  0.00            
ATOM     64  C19 BCD     1      23.390  24.940  16.100  1.00  0.00            
ATOM     65  O16 BCD     1      23.300  25.120  14.680  1.00  0.00            
ATOM     66  C20 BCD     1      22.120  24.340  16.600  1.00  0.00            
ATOM     67  O17 BCD     1      21.850  23.120  15.940  1.00  0.00            
ATOM     68  C21 BCD     1      20.970  25.350  16.500  1.00  0.00            
ATOM     69  O18 BCD     1      19.720  24.880  16.970  1.00  0.00            
ATOM     70  C22 BCD     1      21.310  26.670  17.240  1.00  0.00            
ATOM     71  C23 BCD     1      22.640  27.220  16.730  1.00  0.00            
ATOM     72  O19 BCD     1      23.610  26.140  16.800  1.00  0.00            
ATOM     73  C24 BCD     1      23.050  28.500  17.430  1.00  0.00            
ATOM     74  O20 BCD     1      23.360  28.250  18.780  1.00  0.00            
ATOM     75  H31 BCD     1      24.240  24.270  16.270  1.00  0.00            
ATOM     76  H32 BCD     1      22.120  24.150  17.690  1.00  0.00            
ATOM     77  H33 BCD     1      20.970  22.910  16.270  1.00  0.00            
ATOM     78  H34 BCD     1      20.800  25.590  15.440  1.00  0.00            
ATOM     79  H35 BCD     1      19.110  25.610  17.110  1.00  0.00            
ATOM     80  H36 BCD     1      21.360  26.440  18.310  1.00  0.00            
ATOM     81  H37 BCD     1      22.540  27.430  15.650  1.00  0.00            
ATOM     82  H38 BCD     1      24.010  28.930  17.100  1.00  0.00            
ATOM     83  H39 BCD     1      22.280  29.280  17.350  1.00  0.00            
ATOM     84  H40 BCD     1      24.270  27.960  18.870  1.00  0.00            
ATOM     85  C25 BCD     1      25.830  24.650  11.330  1.00  0.00            
ATOM     86  O21 BCD     1      24.850  25.250  10.420  1.00  0.00            
ATOM     87  C26 BCD     1      25.280  23.390  11.990  1.00  0.00            
ATOM     88  O22 BCD     1      24.900  22.480  10.920  1.00  0.00            
ATOM     89  C27 BCD     1      24.030  23.770  12.800  1.00  0.00            
ATOM     90  O23 BCD     1      23.510  22.640  13.520  1.00  0.00            
ATOM     91  C28 BCD     1      24.450  24.820  13.890  1.00  0.00            
ATOM     92  C29 BCD     1      24.960  25.970  13.130  1.00  0.00            
ATOM     93  O24 BCD     1      26.100  25.610  12.370  1.00  0.00            
ATOM     94  C30 BCD     1      25.310  27.090  14.110  1.00  0.00            
ATOM     95  O25 BCD     1      26.170  26.650  15.190  1.00  0.00            
ATOM     96  H41 BCD     1      26.720  24.430  10.730  1.00  0.00            
ATOM     97  H42 BCD     1      25.980  22.950  12.710  1.00  0.00            
ATOM     98  H43 BCD     1      24.330  22.950  10.300  1.00  0.00            
ATOM     99  H44 BCD     1      23.250  24.180  12.150  1.00  0.00            
ATOM    100  H45 BCD     1      22.890  22.970  14.180  1.00  0.00            
ATOM    101  H46 BCD     1      25.230  24.320  14.480  1.00  0.00            
ATOM    102  H47 BCD     1      24.110  26.330  12.530  1.00  0.00            
ATOM    103  H48 BCD     1      25.760  27.950  13.590  1.00  0.00            
ATOM    104  H49 BCD     1      24.360  27.530  14.450  1.00  0.00            
ATOM    105  H50 BCD     1      26.000  27.220  15.950  1.00  0.00            
ATOM    106  C31 BCD     1      24.690  26.850   6.490  1.00  0.00            
ATOM    107  O26 BCD     1      23.680  27.720   7.040  1.00  0.00            
ATOM    108  C32 BCD     1      24.190  25.350   6.720  1.00  0.00            
ATOM    109  O27 BCD     1      23.030  25.120   6.090  1.00  0.00            
ATOM    110  C33 BCD     1      24.030  25.020   8.160  1.00  0.00            
ATOM    111  C34 BCD     1      25.250  25.250   8.960  1.00  0.00            
ATOM    112  C35 BCD     1      25.920  26.590   8.610  1.00  0.00            
ATOM    113  O28 BCD     1      25.930  26.900   7.190  1.00  0.00            
ATOM    114  C36 BCD     1      27.330  26.640   9.090  1.00  0.00            
ATOM    115  O29 BCD     1      28.040  25.470   8.680  1.00  0.00            
ATOM    116  O30 BCD     1      23.440  23.740   8.330  1.00  0.00            
ATOM    117  H51 BCD     1      24.830  27.090   5.430  1.00  0.00            
ATOM    118  H52 BCD     1      24.970  24.670   6.370  1.00  0.00            
ATOM    119  H53 BCD     1      22.520  25.900   5.870  1.00  0.00            
ATOM    120  H54 BCD     1      23.350  25.790   8.530  1.00  0.00            
ATOM    121  H55 BCD     1      22.620  23.730   7.820  1.00  0.00            
ATOM    122  H56 BCD     1      25.820  24.340   8.740  1.00  0.00            
ATOM    123  H57 BCD     1      25.300  27.330   9.130  1.00  0.00            
ATOM    124  H58 BCD     1      27.910  27.500   8.730  1.00  0.00            
ATOM    125  H59 BCD     1      27.260  26.690  10.190  1.00  0.00            
ATOM    126  H60 BCD     1      28.970  25.710   8.750  1.00  0.00            
ATOM    127  C37 BCD     1      21.690  31.040   6.290  1.00  0.00            
ATOM    128  O31 BCD     1      21.130  31.160   7.640  1.00  0.00            
ATOM    129  C38 BCD     1      21.190  29.770   5.490  1.00  0.00            
ATOM    130  O32 BCD     1      19.740  29.670   5.360  1.00  0.00            
ATOM    131  C39 BCD     1      21.740  28.540   6.190  1.00  0.00            
ATOM    132  O33 BCD     1      21.360  27.300   5.640  1.00  0.00            
ATOM    133  C40 BCD     1      23.240  28.700   6.240  1.00  0.00            
ATOM    134  C41 BCD     1      23.740  29.990   6.880  1.00  0.00            
ATOM    135  O34 BCD     1      23.140  31.130   6.340  1.00  0.00            
ATOM    136  C42 BCD     1      25.260  30.170   6.750  1.00  0.00            
ATOM    137  O35 BCD     1      25.910  31.290   7.400  1.00  0.00            
ATOM    138  H61 BCD     1      21.360  31.930   5.750  1.00  0.00            
ATOM    139  H62 BCD     1      21.590  29.860   4.470  1.00  0.00            
ATOM    140  H63 BCD     1      19.390  30.450   5.810  1.00  0.00            
ATOM    141  H64 BCD     1      21.300  28.610   7.190  1.00  0.00            
ATOM    142  H65 BCD     1      20.410  27.260   5.550  1.00  0.00            
ATOM    143  H66 BCD     1      23.650  28.620   5.220  1.00  0.00            
ATOM    144  H67 BCD     1      23.600  30.050   7.970  1.00  0.00            
ATOM    145  H68 BCD     1      25.640  29.290   7.280  1.00  0.00            
ATOM    146  H69 BCD     1      25.530  30.220   5.690  1.00  0.00            
ATOM    147  H70 BCD     1      26.780  31.310   6.990  1.00  0.00            
ATOM    148  O1  GT5     2      18.170  25.150   9.220  1.00  0.00            
ATOM    149  C1  GT5     2      19.030  24.510   9.770  1.00  0.00            
ATOM    150  O2  GT5     2      19.020  23.200   9.620  1.00  0.00            
ATOM    151  C2  GT5     2      20.320  24.950  10.360  1.00  0.00            
ATOM    152  C3  GT5     2      20.270  26.410  10.790  1.00  0.00            
ATOM    153  C4  GT5     2      20.370  27.390   9.620  1.00  0.00            
ATOM    154  C5  GT5     2      20.590  28.770  10.180  1.00  0.00            
ATOM    155  C6  GT5     2      21.910  28.920  10.940  1.00  0.00            
ATOM    156  C7  GT5     2      21.820  27.930  12.150  1.00  0.00            
ATOM    157  C8  GT5     2      20.720  28.220  13.140  1.00  0.00            
ATOM    158  C9  GT5     2      19.370  28.130  12.350  1.00  0.00            
ATOM    159  C10 GT5     2      19.460  29.080  11.140  1.00  0.00            
ATOM    160  C11 GT5     2      19.170  26.720  11.840  1.00  0.00            
ATOM    161  C12 GT5     2      21.560  26.540  11.650  1.00  0.00            
ATOM    162  H1  GT5     2      19.650  22.880  10.290  1.00  0.00            
ATOM    163  H2  GT5     2      21.100  24.710   9.620  1.00  0.00            
ATOM    164  H3  GT5     2      20.450  24.310  11.240  1.00  0.00            
ATOM    165  H4  GT5     2      19.550  27.410   8.890  1.00  0.00            
ATOM    166  H5  GT5     2      21.180  27.070   8.950  1.00  0.00            
ATOM    167  H6  GT5     2      20.530  29.430   9.310  1.00  0.00            
ATOM    168  H7  GT5     2      21.970  29.930  11.360  1.00  0.00            
ATOM    169  H8  GT5     2      22.730  28.780  10.230  1.00  0.00            
ATOM    170  H9  GT5     2      22.720  27.930  12.790  1.00  0.00            
ATOM    171  H10 GT5     2      20.920  29.230  13.510  1.00  0.00            
ATOM    172  H11 GT5     2      20.760  27.510  13.970  1.00  0.00            
ATOM    173  H12 GT5     2      18.620  28.470  13.080  1.00  0.00            
ATOM    174  H13 GT5     2      18.490  29.140  10.630  1.00  0.00            
ATOM    175  H14 GT5     2      19.660  30.090  11.520  1.00  0.00            
ATOM    176  H15 GT5     2      19.220  25.900  12.570  1.00  0.00            
ATOM    177  H16 GT5     2      18.160  26.740  11.420  1.00  0.00            
ATOM    178  H17 GT5     2      22.340  26.100  11.010  1.00  0.00            
ATOM    179  H18 GT5     2      21.560  25.850  12.510  1.00  0.00            
TER
ENDMDL
MODEL        1
ATOM      1  C1  BCD     1      11.720  16.770   9.310  1.00  0.00            
ATOM      2  O1  BCD     1      12.280  17.120  10.560  1.00  0.00            
ATOM      3  C2  BCD     1      12.610  15.820   8.520  1.00  0.00            
ATOM      4  O2  BCD     1      12.890  14.630   9.280  1.00  0.00            
ATOM      5  C3  BCD     1      13.990  16.390   8.070  1.00  0.00            
ATOM      6  O3  BCD     1      14.760  15.470   7.240  1.00  0.00            
ATOM      7  C4  BCD     1      13.710  17.740   7.420  1.00  0.00            
ATOM      8  C5  BCD     1      12.720  18.690   8.150  1.00  0.00            
ATOM      9  O4  BCD     1      11.500  17.900   8.470  1.00  0.00            
ATOM     10  C6  BCD     1      12.370  19.930   7.420  1.00  0.00            
ATOM     11  O5  BCD     1      11.440  20.680   8.220  1.00  0.00            
ATOM     12  H1  BCD     1      10.750  16.270   9.420  1.00  0.00            
ATOM     13  H2  BCD     1      12.060  15.500   7.630  1.00  0.00            
ATOM     14  H3  BCD     1      12.790  13.910   8.650  1.00  0.00            
ATOM     15  H4  BCD     1      14.650  16.650   8.910  1.00  0.00            
ATOM     16  H5  BCD     1      14.660  14.550   7.510  1.00  0.00            
ATOM     17  H6  BCD     1      13.370  17.600   6.390  1.00  0.00            
ATOM     18  H7  BCD     1      13.150  18.960   9.120  1.00  0.00            
ATOM     19  H8  BCD     1      13.270  20.480   7.140  1.00  0.00            
ATOM     20  H9  BCD     1      11.790  19.570   6.560  1.00  0.00            
ATOM     21  H10 BCD     1      10.590  20.340   7.920  1.00  0.00            
ATOM     22  C7  BCD     1      11.320  17.630  14.570  1.00  0.00            
ATOM     23  O6  BCD     1      12.460  18.420  14.890  1.00  0.00            
ATOM     24  C8  BCD     1      11.560  16.230  14.170  1.00  0.00            
ATOM     25  O7  BCD     1      12.290  15.650  15.240  1.00  0.00            
ATOM     26  C9  BCD     1      12.200  16.160  12.810  1.00  0.00            
ATOM     27  O8  BCD     1      12.180  14.810  12.270  1.00  0.00            
ATOM     28  C10 BCD     1      11.440  16.980  11.730  1.00  0.00            
ATOM     29  C11 BCD     1      11.080  18.430  12.170  1.00  0.00            
ATOM     30  O9  BCD     1      10.570  18.310  13.570  1.00  0.00            
ATOM     31  C12 BCD     1      10.170  19.300  11.350  1.00  0.00            
ATOM     32  O10 BCD     1       8.920  18.670  11.110  1.00  0.00            
ATOM     33  H11 BCD     1      10.680  17.500  15.450  1.00  0.00            
ATOM     34  H12 BCD     1      10.600  15.720  14.060  1.00  0.00            
ATOM     35  H13 BCD     1      12.980  16.280  15.440  1.00  0.00            
ATOM     36  H14 BCD     1      13.250  16.470  12.820  1.00  0.00            
ATOM     37  H15 BCD     1      13.000  14.700  11.780  1.00  0.00            
ATOM     38  H16 BCD     1      10.490  16.480  11.510  1.00  0.00            
ATOM     39  H17 BCD     1      12.030  18.970  12.190  1.00  0.00            
ATOM     40  H18 BCD     1      10.010  20.210  11.940  1.00  0.00            
ATOM     41  H19 BCD     1      10.640  19.560  10.390  1.00  0.00            
ATOM     42  H20 BCD     1       8.450  19.370  10.630  1.00  0.00            
ATOM     43  C13 BCD     1      14.080  20.840  17.810  1.00  0.00            
ATOM     44  O11 BCD     1      15.300  20.810  17.050  1.00  0.00            
ATOM     45  C14 BCD     1      13.700  19.390  18.270  1.00  0.00            
ATOM     46  O12 BCD     1      14.770  18.930  19.170  1.00  0.00            
ATOM     47  C15 BCD     1      13.550  18.570  17.040  1.00  0.00            
ATOM     48  O13 BCD     1      13.210  17.220  17.380  1.00  0.00            
ATOM     49  C16 BCD     1      12.420  19.070  16.140  1.00  0.00            
ATOM     50  C17 BCD     1      12.740  20.520  15.790  1.00  0.00            
ATOM     51  O14 BCD     1      13.040  21.300  16.970  1.00  0.00            
ATOM     52  C18 BCD     1      11.660  21.180  14.920  1.00  0.00            
ATOM     53  O15 BCD     1      10.420  21.350  15.600  1.00  0.00            
ATOM     54  H21 BCD     1      14.130  21.610  18.590  1.00  0.00            
ATOM     55  H22 BCD     1      12.750  19.590  18.770  1.00  0.00            
ATOM     56  H23 BCD     1      14.500  19.260  20.040  1.00  0.00            
ATOM     57  H24 BCD     1      14.490  18.510  16.480  1.00  0.00            
ATOM     58  H25 BCD     1      14.010  16.720  17.160  1.00  0.00            
ATOM     59  H26 BCD     1      11.440  18.920  16.610  1.00  0.00            
ATOM     60  H27 BCD     1      13.670  20.430  15.220  1.00  0.00            
ATOM     61  H28 BCD     1      12.150  22.110  14.600  1.00  0.00            
ATOM     62  H29 BCD     1      11.480  20.610  14.010  1.00  0.00            
ATOM     63  H30 BCD     1      10.030  22.110  15.150  1.00  0.00            
ATOM     64  C19 BCD     1      19.050  22.620  17.050  1.00  0.00            
ATOM     65  O16 BCD     1      19.260  22.320  15.670  1.00  0.00            
ATOM     66  C20 BCD     1      18.870  21.370  18.020  1.00  0.00            
ATOM     67  O17 BCD     1      20.000  20.570  17.890  1.00  0.00            
ATOM     68  C21 BCD     1      17.590  20.650  17.660  1.00  0.00            
ATOM     69  O18 BCD     1      17.280  19.400  18.360  1.00  0.00            
ATOM     70  C22 BCD     1      16.350  21.590  17.660  1.00  0.00            
ATOM     71  C23 BCD     1      16.560  22.850  16.820  1.00  0.00            
ATOM     72  O19 BCD     1      17.800  23.440  17.170  1.00  0.00            
ATOM     73  C24 BCD     1      15.460  23.800  16.970  1.00  0.00            
ATOM     74  O20 BCD     1      15.310  24.180  18.300  1.00  0.00            
ATOM     75  H31 BCD     1      19.920  23.210  17.380  1.00  0.00            
ATOM     76  H32 BCD     1      18.680  21.830  19.000  1.00  0.00            
ATOM     77  H33 BCD     1      20.240  20.270  18.780  1.00  0.00            
ATOM     78  H34 BCD     1      17.790  20.440  16.600  1.00  0.00            
ATOM     79  H35 BCD     1      16.360  19.260  18.120  1.00  0.00            
ATOM     80  H36 BCD     1      16.120  21.860  18.700  1.00  0.00            
ATOM     81  H37 BCD     1      16.570  22.600  15.760  1.00  0.00            
ATOM     82  H38 BCD     1      15.610  24.690  16.340  1.00  0.00            
ATOM     83  H39 BCD     1      14.510  23.410  16.580  1.00  0.00            
ATOM     84  H40 BCD     1      16.140  24.220  18.780  1.00  0.00            
ATOM     85  C25 BCD     1      21.060  23.470  12.090  1.00  0.00            
ATOM     86  O21 BCD     1      20.320  22.560  11.270  1.00  0.00            
ATOM     87  C26 BCD     1      21.990  22.780  13.100  1.00  0.00            
ATOM     88  O22 BCD     1      22.930  21.820  12.510  1.00  0.00            
ATOM     89  C27 BCD     1      21.100  22.080  14.240  1.00  0.00            
ATOM     90  O23 BCD     1      22.100  21.580  15.190  1.00  0.00            
ATOM     91  C28 BCD     1      20.090  23.080  14.760  1.00  0.00            
ATOM     92  C29 BCD     1      19.250  23.750  13.680  1.00  0.00            
ATOM     93  O24 BCD     1      20.140  24.380  12.670  1.00  0.00            
ATOM     94  C30 BCD     1      18.370  24.890  14.170  1.00  0.00            
ATOM     95  O25 BCD     1      19.000  26.010  14.770  1.00  0.00            
ATOM     96  H41 BCD     1      21.770  24.050  11.490  1.00  0.00            
ATOM     97  H42 BCD     1      22.590  23.530  13.640  1.00  0.00            
ATOM     98  H43 BCD     1      23.690  21.770  13.100  1.00  0.00            
ATOM     99  H44 BCD     1      20.600  21.240  13.740  1.00  0.00            
ATOM    100  H45 BCD     1      21.980  20.640  15.360  1.00  0.00            
ATOM    101  H46 BCD     1      20.590  23.850  15.370  1.00  0.00            
ATOM    102  H47 BCD     1      18.600  23.030  13.180  1.00  0.00            
ATOM    103  H48 BCD     1      17.870  25.320  13.300  1.00  0.00            
ATOM    104  H49 BCD     1      17.580  24.410  14.770  1.00  0.00            
ATOM    105  H50 BCD     1      18.420  26.310  15.480  1.00  0.00            
ATOM    106  C31 BCD     1      19.960  21.290   7.410  1.00  0.00            
ATOM    107  O26 BCD     1      18.670  20.780   7.670  1.00  0.00            
ATOM    108  C32 BCD     1      20.990  20.580   8.300  1.00  0.00            
ATOM    109  O27 BCD     1      21.170  19.140   8.040  1.00  0.00            
ATOM    110  C33 BCD     1      20.700  20.830   9.780  1.00  0.00            
ATOM    111  C34 BCD     1      20.680  22.330   9.920  1.00  0.00            
ATOM    112  C35 BCD     1      19.640  22.950   9.020  1.00  0.00            
ATOM    113  O28 BCD     1      19.880  22.620   7.660  1.00  0.00            
ATOM    114  C36 BCD     1      19.550  24.500   9.110  1.00  0.00            
ATOM    115  O29 BCD     1      20.720  25.190   8.980  1.00  0.00            
ATOM    116  O30 BCD     1      21.630  20.210  10.670  1.00  0.00            
ATOM    117  H51 BCD     1      20.200  21.220   6.340  1.00  0.00            
ATOM    118  H52 BCD     1      21.920  21.070   8.000  1.00  0.00            
ATOM    119  H53 BCD     1      21.670  18.770   8.770  1.00  0.00            
ATOM    120  H54 BCD     1      19.680  20.490  10.010  1.00  0.00            
ATOM    121  H55 BCD     1      22.080  20.870  11.210  1.00  0.00            
ATOM    122  H56 BCD     1      21.650  22.820   9.720  1.00  0.00            
ATOM    123  H57 BCD     1      18.660  22.580   9.360  1.00  0.00            
ATOM    124  H58 BCD     1      18.700  24.900   8.550  1.00  0.00            
ATOM    125  H59 BCD     1      19.230  24.620  10.160  1.00  0.00            
ATOM    126  H60 BCD     1      20.590  26.110   9.240  1.00  0.00            
ATOM    127  C37 BCD     1      15.450  18.800   6.050  1.00  0.00            
ATOM    128  O31 BCD     1      14.970  18.380   7.340  1.00  0.00            
ATOM    129  C38 BCD     1      16.840  18.240   5.730  1.00  0.00            
ATOM    130  O32 BCD     1      16.740  16.820   5.760  1.00  0.00            
ATOM    131  C39 BCD     1      17.910  18.780   6.640  1.00  0.00            
ATOM    132  O33 BCD     1      19.240  18.370   6.260  1.00  0.00            
ATOM    133  C40 BCD     1      17.890  20.330   6.600  1.00  0.00            
ATOM    134  C41 BCD     1      16.490  20.860   6.840  1.00  0.00            
ATOM    135  O34 BCD     1      15.500  20.210   6.010  1.00  0.00            
ATOM    136  C42 BCD     1      16.590  22.340   6.470  1.00  0.00            
ATOM    137  O35 BCD     1      15.380  22.800   7.010  1.00  0.00            
ATOM    138  H61 BCD     1      14.750  18.430   5.290  1.00  0.00            
ATOM    139  H62 BCD     1      17.120  18.520   4.710  1.00  0.00            
ATOM    140  H63 BCD     1      16.270  16.530   6.550  1.00  0.00            
ATOM    141  H64 BCD     1      17.630  18.590   7.680  1.00  0.00            
ATOM    142  H65 BCD     1      19.900  18.470   6.950  1.00  0.00            
ATOM    143  H66 BCD     1      18.350  20.680   5.670  1.00  0.00            
ATOM    144  H67 BCD     1      16.260  20.790   7.910  1.00  0.00            
ATOM    145  H68 BCD     1      17.460  22.860   6.900  1.00  0.00            
ATOM    146  H69 BCD     1      16.510  22.420   5.380  1.00  0.00            
ATOM    147  H70 BCD     1      14.840  22.880   6.220  1.00  0.00            
ATOM    148  O1  GT5     2      17.390  16.450   8.780  1.00  0.00            
ATOM    149  C1  GT5     2      17.560  16.180   9.940  1.00  0.00            
ATOM    150  O2  GT5     2      17.580  14.910  10.340  1.00  0.00            
ATOM    151  C2  GT5     2      18.360  17.070  10.820  1.00  0.00            
ATOM    152  C3  GT5     2      17.480  17.970  11.670  1.00  0.00            
ATOM    153  C4  GT5     2      16.480  17.210  12.450  1.00  0.00            
ATOM    154  C5  GT5     2      15.690  18.060  13.420  1.00  0.00            
ATOM    155  C6  GT5     2      15.030  19.120  12.620  1.00  0.00            
ATOM    156  C7  GT5     2      15.980  19.990  11.860  1.00  0.00            
ATOM    157  C8  GT5     2      17.060  20.640  12.830  1.00  0.00            
ATOM    158  C9  GT5     2      17.750  19.530  13.620  1.00  0.00            
ATOM    159  C10 GT5     2      16.690  18.720  14.400  1.00  0.00            
ATOM    160  C11 GT5     2      18.500  18.620  12.660  1.00  0.00            
ATOM    161  C12 GT5     2      16.820  19.130  10.870  1.00  0.00            
ATOM    162  H1  GT5     2      17.690  14.990  11.300  1.00  0.00            
ATOM    163  H2  GT5     2      18.980  17.610  10.090  1.00  0.00            
ATOM    164  H3  GT5     2      19.130  16.480  11.320  1.00  0.00            
ATOM    165  H4  GT5     2      17.040  16.430  12.990  1.00  0.00            
ATOM    166  H5  GT5     2      15.830  16.590  11.820  1.00  0.00            
ATOM    167  H6  GT5     2      15.000  17.380  13.930  1.00  0.00            
ATOM    168  H7  GT5     2      14.420  19.870  13.150  1.00  0.00            
ATOM    169  H8  GT5     2      14.330  18.620  11.940  1.00  0.00            
ATOM    170  H9  GT5     2      15.420  20.790  11.370  1.00  0.00            
ATOM    171  H10 GT5     2      16.640  21.350  13.560  1.00  0.00            
ATOM    172  H11 GT5     2      17.750  21.140  12.140  1.00  0.00            
ATOM    173  H12 GT5     2      18.480  19.890  14.350  1.00  0.00            
ATOM    174  H13 GT5     2      17.220  17.940  14.960  1.00  0.00            
ATOM    175  H14 GT5     2      16.150  19.320  15.150  1.00  0.00            
ATOM    176  H15 GT5     2      19.210  19.280  12.140  1.00  0.00            
ATOM    177  H16 GT5     2      19.060  17.840  13.190  1.00  0.00            
ATOM    178  H17 GT5     2      16.100  18.610  10.220  1.00  0.00            
ATOM    179  H18 GT5     2      17.630  19.640  10.330  1.00  0.00            
TER
ENDMDL
MODEL        1
ATOM      1  C1  BCD     1      27.360  18.950   7.690  1.00  0.00            
ATOM      2  O1  BCD     1      26.380  19.440   8.590  1.00  0.00            
ATOM      3  C2  BCD     1      27.600  17.410   7.720  1.00  0.00            
ATOM      4  O2  BCD     1      26.290  16.780   7.410  1.00  0.00            
ATOM      5  C3  BCD     1      27.990  17.000   9.110  1.00  0.00            
ATOM      6  O3  BCD     1      28.270  15.640   9.280  1.00  0.00            
ATOM      7  C4  BCD     1      29.340  17.800   9.440  1.00  0.00            
ATOM      8  C5  BCD     1      29.140  19.330   9.400  1.00  0.00            
ATOM      9  O4  BCD     1      28.630  19.630   8.020  1.00  0.00            
ATOM     10  C6  BCD     1      30.450  20.000   9.670  1.00  0.00            
ATOM     11  O5  BCD     1      31.440  19.610   8.770  1.00  0.00            
ATOM     12  H1  BCD     1      27.140  19.300   6.670  1.00  0.00            
ATOM     13  H2  BCD     1      28.360  17.330   6.930  1.00  0.00            
ATOM     14  H3  BCD     1      26.480  15.870   7.180  1.00  0.00            
ATOM     15  H4  BCD     1      27.190  17.280   9.800  1.00  0.00            
ATOM     16  H5  BCD     1      27.530  15.460   9.870  1.00  0.00            
ATOM     17  H6  BCD     1      30.160  17.550   8.750  1.00  0.00            
ATOM     18  H7  BCD     1      28.300  19.670  10.030  1.00  0.00            
ATOM     19  H8  BCD     1      30.330  21.090   9.660  1.00  0.00            
ATOM     20  H9  BCD     1      30.780  19.740  10.690  1.00  0.00            
ATOM     21  H10 BCD     1      32.230  19.550   9.300  1.00  0.00            
ATOM     22  C7  BCD     1      22.760  21.300   9.080  1.00  0.00            
ATOM     23  O6  BCD     1      22.760  20.690  10.390  1.00  0.00            
ATOM     24  C8  BCD     1      22.740  20.250   7.970  1.00  0.00            
ATOM     25  O7  BCD     1      21.520  19.540   8.200  1.00  0.00            
ATOM     26  C9  BCD     1      24.040  19.360   8.000  1.00  0.00            
ATOM     27  O8  BCD     1      24.140  18.440   6.910  1.00  0.00            
ATOM     28  C10 BCD     1      25.330  20.240   8.130  1.00  0.00            
ATOM     29  C11 BCD     1      25.160  21.480   9.080  1.00  0.00            
ATOM     30  O9  BCD     1      23.880  22.110   8.900  1.00  0.00            
ATOM     31  C12 BCD     1      26.280  22.560   8.910  1.00  0.00            
ATOM     32  O10 BCD     1      26.360  23.410  10.080  1.00  0.00            
ATOM     33  H11 BCD     1      21.950  22.030   9.020  1.00  0.00            
ATOM     34  H12 BCD     1      22.760  20.790   7.010  1.00  0.00            
ATOM     35  H13 BCD     1      21.600  19.260   9.110  1.00  0.00            
ATOM     36  H14 BCD     1      23.950  18.820   8.950  1.00  0.00            
ATOM     37  H15 BCD     1      24.860  17.860   7.160  1.00  0.00            
ATOM     38  H16 BCD     1      25.520  20.480   7.080  1.00  0.00            
ATOM     39  H17 BCD     1      25.090  21.120  10.110  1.00  0.00            
ATOM     40  H18 BCD     1      27.270  22.080   8.930  1.00  0.00            
ATOM     41  H19 BCD     1      26.110  23.190   8.020  1.00  0.00            
ATOM     42  H20 BCD     1      27.090  23.140  10.640  1.00  0.00            
ATOM     43  C13 BCD     1      19.970  20.600  13.650  1.00  0.00            
ATOM     44  O11 BCD     1      20.900  20.080  14.540  1.00  0.00            
ATOM     45  C14 BCD     1      19.810  19.640  12.440  1.00  0.00            
ATOM     46  O12 BCD     1      19.340  18.420  13.050  1.00  0.00            
ATOM     47  C15 BCD     1      21.110  19.480  11.670  1.00  0.00            
ATOM     48  O13 BCD     1      21.110  18.480  10.610  1.00  0.00            
ATOM     49  C16 BCD     1      21.560  20.850  11.150  1.00  0.00            
ATOM     50  C17 BCD     1      21.690  21.870  12.370  1.00  0.00            
ATOM     51  O14 BCD     1      20.480  21.870  13.130  1.00  0.00            
ATOM     52  C18 BCD     1      22.130  23.280  12.020  1.00  0.00            
ATOM     53  O15 BCD     1      21.240  23.700  10.920  1.00  0.00            
ATOM     54  H21 BCD     1      18.990  20.840  14.090  1.00  0.00            
ATOM     55  H22 BCD     1      19.050  20.190  11.860  1.00  0.00            
ATOM     56  H23 BCD     1      18.630  18.050  12.530  1.00  0.00            
ATOM     57  H24 BCD     1      21.900  19.220  12.390  1.00  0.00            
ATOM     58  H25 BCD     1      20.900  17.600  10.910  1.00  0.00            
ATOM     59  H26 BCD     1      20.810  21.210  10.440  1.00  0.00            
ATOM     60  H27 BCD     1      22.490  21.440  12.990  1.00  0.00            
ATOM     61  H28 BCD     1      22.000  23.950  12.880  1.00  0.00            
ATOM     62  H29 BCD     1      23.130  23.270  11.590  1.00  0.00            
ATOM     63  H30 BCD     1      21.570  24.600  10.870  1.00  0.00            
ATOM     64  C19 BCD     1      21.570  19.230  18.460  1.00  0.00            
ATOM     65  O16 BCD     1      22.670  18.470  18.090  1.00  0.00            
ATOM     66  C20 BCD     1      20.400  18.560  17.820  1.00  0.00            
ATOM     67  O17 BCD     1      20.240  17.270  18.390  1.00  0.00            
ATOM     68  C21 BCD     1      20.420  18.610  16.300  1.00  0.00            
ATOM     69  O18 BCD     1      19.230  18.100  15.700  1.00  0.00            
ATOM     70  C22 BCD     1      20.660  20.110  15.900  1.00  0.00            
ATOM     71  C23 BCD     1      21.870  20.700  16.640  1.00  0.00            
ATOM     72  O19 BCD     1      21.590  20.510  18.000  1.00  0.00            
ATOM     73  C24 BCD     1      21.980  22.180  16.200  1.00  0.00            
ATOM     74  O20 BCD     1      23.070  22.840  16.870  1.00  0.00            
ATOM     75  H31 BCD     1      21.500  19.250  19.550  1.00  0.00            
ATOM     76  H32 BCD     1      19.540  19.140  18.170  1.00  0.00            
ATOM     77  H33 BCD     1      21.140  17.060  18.630  1.00  0.00            
ATOM     78  H34 BCD     1      21.230  17.960  15.950  1.00  0.00            
ATOM     79  H35 BCD     1      19.290  18.110  14.740  1.00  0.00            
ATOM     80  H36 BCD     1      19.740  20.690  15.990  1.00  0.00            
ATOM     81  H37 BCD     1      22.750  20.180  16.250  1.00  0.00            
ATOM     82  H38 BCD     1      22.110  22.220  15.110  1.00  0.00            
ATOM     83  H39 BCD     1      20.990  22.580  16.470  1.00  0.00            
ATOM     84  H40 BCD     1      22.990  22.700  17.820  1.00  0.00            
ATOM     85  C25 BCD     1      26.230  16.830  19.310  1.00  0.00            
ATOM     86  O21 BCD     1      26.620  16.630  17.890  1.00  0.00            
ATOM     87  C26 BCD     1      25.020  16.050  19.650  1.00  0.00            
ATOM     88  O22 BCD     1      25.310  14.650  19.640  1.00  0.00            
ATOM     89  C27 BCD     1      23.740  16.500  18.930  1.00  0.00            
ATOM     90  O23 BCD     1      22.570  15.850  19.410  1.00  0.00            
ATOM     91  C28 BCD     1      23.640  18.050  19.100  1.00  0.00            
ATOM     92  C29 BCD     1      24.970  18.720  18.820  1.00  0.00            
ATOM     93  O24 BCD     1      25.950  18.160  19.620  1.00  0.00            
ATOM     94  C30 BCD     1      24.850  20.190  19.100  1.00  0.00            
ATOM     95  O25 BCD     1      25.990  20.950  18.830  1.00  0.00            
ATOM     96  H41 BCD     1      27.050  16.460  19.930  1.00  0.00            
ATOM     97  H42 BCD     1      24.780  16.320  20.690  1.00  0.00            
ATOM     98  H43 BCD     1      24.500  14.130  19.730  1.00  0.00            
ATOM     99  H44 BCD     1      23.790  16.360  17.840  1.00  0.00            
ATOM    100  H45 BCD     1      22.450  15.010  18.940  1.00  0.00            
ATOM    101  H46 BCD     1      23.280  18.180  20.130  1.00  0.00            
ATOM    102  H47 BCD     1      25.250  18.630  17.770  1.00  0.00            
ATOM    103  H48 BCD     1      24.080  20.630  18.450  1.00  0.00            
ATOM    104  H49 BCD     1      24.470  20.460  20.090  1.00  0.00            
ATOM    105  H50 BCD     1      26.020  21.670  19.460  1.00  0.00            
ATOM    106  C31 BCD     1      30.070  15.340  16.090  1.00  0.00            
ATOM    107  O26 BCD     1      29.890  16.110  14.910  1.00  0.00            
ATOM    108  C32 BCD     1      28.980  14.310  16.200  1.00  0.00            
ATOM    109  O27 BCD     1      28.880  13.530  14.980  1.00  0.00            
ATOM    110  C33 BCD     1      27.710  15.100  16.440  1.00  0.00            
ATOM    111  C34 BCD     1      27.790  15.850  17.660  1.00  0.00            
ATOM    112  C35 BCD     1      29.000  16.830  17.620  1.00  0.00            
ATOM    113  O28 BCD     1      30.120  16.110  17.210  1.00  0.00            
ATOM    114  C36 BCD     1      29.250  17.590  18.940  1.00  0.00            
ATOM    115  O29 BCD     1      29.480  16.660  20.060  1.00  0.00            
ATOM    116  O30 BCD     1      26.560  14.250  16.470  1.00  0.00            
ATOM    117  H51 BCD     1      31.070  14.920  15.950  1.00  0.00            
ATOM    118  H52 BCD     1      29.190  13.660  17.050  1.00  0.00            
ATOM    119  H53 BCD     1      28.160  12.890  15.070  1.00  0.00            
ATOM    120  H54 BCD     1      27.530  15.850  15.660  1.00  0.00            
ATOM    121  H55 BCD     1      25.810  14.850  16.410  1.00  0.00            
ATOM    122  H56 BCD     1      27.900  15.140  18.500  1.00  0.00            
ATOM    123  H57 BCD     1      28.820  17.510  16.780  1.00  0.00            
ATOM    124  H58 BCD     1      30.200  18.130  18.840  1.00  0.00            
ATOM    125  H59 BCD     1      28.430  18.270  19.210  1.00  0.00            
ATOM    126  H60 BCD     1      29.550  17.300  20.770  1.00  0.00            
ATOM    127  C37 BCD     1      31.050  17.070  11.190  1.00  0.00            
ATOM    128  O31 BCD     1      29.670  17.380  10.770  1.00  0.00            
ATOM    129  C38 BCD     1      31.260  15.570  11.410  1.00  0.00            
ATOM    130  O32 BCD     1      30.880  14.870  10.170  1.00  0.00            
ATOM    131  C39 BCD     1      30.490  15.220  12.700  1.00  0.00            
ATOM    132  O33 BCD     1      30.590  13.810  13.120  1.00  0.00            
ATOM    133  C40 BCD     1      30.890  16.200  13.860  1.00  0.00            
ATOM    134  C41 BCD     1      30.800  17.650  13.420  1.00  0.00            
ATOM    135  O34 BCD     1      31.530  17.800  12.230  1.00  0.00            
ATOM    136  C42 BCD     1      31.550  18.570  14.360  1.00  0.00            
ATOM    137  O35 BCD     1      31.520  19.890  13.830  1.00  0.00            
ATOM    138  H61 BCD     1      31.630  17.440  10.330  1.00  0.00            
ATOM    139  H62 BCD     1      32.330  15.470  11.630  1.00  0.00            
ATOM    140  H63 BCD     1      30.050  15.150   9.770  1.00  0.00            
ATOM    141  H64 BCD     1      29.440  15.390  12.450  1.00  0.00            
ATOM    142  H65 BCD     1      29.890  13.510  13.710  1.00  0.00            
ATOM    143  H66 BCD     1      31.870  15.920  14.260  1.00  0.00            
ATOM    144  H67 BCD     1      29.790  17.950  13.120  1.00  0.00            
ATOM    145  H68 BCD     1      31.060  18.600  15.340  1.00  0.00            
ATOM    146  H69 BCD     1      32.600  18.240  14.370  1.00  0.00            
ATOM    147  H70 BCD     1      31.390  19.890  12.880  1.00  0.00            
ATOM    148  O1  GT5     2      24.850  16.200  15.630  1.00  0.00            
ATOM    149  C1  GT5     2      24.250  16.370  14.570  1.00  0.00            
ATOM    150  O2  GT5     2      22.990  15.900  14.420  1.00  0.00            
ATOM    151  C2  GT5     2      24.600  17.070  13.290  1.00  0.00            
ATOM    152  C3  GT5     2      25.430  18.310  13.530  1.00  0.00            
ATOM    153  C4  GT5     2      25.730  18.860  12.160  1.00  0.00            
ATOM    154  C5  GT5     2      26.480  20.210  12.250  1.00  0.00            
ATOM    155  C6  GT5     2      27.770  19.920  12.910  1.00  0.00            
ATOM    156  C7  GT5     2      27.550  19.330  14.290  1.00  0.00            
ATOM    157  C8  GT5     2      26.800  20.360  15.140  1.00  0.00            
ATOM    158  C9  GT5     2      25.420  20.640  14.450  1.00  0.00            
ATOM    159  C10 GT5     2      25.660  21.210  13.070  1.00  0.00            
ATOM    160  C11 GT5     2      24.680  19.360  14.350  1.00  0.00            
ATOM    161  C12 GT5     2      26.810  18.010  14.160  1.00  0.00            
ATOM    162  H1  GT5     2      22.910  15.550  15.330  1.00  0.00            
ATOM    163  H2  GT5     2      23.770  17.250  12.590  1.00  0.00            
ATOM    164  H3  GT5     2      25.260  16.370  12.770  1.00  0.00            
ATOM    165  H4  GT5     2      24.890  18.960  11.450  1.00  0.00            
ATOM    166  H5  GT5     2      26.220  18.070  11.570  1.00  0.00            
ATOM    167  H6  GT5     2      26.610  20.610  11.230  1.00  0.00            
ATOM    168  H7  GT5     2      28.280  20.890  12.970  1.00  0.00            
ATOM    169  H8  GT5     2      28.440  19.390  12.230  1.00  0.00            
ATOM    170  H9  GT5     2      28.540  19.070  14.690  1.00  0.00            
ATOM    171  H10 GT5     2      27.400  21.280  15.150  1.00  0.00            
ATOM    172  H11 GT5     2      26.770  19.970  16.160  1.00  0.00            
ATOM    173  H12 GT5     2      24.790  21.270  15.100  1.00  0.00            
ATOM    174  H13 GT5     2      24.740  21.450  12.520  1.00  0.00            
ATOM    175  H14 GT5     2      26.200  22.150  13.230  1.00  0.00            
ATOM    176  H15 GT5     2      24.610  19.030  15.390  1.00  0.00            
ATOM    177  H16 GT5     2      23.690  19.540  13.930  1.00  0.00            
ATOM    178  H17 GT5     2      27.360  17.210  13.660  1.00  0.00            
ATOM    179  H18 GT5     2      26.740  17.590  15.170  1.00  0.00            
TER
ENDMDL
MODEL        1
ATOM      1  C1  BCD     1      19.920  18.600   8.810  1.00  0.00            
ATOM      2  O1  BCD     1      19.290  17.680   9.820  1.00  0.00            
ATOM      3  C2  BCD     1      19.260  18.380   7.390  1.00  0.00            
ATOM      4  O2  BCD     1      17.900  18.850   7.420  1.00  0.00            
ATOM      5  C3  BCD     1      19.440  16.920   6.930  1.00  0.00            
ATOM      6  O3  BCD     1      18.970  16.740   5.620  1.00  0.00            
ATOM      7  C4  BCD     1      20.930  16.660   6.930  1.00  0.00            
ATOM      8  C5  BCD     1      21.570  17.010   8.330  1.00  0.00            
ATOM      9  O4  BCD     1      21.270  18.370   8.760  1.00  0.00            
ATOM     10  C6  BCD     1      23.080  16.780   8.240  1.00  0.00            
ATOM     11  O5  BCD     1      23.650  17.610   7.210  1.00  0.00            
ATOM     12  H1  BCD     1      19.810  19.660   9.070  1.00  0.00            
ATOM     13  H2  BCD     1      19.920  18.960   6.730  1.00  0.00            
ATOM     14  H3  BCD     1      17.370  18.390   6.760  1.00  0.00            
ATOM     15  H4  BCD     1      19.010  16.220   7.660  1.00  0.00            
ATOM     16  H5  BCD     1      19.320  15.930   5.240  1.00  0.00            
ATOM     17  H6  BCD     1      21.570  17.240   6.250  1.00  0.00            
ATOM     18  H7  BCD     1      21.270  16.410   9.200  1.00  0.00            
ATOM     19  H8  BCD     1      23.680  16.870   9.150  1.00  0.00            
ATOM     20  H9  BCD     1      23.240  15.710   8.080  1.00  0.00            
ATOM     21  H10 BCD     1      23.550  18.550   7.380  1.00  0.00            
ATOM     22  C7  BCD     1      17.810  17.930  13.650  1.00  0.00            
ATOM     23  O6  BCD     1      17.310  16.650  13.650  1.00  0.00            
ATOM     24  C8  BCD     1      17.030  18.780  12.640  1.00  0.00            
ATOM     25  O7  BCD     1      15.660  18.640  12.840  1.00  0.00            
ATOM     26  C9  BCD     1      17.490  18.340  11.230  1.00  0.00            
ATOM     27  O8  BCD     1      16.770  19.190  10.300  1.00  0.00            
ATOM     28  C10 BCD     1      19.060  18.320  11.060  1.00  0.00            
ATOM     29  C11 BCD     1      19.630  17.420  12.150  1.00  0.00            
ATOM     30  O9  BCD     1      19.240  17.970  13.400  1.00  0.00            
ATOM     31  C12 BCD     1      21.140  17.240  12.100  1.00  0.00            
ATOM     32  O10 BCD     1      21.770  18.460  11.920  1.00  0.00            
ATOM     33  H11 BCD     1      17.670  18.480  14.590  1.00  0.00            
ATOM     34  H12 BCD     1      17.300  19.830  12.780  1.00  0.00            
ATOM     35  H13 BCD     1      15.220  19.150  12.150  1.00  0.00            
ATOM     36  H14 BCD     1      17.030  17.350  11.050  1.00  0.00            
ATOM     37  H15 BCD     1      17.000  18.960   9.400  1.00  0.00            
ATOM     38  H16 BCD     1      19.470  19.340  11.070  1.00  0.00            
ATOM     39  H17 BCD     1      19.020  16.510  12.080  1.00  0.00            
ATOM     40  H18 BCD     1      21.470  16.830  13.060  1.00  0.00            
ATOM     41  H19 BCD     1      21.380  16.510  11.330  1.00  0.00            
ATOM     42  H20 BCD     1      22.270  18.550  12.740  1.00  0.00            
ATOM     43  C13 BCD     1      16.370  13.480  16.020  1.00  0.00            
ATOM     44  O11 BCD     1      16.280  12.630  14.900  1.00  0.00            
ATOM     45  C14 BCD     1      15.270  14.560  15.910  1.00  0.00            
ATOM     46  O12 BCD     1      14.000  13.970  15.710  1.00  0.00            
ATOM     47  C15 BCD     1      15.530  15.570  14.810  1.00  0.00            
ATOM     48  O13 BCD     1      14.530  16.610  14.800  1.00  0.00            
ATOM     49  C16 BCD     1      16.960  16.160  14.940  1.00  0.00            
ATOM     50  C17 BCD     1      18.000  15.030  15.160  1.00  0.00            
ATOM     51  O14 BCD     1      17.630  14.170  16.170  1.00  0.00            
ATOM     52  C18 BCD     1      19.420  15.550  15.490  1.00  0.00            
ATOM     53  O15 BCD     1      19.400  16.540  16.530  1.00  0.00            
ATOM     54  H21 BCD     1      16.240  12.940  16.960  1.00  0.00            
ATOM     55  H22 BCD     1      15.260  15.180  16.820  1.00  0.00            
ATOM     56  H23 BCD     1      13.360  14.690  15.780  1.00  0.00            
ATOM     57  H24 BCD     1      15.580  14.970  13.900  1.00  0.00            
ATOM     58  H25 BCD     1      14.740  17.280  14.150  1.00  0.00            
ATOM     59  H26 BCD     1      17.030  16.830  15.800  1.00  0.00            
ATOM     60  H27 BCD     1      18.050  14.510  14.190  1.00  0.00            
ATOM     61  H28 BCD     1      20.030  14.700  15.770  1.00  0.00            
ATOM     62  H29 BCD     1      19.890  15.950  14.580  1.00  0.00            
ATOM     63  H30 BCD     1      18.970  16.190  17.310  1.00  0.00            
ATOM     64  C19 BCD     1      16.210   8.600  14.210  1.00  0.00            
ATOM     65  O16 BCD     1      17.030   8.950  13.140  1.00  0.00            
ATOM     66  C20 BCD     1      14.820   9.250  14.200  1.00  0.00            
ATOM     67  O17 BCD     1      14.210   8.840  12.990  1.00  0.00            
ATOM     68  C21 BCD     1      15.100  10.760  14.010  1.00  0.00            
ATOM     69  O18 BCD     1      13.920  11.570  14.080  1.00  0.00            
ATOM     70  C22 BCD     1      15.960  11.240  15.200  1.00  0.00            
ATOM     71  C23 BCD     1      17.280  10.380  15.410  1.00  0.00            
ATOM     72  O19 BCD     1      16.880   9.030  15.400  1.00  0.00            
ATOM     73  C24 BCD     1      18.090  10.820  16.560  1.00  0.00            
ATOM     74  O20 BCD     1      17.390  10.880  17.790  1.00  0.00            
ATOM     75  H31 BCD     1      16.170   7.510  14.320  1.00  0.00            
ATOM     76  H32 BCD     1      14.210   9.020  15.090  1.00  0.00            
ATOM     77  H33 BCD     1      13.310   8.940  13.290  1.00  0.00            
ATOM     78  H34 BCD     1      15.550  10.790  13.010  1.00  0.00            
ATOM     79  H35 BCD     1      14.210  12.320  14.600  1.00  0.00            
ATOM     80  H36 BCD     1      15.450  11.200  16.170  1.00  0.00            
ATOM     81  H37 BCD     1      17.960  10.540  14.570  1.00  0.00            
ATOM     82  H38 BCD     1      18.930  10.110  16.630  1.00  0.00            
ATOM     83  H39 BCD     1      18.470  11.820  16.360  1.00  0.00            
ATOM     84  H40 BCD     1      17.860  10.380  18.470  1.00  0.00            
ATOM     85  C25 BCD     1      19.840   7.380  10.430  1.00  0.00            
ATOM     86  O21 BCD     1      20.250   8.730  10.050  1.00  0.00            
ATOM     87  C26 BCD     1      18.310   7.160  10.180  1.00  0.00            
ATOM     88  O22 BCD     1      17.950   7.250   8.790  1.00  0.00            
ATOM     89  C27 BCD     1      17.390   7.970  11.020  1.00  0.00            
ATOM     90  O23 BCD     1      16.020   7.440  10.880  1.00  0.00            
ATOM     91  C28 BCD     1      17.760   7.870  12.490  1.00  0.00            
ATOM     92  C29 BCD     1      19.300   8.080  12.720  1.00  0.00            
ATOM     93  O24 BCD     1      20.090   7.220  11.840  1.00  0.00            
ATOM     94  C30 BCD     1      19.700   7.720  14.120  1.00  0.00            
ATOM     95  O25 BCD     1      19.480   6.370  14.520  1.00  0.00            
ATOM     96  H41 BCD     1      20.430   6.610   9.920  1.00  0.00            
ATOM     97  H42 BCD     1      18.090   6.130  10.510  1.00  0.00            
ATOM     98  H43 BCD     1      17.110   6.800   8.670  1.00  0.00            
ATOM     99  H44 BCD     1      17.420   9.030  10.740  1.00  0.00            
ATOM    100  H45 BCD     1      15.500   8.000  11.460  1.00  0.00            
ATOM    101  H46 BCD     1      17.420   6.910  12.900  1.00  0.00            
ATOM    102  H47 BCD     1      19.530   9.140  12.570  1.00  0.00            
ATOM    103  H48 BCD     1      20.750   8.010  14.220  1.00  0.00            
ATOM    104  H49 BCD     1      19.110   8.320  14.830  1.00  0.00            
ATOM    105  H50 BCD     1      20.310   5.880  14.590  1.00  0.00            
ATOM    106  C31 BCD     1      22.810  10.150   7.200  1.00  0.00            
ATOM    107  O26 BCD     1      21.970  11.270   7.010  1.00  0.00            
ATOM    108  C32 BCD     1      22.060   8.920   6.800  1.00  0.00            
ATOM    109  O27 BCD     1      21.580   8.990   5.410  1.00  0.00            
ATOM    110  C33 BCD     1      20.860   8.780   7.710  1.00  0.00            
ATOM    111  C34 BCD     1      21.370   8.760   9.150  1.00  0.00            
ATOM    112  C35 BCD     1      22.240   9.950   9.470  1.00  0.00            
ATOM    113  O28 BCD     1      23.250  10.070   8.500  1.00  0.00            
ATOM    114  C36 BCD     1      22.840   9.780  10.870  1.00  0.00            
ATOM    115  O29 BCD     1      23.050  11.020  11.440  1.00  0.00            
ATOM    116  O30 BCD     1      20.130   7.550   7.330  1.00  0.00            
ATOM    117  H51 BCD     1      23.670  10.200   6.530  1.00  0.00            
ATOM    118  H52 BCD     1      22.790   8.090   6.830  1.00  0.00            
ATOM    119  H53 BCD     1      21.330   8.100   5.140  1.00  0.00            
ATOM    120  H54 BCD     1      20.130   9.580   7.520  1.00  0.00            
ATOM    121  H55 BCD     1      19.400   7.430   7.940  1.00  0.00            
ATOM    122  H56 BCD     1      21.900   7.800   9.250  1.00  0.00            
ATOM    123  H57 BCD     1      21.630  10.850   9.340  1.00  0.00            
ATOM    124  H58 BCD     1      22.230   9.200  11.570  1.00  0.00            
ATOM    125  H59 BCD     1      23.820   9.310  10.740  1.00  0.00            
ATOM    126  H60 BCD     1      22.710  10.900  12.330  1.00  0.00            
ATOM    127  C37 BCD     1      21.710  14.890   5.400  1.00  0.00            
ATOM    128  O31 BCD     1      21.090  15.240   6.640  1.00  0.00            
ATOM    129  C38 BCD     1      20.920  13.810   4.660  1.00  0.00            
ATOM    130  O32 BCD     1      19.660  14.380   4.310  1.00  0.00            
ATOM    131  C39 BCD     1      20.790  12.560   5.480  1.00  0.00            
ATOM    132  O33 BCD     1      20.240  11.470   4.730  1.00  0.00            
ATOM    133  C40 BCD     1      22.240  12.120   5.880  1.00  0.00            
ATOM    134  C41 BCD     1      23.060  13.270   6.460  1.00  0.00            
ATOM    135  O34 BCD     1      23.020  14.340   5.580  1.00  0.00            
ATOM    136  C42 BCD     1      24.540  12.940   6.750  1.00  0.00            
ATOM    137  O35 BCD     1      25.200  14.030   7.350  1.00  0.00            
ATOM    138  H61 BCD     1      21.890  15.810   4.820  1.00  0.00            
ATOM    139  H62 BCD     1      21.400  13.570   3.700  1.00  0.00            
ATOM    140  H63 BCD     1      19.590  14.100   3.390  1.00  0.00            
ATOM    141  H64 BCD     1      20.090  12.750   6.300  1.00  0.00            
ATOM    142  H65 BCD     1      20.380  10.710   5.290  1.00  0.00            
ATOM    143  H66 BCD     1      22.680  11.560   5.050  1.00  0.00            
ATOM    144  H67 BCD     1      22.580  13.580   7.400  1.00  0.00            
ATOM    145  H68 BCD     1      24.600  12.110   7.460  1.00  0.00            
ATOM    146  H69 BCD     1      24.930  12.660   5.760  1.00  0.00            
ATOM    147  H70 BCD     1      25.320  14.620   6.600  1.00  0.00            
ATOM    148  O1  GT5     2      14.990  15.880  11.450  1.00  0.00            
ATOM    149  C1  GT5     2      15.230  15.240  10.430  1.00  0.00            
ATOM    150  O2  GT5     2      14.720  15.690   9.290  1.00  0.00            
ATOM    151  C2  GT5     2      15.380  13.700  10.380  1.00  0.00            
ATOM    152  C3  GT5     2      16.860  13.380  10.230  1.00  0.00            
ATOM    153  C4  GT5     2      16.850  11.870   9.910  1.00  0.00            
ATOM    154  C5  GT5     2      18.250  11.370   9.720  1.00  0.00            
ATOM    155  C6  GT5     2      19.070  11.610  11.040  1.00  0.00            
ATOM    156  C7  GT5     2      19.040  13.040  11.500  1.00  0.00            
ATOM    157  C8  GT5     2      19.790  13.830  10.400  1.00  0.00            
ATOM    158  C9  GT5     2      19.010  13.680   9.050  1.00  0.00            
ATOM    159  C10 GT5     2      18.900  12.240   8.640  1.00  0.00            
ATOM    160  C11 GT5     2      17.580  14.220   9.130  1.00  0.00            
ATOM    161  C12 GT5     2      17.580  13.600  11.610  1.00  0.00            
ATOM    162  H1  GT5     2      14.430  16.590   9.530  1.00  0.00            
ATOM    163  H2  GT5     2      14.820  13.390   9.490  1.00  0.00            
ATOM    164  H3  GT5     2      14.920  13.260  11.270  1.00  0.00            
ATOM    165  H4  GT5     2      16.200  11.660   9.050  1.00  0.00            
ATOM    166  H5  GT5     2      16.330  11.350  10.720  1.00  0.00            
ATOM    167  H6  GT5     2      18.210  10.290   9.550  1.00  0.00            
ATOM    168  H7  GT5     2      20.100  11.240  10.950  1.00  0.00            
ATOM    169  H8  GT5     2      18.610  10.990  11.820  1.00  0.00            
ATOM    170  H9  GT5     2      19.560  13.150  12.460  1.00  0.00            
ATOM    171  H10 GT5     2      20.780  13.390  10.300  1.00  0.00            
ATOM    172  H11 GT5     2      19.830  14.880  10.720  1.00  0.00            
ATOM    173  H12 GT5     2      19.700  14.100   8.310  1.00  0.00            
ATOM    174  H13 GT5     2      18.230  12.150   7.770  1.00  0.00            
ATOM    175  H14 GT5     2      19.900  11.860   8.390  1.00  0.00            
ATOM    176  H15 GT5     2      17.660  15.260   9.480  1.00  0.00            
ATOM    177  H16 GT5     2      17.030  14.160   8.180  1.00  0.00            
ATOM    178  H17 GT5     2      17.130  13.130  12.490  1.00  0.00            
ATOM    179  H18 GT5     2      17.660  14.620  12.000  1.00  0.00            
TER
ENDMDL
MODEL        1
ATOM      1  C1  BCD     1      20.120  15.270   6.410  1.00  0.00            
ATOM      2  O1  BCD     1      21.200  15.750   7.220  1.00  0.00            
ATOM      3  C2  BCD     1      19.940  13.720   6.520  1.00  0.00            
ATOM      4  O2  BCD     1      19.490  13.230   7.780  1.00  0.00            
ATOM      5  C3  BCD     1      21.290  13.090   6.080  1.00  0.00            
ATOM      6  O3  BCD     1      21.260  11.650   6.090  1.00  0.00            
ATOM      7  C4  BCD     1      21.630  13.590   4.650  1.00  0.00            
ATOM      8  C5  BCD     1      21.520  15.150   4.530  1.00  0.00            
ATOM      9  O4  BCD     1      20.320  15.590   5.090  1.00  0.00            
ATOM     10  C6  BCD     1      21.480  15.540   3.010  1.00  0.00            
ATOM     11  O5  BCD     1      20.550  14.740   2.240  1.00  0.00            
ATOM     12  H1  BCD     1      19.140  15.710   6.630  1.00  0.00            
ATOM     13  H2  BCD     1      19.120  13.580   5.800  1.00  0.00            
ATOM     14  H3  BCD     1      18.970  12.430   7.640  1.00  0.00            
ATOM     15  H4  BCD     1      22.090  13.380   6.770  1.00  0.00            
ATOM     16  H5  BCD     1      21.820  11.250   5.420  1.00  0.00            
ATOM     17  H6  BCD     1      20.910  13.120   3.980  1.00  0.00            
ATOM     18  H7  BCD     1      22.400  15.630   4.980  1.00  0.00            
ATOM     19  H8  BCD     1      21.240  16.590   2.780  1.00  0.00            
ATOM     20  H9  BCD     1      22.450  15.510   2.500  1.00  0.00            
ATOM     21  H10 BCD     1      19.630  14.920   2.470  1.00  0.00            
ATOM     22  C7  BCD     1      21.820  18.440  10.370  1.00  0.00            
ATOM     23  O6  BCD     1      23.270  18.340  10.200  1.00  0.00            
ATOM     24  C8  BCD     1      21.160  17.100  10.840  1.00  0.00            
ATOM     25  O7  BCD     1      21.740  16.500  12.000  1.00  0.00            
ATOM     26  C9  BCD     1      21.260  16.050   9.650  1.00  0.00            
ATOM     27  O8  BCD     1      20.530  14.840  10.020  1.00  0.00            
ATOM     28  C10 BCD     1      20.850  16.660   8.300  1.00  0.00            
ATOM     29  C11 BCD     1      21.410  18.060   8.060  1.00  0.00            
ATOM     30  O9  BCD     1      21.170  18.830   9.220  1.00  0.00            
ATOM     31  C12 BCD     1      20.800  18.690   6.800  1.00  0.00            
ATOM     32  O10 BCD     1      19.400  18.740   6.890  1.00  0.00            
ATOM     33  H11 BCD     1      21.620  19.310  11.010  1.00  0.00            
ATOM     34  H12 BCD     1      20.090  17.310  10.960  1.00  0.00            
ATOM     35  H13 BCD     1      21.520  15.560  11.950  1.00  0.00            
ATOM     36  H14 BCD     1      22.320  15.800   9.520  1.00  0.00            
ATOM     37  H15 BCD     1      20.540  14.270   9.240  1.00  0.00            
ATOM     38  H16 BCD     1      19.760  16.780   8.240  1.00  0.00            
ATOM     39  H17 BCD     1      22.470  17.860   7.890  1.00  0.00            
ATOM     40  H18 BCD     1      21.090  19.740   6.660  1.00  0.00            
ATOM     41  H19 BCD     1      21.190  18.200   5.890  1.00  0.00            
ATOM     42  H20 BCD     1      19.040  19.300   6.190  1.00  0.00            
ATOM     43  C13 BCD     1      26.820  20.000  11.620  1.00  0.00            
ATOM     44  O11 BCD     1      27.620  19.150  10.930  1.00  0.00            
ATOM     45  C14 BCD     1      25.890  19.350  12.680  1.00  0.00            
ATOM     46  O12 BCD     1      26.770  18.620  13.560  1.00  0.00            
ATOM     47  C15 BCD     1      24.880  18.440  11.970  1.00  0.00            
ATOM     48  O13 BCD     1      23.940  17.820  12.870  1.00  0.00            
ATOM     49  C16 BCD     1      24.100  19.220  10.920  1.00  0.00            
ATOM     50  C17 BCD     1      25.010  19.910   9.940  1.00  0.00            
ATOM     51  O14 BCD     1      26.020  20.600  10.660  1.00  0.00            
ATOM     52  C18 BCD     1      24.200  20.770   8.960  1.00  0.00            
ATOM     53  O15 BCD     1      23.740  21.950   9.570  1.00  0.00            
ATOM     54  H21 BCD     1      27.410  20.790  12.080  1.00  0.00            
ATOM     55  H22 BCD     1      25.310  20.130  13.190  1.00  0.00            
ATOM     56  H23 BCD     1      27.450  18.150  13.070  1.00  0.00            
ATOM     57  H24 BCD     1      25.540  17.740  11.450  1.00  0.00            
ATOM     58  H25 BCD     1      23.360  17.190  12.440  1.00  0.00            
ATOM     59  H26 BCD     1      23.560  20.040  11.420  1.00  0.00            
ATOM     60  H27 BCD     1      25.520  19.100   9.390  1.00  0.00            
ATOM     61  H28 BCD     1      24.990  20.870   8.200  1.00  0.00            
ATOM     62  H29 BCD     1      23.450  20.200   8.400  1.00  0.00            
ATOM     63  H30 BCD     1      22.820  22.000   9.290  1.00  0.00            
ATOM     64  C19 BCD     1      31.420  18.300   9.890  1.00  0.00            
ATOM     65  O16 BCD     1      30.910  17.490   8.820  1.00  0.00            
ATOM     66  C20 BCD     1      31.000  17.750  11.260  1.00  0.00            
ATOM     67  O17 BCD     1      31.360  16.400  11.370  1.00  0.00            
ATOM     68  C21 BCD     1      29.500  17.850  11.440  1.00  0.00            
ATOM     69  O18 BCD     1      29.030  17.410  12.690  1.00  0.00            
ATOM     70  C22 BCD     1      29.070  19.290  11.140  1.00  0.00            
ATOM     71  C23 BCD     1      29.690  19.940   9.890  1.00  0.00            
ATOM     72  O19 BCD     1      31.090  19.660   9.720  1.00  0.00            
ATOM     73  C24 BCD     1      29.620  21.510   9.830  1.00  0.00            
ATOM     74  O20 BCD     1      29.910  21.970   8.560  1.00  0.00            
ATOM     75  H31 BCD     1      32.520  18.230   9.840  1.00  0.00            
ATOM     76  H32 BCD     1      31.390  18.290  12.130  1.00  0.00            
ATOM     77  H33 BCD     1      31.230  16.120  10.460  1.00  0.00            
ATOM     78  H34 BCD     1      29.110  17.150  10.690  1.00  0.00            
ATOM     79  H35 BCD     1      28.950  16.450  12.670  1.00  0.00            
ATOM     80  H36 BCD     1      29.300  19.930  12.000  1.00  0.00            
ATOM     81  H37 BCD     1      29.190  19.460   9.040  1.00  0.00            
ATOM     82  H38 BCD     1      28.600  21.830  10.090  1.00  0.00            
ATOM     83  H39 BCD     1      30.270  21.990  10.570  1.00  0.00            
ATOM     84  H40 BCD     1      29.180  21.710   8.000  1.00  0.00            
ATOM     85  C25 BCD     1      32.020  15.740   5.250  1.00  0.00            
ATOM     86  O21 BCD     1      30.810  14.980   5.250  1.00  0.00            
ATOM     87  C26 BCD     1      32.850  15.330   6.420  1.00  0.00            
ATOM     88  O22 BCD     1      33.110  13.920   6.440  1.00  0.00            
ATOM     89  C27 BCD     1      32.150  15.670   7.720  1.00  0.00            
ATOM     90  O23 BCD     1      33.050  15.290   8.760  1.00  0.00            
ATOM     91  C28 BCD     1      31.780  17.150   7.710  1.00  0.00            
ATOM     92  C29 BCD     1      31.050  17.630   6.460  1.00  0.00            
ATOM     93  O24 BCD     1      31.740  17.150   5.340  1.00  0.00            
ATOM     94  C30 BCD     1      30.780  19.130   6.430  1.00  0.00            
ATOM     95  O25 BCD     1      30.190  19.530   5.170  1.00  0.00            
ATOM     96  H41 BCD     1      32.540  15.620   4.300  1.00  0.00            
ATOM     97  H42 BCD     1      33.760  15.930   6.540  1.00  0.00            
ATOM     98  H43 BCD     1      33.890  13.830   5.880  1.00  0.00            
ATOM     99  H44 BCD     1      31.170  15.190   7.850  1.00  0.00            
ATOM    100  H45 BCD     1      33.080  14.330   8.720  1.00  0.00            
ATOM    101  H46 BCD     1      32.680  17.770   7.720  1.00  0.00            
ATOM    102  H47 BCD     1      30.030  17.250   6.320  1.00  0.00            
ATOM    103  H48 BCD     1      30.040  19.400   7.200  1.00  0.00            
ATOM    104  H49 BCD     1      31.730  19.650   6.600  1.00  0.00            
ATOM    105  H50 BCD     1      30.780  20.070   4.650  1.00  0.00            
ATOM    106  C31 BCD     1      28.580  12.260   3.010  1.00  0.00            
ATOM    107  O26 BCD     1      27.350  12.790   3.550  1.00  0.00            
ATOM    108  C32 BCD     1      29.520  11.650   4.080  1.00  0.00            
ATOM    109  O27 BCD     1      28.770  10.670   4.860  1.00  0.00            
ATOM    110  C33 BCD     1      30.140  12.720   4.950  1.00  0.00            
ATOM    111  C34 BCD     1      30.640  13.970   4.220  1.00  0.00            
ATOM    112  C35 BCD     1      29.600  14.410   3.270  1.00  0.00            
ATOM    113  O28 BCD     1      29.270  13.320   2.360  1.00  0.00            
ATOM    114  C36 BCD     1      30.090  15.690   2.590  1.00  0.00            
ATOM    115  O29 BCD     1      31.360  15.630   1.960  1.00  0.00            
ATOM    116  O30 BCD     1      31.200  12.020   5.720  1.00  0.00            
ATOM    117  H51 BCD     1      28.330  11.490   2.280  1.00  0.00            
ATOM    118  H52 BCD     1      30.380  11.060   3.740  1.00  0.00            
ATOM    119  H53 BCD     1      29.380  10.240   5.460  1.00  0.00            
ATOM    120  H54 BCD     1      29.350  13.080   5.620  1.00  0.00            
ATOM    121  H55 BCD     1      31.800  12.650   6.140  1.00  0.00            
ATOM    122  H56 BCD     1      31.630  13.820   3.770  1.00  0.00            
ATOM    123  H57 BCD     1      28.660  14.690   3.760  1.00  0.00            
ATOM    124  H58 BCD     1      29.260  16.070   1.990  1.00  0.00            
ATOM    125  H59 BCD     1      30.190  16.490   3.330  1.00  0.00            
ATOM    126  H60 BCD     1      31.530  16.550   1.760  1.00  0.00            
ATOM    127  C37 BCD     1      23.220  12.500   3.180  1.00  0.00            
ATOM    128  O31 BCD     1      23.010  13.220   4.470  1.00  0.00            
ATOM    129  C38 BCD     1      23.950  11.200   3.470  1.00  0.00            
ATOM    130  O32 BCD     1      23.210  10.390   4.500  1.00  0.00            
ATOM    131  C39 BCD     1      25.380  11.470   3.910  1.00  0.00            
ATOM    132  O33 BCD     1      26.200  10.310   3.940  1.00  0.00            
ATOM    133  C40 BCD     1      26.070  12.450   2.990  1.00  0.00            
ATOM    134  C41 BCD     1      25.270  13.760   2.760  1.00  0.00            
ATOM    135  O34 BCD     1      23.950  13.420   2.360  1.00  0.00            
ATOM    136  C42 BCD     1      25.840  14.610   1.670  1.00  0.00            
ATOM    137  O35 BCD     1      25.910  14.010   0.430  1.00  0.00            
ATOM    138  H61 BCD     1      22.230  12.360   2.730  1.00  0.00            
ATOM    139  H62 BCD     1      23.870  10.550   2.580  1.00  0.00            
ATOM    140  H63 BCD     1      23.720   9.570   4.450  1.00  0.00            
ATOM    141  H64 BCD     1      25.270  11.810   4.940  1.00  0.00            
ATOM    142  H65 BCD     1      27.000  10.750   4.240  1.00  0.00            
ATOM    143  H66 BCD     1      26.260  11.930   2.040  1.00  0.00            
ATOM    144  H67 BCD     1      25.230  14.380   3.660  1.00  0.00            
ATOM    145  H68 BCD     1      25.220  15.520   1.610  1.00  0.00            
ATOM    146  H69 BCD     1      26.810  15.010   1.970  1.00  0.00            
ATOM    147  H70 BCD     1      25.130  13.480   0.260  1.00  0.00            
ATOM    148  O1  GT5     2      23.920  13.750  11.530  1.00  0.00            
ATOM    149  C1  GT5     2      24.340  13.090  10.640  1.00  0.00            
ATOM    150  O2  GT5     2      23.470  12.300  10.040  1.00  0.00            
ATOM    151  C2  GT5     2      25.810  13.010  10.170  1.00  0.00            
ATOM    152  C3  GT5     2      26.020  13.980   9.040  1.00  0.00            
ATOM    153  C4  GT5     2      25.870  15.410   9.620  1.00  0.00            
ATOM    154  C5  GT5     2      26.250  16.390   8.500  1.00  0.00            
ATOM    155  C6  GT5     2      25.290  16.180   7.360  1.00  0.00            
ATOM    156  C7  GT5     2      25.450  14.790   6.770  1.00  0.00            
ATOM    157  C8  GT5     2      26.900  14.540   6.390  1.00  0.00            
ATOM    158  C9  GT5     2      27.870  14.790   7.550  1.00  0.00            
ATOM    159  C10 GT5     2      27.710  16.210   7.990  1.00  0.00            
ATOM    160  C11 GT5     2      27.490  13.760   8.650  1.00  0.00            
ATOM    161  C12 GT5     2      25.100  13.780   7.820  1.00  0.00            
ATOM    162  H1  GT5     2      23.900  11.850   9.290  1.00  0.00            
ATOM    163  H2  GT5     2      26.080  11.970   9.940  1.00  0.00            
ATOM    164  H3  GT5     2      26.380  13.300  11.060  1.00  0.00            
ATOM    165  H4  GT5     2      26.490  15.530  10.520  1.00  0.00            
ATOM    166  H5  GT5     2      24.930  15.740  10.070  1.00  0.00            
ATOM    167  H6  GT5     2      26.110  17.410   8.870  1.00  0.00            
ATOM    168  H7  GT5     2      25.420  16.940   6.580  1.00  0.00            
ATOM    169  H8  GT5     2      24.240  16.310   7.650  1.00  0.00            
ATOM    170  H9  GT5     2      24.770  14.620   5.920  1.00  0.00            
ATOM    171  H10 GT5     2      27.240  15.120   5.520  1.00  0.00            
ATOM    172  H11 GT5     2      27.000  13.490   6.060  1.00  0.00            
ATOM    173  H12 GT5     2      28.850  14.760   7.060  1.00  0.00            
ATOM    174  H13 GT5     2      28.430  16.430   8.790  1.00  0.00            
ATOM    175  H14 GT5     2      27.770  16.920   7.160  1.00  0.00            
ATOM    176  H15 GT5     2      27.690  12.780   8.190  1.00  0.00            
ATOM    177  H16 GT5     2      28.070  13.810   9.580  1.00  0.00            
ATOM    178  H17 GT5     2      24.080  13.950   8.170  1.00  0.00            
ATOM    179  H18 GT5     2      25.220  12.740   7.470  1.00  0.00            
TER
ENDMDL
MODEL        1
ATOM      1  C1  BCD     1      14.460  15.620   8.390  1.00  0.00            
ATOM      2  O1  BCD     1      14.030  15.990   9.700  1.00  0.00            
ATOM      3  C2  BCD     1      15.370  14.410   8.460  1.00  0.00            
ATOM      4  O2  BCD     1      14.760  13.170   8.900  1.00  0.00            
ATOM      5  C3  BCD     1      16.600  14.680   9.300  1.00  0.00            
ATOM      6  O3  BCD     1      17.510  13.620   9.450  1.00  0.00            
ATOM      7  C4  BCD     1      17.340  15.890   8.640  1.00  0.00            
ATOM      8  C5  BCD     1      16.320  17.050   8.580  1.00  0.00            
ATOM      9  O4  BCD     1      15.150  16.680   7.860  1.00  0.00            
ATOM     10  C6  BCD     1      16.880  18.330   7.970  1.00  0.00            
ATOM     11  O5  BCD     1      17.550  18.100   6.710  1.00  0.00            
ATOM     12  H1  BCD     1      13.620  15.470   7.690  1.00  0.00            
ATOM     13  H2  BCD     1      15.790  14.240   7.460  1.00  0.00            
ATOM     14  H3  BCD     1      15.460  12.510   8.920  1.00  0.00            
ATOM     15  H4  BCD     1      16.240  14.930  10.310  1.00  0.00            
ATOM     16  H5  BCD     1      18.370  13.940   9.160  1.00  0.00            
ATOM     17  H6  BCD     1      17.890  15.550   7.750  1.00  0.00            
ATOM     18  H7  BCD     1      16.020  17.280   9.610  1.00  0.00            
ATOM     19  H8  BCD     1      16.020  19.000   7.820  1.00  0.00            
ATOM     20  H9  BCD     1      17.590  18.910   8.570  1.00  0.00            
ATOM     21  H10 BCD     1      17.850  18.910   6.280  1.00  0.00            
ATOM     22  C7  BCD     1      10.470  16.530  11.710  1.00  0.00            
ATOM     23  O6  BCD     1      11.250  16.250  12.900  1.00  0.00            
ATOM     24  C8  BCD     1      10.540  15.260  10.770  1.00  0.00            
ATOM     25  O7  BCD     1       9.950  14.180  11.490  1.00  0.00            
ATOM     26  C9  BCD     1      12.030  14.940  10.320  1.00  0.00            
ATOM     27  O8  BCD     1      12.080  13.900   9.390  1.00  0.00            
ATOM     28  C10 BCD     1      12.590  16.230   9.760  1.00  0.00            
ATOM     29  C11 BCD     1      12.380  17.400  10.660  1.00  0.00            
ATOM     30  O9  BCD     1      11.000  17.520  10.900  1.00  0.00            
ATOM     31  C12 BCD     1      12.870  18.650  10.010  1.00  0.00            
ATOM     32  O10 BCD     1      12.190  18.810   8.770  1.00  0.00            
ATOM     33  H11 BCD     1       9.430  16.780  11.960  1.00  0.00            
ATOM     34  H12 BCD     1       9.940  15.400   9.860  1.00  0.00            
ATOM     35  H13 BCD     1      10.470  13.400  11.300  1.00  0.00            
ATOM     36  H14 BCD     1      12.700  14.790  11.180  1.00  0.00            
ATOM     37  H15 BCD     1      13.000  13.700   9.230  1.00  0.00            
ATOM     38  H16 BCD     1      12.230  16.390   8.740  1.00  0.00            
ATOM     39  H17 BCD     1      12.930  17.220  11.590  1.00  0.00            
ATOM     40  H18 BCD     1      12.710  19.570  10.610  1.00  0.00            
ATOM     41  H19 BCD     1      13.960  18.610   9.870  1.00  0.00            
ATOM     42  H20 BCD     1      11.250  18.880   8.970  1.00  0.00            
ATOM     43  C13 BCD     1      11.150  17.240  16.940  1.00  0.00            
ATOM     44  O11 BCD     1      12.600  17.070  16.990  1.00  0.00            
ATOM     45  C14 BCD     1      10.500  15.930  16.510  1.00  0.00            
ATOM     46  O12 BCD     1      10.960  14.880  17.370  1.00  0.00            
ATOM     47  C15 BCD     1      10.940  15.650  15.080  1.00  0.00            
ATOM     48  O13 BCD     1      10.580  14.310  14.590  1.00  0.00            
ATOM     49  C16 BCD     1      10.600  16.720  14.110  1.00  0.00            
ATOM     50  C17 BCD     1      11.170  18.080  14.610  1.00  0.00            
ATOM     51  O14 BCD     1      10.800  18.250  16.000  1.00  0.00            
ATOM     52  C18 BCD     1      10.540  19.230  13.870  1.00  0.00            
ATOM     53  O15 BCD     1      11.240  20.390  14.210  1.00  0.00            
ATOM     54  H21 BCD     1      10.710  17.640  17.860  1.00  0.00            
ATOM     55  H22 BCD     1       9.410  16.060  16.510  1.00  0.00            
ATOM     56  H23 BCD     1      10.760  14.020  16.970  1.00  0.00            
ATOM     57  H24 BCD     1      12.040  15.720  15.160  1.00  0.00            
ATOM     58  H25 BCD     1      10.570  14.390  13.640  1.00  0.00            
ATOM     59  H26 BCD     1       9.510  16.720  14.060  1.00  0.00            
ATOM     60  H27 BCD     1      12.260  18.150  14.500  1.00  0.00            
ATOM     61  H28 BCD     1      10.580  19.090  12.780  1.00  0.00            
ATOM     62  H29 BCD     1       9.500  19.250  14.210  1.00  0.00            
ATOM     63  H30 BCD     1      10.950  21.080  13.600  1.00  0.00            
ATOM     64  C19 BCD     1      15.650  17.250  19.890  1.00  0.00            
ATOM     65  O16 BCD     1      16.680  17.460  18.860  1.00  0.00            
ATOM     66  C20 BCD     1      14.910  15.930  19.750  1.00  0.00            
ATOM     67  O17 BCD     1      15.790  14.810  19.780  1.00  0.00            
ATOM     68  C21 BCD     1      14.160  15.920  18.400  1.00  0.00            
ATOM     69  O18 BCD     1      13.580  14.630  18.220  1.00  0.00            
ATOM     70  C22 BCD     1      13.160  17.050  18.330  1.00  0.00            
ATOM     71  C23 BCD     1      13.840  18.440  18.640  1.00  0.00            
ATOM     72  O19 BCD     1      14.730  18.330  19.850  1.00  0.00            
ATOM     73  C24 BCD     1      12.860  19.580  18.730  1.00  0.00            
ATOM     74  O20 BCD     1      11.920  19.400  19.750  1.00  0.00            
ATOM     75  H31 BCD     1      16.130  17.350  20.870  1.00  0.00            
ATOM     76  H32 BCD     1      14.190  15.870  20.570  1.00  0.00            
ATOM     77  H33 BCD     1      15.360  14.100  19.300  1.00  0.00            
ATOM     78  H34 BCD     1      14.920  16.100  17.620  1.00  0.00            
ATOM     79  H35 BCD     1      12.710  14.620  17.800  1.00  0.00            
ATOM     80  H36 BCD     1      12.370  16.740  19.030  1.00  0.00            
ATOM     81  H37 BCD     1      14.470  18.660  17.760  1.00  0.00            
ATOM     82  H38 BCD     1      13.410  20.520  18.810  1.00  0.00            
ATOM     83  H39 BCD     1      12.320  19.600  17.770  1.00  0.00            
ATOM     84  H40 BCD     1      12.460  19.280  20.540  1.00  0.00            
ATOM     85  C25 BCD     1      20.810  17.710  18.520  1.00  0.00            
ATOM     86  O21 BCD     1      20.630  17.330  17.130  1.00  0.00            
ATOM     87  C26 BCD     1      20.240  16.700  19.420  1.00  0.00            
ATOM     88  O22 BCD     1      21.140  15.630  19.220  1.00  0.00            
ATOM     89  C27 BCD     1      18.820  16.390  19.200  1.00  0.00            
ATOM     90  O23 BCD     1      18.320  15.510  20.290  1.00  0.00            
ATOM     91  C28 BCD     1      18.010  17.650  19.280  1.00  0.00            
ATOM     92  C29 BCD     1      18.630  18.710  18.380  1.00  0.00            
ATOM     93  O24 BCD     1      19.990  18.870  18.730  1.00  0.00            
ATOM     94  C30 BCD     1      17.970  20.100  18.560  1.00  0.00            
ATOM     95  O25 BCD     1      18.480  21.100  17.610  1.00  0.00            
ATOM     96  H41 BCD     1      21.840  17.940  18.820  1.00  0.00            
ATOM     97  H42 BCD     1      20.390  17.090  20.430  1.00  0.00            
ATOM     98  H43 BCD     1      21.980  15.960  19.550  1.00  0.00            
ATOM     99  H44 BCD     1      18.750  15.870  18.240  1.00  0.00            
ATOM    100  H45 BCD     1      17.400  15.270  20.200  1.00  0.00            
ATOM    101  H46 BCD     1      17.920  17.980  20.320  1.00  0.00            
ATOM    102  H47 BCD     1      18.540  18.420  17.330  1.00  0.00            
ATOM    103  H48 BCD     1      16.890  19.930  18.470  1.00  0.00            
ATOM    104  H49 BCD     1      18.090  20.480  19.590  1.00  0.00            
ATOM    105  H50 BCD     1      18.130  21.930  17.930  1.00  0.00            
ATOM    106  C31 BCD     1      22.430  16.420  13.570  1.00  0.00            
ATOM    107  O26 BCD     1      21.220  16.710  12.890  1.00  0.00            
ATOM    108  C32 BCD     1      22.300  15.280  14.580  1.00  0.00            
ATOM    109  O27 BCD     1      21.820  14.090  13.970  1.00  0.00            
ATOM    110  C33 BCD     1      21.360  15.660  15.680  1.00  0.00            
ATOM    111  C34 BCD     1      21.730  16.990  16.270  1.00  0.00            
ATOM    112  C35 BCD     1      21.950  18.090  15.180  1.00  0.00            
ATOM    113  O28 BCD     1      22.880  17.580  14.250  1.00  0.00            
ATOM    114  C36 BCD     1      22.300  19.410  15.770  1.00  0.00            
ATOM    115  O29 BCD     1      23.470  19.330  16.550  1.00  0.00            
ATOM    116  O30 BCD     1      21.240  14.650  16.660  1.00  0.00            
ATOM    117  H51 BCD     1      23.120  16.110  12.780  1.00  0.00            
ATOM    118  H52 BCD     1      23.280  15.180  15.080  1.00  0.00            
ATOM    119  H53 BCD     1      21.570  13.570  14.730  1.00  0.00            
ATOM    120  H54 BCD     1      20.380  15.830  15.220  1.00  0.00            
ATOM    121  H55 BCD     1      21.290  15.030  17.550  1.00  0.00            
ATOM    122  H56 BCD     1      22.640  17.060  16.880  1.00  0.00            
ATOM    123  H57 BCD     1      20.980  18.270  14.690  1.00  0.00            
ATOM    124  H58 BCD     1      22.400  20.180  14.990  1.00  0.00            
ATOM    125  H59 BCD     1      21.420  19.680  16.370  1.00  0.00            
ATOM    126  H60 BCD     1      23.710  20.210  16.870  1.00  0.00            
ATOM    127  C37 BCD     1      19.500  16.690   9.060  1.00  0.00            
ATOM    128  O31 BCD     1      18.260  16.320   9.620  1.00  0.00            
ATOM    129  C38 BCD     1      20.530  15.580   9.300  1.00  0.00            
ATOM    130  O32 BCD     1      20.090  14.360   8.780  1.00  0.00            
ATOM    131  C39 BCD     1      20.750  15.410  10.840  1.00  0.00            
ATOM    132  O33 BCD     1      21.560  14.210  11.140  1.00  0.00            
ATOM    133  C40 BCD     1      21.240  16.750  11.420  1.00  0.00            
ATOM    134  C41 BCD     1      20.320  17.900  11.050  1.00  0.00            
ATOM    135  O34 BCD     1      20.050  17.920   9.620  1.00  0.00            
ATOM    136  C42 BCD     1      20.890  19.310  11.410  1.00  0.00            
ATOM    137  O35 BCD     1      20.020  20.250  10.860  1.00  0.00            
ATOM    138  H61 BCD     1      19.360  16.800   7.980  1.00  0.00            
ATOM    139  H62 BCD     1      21.510  15.850   8.870  1.00  0.00            
ATOM    140  H63 BCD     1      20.850  13.800   8.990  1.00  0.00            
ATOM    141  H64 BCD     1      19.770  15.200  11.290  1.00  0.00            
ATOM    142  H65 BCD     1      21.330  13.920  12.030  1.00  0.00            
ATOM    143  H66 BCD     1      22.230  17.010  11.040  1.00  0.00            
ATOM    144  H67 BCD     1      19.410  17.780  11.660  1.00  0.00            
ATOM    145  H68 BCD     1      21.060  19.420  12.490  1.00  0.00            
ATOM    146  H69 BCD     1      21.900  19.480  11.010  1.00  0.00            
ATOM    147  H70 BCD     1      19.590  19.710  10.190  1.00  0.00            
ATOM    148  O1  GT5     2      16.340  13.790  17.000  1.00  0.00            
ATOM    149  C1  GT5     2      17.380  13.860  16.400  1.00  0.00            
ATOM    150  O2  GT5     2      18.550  13.580  17.070  1.00  0.00            
ATOM    151  C2  GT5     2      17.540  14.310  15.020  1.00  0.00            
ATOM    152  C3  GT5     2      16.950  15.670  14.580  1.00  0.00            
ATOM    153  C4  GT5     2      17.450  16.860  15.420  1.00  0.00            
ATOM    154  C5  GT5     2      16.740  18.150  15.010  1.00  0.00            
ATOM    155  C6  GT5     2      15.220  17.990  15.020  1.00  0.00            
ATOM    156  C7  GT5     2      14.760  16.830  14.170  1.00  0.00            
ATOM    157  C8  GT5     2      15.180  17.210  12.750  1.00  0.00            
ATOM    158  C9  GT5     2      16.710  17.330  12.660  1.00  0.00            
ATOM    159  C10 GT5     2      17.220  18.470  13.620  1.00  0.00            
ATOM    160  C11 GT5     2      17.380  15.940  13.110  1.00  0.00            
ATOM    161  C12 GT5     2      15.430  15.500  14.600  1.00  0.00            
ATOM    162  H1  GT5     2      19.120  13.600  16.290  1.00  0.00            
ATOM    163  H2  GT5     2      17.310  13.490  14.330  1.00  0.00            
ATOM    164  H3  GT5     2      18.630  14.370  14.930  1.00  0.00            
ATOM    165  H4  GT5     2      18.530  16.970  15.340  1.00  0.00            
ATOM    166  H5  GT5     2      17.270  16.750  16.490  1.00  0.00            
ATOM    167  H6  GT5     2      16.980  18.950  15.710  1.00  0.00            
ATOM    168  H7  GT5     2      14.640  18.860  14.700  1.00  0.00            
ATOM    169  H8  GT5     2      14.840  17.820  16.030  1.00  0.00            
ATOM    170  H9  GT5     2      13.670  16.720  14.110  1.00  0.00            
ATOM    171  H10 GT5     2      14.710  18.130  12.400  1.00  0.00            
ATOM    172  H11 GT5     2      14.890  16.370  12.110  1.00  0.00            
ATOM    173  H12 GT5     2      16.990  17.560  11.630  1.00  0.00            
ATOM    174  H13 GT5     2      18.300  18.620  13.480  1.00  0.00            
ATOM    175  H14 GT5     2      16.880  19.460  13.280  1.00  0.00            
ATOM    176  H15 GT5     2      17.090  15.130  12.430  1.00  0.00            
ATOM    177  H16 GT5     2      18.430  16.200  13.240  1.00  0.00            
ATOM    178  H17 GT5     2      15.090  15.260  15.620  1.00  0.00            
ATOM    179  H18 GT5     2      15.100  14.640  14.010  1.00  0.00            
TER
ENDMDL
MODEL        1
ATOM      1  C1  BCD     1      16.010  14.730  26.770  1.00  0.00            
ATOM      2  O1  BCD     1      16.780  13.970  25.840  1.00  0.00            
ATOM      3  C2  BCD     1      16.360  16.180  26.790  1.00  0.00            
ATOM      4  O2  BCD     1      16.160  16.810  25.480  1.00  0.00            
ATOM      5  C3  BCD     1      17.770  16.350  27.310  1.00  0.00            
ATOM      6  O3  BCD     1      18.130  17.780  27.410  1.00  0.00            
ATOM      7  C4  BCD     1      17.860  15.620  28.650  1.00  0.00            
ATOM      8  C5  BCD     1      17.380  14.210  28.680  1.00  0.00            
ATOM      9  O4  BCD     1      16.130  14.090  28.050  1.00  0.00            
ATOM     10  C6  BCD     1      17.360  13.560  30.030  1.00  0.00            
ATOM     11  O5  BCD     1      16.520  14.210  31.020  1.00  0.00            
ATOM     12  H1  BCD     1      14.930  14.680  26.560  1.00  0.00            
ATOM     13  H2  BCD     1      15.730  16.730  27.500  1.00  0.00            
ATOM     14  H3  BCD     1      16.670  16.290  24.860  1.00  0.00            
ATOM     15  H4  BCD     1      18.480  15.820  26.660  1.00  0.00            
ATOM     16  H5  BCD     1      18.790  17.820  28.110  1.00  0.00            
ATOM     17  H6  BCD     1      17.340  16.150  29.460  1.00  0.00            
ATOM     18  H7  BCD     1      18.010  13.530  28.090  1.00  0.00            
ATOM     19  H8  BCD     1      17.160  12.480  29.910  1.00  0.00            
ATOM     20  H9  BCD     1      18.400  13.520  30.370  1.00  0.00            
ATOM     21  H10 BCD     1      16.950  15.030  31.290  1.00  0.00            
ATOM     22  C7  BCD     1      16.330  12.180  22.150  1.00  0.00            
ATOM     23  O6  BCD     1      17.510  11.450  22.360  1.00  0.00            
ATOM     24  C8  BCD     1      16.610  13.730  22.130  1.00  0.00            
ATOM     25  O7  BCD     1      17.560  14.100  21.050  1.00  0.00            
ATOM     26  C9  BCD     1      17.200  14.240  23.460  1.00  0.00            
ATOM     27  O8  BCD     1      17.520  15.570  23.370  1.00  0.00            
ATOM     28  C10 BCD     1      16.210  13.860  24.550  1.00  0.00            
ATOM     29  C11 BCD     1      15.780  12.320  24.460  1.00  0.00            
ATOM     30  O9  BCD     1      15.340  12.040  23.190  1.00  0.00            
ATOM     31  C12 BCD     1      14.640  11.870  25.290  1.00  0.00            
ATOM     32  O10 BCD     1      13.530  12.760  25.260  1.00  0.00            
ATOM     33  H11 BCD     1      15.780  11.850  21.260  1.00  0.00            
ATOM     34  H12 BCD     1      15.690  14.310  22.000  1.00  0.00            
ATOM     35  H13 BCD     1      17.670  15.050  21.160  1.00  0.00            
ATOM     36  H14 BCD     1      18.160  13.740  23.680  1.00  0.00            
ATOM     37  H15 BCD     1      18.450  15.710  23.190  1.00  0.00            
ATOM     38  H16 BCD     1      15.280  14.430  24.400  1.00  0.00            
ATOM     39  H17 BCD     1      16.710  11.760  24.630  1.00  0.00            
ATOM     40  H18 BCD     1      14.380  10.840  25.040  1.00  0.00            
ATOM     41  H19 BCD     1      15.050  11.840  26.310  1.00  0.00            
ATOM     42  H20 BCD     1      12.860  12.470  25.890  1.00  0.00            
ATOM     43  C13 BCD     1      20.330   9.200  20.140  1.00  0.00            
ATOM     44  O11 BCD     1      21.280   9.830  20.950  1.00  0.00            
ATOM     45  C14 BCD     1      19.570  10.230  19.270  1.00  0.00            
ATOM     46  O12 BCD     1      20.390  10.970  18.420  1.00  0.00            
ATOM     47  C15 BCD     1      18.780  11.170  20.170  1.00  0.00            
ATOM     48  O13 BCD     1      17.930  12.060  19.460  1.00  0.00            
ATOM     49  C16 BCD     1      17.930  10.490  21.300  1.00  0.00            
ATOM     50  C17 BCD     1      18.680   9.320  21.910  1.00  0.00            
ATOM     51  O14 BCD     1      19.300   8.570  20.910  1.00  0.00            
ATOM     52  C18 BCD     1      17.870   8.500  22.960  1.00  0.00            
ATOM     53  O15 BCD     1      16.680   7.970  22.290  1.00  0.00            
ATOM     54  H21 BCD     1      20.820   8.470  19.490  1.00  0.00            
ATOM     55  H22 BCD     1      18.850   9.670  18.660  1.00  0.00            
ATOM     56  H23 BCD     1      19.950  11.810  18.240  1.00  0.00            
ATOM     57  H24 BCD     1      19.480  11.720  20.810  1.00  0.00            
ATOM     58  H25 BCD     1      17.620  12.780  20.020  1.00  0.00            
ATOM     59  H26 BCD     1      17.030  10.120  20.800  1.00  0.00            
ATOM     60  H27 BCD     1      19.510   9.690  22.530  1.00  0.00            
ATOM     61  H28 BCD     1      18.550   7.790  23.430  1.00  0.00            
ATOM     62  H29 BCD     1      17.600   9.140  23.810  1.00  0.00            
ATOM     63  H30 BCD     1      16.120   7.690  23.020  1.00  0.00            
ATOM     64  C19 BCD     1      25.300   9.110  22.130  1.00  0.00            
ATOM     65  O16 BCD     1      25.220   9.910  23.340  1.00  0.00            
ATOM     66  C20 BCD     1      25.110  10.010  20.940  1.00  0.00            
ATOM     67  O17 BCD     1      26.080  11.090  21.000  1.00  0.00            
ATOM     68  C21 BCD     1      23.660  10.570  20.920  1.00  0.00            
ATOM     69  O18 BCD     1      23.390  11.640  19.990  1.00  0.00            
ATOM     70  C22 BCD     1      22.680   9.360  20.930  1.00  0.00            
ATOM     71  C23 BCD     1      22.950   8.450  22.120  1.00  0.00            
ATOM     72  O19 BCD     1      24.290   8.070  22.100  1.00  0.00            
ATOM     73  C24 BCD     1      22.120   7.130  22.110  1.00  0.00            
ATOM     74  O20 BCD     1      22.150   6.380  20.910  1.00  0.00            
ATOM     75  H31 BCD     1      26.250   8.560  22.080  1.00  0.00            
ATOM     76  H32 BCD     1      25.200   9.400  20.030  1.00  0.00            
ATOM     77  H33 BCD     1      26.890  10.760  20.600  1.00  0.00            
ATOM     78  H34 BCD     1      23.510  11.000  21.910  1.00  0.00            
ATOM     79  H35 BCD     1      22.450  11.740  19.810  1.00  0.00            
ATOM     80  H36 BCD     1      22.850   9.010  19.900  1.00  0.00            
ATOM     81  H37 BCD     1      22.670   9.010  23.020  1.00  0.00            
ATOM     82  H38 BCD     1      22.620   6.620  22.950  1.00  0.00            
ATOM     83  H39 BCD     1      21.080   7.430  22.310  1.00  0.00            
ATOM     84  H40 BCD     1      21.260   6.350  20.550  1.00  0.00            
ATOM     85  C25 BCD     1      27.280  10.700  26.820  1.00  0.00            
ATOM     86  O21 BCD     1      26.150  11.530  27.120  1.00  0.00            
ATOM     87  C26 BCD     1      27.960  11.130  25.530  1.00  0.00            
ATOM     88  O22 BCD     1      28.520  12.440  25.700  1.00  0.00            
ATOM     89  C27 BCD     1      26.960  11.140  24.390  1.00  0.00            
ATOM     90  O23 BCD     1      27.500  11.590  23.240  1.00  0.00            
ATOM     91  C28 BCD     1      26.340   9.760  24.210  1.00  0.00            
ATOM     92  C29 BCD     1      25.900   9.140  25.530  1.00  0.00            
ATOM     93  O24 BCD     1      26.860   9.340  26.590  1.00  0.00            
ATOM     94  C30 BCD     1      25.630   7.660  25.300  1.00  0.00            
ATOM     95  O25 BCD     1      25.280   6.920  26.490  1.00  0.00            
ATOM     96  H41 BCD     1      27.940  10.630  27.700  1.00  0.00            
ATOM     97  H42 BCD     1      28.730  10.380  25.320  1.00  0.00            
ATOM     98  H43 BCD     1      28.870  12.780  24.870  1.00  0.00            
ATOM     99  H44 BCD     1      26.120  11.770  24.710  1.00  0.00            
ATOM    100  H45 BCD     1      26.810  11.610  22.580  1.00  0.00            
ATOM    101  H46 BCD     1      27.020   9.070  23.700  1.00  0.00            
ATOM    102  H47 BCD     1      24.990   9.640  25.880  1.00  0.00            
ATOM    103  H48 BCD     1      24.860   7.500  24.540  1.00  0.00            
ATOM    104  H49 BCD     1      26.550   7.150  25.020  1.00  0.00            
ATOM    105  H50 BCD     1      24.320   7.020  26.530  1.00  0.00            
ATOM    106  C31 BCD     1      24.640  13.840  30.290  1.00  0.00            
ATOM    107  O26 BCD     1      23.440  14.220  29.600  1.00  0.00            
ATOM    108  C32 BCD     1      25.900  14.330  29.510  1.00  0.00            
ATOM    109  O27 BCD     1      25.920  15.740  29.350  1.00  0.00            
ATOM    110  C33 BCD     1      26.090  13.590  28.200  1.00  0.00            
ATOM    111  C34 BCD     1      26.110  12.130  28.460  1.00  0.00            
ATOM    112  C35 BCD     1      24.870  11.720  29.220  1.00  0.00            
ATOM    113  O28 BCD     1      24.830  12.500  30.510  1.00  0.00            
ATOM    114  C36 BCD     1      24.740  10.220  29.450  1.00  0.00            
ATOM    115  O29 BCD     1      25.940   9.670  30.000  1.00  0.00            
ATOM    116  O30 BCD     1      27.310  13.960  27.550  1.00  0.00            
ATOM    117  H51 BCD     1      24.710  14.260  31.300  1.00  0.00            
ATOM    118  H52 BCD     1      26.810  14.120  30.090  1.00  0.00            
ATOM    119  H53 BCD     1      25.960  16.100  30.230  1.00  0.00            
ATOM    120  H54 BCD     1      25.270  13.890  27.540  1.00  0.00            
ATOM    121  H55 BCD     1      27.630  13.330  26.910  1.00  0.00            
ATOM    122  H56 BCD     1      27.010  11.890  29.040  1.00  0.00            
ATOM    123  H57 BCD     1      24.080  12.140  28.580  1.00  0.00            
ATOM    124  H58 BCD     1      23.920  10.120  30.180  1.00  0.00            
ATOM    125  H59 BCD     1      24.510   9.750  28.480  1.00  0.00            
ATOM    126  H60 BCD     1      25.940   8.710  29.990  1.00  0.00            
ATOM    127  C37 BCD     1      19.880  16.190  30.090  1.00  0.00            
ATOM    128  O31 BCD     1      19.260  15.520  28.990  1.00  0.00            
ATOM    129  C38 BCD     1      21.110  17.030  29.650  1.00  0.00            
ATOM    130  O32 BCD     1      20.800  17.910  28.560  1.00  0.00            
ATOM    131  C39 BCD     1      22.230  16.100  29.230  1.00  0.00            
ATOM    132  O33 BCD     1      23.350  16.940  29.000  1.00  0.00            
ATOM    133  C40 BCD     1      22.530  15.050  30.280  1.00  0.00            
ATOM    134  C41 BCD     1      21.290  14.370  30.740  1.00  0.00            
ATOM    135  O34 BCD     1      20.240  15.260  31.080  1.00  0.00            
ATOM    136  C42 BCD     1      21.510  13.460  31.990  1.00  0.00            
ATOM    137  O35 BCD     1      22.040  14.300  33.060  1.00  0.00            
ATOM    138  H61 BCD     1      19.160  16.860  30.570  1.00  0.00            
ATOM    139  H62 BCD     1      21.400  17.520  30.590  1.00  0.00            
ATOM    140  H63 BCD     1      21.630  18.020  28.090  1.00  0.00            
ATOM    141  H64 BCD     1      21.850  15.770  28.250  1.00  0.00            
ATOM    142  H65 BCD     1      24.140  16.400  28.960  1.00  0.00            
ATOM    143  H66 BCD     1      23.030  15.580  31.110  1.00  0.00            
ATOM    144  H67 BCD     1      20.890  13.630  30.020  1.00  0.00            
ATOM    145  H68 BCD     1      20.530  13.070  32.280  1.00  0.00            
ATOM    146  H69 BCD     1      22.250  12.690  31.710  1.00  0.00            
ATOM    147  H70 BCD     1      22.500  13.670  33.620  1.00  0.00            
ATOM    148  O1  GT5     2      20.220  15.210  22.070  1.00  0.00            
ATOM    149  C1  GT5     2      20.980  14.310  21.960  1.00  0.00            
ATOM    150  O2  GT5     2      21.040  13.740  20.780  1.00  0.00            
ATOM    151  C2  GT5     2      22.210  14.160  22.840  1.00  0.00            
ATOM    152  C3  GT5     2      21.750  13.320  24.080  1.00  0.00            
ATOM    153  C4  GT5     2      20.950  12.060  23.680  1.00  0.00            
ATOM    154  C5  GT5     2      20.590  11.210  24.940  1.00  0.00            
ATOM    155  C6  GT5     2      19.720  12.010  25.880  1.00  0.00            
ATOM    156  C7  GT5     2      20.500  13.280  26.310  1.00  0.00            
ATOM    157  C8  GT5     2      21.780  12.820  26.930  1.00  0.00            
ATOM    158  C9  GT5     2      22.630  12.000  26.010  1.00  0.00            
ATOM    159  C10 GT5     2      21.830  10.770  25.560  1.00  0.00            
ATOM    160  C11 GT5     2      23.060  12.870  24.780  1.00  0.00            
ATOM    161  C12 GT5     2      20.910  14.110  25.050  1.00  0.00            
ATOM    162  H1  GT5     2      20.330  14.320  20.480  1.00  0.00            
ATOM    163  H2  GT5     2      22.650  15.140  23.080  1.00  0.00            
ATOM    164  H3  GT5     2      23.060  13.680  22.340  1.00  0.00            
ATOM    165  H4  GT5     2      21.550  11.400  23.040  1.00  0.00            
ATOM    166  H5  GT5     2      20.070  12.370  23.110  1.00  0.00            
ATOM    167  H6  GT5     2      20.010  10.360  24.570  1.00  0.00            
ATOM    168  H7  GT5     2      19.380  11.440  26.750  1.00  0.00            
ATOM    169  H8  GT5     2      18.790  12.270  25.350  1.00  0.00            
ATOM    170  H9  GT5     2      19.940  13.880  27.040  1.00  0.00            
ATOM    171  H10 GT5     2      21.540  12.180  27.780  1.00  0.00            
ATOM    172  H11 GT5     2      22.280  13.720  27.300  1.00  0.00            
ATOM    173  H12 GT5     2      23.570  11.690  26.480  1.00  0.00            
ATOM    174  H13 GT5     2      22.410  10.150  24.870  1.00  0.00            
ATOM    175  H14 GT5     2      21.480  10.120  26.370  1.00  0.00            
ATOM    176  H15 GT5     2      23.690  13.650  25.230  1.00  0.00            
ATOM    177  H16 GT5     2      23.700  12.220  24.170  1.00  0.00            
ATOM    178  H17 GT5     2      19.990  14.380  24.530  1.00  0.00            
ATOM    179  H18 GT5     2      21.390  15.070  25.310  1.00  0.00            
TER
ENDMDL
MODEL        1
ATOM      1  C1  BCD     1      22.790  24.780  14.020  1.00  0.00            
ATOM      2  O1  BCD     1      21.670  24.020  14.190  1.00  0.00            
ATOM      3  C2  BCD     1      22.650  25.370  12.620  1.00  0.00            
ATOM      4  O2  BCD     1      21.440  26.130  12.480  1.00  0.00            
ATOM      5  C3  BCD     1      22.620  24.330  11.570  1.00  0.00            
ATOM      6  O3  BCD     1      22.460  24.920  10.240  1.00  0.00            
ATOM      7  C4  BCD     1      23.910  23.520  11.660  1.00  0.00            
ATOM      8  C5  BCD     1      24.140  22.940  13.030  1.00  0.00            
ATOM      9  O4  BCD     1      23.930  23.940  14.080  1.00  0.00            
ATOM     10  C6  BCD     1      25.580  22.530  13.070  1.00  0.00            
ATOM     11  O5  BCD     1      26.450  23.640  13.010  1.00  0.00            
ATOM     12  H1  BCD     1      22.770  25.510  14.840  1.00  0.00            
ATOM     13  H2  BCD     1      23.550  25.970  12.440  1.00  0.00            
ATOM     14  H3  BCD     1      21.650  26.540  11.630  1.00  0.00            
ATOM     15  H4  BCD     1      21.840  23.590  11.800  1.00  0.00            
ATOM     16  H5  BCD     1      22.820  24.340   9.570  1.00  0.00            
ATOM     17  H6  BCD     1      24.740  24.190  11.410  1.00  0.00            
ATOM     18  H7  BCD     1      23.400  22.150  13.200  1.00  0.00            
ATOM     19  H8  BCD     1      25.750  21.990  14.020  1.00  0.00            
ATOM     20  H9  BCD     1      25.640  21.700  12.350  1.00  0.00            
ATOM     21  H10 BCD     1      26.210  24.280  13.680  1.00  0.00            
ATOM     22  C7  BCD     1      18.840  23.050  17.100  1.00  0.00            
ATOM     23  O6  BCD     1      18.410  21.870  16.430  1.00  0.00            
ATOM     24  C8  BCD     1      18.550  24.310  16.240  1.00  0.00            
ATOM     25  O7  BCD     1      17.150  24.370  16.020  1.00  0.00            
ATOM     26  C9  BCD     1      19.400  24.340  14.960  1.00  0.00            
ATOM     27  O8  BCD     1      19.180  25.550  14.140  1.00  0.00            
ATOM     28  C10 BCD     1      20.890  24.160  15.370  1.00  0.00            
ATOM     29  C11 BCD     1      21.120  22.940  16.340  1.00  0.00            
ATOM     30  O9  BCD     1      20.270  23.070  17.420  1.00  0.00            
ATOM     31  C12 BCD     1      22.490  22.630  16.790  1.00  0.00            
ATOM     32  O10 BCD     1      22.600  21.400  17.440  1.00  0.00            
ATOM     33  H11 BCD     1      18.280  23.190  18.030  1.00  0.00            
ATOM     34  H12 BCD     1      18.760  25.240  16.790  1.00  0.00            
ATOM     35  H13 BCD     1      17.030  25.060  15.360  1.00  0.00            
ATOM     36  H14 BCD     1      19.220  23.410  14.400  1.00  0.00            
ATOM     37  H15 BCD     1      19.790  25.560  13.400  1.00  0.00            
ATOM     38  H16 BCD     1      21.190  25.100  15.850  1.00  0.00            
ATOM     39  H17 BCD     1      20.830  22.010  15.850  1.00  0.00            
ATOM     40  H18 BCD     1      23.140  22.580  15.910  1.00  0.00            
ATOM     41  H19 BCD     1      22.920  23.440  17.390  1.00  0.00            
ATOM     42  H20 BCD     1      21.870  21.430  18.070  1.00  0.00            
ATOM     43  C13 BCD     1      16.050  18.570  17.410  1.00  0.00            
ATOM     44  O11 BCD     1      16.230  18.120  16.080  1.00  0.00            
ATOM     45  C14 BCD     1      15.330  19.910  17.280  1.00  0.00            
ATOM     46  O12 BCD     1      14.080  19.760  16.540  1.00  0.00            
ATOM     47  C15 BCD     1      16.210  20.950  16.640  1.00  0.00            
ATOM     48  O13 BCD     1      15.540  22.230  16.560  1.00  0.00            
ATOM     49  C16 BCD     1      17.590  21.030  17.260  1.00  0.00            
ATOM     50  C17 BCD     1      18.180  19.650  17.420  1.00  0.00            
ATOM     51  O14 BCD     1      17.310  18.730  18.110  1.00  0.00            
ATOM     52  C18 BCD     1      19.570  19.730  18.120  1.00  0.00            
ATOM     53  O15 BCD     1      19.540  20.400  19.390  1.00  0.00            
ATOM     54  H21 BCD     1      15.510  17.820  18.000  1.00  0.00            
ATOM     55  H22 BCD     1      15.080  20.150  18.320  1.00  0.00            
ATOM     56  H23 BCD     1      13.820  20.650  16.270  1.00  0.00            
ATOM     57  H24 BCD     1      16.310  20.590  15.610  1.00  0.00            
ATOM     58  H25 BCD     1      16.260  22.850  16.380  1.00  0.00            
ATOM     59  H26 BCD     1      17.640  21.490  18.250  1.00  0.00            
ATOM     60  H27 BCD     1      18.410  19.180  16.460  1.00  0.00            
ATOM     61  H28 BCD     1      19.790  18.650  18.180  1.00  0.00            
ATOM     62  H29 BCD     1      20.270  20.240  17.460  1.00  0.00            
ATOM     63  H30 BCD     1      20.450  20.440  19.680  1.00  0.00            
ATOM     64  C19 BCD     1      16.400  14.630  13.830  1.00  0.00            
ATOM     65  O16 BCD     1      17.280  15.130  12.800  1.00  0.00            
ATOM     66  C20 BCD     1      15.100  15.320  13.990  1.00  0.00            
ATOM     67  O17 BCD     1      14.410  15.250  12.730  1.00  0.00            
ATOM     68  C21 BCD     1      15.300  16.800  14.330  1.00  0.00            
ATOM     69  O18 BCD     1      14.030  17.540  14.410  1.00  0.00            
ATOM     70  C22 BCD     1      16.050  16.730  15.710  1.00  0.00            
ATOM     71  C23 BCD     1      17.370  15.910  15.700  1.00  0.00            
ATOM     72  O19 BCD     1      17.060  14.590  15.130  1.00  0.00            
ATOM     73  C24 BCD     1      18.130  15.680  17.010  1.00  0.00            
ATOM     74  O20 BCD     1      17.330  15.200  18.090  1.00  0.00            
ATOM     75  H31 BCD     1      16.220  13.550  13.690  1.00  0.00            
ATOM     76  H32 BCD     1      14.480  14.850  14.760  1.00  0.00            
ATOM     77  H33 BCD     1      13.520  15.500  12.980  1.00  0.00            
ATOM     78  H34 BCD     1      15.910  17.270  13.550  1.00  0.00            
ATOM     79  H35 BCD     1      14.090  18.260  15.050  1.00  0.00            
ATOM     80  H36 BCD     1      15.360  16.210  16.400  1.00  0.00            
ATOM     81  H37 BCD     1      18.090  16.290  14.970  1.00  0.00            
ATOM     82  H38 BCD     1      18.990  15.040  16.770  1.00  0.00            
ATOM     83  H39 BCD     1      18.540  16.660  17.280  1.00  0.00            
ATOM     84  H40 BCD     1      17.220  14.250  17.960  1.00  0.00            
ATOM     85  C25 BCD     1      18.990  14.330   9.280  1.00  0.00            
ATOM     86  O21 BCD     1      19.680  15.560   9.310  1.00  0.00            
ATOM     87  C26 BCD     1      17.490  14.530   9.160  1.00  0.00            
ATOM     88  O22 BCD     1      17.240  15.330   8.040  1.00  0.00            
ATOM     89  C27 BCD     1      17.030  15.190  10.490  1.00  0.00            
ATOM     90  O23 BCD     1      15.590  15.580  10.450  1.00  0.00            
ATOM     91  C28 BCD     1      17.410  14.330  11.680  1.00  0.00            
ATOM     92  C29 BCD     1      18.910  13.990  11.670  1.00  0.00            
ATOM     93  O24 BCD     1      19.280  13.530  10.400  1.00  0.00            
ATOM     94  C30 BCD     1      19.370  13.030  12.720  1.00  0.00            
ATOM     95  O25 BCD     1      18.640  11.820  12.630  1.00  0.00            
ATOM     96  H41 BCD     1      19.290  13.680   8.450  1.00  0.00            
ATOM     97  H42 BCD     1      17.060  13.520   9.030  1.00  0.00            
ATOM     98  H43 BCD     1      16.400  15.760   8.250  1.00  0.00            
ATOM     99  H44 BCD     1      17.640  16.110  10.450  1.00  0.00            
ATOM    100  H45 BCD     1      15.300  15.690  11.360  1.00  0.00            
ATOM    101  H46 BCD     1      16.710  13.490  11.650  1.00  0.00            
ATOM    102  H47 BCD     1      19.410  14.940  11.900  1.00  0.00            
ATOM    103  H48 BCD     1      20.450  12.940  12.590  1.00  0.00            
ATOM    104  H49 BCD     1      19.080  13.430  13.700  1.00  0.00            
ATOM    105  H50 BCD     1      18.890  11.390  11.810  1.00  0.00            
ATOM    106  C31 BCD     1      23.000  17.420   7.780  1.00  0.00            
ATOM    107  O26 BCD     1      22.700  18.640   8.530  1.00  0.00            
ATOM    108  C32 BCD     1      21.840  17.240   6.800  1.00  0.00            
ATOM    109  O27 BCD     1      21.730  18.400   6.000  1.00  0.00            
ATOM    110  C33 BCD     1      20.570  16.770   7.540  1.00  0.00            
ATOM    111  C34 BCD     1      20.820  15.610   8.510  1.00  0.00            
ATOM    112  C35 BCD     1      22.080  15.860   9.380  1.00  0.00            
ATOM    113  O28 BCD     1      23.180  16.230   8.510  1.00  0.00            
ATOM    114  C36 BCD     1      22.420  14.570  10.180  1.00  0.00            
ATOM    115  O29 BCD     1      23.750  14.700  10.700  1.00  0.00            
ATOM    116  O30 BCD     1      19.520  16.340   6.690  1.00  0.00            
ATOM    117  H51 BCD     1      23.870  17.620   7.150  1.00  0.00            
ATOM    118  H52 BCD     1      22.100  16.410   6.130  1.00  0.00            
ATOM    119  H53 BCD     1      22.480  18.260   5.410  1.00  0.00            
ATOM    120  H54 BCD     1      20.290  17.590   8.220  1.00  0.00            
ATOM    121  H55 BCD     1      18.800  16.000   7.230  1.00  0.00            
ATOM    122  H56 BCD     1      20.950  14.690   7.920  1.00  0.00            
ATOM    123  H57 BCD     1      21.870  16.660  10.100  1.00  0.00            
ATOM    124  H58 BCD     1      21.730  14.530  11.030  1.00  0.00            
ATOM    125  H59 BCD     1      22.460  13.650   9.590  1.00  0.00            
ATOM    126  H60 BCD     1      24.370  15.040  10.050  1.00  0.00            
ATOM    127  C37 BCD     1      24.630  22.140   9.820  1.00  0.00            
ATOM    128  O31 BCD     1      23.600  22.450  10.730  1.00  0.00            
ATOM    129  C38 BCD     1      24.060  22.050   8.470  1.00  0.00            
ATOM    130  O32 BCD     1      23.410  23.270   8.140  1.00  0.00            
ATOM    131  C39 BCD     1      23.040  20.910   8.270  1.00  0.00            
ATOM    132  O33 BCD     1      22.470  20.890   6.940  1.00  0.00            
ATOM    133  C40 BCD     1      23.730  19.610   8.600  1.00  0.00            
ATOM    134  C41 BCD     1      24.340  19.680   9.990  1.00  0.00            
ATOM    135  O34 BCD     1      25.210  20.880  10.140  1.00  0.00            
ATOM    136  C42 BCD     1      25.110  18.410  10.390  1.00  0.00            
ATOM    137  O35 BCD     1      25.850  18.640  11.570  1.00  0.00            
ATOM    138  H61 BCD     1      25.470  22.830   9.820  1.00  0.00            
ATOM    139  H62 BCD     1      24.910  21.890   7.800  1.00  0.00            
ATOM    140  H63 BCD     1      22.980  23.130   7.290  1.00  0.00            
ATOM    141  H64 BCD     1      22.170  21.050   8.940  1.00  0.00            
ATOM    142  H65 BCD     1      22.140  20.010   6.760  1.00  0.00            
ATOM    143  H66 BCD     1      24.530  19.430   7.870  1.00  0.00            
ATOM    144  H67 BCD     1      23.460  19.820  10.630  1.00  0.00            
ATOM    145  H68 BCD     1      24.370  17.640  10.630  1.00  0.00            
ATOM    146  H69 BCD     1      25.710  17.970   9.580  1.00  0.00            
ATOM    147  H70 BCD     1      26.380  17.840  11.640  1.00  0.00            
ATOM    148  O1  GT5     2      16.530  22.230  12.460  1.00  0.00            
ATOM    149  C1  GT5     2      16.730  21.480  11.520  1.00  0.00            
ATOM    150  O2  GT5     2      16.220  21.840  10.400  1.00  0.00            
ATOM    151  C2  GT5     2      17.020  19.990  11.570  1.00  0.00            
ATOM    152  C3  GT5     2      18.440  19.770  12.050  1.00  0.00            
ATOM    153  C4  GT5     2      18.740  18.290  11.850  1.00  0.00            
ATOM    154  C5  GT5     2      20.200  18.050  12.360  1.00  0.00            
ATOM    155  C6  GT5     2      20.220  18.240  13.880  1.00  0.00            
ATOM    156  C7  GT5     2      19.940  19.790  14.040  1.00  0.00            
ATOM    157  C8  GT5     2      20.920  20.670  13.270  1.00  0.00            
ATOM    158  C9  GT5     2      20.850  20.430  11.780  1.00  0.00            
ATOM    159  C10 GT5     2      21.210  18.940  11.620  1.00  0.00            
ATOM    160  C11 GT5     2      19.410  20.680  11.230  1.00  0.00            
ATOM    161  C12 GT5     2      18.550  20.120  13.510  1.00  0.00            
ATOM    162  H1  GT5     2      15.800  22.710  10.550  1.00  0.00            
ATOM    163  H2  GT5     2      16.860  19.580  10.560  1.00  0.00            
ATOM    164  H3  GT5     2      16.260  19.540  12.220  1.00  0.00            
ATOM    165  H4  GT5     2      18.610  18.040  10.790  1.00  0.00            
ATOM    166  H5  GT5     2      18.060  17.680  12.460  1.00  0.00            
ATOM    167  H6  GT5     2      20.540  17.050  12.060  1.00  0.00            
ATOM    168  H7  GT5     2      21.200  17.900  14.250  1.00  0.00            
ATOM    169  H8  GT5     2      19.510  17.650  14.480  1.00  0.00            
ATOM    170  H9  GT5     2      19.980  20.080  15.100  1.00  0.00            
ATOM    171  H10 GT5     2      21.930  20.540  13.670  1.00  0.00            
ATOM    172  H11 GT5     2      20.670  21.680  13.620  1.00  0.00            
ATOM    173  H12 GT5     2      21.590  20.990  11.200  1.00  0.00            
ATOM    174  H13 GT5     2      21.160  18.730  10.550  1.00  0.00            
ATOM    175  H14 GT5     2      22.250  18.710  11.900  1.00  0.00            
ATOM    176  H15 GT5     2      19.160  21.740  11.300  1.00  0.00            
ATOM    177  H16 GT5     2      19.430  20.410  10.170  1.00  0.00            
ATOM    178  H17 GT5     2      17.770  19.540  14.010  1.00  0.00            
ATOM    179  H18 GT5     2      18.370  21.180  13.740  1.00  0.00            
TER
ENDMDL
MODEL        1
ATOM      1  C1  BCD     1      13.310  27.860  -4.510  1.00  0.00            
ATOM      2  O1  BCD     1      12.780  27.210  -3.370  1.00  0.00            
ATOM      3  C2  BCD     1      14.110  26.930  -5.370  1.00  0.00            
ATOM      4  O2  BCD     1      13.300  25.840  -5.780  1.00  0.00            
ATOM      5  C3  BCD     1      15.280  26.340  -4.550  1.00  0.00            
ATOM      6  O3  BCD     1      16.200  25.560  -5.360  1.00  0.00            
ATOM      7  C4  BCD     1      16.160  27.460  -3.920  1.00  0.00            
ATOM      8  C5  BCD     1      15.300  28.540  -3.260  1.00  0.00            
ATOM      9  O4  BCD     1      14.240  28.950  -4.120  1.00  0.00            
ATOM     10  C6  BCD     1      16.150  29.830  -2.920  1.00  0.00            
ATOM     11  O5  BCD     1      16.590  30.600  -4.010  1.00  0.00            
ATOM     12  H1  BCD     1      12.530  28.390  -5.080  1.00  0.00            
ATOM     13  H2  BCD     1      14.440  27.430  -6.290  1.00  0.00            
ATOM     14  H3  BCD     1      12.920  25.520  -4.960  1.00  0.00            
ATOM     15  H4  BCD     1      14.830  25.840  -3.680  1.00  0.00            
ATOM     16  H5  BCD     1      16.760  25.150  -4.690  1.00  0.00            
ATOM     17  H6  BCD     1      16.720  28.040  -4.660  1.00  0.00            
ATOM     18  H7  BCD     1      14.910  28.230  -2.280  1.00  0.00            
ATOM     19  H8  BCD     1      15.530  30.480  -2.300  1.00  0.00            
ATOM     20  H9  BCD     1      17.030  29.470  -2.360  1.00  0.00            
ATOM     21  H10 BCD     1      16.660  31.530  -3.770  1.00  0.00            
ATOM     22  C7  BCD     1       8.990  26.720  -1.510  1.00  0.00            
ATOM     23  O6  BCD     1       9.500  26.160  -0.260  1.00  0.00            
ATOM     24  C8  BCD     1       9.400  25.780  -2.650  1.00  0.00            
ATOM     25  O7  BCD     1       8.850  24.430  -2.520  1.00  0.00            
ATOM     26  C9  BCD     1      10.900  25.790  -2.890  1.00  0.00            
ATOM     27  O8  BCD     1      11.230  24.730  -3.800  1.00  0.00            
ATOM     28  C10 BCD     1      11.330  27.240  -3.290  1.00  0.00            
ATOM     29  C11 BCD     1      10.900  28.200  -2.090  1.00  0.00            
ATOM     30  O9  BCD     1       9.560  28.040  -1.740  1.00  0.00            
ATOM     31  C12 BCD     1      11.270  29.610  -2.370  1.00  0.00            
ATOM     32  O10 BCD     1      11.150  30.520  -1.280  1.00  0.00            
ATOM     33  H11 BCD     1       7.930  26.870  -1.260  1.00  0.00            
ATOM     34  H12 BCD     1       9.060  26.190  -3.620  1.00  0.00            
ATOM     35  H13 BCD     1       7.890  24.510  -2.540  1.00  0.00            
ATOM     36  H14 BCD     1      11.390  25.550  -1.940  1.00  0.00            
ATOM     37  H15 BCD     1      10.480  24.140  -3.660  1.00  0.00            
ATOM     38  H16 BCD     1      10.880  27.700  -4.170  1.00  0.00            
ATOM     39  H17 BCD     1      11.430  27.990  -1.160  1.00  0.00            
ATOM     40  H18 BCD     1      12.350  29.680  -2.590  1.00  0.00            
ATOM     41  H19 BCD     1      10.720  30.000  -3.230  1.00  0.00            
ATOM     42  H20 BCD     1      10.830  31.320  -1.700  1.00  0.00            
ATOM     43  C13 BCD     1       8.390  24.590   3.550  1.00  0.00            
ATOM     44  O11 BCD     1       9.700  24.930   4.050  1.00  0.00            
ATOM     45  C14 BCD     1       8.480  23.550   2.380  1.00  0.00            
ATOM     46  O12 BCD     1       9.320  22.450   2.800  1.00  0.00            
ATOM     47  C15 BCD     1       9.200  24.120   1.070  1.00  0.00            
ATOM     48  O13 BCD     1       9.030  23.240  -0.080  1.00  0.00            
ATOM     49  C16 BCD     1       8.630  25.510   0.740  1.00  0.00            
ATOM     50  C17 BCD     1       8.470  26.300   2.010  1.00  0.00            
ATOM     51  O14 BCD     1       7.690  25.720   3.040  1.00  0.00            
ATOM     52  C18 BCD     1       7.920  27.700   1.610  1.00  0.00            
ATOM     53  O15 BCD     1       6.640  27.610   1.060  1.00  0.00            
ATOM     54  H21 BCD     1       7.800  24.210   4.390  1.00  0.00            
ATOM     55  H22 BCD     1       7.500  23.110   2.140  1.00  0.00            
ATOM     56  H23 BCD     1       9.440  21.920   2.010  1.00  0.00            
ATOM     57  H24 BCD     1      10.270  24.260   1.260  1.00  0.00            
ATOM     58  H25 BCD     1       9.560  23.520  -0.830  1.00  0.00            
ATOM     59  H26 BCD     1       7.690  25.320   0.210  1.00  0.00            
ATOM     60  H27 BCD     1       9.470  26.560   2.380  1.00  0.00            
ATOM     61  H28 BCD     1       7.870  28.390   2.470  1.00  0.00            
ATOM     62  H29 BCD     1       8.570  28.140   0.850  1.00  0.00            
ATOM     63  H30 BCD     1       6.490  28.400   0.540  1.00  0.00            
ATOM     64  C19 BCD     1      12.280  25.200   7.250  1.00  0.00            
ATOM     65  O16 BCD     1      13.260  25.300   6.260  1.00  0.00            
ATOM     66  C20 BCD     1      11.530  23.850   7.050  1.00  0.00            
ATOM     67  O17 BCD     1      12.530  22.810   7.300  1.00  0.00            
ATOM     68  C21 BCD     1      10.950  23.710   5.650  1.00  0.00            
ATOM     69  O18 BCD     1      10.280  22.440   5.250  1.00  0.00            
ATOM     70  C22 BCD     1      10.000  24.850   5.400  1.00  0.00            
ATOM     71  C23 BCD     1      10.590  26.200   5.730  1.00  0.00            
ATOM     72  O19 BCD     1      11.290  26.180   7.030  1.00  0.00            
ATOM     73  C24 BCD     1       9.510  27.290   5.770  1.00  0.00            
ATOM     74  O20 BCD     1       8.430  26.890   6.580  1.00  0.00            
ATOM     75  H31 BCD     1      12.720  25.260   8.260  1.00  0.00            
ATOM     76  H32 BCD     1      10.730  23.790   7.800  1.00  0.00            
ATOM     77  H33 BCD     1      12.040  22.020   7.550  1.00  0.00            
ATOM     78  H34 BCD     1      11.760  23.950   4.940  1.00  0.00            
ATOM     79  H35 BCD     1      10.100  22.550   4.310  1.00  0.00            
ATOM     80  H36 BCD     1       9.040  24.670   5.890  1.00  0.00            
ATOM     81  H37 BCD     1      11.320  26.500   4.980  1.00  0.00            
ATOM     82  H38 BCD     1      10.000  28.150   6.240  1.00  0.00            
ATOM     83  H39 BCD     1       9.140  27.550   4.770  1.00  0.00            
ATOM     84  H40 BCD     1       7.920  27.700   6.610  1.00  0.00            
ATOM     85  C25 BCD     1      17.450  25.800   6.340  1.00  0.00            
ATOM     86  O21 BCD     1      17.520  25.870   4.920  1.00  0.00            
ATOM     87  C26 BCD     1      16.920  24.480   6.780  1.00  0.00            
ATOM     88  O22 BCD     1      17.830  23.430   6.270  1.00  0.00            
ATOM     89  C27 BCD     1      15.490  24.310   6.230  1.00  0.00            
ATOM     90  O23 BCD     1      15.010  22.950   6.480  1.00  0.00            
ATOM     91  C28 BCD     1      14.640  25.440   6.810  1.00  0.00            
ATOM     92  C29 BCD     1      15.170  26.740   6.470  1.00  0.00            
ATOM     93  O24 BCD     1      16.560  26.860   6.850  1.00  0.00            
ATOM     94  C30 BCD     1      14.510  27.840   7.210  1.00  0.00            
ATOM     95  O25 BCD     1      15.070  29.150   6.930  1.00  0.00            
ATOM     96  H41 BCD     1      18.420  26.070   6.770  1.00  0.00            
ATOM     97  H42 BCD     1      16.860  24.480   7.870  1.00  0.00            
ATOM     98  H43 BCD     1      17.510  22.600   6.630  1.00  0.00            
ATOM     99  H44 BCD     1      15.560  24.610   5.170  1.00  0.00            
ATOM    100  H45 BCD     1      14.050  22.920   6.500  1.00  0.00            
ATOM    101  H46 BCD     1      14.580  25.310   7.900  1.00  0.00            
ATOM    102  H47 BCD     1      15.140  27.050   5.420  1.00  0.00            
ATOM    103  H48 BCD     1      13.460  27.800   6.880  1.00  0.00            
ATOM    104  H49 BCD     1      14.610  27.540   8.260  1.00  0.00            
ATOM    105  H50 BCD     1      14.860  29.270   6.000  1.00  0.00            
ATOM    106  C31 BCD     1      20.190  26.620   1.680  1.00  0.00            
ATOM    107  O26 BCD     1      19.200  26.410   0.710  1.00  0.00            
ATOM    108  C32 BCD     1      20.440  25.370   2.490  1.00  0.00            
ATOM    109  O27 BCD     1      20.900  24.350   1.580  1.00  0.00            
ATOM    110  C33 BCD     1      19.220  24.930   3.450  1.00  0.00            
ATOM    111  C34 BCD     1      18.780  26.170   4.270  1.00  0.00            
ATOM    112  C35 BCD     1      18.700  27.470   3.480  1.00  0.00            
ATOM    113  O28 BCD     1      19.800  27.650   2.570  1.00  0.00            
ATOM    114  C36 BCD     1      18.710  28.680   4.370  1.00  0.00            
ATOM    115  O29 BCD     1      19.070  29.950   3.800  1.00  0.00            
ATOM    116  O30 BCD     1      19.590  23.840   4.340  1.00  0.00            
ATOM    117  H51 BCD     1      21.130  26.910   1.200  1.00  0.00            
ATOM    118  H52 BCD     1      21.320  25.660   3.090  1.00  0.00            
ATOM    119  H53 BCD     1      21.660  23.970   2.040  1.00  0.00            
ATOM    120  H54 BCD     1      18.330  24.660   2.870  1.00  0.00            
ATOM    121  H55 BCD     1      18.920  23.660   5.010  1.00  0.00            
ATOM    122  H56 BCD     1      19.550  26.150   5.050  1.00  0.00            
ATOM    123  H57 BCD     1      17.800  27.570   2.860  1.00  0.00            
ATOM    124  H58 BCD     1      17.700  28.820   4.780  1.00  0.00            
ATOM    125  H59 BCD     1      19.350  28.590   5.260  1.00  0.00            
ATOM    126  H60 BCD     1      19.620  30.380   4.460  1.00  0.00            
ATOM    127  C37 BCD     1      18.310  26.740  -3.240  1.00  0.00            
ATOM    128  O31 BCD     1      16.950  26.790  -2.880  1.00  0.00            
ATOM    129  C38 BCD     1      18.950  25.380  -2.810  1.00  0.00            
ATOM    130  O32 BCD     1      18.150  24.380  -3.490  1.00  0.00            
ATOM    131  C39 BCD     1      18.900  25.270  -1.290  1.00  0.00            
ATOM    132  O33 BCD     1      19.450  24.050  -0.760  1.00  0.00            
ATOM    133  C40 BCD     1      19.630  26.490  -0.680  1.00  0.00            
ATOM    134  C41 BCD     1      19.100  27.860  -1.210  1.00  0.00            
ATOM    135  O34 BCD     1      19.020  27.880  -2.660  1.00  0.00            
ATOM    136  C42 BCD     1      19.970  29.050  -0.760  1.00  0.00            
ATOM    137  O35 BCD     1      21.390  28.850  -0.950  1.00  0.00            
ATOM    138  H61 BCD     1      18.400  26.790  -4.330  1.00  0.00            
ATOM    139  H62 BCD     1      19.980  25.460  -3.170  1.00  0.00            
ATOM    140  H63 BCD     1      17.350  24.370  -2.960  1.00  0.00            
ATOM    141  H64 BCD     1      17.830  25.240  -1.020  1.00  0.00            
ATOM    142  H65 BCD     1      19.650  24.170   0.170  1.00  0.00            
ATOM    143  H66 BCD     1      20.710  26.460  -0.860  1.00  0.00            
ATOM    144  H67 BCD     1      18.070  28.010  -0.860  1.00  0.00            
ATOM    145  H68 BCD     1      19.660  29.850  -1.430  1.00  0.00            
ATOM    146  H69 BCD     1      19.640  29.350   0.250  1.00  0.00            
ATOM    147  H70 BCD     1      21.830  29.630  -0.610  1.00  0.00            
ATOM    148  O1  GT5     2      15.250  23.670  -2.620  1.00  0.00            
ATOM    149  C1  GT5     2      15.370  23.290  -1.480  1.00  0.00            
ATOM    150  O2  GT5     2      16.410  22.520  -1.090  1.00  0.00            
ATOM    151  C2  GT5     2      14.240  23.320  -0.510  1.00  0.00            
ATOM    152  C3  GT5     2      14.270  24.540   0.390  1.00  0.00            
ATOM    153  C4  GT5     2      14.410  25.770  -0.490  1.00  0.00            
ATOM    154  C5  GT5     2      14.400  27.020   0.390  1.00  0.00            
ATOM    155  C6  GT5     2      15.550  27.000   1.400  1.00  0.00            
ATOM    156  C7  GT5     2      15.350  25.770   2.260  1.00  0.00            
ATOM    157  C8  GT5     2      14.000  25.770   2.980  1.00  0.00            
ATOM    158  C9  GT5     2      12.870  25.810   2.010  1.00  0.00            
ATOM    159  C10 GT5     2      13.090  27.100   1.110  1.00  0.00            
ATOM    160  C11 GT5     2      12.840  24.620   1.020  1.00  0.00            
ATOM    161  C12 GT5     2      15.490  24.550   1.340  1.00  0.00            
ATOM    162  H1  GT5     2      16.180  22.390  -0.150  1.00  0.00            
ATOM    163  H2  GT5     2      14.290  22.400   0.090  1.00  0.00            
ATOM    164  H3  GT5     2      13.290  23.290  -1.050  1.00  0.00            
ATOM    165  H4  GT5     2      13.700  25.700  -1.320  1.00  0.00            
ATOM    166  H5  GT5     2      15.380  25.790  -1.000  1.00  0.00            
ATOM    167  H6  GT5     2      14.460  27.870  -0.300  1.00  0.00            
ATOM    168  H7  GT5     2      15.580  27.940   1.970  1.00  0.00            
ATOM    169  H8  GT5     2      16.490  26.980   0.830  1.00  0.00            
ATOM    170  H9  GT5     2      16.170  25.660   2.970  1.00  0.00            
ATOM    171  H10 GT5     2      14.000  26.700   3.570  1.00  0.00            
ATOM    172  H11 GT5     2      13.850  24.950   3.700  1.00  0.00            
ATOM    173  H12 GT5     2      11.990  25.910   2.650  1.00  0.00            
ATOM    174  H13 GT5     2      12.300  27.090   0.350  1.00  0.00            
ATOM    175  H14 GT5     2      13.090  28.090   1.600  1.00  0.00            
ATOM    176  H15 GT5     2      12.610  23.720   1.590  1.00  0.00            
ATOM    177  H16 GT5     2      12.070  24.890   0.290  1.00  0.00            
ATOM    178  H17 GT5     2      16.390  24.610   0.720  1.00  0.00            
ATOM    179  H18 GT5     2      15.610  23.670   1.990  1.00  0.00            
TER
ENDMDL
MODEL        1
ATOM      1  C1  BCD     1      24.280  33.490   1.750  1.00  0.00            
ATOM      2  O1  BCD     1      23.510  32.370   2.170  1.00  0.00            
ATOM      3  C2  BCD     1      24.600  33.220   0.280  1.00  0.00            
ATOM      4  O2  BCD     1      23.350  33.120  -0.380  1.00  0.00            
ATOM      5  C3  BCD     1      25.480  32.000   0.170  1.00  0.00            
ATOM      6  O3  BCD     1      25.820  31.680  -1.210  1.00  0.00            
ATOM      7  C4  BCD     1      26.790  32.220   0.890  1.00  0.00            
ATOM      8  C5  BCD     1      26.590  32.580   2.410  1.00  0.00            
ATOM      9  O4  BCD     1      25.560  33.600   2.510  1.00  0.00            
ATOM     10  C6  BCD     1      27.820  33.030   3.150  1.00  0.00            
ATOM     11  O5  BCD     1      28.400  34.090   2.500  1.00  0.00            
ATOM     12  H1  BCD     1      23.720  34.430   1.800  1.00  0.00            
ATOM     13  H2  BCD     1      25.240  34.010  -0.110  1.00  0.00            
ATOM     14  H3  BCD     1      23.200  33.850  -0.980  1.00  0.00            
ATOM     15  H4  BCD     1      25.050  31.050   0.510  1.00  0.00            
ATOM     16  H5  BCD     1      26.380  30.900  -1.230  1.00  0.00            
ATOM     17  H6  BCD     1      27.310  33.030   0.370  1.00  0.00            
ATOM     18  H7  BCD     1      26.150  31.710   2.910  1.00  0.00            
ATOM     19  H8  BCD     1      27.620  33.110   4.220  1.00  0.00            
ATOM     20  H9  BCD     1      28.500  32.180   3.040  1.00  0.00            
ATOM     21  H10 BCD     1      27.830  34.860   2.600  1.00  0.00            
ATOM     22  C7  BCD     1      19.790  31.460   3.900  1.00  0.00            
ATOM     23  O6  BCD     1      20.450  30.440   4.500  1.00  0.00            
ATOM     24  C8  BCD     1      19.880  31.220   2.390  1.00  0.00            
ATOM     25  O7  BCD     1      19.160  29.960   2.060  1.00  0.00            
ATOM     26  C9  BCD     1      21.370  31.260   2.000  1.00  0.00            
ATOM     27  O8  BCD     1      21.550  31.210   0.560  1.00  0.00            
ATOM     28  C10 BCD     1      22.090  32.540   2.400  1.00  0.00            
ATOM     29  C11 BCD     1      21.880  32.730   3.900  1.00  0.00            
ATOM     30  O9  BCD     1      20.460  32.690   4.280  1.00  0.00            
ATOM     31  C12 BCD     1      22.380  34.040   4.310  1.00  0.00            
ATOM     32  O10 BCD     1      21.800  35.170   3.600  1.00  0.00            
ATOM     33  H11 BCD     1      18.730  31.400   4.190  1.00  0.00            
ATOM     34  H12 BCD     1      19.320  32.060   1.950  1.00  0.00            
ATOM     35  H13 BCD     1      19.240  29.380   2.830  1.00  0.00            
ATOM     36  H14 BCD     1      21.760  30.370   2.510  1.00  0.00            
ATOM     37  H15 BCD     1      22.270  31.810   0.370  1.00  0.00            
ATOM     38  H16 BCD     1      21.640  33.350   1.810  1.00  0.00            
ATOM     39  H17 BCD     1      22.430  31.920   4.410  1.00  0.00            
ATOM     40  H18 BCD     1      22.210  34.290   5.360  1.00  0.00            
ATOM     41  H19 BCD     1      23.460  34.190   4.130  1.00  0.00            
ATOM     42  H20 BCD     1      20.840  35.130   3.700  1.00  0.00            
ATOM     43  C13 BCD     1      20.340  28.090   7.910  1.00  0.00            
ATOM     44  O11 BCD     1      21.570  27.390   7.610  1.00  0.00            
ATOM     45  C14 BCD     1      19.190  27.790   6.940  1.00  0.00            
ATOM     46  O12 BCD     1      18.850  26.330   6.940  1.00  0.00            
ATOM     47  C15 BCD     1      19.510  28.480   5.620  1.00  0.00            
ATOM     48  O13 BCD     1      18.640  28.220   4.490  1.00  0.00            
ATOM     49  C16 BCD     1      19.870  29.960   5.770  1.00  0.00            
ATOM     50  C17 BCD     1      20.890  30.140   6.880  1.00  0.00            
ATOM     51  O14 BCD     1      20.490  29.510   8.060  1.00  0.00            
ATOM     52  C18 BCD     1      21.290  31.560   7.280  1.00  0.00            
ATOM     53  O15 BCD     1      20.120  32.370   7.440  1.00  0.00            
ATOM     54  H21 BCD     1      19.980  27.710   8.880  1.00  0.00            
ATOM     55  H22 BCD     1      18.320  28.340   7.320  1.00  0.00            
ATOM     56  H23 BCD     1      18.050  26.260   6.400  1.00  0.00            
ATOM     57  H24 BCD     1      20.450  28.020   5.260  1.00  0.00            
ATOM     58  H25 BCD     1      18.630  27.320   4.160  1.00  0.00            
ATOM     59  H26 BCD     1      18.950  30.430   6.130  1.00  0.00            
ATOM     60  H27 BCD     1      21.850  29.740   6.530  1.00  0.00            
ATOM     61  H28 BCD     1      21.780  31.550   8.270  1.00  0.00            
ATOM     62  H29 BCD     1      21.920  31.980   6.480  1.00  0.00            
ATOM     63  H30 BCD     1      20.410  33.280   7.600  1.00  0.00            
ATOM     64  C19 BCD     1      24.360  25.030   9.540  1.00  0.00            
ATOM     65  O16 BCD     1      25.220  24.990   8.430  1.00  0.00            
ATOM     66  C20 BCD     1      23.030  24.400   9.140  1.00  0.00            
ATOM     67  O17 BCD     1      23.140  23.070   8.670  1.00  0.00            
ATOM     68  C21 BCD     1      22.380  25.250   8.120  1.00  0.00            
ATOM     69  O18 BCD     1      21.120  24.620   7.780  1.00  0.00            
ATOM     70  C22 BCD     1      22.210  26.670   8.620  1.00  0.00            
ATOM     71  C23 BCD     1      23.570  27.330   9.020  1.00  0.00            
ATOM     72  O19 BCD     1      24.110  26.340   9.930  1.00  0.00            
ATOM     73  C24 BCD     1      23.310  28.670   9.740  1.00  0.00            
ATOM     74  O20 BCD     1      22.510  28.470  10.900  1.00  0.00            
ATOM     75  H31 BCD     1      24.780  24.410  10.330  1.00  0.00            
ATOM     76  H32 BCD     1      22.450  24.350  10.080  1.00  0.00            
ATOM     77  H33 BCD     1      22.240  22.790   8.470  1.00  0.00            
ATOM     78  H34 BCD     1      22.960  25.150   7.200  1.00  0.00            
ATOM     79  H35 BCD     1      20.490  25.310   7.560  1.00  0.00            
ATOM     80  H36 BCD     1      21.660  26.610   9.570  1.00  0.00            
ATOM     81  H37 BCD     1      24.110  27.440   8.070  1.00  0.00            
ATOM     82  H38 BCD     1      24.310  29.090   9.940  1.00  0.00            
ATOM     83  H39 BCD     1      22.840  29.340   9.020  1.00  0.00            
ATOM     84  H40 BCD     1      23.070  28.210  11.640  1.00  0.00            
ATOM     85  C25 BCD     1      28.860  23.930   6.890  1.00  0.00            
ATOM     86  O21 BCD     1      28.490  24.730   5.760  1.00  0.00            
ATOM     87  C26 BCD     1      27.870  22.840   7.020  1.00  0.00            
ATOM     88  O22 BCD     1      27.860  22.020   5.810  1.00  0.00            
ATOM     89  C27 BCD     1      26.430  23.290   7.370  1.00  0.00            
ATOM     90  O23 BCD     1      25.650  22.180   7.710  1.00  0.00            
ATOM     91  C28 BCD     1      26.440  24.290   8.470  1.00  0.00            
ATOM     92  C29 BCD     1      27.550  25.340   8.340  1.00  0.00            
ATOM     93  O24 BCD     1      28.800  24.700   8.070  1.00  0.00            
ATOM     94  C30 BCD     1      27.590  26.350   9.490  1.00  0.00            
ATOM     95  O25 BCD     1      27.810  25.810  10.810  1.00  0.00            
ATOM     96  H41 BCD     1      29.890  23.600   6.710  1.00  0.00            
ATOM     97  H42 BCD     1      28.210  22.220   7.860  1.00  0.00            
ATOM     98  H43 BCD     1      26.970  22.030   5.450  1.00  0.00            
ATOM     99  H44 BCD     1      26.010  23.760   6.470  1.00  0.00            
ATOM    100  H45 BCD     1      24.870  22.580   8.100  1.00  0.00            
ATOM    101  H46 BCD     1      26.480  23.730   9.420  1.00  0.00            
ATOM    102  H47 BCD     1      27.330  26.030   7.510  1.00  0.00            
ATOM    103  H48 BCD     1      28.400  27.040   9.190  1.00  0.00            
ATOM    104  H49 BCD     1      26.730  27.020   9.550  1.00  0.00            
ATOM    105  H50 BCD     1      28.340  26.300  11.450  1.00  0.00            
ATOM    106  C31 BCD     1      30.550  26.460   2.440  1.00  0.00            
ATOM    107  O26 BCD     1      29.530  27.370   2.210  1.00  0.00            
ATOM    108  C32 BCD     1      30.010  25.090   2.360  1.00  0.00            
ATOM    109  O27 BCD     1      29.420  24.930   1.100  1.00  0.00            
ATOM    110  C33 BCD     1      29.000  24.740   3.450  1.00  0.00            
ATOM    111  C34 BCD     1      29.600  24.920   4.780  1.00  0.00            
ATOM    112  C35 BCD     1      30.160  26.320   4.840  1.00  0.00            
ATOM    113  O28 BCD     1      31.070  26.610   3.730  1.00  0.00            
ATOM    114  C36 BCD     1      30.910  26.600   6.190  1.00  0.00            
ATOM    115  O29 BCD     1      31.900  25.710   6.360  1.00  0.00            
ATOM    116  O30 BCD     1      28.590  23.330   3.390  1.00  0.00            
ATOM    117  H51 BCD     1      31.370  26.530   1.710  1.00  0.00            
ATOM    118  H52 BCD     1      30.870  24.420   2.450  1.00  0.00            
ATOM    119  H53 BCD     1      29.210  25.790   0.710  1.00  0.00            
ATOM    120  H54 BCD     1      28.140  25.410   3.310  1.00  0.00            
ATOM    121  H55 BCD     1      27.900  23.200   4.050  1.00  0.00            
ATOM    122  H56 BCD     1      30.390  24.170   4.870  1.00  0.00            
ATOM    123  H57 BCD     1      29.380  27.080   4.710  1.00  0.00            
ATOM    124  H58 BCD     1      31.240  27.650   6.190  1.00  0.00            
ATOM    125  H59 BCD     1      30.160  26.500   6.990  1.00  0.00            
ATOM    126  H60 BCD     1      32.440  25.650   5.570  1.00  0.00            
ATOM    127  C37 BCD     1      28.610  30.900   0.190  1.00  0.00            
ATOM    128  O31 BCD     1      27.380  30.930   0.870  1.00  0.00            
ATOM    129  C38 BCD     1      28.750  29.580  -0.680  1.00  0.00            
ATOM    130  O32 BCD     1      27.650  29.600  -1.550  1.00  0.00            
ATOM    131  C39 BCD     1      28.650  28.310   0.250  1.00  0.00            
ATOM    132  O33 BCD     1      28.840  27.030  -0.390  1.00  0.00            
ATOM    133  C40 BCD     1      29.730  28.470   1.350  1.00  0.00            
ATOM    134  C41 BCD     1      29.800  29.850   2.090  1.00  0.00            
ATOM    135  O34 BCD     1      29.690  30.890   1.180  1.00  0.00            
ATOM    136  C42 BCD     1      30.940  30.080   2.950  1.00  0.00            
ATOM    137  O35 BCD     1      30.850  31.340   3.600  1.00  0.00            
ATOM    138  H61 BCD     1      28.790  31.780  -0.440  1.00  0.00            
ATOM    139  H62 BCD     1      29.700  29.650  -1.240  1.00  0.00            
ATOM    140  H63 BCD     1      27.990  29.050  -2.260  1.00  0.00            
ATOM    141  H64 BCD     1      27.670  28.400   0.730  1.00  0.00            
ATOM    142  H65 BCD     1      28.750  27.090  -1.350  1.00  0.00            
ATOM    143  H66 BCD     1      30.710  28.340   0.860  1.00  0.00            
ATOM    144  H67 BCD     1      28.890  29.940   2.690  1.00  0.00            
ATOM    145  H68 BCD     1      31.060  29.330   3.750  1.00  0.00            
ATOM    146  H69 BCD     1      31.920  30.060   2.440  1.00  0.00            
ATOM    147  H70 BCD     1      30.070  31.300   4.150  1.00  0.00            
ATOM    148  O1  GT5     2      24.440  26.600  -0.300  1.00  0.00            
ATOM    149  C1  GT5     2      23.380  26.470   0.260  1.00  0.00            
ATOM    150  O2  GT5     2      22.300  26.200  -0.560  1.00  0.00            
ATOM    151  C2  GT5     2      22.860  27.260   1.420  1.00  0.00            
ATOM    152  C3  GT5     2      23.910  27.410   2.570  1.00  0.00            
ATOM    153  C4  GT5     2      24.860  28.580   2.370  1.00  0.00            
ATOM    154  C5  GT5     2      25.710  28.860   3.520  1.00  0.00            
ATOM    155  C6  GT5     2      26.510  27.610   3.820  1.00  0.00            
ATOM    156  C7  GT5     2      25.560  26.440   4.200  1.00  0.00            
ATOM    157  C8  GT5     2      24.730  26.800   5.390  1.00  0.00            
ATOM    158  C9  GT5     2      23.910  28.070   5.030  1.00  0.00            
ATOM    159  C10 GT5     2      24.810  29.200   4.810  1.00  0.00            
ATOM    160  C11 GT5     2      22.990  27.700   3.840  1.00  0.00            
ATOM    161  C12 GT5     2      24.750  26.120   2.920  1.00  0.00            
ATOM    162  H1  GT5     2      21.480  26.350  -0.050  1.00  0.00            
ATOM    163  H2  GT5     2      21.950  26.750   1.760  1.00  0.00            
ATOM    164  H3  GT5     2      22.530  28.280   1.230  1.00  0.00            
ATOM    165  H4  GT5     2      24.240  29.480   2.280  1.00  0.00            
ATOM    166  H5  GT5     2      25.390  28.470   1.420  1.00  0.00            
ATOM    167  H6  GT5     2      26.450  29.640   3.320  1.00  0.00            
ATOM    168  H7  GT5     2      27.160  27.810   4.670  1.00  0.00            
ATOM    169  H8  GT5     2      27.130  27.250   2.980  1.00  0.00            
ATOM    170  H9  GT5     2      26.140  25.530   4.430  1.00  0.00            
ATOM    171  H10 GT5     2      25.420  26.990   6.220  1.00  0.00            
ATOM    172  H11 GT5     2      23.980  26.060   5.690  1.00  0.00            
ATOM    173  H12 GT5     2      23.230  28.350   5.840  1.00  0.00            
ATOM    174  H13 GT5     2      24.240  30.130   4.640  1.00  0.00            
ATOM    175  H14 GT5     2      25.470  29.320   5.670  1.00  0.00            
ATOM    176  H15 GT5     2      22.380  26.830   4.120  1.00  0.00            
ATOM    177  H16 GT5     2      22.250  28.480   3.640  1.00  0.00            
ATOM    178  H17 GT5     2      25.460  25.910   2.100  1.00  0.00            
ATOM    179  H18 GT5     2      24.090  25.240   2.990  1.00  0.00            
TER
ENDMDL
MODEL        1
ATOM      1  C1  BCD     1      15.360  20.600  11.350  1.00  0.00            
ATOM      2  O1  BCD     1      16.060  21.550  12.170  1.00  0.00            
ATOM      3  C2  BCD     1      14.200  20.110  12.090  1.00  0.00            
ATOM      4  O2  BCD     1      13.360  21.260  12.450  1.00  0.00            
ATOM      5  C3  BCD     1      14.500  19.390  13.360  1.00  0.00            
ATOM      6  O3  BCD     1      13.300  18.800  13.950  1.00  0.00            
ATOM      7  C4  BCD     1      15.440  18.270  13.020  1.00  0.00            
ATOM      8  C5  BCD     1      16.630  18.830  12.180  1.00  0.00            
ATOM      9  O4  BCD     1      16.180  19.500  11.030  1.00  0.00            
ATOM     10  C6  BCD     1      17.670  17.800  11.800  1.00  0.00            
ATOM     11  O5  BCD     1      17.070  16.830  10.920  1.00  0.00            
ATOM     12  H1  BCD     1      14.960  21.080  10.460  1.00  0.00            
ATOM     13  H2  BCD     1      13.560  19.520  11.420  1.00  0.00            
ATOM     14  H3  BCD     1      13.030  20.940  13.300  1.00  0.00            
ATOM     15  H4  BCD     1      15.010  19.980  14.130  1.00  0.00            
ATOM     16  H5  BCD     1      13.480  17.880  14.170  1.00  0.00            
ATOM     17  H6  BCD     1      14.810  17.560  12.470  1.00  0.00            
ATOM     18  H7  BCD     1      17.180  19.590  12.750  1.00  0.00            
ATOM     19  H8  BCD     1      18.410  18.330  11.170  1.00  0.00            
ATOM     20  H9  BCD     1      18.060  17.190  12.630  1.00  0.00            
ATOM     21  H10 BCD     1      17.800  16.230  10.770  1.00  0.00            
ATOM     22  C7  BCD     1      17.980  25.180  11.940  1.00  0.00            
ATOM     23  O6  BCD     1      18.360  25.140  13.350  1.00  0.00            
ATOM     24  C8  BCD     1      16.480  25.210  11.790  1.00  0.00            
ATOM     25  O7  BCD     1      15.900  26.130  12.710  1.00  0.00            
ATOM     26  C9  BCD     1      15.830  23.820  12.070  1.00  0.00            
ATOM     27  O8  BCD     1      14.430  23.870  11.790  1.00  0.00            
ATOM     28  C10 BCD     1      16.560  22.700  11.430  1.00  0.00            
ATOM     29  C11 BCD     1      18.030  22.800  11.630  1.00  0.00            
ATOM     30  O9  BCD     1      18.520  24.060  11.210  1.00  0.00            
ATOM     31  C12 BCD     1      18.830  21.670  11.010  1.00  0.00            
ATOM     32  O10 BCD     1      20.180  21.960  10.920  1.00  0.00            
ATOM     33  H11 BCD     1      18.360  26.100  11.470  1.00  0.00            
ATOM     34  H12 BCD     1      16.250  25.520  10.760  1.00  0.00            
ATOM     35  H13 BCD     1      14.960  25.990  12.770  1.00  0.00            
ATOM     36  H14 BCD     1      15.860  23.600  13.150  1.00  0.00            
ATOM     37  H15 BCD     1      13.930  23.100  12.070  1.00  0.00            
ATOM     38  H16 BCD     1      16.410  22.680  10.340  1.00  0.00            
ATOM     39  H17 BCD     1      18.190  22.620  12.700  1.00  0.00            
ATOM     40  H18 BCD     1      18.670  20.760  11.610  1.00  0.00            
ATOM     41  H19 BCD     1      18.410  21.440  10.020  1.00  0.00            
ATOM     42  H20 BCD     1      20.480  21.460  10.160  1.00  0.00            
ATOM     43  C13 BCD     1      20.000  27.140  16.440  1.00  0.00            
ATOM     44  O11 BCD     1      20.230  25.900  17.090  1.00  0.00            
ATOM     45  C14 BCD     1      18.530  27.390  16.260  1.00  0.00            
ATOM     46  O12 BCD     1      17.960  27.430  17.570  1.00  0.00            
ATOM     47  C15 BCD     1      18.080  26.220  15.330  1.00  0.00            
ATOM     48  O13 BCD     1      16.650  26.150  15.210  1.00  0.00            
ATOM     49  C16 BCD     1      18.770  26.310  14.000  1.00  0.00            
ATOM     50  C17 BCD     1      20.310  26.260  14.180  1.00  0.00            
ATOM     51  O14 BCD     1      20.690  27.260  15.160  1.00  0.00            
ATOM     52  C18 BCD     1      21.130  26.350  12.930  1.00  0.00            
ATOM     53  O15 BCD     1      20.540  27.090  11.810  1.00  0.00            
ATOM     54  H21 BCD     1      20.450  27.910  17.070  1.00  0.00            
ATOM     55  H22 BCD     1      18.370  28.340  15.730  1.00  0.00            
ATOM     56  H23 BCD     1      17.170  27.950  17.450  1.00  0.00            
ATOM     57  H24 BCD     1      18.410  25.300  15.830  1.00  0.00            
ATOM     58  H25 BCD     1      16.530  26.090  14.250  1.00  0.00            
ATOM     59  H26 BCD     1      18.550  27.220  13.420  1.00  0.00            
ATOM     60  H27 BCD     1      20.650  25.310  14.610  1.00  0.00            
ATOM     61  H28 BCD     1      22.030  26.930  13.170  1.00  0.00            
ATOM     62  H29 BCD     1      21.460  25.350  12.640  1.00  0.00            
ATOM     63  H30 BCD     1      21.300  27.090  11.210  1.00  0.00            
ATOM     64  C19 BCD     1      21.880  24.080  20.450  1.00  0.00            
ATOM     65  O16 BCD     1      20.980  23.060  20.290  1.00  0.00            
ATOM     66  C20 BCD     1      21.050  25.360  20.700  1.00  0.00            
ATOM     67  O17 BCD     1      20.440  25.240  21.980  1.00  0.00            
ATOM     68  C21 BCD     1      20.250  25.830  19.470  1.00  0.00            
ATOM     69  O18 BCD     1      19.650  27.090  19.660  1.00  0.00            
ATOM     70  C22 BCD     1      21.150  25.870  18.200  1.00  0.00            
ATOM     71  C23 BCD     1      21.910  24.620  18.000  1.00  0.00            
ATOM     72  O19 BCD     1      22.550  24.270  19.220  1.00  0.00            
ATOM     73  C24 BCD     1      22.850  24.780  16.870  1.00  0.00            
ATOM     74  O20 BCD     1      23.400  23.500  16.550  1.00  0.00            
ATOM     75  H31 BCD     1      22.600  23.990  21.270  1.00  0.00            
ATOM     76  H32 BCD     1      21.860  26.090  20.750  1.00  0.00            
ATOM     77  H33 BCD     1      19.790  24.540  21.880  1.00  0.00            
ATOM     78  H34 BCD     1      19.470  25.060  19.420  1.00  0.00            
ATOM     79  H35 BCD     1      19.030  27.120  18.920  1.00  0.00            
ATOM     80  H36 BCD     1      21.850  26.700  18.130  1.00  0.00            
ATOM     81  H37 BCD     1      21.140  23.900  17.700  1.00  0.00            
ATOM     82  H38 BCD     1      22.310  25.140  15.990  1.00  0.00            
ATOM     83  H39 BCD     1      23.650  25.500  17.090  1.00  0.00            
ATOM     84  H40 BCD     1      23.310  22.940  17.330  1.00  0.00            
ATOM     85  C25 BCD     1      20.000  19.400  22.100  1.00  0.00            
ATOM     86  O21 BCD     1      19.200  19.060  20.960  1.00  0.00            
ATOM     87  C26 BCD     1      19.380  20.690  22.620  1.00  0.00            
ATOM     88  O22 BCD     1      17.990  20.450  22.880  1.00  0.00            
ATOM     89  C27 BCD     1      19.530  21.830  21.660  1.00  0.00            
ATOM     90  O23 BCD     1      18.910  22.980  22.330  1.00  0.00            
ATOM     91  C28 BCD     1      20.990  22.030  21.340  1.00  0.00            
ATOM     92  C29 BCD     1      21.530  20.780  20.720  1.00  0.00            
ATOM     93  O24 BCD     1      21.390  19.680  21.720  1.00  0.00            
ATOM     94  C30 BCD     1      22.970  20.910  20.220  1.00  0.00            
ATOM     95  O25 BCD     1      23.400  19.660  19.700  1.00  0.00            
ATOM     96  H41 BCD     1      19.910  18.630  22.870  1.00  0.00            
ATOM     97  H42 BCD     1      19.970  20.870  23.530  1.00  0.00            
ATOM     98  H43 BCD     1      17.760  21.210  23.420  1.00  0.00            
ATOM     99  H44 BCD     1      18.950  21.480  20.800  1.00  0.00            
ATOM    100  H45 BCD     1      17.960  22.920  22.500  1.00  0.00            
ATOM    101  H46 BCD     1      21.510  22.350  22.250  1.00  0.00            
ATOM    102  H47 BCD     1      20.910  20.430  19.890  1.00  0.00            
ATOM    103  H48 BCD     1      23.120  21.830  19.630  1.00  0.00            
ATOM    104  H49 BCD     1      23.540  21.220  21.110  1.00  0.00            
ATOM    105  H50 BCD     1      23.430  19.050  20.440  1.00  0.00            
ATOM    106  C31 BCD     1      17.410  15.720  19.210  1.00  0.00            
ATOM    107  O26 BCD     1      17.220  16.430  18.020  1.00  0.00            
ATOM    108  C32 BCD     1      16.710  16.350  20.420  1.00  0.00            
ATOM    109  O27 BCD     1      15.270  16.430  20.110  1.00  0.00            
ATOM    110  C33 BCD     1      17.290  17.740  20.780  1.00  0.00            
ATOM    111  C34 BCD     1      18.800  17.700  20.910  1.00  0.00            
ATOM    112  C35 BCD     1      19.360  16.970  19.720  1.00  0.00            
ATOM    113  O28 BCD     1      18.750  15.700  19.530  1.00  0.00            
ATOM    114  C36 BCD     1      20.870  16.760  19.810  1.00  0.00            
ATOM    115  O29 BCD     1      21.220  15.670  20.670  1.00  0.00            
ATOM    116  O30 BCD     1      16.580  18.220  21.890  1.00  0.00            
ATOM    117  H51 BCD     1      17.000  14.720  19.030  1.00  0.00            
ATOM    118  H52 BCD     1      16.860  15.670  21.270  1.00  0.00            
ATOM    119  H53 BCD     1      15.050  17.340  19.910  1.00  0.00            
ATOM    120  H54 BCD     1      17.140  18.420  19.930  1.00  0.00            
ATOM    121  H55 BCD     1      17.030  18.990  22.240  1.00  0.00            
ATOM    122  H56 BCD     1      19.150  17.160  21.800  1.00  0.00            
ATOM    123  H57 BCD     1      19.280  17.600  18.820  1.00  0.00            
ATOM    124  H58 BCD     1      21.170  16.610  18.770  1.00  0.00            
ATOM    125  H59 BCD     1      21.350  17.670  20.200  1.00  0.00            
ATOM    126  H60 BCD     1      21.980  15.250  20.250  1.00  0.00            
ATOM    127  C37 BCD     1      15.850  16.210  14.220  1.00  0.00            
ATOM    128  O31 BCD     1      15.870  17.620  14.230  1.00  0.00            
ATOM    129  C38 BCD     1      14.770  15.820  15.220  1.00  0.00            
ATOM    130  O32 BCD     1      13.500  16.380  14.920  1.00  0.00            
ATOM    131  C39 BCD     1      15.270  16.240  16.640  1.00  0.00            
ATOM    132  O33 BCD     1      14.340  15.610  17.530  1.00  0.00            
ATOM    133  C40 BCD     1      16.730  15.760  16.900  1.00  0.00            
ATOM    134  C41 BCD     1      17.660  16.170  15.750  1.00  0.00            
ATOM    135  O34 BCD     1      17.140  15.680  14.530  1.00  0.00            
ATOM    136  C42 BCD     1      19.090  15.630  15.870  1.00  0.00            
ATOM    137  O35 BCD     1      19.040  14.240  16.300  1.00  0.00            
ATOM    138  H61 BCD     1      15.620  15.900  13.200  1.00  0.00            
ATOM    139  H62 BCD     1      14.650  14.730  15.290  1.00  0.00            
ATOM    140  H63 BCD     1      13.120  16.270  15.800  1.00  0.00            
ATOM    141  H64 BCD     1      15.100  17.320  16.670  1.00  0.00            
ATOM    142  H65 BCD     1      14.570  15.920  18.410  1.00  0.00            
ATOM    143  H66 BCD     1      16.640  14.660  16.980  1.00  0.00            
ATOM    144  H67 BCD     1      17.850  17.260  15.700  1.00  0.00            
ATOM    145  H68 BCD     1      19.560  15.630  14.880  1.00  0.00            
ATOM    146  H69 BCD     1      19.650  16.280  16.550  1.00  0.00            
ATOM    147  H70 BCD     1      19.130  14.210  17.260  1.00  0.00            
ATOM    148  O1  GT5     2      13.870  21.800  15.160  1.00  0.00            
ATOM    149  C1  GT5     2      14.480  22.850  15.360  1.00  0.00            
ATOM    150  O2  GT5     2      14.040  23.920  14.750  1.00  0.00            
ATOM    151  C2  GT5     2      15.380  23.200  16.480  1.00  0.00            
ATOM    152  C3  GT5     2      16.520  22.220  16.630  1.00  0.00            
ATOM    153  C4  GT5     2      17.500  22.830  17.670  1.00  0.00            
ATOM    154  C5  GT5     2      18.660  21.890  17.900  1.00  0.00            
ATOM    155  C6  GT5     2      19.430  21.840  16.580  1.00  0.00            
ATOM    156  C7  GT5     2      18.560  21.200  15.470  1.00  0.00            
ATOM    157  C8  GT5     2      18.170  19.810  15.960  1.00  0.00            
ATOM    158  C9  GT5     2      17.330  19.900  17.280  1.00  0.00            
ATOM    159  C10 GT5     2      18.160  20.560  18.370  1.00  0.00            
ATOM    160  C11 GT5     2      16.120  20.770  17.030  1.00  0.00            
ATOM    161  C12 GT5     2      17.260  22.100  15.310  1.00  0.00            
ATOM    162  H1  GT5     2      14.510  24.700  15.080  1.00  0.00            
ATOM    163  H2  GT5     2      14.800  23.230  17.410  1.00  0.00            
ATOM    164  H3  GT5     2      15.710  24.240  16.350  1.00  0.00            
ATOM    165  H4  GT5     2      16.930  22.960  18.600  1.00  0.00            
ATOM    166  H5  GT5     2      17.720  23.890  17.480  1.00  0.00            
ATOM    167  H6  GT5     2      19.320  22.250  18.700  1.00  0.00            
ATOM    168  H7  GT5     2      20.260  21.150  16.770  1.00  0.00            
ATOM    169  H8  GT5     2      19.820  22.840  16.330  1.00  0.00            
ATOM    170  H9  GT5     2      19.180  21.220  14.560  1.00  0.00            
ATOM    171  H10 GT5     2      19.060  19.180  16.140  1.00  0.00            
ATOM    172  H11 GT5     2      17.540  19.370  15.180  1.00  0.00            
ATOM    173  H12 GT5     2      17.130  18.860  17.550  1.00  0.00            
ATOM    174  H13 GT5     2      17.640  20.620  19.340  1.00  0.00            
ATOM    175  H14 GT5     2      18.960  19.850  18.590  1.00  0.00            
ATOM    176  H15 GT5     2      15.460  20.290  16.300  1.00  0.00            
ATOM    177  H16 GT5     2      15.580  20.890  17.970  1.00  0.00            
ATOM    178  H17 GT5     2      17.570  23.110  15.020  1.00  0.00            
ATOM    179  H18 GT5     2      16.610  21.700  14.520  1.00  0.00            
TER
ENDMDL
MODEL        1
ATOM      1  C1  BCD     1      30.300  24.890  -2.020  1.00  0.00            
ATOM      2  O1  BCD     1      29.510  25.570  -1.130  1.00  0.00            
ATOM      3  C2  BCD     1      30.130  23.370  -1.600  1.00  0.00            
ATOM      4  O2  BCD     1      28.710  23.040  -1.700  1.00  0.00            
ATOM      5  C3  BCD     1      30.800  23.090  -0.220  1.00  0.00            
ATOM      6  O3  BCD     1      30.760  21.680   0.090  1.00  0.00            
ATOM      7  C4  BCD     1      32.170  23.620  -0.210  1.00  0.00            
ATOM      8  C5  BCD     1      32.270  25.050  -0.690  1.00  0.00            
ATOM      9  O4  BCD     1      31.660  25.310  -1.920  1.00  0.00            
ATOM     10  C6  BCD     1      33.720  25.490  -0.730  1.00  0.00            
ATOM     11  O5  BCD     1      33.980  26.760  -1.380  1.00  0.00            
ATOM     12  H1  BCD     1      29.900  24.930  -3.040  1.00  0.00            
ATOM     13  H2  BCD     1      30.630  22.710  -2.310  1.00  0.00            
ATOM     14  H3  BCD     1      28.450  22.300  -1.140  1.00  0.00            
ATOM     15  H4  BCD     1      30.260  23.620   0.570  1.00  0.00            
ATOM     16  H5  BCD     1      31.290  21.610   0.890  1.00  0.00            
ATOM     17  H6  BCD     1      32.790  23.020  -0.890  1.00  0.00            
ATOM     18  H7  BCD     1      31.770  25.720   0.020  1.00  0.00            
ATOM     19  H8  BCD     1      34.000  25.530   0.320  1.00  0.00            
ATOM     20  H9  BCD     1      34.280  24.630  -1.110  1.00  0.00            
ATOM     21  H10 BCD     1      34.670  27.190  -0.870  1.00  0.00            
ATOM     22  C7  BCD     1      26.790  28.570  -0.960  1.00  0.00            
ATOM     23  O6  BCD     1      26.410  28.080   0.290  1.00  0.00            
ATOM     24  C8  BCD     1      26.600  27.470  -2.100  1.00  0.00            
ATOM     25  O7  BCD     1      25.200  27.240  -2.190  1.00  0.00            
ATOM     26  C9  BCD     1      27.380  26.260  -1.770  1.00  0.00            
ATOM     27  O8  BCD     1      27.240  25.230  -2.800  1.00  0.00            
ATOM     28  C10 BCD     1      28.830  26.720  -1.620  1.00  0.00            
ATOM     29  C11 BCD     1      29.050  27.850  -0.700  1.00  0.00            
ATOM     30  O9  BCD     1      28.130  28.950  -0.970  1.00  0.00            
ATOM     31  C12 BCD     1      30.430  28.480  -0.700  1.00  0.00            
ATOM     32  O10 BCD     1      30.420  29.570   0.250  1.00  0.00            
ATOM     33  H11 BCD     1      26.180  29.450  -1.200  1.00  0.00            
ATOM     34  H12 BCD     1      26.960  27.800  -3.090  1.00  0.00            
ATOM     35  H13 BCD     1      24.830  26.980  -1.340  1.00  0.00            
ATOM     36  H14 BCD     1      27.030  25.860  -0.810  1.00  0.00            
ATOM     37  H15 BCD     1      27.700  24.470  -2.460  1.00  0.00            
ATOM     38  H16 BCD     1      29.240  26.920  -2.620  1.00  0.00            
ATOM     39  H17 BCD     1      28.910  27.420   0.290  1.00  0.00            
ATOM     40  H18 BCD     1      31.090  27.700  -0.290  1.00  0.00            
ATOM     41  H19 BCD     1      30.690  28.760  -1.730  1.00  0.00            
ATOM     42  H20 BCD     1      29.650  30.080   0.010  1.00  0.00            
ATOM     43  C13 BCD     1      23.510  28.200   3.080  1.00  0.00            
ATOM     44  O11 BCD     1      24.500  27.740   4.010  1.00  0.00            
ATOM     45  C14 BCD     1      23.250  27.180   1.930  1.00  0.00            
ATOM     46  O12 BCD     1      22.760  25.920   2.480  1.00  0.00            
ATOM     47  C15 BCD     1      24.560  27.000   1.180  1.00  0.00            
ATOM     48  O13 BCD     1      24.350  26.160   0.070  1.00  0.00            
ATOM     49  C16 BCD     1      25.150  28.380   0.780  1.00  0.00            
ATOM     50  C17 BCD     1      25.260  29.330   1.890  1.00  0.00            
ATOM     51  O14 BCD     1      23.910  29.390   2.480  1.00  0.00            
ATOM     52  C18 BCD     1      25.620  30.710   1.420  1.00  0.00            
ATOM     53  O15 BCD     1      24.850  31.220   0.360  1.00  0.00            
ATOM     54  H21 BCD     1      22.620  28.490   3.660  1.00  0.00            
ATOM     55  H22 BCD     1      22.580  27.740   1.260  1.00  0.00            
ATOM     56  H23 BCD     1      21.870  26.080   2.800  1.00  0.00            
ATOM     57  H24 BCD     1      25.310  26.540   1.830  1.00  0.00            
ATOM     58  H25 BCD     1      23.920  25.350   0.340  1.00  0.00            
ATOM     59  H26 BCD     1      24.470  28.860   0.070  1.00  0.00            
ATOM     60  H27 BCD     1      25.930  28.850   2.610  1.00  0.00            
ATOM     61  H28 BCD     1      25.500  31.420   2.250  1.00  0.00            
ATOM     62  H29 BCD     1      26.670  30.740   1.100  1.00  0.00            
ATOM     63  H30 BCD     1      25.140  32.100   0.120  1.00  0.00            
ATOM     64  C19 BCD     1      25.460  27.920   7.900  1.00  0.00            
ATOM     65  O16 BCD     1      26.760  27.450   7.590  1.00  0.00            
ATOM     66  C20 BCD     1      24.440  26.880   7.610  1.00  0.00            
ATOM     67  O17 BCD     1      24.590  25.640   8.350  1.00  0.00            
ATOM     68  C21 BCD     1      24.480  26.580   6.110  1.00  0.00            
ATOM     69  O18 BCD     1      23.590  25.610   5.580  1.00  0.00            
ATOM     70  C22 BCD     1      24.220  27.940   5.360  1.00  0.00            
ATOM     71  C23 BCD     1      25.180  29.070   5.830  1.00  0.00            
ATOM     72  O19 BCD     1      25.110  29.080   7.220  1.00  0.00            
ATOM     73  C24 BCD     1      24.840  30.530   5.430  1.00  0.00            
ATOM     74  O20 BCD     1      23.510  30.850   5.790  1.00  0.00            
ATOM     75  H31 BCD     1      25.460  28.290   8.930  1.00  0.00            
ATOM     76  H32 BCD     1      23.440  27.250   7.880  1.00  0.00            
ATOM     77  H33 BCD     1      24.130  24.980   7.820  1.00  0.00            
ATOM     78  H34 BCD     1      25.520  26.290   5.950  1.00  0.00            
ATOM     79  H35 BCD     1      23.970  25.370   4.730  1.00  0.00            
ATOM     80  H36 BCD     1      23.150  28.170   5.530  1.00  0.00            
ATOM     81  H37 BCD     1      26.180  28.820   5.460  1.00  0.00            
ATOM     82  H38 BCD     1      25.440  31.270   5.960  1.00  0.00            
ATOM     83  H39 BCD     1      25.020  30.700   4.360  1.00  0.00            
ATOM     84  H40 BCD     1      23.320  31.770   5.610  1.00  0.00            
ATOM     85  C25 BCD     1      30.500  27.030   9.180  1.00  0.00            
ATOM     86  O21 BCD     1      30.920  26.330   8.000  1.00  0.00            
ATOM     87  C26 BCD     1      29.430  26.220   9.880  1.00  0.00            
ATOM     88  O22 BCD     1      30.020  25.000  10.280  1.00  0.00            
ATOM     89  C27 BCD     1      28.200  26.090   8.950  1.00  0.00            
ATOM     90  O23 BCD     1      27.160  25.380   9.670  1.00  0.00            
ATOM     91  C28 BCD     1      27.730  27.520   8.580  1.00  0.00            
ATOM     92  C29 BCD     1      28.870  28.420   7.990  1.00  0.00            
ATOM     93  O24 BCD     1      30.090  28.380   8.890  1.00  0.00            
ATOM     94  C30 BCD     1      28.410  29.870   7.980  1.00  0.00            
ATOM     95  O25 BCD     1      29.290  30.760   7.310  1.00  0.00            
ATOM     96  H41 BCD     1      31.320  27.040   9.910  1.00  0.00            
ATOM     97  H42 BCD     1      29.190  26.830  10.760  1.00  0.00            
ATOM     98  H43 BCD     1      29.410  24.290  10.520  1.00  0.00            
ATOM     99  H44 BCD     1      28.450  25.550   8.030  1.00  0.00            
ATOM    100  H45 BCD     1      26.350  25.350   9.160  1.00  0.00            
ATOM    101  H46 BCD     1      27.380  28.010   9.500  1.00  0.00            
ATOM    102  H47 BCD     1      29.150  28.170   6.960  1.00  0.00            
ATOM    103  H48 BCD     1      27.410  30.000   7.550  1.00  0.00            
ATOM    104  H49 BCD     1      28.380  30.060   9.060  1.00  0.00            
ATOM    105  H50 BCD     1      30.180  30.680   7.680  1.00  0.00            
ATOM    106  C31 BCD     1      34.380  24.780   6.330  1.00  0.00            
ATOM    107  O26 BCD     1      33.490  24.250   5.240  1.00  0.00            
ATOM    108  C32 BCD     1      33.940  24.110   7.590  1.00  0.00            
ATOM    109  O27 BCD     1      34.070  22.730   7.560  1.00  0.00            
ATOM    110  C33 BCD     1      32.410  24.440   7.910  1.00  0.00            
ATOM    111  C34 BCD     1      32.290  25.940   7.980  1.00  0.00            
ATOM    112  C35 BCD     1      32.900  26.710   6.750  1.00  0.00            
ATOM    113  O28 BCD     1      34.260  26.220   6.500  1.00  0.00            
ATOM    114  C36 BCD     1      32.840  28.230   6.980  1.00  0.00            
ATOM    115  O29 BCD     1      33.660  28.500   8.140  1.00  0.00            
ATOM    116  O30 BCD     1      32.060  23.690   9.110  1.00  0.00            
ATOM    117  H51 BCD     1      35.430  24.550   6.120  1.00  0.00            
ATOM    118  H52 BCD     1      34.560  24.460   8.430  1.00  0.00            
ATOM    119  H53 BCD     1      33.950  22.430   8.470  1.00  0.00            
ATOM    120  H54 BCD     1      31.840  24.110   7.030  1.00  0.00            
ATOM    121  H55 BCD     1      31.320  24.130   9.530  1.00  0.00            
ATOM    122  H56 BCD     1      32.820  26.220   8.900  1.00  0.00            
ATOM    123  H57 BCD     1      32.320  26.660   5.820  1.00  0.00            
ATOM    124  H58 BCD     1      33.270  28.720   6.090  1.00  0.00            
ATOM    125  H59 BCD     1      31.780  28.390   7.190  1.00  0.00            
ATOM    126  H60 BCD     1      34.550  28.270   7.870  1.00  0.00            
ATOM    127  C37 BCD     1      34.090  23.050   1.420  1.00  0.00            
ATOM    128  O31 BCD     1      32.750  23.560   1.130  1.00  0.00            
ATOM    129  C38 BCD     1      34.090  21.960   2.440  1.00  0.00            
ATOM    130  O32 BCD     1      33.390  20.750   1.980  1.00  0.00            
ATOM    131  C39 BCD     1      33.450  22.400   3.820  1.00  0.00            
ATOM    132  O33 BCD     1      33.380  21.390   4.840  1.00  0.00            
ATOM    133  C40 BCD     1      34.290  23.660   4.250  1.00  0.00            
ATOM    134  C41 BCD     1      34.500  24.640   3.100  1.00  0.00            
ATOM    135  O34 BCD     1      34.980  24.080   1.930  1.00  0.00            
ATOM    136  C42 BCD     1      35.510  25.650   3.350  1.00  0.00            
ATOM    137  O35 BCD     1      36.690  25.000   3.810  1.00  0.00            
ATOM    138  H61 BCD     1      34.470  22.770   0.440  1.00  0.00            
ATOM    139  H62 BCD     1      35.140  21.730   2.650  1.00  0.00            
ATOM    140  H63 BCD     1      33.490  20.100   2.690  1.00  0.00            
ATOM    141  H64 BCD     1      32.440  22.730   3.530  1.00  0.00            
ATOM    142  H65 BCD     1      33.560  21.850   5.670  1.00  0.00            
ATOM    143  H66 BCD     1      35.230  23.280   4.680  1.00  0.00            
ATOM    144  H67 BCD     1      33.620  25.240   2.840  1.00  0.00            
ATOM    145  H68 BCD     1      35.750  26.130   2.390  1.00  0.00            
ATOM    146  H69 BCD     1      35.140  26.360   4.110  1.00  0.00            
ATOM    147  H70 BCD     1      36.760  24.240   3.230  1.00  0.00            
ATOM    148  O1  GT5     2      32.510  27.290   3.200  1.00  0.00            
ATOM    149  C1  GT5     2      31.350  27.500   3.360  1.00  0.00            
ATOM    150  O2  GT5     2      31.020  28.560   4.120  1.00  0.00            
ATOM    151  C2  GT5     2      30.180  26.920   2.560  1.00  0.00            
ATOM    152  C3  GT5     2      29.530  25.780   3.290  1.00  0.00            
ATOM    153  C4  GT5     2      28.900  26.110   4.630  1.00  0.00            
ATOM    154  C5  GT5     2      28.160  24.910   5.170  1.00  0.00            
ATOM    155  C6  GT5     2      29.150  23.760   5.450  1.00  0.00            
ATOM    156  C7  GT5     2      29.810  23.380   4.120  1.00  0.00            
ATOM    157  C8  GT5     2      28.740  22.920   3.190  1.00  0.00            
ATOM    158  C9  GT5     2      27.740  24.070   2.890  1.00  0.00            
ATOM    159  C10 GT5     2      27.070  24.490   4.130  1.00  0.00            
ATOM    160  C11 GT5     2      28.460  25.270   2.350  1.00  0.00            
ATOM    161  C12 GT5     2      30.530  24.650   3.530  1.00  0.00            
ATOM    162  H1  GT5     2      30.090  28.760   3.900  1.00  0.00            
ATOM    163  H2  GT5     2      30.580  26.650   1.570  1.00  0.00            
ATOM    164  H3  GT5     2      29.500  27.780   2.480  1.00  0.00            
ATOM    165  H4  GT5     2      28.140  26.890   4.480  1.00  0.00            
ATOM    166  H5  GT5     2      29.590  26.330   5.460  1.00  0.00            
ATOM    167  H6  GT5     2      27.730  25.170   6.150  1.00  0.00            
ATOM    168  H7  GT5     2      28.650  22.840   5.760  1.00  0.00            
ATOM    169  H8  GT5     2      29.980  24.010   6.120  1.00  0.00            
ATOM    170  H9  GT5     2      30.560  22.610   4.340  1.00  0.00            
ATOM    171  H10 GT5     2      28.210  22.090   3.670  1.00  0.00            
ATOM    172  H11 GT5     2      29.160  22.740   2.190  1.00  0.00            
ATOM    173  H12 GT5     2      26.960  23.670   2.240  1.00  0.00            
ATOM    174  H13 GT5     2      26.280  25.230   3.920  1.00  0.00            
ATOM    175  H14 GT5     2      26.520  23.680   4.620  1.00  0.00            
ATOM    176  H15 GT5     2      28.940  24.870   1.450  1.00  0.00            
ATOM    177  H16 GT5     2      27.710  26.040   2.130  1.00  0.00            
ATOM    178  H17 GT5     2      31.270  24.910   4.300  1.00  0.00            
ATOM    179  H18 GT5     2      31.180  24.440   2.670  1.00  0.00            
TER
ENDMDL
MODEL        1
ATOM      1  C1  BCD     1      28.720  25.310  -0.630  1.00  0.00            
ATOM      2  O1  BCD     1      28.210  26.200   0.230  1.00  0.00            
ATOM      3  C2  BCD     1      28.760  23.820  -0.170  1.00  0.00            
ATOM      4  O2  BCD     1      27.430  23.410   0.150  1.00  0.00            
ATOM      5  C3  BCD     1      29.760  23.680   0.970  1.00  0.00            
ATOM      6  O3  BCD     1      29.920  22.270   1.330  1.00  0.00            
ATOM      7  C4  BCD     1      31.080  24.310   0.570  1.00  0.00            
ATOM      8  C5  BCD     1      30.890  25.770   0.120  1.00  0.00            
ATOM      9  O4  BCD     1      30.030  25.850  -0.920  1.00  0.00            
ATOM     10  C6  BCD     1      32.230  26.360  -0.360  1.00  0.00            
ATOM     11  O5  BCD     1      32.120  27.670  -0.920  1.00  0.00            
ATOM     12  H1  BCD     1      28.140  25.420  -1.550  1.00  0.00            
ATOM     13  H2  BCD     1      29.220  23.200  -0.950  1.00  0.00            
ATOM     14  H3  BCD     1      27.480  22.580   0.640  1.00  0.00            
ATOM     15  H4  BCD     1      29.360  24.440   1.640  1.00  0.00            
ATOM     16  H5  BCD     1      30.350  22.350   2.190  1.00  0.00            
ATOM     17  H6  BCD     1      31.730  23.700  -0.060  1.00  0.00            
ATOM     18  H7  BCD     1      30.480  26.400   0.920  1.00  0.00            
ATOM     19  H8  BCD     1      33.000  26.420   0.410  1.00  0.00            
ATOM     20  H9  BCD     1      32.650  25.720  -1.150  1.00  0.00            
ATOM     21  H10 BCD     1      31.520  27.730  -1.680  1.00  0.00            
ATOM     22  C7  BCD     1      25.240  28.990   0.590  1.00  0.00            
ATOM     23  O6  BCD     1      25.270  28.740   1.980  1.00  0.00            
ATOM     24  C8  BCD     1      24.910  27.730  -0.100  1.00  0.00            
ATOM     25  O7  BCD     1      23.670  27.300   0.400  1.00  0.00            
ATOM     26  C9  BCD     1      25.930  26.670   0.200  1.00  0.00            
ATOM     27  O8  BCD     1      25.700  25.410  -0.560  1.00  0.00            
ATOM     28  C10 BCD     1      27.320  27.130  -0.250  1.00  0.00            
ATOM     29  C11 BCD     1      27.610  28.460   0.420  1.00  0.00            
ATOM     30  O9  BCD     1      26.550  29.380   0.180  1.00  0.00            
ATOM     31  C12 BCD     1      28.870  29.080  -0.150  1.00  0.00            
ATOM     32  O10 BCD     1      29.090  30.370   0.440  1.00  0.00            
ATOM     33  H11 BCD     1      24.560  29.810   0.360  1.00  0.00            
ATOM     34  H12 BCD     1      24.770  27.860  -1.180  1.00  0.00            
ATOM     35  H13 BCD     1      23.490  27.690   1.260  1.00  0.00            
ATOM     36  H14 BCD     1      25.920  26.380   1.260  1.00  0.00            
ATOM     37  H15 BCD     1      26.400  24.780  -0.330  1.00  0.00            
ATOM     38  H16 BCD     1      27.340  27.200  -1.340  1.00  0.00            
ATOM     39  H17 BCD     1      27.700  28.280   1.500  1.00  0.00            
ATOM     40  H18 BCD     1      29.680  28.380   0.120  1.00  0.00            
ATOM     41  H19 BCD     1      28.990  29.190  -1.230  1.00  0.00            
ATOM     42  H20 BCD     1      28.310  30.920   0.310  1.00  0.00            
ATOM     43  C13 BCD     1      23.480  30.330   5.340  1.00  0.00            
ATOM     44  O11 BCD     1      24.310  29.580   6.160  1.00  0.00            
ATOM     45  C14 BCD     1      22.660  29.360   4.490  1.00  0.00            
ATOM     46  O12 BCD     1      21.850  28.480   5.320  1.00  0.00            
ATOM     47  C15 BCD     1      23.550  28.540   3.580  1.00  0.00            
ATOM     48  O13 BCD     1      22.770  27.730   2.790  1.00  0.00            
ATOM     49  C16 BCD     1      24.370  29.570   2.760  1.00  0.00            
ATOM     50  C17 BCD     1      25.120  30.550   3.640  1.00  0.00            
ATOM     51  O14 BCD     1      24.170  31.210   4.460  1.00  0.00            
ATOM     52  C18 BCD     1      25.870  31.540   2.900  1.00  0.00            
ATOM     53  O15 BCD     1      25.040  32.350   2.020  1.00  0.00            
ATOM     54  H21 BCD     1      22.820  30.960   5.950  1.00  0.00            
ATOM     55  H22 BCD     1      21.890  29.930   3.950  1.00  0.00            
ATOM     56  H23 BCD     1      21.440  27.800   4.780  1.00  0.00            
ATOM     57  H24 BCD     1      24.280  27.930   4.130  1.00  0.00            
ATOM     58  H25 BCD     1      22.610  26.850   3.160  1.00  0.00            
ATOM     59  H26 BCD     1      23.680  30.050   2.060  1.00  0.00            
ATOM     60  H27 BCD     1      25.860  30.050   4.290  1.00  0.00            
ATOM     61  H28 BCD     1      26.430  32.040   3.700  1.00  0.00            
ATOM     62  H29 BCD     1      26.600  30.940   2.350  1.00  0.00            
ATOM     63  H30 BCD     1      25.690  33.010   1.770  1.00  0.00            
ATOM     64  C19 BCD     1      26.120  29.390   9.860  1.00  0.00            
ATOM     65  O16 BCD     1      27.310  29.060   9.150  1.00  0.00            
ATOM     66  C20 BCD     1      24.980  28.380   9.670  1.00  0.00            
ATOM     67  O17 BCD     1      25.490  26.990   9.880  1.00  0.00            
ATOM     68  C21 BCD     1      24.390  28.500   8.170  1.00  0.00            
ATOM     69  O18 BCD     1      23.130  27.770   8.040  1.00  0.00            
ATOM     70  C22 BCD     1      24.310  29.830   7.560  1.00  0.00            
ATOM     71  C23 BCD     1      25.520  30.740   7.930  1.00  0.00            
ATOM     72  O19 BCD     1      25.720  30.690   9.380  1.00  0.00            
ATOM     73  C24 BCD     1      25.140  32.190   7.670  1.00  0.00            
ATOM     74  O20 BCD     1      24.150  32.670   8.560  1.00  0.00            
ATOM     75  H31 BCD     1      26.370  29.490  10.920  1.00  0.00            
ATOM     76  H32 BCD     1      24.210  28.580  10.430  1.00  0.00            
ATOM     77  H33 BCD     1      24.850  26.310  10.080  1.00  0.00            
ATOM     78  H34 BCD     1      25.060  28.020   7.440  1.00  0.00            
ATOM     79  H35 BCD     1      22.830  28.100   7.180  1.00  0.00            
ATOM     80  H36 BCD     1      23.380  30.220   8.000  1.00  0.00            
ATOM     81  H37 BCD     1      26.410  30.370   7.410  1.00  0.00            
ATOM     82  H38 BCD     1      26.070  32.750   7.810  1.00  0.00            
ATOM     83  H39 BCD     1      24.830  32.340   6.630  1.00  0.00            
ATOM     84  H40 BCD     1      24.400  32.410   9.450  1.00  0.00            
ATOM     85  C25 BCD     1      31.270  28.510   9.840  1.00  0.00            
ATOM     86  O21 BCD     1      31.510  28.050   8.520  1.00  0.00            
ATOM     87  C26 BCD     1      30.290  27.610  10.610  1.00  0.00            
ATOM     88  O22 BCD     1      30.800  26.290  10.710  1.00  0.00            
ATOM     89  C27 BCD     1      28.930  27.630  10.040  1.00  0.00            
ATOM     90  O23 BCD     1      28.100  26.730  10.760  1.00  0.00            
ATOM     91  C28 BCD     1      28.490  29.130   9.920  1.00  0.00            
ATOM     92  C29 BCD     1      29.460  29.970   9.090  1.00  0.00            
ATOM     93  O24 BCD     1      30.720  29.860   9.740  1.00  0.00            
ATOM     94  C30 BCD     1      28.950  31.440   9.010  1.00  0.00            
ATOM     95  O25 BCD     1      29.520  32.280   7.970  1.00  0.00            
ATOM     96  H41 BCD     1      32.290  28.530  10.250  1.00  0.00            
ATOM     97  H42 BCD     1      30.210  28.030  11.620  1.00  0.00            
ATOM     98  H43 BCD     1      30.010  25.840  11.010  1.00  0.00            
ATOM     99  H44 BCD     1      29.080  27.180   9.050  1.00  0.00            
ATOM    100  H45 BCD     1      27.230  26.730  10.350  1.00  0.00            
ATOM    101  H46 BCD     1      28.350  29.630  10.890  1.00  0.00            
ATOM    102  H47 BCD     1      29.490  29.450   8.120  1.00  0.00            
ATOM    103  H48 BCD     1      27.900  31.500   8.700  1.00  0.00            
ATOM    104  H49 BCD     1      29.040  31.950   9.970  1.00  0.00            
ATOM    105  H50 BCD     1      29.230  33.200   7.960  1.00  0.00            
ATOM    106  C31 BCD     1      34.420  26.780   5.820  1.00  0.00            
ATOM    107  O26 BCD     1      33.500  26.110   4.990  1.00  0.00            
ATOM    108  C32 BCD     1      34.510  26.210   7.240  1.00  0.00            
ATOM    109  O27 BCD     1      34.820  24.780   7.210  1.00  0.00            
ATOM    110  C33 BCD     1      33.270  26.450   8.020  1.00  0.00            
ATOM    111  C34 BCD     1      32.860  27.960   8.030  1.00  0.00            
ATOM    112  C35 BCD     1      32.830  28.450   6.590  1.00  0.00            
ATOM    113  O28 BCD     1      34.000  28.170   5.880  1.00  0.00            
ATOM    114  C36 BCD     1      32.680  29.970   6.560  1.00  0.00            
ATOM    115  O29 BCD     1      33.690  30.710   7.270  1.00  0.00            
ATOM    116  O30 BCD     1      33.320  25.800   9.370  1.00  0.00            
ATOM    117  H51 BCD     1      35.430  26.760   5.380  1.00  0.00            
ATOM    118  H52 BCD     1      35.280  26.810   7.730  1.00  0.00            
ATOM    119  H53 BCD     1      34.660  24.490   8.110  1.00  0.00            
ATOM    120  H54 BCD     1      32.490  25.910   7.460  1.00  0.00            
ATOM    121  H55 BCD     1      32.430  25.820   9.730  1.00  0.00            
ATOM    122  H56 BCD     1      33.540  28.590   8.620  1.00  0.00            
ATOM    123  H57 BCD     1      32.040  27.910   6.070  1.00  0.00            
ATOM    124  H58 BCD     1      32.570  30.290   5.520  1.00  0.00            
ATOM    125  H59 BCD     1      31.730  30.260   7.040  1.00  0.00            
ATOM    126  H60 BCD     1      33.980  31.410   6.680  1.00  0.00            
ATOM    127  C37 BCD     1      32.680  23.420   2.240  1.00  0.00            
ATOM    128  O31 BCD     1      31.750  24.440   1.830  1.00  0.00            
ATOM    129  C38 BCD     1      32.390  22.970   3.650  1.00  0.00            
ATOM    130  O32 BCD     1      31.130  22.260   3.760  1.00  0.00            
ATOM    131  C39 BCD     1      32.480  24.130   4.590  1.00  0.00            
ATOM    132  O33 BCD     1      32.340  23.920   6.000  1.00  0.00            
ATOM    133  C40 BCD     1      33.830  24.850   4.410  1.00  0.00            
ATOM    134  C41 BCD     1      34.220  25.020   3.000  1.00  0.00            
ATOM    135  O34 BCD     1      34.020  23.890   2.260  1.00  0.00            
ATOM    136  C42 BCD     1      35.540  25.620   2.760  1.00  0.00            
ATOM    137  O35 BCD     1      36.480  24.680   3.140  1.00  0.00            
ATOM    138  H61 BCD     1      32.580  22.570   1.550  1.00  0.00            
ATOM    139  H62 BCD     1      33.240  22.300   3.850  1.00  0.00            
ATOM    140  H63 BCD     1      30.930  22.330   4.690  1.00  0.00            
ATOM    141  H64 BCD     1      31.760  24.890   4.260  1.00  0.00            
ATOM    142  H65 BCD     1      33.080  24.320   6.460  1.00  0.00            
ATOM    143  H66 BCD     1      34.540  24.300   5.030  1.00  0.00            
ATOM    144  H67 BCD     1      33.460  25.760   2.710  1.00  0.00            
ATOM    145  H68 BCD     1      35.490  25.710   1.660  1.00  0.00            
ATOM    146  H69 BCD     1      35.620  26.620   3.210  1.00  0.00            
ATOM    147  H70 BCD     1      37.140  25.010   3.760  1.00  0.00            
ATOM    148  O1  GT5     2      31.160  27.850   3.670  1.00  0.00            
ATOM    149  C1  GT5     2      30.260  28.650   3.690  1.00  0.00            
ATOM    150  O2  GT5     2      30.370  29.780   3.020  1.00  0.00            
ATOM    151  C2  GT5     2      28.870  28.620   4.330  1.00  0.00            
ATOM    152  C3  GT5     2      28.410  27.250   4.810  1.00  0.00            
ATOM    153  C4  GT5     2      29.290  26.680   5.930  1.00  0.00            
ATOM    154  C5  GT5     2      28.690  25.380   6.420  1.00  0.00            
ATOM    155  C6  GT5     2      28.630  24.360   5.270  1.00  0.00            
ATOM    156  C7  GT5     2      27.710  24.960   4.170  1.00  0.00            
ATOM    157  C8  GT5     2      26.320  25.050   4.650  1.00  0.00            
ATOM    158  C9  GT5     2      26.390  26.040   5.820  1.00  0.00            
ATOM    159  C10 GT5     2      27.280  25.570   6.960  1.00  0.00            
ATOM    160  C11 GT5     2      26.930  27.410   5.330  1.00  0.00            
ATOM    161  C12 GT5     2      28.280  26.290   3.680  1.00  0.00            
ATOM    162  H1  GT5     2      29.500  30.170   3.230  1.00  0.00            
ATOM    163  H2  GT5     2      28.080  28.950   3.650  1.00  0.00            
ATOM    164  H3  GT5     2      28.810  29.380   5.120  1.00  0.00            
ATOM    165  H4  GT5     2      29.340  27.490   6.660  1.00  0.00            
ATOM    166  H5  GT5     2      30.280  26.540   5.480  1.00  0.00            
ATOM    167  H6  GT5     2      29.340  25.050   7.240  1.00  0.00            
ATOM    168  H7  GT5     2      28.180  23.420   5.610  1.00  0.00            
ATOM    169  H8  GT5     2      29.630  24.210   4.830  1.00  0.00            
ATOM    170  H9  GT5     2      27.770  24.180   3.400  1.00  0.00            
ATOM    171  H10 GT5     2      25.910  24.100   5.020  1.00  0.00            
ATOM    172  H11 GT5     2      25.630  25.470   3.910  1.00  0.00            
ATOM    173  H12 GT5     2      25.390  26.140   6.260  1.00  0.00            
ATOM    174  H13 GT5     2      27.340  26.280   7.790  1.00  0.00            
ATOM    175  H14 GT5     2      26.920  24.610   7.330  1.00  0.00            
ATOM    176  H15 GT5     2      26.250  27.840   4.580  1.00  0.00            
ATOM    177  H16 GT5     2      26.920  28.170   6.120  1.00  0.00            
ATOM    178  H17 GT5     2      29.300  26.100   3.320  1.00  0.00            
ATOM    179  H18 GT5     2      27.830  26.730   2.780  1.00  0.00            
TER
ENDMDL
MODEL        1
ATOM      1  C1  BCD     1      17.960  24.560  21.740  1.00  0.00            
ATOM      2  O1  BCD     1      18.240  25.410  22.930  1.00  0.00            
ATOM      3  C2  BCD     1      18.720  23.260  21.970  1.00  0.00            
ATOM      4  O2  BCD     1      18.090  22.690  23.130  1.00  0.00            
ATOM      5  C3  BCD     1      20.260  23.410  22.090  1.00  0.00            
ATOM      6  O3  BCD     1      20.870  22.090  22.250  1.00  0.00            
ATOM      7  C4  BCD     1      20.680  24.060  20.780  1.00  0.00            
ATOM      8  C5  BCD     1      19.850  25.330  20.460  1.00  0.00            
ATOM      9  O4  BCD     1      18.440  25.180  20.560  1.00  0.00            
ATOM     10  C6  BCD     1      20.290  25.890  19.080  1.00  0.00            
ATOM     11  O5  BCD     1      20.100  24.890  18.020  1.00  0.00            
ATOM     12  H1  BCD     1      16.910  24.280  21.620  1.00  0.00            
ATOM     13  H2  BCD     1      18.480  22.680  21.070  1.00  0.00            
ATOM     14  H3  BCD     1      17.790  23.410  23.700  1.00  0.00            
ATOM     15  H4  BCD     1      20.460  24.100  22.920  1.00  0.00            
ATOM     16  H5  BCD     1      21.830  22.190  22.340  1.00  0.00            
ATOM     17  H6  BCD     1      20.580  23.410  19.910  1.00  0.00            
ATOM     18  H7  BCD     1      20.210  26.080  21.180  1.00  0.00            
ATOM     19  H8  BCD     1      19.740  26.830  18.940  1.00  0.00            
ATOM     20  H9  BCD     1      21.360  26.110  19.060  1.00  0.00            
ATOM     21  H10 BCD     1      20.820  24.770  17.390  1.00  0.00            
ATOM     22  C7  BCD     1      16.150  27.860  25.460  1.00  0.00            
ATOM     23  O6  BCD     1      17.400  28.330  25.990  1.00  0.00            
ATOM     24  C8  BCD     1      15.920  26.370  25.670  1.00  0.00            
ATOM     25  O7  BCD     1      15.870  26.140  27.040  1.00  0.00            
ATOM     26  C9  BCD     1      16.980  25.560  24.940  1.00  0.00            
ATOM     27  O8  BCD     1      16.650  24.170  24.950  1.00  0.00            
ATOM     28  C10 BCD     1      17.100  26.090  23.510  1.00  0.00            
ATOM     29  C11 BCD     1      17.300  27.570  23.360  1.00  0.00            
ATOM     30  O9  BCD     1      16.170  28.190  24.000  1.00  0.00            
ATOM     31  C12 BCD     1      17.380  27.970  21.890  1.00  0.00            
ATOM     32  O10 BCD     1      16.170  27.730  21.100  1.00  0.00            
ATOM     33  H11 BCD     1      15.360  28.420  25.970  1.00  0.00            
ATOM     34  H12 BCD     1      14.920  26.260  25.220  1.00  0.00            
ATOM     35  H13 BCD     1      15.610  25.230  27.230  1.00  0.00            
ATOM     36  H14 BCD     1      17.910  25.640  25.510  1.00  0.00            
ATOM     37  H15 BCD     1      15.780  24.120  24.540  1.00  0.00            
ATOM     38  H16 BCD     1      16.190  25.800  22.960  1.00  0.00            
ATOM     39  H17 BCD     1      18.270  27.790  23.820  1.00  0.00            
ATOM     40  H18 BCD     1      17.680  29.020  21.850  1.00  0.00            
ATOM     41  H19 BCD     1      18.220  27.460  21.400  1.00  0.00            
ATOM     42  H20 BCD     1      16.520  27.890  20.220  1.00  0.00            
ATOM     43  C13 BCD     1      19.140  31.170  28.510  1.00  0.00            
ATOM     44  O11 BCD     1      20.340  30.460  28.600  1.00  0.00            
ATOM     45  C14 BCD     1      18.030  30.330  29.040  1.00  0.00            
ATOM     46  O12 BCD     1      18.320  30.120  30.440  1.00  0.00            
ATOM     47  C15 BCD     1      17.770  29.050  28.180  1.00  0.00            
ATOM     48  O13 BCD     1      16.630  28.310  28.640  1.00  0.00            
ATOM     49  C16 BCD     1      17.550  29.500  26.810  1.00  0.00            
ATOM     50  C17 BCD     1      18.710  30.350  26.300  1.00  0.00            
ATOM     51  O14 BCD     1      18.720  31.490  27.200  1.00  0.00            
ATOM     52  C18 BCD     1      18.310  30.910  24.920  1.00  0.00            
ATOM     53  O15 BCD     1      19.340  31.690  24.360  1.00  0.00            
ATOM     54  H21 BCD     1      19.270  32.170  28.940  1.00  0.00            
ATOM     55  H22 BCD     1      17.110  30.930  29.000  1.00  0.00            
ATOM     56  H23 BCD     1      19.140  29.630  30.530  1.00  0.00            
ATOM     57  H24 BCD     1      18.600  28.340  28.210  1.00  0.00            
ATOM     58  H25 BCD     1      16.480  27.540  28.080  1.00  0.00            
ATOM     59  H26 BCD     1      16.620  30.070  26.770  1.00  0.00            
ATOM     60  H27 BCD     1      19.640  29.770  26.310  1.00  0.00            
ATOM     61  H28 BCD     1      18.060  30.100  24.220  1.00  0.00            
ATOM     62  H29 BCD     1      17.380  31.470  25.070  1.00  0.00            
ATOM     63  H30 BCD     1      18.910  32.410  23.910  1.00  0.00            
ATOM     64  C19 BCD     1      24.200  30.520  30.070  1.00  0.00            
ATOM     65  O16 BCD     1      24.620  29.810  28.890  1.00  0.00            
ATOM     66  C20 BCD     1      23.210  29.720  30.930  1.00  0.00            
ATOM     67  O17 BCD     1      23.800  28.440  31.290  1.00  0.00            
ATOM     68  C21 BCD     1      21.900  29.560  30.150  1.00  0.00            
ATOM     69  O18 BCD     1      20.910  28.780  30.890  1.00  0.00            
ATOM     70  C22 BCD     1      21.340  30.840  29.640  1.00  0.00            
ATOM     71  C23 BCD     1      22.390  31.660  28.840  1.00  0.00            
ATOM     72  O19 BCD     1      23.610  31.730  29.690  1.00  0.00            
ATOM     73  C24 BCD     1      21.910  33.010  28.420  1.00  0.00            
ATOM     74  O20 BCD     1      21.510  33.620  29.570  1.00  0.00            
ATOM     75  H31 BCD     1      25.140  30.610  30.610  1.00  0.00            
ATOM     76  H32 BCD     1      22.950  30.290  31.830  1.00  0.00            
ATOM     77  H33 BCD     1      23.960  27.860  30.540  1.00  0.00            
ATOM     78  H34 BCD     1      22.260  29.040  29.260  1.00  0.00            
ATOM     79  H35 BCD     1      21.090  28.830  31.830  1.00  0.00            
ATOM     80  H36 BCD     1      20.890  31.380  30.480  1.00  0.00            
ATOM     81  H37 BCD     1      22.590  31.120  27.900  1.00  0.00            
ATOM     82  H38 BCD     1      22.700  33.540  27.860  1.00  0.00            
ATOM     83  H39 BCD     1      21.060  32.820  27.750  1.00  0.00            
ATOM     84  H40 BCD     1      21.510  34.580  29.490  1.00  0.00            
ATOM     85  C25 BCD     1      27.830  29.390  26.240  1.00  0.00            
ATOM     86  O21 BCD     1      27.000  28.620  25.330  1.00  0.00            
ATOM     87  C26 BCD     1      27.990  28.600  27.580  1.00  0.00            
ATOM     88  O22 BCD     1      28.460  27.310  27.240  1.00  0.00            
ATOM     89  C27 BCD     1      26.550  28.580  28.270  1.00  0.00            
ATOM     90  O23 BCD     1      26.800  27.960  29.640  1.00  0.00            
ATOM     91  C28 BCD     1      25.940  29.990  28.370  1.00  0.00            
ATOM     92  C29 BCD     1      25.930  30.590  26.980  1.00  0.00            
ATOM     93  O24 BCD     1      27.240  30.660  26.440  1.00  0.00            
ATOM     94  C30 BCD     1      25.370  31.990  27.030  1.00  0.00            
ATOM     95  O25 BCD     1      25.880  32.850  28.070  1.00  0.00            
ATOM     96  H41 BCD     1      28.810  29.620  25.820  1.00  0.00            
ATOM     97  H42 BCD     1      28.730  29.070  28.240  1.00  0.00            
ATOM     98  H43 BCD     1      28.420  26.780  28.040  1.00  0.00            
ATOM     99  H44 BCD     1      25.810  28.030  27.670  1.00  0.00            
ATOM    100  H45 BCD     1      27.750  28.020  29.810  1.00  0.00            
ATOM    101  H46 BCD     1      26.520  30.590  29.090  1.00  0.00            
ATOM    102  H47 BCD     1      25.290  30.010  26.300  1.00  0.00            
ATOM    103  H48 BCD     1      25.610  32.440  26.070  1.00  0.00            
ATOM    104  H49 BCD     1      24.280  31.910  27.140  1.00  0.00            
ATOM    105  H50 BCD     1      26.780  33.120  27.880  1.00  0.00            
ATOM    106  C31 BCD     1      27.050  26.980  21.590  1.00  0.00            
ATOM    107  O26 BCD     1      25.930  26.210  21.820  1.00  0.00            
ATOM    108  C32 BCD     1      28.190  26.540  22.480  1.00  0.00            
ATOM    109  O27 BCD     1      28.450  25.080  22.450  1.00  0.00            
ATOM    110  C33 BCD     1      27.970  26.940  23.990  1.00  0.00            
ATOM    111  C34 BCD     1      27.440  28.370  24.090  1.00  0.00            
ATOM    112  C35 BCD     1      26.370  28.760  23.020  1.00  0.00            
ATOM    113  O28 BCD     1      26.790  28.360  21.730  1.00  0.00            
ATOM    114  C36 BCD     1      26.100  30.250  23.040  1.00  0.00            
ATOM    115  O29 BCD     1      26.770  30.960  22.020  1.00  0.00            
ATOM    116  O30 BCD     1      29.210  26.660  24.680  1.00  0.00            
ATOM    117  H51 BCD     1      27.350  26.860  20.540  1.00  0.00            
ATOM    118  H52 BCD     1      29.060  27.100  22.120  1.00  0.00            
ATOM    119  H53 BCD     1      29.310  24.920  22.860  1.00  0.00            
ATOM    120  H54 BCD     1      27.190  26.310  24.440  1.00  0.00            
ATOM    121  H55 BCD     1      29.190  26.980  25.580  1.00  0.00            
ATOM    122  H56 BCD     1      28.310  29.010  23.870  1.00  0.00            
ATOM    123  H57 BCD     1      25.410  28.260  23.230  1.00  0.00            
ATOM    124  H58 BCD     1      25.020  30.430  22.970  1.00  0.00            
ATOM    125  H59 BCD     1      26.380  30.700  24.000  1.00  0.00            
ATOM    126  H60 BCD     1      27.650  31.180  22.320  1.00  0.00            
ATOM    127  C37 BCD     1      23.140  23.740  20.110  1.00  0.00            
ATOM    128  O31 BCD     1      22.150  24.340  21.010  1.00  0.00            
ATOM    129  C38 BCD     1      24.190  23.030  20.860  1.00  0.00            
ATOM    130  O32 BCD     1      23.700  22.080  21.800  1.00  0.00            
ATOM    131  C39 BCD     1      25.050  23.990  21.620  1.00  0.00            
ATOM    132  O33 BCD     1      26.210  23.350  22.100  1.00  0.00            
ATOM    133  C40 BCD     1      25.560  25.250  20.800  1.00  0.00            
ATOM    134  C41 BCD     1      24.450  25.790  19.910  1.00  0.00            
ATOM    135  O34 BCD     1      23.800  24.670  19.290  1.00  0.00            
ATOM    136  C42 BCD     1      24.810  26.840  18.920  1.00  0.00            
ATOM    137  O35 BCD     1      25.800  26.310  18.080  1.00  0.00            
ATOM    138  H61 BCD     1      22.610  23.050  19.450  1.00  0.00            
ATOM    139  H62 BCD     1      24.720  22.500  20.060  1.00  0.00            
ATOM    140  H63 BCD     1      24.300  22.150  22.540  1.00  0.00            
ATOM    141  H64 BCD     1      24.440  24.340  22.460  1.00  0.00            
ATOM    142  H65 BCD     1      26.870  23.910  22.540  1.00  0.00            
ATOM    143  H66 BCD     1      26.460  25.050  20.200  1.00  0.00            
ATOM    144  H67 BCD     1      23.730  26.210  20.630  1.00  0.00            
ATOM    145  H68 BCD     1      23.890  27.020  18.350  1.00  0.00            
ATOM    146  H69 BCD     1      25.050  27.830  19.340  1.00  0.00            
ATOM    147  H70 BCD     1      25.770  26.810  17.260  1.00  0.00            
ATOM    148  O1  GT5     2      24.940  22.730  25.690  1.00  0.00            
ATOM    149  C1  GT5     2      23.700  22.770  25.770  1.00  0.00            
ATOM    150  O2  GT5     2      22.940  22.010  24.960  1.00  0.00            
ATOM    151  C2  GT5     2      22.910  23.700  26.670  1.00  0.00            
ATOM    152  C3  GT5     2      22.690  25.140  26.180  1.00  0.00            
ATOM    153  C4  GT5     2      21.760  25.980  27.120  1.00  0.00            
ATOM    154  C5  GT5     2      21.540  27.390  26.620  1.00  0.00            
ATOM    155  C6  GT5     2      20.840  27.290  25.240  1.00  0.00            
ATOM    156  C7  GT5     2      21.770  26.600  24.270  1.00  0.00            
ATOM    157  C8  GT5     2      23.110  27.210  24.140  1.00  0.00            
ATOM    158  C9  GT5     2      23.790  27.300  25.500  1.00  0.00            
ATOM    159  C10 GT5     2      22.850  28.100  26.410  1.00  0.00            
ATOM    160  C11 GT5     2      24.060  25.870  26.020  1.00  0.00            
ATOM    161  C12 GT5     2      21.960  25.130  24.840  1.00  0.00            
ATOM    162  H1  GT5     2      22.020  22.200  25.180  1.00  0.00            
ATOM    163  H2  GT5     2      23.410  23.750  27.640  1.00  0.00            
ATOM    164  H3  GT5     2      21.950  23.240  26.940  1.00  0.00            
ATOM    165  H4  GT5     2      22.270  26.120  28.080  1.00  0.00            
ATOM    166  H5  GT5     2      20.830  25.400  27.250  1.00  0.00            
ATOM    167  H6  GT5     2      20.870  27.920  27.300  1.00  0.00            
ATOM    168  H7  GT5     2      20.600  28.240  24.770  1.00  0.00            
ATOM    169  H8  GT5     2      19.900  26.730  25.330  1.00  0.00            
ATOM    170  H9  GT5     2      21.160  26.440  23.370  1.00  0.00            
ATOM    171  H10 GT5     2      23.090  28.240  23.780  1.00  0.00            
ATOM    172  H11 GT5     2      23.720  26.570  23.480  1.00  0.00            
ATOM    173  H12 GT5     2      24.750  27.790  25.330  1.00  0.00            
ATOM    174  H13 GT5     2      23.310  28.140  27.400  1.00  0.00            
ATOM    175  H14 GT5     2      22.740  29.130  26.070  1.00  0.00            
ATOM    176  H15 GT5     2      24.750  25.380  25.320  1.00  0.00            
ATOM    177  H16 GT5     2      24.500  25.880  27.020  1.00  0.00            
ATOM    178  H17 GT5     2      20.940  24.770  24.980  1.00  0.00            
ATOM    179  H18 GT5     2      22.470  24.460  24.140  1.00  0.00            
TER
ENDMDL
MODEL        1
ATOM      1  C1  BCD     1      17.780  26.930  20.670  1.00  0.00            
ATOM      2  O1  BCD     1      17.820  27.320  22.100  1.00  0.00            
ATOM      3  C2  BCD     1      18.190  25.490  20.450  1.00  0.00            
ATOM      4  O2  BCD     1      17.410  24.660  21.200  1.00  0.00            
ATOM      5  C3  BCD     1      19.630  25.300  20.900  1.00  0.00            
ATOM      6  O3  BCD     1      20.210  23.990  20.670  1.00  0.00            
ATOM      7  C4  BCD     1      20.470  26.290  20.100  1.00  0.00            
ATOM      8  C5  BCD     1      19.930  27.720  20.350  1.00  0.00            
ATOM      9  O4  BCD     1      18.660  27.780  19.870  1.00  0.00            
ATOM     10  C6  BCD     1      20.720  28.780  19.540  1.00  0.00            
ATOM     11  O5  BCD     1      20.850  28.520  18.150  1.00  0.00            
ATOM     12  H1  BCD     1      16.740  27.030  20.330  1.00  0.00            
ATOM     13  H2  BCD     1      18.010  25.150  19.420  1.00  0.00            
ATOM     14  H3  BCD     1      17.680  23.740  21.110  1.00  0.00            
ATOM     15  H4  BCD     1      19.610  25.530  21.970  1.00  0.00            
ATOM     16  H5  BCD     1      19.670  23.220  20.880  1.00  0.00            
ATOM     17  H6  BCD     1      20.500  26.110  19.020  1.00  0.00            
ATOM     18  H7  BCD     1      19.960  27.870  21.430  1.00  0.00            
ATOM     19  H8  BCD     1      20.130  29.700  19.560  1.00  0.00            
ATOM     20  H9  BCD     1      21.680  29.020  20.020  1.00  0.00            
ATOM     21  H10 BCD     1      21.710  28.900  17.910  1.00  0.00            
ATOM     22  C7  BCD     1      15.650  28.730  25.120  1.00  0.00            
ATOM     23  O6  BCD     1      16.780  29.280  25.730  1.00  0.00            
ATOM     24  C8  BCD     1      15.570  27.190  24.970  1.00  0.00            
ATOM     25  O7  BCD     1      15.700  26.510  26.300  1.00  0.00            
ATOM     26  C9  BCD     1      16.730  26.840  24.010  1.00  0.00            
ATOM     27  O8  BCD     1      16.810  25.460  23.710  1.00  0.00            
ATOM     28  C10 BCD     1      16.590  27.590  22.690  1.00  0.00            
ATOM     29  C11 BCD     1      16.560  29.080  22.900  1.00  0.00            
ATOM     30  O9  BCD     1      15.490  29.410  23.880  1.00  0.00            
ATOM     31  C12 BCD     1      16.320  29.820  21.490  1.00  0.00            
ATOM     32  O10 BCD     1      15.290  29.270  20.690  1.00  0.00            
ATOM     33  H11 BCD     1      14.710  28.970  25.630  1.00  0.00            
ATOM     34  H12 BCD     1      14.590  26.990  24.500  1.00  0.00            
ATOM     35  H13 BCD     1      15.640  25.560  26.190  1.00  0.00            
ATOM     36  H14 BCD     1      17.660  27.150  24.490  1.00  0.00            
ATOM     37  H15 BCD     1      17.100  25.400  22.800  1.00  0.00            
ATOM     38  H16 BCD     1      15.720  27.180  22.150  1.00  0.00            
ATOM     39  H17 BCD     1      17.490  29.450  23.340  1.00  0.00            
ATOM     40  H18 BCD     1      15.970  30.830  21.770  1.00  0.00            
ATOM     41  H19 BCD     1      17.270  29.820  20.940  1.00  0.00            
ATOM     42  H20 BCD     1      14.530  29.680  21.120  1.00  0.00            
ATOM     43  C13 BCD     1      17.580  31.640  29.120  1.00  0.00            
ATOM     44  O11 BCD     1      18.910  31.230  29.100  1.00  0.00            
ATOM     45  C14 BCD     1      16.670  30.420  29.340  1.00  0.00            
ATOM     46  O12 BCD     1      17.170  29.820  30.560  1.00  0.00            
ATOM     47  C15 BCD     1      16.710  29.440  28.150  1.00  0.00            
ATOM     48  O13 BCD     1      15.810  28.360  28.480  1.00  0.00            
ATOM     49  C16 BCD     1      16.420  30.150  26.800  1.00  0.00            
ATOM     50  C17 BCD     1      17.190  31.470  26.650  1.00  0.00            
ATOM     51  O14 BCD     1      17.160  32.320  27.870  1.00  0.00            
ATOM     52  C18 BCD     1      16.720  32.250  25.400  1.00  0.00            
ATOM     53  O15 BCD     1      17.620  33.280  25.010  1.00  0.00            
ATOM     54  H21 BCD     1      17.460  32.340  29.940  1.00  0.00            
ATOM     55  H22 BCD     1      15.660  30.770  29.600  1.00  0.00            
ATOM     56  H23 BCD     1      18.120  29.700  30.490  1.00  0.00            
ATOM     57  H24 BCD     1      17.710  29.010  28.060  1.00  0.00            
ATOM     58  H25 BCD     1      15.810  27.750  27.730  1.00  0.00            
ATOM     59  H26 BCD     1      15.360  30.420  26.730  1.00  0.00            
ATOM     60  H27 BCD     1      18.230  31.180  26.470  1.00  0.00            
ATOM     61  H28 BCD     1      16.590  31.560  24.560  1.00  0.00            
ATOM     62  H29 BCD     1      15.720  32.650  25.600  1.00  0.00            
ATOM     63  H30 BCD     1      17.790  33.140  24.080  1.00  0.00            
ATOM     64  C19 BCD     1      22.780  32.310  30.190  1.00  0.00            
ATOM     65  O16 BCD     1      23.190  31.130  29.580  1.00  0.00            
ATOM     66  C20 BCD     1      21.850  31.950  31.330  1.00  0.00            
ATOM     67  O17 BCD     1      22.580  31.040  32.230  1.00  0.00            
ATOM     68  C21 BCD     1      20.650  31.270  30.810  1.00  0.00            
ATOM     69  O18 BCD     1      19.880  31.120  31.960  1.00  0.00            
ATOM     70  C22 BCD     1      19.950  32.080  29.660  1.00  0.00            
ATOM     71  C23 BCD     1      20.930  32.480  28.600  1.00  0.00            
ATOM     72  O19 BCD     1      22.020  33.150  29.300  1.00  0.00            
ATOM     73  C24 BCD     1      20.370  33.510  27.660  1.00  0.00            
ATOM     74  O20 BCD     1      19.640  34.570  28.280  1.00  0.00            
ATOM     75  H31 BCD     1      23.620  32.930  30.530  1.00  0.00            
ATOM     76  H32 BCD     1      21.520  32.880  31.820  1.00  0.00            
ATOM     77  H33 BCD     1      23.040  30.430  31.660  1.00  0.00            
ATOM     78  H34 BCD     1      21.010  30.300  30.450  1.00  0.00            
ATOM     79  H35 BCD     1      20.490  30.900  32.660  1.00  0.00            
ATOM     80  H36 BCD     1      19.520  33.000  30.080  1.00  0.00            
ATOM     81  H37 BCD     1      21.220  31.590  28.030  1.00  0.00            
ATOM     82  H38 BCD     1      21.260  33.930  27.180  1.00  0.00            
ATOM     83  H39 BCD     1      19.670  33.080  26.930  1.00  0.00            
ATOM     84  H40 BCD     1      19.000  34.840  27.620  1.00  0.00            
ATOM     85  C25 BCD     1      26.730  29.580  28.060  1.00  0.00            
ATOM     86  O21 BCD     1      26.050  29.020  26.890  1.00  0.00            
ATOM     87  C26 BCD     1      26.130  28.960  29.310  1.00  0.00            
ATOM     88  O22 BCD     1      26.430  27.610  29.370  1.00  0.00            
ATOM     89  C27 BCD     1      24.670  29.310  29.450  1.00  0.00            
ATOM     90  O23 BCD     1      23.980  28.860  30.680  1.00  0.00            
ATOM     91  C28 BCD     1      24.550  30.800  29.480  1.00  0.00            
ATOM     92  C29 BCD     1      25.120  31.360  28.150  1.00  0.00            
ATOM     93  O24 BCD     1      26.490  30.950  28.060  1.00  0.00            
ATOM     94  C30 BCD     1      25.050  32.870  28.000  1.00  0.00            
ATOM     95  O25 BCD     1      25.860  33.620  28.930  1.00  0.00            
ATOM     96  H41 BCD     1      27.800  29.450  27.860  1.00  0.00            
ATOM     97  H42 BCD     1      26.650  29.450  30.140  1.00  0.00            
ATOM     98  H43 BCD     1      26.340  27.170  28.520  1.00  0.00            
ATOM     99  H44 BCD     1      24.050  29.010  28.600  1.00  0.00            
ATOM    100  H45 BCD     1      23.600  28.000  30.480  1.00  0.00            
ATOM    101  H46 BCD     1      25.110  31.200  30.340  1.00  0.00            
ATOM    102  H47 BCD     1      24.530  31.060  27.260  1.00  0.00            
ATOM    103  H48 BCD     1      25.320  33.220  27.000  1.00  0.00            
ATOM    104  H49 BCD     1      24.020  33.230  28.110  1.00  0.00            
ATOM    105  H50 BCD     1      25.660  34.540  28.720  1.00  0.00            
ATOM    106  C31 BCD     1      26.870  27.910  23.050  1.00  0.00            
ATOM    107  O26 BCD     1      25.540  27.540  22.850  1.00  0.00            
ATOM    108  C32 BCD     1      27.630  27.090  24.130  1.00  0.00            
ATOM    109  O27 BCD     1      27.660  25.720  23.730  1.00  0.00            
ATOM    110  C33 BCD     1      27.010  27.320  25.470  1.00  0.00            
ATOM    111  C34 BCD     1      26.910  28.870  25.750  1.00  0.00            
ATOM    112  C35 BCD     1      26.360  29.680  24.680  1.00  0.00            
ATOM    113  O28 BCD     1      27.010  29.270  23.440  1.00  0.00            
ATOM    114  C36 BCD     1      26.510  31.240  24.730  1.00  0.00            
ATOM    115  O29 BCD     1      27.850  31.680  24.450  1.00  0.00            
ATOM    116  O30 BCD     1      27.660  26.670  26.610  1.00  0.00            
ATOM    117  H51 BCD     1      27.390  27.810  22.090  1.00  0.00            
ATOM    118  H52 BCD     1      28.670  27.450  24.150  1.00  0.00            
ATOM    119  H53 BCD     1      26.920  25.480  23.160  1.00  0.00            
ATOM    120  H54 BCD     1      26.010  26.870  25.360  1.00  0.00            
ATOM    121  H55 BCD     1      27.370  25.770  26.750  1.00  0.00            
ATOM    122  H56 BCD     1      27.910  29.280  25.920  1.00  0.00            
ATOM    123  H57 BCD     1      25.300  29.480  24.500  1.00  0.00            
ATOM    124  H58 BCD     1      25.830  31.580  23.940  1.00  0.00            
ATOM    125  H59 BCD     1      26.140  31.730  25.640  1.00  0.00            
ATOM    126  H60 BCD     1      28.400  31.170  23.860  1.00  0.00            
ATOM    127  C37 BCD     1      22.910  26.200  19.910  1.00  0.00            
ATOM    128  O31 BCD     1      21.770  26.300  20.730  1.00  0.00            
ATOM    129  C38 BCD     1      23.910  25.160  20.440  1.00  0.00            
ATOM    130  O32 BCD     1      23.100  23.980  20.660  1.00  0.00            
ATOM    131  C39 BCD     1      24.580  25.600  21.740  1.00  0.00            
ATOM    132  O33 BCD     1      25.670  24.780  22.150  1.00  0.00            
ATOM    133  C40 BCD     1      25.080  27.050  21.630  1.00  0.00            
ATOM    134  C41 BCD     1      24.080  27.960  21.090  1.00  0.00            
ATOM    135  O34 BCD     1      23.590  27.450  19.850  1.00  0.00            
ATOM    136  C42 BCD     1      24.610  29.450  20.960  1.00  0.00            
ATOM    137  O35 BCD     1      25.710  29.570  20.110  1.00  0.00            
ATOM    138  H61 BCD     1      22.610  25.990  18.870  1.00  0.00            
ATOM    139  H62 BCD     1      24.670  24.940  19.680  1.00  0.00            
ATOM    140  H63 BCD     1      22.250  24.240  21.030  1.00  0.00            
ATOM    141  H64 BCD     1      23.790  25.560  22.500  1.00  0.00            
ATOM    142  H65 BCD     1      25.260  23.950  22.390  1.00  0.00            
ATOM    143  H66 BCD     1      25.950  27.010  20.960  1.00  0.00            
ATOM    144  H67 BCD     1      23.380  27.990  21.940  1.00  0.00            
ATOM    145  H68 BCD     1      23.800  30.030  20.490  1.00  0.00            
ATOM    146  H69 BCD     1      24.720  29.730  22.010  1.00  0.00            
ATOM    147  H70 BCD     1      26.140  30.400  20.310  1.00  0.00            
ATOM    148  O1  GT5     2      21.730  24.380  23.740  1.00  0.00            
ATOM    149  C1  GT5     2      20.720  24.130  24.330  1.00  0.00            
ATOM    150  O2  GT5     2      20.170  22.920  24.130  1.00  0.00            
ATOM    151  C2  GT5     2      20.090  24.990  25.430  1.00  0.00            
ATOM    152  C3  GT5     2      20.730  26.430  25.460  1.00  0.00            
ATOM    153  C4  GT5     2      19.880  27.170  26.560  1.00  0.00            
ATOM    154  C5  GT5     2      20.360  28.620  26.750  1.00  0.00            
ATOM    155  C6  GT5     2      20.150  29.440  25.480  1.00  0.00            
ATOM    156  C7  GT5     2      21.020  28.780  24.390  1.00  0.00            
ATOM    157  C8  GT5     2      22.540  28.710  24.830  1.00  0.00            
ATOM    158  C9  GT5     2      22.700  27.920  26.130  1.00  0.00            
ATOM    159  C10 GT5     2      21.860  28.620  27.230  1.00  0.00            
ATOM    160  C11 GT5     2      22.260  26.450  25.850  1.00  0.00            
ATOM    161  C12 GT5     2      20.580  27.320  24.220  1.00  0.00            
ATOM    162  H1  GT5     2      19.340  23.010  24.630  1.00  0.00            
ATOM    163  H2  GT5     2      20.210  24.600  26.450  1.00  0.00            
ATOM    164  H3  GT5     2      19.030  25.100  25.170  1.00  0.00            
ATOM    165  H4  GT5     2      19.830  26.640  27.520  1.00  0.00            
ATOM    166  H5  GT5     2      18.840  27.080  26.230  1.00  0.00            
ATOM    167  H6  GT5     2      19.740  29.080  27.540  1.00  0.00            
ATOM    168  H7  GT5     2      20.420  30.470  25.720  1.00  0.00            
ATOM    169  H8  GT5     2      19.120  29.600  25.140  1.00  0.00            
ATOM    170  H9  GT5     2      20.910  29.290  23.420  1.00  0.00            
ATOM    171  H10 GT5     2      22.750  29.780  24.980  1.00  0.00            
ATOM    172  H11 GT5     2      23.170  28.370  24.000  1.00  0.00            
ATOM    173  H12 GT5     2      23.770  27.920  26.380  1.00  0.00            
ATOM    174  H13 GT5     2      21.990  28.040  28.150  1.00  0.00            
ATOM    175  H14 GT5     2      22.220  29.630  27.460  1.00  0.00            
ATOM    176  H15 GT5     2      22.900  26.020  25.060  1.00  0.00            
ATOM    177  H16 GT5     2      22.440  25.810  26.720  1.00  0.00            
ATOM    178  H17 GT5     2      19.560  27.310  23.830  1.00  0.00            
ATOM    179  H18 GT5     2      21.090  26.700  23.480  1.00  0.00            
TER
ENDMDL
MODEL        1
ATOM      1  C1  BCD     1      12.740  23.350  10.270  1.00  0.00            
ATOM      2  O1  BCD     1      13.380  22.180  10.740  1.00  0.00            
ATOM      3  C2  BCD     1      12.040  23.080   8.950  1.00  0.00            
ATOM      4  O2  BCD     1      11.000  22.090   8.940  1.00  0.00            
ATOM      5  C3  BCD     1      13.110  22.720   7.900  1.00  0.00            
ATOM      6  O3  BCD     1      12.630  22.510   6.580  1.00  0.00            
ATOM      7  C4  BCD     1      14.080  23.860   7.830  1.00  0.00            
ATOM      8  C5  BCD     1      14.630  24.200   9.230  1.00  0.00            
ATOM      9  O4  BCD     1      13.620  24.370  10.250  1.00  0.00            
ATOM     10  C6  BCD     1      15.550  25.350   9.190  1.00  0.00            
ATOM     11  O5  BCD     1      14.960  26.580   8.790  1.00  0.00            
ATOM     12  H1  BCD     1      11.990  23.690  10.990  1.00  0.00            
ATOM     13  H2  BCD     1      11.500  24.000   8.700  1.00  0.00            
ATOM     14  H3  BCD     1      10.290  22.530   8.450  1.00  0.00            
ATOM     15  H4  BCD     1      13.530  21.780   8.280  1.00  0.00            
ATOM     16  H5  BCD     1      12.360  21.600   6.490  1.00  0.00            
ATOM     17  H6  BCD     1      13.470  24.690   7.460  1.00  0.00            
ATOM     18  H7  BCD     1      15.340  23.390   9.460  1.00  0.00            
ATOM     19  H8  BCD     1      15.970  25.630  10.170  1.00  0.00            
ATOM     20  H9  BCD     1      16.440  25.200   8.560  1.00  0.00            
ATOM     21  H10 BCD     1      14.380  26.890   9.500  1.00  0.00            
ATOM     22  C7  BCD     1      13.920  19.760  13.970  1.00  0.00            
ATOM     23  O6  BCD     1      14.880  18.980  13.190  1.00  0.00            
ATOM     24  C8  BCD     1      12.510  19.700  13.440  1.00  0.00            
ATOM     25  O7  BCD     1      12.020  18.280  13.400  1.00  0.00            
ATOM     26  C9  BCD     1      12.550  20.380  12.010  1.00  0.00            
ATOM     27  O8  BCD     1      11.140  20.460  11.480  1.00  0.00            
ATOM     28  C10 BCD     1      13.170  21.790  12.060  1.00  0.00            
ATOM     29  C11 BCD     1      14.520  21.730  12.770  1.00  0.00            
ATOM     30  O9  BCD     1      14.350  21.110  14.080  1.00  0.00            
ATOM     31  C12 BCD     1      15.150  23.100  12.940  1.00  0.00            
ATOM     32  O10 BCD     1      14.370  24.010  13.590  1.00  0.00            
ATOM     33  H11 BCD     1      13.870  19.310  14.970  1.00  0.00            
ATOM     34  H12 BCD     1      11.800  20.280  14.050  1.00  0.00            
ATOM     35  H13 BCD     1      11.080  18.250  13.220  1.00  0.00            
ATOM     36  H14 BCD     1      13.250  19.750  11.450  1.00  0.00            
ATOM     37  H15 BCD     1      11.150  21.000  10.680  1.00  0.00            
ATOM     38  H16 BCD     1      12.380  22.440  12.460  1.00  0.00            
ATOM     39  H17 BCD     1      15.240  21.100  12.230  1.00  0.00            
ATOM     40  H18 BCD     1      16.130  23.010  13.420  1.00  0.00            
ATOM     41  H19 BCD     1      15.370  23.450  11.920  1.00  0.00            
ATOM     42  H20 BCD     1      14.260  23.800  14.520  1.00  0.00            
ATOM     43  C13 BCD     1      17.130  15.600  13.390  1.00  0.00            
ATOM     44  O11 BCD     1      17.920  16.070  12.340  1.00  0.00            
ATOM     45  C14 BCD     1      15.600  15.410  13.010  1.00  0.00            
ATOM     46  O12 BCD     1      15.420  14.400  11.960  1.00  0.00            
ATOM     47  C15 BCD     1      15.030  16.730  12.590  1.00  0.00            
ATOM     48  O13 BCD     1      13.590  16.600  12.230  1.00  0.00            
ATOM     49  C16 BCD     1      15.320  17.800  13.640  1.00  0.00            
ATOM     50  C17 BCD     1      16.840  17.910  13.930  1.00  0.00            
ATOM     51  O14 BCD     1      17.200  16.610  14.410  1.00  0.00            
ATOM     52  C18 BCD     1      17.090  18.870  15.060  1.00  0.00            
ATOM     53  O15 BCD     1      18.400  18.730  15.510  1.00  0.00            
ATOM     54  H21 BCD     1      17.570  14.670  13.770  1.00  0.00            
ATOM     55  H22 BCD     1      15.100  14.960  13.870  1.00  0.00            
ATOM     56  H23 BCD     1      14.770  13.800  12.330  1.00  0.00            
ATOM     57  H24 BCD     1      15.660  17.040  11.750  1.00  0.00            
ATOM     58  H25 BCD     1      13.040  17.290  12.620  1.00  0.00            
ATOM     59  H26 BCD     1      14.850  17.530  14.590  1.00  0.00            
ATOM     60  H27 BCD     1      17.430  18.350  13.130  1.00  0.00            
ATOM     61  H28 BCD     1      16.850  19.910  14.810  1.00  0.00            
ATOM     62  H29 BCD     1      16.400  18.560  15.850  1.00  0.00            
ATOM     63  H30 BCD     1      18.590  17.820  15.760  1.00  0.00            
ATOM     64  C19 BCD     1      21.180  15.130   9.810  1.00  0.00            
ATOM     65  O16 BCD     1      20.680  15.950   8.700  1.00  0.00            
ATOM     66  C20 BCD     1      20.200  13.970  10.110  1.00  0.00            
ATOM     67  O17 BCD     1      20.020  13.310   8.870  1.00  0.00            
ATOM     68  C21 BCD     1      18.890  14.510  10.690  1.00  0.00            
ATOM     69  O18 BCD     1      18.000  13.450  11.040  1.00  0.00            
ATOM     70  C22 BCD     1      19.140  15.390  11.930  1.00  0.00            
ATOM     71  C23 BCD     1      20.320  16.370  11.590  1.00  0.00            
ATOM     72  O19 BCD     1      21.490  15.810  11.020  1.00  0.00            
ATOM     73  C24 BCD     1      20.670  17.070  12.860  1.00  0.00            
ATOM     74  O20 BCD     1      21.770  17.960  12.570  1.00  0.00            
ATOM     75  H31 BCD     1      22.130  14.750   9.440  1.00  0.00            
ATOM     76  H32 BCD     1      20.700  13.240  10.750  1.00  0.00            
ATOM     77  H33 BCD     1      19.720  13.950   8.230  1.00  0.00            
ATOM     78  H34 BCD     1      18.430  15.130   9.910  1.00  0.00            
ATOM     79  H35 BCD     1      17.240  13.830  11.490  1.00  0.00            
ATOM     80  H36 BCD     1      19.520  14.790  12.770  1.00  0.00            
ATOM     81  H37 BCD     1      19.970  17.050  10.800  1.00  0.00            
ATOM     82  H38 BCD     1      19.830  17.710  13.150  1.00  0.00            
ATOM     83  H39 BCD     1      20.760  16.350  13.680  1.00  0.00            
ATOM     84  H40 BCD     1      22.130  17.530  11.790  1.00  0.00            
ATOM     85  C25 BCD     1      22.160  17.640   5.220  1.00  0.00            
ATOM     86  O21 BCD     1      21.220  18.700   5.280  1.00  0.00            
ATOM     87  C26 BCD     1      21.410  16.290   5.160  1.00  0.00            
ATOM     88  O22 BCD     1      20.690  16.230   3.900  1.00  0.00            
ATOM     89  C27 BCD     1      20.500  16.150   6.370  1.00  0.00            
ATOM     90  O23 BCD     1      19.690  14.960   6.350  1.00  0.00            
ATOM     91  C28 BCD     1      21.440  16.140   7.560  1.00  0.00            
ATOM     92  C29 BCD     1      22.180  17.470   7.610  1.00  0.00            
ATOM     93  O24 BCD     1      23.000  17.660   6.400  1.00  0.00            
ATOM     94  C30 BCD     1      23.060  17.690   8.810  1.00  0.00            
ATOM     95  O25 BCD     1      23.990  16.650   8.980  1.00  0.00            
ATOM     96  H41 BCD     1      22.880  17.810   4.410  1.00  0.00            
ATOM     97  H42 BCD     1      22.200  15.540   5.180  1.00  0.00            
ATOM     98  H43 BCD     1      21.190  15.650   3.310  1.00  0.00            
ATOM     99  H44 BCD     1      19.850  17.030   6.400  1.00  0.00            
ATOM    100  H45 BCD     1      19.130  14.910   5.570  1.00  0.00            
ATOM    101  H46 BCD     1      22.220  15.370   7.470  1.00  0.00            
ATOM    102  H47 BCD     1      21.370  18.210   7.610  1.00  0.00            
ATOM    103  H48 BCD     1      23.610  18.640   8.730  1.00  0.00            
ATOM    104  H49 BCD     1      22.320  17.790   9.620  1.00  0.00            
ATOM    105  H50 BCD     1      24.420  16.650   8.120  1.00  0.00            
ATOM    106  C31 BCD     1      19.990  22.430   4.090  1.00  0.00            
ATOM    107  O26 BCD     1      18.790  22.160   4.830  1.00  0.00            
ATOM    108  C32 BCD     1      20.170  21.440   2.970  1.00  0.00            
ATOM    109  O27 BCD     1      18.960  21.540   2.110  1.00  0.00            
ATOM    110  C33 BCD     1      20.300  20.040   3.540  1.00  0.00            
ATOM    111  C34 BCD     1      21.340  19.940   4.620  1.00  0.00            
ATOM    112  C35 BCD     1      21.290  21.160   5.580  1.00  0.00            
ATOM    113  O28 BCD     1      21.170  22.390   4.840  1.00  0.00            
ATOM    114  C36 BCD     1      22.540  21.390   6.480  1.00  0.00            
ATOM    115  O29 BCD     1      23.630  22.100   5.860  1.00  0.00            
ATOM    116  O30 BCD     1      20.460  18.960   2.600  1.00  0.00            
ATOM    117  H51 BCD     1      19.780  23.440   3.710  1.00  0.00            
ATOM    118  H52 BCD     1      21.110  21.700   2.470  1.00  0.00            
ATOM    119  H53 BCD     1      18.260  21.350   2.730  1.00  0.00            
ATOM    120  H54 BCD     1      19.350  19.810   4.040  1.00  0.00            
ATOM    121  H55 BCD     1      20.460  18.070   2.950  1.00  0.00            
ATOM    122  H56 BCD     1      22.290  20.000   4.060  1.00  0.00            
ATOM    123  H57 BCD     1      20.490  21.010   6.310  1.00  0.00            
ATOM    124  H58 BCD     1      22.160  21.990   7.320  1.00  0.00            
ATOM    125  H59 BCD     1      22.870  20.430   6.890  1.00  0.00            
ATOM    126  H60 BCD     1      24.490  22.120   6.280  1.00  0.00            
ATOM    127  C37 BCD     1      15.320  24.300   5.780  1.00  0.00            
ATOM    128  O31 BCD     1      15.150  23.510   6.910  1.00  0.00            
ATOM    129  C38 BCD     1      15.280  23.470   4.460  1.00  0.00            
ATOM    130  O32 BCD     1      13.990  22.890   4.290  1.00  0.00            
ATOM    131  C39 BCD     1      16.370  22.350   4.490  1.00  0.00            
ATOM    132  O33 BCD     1      16.340  21.650   3.210  1.00  0.00            
ATOM    133  C40 BCD     1      17.710  23.100   4.610  1.00  0.00            
ATOM    134  C41 BCD     1      17.700  24.010   5.860  1.00  0.00            
ATOM    135  O34 BCD     1      16.590  24.930   5.840  1.00  0.00            
ATOM    136  C42 BCD     1      19.010  24.740   6.170  1.00  0.00            
ATOM    137  O35 BCD     1      19.050  25.270   7.510  1.00  0.00            
ATOM    138  H61 BCD     1      14.610  25.130   5.720  1.00  0.00            
ATOM    139  H62 BCD     1      15.530  24.100   3.590  1.00  0.00            
ATOM    140  H63 BCD     1      13.570  22.730   5.140  1.00  0.00            
ATOM    141  H64 BCD     1      16.170  21.700   5.340  1.00  0.00            
ATOM    142  H65 BCD     1      15.540  21.110   3.130  1.00  0.00            
ATOM    143  H66 BCD     1      17.760  23.640   3.650  1.00  0.00            
ATOM    144  H67 BCD     1      17.530  23.450   6.790  1.00  0.00            
ATOM    145  H68 BCD     1      19.860  24.080   6.000  1.00  0.00            
ATOM    146  H69 BCD     1      19.060  25.530   5.410  1.00  0.00            
ATOM    147  H70 BCD     1      18.320  25.880   7.670  1.00  0.00            
ATOM    148  O1  GT5     2      17.900  18.650   6.190  1.00  0.00            
ATOM    149  C1  GT5     2      16.940  18.590   6.930  1.00  0.00            
ATOM    150  O2  GT5     2      15.650  18.410   6.550  1.00  0.00            
ATOM    151  C2  GT5     2      17.080  18.460   8.380  1.00  0.00            
ATOM    152  C3  GT5     2      17.850  19.610   9.050  1.00  0.00            
ATOM    153  C4  GT5     2      17.520  19.630  10.550  1.00  0.00            
ATOM    154  C5  GT5     2      18.190  20.700  11.300  1.00  0.00            
ATOM    155  C6  GT5     2      17.680  22.040  10.770  1.00  0.00            
ATOM    156  C7  GT5     2      17.910  22.050   9.280  1.00  0.00            
ATOM    157  C8  GT5     2      19.420  22.040   9.000  1.00  0.00            
ATOM    158  C9  GT5     2      20.020  20.730   9.430  1.00  0.00            
ATOM    159  C10 GT5     2      19.690  20.640  10.980  1.00  0.00            
ATOM    160  C11 GT5     2      19.360  19.530   8.880  1.00  0.00            
ATOM    161  C12 GT5     2      17.350  20.910   8.530  1.00  0.00            
ATOM    162  H1  GT5     2      15.260  18.250   7.430  1.00  0.00            
ATOM    163  H2  GT5     2      17.620  17.530   8.580  1.00  0.00            
ATOM    164  H3  GT5     2      16.090  18.300   8.810  1.00  0.00            
ATOM    165  H4  GT5     2      17.920  18.710  10.990  1.00  0.00            
ATOM    166  H5  GT5     2      16.450  19.620  10.800  1.00  0.00            
ATOM    167  H6  GT5     2      17.980  20.760  12.370  1.00  0.00            
ATOM    168  H7  GT5     2      18.180  22.840  11.330  1.00  0.00            
ATOM    169  H8  GT5     2      16.610  22.140  10.970  1.00  0.00            
ATOM    170  H9  GT5     2      17.520  23.010   8.920  1.00  0.00            
ATOM    171  H10 GT5     2      19.740  22.880   9.630  1.00  0.00            
ATOM    172  H11 GT5     2      19.560  22.300   7.940  1.00  0.00            
ATOM    173  H12 GT5     2      21.090  20.720   9.180  1.00  0.00            
ATOM    174  H13 GT5     2      19.960  19.650  11.360  1.00  0.00            
ATOM    175  H14 GT5     2      20.320  21.320  11.570  1.00  0.00            
ATOM    176  H15 GT5     2      19.550  19.460   7.800  1.00  0.00            
ATOM    177  H16 GT5     2      19.760  18.620   9.330  1.00  0.00            
ATOM    178  H17 GT5     2      16.270  21.040   8.600  1.00  0.00            
ATOM    179  H18 GT5     2      17.670  21.070   7.490  1.00  0.00            
TER
ENDMDL
MODEL        1
ATOM      1  C1  BCD     1      21.450  31.670  15.840  1.00  0.00            
ATOM      2  O1  BCD     1      22.150  32.870  16.250  1.00  0.00            
ATOM      3  C2  BCD     1      22.350  30.420  15.770  1.00  0.00            
ATOM      4  O2  BCD     1      22.770  30.110  17.110  1.00  0.00            
ATOM      5  C3  BCD     1      23.440  30.610  14.770  1.00  0.00            
ATOM      6  O3  BCD     1      24.090  29.370  14.630  1.00  0.00            
ATOM      7  C4  BCD     1      22.780  30.970  13.460  1.00  0.00            
ATOM      8  C5  BCD     1      21.800  32.150  13.540  1.00  0.00            
ATOM      9  O4  BCD     1      20.840  31.900  14.570  1.00  0.00            
ATOM     10  C6  BCD     1      21.150  32.500  12.170  1.00  0.00            
ATOM     11  O5  BCD     1      20.270  33.560  12.220  1.00  0.00            
ATOM     12  H1  BCD     1      20.640  31.530  16.580  1.00  0.00            
ATOM     13  H2  BCD     1      21.650  29.640  15.460  1.00  0.00            
ATOM     14  H3  BCD     1      23.230  29.270  17.160  1.00  0.00            
ATOM     15  H4  BCD     1      24.180  31.400  15.000  1.00  0.00            
ATOM     16  H5  BCD     1      24.460  29.400  13.750  1.00  0.00            
ATOM     17  H6  BCD     1      22.210  30.080  13.140  1.00  0.00            
ATOM     18  H7  BCD     1      22.440  33.000  13.820  1.00  0.00            
ATOM     19  H8  BCD     1      21.840  32.960  11.450  1.00  0.00            
ATOM     20  H9  BCD     1      20.580  31.630  11.840  1.00  0.00            
ATOM     21  H10 BCD     1      19.940  33.790  11.340  1.00  0.00            
ATOM     22  C7  BCD     1      22.350  35.720  19.130  1.00  0.00            
ATOM     23  O6  BCD     1      23.740  35.880  18.970  1.00  0.00            
ATOM     24  C8  BCD     1      22.090  34.310  19.690  1.00  0.00            
ATOM     25  O7  BCD     1      22.750  33.990  20.940  1.00  0.00            
ATOM     26  C9  BCD     1      22.390  33.310  18.620  1.00  0.00            
ATOM     27  O8  BCD     1      22.070  31.920  18.960  1.00  0.00            
ATOM     28  C10 BCD     1      21.650  33.660  17.310  1.00  0.00            
ATOM     29  C11 BCD     1      22.000  35.090  16.860  1.00  0.00            
ATOM     30  O9  BCD     1      21.630  35.940  17.890  1.00  0.00            
ATOM     31  C12 BCD     1      21.230  35.490  15.610  1.00  0.00            
ATOM     32  O10 BCD     1      19.800  35.360  15.700  1.00  0.00            
ATOM     33  H11 BCD     1      21.930  36.510  19.750  1.00  0.00            
ATOM     34  H12 BCD     1      21.020  34.220  19.920  1.00  0.00            
ATOM     35  H13 BCD     1      23.600  34.420  21.010  1.00  0.00            
ATOM     36  H14 BCD     1      23.460  33.420  18.450  1.00  0.00            
ATOM     37  H15 BCD     1      22.230  31.460  18.130  1.00  0.00            
ATOM     38  H16 BCD     1      20.560  33.550  17.330  1.00  0.00            
ATOM     39  H17 BCD     1      23.080  35.030  16.690  1.00  0.00            
ATOM     40  H18 BCD     1      21.380  36.570  15.480  1.00  0.00            
ATOM     41  H19 BCD     1      21.600  35.040  14.680  1.00  0.00            
ATOM     42  H20 BCD     1      19.460  35.310  14.810  1.00  0.00            
ATOM     43  C13 BCD     1      26.630  38.410  20.230  1.00  0.00            
ATOM     44  O11 BCD     1      27.380  37.970  19.090  1.00  0.00            
ATOM     45  C14 BCD     1      26.390  37.210  21.120  1.00  0.00            
ATOM     46  O12 BCD     1      27.640  36.760  21.520  1.00  0.00            
ATOM     47  C15 BCD     1      25.610  36.160  20.390  1.00  0.00            
ATOM     48  O13 BCD     1      25.260  35.090  21.260  1.00  0.00            
ATOM     49  C16 BCD     1      24.380  36.810  19.790  1.00  0.00            
ATOM     50  C17 BCD     1      24.680  37.990  18.890  1.00  0.00            
ATOM     51  O14 BCD     1      25.420  38.970  19.710  1.00  0.00            
ATOM     52  C18 BCD     1      23.500  38.750  18.250  1.00  0.00            
ATOM     53  O15 BCD     1      22.600  39.250  19.170  1.00  0.00            
ATOM     54  H21 BCD     1      27.150  39.220  20.760  1.00  0.00            
ATOM     55  H22 BCD     1      25.870  37.560  22.020  1.00  0.00            
ATOM     56  H23 BCD     1      27.990  37.130  22.340  1.00  0.00            
ATOM     57  H24 BCD     1      26.300  35.770  19.620  1.00  0.00            
ATOM     58  H25 BCD     1      25.960  34.430  21.230  1.00  0.00            
ATOM     59  H26 BCD     1      23.690  37.030  20.610  1.00  0.00            
ATOM     60  H27 BCD     1      25.370  37.710  18.090  1.00  0.00            
ATOM     61  H28 BCD     1      23.940  39.540  17.630  1.00  0.00            
ATOM     62  H29 BCD     1      22.970  38.030  17.610  1.00  0.00            
ATOM     63  H30 BCD     1      21.790  39.340  18.670  1.00  0.00            
ATOM     64  C19 BCD     1      30.590  38.900  16.670  1.00  0.00            
ATOM     65  O16 BCD     1      30.230  37.910  15.710  1.00  0.00            
ATOM     66  C20 BCD     1      30.930  38.380  18.100  1.00  0.00            
ATOM     67  O17 BCD     1      32.080  37.550  17.960  1.00  0.00            
ATOM     68  C21 BCD     1      29.680  37.670  18.610  1.00  0.00            
ATOM     69  O18 BCD     1      29.910  37.180  19.930  1.00  0.00            
ATOM     70  C22 BCD     1      28.520  38.710  18.690  1.00  0.00            
ATOM     71  C23 BCD     1      28.250  39.200  17.260  1.00  0.00            
ATOM     72  O19 BCD     1      29.470  39.730  16.740  1.00  0.00            
ATOM     73  C24 BCD     1      27.170  40.290  17.200  1.00  0.00            
ATOM     74  O20 BCD     1      26.620  40.390  15.850  1.00  0.00            
ATOM     75  H31 BCD     1      31.400  39.530  16.290  1.00  0.00            
ATOM     76  H32 BCD     1      31.200  39.190  18.780  1.00  0.00            
ATOM     77  H33 BCD     1      31.830  36.840  17.360  1.00  0.00            
ATOM     78  H34 BCD     1      29.370  36.930  17.860  1.00  0.00            
ATOM     79  H35 BCD     1      29.030  36.950  20.230  1.00  0.00            
ATOM     80  H36 BCD     1      28.730  39.550  19.360  1.00  0.00            
ATOM     81  H37 BCD     1      27.840  38.420  16.600  1.00  0.00            
ATOM     82  H38 BCD     1      26.400  40.160  17.970  1.00  0.00            
ATOM     83  H39 BCD     1      27.670  41.240  17.410  1.00  0.00            
ATOM     84  H40 BCD     1      27.070  39.790  15.260  1.00  0.00            
ATOM     85  C25 BCD     1      31.680  35.870  12.530  1.00  0.00            
ATOM     86  O21 BCD     1      30.410  35.240  12.220  1.00  0.00            
ATOM     87  C26 BCD     1      32.150  35.370  13.880  1.00  0.00            
ATOM     88  O22 BCD     1      32.220  33.990  13.990  1.00  0.00            
ATOM     89  C27 BCD     1      31.200  35.950  14.940  1.00  0.00            
ATOM     90  O23 BCD     1      31.580  35.570  16.280  1.00  0.00            
ATOM     91  C28 BCD     1      31.220  37.470  14.800  1.00  0.00            
ATOM     92  C29 BCD     1      30.860  37.940  13.450  1.00  0.00            
ATOM     93  O24 BCD     1      31.640  37.260  12.450  1.00  0.00            
ATOM     94  C30 BCD     1      30.990  39.400  13.280  1.00  0.00            
ATOM     95  O25 BCD     1      32.410  39.690  13.310  1.00  0.00            
ATOM     96  H41 BCD     1      32.430  35.600  11.780  1.00  0.00            
ATOM     97  H42 BCD     1      33.140  35.810  14.030  1.00  0.00            
ATOM     98  H43 BCD     1      32.490  33.740  14.880  1.00  0.00            
ATOM     99  H44 BCD     1      30.180  35.600  14.770  1.00  0.00            
ATOM    100  H45 BCD     1      31.920  34.670  16.330  1.00  0.00            
ATOM    101  H46 BCD     1      32.190  37.900  15.080  1.00  0.00            
ATOM    102  H47 BCD     1      29.810  37.640  13.370  1.00  0.00            
ATOM    103  H48 BCD     1      30.600  39.650  12.290  1.00  0.00            
ATOM    104  H49 BCD     1      30.400  39.910  14.050  1.00  0.00            
ATOM    105  H50 BCD     1      32.670  38.940  12.760  1.00  0.00            
ATOM    106  C31 BCD     1      28.200  32.930   9.530  1.00  0.00            
ATOM    107  O26 BCD     1      27.320  32.560  10.580  1.00  0.00            
ATOM    108  C32 BCD     1      29.670  32.520   9.740  1.00  0.00            
ATOM    109  O27 BCD     1      29.630  31.100   9.900  1.00  0.00            
ATOM    110  C33 BCD     1      30.260  33.220  11.000  1.00  0.00            
ATOM    111  C34 BCD     1      30.110  34.730  10.940  1.00  0.00            
ATOM    112  C35 BCD     1      28.670  35.180  10.560  1.00  0.00            
ATOM    113  O28 BCD     1      28.190  34.370   9.420  1.00  0.00            
ATOM    114  C36 BCD     1      28.730  36.620  10.070  1.00  0.00            
ATOM    115  O29 BCD     1      27.530  37.130   9.660  1.00  0.00            
ATOM    116  O30 BCD     1      31.670  32.990  11.290  1.00  0.00            
ATOM    117  H51 BCD     1      27.960  32.440   8.580  1.00  0.00            
ATOM    118  H52 BCD     1      30.250  32.890   8.880  1.00  0.00            
ATOM    119  H53 BCD     1      30.570  30.910   9.830  1.00  0.00            
ATOM    120  H54 BCD     1      29.660  32.870  11.850  1.00  0.00            
ATOM    121  H55 BCD     1      31.870  33.380  12.150  1.00  0.00            
ATOM    122  H56 BCD     1      30.830  35.060  10.180  1.00  0.00            
ATOM    123  H57 BCD     1      27.860  35.010  11.280  1.00  0.00            
ATOM    124  H58 BCD     1      29.000  37.060  11.040  1.00  0.00            
ATOM    125  H59 BCD     1      29.550  36.800   9.370  1.00  0.00            
ATOM    126  H60 BCD     1      27.530  38.060   9.890  1.00  0.00            
ATOM    127  C37 BCD     1      23.860  30.590  11.280  1.00  0.00            
ATOM    128  O31 BCD     1      23.880  31.230  12.540  1.00  0.00            
ATOM    129  C38 BCD     1      25.120  29.760  11.190  1.00  0.00            
ATOM    130  O32 BCD     1      25.130  28.770  12.220  1.00  0.00            
ATOM    131  C39 BCD     1      26.340  30.580  11.320  1.00  0.00            
ATOM    132  O33 BCD     1      27.500  29.790  11.110  1.00  0.00            
ATOM    133  C40 BCD     1      26.280  31.650  10.190  1.00  0.00            
ATOM    134  C41 BCD     1      24.980  32.430  10.240  1.00  0.00            
ATOM    135  O34 BCD     1      23.900  31.530  10.220  1.00  0.00            
ATOM    136  C42 BCD     1      24.770  33.280   8.970  1.00  0.00            
ATOM    137  O35 BCD     1      25.180  32.680   7.760  1.00  0.00            
ATOM    138  H61 BCD     1      22.970  29.980  11.100  1.00  0.00            
ATOM    139  H62 BCD     1      25.140  29.310  10.190  1.00  0.00            
ATOM    140  H63 BCD     1      25.950  28.300  12.040  1.00  0.00            
ATOM    141  H64 BCD     1      26.300  30.970  12.350  1.00  0.00            
ATOM    142  H65 BCD     1      28.260  30.370  11.130  1.00  0.00            
ATOM    143  H66 BCD     1      26.390  31.140   9.230  1.00  0.00            
ATOM    144  H67 BCD     1      24.870  33.050  11.140  1.00  0.00            
ATOM    145  H68 BCD     1      23.730  33.600   8.790  1.00  0.00            
ATOM    146  H69 BCD     1      25.320  34.210   9.180  1.00  0.00            
ATOM    147  H70 BCD     1      25.310  33.390   7.120  1.00  0.00            
ATOM    148  O1  GT5     2      28.320  29.840  15.200  1.00  0.00            
ATOM    149  C1  GT5     2      29.000  30.770  14.860  1.00  0.00            
ATOM    150  O2  GT5     2      29.820  30.740  13.810  1.00  0.00            
ATOM    151  C2  GT5     2      29.170  31.950  15.790  1.00  0.00            
ATOM    152  C3  GT5     2      28.020  32.950  15.760  1.00  0.00            
ATOM    153  C4  GT5     2      26.660  32.440  16.200  1.00  0.00            
ATOM    154  C5  GT5     2      25.580  33.580  16.150  1.00  0.00            
ATOM    155  C6  GT5     2      25.510  34.080  14.710  1.00  0.00            
ATOM    156  C7  GT5     2      26.820  34.720  14.350  1.00  0.00            
ATOM    157  C8  GT5     2      27.220  35.820  15.330  1.00  0.00            
ATOM    158  C9  GT5     2      27.330  35.250  16.740  1.00  0.00            
ATOM    159  C10 GT5     2      25.990  34.680  17.150  1.00  0.00            
ATOM    160  C11 GT5     2      28.410  34.160  16.720  1.00  0.00            
ATOM    161  C12 GT5     2      27.860  33.520  14.360  1.00  0.00            
ATOM    162  H1  GT5     2      29.620  29.850  13.500  1.00  0.00            
ATOM    163  H2  GT5     2      30.100  32.530  15.670  1.00  0.00            
ATOM    164  H3  GT5     2      29.210  31.470  16.770  1.00  0.00            
ATOM    165  H4  GT5     2      26.810  32.060  17.220  1.00  0.00            
ATOM    166  H5  GT5     2      26.300  31.630  15.560  1.00  0.00            
ATOM    167  H6  GT5     2      24.580  33.230  16.440  1.00  0.00            
ATOM    168  H7  GT5     2      24.680  34.770  14.510  1.00  0.00            
ATOM    169  H8  GT5     2      25.270  33.270  14.010  1.00  0.00            
ATOM    170  H9  GT5     2      26.750  35.240  13.390  1.00  0.00            
ATOM    171  H10 GT5     2      26.510  36.660  15.330  1.00  0.00            
ATOM    172  H11 GT5     2      28.170  36.190  14.940  1.00  0.00            
ATOM    173  H12 GT5     2      27.590  36.080  17.410  1.00  0.00            
ATOM    174  H13 GT5     2      26.010  34.300  18.180  1.00  0.00            
ATOM    175  H14 GT5     2      25.210  35.460  17.140  1.00  0.00            
ATOM    176  H15 GT5     2      29.410  34.610  16.640  1.00  0.00            
ATOM    177  H16 GT5     2      28.530  33.830  17.760  1.00  0.00            
ATOM    178  H17 GT5     2      27.590  32.790  13.590  1.00  0.00            
ATOM    179  H18 GT5     2      28.850  33.870  14.050  1.00  0.00            
TER
ENDMDL
MODEL        1
ATOM      1  C1  BCD     1      17.770  12.930  20.370  1.00  0.00            
ATOM      2  O1  BCD     1      16.870  12.830  19.230  1.00  0.00            
ATOM      3  C2  BCD     1      17.260  14.110  21.210  1.00  0.00            
ATOM      4  O2  BCD     1      15.860  13.910  21.570  1.00  0.00            
ATOM      5  C3  BCD     1      17.530  15.450  20.520  1.00  0.00            
ATOM      6  O3  BCD     1      17.230  16.580  21.360  1.00  0.00            
ATOM      7  C4  BCD     1      19.000  15.530  20.040  1.00  0.00            
ATOM      8  C5  BCD     1      19.430  14.260  19.240  1.00  0.00            
ATOM      9  O4  BCD     1      19.090  13.050  19.970  1.00  0.00            
ATOM     10  C6  BCD     1      20.870  14.310  18.780  1.00  0.00            
ATOM     11  O5  BCD     1      21.700  14.250  19.890  1.00  0.00            
ATOM     12  H1  BCD     1      17.730  11.940  20.840  1.00  0.00            
ATOM     13  H2  BCD     1      17.880  14.140  22.120  1.00  0.00            
ATOM     14  H3  BCD     1      15.390  13.700  20.760  1.00  0.00            
ATOM     15  H4  BCD     1      16.920  15.460  19.610  1.00  0.00            
ATOM     16  H5  BCD     1      17.310  17.410  20.880  1.00  0.00            
ATOM     17  H6  BCD     1      19.660  15.660  20.900  1.00  0.00            
ATOM     18  H7  BCD     1      18.860  14.350  18.310  1.00  0.00            
ATOM     19  H8  BCD     1      20.970  13.360  18.220  1.00  0.00            
ATOM     20  H9  BCD     1      21.110  15.110  18.070  1.00  0.00            
ATOM     21  H10 BCD     1      22.480  14.760  19.670  1.00  0.00            
ATOM     22  C7  BCD     1      14.360  10.540  16.820  1.00  0.00            
ATOM     23  O6  BCD     1      14.650  11.380  15.730  1.00  0.00            
ATOM     24  C8  BCD     1      13.740  11.310  17.930  1.00  0.00            
ATOM     25  O7  BCD     1      12.500  11.810  17.470  1.00  0.00            
ATOM     26  C9  BCD     1      14.710  12.360  18.480  1.00  0.00            
ATOM     27  O8  BCD     1      14.120  13.080  19.660  1.00  0.00            
ATOM     28  C10 BCD     1      15.980  11.720  18.960  1.00  0.00            
ATOM     29  C11 BCD     1      16.580  10.840  17.860  1.00  0.00            
ATOM     30  O9  BCD     1      15.580   9.930  17.320  1.00  0.00            
ATOM     31  C12 BCD     1      17.660  10.040  18.470  1.00  0.00            
ATOM     32  O10 BCD     1      18.320   9.310  17.490  1.00  0.00            
ATOM     33  H11 BCD     1      13.560   9.820  16.620  1.00  0.00            
ATOM     34  H12 BCD     1      13.550  10.600  18.760  1.00  0.00            
ATOM     35  H13 BCD     1      12.250  12.600  17.950  1.00  0.00            
ATOM     36  H14 BCD     1      14.900  12.980  17.590  1.00  0.00            
ATOM     37  H15 BCD     1      13.380  13.580  19.300  1.00  0.00            
ATOM     38  H16 BCD     1      15.860  11.160  19.900  1.00  0.00            
ATOM     39  H17 BCD     1      16.990  11.540  17.110  1.00  0.00            
ATOM     40  H18 BCD     1      18.360  10.680  19.010  1.00  0.00            
ATOM     41  H19 BCD     1      17.250   9.190  19.050  1.00  0.00            
ATOM     42  H20 BCD     1      18.930   9.950  17.100  1.00  0.00            
ATOM     43  C13 BCD     1      13.580  12.110  11.820  1.00  0.00            
ATOM     44  O11 BCD     1      14.060  13.410  11.850  1.00  0.00            
ATOM     45  C14 BCD     1      12.460  11.930  12.840  1.00  0.00            
ATOM     46  O12 BCD     1      11.280  12.770  12.610  1.00  0.00            
ATOM     47  C15 BCD     1      12.930  12.050  14.240  1.00  0.00            
ATOM     48  O13 BCD     1      11.750  11.760  14.960  1.00  0.00            
ATOM     49  C16 BCD     1      14.040  11.070  14.530  1.00  0.00            
ATOM     50  C17 BCD     1      15.110  11.220  13.470  1.00  0.00            
ATOM     51  O14 BCD     1      14.530  11.110  12.150  1.00  0.00            
ATOM     52  C18 BCD     1      16.330  10.280  13.680  1.00  0.00            
ATOM     53  O15 BCD     1      16.130   8.880  13.680  1.00  0.00            
ATOM     54  H21 BCD     1      13.160  11.960  10.810  1.00  0.00            
ATOM     55  H22 BCD     1      12.230  10.860  12.830  1.00  0.00            
ATOM     56  H23 BCD     1      10.820  12.660  13.440  1.00  0.00            
ATOM     57  H24 BCD     1      13.220  13.070  14.500  1.00  0.00            
ATOM     58  H25 BCD     1      11.960  11.730  15.900  1.00  0.00            
ATOM     59  H26 BCD     1      13.630  10.070  14.360  1.00  0.00            
ATOM     60  H27 BCD     1      15.520  12.230  13.520  1.00  0.00            
ATOM     61  H28 BCD     1      17.010  10.330  12.820  1.00  0.00            
ATOM     62  H29 BCD     1      16.880  10.650  14.560  1.00  0.00            
ATOM     63  H30 BCD     1      15.360   8.770  13.120  1.00  0.00            
ATOM     64  C19 BCD     1      14.560  16.690   9.290  1.00  0.00            
ATOM     65  O16 BCD     1      15.090  17.490  10.360  1.00  0.00            
ATOM     66  C20 BCD     1      13.120  16.270   9.620  1.00  0.00            
ATOM     67  O17 BCD     1      12.350  17.420   9.940  1.00  0.00            
ATOM     68  C21 BCD     1      13.020  15.280  10.840  1.00  0.00            
ATOM     69  O18 BCD     1      11.690  14.830  11.010  1.00  0.00            
ATOM     70  C22 BCD     1      14.050  14.140  10.620  1.00  0.00            
ATOM     71  C23 BCD     1      15.450  14.590  10.120  1.00  0.00            
ATOM     72  O19 BCD     1      15.260  15.460   8.940  1.00  0.00            
ATOM     73  C24 BCD     1      16.190  13.420   9.650  1.00  0.00            
ATOM     74  O20 BCD     1      15.440  12.790   8.580  1.00  0.00            
ATOM     75  H31 BCD     1      14.540  17.240   8.340  1.00  0.00            
ATOM     76  H32 BCD     1      12.720  15.790   8.720  1.00  0.00            
ATOM     77  H33 BCD     1      12.870  18.010  10.500  1.00  0.00            
ATOM     78  H34 BCD     1      13.370  15.900  11.680  1.00  0.00            
ATOM     79  H35 BCD     1      11.700  14.290  11.800  1.00  0.00            
ATOM     80  H36 BCD     1      13.540  13.630   9.800  1.00  0.00            
ATOM     81  H37 BCD     1      15.920  15.220  10.890  1.00  0.00            
ATOM     82  H38 BCD     1      17.090  13.820   9.180  1.00  0.00            
ATOM     83  H39 BCD     1      16.520  12.740  10.450  1.00  0.00            
ATOM     84  H40 BCD     1      15.460  11.840   8.720  1.00  0.00            
ATOM     85  C25 BCD     1      17.050  21.030  11.130  1.00  0.00            
ATOM     86  O21 BCD     1      17.600  20.500  12.330  1.00  0.00            
ATOM     87  C26 BCD     1      15.590  20.990  11.080  1.00  0.00            
ATOM     88  O22 BCD     1      15.100  21.900  12.090  1.00  0.00            
ATOM     89  C27 BCD     1      14.990  19.600  11.220  1.00  0.00            
ATOM     90  O23 BCD     1      13.600  19.690  11.180  1.00  0.00            
ATOM     91  C28 BCD     1      15.510  18.770  10.060  1.00  0.00            
ATOM     92  C29 BCD     1      17.060  18.810   9.910  1.00  0.00            
ATOM     93  O24 BCD     1      17.560  20.250  10.030  1.00  0.00            
ATOM     94  C30 BCD     1      17.610  18.160   8.640  1.00  0.00            
ATOM     95  O25 BCD     1      16.850  18.540   7.460  1.00  0.00            
ATOM     96  H41 BCD     1      17.350  22.070  10.950  1.00  0.00            
ATOM     97  H42 BCD     1      15.240  21.270  10.080  1.00  0.00            
ATOM     98  H43 BCD     1      15.520  21.630  12.910  1.00  0.00            
ATOM     99  H44 BCD     1      15.280  19.080  12.150  1.00  0.00            
ATOM    100  H45 BCD     1      13.460  20.320  11.890  1.00  0.00            
ATOM    101  H46 BCD     1      15.050  19.080   9.110  1.00  0.00            
ATOM    102  H47 BCD     1      17.510  18.300  10.770  1.00  0.00            
ATOM    103  H48 BCD     1      18.630  18.550   8.590  1.00  0.00            
ATOM    104  H49 BCD     1      17.640  17.080   8.810  1.00  0.00            
ATOM    105  H50 BCD     1      16.600  19.460   7.550  1.00  0.00            
ATOM    106  C31 BCD     1      20.480  20.910  15.290  1.00  0.00            
ATOM    107  O26 BCD     1      19.940  19.810  15.980  1.00  0.00            
ATOM    108  C32 BCD     1      19.440  22.030  15.130  1.00  0.00            
ATOM    109  O27 BCD     1      19.060  22.600  16.390  1.00  0.00            
ATOM    110  C33 BCD     1      18.250  21.710  14.240  1.00  0.00            
ATOM    111  C34 BCD     1      18.680  21.130  12.890  1.00  0.00            
ATOM    112  C35 BCD     1      19.830  20.010  13.100  1.00  0.00            
ATOM    113  O28 BCD     1      20.820  20.500  14.000  1.00  0.00            
ATOM    114  C36 BCD     1      20.500  19.560  11.870  1.00  0.00            
ATOM    115  O29 BCD     1      21.020  20.780  11.280  1.00  0.00            
ATOM    116  O30 BCD     1      17.370  22.800  14.050  1.00  0.00            
ATOM    117  H51 BCD     1      21.350  21.390  15.750  1.00  0.00            
ATOM    118  H52 BCD     1      20.000  22.810  14.600  1.00  0.00            
ATOM    119  H53 BCD     1      18.800  23.490  16.110  1.00  0.00            
ATOM    120  H54 BCD     1      17.720  20.900  14.750  1.00  0.00            
ATOM    121  H55 BCD     1      16.920  23.130  14.830  1.00  0.00            
ATOM    122  H56 BCD     1      19.110  21.880  12.210  1.00  0.00            
ATOM    123  H57 BCD     1      19.450  19.120  13.620  1.00  0.00            
ATOM    124  H58 BCD     1      21.320  18.840  11.990  1.00  0.00            
ATOM    125  H59 BCD     1      19.740  19.120  11.200  1.00  0.00            
ATOM    126  H60 BCD     1      21.680  21.180  11.870  1.00  0.00            
ATOM    127  C37 BCD     1      19.830  17.800  19.660  1.00  0.00            
ATOM    128  O31 BCD     1      19.250  16.590  19.080  1.00  0.00            
ATOM    129  C38 BCD     1      18.970  19.060  19.420  1.00  0.00            
ATOM    130  O32 BCD     1      17.680  19.050  20.140  1.00  0.00            
ATOM    131  C39 BCD     1      18.840  19.380  17.930  1.00  0.00            
ATOM    132  O33 BCD     1      18.100  20.610  17.860  1.00  0.00            
ATOM    133  C40 BCD     1      20.220  19.600  17.360  1.00  0.00            
ATOM    134  C41 BCD     1      21.100  18.360  17.670  1.00  0.00            
ATOM    135  O34 BCD     1      21.130  18.140  19.080  1.00  0.00            
ATOM    136  C42 BCD     1      22.480  18.450  17.070  1.00  0.00            
ATOM    137  O35 BCD     1      22.990  17.120  16.820  1.00  0.00            
ATOM    138  H61 BCD     1      19.970  17.650  20.740  1.00  0.00            
ATOM    139  H62 BCD     1      19.600  19.860  19.830  1.00  0.00            
ATOM    140  H63 BCD     1      17.010  19.680  19.840  1.00  0.00            
ATOM    141  H64 BCD     1      18.350  18.590  17.350  1.00  0.00            
ATOM    142  H65 BCD     1      18.520  21.240  17.260  1.00  0.00            
ATOM    143  H66 BCD     1      20.570  20.520  17.840  1.00  0.00            
ATOM    144  H67 BCD     1      20.570  17.550  17.160  1.00  0.00            
ATOM    145  H68 BCD     1      22.380  18.960  16.100  1.00  0.00            
ATOM    146  H69 BCD     1      23.150  19.060  17.700  1.00  0.00            
ATOM    147  H70 BCD     1      22.900  16.930  15.880  1.00  0.00            
ATOM    148  O1  GT5     2      14.040  17.510  13.900  1.00  0.00            
ATOM    149  C1  GT5     2      14.550  16.940  14.840  1.00  0.00            
ATOM    150  O2  GT5     2      13.790  16.460  15.720  1.00  0.00            
ATOM    151  C2  GT5     2      15.870  17.190  15.350  1.00  0.00            
ATOM    152  C3  GT5     2      16.860  16.190  14.770  1.00  0.00            
ATOM    153  C4  GT5     2      16.550  14.730  14.980  1.00  0.00            
ATOM    154  C5  GT5     2      17.620  13.830  14.350  1.00  0.00            
ATOM    155  C6  GT5     2      18.960  14.120  15.000  1.00  0.00            
ATOM    156  C7  GT5     2      19.340  15.590  14.800  1.00  0.00            
ATOM    157  C8  GT5     2      19.450  15.930  13.340  1.00  0.00            
ATOM    158  C9  GT5     2      18.150  15.570  12.640  1.00  0.00            
ATOM    159  C10 GT5     2      17.720  14.110  12.840  1.00  0.00            
ATOM    160  C11 GT5     2      17.050  16.450  13.260  1.00  0.00            
ATOM    161  C12 GT5     2      18.230  16.490  15.450  1.00  0.00            
ATOM    162  H1  GT5     2      14.340  16.450  16.520  1.00  0.00            
ATOM    163  H2  GT5     2      15.950  17.150  16.440  1.00  0.00            
ATOM    164  H3  GT5     2      16.080  18.200  14.980  1.00  0.00            
ATOM    165  H4  GT5     2      15.570  14.500  14.540  1.00  0.00            
ATOM    166  H5  GT5     2      16.440  14.610  16.070  1.00  0.00            
ATOM    167  H6  GT5     2      17.400  12.760  14.420  1.00  0.00            
ATOM    168  H7  GT5     2      19.780  13.580  14.520  1.00  0.00            
ATOM    169  H8  GT5     2      19.050  13.800  16.050  1.00  0.00            
ATOM    170  H9  GT5     2      20.280  15.760  15.330  1.00  0.00            
ATOM    171  H10 GT5     2      20.300  15.340  12.960  1.00  0.00            
ATOM    172  H11 GT5     2      19.720  16.990  13.370  1.00  0.00            
ATOM    173  H12 GT5     2      18.270  15.760  11.560  1.00  0.00            
ATOM    174  H13 GT5     2      16.790  13.910  12.290  1.00  0.00            
ATOM    175  H14 GT5     2      18.380  13.410  12.310  1.00  0.00            
ATOM    176  H15 GT5     2      17.310  17.490  13.040  1.00  0.00            
ATOM    177  H16 GT5     2      16.130  16.290  12.680  1.00  0.00            
ATOM    178  H17 GT5     2      18.230  16.230  16.520  1.00  0.00            
ATOM    179  H18 GT5     2      18.450  17.560  15.330  1.00  0.00            
TER
ENDMDL
MODEL        1
ATOM      1  C1  BCD     1      31.260  23.270  -1.510  1.00  0.00            
ATOM      2  O1  BCD     1      30.150  23.670  -0.700  1.00  0.00            
ATOM      3  C2  BCD     1      31.410  21.740  -1.450  1.00  0.00            
ATOM      4  O2  BCD     1      30.140  21.110  -1.670  1.00  0.00            
ATOM      5  C3  BCD     1      31.850  21.350  -0.050  1.00  0.00            
ATOM      6  O3  BCD     1      32.000  19.940   0.110  1.00  0.00            
ATOM      7  C4  BCD     1      33.110  22.070   0.300  1.00  0.00            
ATOM      8  C5  BCD     1      33.000  23.580   0.100  1.00  0.00            
ATOM      9  O4  BCD     1      32.470  24.030  -1.160  1.00  0.00            
ATOM     10  C6  BCD     1      34.370  24.240   0.180  1.00  0.00            
ATOM     11  O5  BCD     1      34.220  25.660   0.020  1.00  0.00            
ATOM     12  H1  BCD     1      31.030  23.480  -2.560  1.00  0.00            
ATOM     13  H2  BCD     1      32.190  21.370  -2.130  1.00  0.00            
ATOM     14  H3  BCD     1      30.240  20.180  -1.440  1.00  0.00            
ATOM     15  H4  BCD     1      31.180  21.730   0.740  1.00  0.00            
ATOM     16  H5  BCD     1      32.080  19.750   1.050  1.00  0.00            
ATOM     17  H6  BCD     1      33.920  21.640  -0.300  1.00  0.00            
ATOM     18  H7  BCD     1      32.350  23.900   0.920  1.00  0.00            
ATOM     19  H8  BCD     1      34.770  24.170   1.200  1.00  0.00            
ATOM     20  H9  BCD     1      35.000  23.750  -0.570  1.00  0.00            
ATOM     21  H10 BCD     1      34.160  25.840  -0.920  1.00  0.00            
ATOM     22  C7  BCD     1      26.600  25.920  -1.160  1.00  0.00            
ATOM     23  O6  BCD     1      26.260  25.540   0.170  1.00  0.00            
ATOM     24  C8  BCD     1      26.780  24.700  -2.120  1.00  0.00            
ATOM     25  O7  BCD     1      25.580  23.960  -2.150  1.00  0.00            
ATOM     26  C9  BCD     1      27.950  23.780  -1.760  1.00  0.00            
ATOM     27  O8  BCD     1      28.150  22.690  -2.640  1.00  0.00            
ATOM     28  C10 BCD     1      29.260  24.570  -1.400  1.00  0.00            
ATOM     29  C11 BCD     1      28.980  25.870  -0.650  1.00  0.00            
ATOM     30  O9  BCD     1      27.860  26.570  -1.170  1.00  0.00            
ATOM     31  C12 BCD     1      30.100  26.830  -0.610  1.00  0.00            
ATOM     32  O10 BCD     1      29.960  27.640   0.550  1.00  0.00            
ATOM     33  H11 BCD     1      25.880  26.640  -1.570  1.00  0.00            
ATOM     34  H12 BCD     1      26.920  25.020  -3.160  1.00  0.00            
ATOM     35  H13 BCD     1      25.780  23.020  -2.230  1.00  0.00            
ATOM     36  H14 BCD     1      27.650  23.440  -0.760  1.00  0.00            
ATOM     37  H15 BCD     1      28.800  22.080  -2.260  1.00  0.00            
ATOM     38  H16 BCD     1      29.630  24.970  -2.350  1.00  0.00            
ATOM     39  H17 BCD     1      28.940  25.400   0.340  1.00  0.00            
ATOM     40  H18 BCD     1      31.070  26.360  -0.460  1.00  0.00            
ATOM     41  H19 BCD     1      30.220  27.460  -1.500  1.00  0.00            
ATOM     42  H20 BCD     1      29.620  28.520   0.370  1.00  0.00            
ATOM     43  C13 BCD     1      23.600  26.440   3.190  1.00  0.00            
ATOM     44  O11 BCD     1      24.640  26.170   4.100  1.00  0.00            
ATOM     45  C14 BCD     1      23.260  25.190   2.370  1.00  0.00            
ATOM     46  O12 BCD     1      22.860  24.140   3.320  1.00  0.00            
ATOM     47  C15 BCD     1      24.440  24.770   1.500  1.00  0.00            
ATOM     48  O13 BCD     1      24.020  23.740   0.620  1.00  0.00            
ATOM     49  C16 BCD     1      24.980  25.950   0.670  1.00  0.00            
ATOM     50  C17 BCD     1      25.020  27.310   1.430  1.00  0.00            
ATOM     51  O14 BCD     1      23.890  27.420   2.260  1.00  0.00            
ATOM     52  C18 BCD     1      25.100  28.470   0.360  1.00  0.00            
ATOM     53  O15 BCD     1      23.900  28.460  -0.540  1.00  0.00            
ATOM     54  H21 BCD     1      22.710  26.750   3.740  1.00  0.00            
ATOM     55  H22 BCD     1      22.360  25.300   1.750  1.00  0.00            
ATOM     56  H23 BCD     1      22.370  23.390   2.970  1.00  0.00            
ATOM     57  H24 BCD     1      25.240  24.400   2.160  1.00  0.00            
ATOM     58  H25 BCD     1      23.720  22.930   1.050  1.00  0.00            
ATOM     59  H26 BCD     1      24.290  25.980  -0.180  1.00  0.00            
ATOM     60  H27 BCD     1      25.950  27.320   2.010  1.00  0.00            
ATOM     61  H28 BCD     1      25.210  29.460   0.810  1.00  0.00            
ATOM     62  H29 BCD     1      26.050  28.180  -0.120  1.00  0.00            
ATOM     63  H30 BCD     1      24.000  28.670  -1.470  1.00  0.00            
ATOM     64  C19 BCD     1      25.950  26.720   8.000  1.00  0.00            
ATOM     65  O16 BCD     1      27.130  25.990   7.740  1.00  0.00            
ATOM     66  C20 BCD     1      24.660  25.920   7.900  1.00  0.00            
ATOM     67  O17 BCD     1      24.650  24.830   8.790  1.00  0.00            
ATOM     68  C21 BCD     1      24.530  25.430   6.370  1.00  0.00            
ATOM     69  O18 BCD     1      23.270  24.790   6.020  1.00  0.00            
ATOM     70  C22 BCD     1      24.600  26.690   5.470  1.00  0.00            
ATOM     71  C23 BCD     1      25.740  27.580   5.770  1.00  0.00            
ATOM     72  O19 BCD     1      25.770  27.910   7.170  1.00  0.00            
ATOM     73  C24 BCD     1      25.900  28.860   5.000  1.00  0.00            
ATOM     74  O20 BCD     1      24.650  29.520   4.490  1.00  0.00            
ATOM     75  H31 BCD     1      25.930  27.120   9.020  1.00  0.00            
ATOM     76  H32 BCD     1      23.820  26.610   8.090  1.00  0.00            
ATOM     77  H33 BCD     1      25.480  24.380   8.940  1.00  0.00            
ATOM     78  H34 BCD     1      25.380  24.750   6.290  1.00  0.00            
ATOM     79  H35 BCD     1      23.360  24.460   5.120  1.00  0.00            
ATOM     80  H36 BCD     1      23.710  27.300   5.660  1.00  0.00            
ATOM     81  H37 BCD     1      26.610  26.970   5.510  1.00  0.00            
ATOM     82  H38 BCD     1      26.440  29.550   5.670  1.00  0.00            
ATOM     83  H39 BCD     1      26.580  28.650   4.160  1.00  0.00            
ATOM     84  H40 BCD     1      24.300  29.010   3.760  1.00  0.00            
ATOM     85  C25 BCD     1      30.630  24.890   9.570  1.00  0.00            
ATOM     86  O21 BCD     1      31.260  24.400   8.390  1.00  0.00            
ATOM     87  C26 BCD     1      29.340  24.190  10.060  1.00  0.00            
ATOM     88  O22 BCD     1      29.650  22.800  10.100  1.00  0.00            
ATOM     89  C27 BCD     1      28.180  24.450   9.150  1.00  0.00            
ATOM     90  O23 BCD     1      26.930  23.980   9.730  1.00  0.00            
ATOM     91  C28 BCD     1      28.110  25.940   8.760  1.00  0.00            
ATOM     92  C29 BCD     1      29.440  26.440   8.260  1.00  0.00            
ATOM     93  O24 BCD     1      30.420  26.270   9.310  1.00  0.00            
ATOM     94  C30 BCD     1      29.370  27.950   7.930  1.00  0.00            
ATOM     95  O25 BCD     1      30.610  28.380   7.370  1.00  0.00            
ATOM     96  H41 BCD     1      31.350  24.770  10.390  1.00  0.00            
ATOM     97  H42 BCD     1      29.160  24.510  11.090  1.00  0.00            
ATOM     98  H43 BCD     1      28.800  22.540  10.470  1.00  0.00            
ATOM     99  H44 BCD     1      28.220  23.910   8.190  1.00  0.00            
ATOM    100  H45 BCD     1      27.120  23.080  10.020  1.00  0.00            
ATOM    101  H46 BCD     1      27.900  26.610   9.610  1.00  0.00            
ATOM    102  H47 BCD     1      29.700  25.890   7.350  1.00  0.00            
ATOM    103  H48 BCD     1      28.580  28.030   7.170  1.00  0.00            
ATOM    104  H49 BCD     1      29.140  28.510   8.840  1.00  0.00            
ATOM    105  H50 BCD     1      30.710  27.960   6.510  1.00  0.00            
ATOM    106  C31 BCD     1      34.750  23.140   6.850  1.00  0.00            
ATOM    107  O26 BCD     1      34.100  22.790   5.640  1.00  0.00            
ATOM    108  C32 BCD     1      34.290  22.390   8.000  1.00  0.00            
ATOM    109  O27 BCD     1      34.500  21.060   7.670  1.00  0.00            
ATOM    110  C33 BCD     1      32.860  22.610   8.370  1.00  0.00            
ATOM    111  C34 BCD     1      32.680  24.150   8.440  1.00  0.00            
ATOM    112  C35 BCD     1      33.330  24.970   7.360  1.00  0.00            
ATOM    113  O28 BCD     1      34.640  24.540   7.130  1.00  0.00            
ATOM    114  C36 BCD     1      33.350  26.430   7.700  1.00  0.00            
ATOM    115  O29 BCD     1      34.360  26.800   8.720  1.00  0.00            
ATOM    116  O30 BCD     1      32.530  22.010   9.640  1.00  0.00            
ATOM    117  H51 BCD     1      35.810  22.910   6.760  1.00  0.00            
ATOM    118  H52 BCD     1      34.880  22.680   8.880  1.00  0.00            
ATOM    119  H53 BCD     1      34.720  20.670   8.520  1.00  0.00            
ATOM    120  H54 BCD     1      32.200  22.380   7.520  1.00  0.00            
ATOM    121  H55 BCD     1      31.580  22.120   9.800  1.00  0.00            
ATOM    122  H56 BCD     1      33.180  24.550   9.330  1.00  0.00            
ATOM    123  H57 BCD     1      32.640  24.750   6.540  1.00  0.00            
ATOM    124  H58 BCD     1      33.620  26.960   6.780  1.00  0.00            
ATOM    125  H59 BCD     1      32.330  26.710   8.020  1.00  0.00            
ATOM    126  H60 BCD     1      34.400  27.760   8.790  1.00  0.00            
ATOM    127  C37 BCD     1      34.400  21.000   2.060  1.00  0.00            
ATOM    128  O31 BCD     1      33.380  21.910   1.700  1.00  0.00            
ATOM    129  C38 BCD     1      33.990  20.110   3.200  1.00  0.00            
ATOM    130  O32 BCD     1      32.730  19.560   2.790  1.00  0.00            
ATOM    131  C39 BCD     1      33.750  20.830   4.480  1.00  0.00            
ATOM    132  O33 BCD     1      33.400  19.930   5.520  1.00  0.00            
ATOM    133  C40 BCD     1      34.810  21.880   4.810  1.00  0.00            
ATOM    134  C41 BCD     1      35.260  22.650   3.580  1.00  0.00            
ATOM    135  O34 BCD     1      35.500  21.720   2.570  1.00  0.00            
ATOM    136  C42 BCD     1      36.440  23.540   3.880  1.00  0.00            
ATOM    137  O35 BCD     1      37.650  22.790   4.280  1.00  0.00            
ATOM    138  H61 BCD     1      34.730  20.330   1.260  1.00  0.00            
ATOM    139  H62 BCD     1      34.840  19.410   3.230  1.00  0.00            
ATOM    140  H63 BCD     1      32.310  19.190   3.570  1.00  0.00            
ATOM    141  H64 BCD     1      32.850  21.430   4.280  1.00  0.00            
ATOM    142  H65 BCD     1      33.830  20.230   6.330  1.00  0.00            
ATOM    143  H66 BCD     1      35.710  21.430   5.240  1.00  0.00            
ATOM    144  H67 BCD     1      34.410  23.300   3.320  1.00  0.00            
ATOM    145  H68 BCD     1      36.770  24.200   3.060  1.00  0.00            
ATOM    146  H69 BCD     1      36.170  24.280   4.640  1.00  0.00            
ATOM    147  H70 BCD     1      38.190  23.510   4.620  1.00  0.00            
ATOM    148  O1  GT5     2      30.530  26.850   5.230  1.00  0.00            
ATOM    149  C1  GT5     2      30.400  26.620   4.040  1.00  0.00            
ATOM    150  O2  GT5     2      31.150  27.300   3.110  1.00  0.00            
ATOM    151  C2  GT5     2      29.190  26.030   3.470  1.00  0.00            
ATOM    152  C3  GT5     2      29.150  24.480   3.660  1.00  0.00            
ATOM    153  C4  GT5     2      29.050  24.180   5.210  1.00  0.00            
ATOM    154  C5  GT5     2      28.680  22.650   5.470  1.00  0.00            
ATOM    155  C6  GT5     2      29.880  21.920   4.870  1.00  0.00            
ATOM    156  C7  GT5     2      30.050  22.170   3.410  1.00  0.00            
ATOM    157  C8  GT5     2      28.750  21.740   2.660  1.00  0.00            
ATOM    158  C9  GT5     2      27.600  22.600   3.210  1.00  0.00            
ATOM    159  C10 GT5     2      27.350  22.410   4.720  1.00  0.00            
ATOM    160  C11 GT5     2      27.850  24.050   2.920  1.00  0.00            
ATOM    161  C12 GT5     2      30.380  23.670   3.180  1.00  0.00            
ATOM    162  H1  GT5     2      30.690  27.230   2.260  1.00  0.00            
ATOM    163  H2  GT5     2      29.180  26.320   2.410  1.00  0.00            
ATOM    164  H3  GT5     2      28.280  26.430   3.910  1.00  0.00            
ATOM    165  H4  GT5     2      28.240  24.760   5.690  1.00  0.00            
ATOM    166  H5  GT5     2      29.930  24.430   5.810  1.00  0.00            
ATOM    167  H6  GT5     2      28.510  22.490   6.550  1.00  0.00            
ATOM    168  H7  GT5     2      29.750  20.860   5.110  1.00  0.00            
ATOM    169  H8  GT5     2      30.860  22.230   5.260  1.00  0.00            
ATOM    170  H9  GT5     2      30.810  21.460   3.050  1.00  0.00            
ATOM    171  H10 GT5     2      28.500  20.680   2.840  1.00  0.00            
ATOM    172  H11 GT5     2      28.930  21.870   1.590  1.00  0.00            
ATOM    173  H12 GT5     2      26.650  22.400   2.690  1.00  0.00            
ATOM    174  H13 GT5     2      26.610  23.020   5.260  1.00  0.00            
ATOM    175  H14 GT5     2      27.010  21.380   4.800  1.00  0.00            
ATOM    176  H15 GT5     2      28.050  24.240   1.860  1.00  0.00            
ATOM    177  H16 GT5     2      26.980  24.660   3.220  1.00  0.00            
ATOM    178  H17 GT5     2      31.340  23.890   3.670  1.00  0.00            
ATOM    179  H18 GT5     2      30.490  23.800   2.090  1.00  0.00            
TER
ENDMDL
MODEL        1
ATOM      1  C1  BCD     1      22.720  21.160  11.320  1.00  0.00            
ATOM      2  O1  BCD     1      21.360  21.150  11.510  1.00  0.00            
ATOM      3  C2  BCD     1      23.430  22.020  12.430  1.00  0.00            
ATOM      4  O2  BCD     1      23.100  21.490  13.740  1.00  0.00            
ATOM      5  C3  BCD     1      22.940  23.510  12.470  1.00  0.00            
ATOM      6  O3  BCD     1      23.460  24.330  13.570  1.00  0.00            
ATOM      7  C4  BCD     1      23.190  24.200  11.080  1.00  0.00            
ATOM      8  C5  BCD     1      22.750  23.280   9.950  1.00  0.00            
ATOM      9  O4  BCD     1      23.160  21.860  10.150  1.00  0.00            
ATOM     10  C6  BCD     1      23.110  23.720   8.590  1.00  0.00            
ATOM     11  O5  BCD     1      22.300  23.000   7.650  1.00  0.00            
ATOM     12  H1  BCD     1      23.300  20.230  11.330  1.00  0.00            
ATOM     13  H2  BCD     1      24.510  21.940  12.230  1.00  0.00            
ATOM     14  H3  BCD     1      23.360  22.260  14.260  1.00  0.00            
ATOM     15  H4  BCD     1      21.860  23.340  12.580  1.00  0.00            
ATOM     16  H5  BCD     1      22.850  25.070  13.580  1.00  0.00            
ATOM     17  H6  BCD     1      24.280  24.290  11.070  1.00  0.00            
ATOM     18  H7  BCD     1      21.670  23.370  10.090  1.00  0.00            
ATOM     19  H8  BCD     1      22.870  24.760   8.320  1.00  0.00            
ATOM     20  H9  BCD     1      24.180  23.610   8.370  1.00  0.00            
ATOM     21  H10 BCD     1      21.850  23.570   7.030  1.00  0.00            
ATOM     22  C7  BCD     1      18.480  18.280  11.860  1.00  0.00            
ATOM     23  O6  BCD     1      17.570  19.310  11.280  1.00  0.00            
ATOM     24  C8  BCD     1      19.090  18.820  13.190  1.00  0.00            
ATOM     25  O7  BCD     1      18.040  19.010  14.120  1.00  0.00            
ATOM     26  C9  BCD     1      19.820  20.120  12.930  1.00  0.00            
ATOM     27  O8  BCD     1      20.390  20.770  14.130  1.00  0.00            
ATOM     28  C10 BCD     1      20.930  19.780  11.910  1.00  0.00            
ATOM     29  C11 BCD     1      20.460  19.070  10.640  1.00  0.00            
ATOM     30  O9  BCD     1      19.490  17.940  10.910  1.00  0.00            
ATOM     31  C12 BCD     1      21.640  18.610   9.810  1.00  0.00            
ATOM     32  O10 BCD     1      22.550  17.830  10.510  1.00  0.00            
ATOM     33  H11 BCD     1      17.830  17.420  12.070  1.00  0.00            
ATOM     34  H12 BCD     1      19.830  18.140  13.620  1.00  0.00            
ATOM     35  H13 BCD     1      18.580  18.950  14.910  1.00  0.00            
ATOM     36  H14 BCD     1      19.090  20.780  12.440  1.00  0.00            
ATOM     37  H15 BCD     1      21.270  21.100  13.930  1.00  0.00            
ATOM     38  H16 BCD     1      21.750  19.200  12.350  1.00  0.00            
ATOM     39  H17 BCD     1      20.000  19.850  10.020  1.00  0.00            
ATOM     40  H18 BCD     1      21.250  18.000   8.990  1.00  0.00            
ATOM     41  H19 BCD     1      22.100  19.520   9.400  1.00  0.00            
ATOM     42  H20 BCD     1      23.200  17.540   9.860  1.00  0.00            
ATOM     43  C13 BCD     1      13.560  19.830  10.210  1.00  0.00            
ATOM     44  O11 BCD     1      13.700  21.240  10.000  1.00  0.00            
ATOM     45  C14 BCD     1      13.810  19.450  11.670  1.00  0.00            
ATOM     46  O12 BCD     1      12.900  20.200  12.530  1.00  0.00            
ATOM     47  C15 BCD     1      15.280  19.620  12.060  1.00  0.00            
ATOM     48  O13 BCD     1      15.540  19.040  13.380  1.00  0.00            
ATOM     49  C16 BCD     1      16.200  18.980  11.040  1.00  0.00            
ATOM     50  C17 BCD     1      15.910  19.370   9.630  1.00  0.00            
ATOM     51  O14 BCD     1      14.510  19.180   9.410  1.00  0.00            
ATOM     52  C18 BCD     1      16.630  18.410   8.670  1.00  0.00            
ATOM     53  O15 BCD     1      16.260  18.590   7.290  1.00  0.00            
ATOM     54  H21 BCD     1      12.560  19.490   9.900  1.00  0.00            
ATOM     55  H22 BCD     1      13.550  18.390  11.810  1.00  0.00            
ATOM     56  H23 BCD     1      12.810  19.620  13.290  1.00  0.00            
ATOM     57  H24 BCD     1      15.490  20.690  12.030  1.00  0.00            
ATOM     58  H25 BCD     1      16.410  19.410  13.580  1.00  0.00            
ATOM     59  H26 BCD     1      16.000  17.930  11.290  1.00  0.00            
ATOM     60  H27 BCD     1      16.260  20.390   9.450  1.00  0.00            
ATOM     61  H28 BCD     1      17.670  18.760   8.680  1.00  0.00            
ATOM     62  H29 BCD     1      16.740  17.350   8.910  1.00  0.00            
ATOM     63  H30 BCD     1      15.450  18.080   7.150  1.00  0.00            
ATOM     64  C19 BCD     1      11.690  24.520   8.580  1.00  0.00            
ATOM     65  O16 BCD     1      12.890  25.310   8.750  1.00  0.00            
ATOM     66  C20 BCD     1      11.170  23.950   9.890  1.00  0.00            
ATOM     67  O17 BCD     1      10.840  25.060  10.790  1.00  0.00            
ATOM     68  C21 BCD     1      12.220  23.000  10.510  1.00  0.00            
ATOM     69  O18 BCD     1      11.660  22.400  11.670  1.00  0.00            
ATOM     70  C22 BCD     1      12.510  21.930   9.530  1.00  0.00            
ATOM     71  C23 BCD     1      12.850  22.450   8.110  1.00  0.00            
ATOM     72  O19 BCD     1      11.990  23.500   7.680  1.00  0.00            
ATOM     73  C24 BCD     1      12.820  21.360   7.100  1.00  0.00            
ATOM     74  O20 BCD     1      13.080  21.890   5.790  1.00  0.00            
ATOM     75  H31 BCD     1      10.840  25.070   8.160  1.00  0.00            
ATOM     76  H32 BCD     1      10.320  23.290   9.710  1.00  0.00            
ATOM     77  H33 BCD     1      10.570  24.640  11.620  1.00  0.00            
ATOM     78  H34 BCD     1      13.140  23.580  10.660  1.00  0.00            
ATOM     79  H35 BCD     1      12.320  21.730  11.880  1.00  0.00            
ATOM     80  H36 BCD     1      11.700  21.200   9.440  1.00  0.00            
ATOM     81  H37 BCD     1      13.910  22.740   8.160  1.00  0.00            
ATOM     82  H38 BCD     1      13.620  20.640   7.330  1.00  0.00            
ATOM     83  H39 BCD     1      11.830  20.880   7.120  1.00  0.00            
ATOM     84  H40 BCD     1      12.540  22.670   5.650  1.00  0.00            
ATOM     85  C25 BCD     1      14.370  28.990   7.780  1.00  0.00            
ATOM     86  O21 BCD     1      15.530  28.560   8.520  1.00  0.00            
ATOM     87  C26 BCD     1      13.120  29.000   8.760  1.00  0.00            
ATOM     88  O22 BCD     1      13.320  29.970   9.780  1.00  0.00            
ATOM     89  C27 BCD     1      12.970  27.620   9.310  1.00  0.00            
ATOM     90  O23 BCD     1      11.810  27.570  10.120  1.00  0.00            
ATOM     91  C28 BCD     1      12.820  26.610   8.220  1.00  0.00            
ATOM     92  C29 BCD     1      14.010  26.720   7.310  1.00  0.00            
ATOM     93  O24 BCD     1      14.110  28.030   6.810  1.00  0.00            
ATOM     94  C30 BCD     1      13.870  25.720   6.210  1.00  0.00            
ATOM     95  O25 BCD     1      15.120  25.730   5.570  1.00  0.00            
ATOM     96  H41 BCD     1      14.620  29.970   7.360  1.00  0.00            
ATOM     97  H42 BCD     1      12.230  29.090   8.120  1.00  0.00            
ATOM     98  H43 BCD     1      12.720  29.640  10.460  1.00  0.00            
ATOM     99  H44 BCD     1      13.910  27.420   9.840  1.00  0.00            
ATOM    100  H45 BCD     1      11.620  26.670  10.380  1.00  0.00            
ATOM    101  H46 BCD     1      11.890  26.770   7.650  1.00  0.00            
ATOM    102  H47 BCD     1      15.000  26.510   7.750  1.00  0.00            
ATOM    103  H48 BCD     1      13.660  24.680   6.500  1.00  0.00            
ATOM    104  H49 BCD     1      13.030  25.950   5.550  1.00  0.00            
ATOM    105  H50 BCD     1      15.120  25.040   4.890  1.00  0.00            
ATOM    106  C31 BCD     1      19.440  29.730   9.420  1.00  0.00            
ATOM    107  O26 BCD     1      19.910  28.610  10.030  1.00  0.00            
ATOM    108  C32 BCD     1      18.210  30.420  10.190  1.00  0.00            
ATOM    109  O27 BCD     1      18.570  30.660  11.560  1.00  0.00            
ATOM    110  C33 BCD     1      16.910  29.600  10.050  1.00  0.00            
ATOM    111  C34 BCD     1      16.730  29.350   8.540  1.00  0.00            
ATOM    112  C35 BCD     1      17.880  28.620   7.880  1.00  0.00            
ATOM    113  O28 BCD     1      18.920  29.490   8.080  1.00  0.00            
ATOM    114  C36 BCD     1      17.680  28.460   6.370  1.00  0.00            
ATOM    115  O29 BCD     1      18.810  27.710   5.870  1.00  0.00            
ATOM    116  O30 BCD     1      15.810  30.430  10.590  1.00  0.00            
ATOM    117  H51 BCD     1      20.280  30.420   9.290  1.00  0.00            
ATOM    118  H52 BCD     1      18.040  31.430   9.800  1.00  0.00            
ATOM    119  H53 BCD     1      19.380  31.180  11.570  1.00  0.00            
ATOM    120  H54 BCD     1      16.960  28.680  10.650  1.00  0.00            
ATOM    121  H55 BCD     1      14.980  30.030  10.310  1.00  0.00            
ATOM    122  H56 BCD     1      16.610  30.360   8.120  1.00  0.00            
ATOM    123  H57 BCD     1      18.050  27.650   8.360  1.00  0.00            
ATOM    124  H58 BCD     1      16.750  27.910   6.200  1.00  0.00            
ATOM    125  H59 BCD     1      17.550  29.430   5.860  1.00  0.00            
ATOM    126  H60 BCD     1      18.490  27.070   5.240  1.00  0.00            
ATOM    127  C37 BCD     1      23.190  26.520  11.300  1.00  0.00            
ATOM    128  O31 BCD     1      22.440  25.360  11.080  1.00  0.00            
ATOM    129  C38 BCD     1      22.490  27.390  12.360  1.00  0.00            
ATOM    130  O32 BCD     1      22.290  26.700  13.610  1.00  0.00            
ATOM    131  C39 BCD     1      21.080  27.920  11.910  1.00  0.00            
ATOM    132  O33 BCD     1      20.410  28.850  12.790  1.00  0.00            
ATOM    133  C40 BCD     1      21.230  28.550  10.550  1.00  0.00            
ATOM    134  C41 BCD     1      22.040  27.760   9.540  1.00  0.00            
ATOM    135  O34 BCD     1      23.300  27.370  10.120  1.00  0.00            
ATOM    136  C42 BCD     1      22.350  28.610   8.330  1.00  0.00            
ATOM    137  O35 BCD     1      23.090  29.840   8.600  1.00  0.00            
ATOM    138  H61 BCD     1      24.210  26.260  11.620  1.00  0.00            
ATOM    139  H62 BCD     1      23.110  28.250  12.610  1.00  0.00            
ATOM    140  H63 BCD     1      22.640  27.320  14.260  1.00  0.00            
ATOM    141  H64 BCD     1      20.420  27.050  11.750  1.00  0.00            
ATOM    142  H65 BCD     1      19.790  29.370  12.270  1.00  0.00            
ATOM    143  H66 BCD     1      21.640  29.560  10.710  1.00  0.00            
ATOM    144  H67 BCD     1      21.510  26.850   9.240  1.00  0.00            
ATOM    145  H68 BCD     1      22.900  28.050   7.550  1.00  0.00            
ATOM    146  H69 BCD     1      21.430  28.850   7.790  1.00  0.00            
ATOM    147  H70 BCD     1      23.140  30.410   7.830  1.00  0.00            
ATOM    148  O1  GT5     2      14.790  22.760  13.800  1.00  0.00            
ATOM    149  C1  GT5     2      14.840  23.940  14.020  1.00  0.00            
ATOM    150  O2  GT5     2      13.900  24.570  14.700  1.00  0.00            
ATOM    151  C2  GT5     2      15.810  24.980  13.470  1.00  0.00            
ATOM    152  C3  GT5     2      16.580  24.600  12.240  1.00  0.00            
ATOM    153  C4  GT5     2      15.790  23.960  11.060  1.00  0.00            
ATOM    154  C5  GT5     2      16.780  23.700   9.910  1.00  0.00            
ATOM    155  C6  GT5     2      17.880  22.730  10.400  1.00  0.00            
ATOM    156  C7  GT5     2      18.670  23.370  11.590  1.00  0.00            
ATOM    157  C8  GT5     2      19.310  24.660  11.170  1.00  0.00            
ATOM    158  C9  GT5     2      18.210  25.660  10.720  1.00  0.00            
ATOM    159  C10 GT5     2      17.440  25.000   9.580  1.00  0.00            
ATOM    160  C11 GT5     2      17.280  25.970  11.880  1.00  0.00            
ATOM    161  C12 GT5     2      17.660  23.600  12.750  1.00  0.00            
ATOM    162  H1  GT5     2      14.260  25.470  14.570  1.00  0.00            
ATOM    163  H2  GT5     2      16.470  25.260  14.290  1.00  0.00            
ATOM    164  H3  GT5     2      15.230  25.870  13.200  1.00  0.00            
ATOM    165  H4  GT5     2      15.040  24.750  10.940  1.00  0.00            
ATOM    166  H5  GT5     2      15.310  22.990  11.190  1.00  0.00            
ATOM    167  H6  GT5     2      16.270  23.290   9.030  1.00  0.00            
ATOM    168  H7  GT5     2      18.640  22.440   9.670  1.00  0.00            
ATOM    169  H8  GT5     2      17.470  21.810  10.830  1.00  0.00            
ATOM    170  H9  GT5     2      19.480  22.700  11.920  1.00  0.00            
ATOM    171  H10 GT5     2      20.010  24.610  10.330  1.00  0.00            
ATOM    172  H11 GT5     2      19.860  25.060  12.030  1.00  0.00            
ATOM    173  H12 GT5     2      18.710  26.500  10.220  1.00  0.00            
ATOM    174  H13 GT5     2      16.690  25.730   9.240  1.00  0.00            
ATOM    175  H14 GT5     2      18.150  24.950   8.740  1.00  0.00            
ATOM    176  H15 GT5     2      17.860  26.380  12.730  1.00  0.00            
ATOM    177  H16 GT5     2      16.520  26.680  11.540  1.00  0.00            
ATOM    178  H17 GT5     2      17.230  22.640  13.060  1.00  0.00            
ATOM    179  H18 GT5     2      18.210  24.110  13.540  1.00  0.00            
TER
ENDMDL
MODEL        1
ATOM      1  C1  BCD     1      21.700  34.030  21.540  1.00  0.00            
ATOM      2  O1  BCD     1      23.060  34.450  21.370  1.00  0.00            
ATOM      3  C2  BCD     1      21.500  32.530  21.470  1.00  0.00            
ATOM      4  O2  BCD     1      22.210  31.930  22.570  1.00  0.00            
ATOM      5  C3  BCD     1      22.020  31.940  20.160  1.00  0.00            
ATOM      6  O3  BCD     1      21.770  30.490  20.040  1.00  0.00            
ATOM      7  C4  BCD     1      21.330  32.620  18.980  1.00  0.00            
ATOM      8  C5  BCD     1      21.230  34.150  19.240  1.00  0.00            
ATOM      9  O4  BCD     1      20.870  34.640  20.550  1.00  0.00            
ATOM     10  C6  BCD     1      20.150  34.740  18.320  1.00  0.00            
ATOM     11  O5  BCD     1      20.420  36.050  18.050  1.00  0.00            
ATOM     12  H1  BCD     1      21.270  34.450  22.460  1.00  0.00            
ATOM     13  H2  BCD     1      20.450  32.230  21.460  1.00  0.00            
ATOM     14  H3  BCD     1      22.430  31.030  22.290  1.00  0.00            
ATOM     15  H4  BCD     1      23.100  32.090  20.020  1.00  0.00            
ATOM     16  H5  BCD     1      21.650  30.200  19.130  1.00  0.00            
ATOM     17  H6  BCD     1      20.320  32.190  18.960  1.00  0.00            
ATOM     18  H7  BCD     1      22.150  34.690  19.000  1.00  0.00            
ATOM     19  H8  BCD     1      20.140  34.150  17.390  1.00  0.00            
ATOM     20  H9  BCD     1      19.210  34.740  18.870  1.00  0.00            
ATOM     21  H10 BCD     1      19.670  36.340  17.530  1.00  0.00            
ATOM     22  C7  BCD     1      25.750  36.730  23.600  1.00  0.00            
ATOM     23  O6  BCD     1      26.900  36.220  22.930  1.00  0.00            
ATOM     24  C8  BCD     1      24.970  35.670  24.420  1.00  0.00            
ATOM     25  O7  BCD     1      25.850  34.940  25.400  1.00  0.00            
ATOM     26  C9  BCD     1      24.260  34.680  23.480  1.00  0.00            
ATOM     27  O8  BCD     1      23.420  33.710  24.130  1.00  0.00            
ATOM     28  C10 BCD     1      23.540  35.410  22.360  1.00  0.00            
ATOM     29  C11 BCD     1      24.380  36.460  21.710  1.00  0.00            
ATOM     30  O9  BCD     1      24.920  37.350  22.700  1.00  0.00            
ATOM     31  C12 BCD     1      23.670  37.200  20.650  1.00  0.00            
ATOM     32  O10 BCD     1      22.730  38.160  21.260  1.00  0.00            
ATOM     33  H11 BCD     1      26.030  37.470  24.360  1.00  0.00            
ATOM     34  H12 BCD     1      24.290  36.280  25.030  1.00  0.00            
ATOM     35  H13 BCD     1      25.590  34.020  25.260  1.00  0.00            
ATOM     36  H14 BCD     1      25.080  34.120  23.020  1.00  0.00            
ATOM     37  H15 BCD     1      23.070  33.190  23.400  1.00  0.00            
ATOM     38  H16 BCD     1      22.590  35.850  22.700  1.00  0.00            
ATOM     39  H17 BCD     1      25.240  35.950  21.260  1.00  0.00            
ATOM     40  H18 BCD     1      24.320  37.830  20.020  1.00  0.00            
ATOM     41  H19 BCD     1      23.140  36.500  19.990  1.00  0.00            
ATOM     42  H20 BCD     1      21.920  38.180  20.750  1.00  0.00            
ATOM     43  C13 BCD     1      30.600  37.270  21.630  1.00  0.00            
ATOM     44  O11 BCD     1      30.510  36.330  20.560  1.00  0.00            
ATOM     45  C14 BCD     1      30.550  36.650  22.990  1.00  0.00            
ATOM     46  O12 BCD     1      31.540  35.720  23.230  1.00  0.00            
ATOM     47  C15 BCD     1      29.220  35.940  23.140  1.00  0.00            
ATOM     48  O13 BCD     1      29.060  35.340  24.480  1.00  0.00            
ATOM     49  C16 BCD     1      28.090  36.960  23.000  1.00  0.00            
ATOM     50  C17 BCD     1      28.190  37.780  21.680  1.00  0.00            
ATOM     51  O14 BCD     1      29.580  38.260  21.520  1.00  0.00            
ATOM     52  C18 BCD     1      27.320  39.050  21.640  1.00  0.00            
ATOM     53  O15 BCD     1      26.930  39.480  22.980  1.00  0.00            
ATOM     54  H21 BCD     1      31.560  37.750  21.430  1.00  0.00            
ATOM     55  H22 BCD     1      30.570  37.340  23.840  1.00  0.00            
ATOM     56  H23 BCD     1      31.220  34.980  23.770  1.00  0.00            
ATOM     57  H24 BCD     1      29.040  35.220  22.330  1.00  0.00            
ATOM     58  H25 BCD     1      28.170  34.980  24.440  1.00  0.00            
ATOM     59  H26 BCD     1      28.030  37.600  23.890  1.00  0.00            
ATOM     60  H27 BCD     1      27.970  37.230  20.750  1.00  0.00            
ATOM     61  H28 BCD     1      27.760  39.920  21.140  1.00  0.00            
ATOM     62  H29 BCD     1      26.380  38.800  21.130  1.00  0.00            
ATOM     63  H30 BCD     1      26.110  39.940  22.800  1.00  0.00            
ATOM     64  C19 BCD     1      32.380  35.270  16.880  1.00  0.00            
ATOM     65  O16 BCD     1      31.590  34.080  16.790  1.00  0.00            
ATOM     66  C20 BCD     1      33.290  35.240  18.120  1.00  0.00            
ATOM     67  O17 BCD     1      34.170  34.100  18.200  1.00  0.00            
ATOM     68  C21 BCD     1      32.400  35.270  19.400  1.00  0.00            
ATOM     69  O18 BCD     1      33.220  35.160  20.570  1.00  0.00            
ATOM     70  C22 BCD     1      31.420  36.460  19.400  1.00  0.00            
ATOM     71  C23 BCD     1      30.660  36.480  18.120  1.00  0.00            
ATOM     72  O19 BCD     1      31.560  36.400  16.990  1.00  0.00            
ATOM     73  C24 BCD     1      29.850  37.730  17.980  1.00  0.00            
ATOM     74  O20 BCD     1      28.850  37.630  16.960  1.00  0.00            
ATOM     75  H31 BCD     1      33.060  35.380  16.030  1.00  0.00            
ATOM     76  H32 BCD     1      33.900  36.150  18.030  1.00  0.00            
ATOM     77  H33 BCD     1      34.740  34.180  18.980  1.00  0.00            
ATOM     78  H34 BCD     1      31.650  34.470  19.320  1.00  0.00            
ATOM     79  H35 BCD     1      32.730  35.450  21.350  1.00  0.00            
ATOM     80  H36 BCD     1      32.040  37.360  19.480  1.00  0.00            
ATOM     81  H37 BCD     1      29.970  35.630  18.080  1.00  0.00            
ATOM     82  H38 BCD     1      29.310  38.080  18.870  1.00  0.00            
ATOM     83  H39 BCD     1      30.500  38.520  17.580  1.00  0.00            
ATOM     84  H40 BCD     1      29.210  37.340  16.120  1.00  0.00            
ATOM     85  C25 BCD     1      30.740  30.780  14.470  1.00  0.00            
ATOM     86  O21 BCD     1      29.350  31.070  14.820  1.00  0.00            
ATOM     87  C26 BCD     1      31.630  30.540  15.710  1.00  0.00            
ATOM     88  O22 BCD     1      31.030  29.440  16.440  1.00  0.00            
ATOM     89  C27 BCD     1      31.700  31.790  16.560  1.00  0.00            
ATOM     90  O23 BCD     1      32.600  31.660  17.710  1.00  0.00            
ATOM     91  C28 BCD     1      31.940  33.030  15.890  1.00  0.00            
ATOM     92  C29 BCD     1      31.120  33.110  14.650  1.00  0.00            
ATOM     93  O24 BCD     1      31.300  31.970  13.850  1.00  0.00            
ATOM     94  C30 BCD     1      31.340  34.360  13.800  1.00  0.00            
ATOM     95  O25 BCD     1      32.710  34.390  13.390  1.00  0.00            
ATOM     96  H41 BCD     1      30.840  29.940  13.770  1.00  0.00            
ATOM     97  H42 BCD     1      32.680  30.240  15.610  1.00  0.00            
ATOM     98  H43 BCD     1      31.380  29.490  17.330  1.00  0.00            
ATOM     99  H44 BCD     1      30.680  31.900  16.960  1.00  0.00            
ATOM    100  H45 BCD     1      32.870  32.520  18.040  1.00  0.00            
ATOM    101  H46 BCD     1      32.970  33.040  15.510  1.00  0.00            
ATOM    102  H47 BCD     1      30.100  33.200  15.050  1.00  0.00            
ATOM    103  H48 BCD     1      30.720  34.360  12.890  1.00  0.00            
ATOM    104  H49 BCD     1      31.120  35.310  14.300  1.00  0.00            
ATOM    105  H50 BCD     1      32.760  34.900  12.580  1.00  0.00            
ATOM    106  C31 BCD     1      25.430  30.000  13.950  1.00  0.00            
ATOM    107  O26 BCD     1      24.940  30.770  15.010  1.00  0.00            
ATOM    108  C32 BCD     1      26.410  28.900  14.460  1.00  0.00            
ATOM    109  O27 BCD     1      25.730  28.030  15.360  1.00  0.00            
ATOM    110  C33 BCD     1      27.640  29.530  15.120  1.00  0.00            
ATOM    111  C34 BCD     1      28.340  30.410  14.130  1.00  0.00            
ATOM    112  C35 BCD     1      27.340  31.440  13.610  1.00  0.00            
ATOM    113  O28 BCD     1      26.140  30.830  13.060  1.00  0.00            
ATOM    114  C36 BCD     1      27.810  32.310  12.460  1.00  0.00            
ATOM    115  O29 BCD     1      26.960  33.460  12.450  1.00  0.00            
ATOM    116  O30 BCD     1      28.570  28.600  15.660  1.00  0.00            
ATOM    117  H51 BCD     1      24.560  29.530  13.490  1.00  0.00            
ATOM    118  H52 BCD     1      26.670  28.290  13.580  1.00  0.00            
ATOM    119  H53 BCD     1      26.310  27.460  15.890  1.00  0.00            
ATOM    120  H54 BCD     1      27.290  30.210  15.910  1.00  0.00            
ATOM    121  H55 BCD     1      29.340  29.100  15.950  1.00  0.00            
ATOM    122  H56 BCD     1      28.750  29.890  13.250  1.00  0.00            
ATOM    123  H57 BCD     1      27.160  32.130  14.450  1.00  0.00            
ATOM    124  H58 BCD     1      28.890  32.450  12.540  1.00  0.00            
ATOM    125  H59 BCD     1      27.720  31.720  11.540  1.00  0.00            
ATOM    126  H60 BCD     1      26.210  33.150  11.940  1.00  0.00            
ATOM    127  C37 BCD     1      21.380  32.160  16.600  1.00  0.00            
ATOM    128  O31 BCD     1      22.110  32.420  17.790  1.00  0.00            
ATOM    129  C38 BCD     1      21.510  30.610  16.440  1.00  0.00            
ATOM    130  O32 BCD     1      20.920  29.930  17.540  1.00  0.00            
ATOM    131  C39 BCD     1      22.900  30.170  16.260  1.00  0.00            
ATOM    132  O33 BCD     1      23.070  28.800  15.920  1.00  0.00            
ATOM    133  C40 BCD     1      23.550  31.050  15.160  1.00  0.00            
ATOM    134  C41 BCD     1      23.420  32.510  15.340  1.00  0.00            
ATOM    135  O34 BCD     1      22.030  32.890  15.550  1.00  0.00            
ATOM    136  C42 BCD     1      23.910  33.340  14.140  1.00  0.00            
ATOM    137  O35 BCD     1      23.290  32.940  12.930  1.00  0.00            
ATOM    138  H61 BCD     1      20.340  32.490  16.700  1.00  0.00            
ATOM    139  H62 BCD     1      21.040  30.210  15.540  1.00  0.00            
ATOM    140  H63 BCD     1      20.700  29.050  17.230  1.00  0.00            
ATOM    141  H64 BCD     1      23.380  30.360  17.230  1.00  0.00            
ATOM    142  H65 BCD     1      24.010  28.600  15.960  1.00  0.00            
ATOM    143  H66 BCD     1      23.110  30.780  14.190  1.00  0.00            
ATOM    144  H67 BCD     1      23.900  32.820  16.280  1.00  0.00            
ATOM    145  H68 BCD     1      23.670  34.400  14.320  1.00  0.00            
ATOM    146  H69 BCD     1      24.990  33.190  14.060  1.00  0.00            
ATOM    147  H70 BCD     1      22.360  33.020  13.160  1.00  0.00            
ATOM    148  O1  GT5     2      25.130  29.190  21.080  1.00  0.00            
ATOM    149  C1  GT5     2      25.370  29.390  19.930  1.00  0.00            
ATOM    150  O2  GT5     2      24.540  29.020  19.010  1.00  0.00            
ATOM    151  C2  GT5     2      26.740  29.770  19.400  1.00  0.00            
ATOM    152  C3  GT5     2      26.970  31.280  19.210  1.00  0.00            
ATOM    153  C4  GT5     2      26.820  31.970  20.650  1.00  0.00            
ATOM    154  C5  GT5     2      27.010  33.430  20.460  1.00  0.00            
ATOM    155  C6  GT5     2      25.960  33.890  19.450  1.00  0.00            
ATOM    156  C7  GT5     2      26.150  33.340  18.050  1.00  0.00            
ATOM    157  C8  GT5     2      27.480  33.660  17.480  1.00  0.00            
ATOM    158  C9  GT5     2      28.550  33.080  18.500  1.00  0.00            
ATOM    159  C10 GT5     2      28.350  33.700  19.880  1.00  0.00            
ATOM    160  C11 GT5     2      28.310  31.550  18.590  1.00  0.00            
ATOM    161  C12 GT5     2      25.930  31.880  18.260  1.00  0.00            
ATOM    162  H1  GT5     2      23.850  28.690  19.600  1.00  0.00            
ATOM    163  H2  GT5     2      26.900  29.280  18.430  1.00  0.00            
ATOM    164  H3  GT5     2      27.490  29.340  20.070  1.00  0.00            
ATOM    165  H4  GT5     2      27.570  31.600  21.350  1.00  0.00            
ATOM    166  H5  GT5     2      25.900  31.760  21.210  1.00  0.00            
ATOM    167  H6  GT5     2      26.850  33.950  21.420  1.00  0.00            
ATOM    168  H7  GT5     2      25.970  34.980  19.360  1.00  0.00            
ATOM    169  H8  GT5     2      24.930  33.610  19.740  1.00  0.00            
ATOM    170  H9  GT5     2      25.400  33.810  17.410  1.00  0.00            
ATOM    171  H10 GT5     2      27.700  34.710  17.260  1.00  0.00            
ATOM    172  H11 GT5     2      27.610  33.080  16.560  1.00  0.00            
ATOM    173  H12 GT5     2      29.510  33.500  18.170  1.00  0.00            
ATOM    174  H13 GT5     2      29.100  33.240  20.540  1.00  0.00            
ATOM    175  H14 GT5     2      28.580  34.770  19.840  1.00  0.00            
ATOM    176  H15 GT5     2      28.400  31.180  17.560  1.00  0.00            
ATOM    177  H16 GT5     2      29.100  31.060  19.180  1.00  0.00            
ATOM    178  H17 GT5     2      24.960  31.680  18.730  1.00  0.00            
ATOM    179  H18 GT5     2      25.900  31.450  17.250  1.00  0.00            
TER
ENDMDL
MODEL        1
ATOM      1  C1  BCD     1      35.540  24.170  -4.590  1.00  0.00            
ATOM      2  O1  BCD     1      34.200  23.880  -4.140  1.00  0.00            
ATOM      3  C2  BCD     1      36.540  23.150  -4.170  1.00  0.00            
ATOM      4  O2  BCD     1      36.210  21.900  -4.840  1.00  0.00            
ATOM      5  C3  BCD     1      36.720  23.050  -2.610  1.00  0.00            
ATOM      6  O3  BCD     1      37.680  22.040  -2.170  1.00  0.00            
ATOM      7  C4  BCD     1      37.020  24.430  -2.070  1.00  0.00            
ATOM      8  C5  BCD     1      36.020  25.420  -2.580  1.00  0.00            
ATOM      9  O4  BCD     1      35.960  25.370  -4.030  1.00  0.00            
ATOM     10  C6  BCD     1      36.350  26.820  -2.210  1.00  0.00            
ATOM     11  O5  BCD     1      35.150  27.610  -1.930  1.00  0.00            
ATOM     12  H1  BCD     1      35.530  24.240  -5.680  1.00  0.00            
ATOM     13  H2  BCD     1      37.540  23.410  -4.550  1.00  0.00            
ATOM     14  H3  BCD     1      36.390  22.000  -5.780  1.00  0.00            
ATOM     15  H4  BCD     1      35.760  22.790  -2.140  1.00  0.00            
ATOM     16  H5  BCD     1      37.570  21.920  -1.220  1.00  0.00            
ATOM     17  H6  BCD     1      38.040  24.660  -2.390  1.00  0.00            
ATOM     18  H7  BCD     1      35.040  25.210  -2.140  1.00  0.00            
ATOM     19  H8  BCD     1      36.890  26.770  -1.260  1.00  0.00            
ATOM     20  H9  BCD     1      36.960  27.340  -2.960  1.00  0.00            
ATOM     21  H10 BCD     1      35.510  28.410  -1.550  1.00  0.00            
ATOM     22  C7  BCD     1      30.280  23.410  -5.500  1.00  0.00            
ATOM     23  O6  BCD     1      29.720  23.630  -4.220  1.00  0.00            
ATOM     24  C8  BCD     1      31.100  22.120  -5.590  1.00  0.00            
ATOM     25  O7  BCD     1      30.340  20.940  -5.240  1.00  0.00            
ATOM     26  C9  BCD     1      32.360  22.370  -4.760  1.00  0.00            
ATOM     27  O8  BCD     1      33.270  21.230  -4.880  1.00  0.00            
ATOM     28  C10 BCD     1      33.110  23.650  -5.110  1.00  0.00            
ATOM     29  C11 BCD     1      32.130  24.830  -5.000  1.00  0.00            
ATOM     30  O9  BCD     1      30.990  24.570  -5.760  1.00  0.00            
ATOM     31  C12 BCD     1      32.660  26.060  -5.520  1.00  0.00            
ATOM     32  O10 BCD     1      31.670  27.050  -5.630  1.00  0.00            
ATOM     33  H11 BCD     1      29.500  23.410  -6.280  1.00  0.00            
ATOM     34  H12 BCD     1      31.480  22.060  -6.620  1.00  0.00            
ATOM     35  H13 BCD     1      29.810  21.240  -4.500  1.00  0.00            
ATOM     36  H14 BCD     1      32.070  22.500  -3.710  1.00  0.00            
ATOM     37  H15 BCD     1      34.110  21.630  -4.660  1.00  0.00            
ATOM     38  H16 BCD     1      33.520  23.650  -6.130  1.00  0.00            
ATOM     39  H17 BCD     1      31.900  24.940  -3.930  1.00  0.00            
ATOM     40  H18 BCD     1      33.500  26.410  -4.900  1.00  0.00            
ATOM     41  H19 BCD     1      33.150  25.860  -6.490  1.00  0.00            
ATOM     42  H20 BCD     1      30.940  26.540  -5.990  1.00  0.00            
ATOM     43  C13 BCD     1      26.270  24.250  -2.070  1.00  0.00            
ATOM     44  O11 BCD     1      27.040  24.340  -0.920  1.00  0.00            
ATOM     45  C14 BCD     1      26.320  22.890  -2.760  1.00  0.00            
ATOM     46  O12 BCD     1      25.860  21.890  -1.810  1.00  0.00            
ATOM     47  C15 BCD     1      27.820  22.640  -3.180  1.00  0.00            
ATOM     48  O13 BCD     1      28.060  21.380  -3.850  1.00  0.00            
ATOM     49  C16 BCD     1      28.340  23.780  -4.130  1.00  0.00            
ATOM     50  C17 BCD     1      28.020  25.150  -3.510  1.00  0.00            
ATOM     51  O14 BCD     1      26.670  25.240  -2.960  1.00  0.00            
ATOM     52  C18 BCD     1      28.200  26.290  -4.500  1.00  0.00            
ATOM     53  O15 BCD     1      27.170  26.450  -5.480  1.00  0.00            
ATOM     54  H21 BCD     1      25.200  24.390  -1.870  1.00  0.00            
ATOM     55  H22 BCD     1      25.710  22.870  -3.670  1.00  0.00            
ATOM     56  H23 BCD     1      24.910  21.770  -1.940  1.00  0.00            
ATOM     57  H24 BCD     1      28.430  22.680  -2.270  1.00  0.00            
ATOM     58  H25 BCD     1      28.140  20.680  -3.200  1.00  0.00            
ATOM     59  H26 BCD     1      27.800  23.680  -5.080  1.00  0.00            
ATOM     60  H27 BCD     1      28.720  25.310  -2.680  1.00  0.00            
ATOM     61  H28 BCD     1      28.310  27.210  -3.920  1.00  0.00            
ATOM     62  H29 BCD     1      29.220  26.130  -4.880  1.00  0.00            
ATOM     63  H30 BCD     1      27.330  27.160  -6.110  1.00  0.00            
ATOM     64  C19 BCD     1      26.750  25.440   2.830  1.00  0.00            
ATOM     65  O16 BCD     1      28.110  25.650   2.950  1.00  0.00            
ATOM     66  C20 BCD     1      26.580  23.970   2.660  1.00  0.00            
ATOM     67  O17 BCD     1      27.300  23.200   3.560  1.00  0.00            
ATOM     68  C21 BCD     1      26.970  23.640   1.240  1.00  0.00            
ATOM     69  O18 BCD     1      26.570  22.280   0.970  1.00  0.00            
ATOM     70  C22 BCD     1      26.290  24.510   0.250  1.00  0.00            
ATOM     71  C23 BCD     1      26.460  25.970   0.560  1.00  0.00            
ATOM     72  O19 BCD     1      26.110  26.210   1.880  1.00  0.00            
ATOM     73  C24 BCD     1      25.610  26.900  -0.240  1.00  0.00            
ATOM     74  O20 BCD     1      26.370  28.080  -0.390  1.00  0.00            
ATOM     75  H31 BCD     1      26.340  25.790   3.780  1.00  0.00            
ATOM     76  H32 BCD     1      25.520  23.730   2.790  1.00  0.00            
ATOM     77  H33 BCD     1      27.380  22.400   3.030  1.00  0.00            
ATOM     78  H34 BCD     1      28.060  23.760   1.160  1.00  0.00            
ATOM     79  H35 BCD     1      26.700  22.040   0.050  1.00  0.00            
ATOM     80  H36 BCD     1      25.230  24.290   0.080  1.00  0.00            
ATOM     81  H37 BCD     1      27.500  26.220   0.320  1.00  0.00            
ATOM     82  H38 BCD     1      25.370  26.510  -1.240  1.00  0.00            
ATOM     83  H39 BCD     1      24.690  27.210   0.290  1.00  0.00            
ATOM     84  H40 BCD     1      26.230  28.300  -1.320  1.00  0.00            
ATOM     85  C25 BCD     1      31.030  27.070   5.590  1.00  0.00            
ATOM     86  O21 BCD     1      32.080  26.490   4.870  1.00  0.00            
ATOM     87  C26 BCD     1      30.050  26.090   6.160  1.00  0.00            
ATOM     88  O22 BCD     1      30.700  25.250   7.140  1.00  0.00            
ATOM     89  C27 BCD     1      29.360  25.320   5.040  1.00  0.00            
ATOM     90  O23 BCD     1      28.340  24.370   5.590  1.00  0.00            
ATOM     91  C28 BCD     1      28.650  26.290   4.100  1.00  0.00            
ATOM     92  C29 BCD     1      29.640  27.360   3.650  1.00  0.00            
ATOM     93  O24 BCD     1      30.310  27.950   4.750  1.00  0.00            
ATOM     94  C30 BCD     1      28.950  28.380   2.780  1.00  0.00            
ATOM     95  O25 BCD     1      29.800  29.190   2.050  1.00  0.00            
ATOM     96  H41 BCD     1      31.370  27.590   6.500  1.00  0.00            
ATOM     97  H42 BCD     1      29.280  26.650   6.700  1.00  0.00            
ATOM     98  H43 BCD     1      31.470  24.840   6.740  1.00  0.00            
ATOM     99  H44 BCD     1      30.130  24.820   4.430  1.00  0.00            
ATOM    100  H45 BCD     1      28.110  23.730   4.920  1.00  0.00            
ATOM    101  H46 BCD     1      27.890  26.870   4.630  1.00  0.00            
ATOM    102  H47 BCD     1      30.360  26.860   2.990  1.00  0.00            
ATOM    103  H48 BCD     1      28.160  27.950   2.160  1.00  0.00            
ATOM    104  H49 BCD     1      28.430  28.960   3.570  1.00  0.00            
ATOM    105  H50 BCD     1      30.480  28.580   1.740  1.00  0.00            
ATOM    106  C31 BCD     1      36.090  25.790   4.820  1.00  0.00            
ATOM    107  O26 BCD     1      35.830  25.450   3.500  1.00  0.00            
ATOM    108  C32 BCD     1      35.270  24.820   5.700  1.00  0.00            
ATOM    109  O27 BCD     1      35.730  23.460   5.590  1.00  0.00            
ATOM    110  C33 BCD     1      33.800  24.970   5.320  1.00  0.00            
ATOM    111  C34 BCD     1      33.370  26.410   5.500  1.00  0.00            
ATOM    112  C35 BCD     1      34.190  27.380   4.820  1.00  0.00            
ATOM    113  O28 BCD     1      35.570  27.100   5.050  1.00  0.00            
ATOM    114  C36 BCD     1      33.830  28.810   5.260  1.00  0.00            
ATOM    115  O29 BCD     1      34.140  29.080   6.650  1.00  0.00            
ATOM    116  O30 BCD     1      32.960  24.070   6.090  1.00  0.00            
ATOM    117  H51 BCD     1      37.160  25.840   5.060  1.00  0.00            
ATOM    118  H52 BCD     1      35.420  25.230   6.710  1.00  0.00            
ATOM    119  H53 BCD     1      35.130  22.990   6.180  1.00  0.00            
ATOM    120  H54 BCD     1      33.660  24.700   4.260  1.00  0.00            
ATOM    121  H55 BCD     1      33.000  23.190   5.730  1.00  0.00            
ATOM    122  H56 BCD     1      33.320  26.600   6.580  1.00  0.00            
ATOM    123  H57 BCD     1      33.960  27.270   3.750  1.00  0.00            
ATOM    124  H58 BCD     1      34.440  29.460   4.630  1.00  0.00            
ATOM    125  H59 BCD     1      32.810  29.100   4.950  1.00  0.00            
ATOM    126  H60 BCD     1      35.090  28.950   6.730  1.00  0.00            
ATOM    127  C37 BCD     1      38.110  24.510   0.100  1.00  0.00            
ATOM    128  O31 BCD     1      36.910  24.390  -0.630  1.00  0.00            
ATOM    129  C38 BCD     1      37.970  23.450   1.190  1.00  0.00            
ATOM    130  O32 BCD     1      37.970  22.100   0.700  1.00  0.00            
ATOM    131  C39 BCD     1      36.840  23.710   2.190  1.00  0.00            
ATOM    132  O33 BCD     1      36.950  22.890   3.400  1.00  0.00            
ATOM    133  C40 BCD     1      37.000  25.170   2.730  1.00  0.00            
ATOM    134  C41 BCD     1      37.070  26.120   1.640  1.00  0.00            
ATOM    135  O34 BCD     1      38.160  25.760   0.760  1.00  0.00            
ATOM    136  C42 BCD     1      37.310  27.570   2.120  1.00  0.00            
ATOM    137  O35 BCD     1      38.510  27.720   2.790  1.00  0.00            
ATOM    138  H61 BCD     1      39.050  24.480  -0.470  1.00  0.00            
ATOM    139  H62 BCD     1      38.860  23.440   1.840  1.00  0.00            
ATOM    140  H63 BCD     1      37.640  21.510   1.380  1.00  0.00            
ATOM    141  H64 BCD     1      35.880  23.570   1.680  1.00  0.00            
ATOM    142  H65 BCD     1      36.290  23.070   4.080  1.00  0.00            
ATOM    143  H66 BCD     1      37.900  25.250   3.360  1.00  0.00            
ATOM    144  H67 BCD     1      36.100  26.140   1.110  1.00  0.00            
ATOM    145  H68 BCD     1      37.360  28.290   1.290  1.00  0.00            
ATOM    146  H69 BCD     1      36.480  27.880   2.770  1.00  0.00            
ATOM    147  H70 BCD     1      39.210  27.280   2.290  1.00  0.00            
ATOM    148  O1  GT5     2      32.170  27.590   1.660  1.00  0.00            
ATOM    149  C1  GT5     2      32.830  27.040   0.820  1.00  0.00            
ATOM    150  O2  GT5     2      34.020  27.600   0.620  1.00  0.00            
ATOM    151  C2  GT5     2      32.280  26.350  -0.360  1.00  0.00            
ATOM    152  C3  GT5     2      32.080  24.860  -0.030  1.00  0.00            
ATOM    153  C4  GT5     2      31.090  24.610   1.150  1.00  0.00            
ATOM    154  C5  GT5     2      30.860  23.100   1.390  1.00  0.00            
ATOM    155  C6  GT5     2      32.210  22.400   1.690  1.00  0.00            
ATOM    156  C7  GT5     2      33.190  22.670   0.590  1.00  0.00            
ATOM    157  C8  GT5     2      32.640  22.100  -0.690  1.00  0.00            
ATOM    158  C9  GT5     2      31.270  22.680  -1.130  1.00  0.00            
ATOM    159  C10 GT5     2      30.360  22.470   0.080  1.00  0.00            
ATOM    160  C11 GT5     2      31.500  24.190  -1.320  1.00  0.00            
ATOM    161  C12 GT5     2      33.370  24.170   0.410  1.00  0.00            
ATOM    162  H1  GT5     2      34.150  27.430  -0.330  1.00  0.00            
ATOM    163  H2  GT5     2      32.840  26.640  -1.270  1.00  0.00            
ATOM    164  H3  GT5     2      31.320  26.860  -0.440  1.00  0.00            
ATOM    165  H4  GT5     2      30.160  25.130   0.880  1.00  0.00            
ATOM    166  H5  GT5     2      31.360  24.930   2.160  1.00  0.00            
ATOM    167  H6  GT5     2      30.080  22.850   2.110  1.00  0.00            
ATOM    168  H7  GT5     2      32.020  21.340   1.870  1.00  0.00            
ATOM    169  H8  GT5     2      32.500  22.710   2.700  1.00  0.00            
ATOM    170  H9  GT5     2      34.160  22.200   0.800  1.00  0.00            
ATOM    171  H10 GT5     2      32.620  21.000  -0.670  1.00  0.00            
ATOM    172  H11 GT5     2      33.370  22.400  -1.450  1.00  0.00            
ATOM    173  H12 GT5     2      30.920  22.210  -2.060  1.00  0.00            
ATOM    174  H13 GT5     2      29.380  22.940  -0.100  1.00  0.00            
ATOM    175  H14 GT5     2      30.180  21.410   0.280  1.00  0.00            
ATOM    176  H15 GT5     2      32.160  24.240  -2.200  1.00  0.00            
ATOM    177  H16 GT5     2      30.550  24.660  -1.600  1.00  0.00            
ATOM    178  H17 GT5     2      33.680  24.550   1.390  1.00  0.00            
ATOM    179  H18 GT5     2      34.150  24.380  -0.330  1.00  0.00            
TER
ENDMDL
MODEL        1
ATOM      1  C1  BCD     1      26.690  20.110  11.690  1.00  0.00            
ATOM      2  O1  BCD     1      27.970  19.480  11.580  1.00  0.00            
ATOM      3  C2  BCD     1      26.270  20.220  13.150  1.00  0.00            
ATOM      4  O2  BCD     1      27.180  20.940  13.910  1.00  0.00            
ATOM      5  C3  BCD     1      25.990  18.870  13.840  1.00  0.00            
ATOM      6  O3  BCD     1      25.460  19.030  15.050  1.00  0.00            
ATOM      7  C4  BCD     1      25.090  18.010  12.980  1.00  0.00            
ATOM      8  C5  BCD     1      25.450  17.960  11.500  1.00  0.00            
ATOM      9  O4  BCD     1      25.710  19.260  10.990  1.00  0.00            
ATOM     10  C6  BCD     1      24.470  17.220  10.630  1.00  0.00            
ATOM     11  O5  BCD     1      23.160  17.680  10.960  1.00  0.00            
ATOM     12  H1  BCD     1      26.710  21.110  11.240  1.00  0.00            
ATOM     13  H2  BCD     1      25.320  20.760  13.090  1.00  0.00            
ATOM     14  H3  BCD     1      26.660  21.540  14.460  1.00  0.00            
ATOM     15  H4  BCD     1      26.980  18.410  13.930  1.00  0.00            
ATOM     16  H5  BCD     1      24.700  18.450  15.100  1.00  0.00            
ATOM     17  H6  BCD     1      24.140  18.540  13.090  1.00  0.00            
ATOM     18  H7  BCD     1      26.400  17.410  11.520  1.00  0.00            
ATOM     19  H8  BCD     1      24.620  17.460   9.570  1.00  0.00            
ATOM     20  H9  BCD     1      24.460  16.160  10.900  1.00  0.00            
ATOM     21  H10 BCD     1      22.570  16.960  11.200  1.00  0.00            
ATOM     22  C7  BCD     1      31.920  19.840  10.490  1.00  0.00            
ATOM     23  O6  BCD     1      32.350  18.680  11.310  1.00  0.00            
ATOM     24  C8  BCD     1      31.330  20.980  11.340  1.00  0.00            
ATOM     25  O7  BCD     1      32.230  21.280  12.350  1.00  0.00            
ATOM     26  C9  BCD     1      30.040  20.620  11.950  1.00  0.00            
ATOM     27  O8  BCD     1      29.450  21.700  12.650  1.00  0.00            
ATOM     28  C10 BCD     1      29.050  20.140  10.920  1.00  0.00            
ATOM     29  C11 BCD     1      29.770  19.020  10.080  1.00  0.00            
ATOM     30  O9  BCD     1      30.950  19.530   9.500  1.00  0.00            
ATOM     31  C12 BCD     1      28.930  18.670   8.880  1.00  0.00            
ATOM     32  O10 BCD     1      28.590  19.860   8.140  1.00  0.00            
ATOM     33  H11 BCD     1      32.760  20.120   9.840  1.00  0.00            
ATOM     34  H12 BCD     1      31.190  21.890  10.750  1.00  0.00            
ATOM     35  H13 BCD     1      32.710  20.500  12.650  1.00  0.00            
ATOM     36  H14 BCD     1      30.250  19.780  12.630  1.00  0.00            
ATOM     37  H15 BCD     1      28.630  21.350  13.000  1.00  0.00            
ATOM     38  H16 BCD     1      28.680  21.030  10.390  1.00  0.00            
ATOM     39  H17 BCD     1      29.950  18.160  10.740  1.00  0.00            
ATOM     40  H18 BCD     1      29.450  17.950   8.230  1.00  0.00            
ATOM     41  H19 BCD     1      28.060  18.190   9.340  1.00  0.00
[truncated: 1,725,121 more chars]
