# Supplementary material for: Achieving Chemical Accuracy in Cyclodextrin Host–Guest Binding via Integrative Atomistic Modelling
Source: Adv Sci (Weinh). 2025 Dec 14;13(10):e19782. doi: 10.1002/advs.202519782 (PMC12915143; doi:10.1002/advs.202519782)
Supplement: Supplementary file 1 — Supporting Information [file ADVS-13-e19782-s003.zip › all_poses/BCD.GV5.pdb]

MODEL        1
ATOM      1  C1  BCD     1      17.440  19.470  16.600  1.00  0.00            
ATOM      2  O1  BCD     1      17.170  18.470  15.680  1.00  0.00            
ATOM      3  C2  BCD     1      18.810  20.050  16.300  1.00  0.00            
ATOM      4  O2  BCD     1      18.830  20.600  14.930  1.00  0.00            
ATOM      5  C3  BCD     1      19.870  18.930  16.550  1.00  0.00            
ATOM      6  O3  BCD     1      21.160  19.490  16.310  1.00  0.00            
ATOM      7  C4  BCD     1      19.760  18.300  17.930  1.00  0.00            
ATOM      8  C5  BCD     1      18.300  17.900  18.250  1.00  0.00            
ATOM      9  O4  BCD     1      17.380  18.940  17.930  1.00  0.00            
ATOM     10  C6  BCD     1      18.050  17.320  19.570  1.00  0.00            
ATOM     11  O5  BCD     1      18.060  18.340  20.510  1.00  0.00            
ATOM     12  H1  BCD     1      16.780  20.330  16.420  1.00  0.00            
ATOM     13  H2  BCD     1      19.070  20.870  16.990  1.00  0.00            
ATOM     14  H3  BCD     1      19.750  20.750  14.730  1.00  0.00            
ATOM     15  H4  BCD     1      19.670  18.170  15.780  1.00  0.00            
ATOM     16  H5  BCD     1      21.780  18.850  16.680  1.00  0.00            
ATOM     17  H6  BCD     1      20.030  19.110  18.610  1.00  0.00            
ATOM     18  H7  BCD     1      18.050  17.100  17.530  1.00  0.00            
ATOM     19  H8  BCD     1      17.090  16.790  19.600  1.00  0.00            
ATOM     20  H9  BCD     1      18.870  16.640  19.850  1.00  0.00            
ATOM     21  H10 BCD     1      17.530  19.090  20.230  1.00  0.00            
ATOM     22  C7  BCD     1      14.150  17.360  13.050  1.00  0.00            
ATOM     23  O6  BCD     1      15.110  16.460  12.620  1.00  0.00            
ATOM     24  C8  BCD     1      14.670  18.770  12.870  1.00  0.00            
ATOM     25  O7  BCD     1      14.840  18.920  11.430  1.00  0.00            
ATOM     26  C9  BCD     1      16.030  18.970  13.610  1.00  0.00            
ATOM     27  O8  BCD     1      16.610  20.270  13.550  1.00  0.00            
ATOM     28  C10 BCD     1      15.840  18.550  15.100  1.00  0.00            
ATOM     29  C11 BCD     1      15.210  17.180  15.210  1.00  0.00            
ATOM     30  O9  BCD     1      14.030  17.170  14.440  1.00  0.00            
ATOM     31  C12 BCD     1      14.850  16.740  16.640  1.00  0.00            
ATOM     32  O10 BCD     1      14.110  17.720  17.340  1.00  0.00            
ATOM     33  H11 BCD     1      13.120  17.170  12.720  1.00  0.00            
ATOM     34  H12 BCD     1      13.910  19.450  13.300  1.00  0.00            
ATOM     35  H13 BCD     1      13.940  18.870  11.100  1.00  0.00            
ATOM     36  H14 BCD     1      16.840  18.360  13.180  1.00  0.00            
ATOM     37  H15 BCD     1      17.440  20.320  14.030  1.00  0.00            
ATOM     38  H16 BCD     1      15.160  19.290  15.540  1.00  0.00            
ATOM     39  H17 BCD     1      15.890  16.410  14.830  1.00  0.00            
ATOM     40  H18 BCD     1      14.220  15.860  16.470  1.00  0.00            
ATOM     41  H19 BCD     1      15.770  16.450  17.160  1.00  0.00            
ATOM     42  H20 BCD     1      14.710  18.470  17.440  1.00  0.00            
ATOM     43  C13 BCD     1      15.720  13.080  10.410  1.00  0.00            
ATOM     44  O11 BCD     1      16.930  12.970  11.150  1.00  0.00            
ATOM     45  C14 BCD     1      15.630  14.400   9.640  1.00  0.00            
ATOM     46  O12 BCD     1      16.610  14.380   8.540  1.00  0.00            
ATOM     47  C15 BCD     1      15.750  15.520  10.630  1.00  0.00            
ATOM     48  O13 BCD     1      15.820  16.830  10.110  1.00  0.00            
ATOM     49  C16 BCD     1      14.690  15.430  11.690  1.00  0.00            
ATOM     50  C17 BCD     1      14.660  14.050  12.360  1.00  0.00            
ATOM     51  O14 BCD     1      14.630  13.040  11.340  1.00  0.00            
ATOM     52  C18 BCD     1      13.490  13.870  13.260  1.00  0.00            
ATOM     53  O15 BCD     1      12.370  13.380  12.570  1.00  0.00            
ATOM     54  H21 BCD     1      15.560  12.230   9.740  1.00  0.00            
ATOM     55  H22 BCD     1      14.700  14.220   9.090  1.00  0.00            
ATOM     56  H23 BCD     1      17.490  14.670   8.810  1.00  0.00            
ATOM     57  H24 BCD     1      16.660  15.360  11.220  1.00  0.00            
ATOM     58  H25 BCD     1      15.590  17.530  10.720  1.00  0.00            
ATOM     59  H26 BCD     1      13.760  15.670  11.150  1.00  0.00            
ATOM     60  H27 BCD     1      15.500  13.830  13.030  1.00  0.00            
ATOM     61  H28 BCD     1      13.710  13.110  14.030  1.00  0.00            
ATOM     62  H29 BCD     1      13.220  14.840  13.700  1.00  0.00            
ATOM     63  H30 BCD     1      12.170  14.120  11.990  1.00  0.00            
ATOM     64  C19 BCD     1      20.460  10.800  11.300  1.00  0.00            
ATOM     65  O16 BCD     1      20.690  11.090  12.630  1.00  0.00            
ATOM     66  C20 BCD     1      20.500  12.080  10.540  1.00  0.00            
ATOM     67  O17 BCD     1      21.720  12.800  10.800  1.00  0.00            
ATOM     68  C21 BCD     1      19.250  12.980  10.700  1.00  0.00            
ATOM     69  O18 BCD     1      19.320  14.120   9.830  1.00  0.00            
ATOM     70  C22 BCD     1      17.900  12.170  10.530  1.00  0.00            
ATOM     71  C23 BCD     1      18.030  10.850  11.270  1.00  0.00            
ATOM     72  O19 BCD     1      19.250  10.130  11.030  1.00  0.00            
ATOM     73  C24 BCD     1      16.980   9.810  10.910  1.00  0.00            
ATOM     74  O20 BCD     1      16.970   9.350   9.560  1.00  0.00            
ATOM     75  H31 BCD     1      21.190  10.030  11.040  1.00  0.00            
ATOM     76  H32 BCD     1      20.480  11.750   9.500  1.00  0.00            
ATOM     77  H33 BCD     1      22.490  12.230  10.800  1.00  0.00            
ATOM     78  H34 BCD     1      19.350  13.320  11.740  1.00  0.00            
ATOM     79  H35 BCD     1      19.960  14.810  10.040  1.00  0.00            
ATOM     80  H36 BCD     1      17.750  11.930   9.470  1.00  0.00            
ATOM     81  H37 BCD     1      17.940  11.000  12.360  1.00  0.00            
ATOM     82  H38 BCD     1      17.160   8.990  11.610  1.00  0.00            
ATOM     83  H39 BCD     1      15.980  10.210  11.130  1.00  0.00            
ATOM     84  H40 BCD     1      17.770   9.550   9.060  1.00  0.00            
ATOM     85  C25 BCD     1      21.810   8.770  16.010  1.00  0.00            
ATOM     86  O21 BCD     1      22.700   9.740  16.480  1.00  0.00            
ATOM     87  C26 BCD     1      22.420   8.370  14.620  1.00  0.00            
ATOM     88  O22 BCD     1      23.830   8.060  14.900  1.00  0.00            
ATOM     89  C27 BCD     1      22.260   9.500  13.520  1.00  0.00            
ATOM     90  O23 BCD     1      22.800   9.110  12.240  1.00  0.00            
ATOM     91  C28 BCD     1      20.800   9.960  13.470  1.00  0.00            
ATOM     92  C29 BCD     1      20.370  10.380  14.870  1.00  0.00            
ATOM     93  O24 BCD     1      20.510   9.190  15.690  1.00  0.00            
ATOM     94  C30 BCD     1      18.860  10.770  14.940  1.00  0.00            
ATOM     95  O25 BCD     1      17.960   9.770  14.420  1.00  0.00            
ATOM     96  H41 BCD     1      21.830   7.950  16.730  1.00  0.00            
ATOM     97  H42 BCD     1      21.770   7.560  14.270  1.00  0.00            
ATOM     98  H43 BCD     1      24.020   7.750  14.010  1.00  0.00            
ATOM     99  H44 BCD     1      22.830  10.380  13.830  1.00  0.00            
ATOM    100  H45 BCD     1      23.060   9.880  11.720  1.00  0.00            
ATOM    101  H46 BCD     1      20.170   9.150  13.080  1.00  0.00            
ATOM    102  H47 BCD     1      21.010  11.220  15.150  1.00  0.00            
ATOM    103  H48 BCD     1      18.620  10.890  16.010  1.00  0.00            
ATOM    104  H49 BCD     1      18.660  11.740  14.480  1.00  0.00            
ATOM    105  H50 BCD     1      18.360   8.920  14.660  1.00  0.00            
ATOM    106  C31 BCD     1      22.740  12.340  19.660  1.00  0.00            
ATOM    107  O26 BCD     1      22.350  13.370  18.760  1.00  0.00            
ATOM    108  C32 BCD     1      24.070  11.790  19.280  1.00  0.00            
ATOM    109  O27 BCD     1      25.150  12.770  19.140  1.00  0.00            
ATOM    110  C33 BCD     1      23.980  10.970  18.010  1.00  0.00            
ATOM    111  C34 BCD     1      22.750   9.990  17.940  1.00  0.00            
ATOM    112  C35 BCD     1      21.480  10.670  18.490  1.00  0.00            
ATOM    113  O28 BCD     1      21.780  11.330  19.740  1.00  0.00            
ATOM    114  C36 BCD     1      20.280   9.730  18.830  1.00  0.00            
ATOM    115  O29 BCD     1      20.630   8.640  19.730  1.00  0.00            
ATOM    116  O30 BCD     1      25.210  10.210  17.900  1.00  0.00            
ATOM    117  H51 BCD     1      22.730  12.670  20.700  1.00  0.00            
ATOM    118  H52 BCD     1      24.300  11.040  20.050  1.00  0.00            
ATOM    119  H53 BCD     1      25.940  12.290  18.860  1.00  0.00            
ATOM    120  H54 BCD     1      23.880  11.660  17.150  1.00  0.00            
ATOM    121  H55 BCD     1      25.530  10.170  16.990  1.00  0.00            
ATOM    122  H56 BCD     1      22.960   9.050  18.470  1.00  0.00            
ATOM    123  H57 BCD     1      21.090  11.410  17.780  1.00  0.00            
ATOM    124  H58 BCD     1      19.570  10.390  19.340  1.00  0.00            
ATOM    125  H59 BCD     1      19.760   9.300  17.960  1.00  0.00            
ATOM    126  H60 BCD     1      19.940   7.990  19.560  1.00  0.00            
ATOM    127  C37 BCD     1      21.910  17.470  18.810  1.00  0.00            
ATOM    128  O31 BCD     1      20.690  17.180  18.020  1.00  0.00            
ATOM    129  C38 BCD     1      23.070  16.980  18.060  1.00  0.00            
ATOM    130  O32 BCD     1      23.060  17.710  16.790  1.00  0.00            
ATOM    131  C39 BCD     1      23.100  15.440  17.810  1.00  0.00            
ATOM    132  O33 BCD     1      24.370  15.000  17.350  1.00  0.00            
ATOM    133  C40 BCD     1      22.640  14.720  19.070  1.00  0.00            
ATOM    134  C41 BCD     1      21.570  15.320  19.880  1.00  0.00            
ATOM    135  O34 BCD     1      21.780  16.760  20.020  1.00  0.00            
ATOM    136  C42 BCD     1      21.450  14.730  21.290  1.00  0.00            
ATOM    137  O35 BCD     1      22.730  14.740  21.980  1.00  0.00            
ATOM    138  H61 BCD     1      21.990  18.520  19.120  1.00  0.00            
ATOM    139  H62 BCD     1      23.960  17.270  18.640  1.00  0.00            
ATOM    140  H63 BCD     1      23.710  17.420  16.150  1.00  0.00            
ATOM    141  H64 BCD     1      22.340  15.350  17.030  1.00  0.00            
ATOM    142  H65 BCD     1      24.510  14.070  17.510  1.00  0.00            
ATOM    143  H66 BCD     1      23.510  14.800  19.730  1.00  0.00            
ATOM    144  H67 BCD     1      20.640  15.120  19.330  1.00  0.00            
ATOM    145  H68 BCD     1      20.720  15.300  21.880  1.00  0.00            
ATOM    146  H69 BCD     1      20.960  13.750  21.160  1.00  0.00            
ATOM    147  H70 BCD     1      22.940  15.670  22.040  1.00  0.00            
ATOM    148  O1  GV5     2      18.920  17.250  11.700  1.00  0.00            
ATOM    149  C1  GV5     2      19.540  16.570  12.400  1.00  0.00            
ATOM    150  O2  GV5     2      20.860  16.710  12.530  1.00  0.00            
ATOM    151  C2  GV5     2      18.790  15.780  13.470  1.00  0.00            
ATOM    152  C3  GV5     2      19.270  15.300  14.600  1.00  0.00            
ATOM    153  C4  GV5     2      18.610  14.540  15.720  1.00  0.00            
ATOM    154  C5  GV5     2      19.200  14.320  16.990  1.00  0.00            
ATOM    155  C6  GV5     2      18.600  13.590  18.070  1.00  0.00            
ATOM    156  C7  GV5     2      17.310  13.110  17.830  1.00  0.00            
ATOM    157  O3  GV5     2      16.810  12.310  18.820  1.00  0.00            
ATOM    158  C8  GV5     2      16.630  13.360  16.650  1.00  0.00            
ATOM    159  O4  GV5     2      15.400  12.790  16.460  1.00  0.00            
ATOM    160  C9  GV5     2      17.290  14.040  15.570  1.00  0.00            
ATOM    161  H1  GV5     2      20.970  15.920  13.080  1.00  0.00            
ATOM    162  H2  GV5     2      17.720  15.630  13.320  1.00  0.00            
ATOM    163  H3  GV5     2      20.310  15.550  14.790  1.00  0.00            
ATOM    164  H4  GV5     2      20.270  14.500  17.020  1.00  0.00            
ATOM    165  H5  GV5     2      19.110  13.450  19.020  1.00  0.00            
ATOM    166  H6  GV5     2      15.970  11.940  18.500  1.00  0.00            
ATOM    167  H7  GV5     2      15.510  12.050  15.850  1.00  0.00            
ATOM    168  H8  GV5     2      16.760  14.100  14.630  1.00  0.00            
TER
ENDMDL
MODEL        1
ATOM      1  C1  BCD     1      18.810  19.870  20.290  1.00  0.00            
ATOM      2  O1  BCD     1      18.610  19.220  19.020  1.00  0.00            
ATOM      3  C2  BCD     1      19.850  21.000  20.330  1.00  0.00            
ATOM      4  O2  BCD     1      19.660  21.900  19.290  1.00  0.00            
ATOM      5  C3  BCD     1      21.260  20.340  20.120  1.00  0.00            
ATOM      6  O3  BCD     1      22.300  21.360  20.180  1.00  0.00            
ATOM      7  C4  BCD     1      21.530  19.140  21.020  1.00  0.00            
ATOM      8  C5  BCD     1      20.280  18.180  21.080  1.00  0.00            
ATOM      9  O4  BCD     1      19.140  18.950  21.310  1.00  0.00            
ATOM     10  C6  BCD     1      20.260  17.070  22.060  1.00  0.00            
ATOM     11  O5  BCD     1      20.770  17.580  23.310  1.00  0.00            
ATOM     12  H1  BCD     1      17.860  20.360  20.510  1.00  0.00            
ATOM     13  H2  BCD     1      19.750  21.460  21.320  1.00  0.00            
ATOM     14  H3  BCD     1      20.280  22.600  19.480  1.00  0.00            
ATOM     15  H4  BCD     1      21.290  19.900  19.110  1.00  0.00            
ATOM     16  H5  BCD     1      22.930  21.010  19.540  1.00  0.00            
ATOM     17  H6  BCD     1      21.640  19.500  22.050  1.00  0.00            
ATOM     18  H7  BCD     1      20.200  17.760  20.070  1.00  0.00            
ATOM     19  H8  BCD     1      19.220  16.750  22.120  1.00  0.00            
ATOM     20  H9  BCD     1      20.870  16.220  21.720  1.00  0.00            
ATOM     21  H10 BCD     1      20.000  17.730  23.860  1.00  0.00            
ATOM     22  C7  BCD     1      15.250  18.040  16.810  1.00  0.00            
ATOM     23  O6  BCD     1      16.070  17.440  15.800  1.00  0.00            
ATOM     24  C8  BCD     1      15.360  19.570  16.960  1.00  0.00            
ATOM     25  O7  BCD     1      15.020  20.340  15.790  1.00  0.00            
ATOM     26  C9  BCD     1      16.880  19.790  17.330  1.00  0.00            
ATOM     27  O8  BCD     1      17.150  21.220  17.450  1.00  0.00            
ATOM     28  C10 BCD     1      17.230  19.110  18.640  1.00  0.00            
ATOM     29  C11 BCD     1      16.880  17.610  18.540  1.00  0.00            
ATOM     30  O9  BCD     1      15.560  17.440  18.060  1.00  0.00            
ATOM     31  C12 BCD     1      17.050  16.980  19.890  1.00  0.00            
ATOM     32  O10 BCD     1      16.240  17.610  20.830  1.00  0.00            
ATOM     33  H11 BCD     1      14.240  17.650  16.680  1.00  0.00            
ATOM     34  H12 BCD     1      14.800  19.910  17.850  1.00  0.00            
ATOM     35  H13 BCD     1      15.510  19.970  15.050  1.00  0.00            
ATOM     36  H14 BCD     1      17.420  19.380  16.460  1.00  0.00            
ATOM     37  H15 BCD     1      17.860  21.280  18.100  1.00  0.00            
ATOM     38  H16 BCD     1      16.600  19.580  19.400  1.00  0.00            
ATOM     39  H17 BCD     1      17.560  17.080  17.870  1.00  0.00            
ATOM     40  H18 BCD     1      16.730  15.940  19.750  1.00  0.00            
ATOM     41  H19 BCD     1      18.110  16.880  20.150  1.00  0.00            
ATOM     42  H20 BCD     1      15.370  17.690  20.420  1.00  0.00            
ATOM     43  C13 BCD     1      15.860  16.130  11.990  1.00  0.00            
ATOM     44  O11 BCD     1      17.110  15.610  12.280  1.00  0.00            
ATOM     45  C14 BCD     1      15.960  17.620  12.100  1.00  0.00            
ATOM     46  O12 BCD     1      16.980  18.140  11.270  1.00  0.00            
ATOM     47  C15 BCD     1      16.420  18.010  13.530  1.00  0.00            
ATOM     48  O13 BCD     1      16.340  19.390  13.760  1.00  0.00            
ATOM     49  C16 BCD     1      15.500  17.300  14.520  1.00  0.00            
ATOM     50  C17 BCD     1      15.310  15.800  14.270  1.00  0.00            
ATOM     51  O14 BCD     1      14.800  15.680  12.950  1.00  0.00            
ATOM     52  C18 BCD     1      14.350  15.220  15.280  1.00  0.00            
ATOM     53  O15 BCD     1      13.010  15.650  14.960  1.00  0.00            
ATOM     54  H21 BCD     1      15.690  15.760  10.970  1.00  0.00            
ATOM     55  H22 BCD     1      14.980  18.100  11.970  1.00  0.00            
ATOM     56  H23 BCD     1      16.940  19.100  11.330  1.00  0.00            
ATOM     57  H24 BCD     1      17.420  17.590  13.670  1.00  0.00            
ATOM     58  H25 BCD     1      17.130  19.670  13.280  1.00  0.00            
ATOM     59  H26 BCD     1      14.500  17.750  14.450  1.00  0.00            
ATOM     60  H27 BCD     1      16.280  15.300  14.350  1.00  0.00            
ATOM     61  H28 BCD     1      14.400  14.130  15.330  1.00  0.00            
ATOM     62  H29 BCD     1      14.690  15.510  16.290  1.00  0.00            
ATOM     63  H30 BCD     1      12.740  14.990  14.320  1.00  0.00            
ATOM     64  C19 BCD     1      20.370  13.420  10.900  1.00  0.00            
ATOM     65  O16 BCD     1      21.080  13.740  12.040  1.00  0.00            
ATOM     66  C20 BCD     1      19.990  14.690  10.040  1.00  0.00            
ATOM     67  O17 BCD     1      21.210  15.300   9.580  1.00  0.00            
ATOM     68  C21 BCD     1      19.100  15.580  10.860  1.00  0.00            
ATOM     69  O18 BCD     1      18.710  16.680  10.010  1.00  0.00            
ATOM     70  C22 BCD     1      17.870  14.780  11.260  1.00  0.00            
ATOM     71  C23 BCD     1      18.200  13.390  11.940  1.00  0.00            
ATOM     72  O19 BCD     1      19.170  12.700  11.210  1.00  0.00            
ATOM     73  C24 BCD     1      17.000  12.460  12.100  1.00  0.00            
ATOM     74  O20 BCD     1      17.380  11.320  12.880  1.00  0.00            
ATOM     75  H31 BCD     1      21.010  12.790  10.270  1.00  0.00            
ATOM     76  H32 BCD     1      19.370  14.430   9.180  1.00  0.00            
ATOM     77  H33 BCD     1      20.910  15.930   8.920  1.00  0.00            
ATOM     78  H34 BCD     1      19.630  15.930  11.750  1.00  0.00            
ATOM     79  H35 BCD     1      18.080  17.230  10.480  1.00  0.00            
ATOM     80  H36 BCD     1      17.290  14.560  10.360  1.00  0.00            
ATOM     81  H37 BCD     1      18.630  13.590  12.930  1.00  0.00            
ATOM     82  H38 BCD     1      16.260  13.020  12.690  1.00  0.00            
ATOM     83  H39 BCD     1      16.520  12.060  11.200  1.00  0.00            
ATOM     84  H40 BCD     1      17.800  10.710  12.260  1.00  0.00            
ATOM     85  C25 BCD     1      24.350  12.130  14.100  1.00  0.00            
ATOM     86  O21 BCD     1      24.340  13.240  15.000  1.00  0.00            
ATOM     87  C26 BCD     1      24.650  12.620  12.700  1.00  0.00            
ATOM     88  O22 BCD     1      25.980  13.210  12.640  1.00  0.00            
ATOM     89  C27 BCD     1      23.530  13.570  12.320  1.00  0.00            
ATOM     90  O23 BCD     1      23.800  14.130  11.010  1.00  0.00            
ATOM     91  C28 BCD     1      22.140  12.810  12.400  1.00  0.00            
ATOM     92  C29 BCD     1      21.940  12.350  13.870  1.00  0.00            
ATOM     93  O24 BCD     1      23.140  11.460  14.100  1.00  0.00            
ATOM     94  C30 BCD     1      20.590  11.690  14.190  1.00  0.00            
ATOM     95  O25 BCD     1      20.790  11.020  15.420  1.00  0.00            
ATOM     96  H41 BCD     1      25.120  11.390  14.350  1.00  0.00            
ATOM     97  H42 BCD     1      24.640  11.710  12.090  1.00  0.00            
ATOM     98  H43 BCD     1      26.000  13.830  13.380  1.00  0.00            
ATOM     99  H44 BCD     1      23.480  14.340  13.090  1.00  0.00            
ATOM    100  H45 BCD     1      24.490  13.580  10.620  1.00  0.00            
ATOM    101  H46 BCD     1      22.180  11.910  11.780  1.00  0.00            
ATOM    102  H47 BCD     1      22.070  13.250  14.480  1.00  0.00            
ATOM    103  H48 BCD     1      19.790  12.430  14.290  1.00  0.00            
ATOM    104  H49 BCD     1      20.260  10.960  13.440  1.00  0.00            
ATOM    105  H50 BCD     1      21.740  10.890  15.430  1.00  0.00            
ATOM    106  C31 BCD     1      26.170  14.280  18.630  1.00  0.00            
ATOM    107  O26 BCD     1      25.250  15.310  18.920  1.00  0.00            
ATOM    108  C32 BCD     1      26.850  14.650  17.380  1.00  0.00            
ATOM    109  O27 BCD     1      27.710  15.820  17.540  1.00  0.00            
ATOM    110  C33 BCD     1      25.900  14.690  16.180  1.00  0.00            
ATOM    111  C34 BCD     1      25.240  13.290  16.060  1.00  0.00            
ATOM    112  C35 BCD     1      24.580  12.950  17.400  1.00  0.00            
ATOM    113  O28 BCD     1      25.500  13.030  18.420  1.00  0.00            
ATOM    114  C36 BCD     1      23.870  11.610  17.380  1.00  0.00            
ATOM    115  O29 BCD     1      24.750  10.450  17.140  1.00  0.00            
ATOM    116  O30 BCD     1      26.460  15.010  14.920  1.00  0.00            
ATOM    117  H51 BCD     1      26.880  14.190  19.460  1.00  0.00            
ATOM    118  H52 BCD     1      27.610  13.870  17.270  1.00  0.00            
ATOM    119  H53 BCD     1      27.300  16.460  18.140  1.00  0.00            
ATOM    120  H54 BCD     1      25.190  15.500  16.410  1.00  0.00            
ATOM    121  H55 BCD     1      26.500  15.980  14.920  1.00  0.00            
ATOM    122  H56 BCD     1      26.030  12.520  15.980  1.00  0.00            
ATOM    123  H57 BCD     1      23.770  13.680  17.560  1.00  0.00            
ATOM    124  H58 BCD     1      23.320  11.490  18.320  1.00  0.00            
ATOM    125  H59 BCD     1      23.140  11.450  16.580  1.00  0.00            
ATOM    126  H60 BCD     1      25.430  10.260  17.790  1.00  0.00            
ATOM    127  C37 BCD     1      23.750  18.050  21.630  1.00  0.00            
ATOM    128  O31 BCD     1      22.800  18.500  20.590  1.00  0.00            
ATOM    129  C38 BCD     1      25.190  18.340  21.210  1.00  0.00            
ATOM    130  O32 BCD     1      25.320  19.720  20.940  1.00  0.00            
ATOM    131  C39 BCD     1      25.520  17.510  19.920  1.00  0.00            
ATOM    132  O33 BCD     1      26.840  17.650  19.450  1.00  0.00            
ATOM    133  C40 BCD     1      25.230  16.020  20.190  1.00  0.00            
ATOM    134  C41 BCD     1      23.870  15.790  20.800  1.00  0.00            
ATOM    135  O34 BCD     1      23.630  16.690  21.910  1.00  0.00            
ATOM    136  C42 BCD     1      23.770  14.350  21.320  1.00  0.00            
ATOM    137  O35 BCD     1      22.440  14.000  21.590  1.00  0.00            
ATOM    138  H61 BCD     1      23.470  18.600  22.530  1.00  0.00            
ATOM    139  H62 BCD     1      25.810  18.100  22.080  1.00  0.00            
ATOM    140  H63 BCD     1      24.790  19.910  20.160  1.00  0.00            
ATOM    141  H64 BCD     1      24.870  17.890  19.120  1.00  0.00            
ATOM    142  H65 BCD     1      27.010  18.600  19.430  1.00  0.00            
ATOM    143  H66 BCD     1      26.030  15.650  20.850  1.00  0.00            
ATOM    144  H67 BCD     1      23.100  15.900  20.020  1.00  0.00            
ATOM    145  H68 BCD     1      24.150  13.710  20.520  1.00  0.00            
ATOM    146  H69 BCD     1      24.470  14.100  22.130  1.00  0.00            
ATOM    147  H70 BCD     1      22.420  13.040  21.670  1.00  0.00            
ATOM    148  O1  GV5     2      23.510  16.990  13.010  1.00  0.00            
ATOM    149  C1  GV5     2      22.310  16.990  13.300  1.00  0.00            
ATOM    150  O2  GV5     2      21.520  17.860  12.710  1.00  0.00            
ATOM    151  C2  GV5     2      21.790  16.300  14.530  1.00  0.00            
ATOM    152  C3  GV5     2      20.540  16.220  15.060  1.00  0.00            
ATOM    153  C4  GV5     2      20.140  15.440  16.300  1.00  0.00            
ATOM    154  C5  GV5     2      21.020  15.470  17.400  1.00  0.00            
ATOM    155  C6  GV5     2      20.630  14.730  18.570  1.00  0.00            
ATOM    156  C7  GV5     2      19.410  14.080  18.620  1.00  0.00            
ATOM    157  O3  GV5     2      19.090  13.270  19.650  1.00  0.00            
ATOM    158  C8  GV5     2      18.450  14.240  17.580  1.00  0.00            
ATOM    159  O4  GV5     2      17.210  13.700  17.680  1.00  0.00            
ATOM    160  C9  GV5     2      18.840  15.060  16.490  1.00  0.00            
ATOM    161  H1  GV5     2      22.120  18.000  11.960  1.00  0.00            
ATOM    162  H2  GV5     2      22.560  15.750  15.060  1.00  0.00            
ATOM    163  H3  GV5     2      19.790  16.850  14.580  1.00  0.00            
ATOM    164  H4  GV5     2      21.970  16.010  17.400  1.00  0.00            
ATOM    165  H5  GV5     2      21.290  14.610  19.430  1.00  0.00            
ATOM    166  H6  GV5     2      18.160  13.170  19.390  1.00  0.00            
ATOM    167  H7  GV5     2      16.970  13.530  16.760  1.00  0.00            
ATOM    168  H8  GV5     2      18.090  15.220  15.730  1.00  0.00            
TER
ENDMDL
MODEL        1
ATOM      1  C1  BCD     1      18.140  20.890  20.640  1.00  0.00            
ATOM      2  O1  BCD     1      17.820  20.400  19.300  1.00  0.00            
ATOM      3  C2  BCD     1      19.640  21.250  20.760  1.00  0.00            
ATOM      4  O2  BCD     1      20.080  22.120  19.690  1.00  0.00            
ATOM      5  C3  BCD     1      20.450  19.960  20.780  1.00  0.00            
ATOM      6  O3  BCD     1      21.920  20.240  20.910  1.00  0.00            
ATOM      7  C4  BCD     1      19.920  19.060  21.910  1.00  0.00            
ATOM      8  C5  BCD     1      18.380  18.780  21.760  1.00  0.00            
ATOM      9  O4  BCD     1      17.730  20.020  21.650  1.00  0.00            
ATOM     10  C6  BCD     1      17.760  18.140  22.940  1.00  0.00            
ATOM     11  O5  BCD     1      17.940  18.830  24.240  1.00  0.00            
ATOM     12  H1  BCD     1      17.590  21.830  20.760  1.00  0.00            
ATOM     13  H2  BCD     1      19.800  21.730  21.730  1.00  0.00            
ATOM     14  H3  BCD     1      20.810  22.640  20.050  1.00  0.00            
ATOM     15  H4  BCD     1      20.230  19.380  19.880  1.00  0.00            
ATOM     16  H5  BCD     1      22.280  20.460  20.040  1.00  0.00            
ATOM     17  H6  BCD     1      20.030  19.580  22.870  1.00  0.00            
ATOM     18  H7  BCD     1      18.010  18.200  20.910  1.00  0.00            
ATOM     19  H8  BCD     1      16.690  17.920  22.800  1.00  0.00            
ATOM     20  H9  BCD     1      18.170  17.120  23.000  1.00  0.00            
ATOM     21  H10 BCD     1      17.500  19.680  24.180  1.00  0.00            
ATOM     22  C7  BCD     1      15.400  21.240  16.200  1.00  0.00            
ATOM     23  O6  BCD     1      16.400  20.820  15.330  1.00  0.00            
ATOM     24  C8  BCD     1      15.920  22.500  16.950  1.00  0.00            
ATOM     25  O7  BCD     1      16.290  23.490  16.030  1.00  0.00            
ATOM     26  C9  BCD     1      17.110  22.080  17.840  1.00  0.00            
ATOM     27  O8  BCD     1      17.740  23.070  18.710  1.00  0.00            
ATOM     28  C10 BCD     1      16.710  20.930  18.730  1.00  0.00            
ATOM     29  C11 BCD     1      16.040  19.780  18.010  1.00  0.00            
ATOM     30  O9  BCD     1      15.000  20.230  17.170  1.00  0.00            
ATOM     31  C12 BCD     1      15.620  18.770  19.130  1.00  0.00            
ATOM     32  O10 BCD     1      14.760  19.170  20.150  1.00  0.00            
ATOM     33  H11 BCD     1      14.490  21.420  15.620  1.00  0.00            
ATOM     34  H12 BCD     1      15.090  22.940  17.520  1.00  0.00            
ATOM     35  H13 BCD     1      16.930  23.120  15.420  1.00  0.00            
ATOM     36  H14 BCD     1      17.890  21.740  17.150  1.00  0.00            
ATOM     37  H15 BCD     1      18.540  22.710  19.120  1.00  0.00            
ATOM     38  H16 BCD     1      15.970  21.230  19.480  1.00  0.00            
ATOM     39  H17 BCD     1      16.820  19.450  17.310  1.00  0.00            
ATOM     40  H18 BCD     1      15.160  17.930  18.590  1.00  0.00            
ATOM     41  H19 BCD     1      16.540  18.450  19.640  1.00  0.00            
ATOM     42  H20 BCD     1      14.470  18.380  20.630  1.00  0.00            
ATOM     43  C13 BCD     1      17.320  20.070  11.520  1.00  0.00            
ATOM     44  O11 BCD     1      18.120  19.080  12.100  1.00  0.00            
ATOM     45  C14 BCD     1      17.740  21.440  12.000  1.00  0.00            
ATOM     46  O12 BCD     1      19.140  21.580  11.530  1.00  0.00            
ATOM     47  C15 BCD     1      17.670  21.530  13.550  1.00  0.00            
ATOM     48  O13 BCD     1      18.020  22.870  14.050  1.00  0.00            
ATOM     49  C16 BCD     1      16.270  21.120  13.940  1.00  0.00            
ATOM     50  C17 BCD     1      15.540  19.990  13.160  1.00  0.00            
ATOM     51  O14 BCD     1      15.960  19.980  11.720  1.00  0.00            
ATOM     52  C18 BCD     1      13.990  20.230  13.090  1.00  0.00            
ATOM     53  O15 BCD     1      13.670  21.570  12.610  1.00  0.00            
ATOM     54  H21 BCD     1      17.510  19.980  10.440  1.00  0.00            
ATOM     55  H22 BCD     1      17.160  22.190  11.440  1.00  0.00            
ATOM     56  H23 BCD     1      19.410  22.500  11.420  1.00  0.00            
ATOM     57  H24 BCD     1      18.400  20.800  13.920  1.00  0.00            
ATOM     58  H25 BCD     1      18.960  22.840  14.230  1.00  0.00            
ATOM     59  H26 BCD     1      15.700  22.050  13.880  1.00  0.00            
ATOM     60  H27 BCD     1      15.830  19.030  13.610  1.00  0.00            
ATOM     61  H28 BCD     1      13.570  19.370  12.550  1.00  0.00            
ATOM     62  H29 BCD     1      13.530  20.180  14.090  1.00  0.00            
ATOM     63  H30 BCD     1      13.170  21.910  13.360  1.00  0.00            
ATOM     64  C19 BCD     1      20.520  15.790  11.220  1.00  0.00            
ATOM     65  O16 BCD     1      20.870  15.760  12.610  1.00  0.00            
ATOM     66  C20 BCD     1      21.000  17.100  10.630  1.00  0.00            
ATOM     67  O17 BCD     1      22.380  17.330  10.880  1.00  0.00            
ATOM     68  C21 BCD     1      20.300  18.260  11.300  1.00  0.00            
ATOM     69  O18 BCD     1      20.620  19.490  10.660  1.00  0.00            
ATOM     70  C22 BCD     1      18.770  18.060  11.250  1.00  0.00            
ATOM     71  C23 BCD     1      18.370  16.760  11.850  1.00  0.00            
ATOM     72  O19 BCD     1      19.090  15.780  11.180  1.00  0.00            
ATOM     73  C24 BCD     1      16.880  16.470  11.650  1.00  0.00            
ATOM     74  O20 BCD     1      16.530  15.280  12.260  1.00  0.00            
ATOM     75  H31 BCD     1      20.950  14.970  10.640  1.00  0.00            
ATOM     76  H32 BCD     1      20.860  17.140   9.540  1.00  0.00            
ATOM     77  H33 BCD     1      22.500  18.270  10.740  1.00  0.00            
ATOM     78  H34 BCD     1      20.560  18.280  12.370  1.00  0.00            
ATOM     79  H35 BCD     1      20.160  20.140  11.190  1.00  0.00            
ATOM     80  H36 BCD     1      18.440  18.010  10.210  1.00  0.00            
ATOM     81  H37 BCD     1      18.520  16.660  12.930  1.00  0.00            
ATOM     82  H38 BCD     1      16.240  17.220  12.130  1.00  0.00            
ATOM     83  H39 BCD     1      16.630  16.430  10.590  1.00  0.00            
ATOM     84  H40 BCD     1      15.790  14.880  11.790  1.00  0.00            
ATOM     85  C25 BCD     1      23.120  13.360  15.240  1.00  0.00            
ATOM     86  O21 BCD     1      23.140  14.250  16.390  1.00  0.00            
ATOM     87  C26 BCD     1      23.870  14.020  14.120  1.00  0.00            
ATOM     88  O22 BCD     1      25.130  14.460  14.690  1.00  0.00            
ATOM     89  C27 BCD     1      23.030  15.080  13.350  1.00  0.00            
ATOM     90  O23 BCD     1      23.800  15.410  12.140  1.00  0.00            
ATOM     91  C28 BCD     1      21.630  14.600  13.050  1.00  0.00            
ATOM     92  C29 BCD     1      20.940  14.180  14.330  1.00  0.00            
ATOM     93  O24 BCD     1      21.770  13.090  14.870  1.00  0.00            
ATOM     94  C30 BCD     1      19.490  13.800  14.290  1.00  0.00            
ATOM     95  O25 BCD     1      19.160  13.360  15.590  1.00  0.00            
ATOM     96  H41 BCD     1      23.540  12.410  15.600  1.00  0.00            
ATOM     97  H42 BCD     1      24.130  13.210  13.430  1.00  0.00            
ATOM     98  H43 BCD     1      25.050  14.850  15.560  1.00  0.00            
ATOM     99  H44 BCD     1      22.910  15.930  14.030  1.00  0.00            
ATOM    100  H45 BCD     1      23.250  15.980  11.600  1.00  0.00            
ATOM    101  H46 BCD     1      21.690  13.730  12.390  1.00  0.00            
ATOM    102  H47 BCD     1      20.950  15.070  14.980  1.00  0.00            
ATOM    103  H48 BCD     1      18.880  14.660  13.990  1.00  0.00            
ATOM    104  H49 BCD     1      19.370  13.030  13.510  1.00  0.00            
ATOM    105  H50 BCD     1      19.900  12.780  15.770  1.00  0.00            
ATOM    106  C31 BCD     1      24.240  14.030  20.380  1.00  0.00            
ATOM    107  O26 BCD     1      23.380  15.100  20.700  1.00  0.00            
ATOM    108  C32 BCD     1      25.190  14.570  19.350  1.00  0.00            
ATOM    109  O27 BCD     1      25.880  15.630  19.910  1.00  0.00            
ATOM    110  C33 BCD     1      24.470  14.890  18.070  1.00  0.00            
ATOM    111  C34 BCD     1      23.830  13.700  17.510  1.00  0.00            
ATOM    112  C35 BCD     1      22.790  13.170  18.570  1.00  0.00            
ATOM    113  O28 BCD     1      23.490  12.890  19.840  1.00  0.00            
ATOM    114  C36 BCD     1      22.090  11.850  18.210  1.00  0.00            
ATOM    115  O29 BCD     1      23.050  10.870  17.730  1.00  0.00            
ATOM    116  O30 BCD     1      25.340  15.530  17.100  1.00  0.00            
ATOM    117  H51 BCD     1      24.780  13.680  21.260  1.00  0.00            
ATOM    118  H52 BCD     1      25.820  13.710  19.120  1.00  0.00            
ATOM    119  H53 BCD     1      26.780  15.670  19.560  1.00  0.00            
ATOM    120  H54 BCD     1      23.650  15.570  18.340  1.00  0.00            
ATOM    121  H55 BCD     1      25.960  16.120  17.540  1.00  0.00            
ATOM    122  H56 BCD     1      24.620  12.990  17.240  1.00  0.00            
ATOM    123  H57 BCD     1      22.040  13.940  18.740  1.00  0.00            
ATOM    124  H58 BCD     1      21.530  11.480  19.080  1.00  0.00            
ATOM    125  H59 BCD     1      21.390  12.090  17.400  1.00  0.00            
ATOM    126  H60 BCD     1      23.780  10.740  18.350  1.00  0.00            
ATOM    127  C37 BCD     1      21.240  17.390  23.130  1.00  0.00            
ATOM    128  O31 BCD     1      20.620  17.810  21.860  1.00  0.00            
ATOM    129  C38 BCD     1      22.800  17.710  23.120  1.00  0.00            
ATOM    130  O32 BCD     1      23.160  19.130  23.090  1.00  0.00            
ATOM    131  C39 BCD     1      23.540  17.030  21.950  1.00  0.00            
ATOM    132  O33 BCD     1      24.950  17.120  22.080  1.00  0.00            
ATOM    133  C40 BCD     1      23.140  15.530  22.010  1.00  0.00            
ATOM    134  C41 BCD     1      21.610  15.200  22.260  1.00  0.00            
ATOM    135  O34 BCD     1      21.070  15.990  23.330  1.00  0.00            
ATOM    136  C42 BCD     1      21.390  13.710  22.530  1.00  0.00            
ATOM    137  O35 BCD     1      20.040  13.540  22.880  1.00  0.00            
ATOM    138  H61 BCD     1      20.750  17.910  23.960  1.00  0.00            
ATOM    139  H62 BCD     1      23.230  17.320  24.050  1.00  0.00            
ATOM    140  H63 BCD     1      22.970  19.430  22.200  1.00  0.00            
ATOM    141  H64 BCD     1      23.130  17.480  21.040  1.00  0.00            
ATOM    142  H65 BCD     1      25.370  16.610  21.370  1.00  0.00            
ATOM    143  H66 BCD     1      23.770  15.060  22.770  1.00  0.00            
ATOM    144  H67 BCD     1      21.000  15.450  21.390  1.00  0.00            
ATOM    145  H68 BCD     1      21.710  13.020  21.740  1.00  0.00            
ATOM    146  H69 BCD     1      21.980  13.360  23.380  1.00  0.00            
ATOM    147  H70 BCD     1      19.530  14.350  22.880  1.00  0.00            
ATOM    148  O1  GV5     2      23.990  18.940  14.150  1.00  0.00            
ATOM    149  C1  GV5     2      22.770  19.100  14.230  1.00  0.00            
ATOM    150  O2  GV5     2      22.180  19.970  13.500  1.00  0.00            
ATOM    151  C2  GV5     2      21.940  18.300  15.170  1.00  0.00            
ATOM    152  C3  GV5     2      20.610  18.360  15.330  1.00  0.00            
ATOM    153  C4  GV5     2      19.800  17.660  16.390  1.00  0.00            
ATOM    154  C5  GV5     2      20.380  17.330  17.620  1.00  0.00            
ATOM    155  C6  GV5     2      19.660  16.640  18.610  1.00  0.00            
ATOM    156  C7  GV5     2      18.310  16.390  18.440  1.00  0.00            
ATOM    157  O3  GV5     2      17.650  15.590  19.270  1.00  0.00            
ATOM    158  C8  GV5     2      17.690  16.790  17.230  1.00  0.00            
ATOM    159  O4  GV5     2      16.370  16.520  17.090  1.00  0.00            
ATOM    160  C9  GV5     2      18.420  17.430  16.220  1.00  0.00            
ATOM    161  H1  GV5     2      22.940  20.190  12.930  1.00  0.00            
ATOM    162  H2  GV5     2      22.570  17.760  15.880  1.00  0.00            
ATOM    163  H3  GV5     2      19.940  18.800  14.590  1.00  0.00            
ATOM    164  H4  GV5     2      21.430  17.600  17.750  1.00  0.00            
ATOM    165  H5  GV5     2      20.100  16.300  19.540  1.00  0.00            
ATOM    166  H6  GV5     2      16.690  15.620  19.080  1.00  0.00            
ATOM    167  H7  GV5     2      16.220  16.640  16.130  1.00  0.00            
ATOM    168  H8  GV5     2      17.920  17.730  15.310  1.00  0.00            
TER
ENDMDL
MODEL        1
ATOM      1  C1  BCD     1      21.090  10.790  26.510  1.00  0.00            
ATOM      2  O1  BCD     1      21.000  12.030  25.890  1.00  0.00            
ATOM      3  C2  BCD     1      22.480  10.570  26.970  1.00  0.00            
ATOM      4  O2  BCD     1      22.810  11.670  27.880  1.00  0.00            
ATOM      5  C3  BCD     1      23.480  10.450  25.810  1.00  0.00            
ATOM      6  O3  BCD     1      24.750  10.000  26.360  1.00  0.00            
ATOM      7  C4  BCD     1      22.920   9.470  24.720  1.00  0.00            
ATOM      8  C5  BCD     1      21.440   9.730  24.380  1.00  0.00            
ATOM      9  O4  BCD     1      20.700   9.730  25.610  1.00  0.00            
ATOM     10  C6  BCD     1      20.740   8.650  23.570  1.00  0.00            
ATOM     11  O5  BCD     1      20.830   7.390  24.170  1.00  0.00            
ATOM     12  H1  BCD     1      20.300  10.750  27.270  1.00  0.00            
ATOM     13  H2  BCD     1      22.490   9.600  27.500  1.00  0.00            
ATOM     14  H3  BCD     1      23.690  11.600  28.250  1.00  0.00            
ATOM     15  H4  BCD     1      23.640  11.350  25.190  1.00  0.00            
ATOM     16  H5  BCD     1      24.690   9.270  26.980  1.00  0.00            
ATOM     17  H6  BCD     1      23.040   8.450  25.110  1.00  0.00            
ATOM     18  H7  BCD     1      21.290  10.660  23.810  1.00  0.00            
ATOM     19  H8  BCD     1      19.680   8.900  23.480  1.00  0.00            
ATOM     20  H9  BCD     1      21.110   8.580  22.540  1.00  0.00            
ATOM     21  H10 BCD     1      20.850   7.530  25.130  1.00  0.00            
ATOM     22  C7  BCD     1      18.700  15.380  25.630  1.00  0.00            
ATOM     23  O6  BCD     1      19.550  15.960  24.700  1.00  0.00            
ATOM     24  C8  BCD     1      19.310  15.090  26.930  1.00  0.00            
ATOM     25  O7  BCD     1      19.720  16.390  27.440  1.00  0.00            
ATOM     26  C9  BCD     1      20.430  14.080  26.810  1.00  0.00            
ATOM     27  O8  BCD     1      21.200  13.920  28.060  1.00  0.00            
ATOM     28  C10 BCD     1      19.880  12.810  26.270  1.00  0.00            
ATOM     29  C11 BCD     1      19.000  13.050  25.020  1.00  0.00            
ATOM     30  O9  BCD     1      18.160  14.170  25.200  1.00  0.00            
ATOM     31  C12 BCD     1      18.150  11.760  24.710  1.00  0.00            
ATOM     32  O10 BCD     1      17.640  12.110  23.520  1.00  0.00            
ATOM     33  H11 BCD     1      17.790  15.950  25.830  1.00  0.00            
ATOM     34  H12 BCD     1      18.540  14.730  27.630  1.00  0.00            
ATOM     35  H13 BCD     1      19.850  16.240  28.380  1.00  0.00            
ATOM     36  H14 BCD     1      21.060  14.410  25.970  1.00  0.00            
ATOM     37  H15 BCD     1      21.690  13.100  27.970  1.00  0.00            
ATOM     38  H16 BCD     1      19.300  12.410  27.100  1.00  0.00            
ATOM     39  H17 BCD     1      19.630  13.360  24.170  1.00  0.00            
ATOM     40  H18 BCD     1      18.660  10.810  24.500  1.00  0.00            
ATOM     41  H19 BCD     1      17.430  11.650  25.530  1.00  0.00            
ATOM     42  H20 BCD     1      17.800  13.050  23.390  1.00  0.00            
ATOM     43  C13 BCD     1      20.070  19.360  22.440  1.00  0.00            
ATOM     44  O11 BCD     1      20.700  18.510  21.490  1.00  0.00            
ATOM     45  C14 BCD     1      20.760  19.330  23.780  1.00  0.00            
ATOM     46  O12 BCD     1      22.100  19.820  23.600  1.00  0.00            
ATOM     47  C15 BCD     1      20.780  17.950  24.420  1.00  0.00            
ATOM     48  O13 BCD     1      21.240  18.000  25.770  1.00  0.00            
ATOM     49  C16 BCD     1      19.380  17.330  24.450  1.00  0.00            
ATOM     50  C17 BCD     1      18.600  17.540  23.130  1.00  0.00            
ATOM     51  O14 BCD     1      18.750  18.860  22.650  1.00  0.00            
ATOM     52  C18 BCD     1      17.110  17.250  23.190  1.00  0.00            
ATOM     53  O15 BCD     1      16.470  17.670  24.440  1.00  0.00            
ATOM     54  H21 BCD     1      20.030  20.410  22.150  1.00  0.00            
ATOM     55  H22 BCD     1      20.090  20.000  24.330  1.00  0.00            
ATOM     56  H23 BCD     1      22.470  19.830  24.490  1.00  0.00            
ATOM     57  H24 BCD     1      21.400  17.300  23.790  1.00  0.00            
ATOM     58  H25 BCD     1      20.730  17.320  26.220  1.00  0.00            
ATOM     59  H26 BCD     1      18.850  17.770  25.310  1.00  0.00            
ATOM     60  H27 BCD     1      19.020  16.840  22.390  1.00  0.00            
ATOM     61  H28 BCD     1      16.450  17.730  22.460  1.00  0.00            
ATOM     62  H29 BCD     1      17.110  16.170  23.020  1.00  0.00            
ATOM     63  H30 BCD     1      16.600  18.620  24.510  1.00  0.00            
ATOM     64  C19 BCD     1      22.110  18.180  17.780  1.00  0.00            
ATOM     65  O16 BCD     1      22.020  16.720  18.010  1.00  0.00            
ATOM     66  C20 BCD     1      23.150  18.780  18.720  1.00  0.00            
ATOM     67  O17 BCD     1      24.390  18.160  18.430  1.00  0.00            
ATOM     68  C21 BCD     1      22.630  18.590  20.170  1.00  0.00            
ATOM     69  O18 BCD     1      23.540  19.070  21.240  1.00  0.00            
ATOM     70  C22 BCD     1      21.140  19.070  20.270  1.00  0.00            
ATOM     71  C23 BCD     1      20.240  18.560  19.170  1.00  0.00            
ATOM     72  O19 BCD     1      20.880  18.770  17.980  1.00  0.00            
ATOM     73  C24 BCD     1      18.930  19.300  19.150  1.00  0.00            
ATOM     74  O20 BCD     1      18.050  18.920  18.040  1.00  0.00            
ATOM     75  H31 BCD     1      22.470  18.360  16.760  1.00  0.00            
ATOM     76  H32 BCD     1      23.320  19.850  18.560  1.00  0.00            
ATOM     77  H33 BCD     1      24.620  17.610  19.180  1.00  0.00            
ATOM     78  H34 BCD     1      22.590  17.520  20.420  1.00  0.00            
ATOM     79  H35 BCD     1      22.970  19.030  22.000  1.00  0.00            
ATOM     80  H36 BCD     1      21.170  20.160  20.370  1.00  0.00            
ATOM     81  H37 BCD     1      20.100  17.490  19.360  1.00  0.00            
ATOM     82  H38 BCD     1      18.450  18.950  20.070  1.00  0.00            
ATOM     83  H39 BCD     1      19.090  20.380  19.090  1.00  0.00            
ATOM     84  H40 BCD     1      18.580  18.930  17.240  1.00  0.00            
ATOM     85  C25 BCD     1      22.480  13.290  15.670  1.00  0.00            
ATOM     86  O21 BCD     1      23.180  12.590  16.700  1.00  0.00            
ATOM     87  C26 BCD     1      23.340  14.530  15.260  1.00  0.00            
ATOM     88  O22 BCD     1      24.680  14.110  14.890  1.00  0.00            
ATOM     89  C27 BCD     1      23.370  15.590  16.390  1.00  0.00            
ATOM     90  O23 BCD     1      24.050  16.800  15.970  1.00  0.00            
ATOM     91  C28 BCD     1      21.970  15.910  16.870  1.00  0.00            
ATOM     92  C29 BCD     1      21.280  14.680  17.310  1.00  0.00            
ATOM     93  O24 BCD     1      21.260  13.680  16.280  1.00  0.00            
ATOM     94  C30 BCD     1      19.780  14.860  17.750  1.00  0.00            
ATOM     95  O25 BCD     1      19.000  15.490  16.880  1.00  0.00            
ATOM     96  H41 BCD     1      22.240  12.590  14.850  1.00  0.00            
ATOM     97  H42 BCD     1      22.740  15.020  14.480  1.00  0.00            
ATOM     98  H43 BCD     1      25.160  14.900  14.620  1.00  0.00            
ATOM     99  H44 BCD     1      23.910  15.110  17.220  1.00  0.00            
ATOM    100  H45 BCD     1      24.140  17.410  16.710  1.00  0.00            
ATOM    101  H46 BCD     1      21.370  16.400  16.090  1.00  0.00            
ATOM    102  H47 BCD     1      21.830  14.320  18.190  1.00  0.00            
ATOM    103  H48 BCD     1      19.350  13.840  17.790  1.00  0.00            
ATOM    104  H49 BCD     1      19.780  15.360  18.730  1.00  0.00            
ATOM    105  H50 BCD     1      18.190  14.980  16.990  1.00  0.00            
ATOM    106  C31 BCD     1      24.180   8.960  18.080  1.00  0.00            
ATOM    107  O26 BCD     1      24.240   9.510  19.350  1.00  0.00            
ATOM    108  C32 BCD     1      25.240   9.640  17.220  1.00  0.00            
ATOM    109  O27 BCD     1      26.550   9.580  17.750  1.00  0.00            
ATOM    110  C33 BCD     1      24.880  11.070  16.950  1.00  0.00            
ATOM    111  C34 BCD     1      23.370  11.250  16.600  1.00  0.00            
ATOM    112  C35 BCD     1      22.410  10.460  17.550  1.00  0.00            
ATOM    113  O28 BCD     1      22.870   9.120  17.600  1.00  0.00            
ATOM    114  C36 BCD     1      20.940  10.520  17.150  1.00  0.00            
ATOM    115  O29 BCD     1      20.690  10.170  15.740  1.00  0.00            
ATOM    116  O30 BCD     1      25.700  11.660  15.850  1.00  0.00            
ATOM    117  H51 BCD     1      24.320   7.880  18.230  1.00  0.00            
ATOM    118  H52 BCD     1      25.300   9.030  16.310  1.00  0.00            
ATOM    119  H53 BCD     1      27.080   9.810  16.980  1.00  0.00            
ATOM    120  H54 BCD     1      25.070  11.700  17.830  1.00  0.00            
ATOM    121  H55 BCD     1      25.370  12.540  15.650  1.00  0.00            
ATOM    122  H56 BCD     1      23.290  10.850  15.580  1.00  0.00            
ATOM    123  H57 BCD     1      22.430  10.900  18.560  1.00  0.00            
ATOM    124  H58 BCD     1      20.480   9.770  17.790  1.00  0.00            
ATOM    125  H59 BCD     1      20.350  11.400  17.440  1.00  0.00            
ATOM    126  H60 BCD     1      19.980  10.800  15.580  1.00  0.00            
ATOM    127  C37 BCD     1      24.890   8.720  23.270  1.00  0.00            
ATOM    128  O31 BCD     1      23.830   9.630  23.610  1.00  0.00            
ATOM    129  C38 BCD     1      26.140   9.290  22.580  1.00  0.00            
ATOM    130  O32 BCD     1      26.760  10.250  23.400  1.00  0.00            
ATOM    131  C39 BCD     1      25.680   9.860  21.240  1.00  0.00            
ATOM    132  O33 BCD     1      26.750  10.500  20.450  1.00  0.00            
ATOM    133  C40 BCD     1      24.910   8.800  20.400  1.00  0.00            
ATOM    134  C41 BCD     1      23.820   8.150  21.200  1.00  0.00            
ATOM    135  O34 BCD     1      24.370   7.750  22.440  1.00  0.00            
ATOM    136  C42 BCD     1      23.120   6.940  20.540  1.00  0.00            
ATOM    137  O35 BCD     1      24.100   6.000  20.000  1.00  0.00            
ATOM    138  H61 BCD     1      25.110   8.290  24.250  1.00  0.00            
ATOM    139  H62 BCD     1      26.810   8.440  22.420  1.00  0.00            
ATOM    140  H63 BCD     1      27.310   9.810  24.050  1.00  0.00            
ATOM    141  H64 BCD     1      24.960  10.640  21.510  1.00  0.00            
ATOM    142  H65 BCD     1      26.510  10.490  19.520  1.00  0.00            
ATOM    143  H66 BCD     1      25.560   8.060  19.920  1.00  0.00            
ATOM    144  H67 BCD     1      23.060   8.940  21.320  1.00  0.00            
ATOM    145  H68 BCD     1      22.630   6.410  21.360  1.00  0.00            
ATOM    146  H69 BCD     1      22.370   7.230  19.800  1.00  0.00            
ATOM    147  H70 BCD     1      24.320   5.500  20.790  1.00  0.00            
ATOM    148  O1  GV5     2      23.970  15.530  25.170  1.00  0.00            
ATOM    149  C1  GV5     2      24.030  14.570  24.420  1.00  0.00            
ATOM    150  O2  GV5     2      25.080  13.820  24.220  1.00  0.00            
ATOM    151  C2  GV5     2      22.870  14.340  23.640  1.00  0.00            
ATOM    152  C3  GV5     2      22.660  13.340  22.750  1.00  0.00            
ATOM    153  C4  GV5     2      21.500  13.100  21.930  1.00  0.00            
ATOM    154  C5  GV5     2      21.470  12.000  21.100  1.00  0.00            
ATOM    155  C6  GV5     2      20.290  11.600  20.460  1.00  0.00            
ATOM    156  C7  GV5     2      19.140  12.380  20.620  1.00  0.00            
ATOM    157  O3  GV5     2      18.070  11.950  19.880  1.00  0.00            
ATOM    158  C8  GV5     2      19.200  13.620  21.310  1.00  0.00            
ATOM    159  O4  GV5     2      18.230  14.580  21.400  1.00  0.00            
ATOM    160  C9  GV5     2      20.390  13.980  21.990  1.00  0.00            
ATOM    161  H1  GV5     2      24.720  13.360  23.440  1.00  0.00            
ATOM    162  H2  GV5     2      22.060  15.050  23.760  1.00  0.00            
ATOM    163  H3  GV5     2      23.450  12.600  22.610  1.00  0.00            
ATOM    164  H4  GV5     2      22.400  11.450  21.000  1.00  0.00            
ATOM    165  H5  GV5     2      20.280  10.670  19.890  1.00  0.00            
ATOM    166  H6  GV5     2      17.280  12.240  20.370  1.00  0.00            
ATOM    167  H7  GV5     2      17.700  14.560  20.580  1.00  0.00            
ATOM    168  H8  GV5     2      20.520  14.940  22.480  1.00  0.00            
TER
ENDMDL
MODEL        1
ATOM      1  C1  BCD     1      16.090  17.020  23.920  1.00  0.00            
ATOM      2  O1  BCD     1      15.970  16.770  22.530  1.00  0.00            
ATOM      3  C2  BCD     1      16.530  18.450  24.170  1.00  0.00            
ATOM      4  O2  BCD     1      15.680  19.430  23.650  1.00  0.00            
ATOM      5  C3  BCD     1      17.900  18.640  23.600  1.00  0.00            
ATOM      6  O3  BCD     1      18.450  19.900  24.060  1.00  0.00            
ATOM      7  C4  BCD     1      18.840  17.470  24.010  1.00  0.00            
ATOM      8  C5  BCD     1      18.310  16.110  23.780  1.00  0.00            
ATOM      9  O4  BCD     1      17.030  16.080  24.450  1.00  0.00            
ATOM     10  C6  BCD     1      19.150  14.960  24.220  1.00  0.00            
ATOM     11  O5  BCD     1      19.210  14.650  25.580  1.00  0.00            
ATOM     12  H1  BCD     1      15.150  16.760  24.410  1.00  0.00            
ATOM     13  H2  BCD     1      16.620  18.640  25.240  1.00  0.00            
ATOM     14  H3  BCD     1      15.200  19.060  22.900  1.00  0.00            
ATOM     15  H4  BCD     1      17.780  18.570  22.510  1.00  0.00            
ATOM     16  H5  BCD     1      19.350  19.920  23.720  1.00  0.00            
ATOM     17  H6  BCD     1      19.070  17.490  25.080  1.00  0.00            
ATOM     18  H7  BCD     1      18.130  15.990  22.700  1.00  0.00            
ATOM     19  H8  BCD     1      18.700  14.060  23.790  1.00  0.00            
ATOM     20  H9  BCD     1      20.210  15.070  23.940  1.00  0.00            
ATOM     21  H10 BCD     1      20.150  14.580  25.800  1.00  0.00            
ATOM     22  C7  BCD     1      13.000  15.710  19.870  1.00  0.00            
ATOM     23  O6  BCD     1      14.160  15.310  19.050  1.00  0.00            
ATOM     24  C8  BCD     1      13.050  17.230  20.180  1.00  0.00            
ATOM     25  O7  BCD     1      13.020  17.980  18.990  1.00  0.00            
ATOM     26  C9  BCD     1      14.360  17.560  20.880  1.00  0.00            
ATOM     27  O8  BCD     1      14.470  18.930  21.270  1.00  0.00            
ATOM     28  C10 BCD     1      14.570  16.640  22.100  1.00  0.00            
ATOM     29  C11 BCD     1      14.300  15.220  21.780  1.00  0.00            
ATOM     30  O9  BCD     1      13.030  15.090  21.090  1.00  0.00            
ATOM     31  C12 BCD     1      14.260  14.280  23.000  1.00  0.00            
ATOM     32  O10 BCD     1      13.460  14.970  23.890  1.00  0.00            
ATOM     33  H11 BCD     1      12.070  15.500  19.350  1.00  0.00            
ATOM     34  H12 BCD     1      12.160  17.410  20.790  1.00  0.00            
ATOM     35  H13 BCD     1      13.140  17.390  18.240  1.00  0.00            
ATOM     36  H14 BCD     1      15.140  17.310  20.160  1.00  0.00            
ATOM     37  H15 BCD     1      14.390  19.420  20.440  1.00  0.00            
ATOM     38  H16 BCD     1      13.850  16.910  22.890  1.00  0.00            
ATOM     39  H17 BCD     1      15.100  14.880  21.100  1.00  0.00            
ATOM     40  H18 BCD     1      13.840  13.370  22.570  1.00  0.00            
ATOM     41  H19 BCD     1      15.230  14.000  23.420  1.00  0.00            
ATOM     42  H20 BCD     1      12.560  14.720  23.650  1.00  0.00            
ATOM     43  C13 BCD     1      15.100  12.840  16.030  1.00  0.00            
ATOM     44  O11 BCD     1      16.440  12.690  16.500  1.00  0.00            
ATOM     45  C14 BCD     1      14.780  14.270  15.750  1.00  0.00            
ATOM     46  O12 BCD     1      15.660  14.760  14.790  1.00  0.00            
ATOM     47  C15 BCD     1      14.740  15.140  16.950  1.00  0.00            
ATOM     48  O13 BCD     1      14.210  16.470  16.640  1.00  0.00            
ATOM     49  C16 BCD     1      13.820  14.510  17.940  1.00  0.00            
ATOM     50  C17 BCD     1      14.250  13.060  18.250  1.00  0.00            
ATOM     51  O14 BCD     1      14.190  12.360  17.040  1.00  0.00            
ATOM     52  C18 BCD     1      13.310  12.380  19.280  1.00  0.00            
ATOM     53  O15 BCD     1      13.610  10.980  19.390  1.00  0.00            
ATOM     54  H21 BCD     1      14.970  12.290  15.080  1.00  0.00            
ATOM     55  H22 BCD     1      13.770  14.110  15.340  1.00  0.00            
ATOM     56  H23 BCD     1      16.210  14.000  14.570  1.00  0.00            
ATOM     57  H24 BCD     1      15.790  15.220  17.270  1.00  0.00            
ATOM     58  H25 BCD     1      14.800  17.020  17.160  1.00  0.00            
ATOM     59  H26 BCD     1      12.820  14.650  17.520  1.00  0.00            
ATOM     60  H27 BCD     1      15.270  13.090  18.630  1.00  0.00            
ATOM     61  H28 BCD     1      13.490  12.830  20.270  1.00  0.00            
ATOM     62  H29 BCD     1      12.240  12.460  19.060  1.00  0.00            
ATOM     63  H30 BCD     1      13.950  10.710  18.530  1.00  0.00            
ATOM     64  C19 BCD     1      19.810  10.730  16.260  1.00  0.00            
ATOM     65  O16 BCD     1      20.510  11.900  16.570  1.00  0.00            
ATOM     66  C20 BCD     1      19.050  10.710  14.960  1.00  0.00            
ATOM     67  O17 BCD     1      19.930  11.020  13.880  1.00  0.00            
ATOM     68  C21 BCD     1      17.920  11.760  15.060  1.00  0.00            
ATOM     69  O18 BCD     1      17.140  11.650  13.870  1.00  0.00            
ATOM     70  C22 BCD     1      17.080  11.530  16.330  1.00  0.00            
ATOM     71  C23 BCD     1      17.890  11.290  17.600  1.00  0.00            
ATOM     72  O19 BCD     1      18.980  10.420  17.380  1.00  0.00            
ATOM     73  C24 BCD     1      17.010  10.650  18.690  1.00  0.00            
ATOM     74  O20 BCD     1      16.320   9.540  18.180  1.00  0.00            
ATOM     75  H31 BCD     1      20.530   9.910  16.280  1.00  0.00            
ATOM     76  H32 BCD     1      18.650   9.710  14.760  1.00  0.00            
ATOM     77  H33 BCD     1      20.610  11.630  14.160  1.00  0.00            
ATOM     78  H34 BCD     1      18.410  12.740  15.150  1.00  0.00            
ATOM     79  H35 BCD     1      17.750  11.600  13.130  1.00  0.00            
ATOM     80  H36 BCD     1      16.430  10.690  16.060  1.00  0.00            
ATOM     81  H37 BCD     1      18.280  12.230  18.020  1.00  0.00            
ATOM     82  H38 BCD     1      17.700  10.310  19.470  1.00  0.00            
ATOM     83  H39 BCD     1      16.250  11.330  19.090  1.00  0.00            
ATOM     84  H40 BCD     1      15.990   8.880  18.800  1.00  0.00            
ATOM     85  C25 BCD     1      24.610  12.830  17.230  1.00  0.00            
ATOM     86  O21 BCD     1      24.220  13.990  17.880  1.00  0.00            
ATOM     87  C26 BCD     1      24.100  12.830  15.750  1.00  0.00            
ATOM     88  O22 BCD     1      24.650  13.890  15.030  1.00  0.00            
ATOM     89  C27 BCD     1      22.580  12.880  15.730  1.00  0.00            
ATOM     90  O23 BCD     1      22.230  12.790  14.360  1.00  0.00            
ATOM     91  C28 BCD     1      21.940  11.730  16.540  1.00  0.00            
ATOM     92  C29 BCD     1      22.480  11.720  17.930  1.00  0.00            
ATOM     93  O24 BCD     1      23.920  11.700  17.850  1.00  0.00            
ATOM     94  C30 BCD     1      22.100  10.470  18.670  1.00  0.00            
ATOM     95  O25 BCD     1      22.190   9.240  18.000  1.00  0.00            
ATOM     96  H41 BCD     1      25.680  12.620  17.250  1.00  0.00            
ATOM     97  H42 BCD     1      24.350  11.840  15.340  1.00  0.00            
ATOM     98  H43 BCD     1      24.320  14.660  15.500  1.00  0.00            
ATOM     99  H44 BCD     1      22.170  13.860  16.020  1.00  0.00            
ATOM    100  H45 BCD     1      22.620  13.580  13.980  1.00  0.00            
ATOM    101  H46 BCD     1      22.150  10.790  16.000  1.00  0.00            
ATOM    102  H47 BCD     1      22.210  12.660  18.430  1.00  0.00            
ATOM    103  H48 BCD     1      22.800  10.450  19.510  1.00  0.00            
ATOM    104  H49 BCD     1      21.080  10.540  19.080  1.00  0.00            
ATOM    105  H50 BCD     1      22.230   8.510  18.620  1.00  0.00            
ATOM    106  C31 BCD     1      24.940  17.010  20.580  1.00  0.00            
ATOM    107  O26 BCD     1      23.560  16.950  21.010  1.00  0.00            
ATOM    108  C32 BCD     1      25.040  17.360  19.170  1.00  0.00            
ATOM    109  O27 BCD     1      24.350  18.620  18.940  1.00  0.00            
ATOM    110  C33 BCD     1      24.520  16.250  18.260  1.00  0.00            
ATOM    111  C34 BCD     1      25.150  14.870  18.440  1.00  0.00            
ATOM    112  C35 BCD     1      25.150  14.570  19.990  1.00  0.00            
ATOM    113  O28 BCD     1      25.540  15.740  20.760  1.00  0.00            
ATOM    114  C36 BCD     1      26.170  13.440  20.370  1.00  0.00            
ATOM    115  O29 BCD     1      27.540  13.750  19.920  1.00  0.00            
ATOM    116  O30 BCD     1      24.640  16.710  16.870  1.00  0.00            
ATOM    117  H51 BCD     1      25.480  17.730  21.190  1.00  0.00            
ATOM    118  H52 BCD     1      26.130  17.420  19.020  1.00  0.00            
ATOM    119  H53 BCD     1      23.590  18.540  18.360  1.00  0.00            
ATOM    120  H54 BCD     1      23.480  16.070  18.590  1.00  0.00            
ATOM    121  H55 BCD     1      23.820  16.560  16.400  1.00  0.00            
ATOM    122  H56 BCD     1      26.120  14.730  17.930  1.00  0.00            
ATOM    123  H57 BCD     1      24.150  14.270  20.300  1.00  0.00            
ATOM    124  H58 BCD     1      26.150  13.420  21.460  1.00  0.00            
ATOM    125  H59 BCD     1      25.890  12.420  20.070  1.00  0.00            
ATOM    126  H60 BCD     1      28.130  13.380  20.580  1.00  0.00            
ATOM    127  C37 BCD     1      21.080  18.190  24.070  1.00  0.00            
ATOM    128  O31 BCD     1      20.080  17.610  23.320  1.00  0.00            
ATOM    129  C38 BCD     1      21.760  19.330  23.290  1.00  0.00            
ATOM    130  O32 BCD     1      20.910  20.450  23.060  1.00  0.00            
ATOM    131  C39 BCD     1      22.430  18.820  21.990  1.00  0.00            
ATOM    132  O33 BCD     1      23.300  19.770  21.400  1.00  0.00            
ATOM    133  C40 BCD     1      23.250  17.560  22.230  1.00  0.00            
ATOM    134  C41 BCD     1      22.600  16.500  23.090  1.00  0.00            
ATOM    135  O34 BCD     1      22.100  17.150  24.290  1.00  0.00            
ATOM    136  C42 BCD     1      23.590  15.440  23.420  1.00  0.00            
ATOM    137  O35 BCD     1      22.910  14.420  24.150  1.00  0.00            
ATOM    138  H61 BCD     1      20.700  18.450  25.060  1.00  0.00            
ATOM    139  H62 BCD     1      22.580  19.750  23.900  1.00  0.00            
ATOM    140  H63 BCD     1      21.460  21.160  22.710  1.00  0.00            
ATOM    141  H64 BCD     1      21.610  18.620  21.290  1.00  0.00            
ATOM    142  H65 BCD     1      23.470  19.450  20.510  1.00  0.00            
ATOM    143  H66 BCD     1      24.160  17.840  22.770  1.00  0.00            
ATOM    144  H67 BCD     1      21.790  16.020  22.530  1.00  0.00            
ATOM    145  H68 BCD     1      23.930  15.090  22.440  1.00  0.00            
ATOM    146  H69 BCD     1      24.480  15.790  23.960  1.00  0.00            
ATOM    147  H70 BCD     1      22.900  14.700  25.070  1.00  0.00            
ATOM    148  O1  GV5     2      21.840  18.520  17.750  1.00  0.00            
ATOM    149  C1  GV5     2      20.760  17.990  17.410  1.00  0.00            
ATOM    150  O2  GV5     2      19.810  18.700  16.780  1.00  0.00            
ATOM    151  C2  GV5     2      20.100  16.860  18.110  1.00  0.00            
ATOM    152  C3  GV5     2      20.570  16.150  19.170  1.00  0.00            
ATOM    153  C4  GV5     2      19.860  15.050  19.880  1.00  0.00            
ATOM    154  C5  GV5     2      18.440  15.020  19.810  1.00  0.00            
ATOM    155  C6  GV5     2      17.730  14.020  20.480  1.00  0.00            
ATOM    156  C7  GV5     2      18.420  13.050  21.170  1.00  0.00            
ATOM    157  O3  GV5     2      17.750  12.070  21.790  1.00  0.00            
ATOM    158  C8  GV5     2      19.830  13.090  21.340  1.00  0.00            
ATOM    159  O4  GV5     2      20.440  12.250  22.170  1.00  0.00            
ATOM    160  C9  GV5     2      20.480  14.130  20.680  1.00  0.00            
ATOM    161  H1  GV5     2      19.050  18.090  16.770  1.00  0.00            
ATOM    162  H2  GV5     2      19.120  16.570  17.760  1.00  0.00            
ATOM    163  H3  GV5     2      21.470  16.480  19.670  1.00  0.00            
ATOM    164  H4  GV5     2      17.790  15.800  19.430  1.00  0.00            
ATOM    165  H5  GV5     2      16.650  13.990  20.460  1.00  0.00            
ATOM    166  H6  GV5     2      18.490  11.680  22.300  1.00  0.00            
ATOM    167  H7  GV5     2      21.400  12.300  22.050  1.00  0.00            
ATOM    168  H8  GV5     2      21.550  14.200  20.820  1.00  0.00            
TER
ENDMDL
MODEL        1
ATOM      1  C1  BCD     1      22.620  10.320  23.360  1.00  0.00            
ATOM      2  O1  BCD     1      21.650  11.270  23.260  1.00  0.00            
ATOM      3  C2  BCD     1      23.990  10.890  22.920  1.00  0.00            
ATOM      4  O2  BCD     1      24.180  12.230  23.630  1.00  0.00            
ATOM      5  C3  BCD     1      24.050  11.060  21.360  1.00  0.00            
ATOM      6  O3  BCD     1      25.340  11.590  21.030  1.00  0.00            
ATOM      7  C4  BCD     1      23.830   9.710  20.700  1.00  0.00            
ATOM      8  C5  BCD     1      22.420   9.320  21.110  1.00  0.00            
ATOM      9  O4  BCD     1      22.240   9.200  22.520  1.00  0.00            
ATOM     10  C6  BCD     1      21.940   8.010  20.540  1.00  0.00            
ATOM     11  O5  BCD     1      22.850   6.980  20.990  1.00  0.00            
ATOM     12  H1  BCD     1      22.650  10.070  24.430  1.00  0.00            
ATOM     13  H2  BCD     1      24.720  10.160  23.290  1.00  0.00            
ATOM     14  H3  BCD     1      24.540  12.770  22.930  1.00  0.00            
ATOM     15  H4  BCD     1      23.210  11.680  21.030  1.00  0.00            
ATOM     16  H5  BCD     1      25.550  11.470  20.100  1.00  0.00            
ATOM     17  H6  BCD     1      24.570   8.980  21.050  1.00  0.00            
ATOM     18  H7  BCD     1      21.760  10.060  20.650  1.00  0.00            
ATOM     19  H8  BCD     1      20.890   7.880  20.820  1.00  0.00            
ATOM     20  H9  BCD     1      21.990   8.080  19.440  1.00  0.00            
ATOM     21  H10 BCD     1      23.490   6.740  20.320  1.00  0.00            
ATOM     22  C7  BCD     1      18.840  13.250  25.350  1.00  0.00            
ATOM     23  O6  BCD     1      19.030  14.210  24.340  1.00  0.00            
ATOM     24  C8  BCD     1      20.210  13.140  26.070  1.00  0.00            
ATOM     25  O7  BCD     1      20.530  14.440  26.590  1.00  0.00            
ATOM     26  C9  BCD     1      21.240  12.670  25.040  1.00  0.00            
ATOM     27  O8  BCD     1      22.450  12.400  25.750  1.00  0.00            
ATOM     28  C10 BCD     1      20.750  11.450  24.320  1.00  0.00            
ATOM     29  C11 BCD     1      19.370  11.540  23.810  1.00  0.00            
ATOM     30  O9  BCD     1      18.480  12.010  24.800  1.00  0.00            
ATOM     31  C12 BCD     1      18.820  10.300  23.160  1.00  0.00            
ATOM     32  O10 BCD     1      17.570  10.550  22.690  1.00  0.00            
ATOM     33  H11 BCD     1      17.990  13.480  25.990  1.00  0.00            
ATOM     34  H12 BCD     1      20.180  12.340  26.830  1.00  0.00            
ATOM     35  H13 BCD     1      21.470  14.370  26.790  1.00  0.00            
ATOM     36  H14 BCD     1      21.360  13.530  24.370  1.00  0.00            
ATOM     37  H15 BCD     1      23.150  12.130  25.150  1.00  0.00            
ATOM     38  H16 BCD     1      20.770  10.560  24.960  1.00  0.00            
ATOM     39  H17 BCD     1      19.370  12.250  22.970  1.00  0.00            
ATOM     40  H18 BCD     1      19.540  10.080  22.360  1.00  0.00            
ATOM     41  H19 BCD     1      18.770   9.550  23.950  1.00  0.00            
ATOM     42  H20 BCD     1      17.120  10.940  23.450  1.00  0.00            
ATOM     43  C13 BCD     1      17.040  17.040  22.300  1.00  0.00            
ATOM     44  O11 BCD     1      17.520  16.690  21.000  1.00  0.00            
ATOM     45  C14 BCD     1      18.130  17.490  23.340  1.00  0.00            
ATOM     46  O12 BCD     1      18.870  18.680  22.950  1.00  0.00            
ATOM     47  C15 BCD     1      19.040  16.390  23.740  1.00  0.00            
ATOM     48  O13 BCD     1      19.880  16.690  24.930  1.00  0.00            
ATOM     49  C16 BCD     1      18.160  15.240  24.180  1.00  0.00            
ATOM     50  C17 BCD     1      17.020  14.820  23.270  1.00  0.00            
ATOM     51  O14 BCD     1      16.280  15.970  22.870  1.00  0.00            
ATOM     52  C18 BCD     1      16.030  13.810  23.820  1.00  0.00            
ATOM     53  O15 BCD     1      15.670  14.180  25.140  1.00  0.00            
ATOM     54  H21 BCD     1      16.350  17.880  22.150  1.00  0.00            
ATOM     55  H22 BCD     1      17.530  17.710  24.230  1.00  0.00            
ATOM     56  H23 BCD     1      18.820  19.380  23.610  1.00  0.00            
ATOM     57  H24 BCD     1      19.500  15.880  22.870  1.00  0.00            
ATOM     58  H25 BCD     1      20.330  15.850  25.080  1.00  0.00            
ATOM     59  H26 BCD     1      17.750  15.500  25.160  1.00  0.00            
ATOM     60  H27 BCD     1      17.520  14.320  22.430  1.00  0.00            
ATOM     61  H28 BCD     1      15.150  13.800  23.170  1.00  0.00            
ATOM     62  H29 BCD     1      16.400  12.780  23.730  1.00  0.00            
ATOM     63  H30 BCD     1      15.630  13.350  25.630  1.00  0.00            
ATOM     64  C19 BCD     1      19.230  17.670  17.530  1.00  0.00            
ATOM     65  O16 BCD     1      19.180  16.320  17.230  1.00  0.00            
ATOM     66  C20 BCD     1      20.140  17.920  18.730  1.00  0.00            
ATOM     67  O17 BCD     1      21.430  17.430  18.460  1.00  0.00            
ATOM     68  C21 BCD     1      19.610  17.240  19.940  1.00  0.00            
ATOM     69  O18 BCD     1      20.430  17.440  21.120  1.00  0.00            
ATOM     70  C22 BCD     1      18.110  17.590  20.140  1.00  0.00            
ATOM     71  C23 BCD     1      17.280  17.670  18.870  1.00  0.00            
ATOM     72  O19 BCD     1      17.950  18.270  17.790  1.00  0.00            
ATOM     73  C24 BCD     1      16.080  18.590  19.070  1.00  0.00            
ATOM     74  O20 BCD     1      15.030  18.140  18.220  1.00  0.00            
ATOM     75  H31 BCD     1      19.620  18.180  16.640  1.00  0.00            
ATOM     76  H32 BCD     1      20.120  19.000  18.890  1.00  0.00            
ATOM     77  H33 BCD     1      21.770  17.220  19.330  1.00  0.00            
ATOM     78  H34 BCD     1      19.530  16.160  19.750  1.00  0.00            
ATOM     79  H35 BCD     1      19.980  17.940  21.810  1.00  0.00            
ATOM     80  H36 BCD     1      18.200  18.620  20.520  1.00  0.00            
ATOM     81  H37 BCD     1      16.840  16.690  18.630  1.00  0.00            
ATOM     82  H38 BCD     1      15.850  18.430  20.130  1.00  0.00            
ATOM     83  H39 BCD     1      16.390  19.630  18.930  1.00  0.00            
ATOM     84  H40 BCD     1      14.720  17.320  18.620  1.00  0.00            
ATOM     85  C25 BCD     1      18.560  13.970  13.990  1.00  0.00            
ATOM     86  O21 BCD     1      19.760  13.280  14.480  1.00  0.00            
ATOM     87  C26 BCD     1      18.880  15.440  13.590  1.00  0.00            
ATOM     88  O22 BCD     1      19.670  15.430  12.390  1.00  0.00            
ATOM     89  C27 BCD     1      19.400  16.090  14.800  1.00  0.00            
ATOM     90  O23 BCD     1      19.620  17.470  14.470  1.00  0.00            
ATOM     91  C28 BCD     1      18.450  15.980  16.030  1.00  0.00            
ATOM     92  C29 BCD     1      18.040  14.530  16.280  1.00  0.00            
ATOM     93  O24 BCD     1      17.530  14.040  15.010  1.00  0.00            
ATOM     94  C30 BCD     1      16.930  14.310  17.280  1.00  0.00            
ATOM     95  O25 BCD     1      15.630  14.860  17.080  1.00  0.00            
ATOM     96  H41 BCD     1      18.120  13.400  13.160  1.00  0.00            
ATOM     97  H42 BCD     1      17.910  15.880  13.310  1.00  0.00            
ATOM     98  H43 BCD     1      20.480  15.030  12.710  1.00  0.00            
ATOM     99  H44 BCD     1      20.350  15.690  15.160  1.00  0.00            
ATOM    100  H45 BCD     1      18.850  17.860  14.030  1.00  0.00            
ATOM    101  H46 BCD     1      17.530  16.530  15.790  1.00  0.00            
ATOM    102  H47 BCD     1      18.900  13.900  16.530  1.00  0.00            
ATOM    103  H48 BCD     1      16.870  13.240  17.530  1.00  0.00            
ATOM    104  H49 BCD     1      17.170  14.680  18.290  1.00  0.00            
ATOM    105  H50 BCD     1      15.080  14.430  17.740  1.00  0.00            
ATOM    106  C31 BCD     1      22.680  10.680  13.760  1.00  0.00            
ATOM    107  O26 BCD     1      22.820  10.520  15.190  1.00  0.00            
ATOM    108  C32 BCD     1      22.990  12.060  13.240  1.00  0.00            
ATOM    109  O27 BCD     1      24.310  12.430  13.540  1.00  0.00            
ATOM    110  C33 BCD     1      22.030  13.030  13.790  1.00  0.00            
ATOM    111  C34 BCD     1      20.560  12.490  13.610  1.00  0.00            
ATOM    112  C35 BCD     1      20.410  11.020  13.940  1.00  0.00            
ATOM    113  O28 BCD     1      21.450  10.240  13.380  1.00  0.00            
ATOM    114  C36 BCD     1      19.150  10.290  13.590  1.00  0.00            
ATOM    115  O29 BCD     1      18.820  10.380  12.170  1.00  0.00            
ATOM    116  O30 BCD     1      22.210  14.330  13.200  1.00  0.00            
ATOM    117  H51 BCD     1      23.380   9.980  13.290  1.00  0.00            
ATOM    118  H52 BCD     1      22.840  11.940  12.160  1.00  0.00            
ATOM    119  H53 BCD     1      24.680  13.060  12.920  1.00  0.00            
ATOM    120  H54 BCD     1      22.210  13.080  14.870  1.00  0.00            
ATOM    121  H55 BCD     1      23.040  14.710  13.510  1.00  0.00            
ATOM    122  H56 BCD     1      20.160  12.690  12.610  1.00  0.00            
ATOM    123  H57 BCD     1      20.510  10.950  15.030  1.00  0.00            
ATOM    124  H58 BCD     1      19.260   9.210  13.760  1.00  0.00            
ATOM    125  H59 BCD     1      18.310  10.610  14.220  1.00  0.00            
ATOM    126  H60 BCD     1      19.090  11.170  11.690  1.00  0.00            
ATOM    127  C37 BCD     1      24.700   9.200  18.660  1.00  0.00            
ATOM    128  O31 BCD     1      23.760   9.980  19.320  1.00  0.00            
ATOM    129  C38 BCD     1      25.490  10.170  17.800  1.00  0.00            
ATOM    130  O32 BCD     1      26.260  11.120  18.560  1.00  0.00            
ATOM    131  C39 BCD     1      24.610  10.910  16.760  1.00  0.00            
ATOM    132  O33 BCD     1      25.370  11.780  15.910  1.00  0.00            
ATOM    133  C40 BCD     1      23.850   9.910  15.910  1.00  0.00            
ATOM    134  C41 BCD     1      23.190   8.870  16.770  1.00  0.00            
ATOM    135  O34 BCD     1      24.090   8.300  17.760  1.00  0.00            
ATOM    136  C42 BCD     1      22.790   7.680  15.940  1.00  0.00            
ATOM    137  O35 BCD     1      23.880   7.240  15.160  1.00  0.00            
ATOM    138  H61 BCD     1      25.450   8.670  19.250  1.00  0.00            
ATOM    139  H62 BCD     1      26.210   9.500  17.320  1.00  0.00            
ATOM    140  H63 BCD     1      26.410  11.850  17.960  1.00  0.00            
ATOM    141  H64 BCD     1      23.950  11.610  17.280  1.00  0.00            
ATOM    142  H65 BCD     1      24.790  12.150  15.240  1.00  0.00            
ATOM    143  H66 BCD     1      24.490   9.410  15.180  1.00  0.00            
ATOM    144  H67 BCD     1      22.330   9.300  17.280  1.00  0.00            
ATOM    145  H68 BCD     1      22.400   6.930  16.640  1.00  0.00            
ATOM    146  H69 BCD     1      22.020   7.960  15.200  1.00  0.00            
ATOM    147  H70 BCD     1      24.630   6.990  15.700  1.00  0.00            
ATOM    148  O1  GV5     2      22.910  15.420  22.230  1.00  0.00            
ATOM    149  C1  GV5     2      22.700  15.200  21.070  1.00  0.00            
ATOM    150  O2  GV5     2      23.450  15.790  20.090  1.00  0.00            
ATOM    151  C2  GV5     2      21.690  14.230  20.620  1.00  0.00            
ATOM    152  C3  GV5     2      21.420  13.740  19.430  1.00  0.00            
ATOM    153  C4  GV5     2      20.360  12.760  19.060  1.00  0.00            
ATOM    154  C5  GV5     2      20.690  11.700  18.190  1.00  0.00            
ATOM    155  C6  GV5     2      19.870  10.680  17.920  1.00  0.00            
ATOM    156  C7  GV5     2      18.540  10.620  18.420  1.00  0.00            
ATOM    157  O3  GV5     2      17.790   9.460  18.230  1.00  0.00            
ATOM    158  C8  GV5     2      18.230  11.650  19.400  1.00  0.00            
ATOM    159  O4  GV5     2      17.090  11.580  20.080  1.00  0.00            
ATOM    160  C9  GV5     2      19.080  12.680  19.670  1.00  0.00            
ATOM    161  H1  GV5     2      23.220  15.340  19.260  1.00  0.00            
ATOM    162  H2  GV5     2      21.060  13.860  21.430  1.00  0.00            
ATOM    163  H3  GV5     2      22.030  14.000  18.560  1.00  0.00            
ATOM    164  H4  GV5     2      21.730  11.550  17.920  1.00  0.00            
ATOM    165  H5  GV5     2      20.110   9.810  17.320  1.00  0.00            
ATOM    166  H6  GV5     2      16.950   9.600  18.690  1.00  0.00            
ATOM    167  H7  GV5     2      17.270  11.160  20.940  1.00  0.00            
ATOM    168  H8  GV5     2      18.780  13.500  20.310  1.00  0.00            
TER
ENDMDL
MODEL        1
ATOM      1  C1  BCD     1      14.890  20.660  11.300  1.00  0.00            
ATOM      2  O1  BCD     1      15.130  19.220  10.950  1.00  0.00            
ATOM      3  C2  BCD     1      16.110  21.550  10.970  1.00  0.00            
ATOM      4  O2  BCD     1      16.290  21.620   9.540  1.00  0.00            
ATOM      5  C3  BCD     1      17.390  21.230  11.700  1.00  0.00            
ATOM      6  O3  BCD     1      18.370  22.290  11.450  1.00  0.00            
ATOM      7  C4  BCD     1      17.080  21.110  13.170  1.00  0.00            
ATOM      8  C5  BCD     1      15.870  20.270  13.450  1.00  0.00            
ATOM      9  O4  BCD     1      14.670  20.660  12.760  1.00  0.00            
ATOM     10  C6  BCD     1      15.550  20.130  14.900  1.00  0.00            
ATOM     11  O5  BCD     1      15.230  21.410  15.490  1.00  0.00            
ATOM     12  H1  BCD     1      13.980  21.050  10.840  1.00  0.00            
ATOM     13  H2  BCD     1      15.800  22.530  11.370  1.00  0.00            
ATOM     14  H3  BCD     1      16.790  20.840   9.290  1.00  0.00            
ATOM     15  H4  BCD     1      17.790  20.260  11.390  1.00  0.00            
ATOM     16  H5  BCD     1      19.120  22.030  11.990  1.00  0.00            
ATOM     17  H6  BCD     1      16.850  22.130  13.510  1.00  0.00            
ATOM     18  H7  BCD     1      16.080  19.270  13.050  1.00  0.00            
ATOM     19  H8  BCD     1      14.670  19.490  15.050  1.00  0.00            
ATOM     20  H9  BCD     1      16.390  19.660  15.430  1.00  0.00            
ATOM     21  H10 BCD     1      14.300  21.630  15.350  1.00  0.00            
ATOM     22  C7  BCD     1      12.750  16.100   9.420  1.00  0.00            
ATOM     23  O6  BCD     1      13.780  15.200   9.630  1.00  0.00            
ATOM     24  C8  BCD     1      13.150  17.200   8.380  1.00  0.00            
ATOM     25  O7  BCD     1      13.640  16.570   7.210  1.00  0.00            
ATOM     26  C9  BCD     1      14.230  18.200   8.940  1.00  0.00            
ATOM     27  O8  BCD     1      14.310  19.320   8.120  1.00  0.00            
ATOM     28  C10 BCD     1      13.910  18.690  10.400  1.00  0.00            
ATOM     29  C11 BCD     1      13.340  17.580  11.320  1.00  0.00            
ATOM     30  O9  BCD     1      12.390  16.770  10.610  1.00  0.00            
ATOM     31  C12 BCD     1      12.580  18.140  12.450  1.00  0.00            
ATOM     32  O10 BCD     1      12.360  17.040  13.350  1.00  0.00            
ATOM     33  H11 BCD     1      11.830  15.620   9.040  1.00  0.00            
ATOM     34  H12 BCD     1      12.200  17.690   8.110  1.00  0.00            
ATOM     35  H13 BCD     1      14.130  15.870   7.660  1.00  0.00            
ATOM     36  H14 BCD     1      15.150  17.620   8.850  1.00  0.00            
ATOM     37  H15 BCD     1      14.970  19.200   7.420  1.00  0.00            
ATOM     38  H16 BCD     1      13.100  19.430  10.430  1.00  0.00            
ATOM     39  H17 BCD     1      14.180  16.930  11.610  1.00  0.00            
ATOM     40  H18 BCD     1      13.290  18.870  12.850  1.00  0.00            
ATOM     41  H19 BCD     1      11.710  18.650  12.040  1.00  0.00            
ATOM     42  H20 BCD     1      11.690  16.480  12.950  1.00  0.00            
ATOM     43  C13 BCD     1      14.880  11.250   9.370  1.00  0.00            
ATOM     44  O11 BCD     1      16.140  11.510   8.890  1.00  0.00            
ATOM     45  C14 BCD     1      13.830  11.730   8.310  1.00  0.00            
ATOM     46  O12 BCD     1      14.140  11.050   7.060  1.00  0.00            
ATOM     47  C15 BCD     1      13.760  13.240   8.220  1.00  0.00            
ATOM     48  O13 BCD     1      12.880  13.590   7.120  1.00  0.00            
ATOM     49  C16 BCD     1      13.520  13.740   9.650  1.00  0.00            
ATOM     50  C17 BCD     1      14.620  13.210  10.620  1.00  0.00            
ATOM     51  O14 BCD     1      14.680  11.770  10.660  1.00  0.00            
ATOM     52  C18 BCD     1      14.490  13.780  12.020  1.00  0.00            
ATOM     53  O15 BCD     1      13.100  13.610  12.540  1.00  0.00            
ATOM     54  H21 BCD     1      14.700  10.180   9.450  1.00  0.00            
ATOM     55  H22 BCD     1      12.820  11.490   8.650  1.00  0.00            
ATOM     56  H23 BCD     1      13.290  11.080   6.630  1.00  0.00            
ATOM     57  H24 BCD     1      14.790  13.510   7.940  1.00  0.00            
ATOM     58  H25 BCD     1      13.390  14.170   6.550  1.00  0.00            
ATOM     59  H26 BCD     1      12.500  13.530   9.980  1.00  0.00            
ATOM     60  H27 BCD     1      15.570  13.550  10.180  1.00  0.00            
ATOM     61  H28 BCD     1      15.200  13.150  12.580  1.00  0.00            
ATOM     62  H29 BCD     1      14.940  14.780  12.070  1.00  0.00            
ATOM     63  H30 BCD     1      13.100  12.700  12.850  1.00  0.00            
ATOM     64  C19 BCD     1      20.000  10.240   9.570  1.00  0.00            
ATOM     65  O16 BCD     1      20.170  11.500  10.260  1.00  0.00            
ATOM     66  C20 BCD     1      19.620  10.470   8.100  1.00  0.00            
ATOM     67  O17 BCD     1      20.620  11.320   7.480  1.00  0.00            
ATOM     68  C21 BCD     1      18.290  11.150   7.990  1.00  0.00            
ATOM     69  O18 BCD     1      17.890  11.160   6.610  1.00  0.00            
ATOM     70  C22 BCD     1      17.170  10.490   8.820  1.00  0.00            
ATOM     71  C23 BCD     1      17.750  10.220  10.240  1.00  0.00            
ATOM     72  O19 BCD     1      19.000   9.510  10.200  1.00  0.00            
ATOM     73  C24 BCD     1      16.800   9.290  10.980  1.00  0.00            
ATOM     74  O20 BCD     1      16.440   8.000  10.420  1.00  0.00            
ATOM     75  H31 BCD     1      20.980   9.770   9.700  1.00  0.00            
ATOM     76  H32 BCD     1      19.430   9.500   7.620  1.00  0.00            
ATOM     77  H33 BCD     1      20.270  11.540   6.620  1.00  0.00            
ATOM     78  H34 BCD     1      18.550  12.160   8.320  1.00  0.00            
ATOM     79  H35 BCD     1      17.160  11.790   6.570  1.00  0.00            
ATOM     80  H36 BCD     1      16.860   9.560   8.320  1.00  0.00            
ATOM     81  H37 BCD     1      17.890  11.220  10.670  1.00  0.00            
ATOM     82  H38 BCD     1      17.170   9.070  11.990  1.00  0.00            
ATOM     83  H39 BCD     1      15.890   9.820  11.260  1.00  0.00            
ATOM     84  H40 BCD     1      15.900   7.650  11.130  1.00  0.00            
ATOM     85  C25 BCD     1      22.960  13.210  12.810  1.00  0.00            
ATOM     86  O21 BCD     1      22.070  14.300  13.340  1.00  0.00            
ATOM     87  C26 BCD     1      23.190  13.290  11.300  1.00  0.00            
ATOM     88  O22 BCD     1      23.760  14.520  10.870  1.00  0.00            
ATOM     89  C27 BCD     1      21.900  13.030  10.500  1.00  0.00            
ATOM     90  O23 BCD     1      22.110  13.120   9.120  1.00  0.00            
ATOM     91  C28 BCD     1      21.320  11.730  11.000  1.00  0.00            
ATOM     92  C29 BCD     1      21.150  11.750  12.510  1.00  0.00            
ATOM     93  O24 BCD     1      22.370  11.950  13.150  1.00  0.00            
ATOM     94  C30 BCD     1      20.410  10.550  13.030  1.00  0.00            
ATOM     95  O25 BCD     1      21.040   9.250  12.770  1.00  0.00            
ATOM     96  H41 BCD     1      23.930  13.160  13.330  1.00  0.00            
ATOM     97  H42 BCD     1      23.890  12.500  11.000  1.00  0.00            
ATOM     98  H43 BCD     1      23.150  15.110  10.430  1.00  0.00            
ATOM     99  H44 BCD     1      21.060  13.660  10.830  1.00  0.00            
ATOM    100  H45 BCD     1      21.350  12.810   8.620  1.00  0.00            
ATOM    101  H46 BCD     1      22.110  11.020  10.710  1.00  0.00            
ATOM    102  H47 BCD     1      20.470  12.600  12.660  1.00  0.00            
ATOM    103  H48 BCD     1      20.270  10.570  14.120  1.00  0.00            
ATOM    104  H49 BCD     1      19.480  10.550  12.450  1.00  0.00            
ATOM    105  H50 BCD     1      20.320   8.680  12.510  1.00  0.00            
ATOM    106  C31 BCD     1      22.540  17.550  15.840  1.00  0.00            
ATOM    107  O26 BCD     1      21.530  18.180  15.050  1.00  0.00            
ATOM    108  C32 BCD     1      23.740  17.200  14.980  1.00  0.00            
ATOM    109  O27 BCD     1      24.320  18.490  14.520  1.00  0.00            
ATOM    110  C33 BCD     1      23.330  16.340  13.840  1.00  0.00            
ATOM    111  C34 BCD     1      22.680  15.030  14.420  1.00  0.00            
ATOM    112  C35 BCD     1      21.520  15.410  15.420  1.00  0.00            
ATOM    113  O28 BCD     1      22.040  16.320  16.410  1.00  0.00            
ATOM    114  C36 BCD     1      20.940  14.200  16.150  1.00  0.00            
ATOM    115  O29 BCD     1      21.980  13.420  16.770  1.00  0.00            
ATOM    116  O30 BCD     1      24.370  15.980  12.960  1.00  0.00            
ATOM    117  H51 BCD     1      22.930  18.220  16.620  1.00  0.00            
ATOM    118  H52 BCD     1      24.460  16.760  15.680  1.00  0.00            
ATOM    119  H53 BCD     1      25.240  18.280  14.350  1.00  0.00            
ATOM    120  H54 BCD     1      22.530  16.850  13.290  1.00  0.00            
ATOM    121  H55 BCD     1      24.090  15.350  12.290  1.00  0.00            
ATOM    122  H56 BCD     1      23.440  14.400  14.900  1.00  0.00            
ATOM    123  H57 BCD     1      20.670  15.790  14.830  1.00  0.00            
ATOM    124  H58 BCD     1      20.310  14.700  16.900  1.00  0.00            
ATOM    125  H59 BCD     1      20.160  13.720  15.530  1.00  0.00            
ATOM    126  H60 BCD     1      21.700  13.170  17.660  1.00  0.00            
ATOM    127  C37 BCD     1      18.820  21.210  14.910  1.00  0.00            
ATOM    128  O31 BCD     1      18.240  20.550  13.660  1.00  0.00            
ATOM    129  C38 BCD     1      20.240  21.690  14.670  1.00  0.00            
ATOM    130  O32 BCD     1      20.230  22.660  13.570  1.00  0.00            
ATOM    131  C39 BCD     1      21.130  20.400  14.410  1.00  0.00            
ATOM    132  O33 BCD     1      22.520  20.610  14.150  1.00  0.00            
ATOM    133  C40 BCD     1      20.930  19.350  15.500  1.00  0.00            
ATOM    134  C41 BCD     1      19.470  19.130  15.880  1.00  0.00            
ATOM    135  O34 BCD     1      18.690  20.280  15.960  1.00  0.00            
ATOM    136  C42 BCD     1      19.270  18.510  17.190  1.00  0.00            
ATOM    137  O35 BCD     1      20.100  19.130  18.230  1.00  0.00            
ATOM    138  H61 BCD     1      18.230  22.070  15.240  1.00  0.00            
ATOM    139  H62 BCD     1      20.680  22.230  15.520  1.00  0.00            
ATOM    140  H63 BCD     1      19.780  23.390  14.000  1.00  0.00            
ATOM    141  H64 BCD     1      20.690  19.960  13.510  1.00  0.00            
ATOM    142  H65 BCD     1      22.890  19.780  13.860  1.00  0.00            
ATOM    143  H66 BCD     1      21.420  19.590  16.460  1.00  0.00            
ATOM    144  H67 BCD     1      19.100  18.470  15.080  1.00  0.00            
ATOM    145  H68 BCD     1      18.200  18.510  17.440  1.00  0.00            
ATOM    146  H69 BCD     1      19.550  17.450  17.110  1.00  0.00            
ATOM    147  H70 BCD     1      20.090  18.640  19.060  1.00  0.00            
ATOM    148  O1  GV5     2      17.140  15.970   6.760  1.00  0.00            
ATOM    149  C1  GV5     2      17.690  15.290   7.650  1.00  0.00            
ATOM    150  O2  GV5     2      18.600  14.460   7.330  1.00  0.00            
ATOM    151  C2  GV5     2      17.410  15.320   9.090  1.00  0.00            
ATOM    152  C3  GV5     2      18.010  14.650  10.150  1.00  0.00            
ATOM    153  C4  GV5     2      17.780  14.870  11.570  1.00  0.00            
ATOM    154  C5  GV5     2      17.480  16.180  11.970  1.00  0.00            
ATOM    155  C6  GV5     2      17.440  16.500  13.310  1.00  0.00            
ATOM    156  C7  GV5     2      17.680  15.510  14.280  1.00  0.00            
ATOM    157  O3  GV5     2      17.600  15.760  15.600  1.00  0.00            
ATOM    158  C8  GV5     2      17.930  14.150  13.900  1.00  0.00            
ATOM    159  O4  GV5     2      17.870  13.230  14.870  1.00  0.00            
ATOM    160  C9  GV5     2      18.050  13.870  12.530  1.00  0.00            
ATOM    161  H1  GV5     2      18.480  14.410   6.370  1.00  0.00            
ATOM    162  H2  GV5     2      16.740  16.130   9.380  1.00  0.00            
ATOM    163  H3  GV5     2      18.710  13.850   9.920  1.00  0.00            
ATOM    164  H4  GV5     2      17.360  16.970  11.230  1.00  0.00            
ATOM    165  H5  GV5     2      17.120  17.490  13.620  1.00  0.00            
ATOM    166  H6  GV5     2      17.640  14.830  15.870  1.00  0.00            
ATOM    167  H7  GV5     2      17.580  12.380  14.480  1.00  0.00            
ATOM    168  H8  GV5     2      18.350  12.890  12.190  1.00  0.00            
TER
ENDMDL
MODEL        1
ATOM      1  C1  BCD     1      12.650  20.950  14.260  1.00  0.00            
ATOM      2  O1  BCD     1      12.890  19.870  13.340  1.00  0.00            
ATOM      3  C2  BCD     1      13.380  22.210  13.770  1.00  0.00            
ATOM      4  O2  BCD     1      12.750  22.480  12.530  1.00  0.00            
ATOM      5  C3  BCD     1      14.870  21.910  13.670  1.00  0.00            
ATOM      6  O3  BCD     1      15.630  23.050  13.180  1.00  0.00            
ATOM      7  C4  BCD     1      15.320  21.540  15.100  1.00  0.00            
ATOM      8  C5  BCD     1      14.540  20.340  15.620  1.00  0.00            
ATOM      9  O4  BCD     1      13.130  20.590  15.520  1.00  0.00            
ATOM     10  C6  BCD     1      14.790  19.970  17.080  1.00  0.00            
ATOM     11  O5  BCD     1      14.400  20.960  18.020  1.00  0.00            
ATOM     12  H1  BCD     1      11.570  21.020  14.430  1.00  0.00            
ATOM     13  H2  BCD     1      13.280  23.050  14.470  1.00  0.00            
ATOM     14  H3  BCD     1      12.610  21.560  12.270  1.00  0.00            
ATOM     15  H4  BCD     1      15.070  21.060  13.010  1.00  0.00            
ATOM     16  H5  BCD     1      16.580  22.950  13.330  1.00  0.00            
ATOM     17  H6  BCD     1      15.160  22.390  15.780  1.00  0.00            
ATOM     18  H7  BCD     1      14.870  19.490  15.010  1.00  0.00            
ATOM     19  H8  BCD     1      14.230  19.040  17.240  1.00  0.00            
ATOM     20  H9  BCD     1      15.840  19.660  17.150  1.00  0.00            
ATOM     21  H10 BCD     1      13.580  21.360  17.730  1.00  0.00            
ATOM     22  C7  BCD     1      10.460  17.020  11.630  1.00  0.00            
ATOM     23  O6  BCD     1      11.490  16.050  11.600  1.00  0.00            
ATOM     24  C8  BCD     1      10.900  18.140  10.710  1.00  0.00            
ATOM     25  O7  BCD     1      11.200  17.550   9.440  1.00  0.00            
ATOM     26  C9  BCD     1      12.070  18.950  11.290  1.00  0.00            
ATOM     27  O8  BCD     1      12.300  20.080  10.450  1.00  0.00            
ATOM     28  C10 BCD     1      11.680  19.360  12.730  1.00  0.00            
ATOM     29  C11 BCD     1      11.160  18.210  13.570  1.00  0.00            
ATOM     30  O9  BCD     1      10.170  17.550  12.860  1.00  0.00            
ATOM     31  C12 BCD     1      10.620  18.520  14.980  1.00  0.00            
ATOM     32  O10 BCD     1      10.210  17.270  15.450  1.00  0.00            
ATOM     33  H11 BCD     1       9.520  16.550  11.320  1.00  0.00            
ATOM     34  H12 BCD     1      10.100  18.870  10.590  1.00  0.00            
ATOM     35  H13 BCD     1      11.800  18.180   9.040  1.00  0.00            
ATOM     36  H14 BCD     1      12.880  18.220  11.390  1.00  0.00            
ATOM     37  H15 BCD     1      12.900  19.800   9.750  1.00  0.00            
ATOM     38  H16 BCD     1      10.980  20.200  12.660  1.00  0.00            
ATOM     39  H17 BCD     1      12.000  17.510  13.620  1.00  0.00            
ATOM     40  H18 BCD     1      11.440  18.930  15.590  1.00  0.00            
ATOM     41  H19 BCD     1       9.790  19.240  15.000  1.00  0.00            
ATOM     42  H20 BCD     1       9.600  16.860  14.820  1.00  0.00            
ATOM     43  C13 BCD     1      12.110  12.050  11.230  1.00  0.00            
ATOM     44  O11 BCD     1      13.560  12.340  11.170  1.00  0.00            
ATOM     45  C14 BCD     1      11.280  12.690  10.100  1.00  0.00            
ATOM     46  O12 BCD     1      11.750  12.130   8.840  1.00  0.00            
ATOM     47  C15 BCD     1      11.370  14.190  10.140  1.00  0.00            
ATOM     48  O13 BCD     1      10.570  14.830   9.230  1.00  0.00            
ATOM     49  C16 BCD     1      11.080  14.700  11.520  1.00  0.00            
ATOM     50  C17 BCD     1      11.830  13.870  12.620  1.00  0.00            
ATOM     51  O14 BCD     1      11.620  12.530  12.470  1.00  0.00            
ATOM     52  C18 BCD     1      11.340  14.370  13.990  1.00  0.00            
ATOM     53  O15 BCD     1       9.960  14.150  14.090  1.00  0.00            
ATOM     54  H21 BCD     1      12.030  10.970  11.130  1.00  0.00            
ATOM     55  H22 BCD     1      10.230  12.430  10.260  1.00  0.00            
ATOM     56  H23 BCD     1      11.140  12.540   8.220  1.00  0.00            
ATOM     57  H24 BCD     1      12.440  14.370   9.940  1.00  0.00            
ATOM     58  H25 BCD     1      10.810  15.760   9.290  1.00  0.00            
ATOM     59  H26 BCD     1      10.000  14.580  11.640  1.00  0.00            
ATOM     60  H27 BCD     1      12.890  14.130  12.560  1.00  0.00            
ATOM     61  H28 BCD     1      11.780  13.820  14.830  1.00  0.00            
ATOM     62  H29 BCD     1      11.520  15.440  14.180  1.00  0.00            
ATOM     63  H30 BCD     1       9.720  13.230  14.260  1.00  0.00            
ATOM     64  C19 BCD     1      17.210  10.640  10.230  1.00  0.00            
ATOM     65  O16 BCD     1      17.650  11.830  10.860  1.00  0.00            
ATOM     66  C20 BCD     1      16.380  11.030   9.010  1.00  0.00            
ATOM     67  O17 BCD     1      17.080  11.710   7.970  1.00  0.00            
ATOM     68  C21 BCD     1      15.210  11.900   9.440  1.00  0.00            
ATOM     69  O18 BCD     1      14.360  12.030   8.230  1.00  0.00            
ATOM     70  C22 BCD     1      14.370  11.300  10.560  1.00  0.00            
ATOM     71  C23 BCD     1      15.240  10.760  11.650  1.00  0.00            
ATOM     72  O19 BCD     1      16.360  10.050  11.080  1.00  0.00            
ATOM     73  C24 BCD     1      14.520   9.930  12.680  1.00  0.00            
ATOM     74  O20 BCD     1      13.850   8.780  12.110  1.00  0.00            
ATOM     75  H31 BCD     1      18.060   9.990   9.970  1.00  0.00            
ATOM     76  H32 BCD     1      15.870  10.160   8.570  1.00  0.00            
ATOM     77  H33 BCD     1      16.370  12.140   7.480  1.00  0.00            
ATOM     78  H34 BCD     1      15.510  12.880   9.840  1.00  0.00            
ATOM     79  H35 BCD     1      13.420  11.940   8.410  1.00  0.00            
ATOM     80  H36 BCD     1      13.730  10.510  10.150  1.00  0.00            
ATOM     81  H37 BCD     1      15.610  11.660  12.160  1.00  0.00            
ATOM     82  H38 BCD     1      15.260   9.570  13.410  1.00  0.00            
ATOM     83  H39 BCD     1      13.850  10.690  13.100  1.00  0.00            
ATOM     84  H40 BCD     1      14.500   8.210  11.700  1.00  0.00            
ATOM     85  C25 BCD     1      20.880  14.320  11.830  1.00  0.00            
ATOM     86  O21 BCD     1      20.210  15.240  12.670  1.00  0.00            
ATOM     87  C26 BCD     1      20.410  14.440  10.390  1.00  0.00            
ATOM     88  O22 BCD     1      20.360  15.790   9.910  1.00  0.00            
ATOM     89  C27 BCD     1      19.050  13.710  10.190  1.00  0.00            
ATOM     90  O23 BCD     1      18.720  13.620   8.760  1.00  0.00            
ATOM     91  C28 BCD     1      19.010  12.290  10.790  1.00  0.00            
ATOM     92  C29 BCD     1      19.550  12.380  12.190  1.00  0.00            
ATOM     93  O24 BCD     1      20.780  13.000  12.310  1.00  0.00            
ATOM     94  C30 BCD     1      19.720  10.980  12.760  1.00  0.00            
ATOM     95  O25 BCD     1      20.490  10.150  11.900  1.00  0.00            
ATOM     96  H41 BCD     1      21.960  14.500  11.780  1.00  0.00            
ATOM     97  H42 BCD     1      21.160  13.900   9.800  1.00  0.00            
ATOM     98  H43 BCD     1      19.590  15.810   9.330  1.00  0.00            
ATOM     99  H44 BCD     1      18.260  14.290  10.690  1.00  0.00            
ATOM    100  H45 BCD     1      18.080  12.900   8.650  1.00  0.00            
ATOM    101  H46 BCD     1      19.520  11.560  10.130  1.00  0.00            
ATOM    102  H47 BCD     1      18.830  12.890  12.840  1.00  0.00            
ATOM    103  H48 BCD     1      20.260  11.050  13.710  1.00  0.00            
ATOM    104  H49 BCD     1      18.720  10.590  12.980  1.00  0.00            
ATOM    105  H50 BCD     1      19.870   9.630  11.370  1.00  0.00            
ATOM    106  C31 BCD     1      20.900  17.710  15.930  1.00  0.00            
ATOM    107  O26 BCD     1      19.930  18.550  15.270  1.00  0.00            
ATOM    108  C32 BCD     1      22.110  17.610  15.120  1.00  0.00            
ATOM    109  O27 BCD     1      22.730  18.900  14.810  1.00  0.00            
ATOM    110  C33 BCD     1      21.770  16.880  13.830  1.00  0.00            
ATOM    111  C34 BCD     1      20.980  15.480  13.900  1.00  0.00            
ATOM    112  C35 BCD     1      19.920  15.660  15.020  1.00  0.00            
ATOM    113  O28 BCD     1      20.440  16.370  16.210  1.00  0.00            
ATOM    114  C36 BCD     1      19.250  14.340  15.450  1.00  0.00            
ATOM    115  O29 BCD     1      20.140  13.330  15.980  1.00  0.00            
ATOM    116  O30 BCD     1      22.940  16.530  13.100  1.00  0.00            
ATOM    117  H51 BCD     1      21.060  18.200  16.890  1.00  0.00            
ATOM    118  H52 BCD     1      22.790  16.950  15.680  1.00  0.00            
ATOM    119  H53 BCD     1      23.440  18.570  14.250  1.00  0.00            
ATOM    120  H54 BCD     1      21.210  17.570  13.180  1.00  0.00            
ATOM    121  H55 BCD     1      22.770  16.700  12.170  1.00  0.00            
ATOM    122  H56 BCD     1      21.770  14.770  14.170  1.00  0.00            
ATOM    123  H57 BCD     1      19.110  16.310  14.680  1.00  0.00            
ATOM    124  H58 BCD     1      18.510  14.510  16.240  1.00  0.00            
ATOM    125  H59 BCD     1      18.660  13.970  14.600  1.00  0.00            
ATOM    126  H60 BCD     1      19.650  12.500  16.020  1.00  0.00            
ATOM    127  C37 BCD     1      17.700  21.850  15.550  1.00  0.00            
ATOM    128  O31 BCD     1      16.660  21.100  15.020  1.00  0.00            
ATOM    129  C38 BCD     1      18.810  22.040  14.560  1.00  0.00            
ATOM    130  O32 BCD     1      18.260  22.540  13.330  1.00  0.00            
ATOM    131  C39 BCD     1      19.440  20.680  14.310  1.00  0.00            
ATOM    132  O33 BCD     1      20.450  20.650  13.280  1.00  0.00            
ATOM    133  C40 BCD     1      19.800  19.900  15.630  1.00  0.00            
ATOM    134  C41 BCD     1      18.610  19.970  16.590  1.00  0.00            
ATOM    135  O34 BCD     1      18.190  21.290  16.770  1.00  0.00            
ATOM    136  C42 BCD     1      18.930  19.480  18.050  1.00  0.00            
ATOM    137  O35 BCD     1      20.200  19.800  18.530  1.00  0.00            
ATOM    138  H61 BCD     1      17.370  22.850  15.860  1.00  0.00            
ATOM    139  H62 BCD     1      19.600  22.680  14.980  1.00  0.00            
ATOM    140  H63 BCD     1      18.960  22.430  12.670  1.00  0.00            
ATOM    141  H64 BCD     1      18.650  20.070  13.850  1.00  0.00            
ATOM    142  H65 BCD     1      20.790  19.750  13.270  1.00  0.00            
ATOM    143  H66 BCD     1      20.710  20.260  16.130  1.00  0.00            
ATOM    144  H67 BCD     1      17.760  19.360  16.250  1.00  0.00            
ATOM    145  H68 BCD     1      18.150  19.810  18.750  1.00  0.00            
ATOM    146  H69 BCD     1      18.880  18.380  18.030  1.00  0.00            
ATOM    147  H70 BCD     1      20.490  19.010  18.990  1.00  0.00            
ATOM    148  O1  GV5     2      14.890  17.540   8.610  1.00  0.00            
ATOM    149  C1  GV5     2      14.870  16.660   9.400  1.00  0.00            
ATOM    150  O2  GV5     2      14.830  15.410   8.990  1.00  0.00            
ATOM    151  C2  GV5     2      14.980  16.680  10.850  1.00  0.00            
ATOM    152  C3  GV5     2      14.960  15.650  11.770  1.00  0.00            
ATOM    153  C4  GV5     2      15.270  15.560  13.230  1.00  0.00            
ATOM    154  C5  GV5     2      15.520  16.720  13.950  1.00  0.00            
ATOM    155  C6  GV5     2      15.800  16.640  15.340  1.00  0.00            
ATOM    156  C7  GV5     2      15.960  15.420  16.060  1.00  0.00            
ATOM    157  O3  GV5     2      16.310  15.430  17.360  1.00  0.00            
ATOM    158  C8  GV5     2      15.640  14.240  15.290  1.00  0.00            
ATOM    159  O4  GV5     2      15.650  12.990  15.750  1.00  0.00            
ATOM    160  C9  GV5     2      15.370  14.310  13.920  1.00  0.00            
ATOM    161  H1  GV5     2      14.820  15.660   8.050  1.00  0.00            
ATOM    162  H2  GV5     2      15.190  17.680  11.230  1.00  0.00            
ATOM    163  H3  GV5     2      14.770  14.650  11.400  1.00  0.00            
ATOM    164  H4  GV5     2      15.500  17.690  13.450  1.00  0.00            
ATOM    165  H5  GV5     2      15.990  17.570  15.860  1.00  0.00            
ATOM    166  H6  GV5     2      15.960  14.640  17.800  1.00  0.00            
ATOM    167  H7  GV5     2      14.870  12.560  15.360  1.00  0.00            
ATOM    168  H8  GV5     2      15.170  13.450  13.280  1.00  0.00            
TER
ENDMDL
MODEL        1
ATOM      1  C1  BCD     1      12.440  19.960  14.910  1.00  0.00            
ATOM      2  O1  BCD     1      12.490  18.590  14.520  1.00  0.00            
ATOM      3  C2  BCD     1      13.610  20.720  14.190  1.00  0.00            
ATOM      4  O2  BCD     1      13.530  20.680  12.790  1.00  0.00            
ATOM      5  C3  BCD     1      14.940  20.140  14.770  1.00  0.00            
ATOM      6  O3  BCD     1      16.060  20.790  14.170  1.00  0.00            
ATOM      7  C4  BCD     1      14.850  20.380  16.240  1.00  0.00            
ATOM      8  C5  BCD     1      13.760  19.570  16.910  1.00  0.00            
ATOM      9  O4  BCD     1      12.550  20.060  16.260  1.00  0.00            
ATOM     10  C6  BCD     1      13.630  19.600  18.410  1.00  0.00            
ATOM     11  O5  BCD     1      13.280  20.910  18.830  1.00  0.00            
ATOM     12  H1  BCD     1      11.510  20.380  14.500  1.00  0.00            
ATOM     13  H2  BCD     1      13.460  21.720  14.610  1.00  0.00            
ATOM     14  H3  BCD     1      14.240  21.290  12.570  1.00  0.00            
ATOM     15  H4  BCD     1      14.910  19.070  14.520  1.00  0.00            
ATOM     16  H5  BCD     1      16.660  21.230  14.790  1.00  0.00            
ATOM     17  H6  BCD     1      14.710  21.420  16.560  1.00  0.00            
ATOM     18  H7  BCD     1      13.760  18.520  16.610  1.00  0.00            
ATOM     19  H8  BCD     1      13.040  18.780  18.840  1.00  0.00            
ATOM     20  H9  BCD     1      14.610  19.330  18.830  1.00  0.00            
ATOM     21  H10 BCD     1      13.220  20.990  19.790  1.00  0.00            
ATOM     22  C7  BCD     1       9.810  15.840  13.030  1.00  0.00            
ATOM     23  O6  BCD     1      10.890  14.970  12.670  1.00  0.00            
ATOM     24  C8  BCD     1      10.040  17.200  12.310  1.00  0.00            
ATOM     25  O7  BCD     1       9.940  17.050  10.920  1.00  0.00            
ATOM     26  C9  BCD     1      11.280  17.970  12.710  1.00  0.00            
ATOM     27  O8  BCD     1      11.270  19.300  12.050  1.00  0.00            
ATOM     28  C10 BCD     1      11.270  18.010  14.230  1.00  0.00            
ATOM     29  C11 BCD     1      11.020  16.670  14.970  1.00  0.00            
ATOM     30  O9  BCD     1       9.800  16.160  14.420  1.00  0.00            
ATOM     31  C12 BCD     1      10.840  16.700  16.440  1.00  0.00            
ATOM     32  O10 BCD     1      10.640  15.490  17.090  1.00  0.00            
ATOM     33  H11 BCD     1       8.820  15.380  12.950  1.00  0.00            
ATOM     34  H12 BCD     1       9.230  17.830  12.710  1.00  0.00            
ATOM     35  H13 BCD     1       9.220  17.590  10.590  1.00  0.00            
ATOM     36  H14 BCD     1      12.140  17.410  12.300  1.00  0.00            
ATOM     37  H15 BCD     1      12.120  19.710  12.220  1.00  0.00            
ATOM     38  H16 BCD     1      10.480  18.720  14.510  1.00  0.00            
ATOM     39  H17 BCD     1      11.840  15.990  14.710  1.00  0.00            
ATOM     40  H18 BCD     1      11.660  17.170  17.000  1.00  0.00            
ATOM     41  H19 BCD     1       9.950  17.300  16.660  1.00  0.00            
ATOM     42  H20 BCD     1      10.960  15.590  18.000  1.00  0.00            
ATOM     43  C13 BCD     1      11.790  11.180  11.270  1.00  0.00            
ATOM     44  O11 BCD     1      13.180  11.510  11.380  1.00  0.00            
ATOM     45  C14 BCD     1      11.040  12.060  10.350  1.00  0.00            
ATOM     46  O12 BCD     1      11.580  11.910   9.040  1.00  0.00            
ATOM     47  C15 BCD     1      11.030  13.550  10.740  1.00  0.00            
ATOM     48  O13 BCD     1      10.260  14.360   9.800  1.00  0.00            
ATOM     49  C16 BCD     1      10.530  13.620  12.220  1.00  0.00            
ATOM     50  C17 BCD     1      11.320  12.640  13.130  1.00  0.00            
ATOM     51  O14 BCD     1      11.260  11.320  12.600  1.00  0.00            
ATOM     52  C18 BCD     1      10.710  12.610  14.470  1.00  0.00            
ATOM     53  O15 BCD     1       9.410  12.160  14.400  1.00  0.00            
ATOM     54  H21 BCD     1      11.610  10.180  10.880  1.00  0.00            
ATOM     55  H22 BCD     1       9.970  11.800  10.330  1.00  0.00            
ATOM     56  H23 BCD     1      11.510  12.740   8.560  1.00  0.00            
ATOM     57  H24 BCD     1      12.060  13.920  10.830  1.00  0.00            
ATOM     58  H25 BCD     1      10.260  15.280  10.060  1.00  0.00            
ATOM     59  H26 BCD     1       9.460  13.370  12.190  1.00  0.00            
ATOM     60  H27 BCD     1      12.350  12.990  13.170  1.00  0.00            
ATOM     61  H28 BCD     1      11.260  11.950  15.150  1.00  0.00            
ATOM     62  H29 BCD     1      10.650  13.630  14.880  1.00  0.00            
ATOM     63  H30 BCD     1       9.520  11.500  13.710  1.00  0.00            
ATOM     64  C19 BCD     1      16.970  10.020  11.140  1.00  0.00            
ATOM     65  O16 BCD     1      17.250  11.260  11.780  1.00  0.00            
ATOM     66  C20 BCD     1      16.360  10.300   9.760  1.00  0.00            
ATOM     67  O17 BCD     1      17.190  10.960   8.800  1.00  0.00            
ATOM     68  C21 BCD     1      15.090  11.180   9.920  1.00  0.00            
ATOM     69  O18 BCD     1      14.390  11.200   8.690  1.00  0.00            
ATOM     70  C22 BCD     1      14.150  10.530  11.020  1.00  0.00            
ATOM     71  C23 BCD     1      14.840   9.910  12.300  1.00  0.00            
ATOM     72  O19 BCD     1      16.080   9.250  11.950  1.00  0.00            
ATOM     73  C24 BCD     1      13.890   9.010  13.080  1.00  0.00            
ATOM     74  O20 BCD     1      13.560   7.860  12.330  1.00  0.00            
ATOM     75  H31 BCD     1      17.880   9.430  11.000  1.00  0.00            
ATOM     76  H32 BCD     1      15.910   9.370   9.380  1.00  0.00            
ATOM     77  H33 BCD     1      16.630  11.160   8.040  1.00  0.00            
ATOM     78  H34 BCD     1      15.320  12.220  10.180  1.00  0.00            
ATOM     79  H35 BCD     1      13.660  11.800   8.860  1.00  0.00            
ATOM     80  H36 BCD     1      13.660   9.670  10.570  1.00  0.00            
ATOM     81  H37 BCD     1      15.090  10.760  12.940  1.00  0.00            
ATOM     82  H38 BCD     1      14.370   8.560  13.960  1.00  0.00            
ATOM     83  H39 BCD     1      12.990   9.530  13.440  1.00  0.00            
ATOM     84  H40 BCD     1      12.600   7.840  12.430  1.00  0.00            
ATOM     85  C25 BCD     1      20.710  13.000  13.470  1.00  0.00            
ATOM     86  O21 BCD     1      19.820  13.960  14.030  1.00  0.00            
ATOM     87  C26 BCD     1      20.600  13.150  12.010  1.00  0.00            
ATOM     88  O22 BCD     1      20.960  14.420  11.520  1.00  0.00            
ATOM     89  C27 BCD     1      19.180  12.790  11.470  1.00  0.00            
ATOM     90  O23 BCD     1      19.100  12.700  10.040  1.00  0.00            
ATOM     91  C28 BCD     1      18.650  11.450  12.070  1.00  0.00            
ATOM     92  C29 BCD     1      18.970  11.290  13.570  1.00  0.00            
ATOM     93  O24 BCD     1      20.370  11.650  13.860  1.00  0.00            
ATOM     94  C30 BCD     1      18.620   9.970  14.080  1.00  0.00            
ATOM     95  O25 BCD     1      19.110   8.960  13.280  1.00  0.00            
ATOM     96  H41 BCD     1      21.720  13.150  13.880  1.00  0.00            
ATOM     97  H42 BCD     1      21.220  12.350  11.580  1.00  0.00            
ATOM     98  H43 BCD     1      20.700  14.300  10.600  1.00  0.00            
ATOM     99  H44 BCD     1      18.430  13.540  11.750  1.00  0.00            
ATOM    100  H45 BCD     1      18.190  12.440   9.860  1.00  0.00            
ATOM    101  H46 BCD     1      19.200  10.690  11.500  1.00  0.00            
ATOM    102  H47 BCD     1      18.430  12.090  14.090  1.00  0.00            
ATOM    103  H48 BCD     1      19.060   9.750  15.060  1.00  0.00            
ATOM    104  H49 BCD     1      17.540   9.810  14.100  1.00  0.00            
ATOM    105  H50 BCD     1      18.860   8.100  13.630  1.00  0.00            
ATOM    106  C31 BCD     1      20.540  16.930  16.950  1.00  0.00            
ATOM    107  O26 BCD     1      19.710  17.930  16.380  1.00  0.00            
ATOM    108  C32 BCD     1      21.680  16.660  16.050  1.00  0.00            
ATOM    109  O27 BCD     1      22.460  17.820  15.820  1.00  0.00            
ATOM    110  C33 BCD     1      21.130  15.900  14.810  1.00  0.00            
ATOM    111  C34 BCD     1      20.320  14.630  15.180  1.00  0.00            
ATOM    112  C35 BCD     1      19.200  15.050  16.180  1.00  0.00            
ATOM    113  O28 BCD     1      19.790  15.720  17.320  1.00  0.00            
ATOM    114  C36 BCD     1      18.340  13.910  16.600  1.00  0.00            
ATOM    115  O29 BCD     1      19.080  12.830  17.050  1.00  0.00            
ATOM    116  O30 BCD     1      22.160  15.630  13.830  1.00  0.00            
ATOM    117  H51 BCD     1      20.900  17.320  17.900  1.00  0.00            
ATOM    118  H52 BCD     1      22.350  15.950  16.540  1.00  0.00            
ATOM    119  H53 BCD     1      21.910  18.280  15.180  1.00  0.00            
ATOM    120  H54 BCD     1      20.490  16.540  14.200  1.00  0.00            
ATOM    121  H55 BCD     1      21.780  15.150  13.090  1.00  0.00            
ATOM    122  H56 BCD     1      21.030  13.920  15.610  1.00  0.00            
ATOM    123  H57 BCD     1      18.570  15.810  15.690  1.00  0.00            
ATOM    124  H58 BCD     1      17.680  14.300  17.380  1.00  0.00            
ATOM    125  H59 BCD     1      17.710  13.700  15.720  1.00  0.00            
ATOM    126  H60 BCD     1      18.510  12.070  17.230  1.00  0.00            
ATOM    127  C37 BCD     1      16.800  20.550  17.600  1.00  0.00            
ATOM    128  O31 BCD     1      15.990  19.800  16.710  1.00  0.00            
ATOM    129  C38 BCD     1      17.960  21.140  16.860  1.00  0.00            
ATOM    130  O32 BCD     1      17.550  22.110  15.910  1.00  0.00            
ATOM    131  C39 BCD     1      18.800  19.990  16.280  1.00  0.00            
ATOM    132  O33 BCD     1      20.030  20.360  15.560  1.00  0.00            
ATOM    133  C40 BCD     1      19.210  18.910  17.280  1.00  0.00            
ATOM    134  C41 BCD     1      18.030  18.500  18.170  1.00  0.00            
ATOM    135  O34 BCD     1      17.300  19.680  18.540  1.00  0.00            
ATOM    136  C42 BCD     1      18.430  17.770  19.410  1.00  0.00            
ATOM    137  O35 BCD     1      19.280  18.550  20.210  1.00  0.00            
ATOM    138  H61 BCD     1      16.140  21.200  18.190  1.00  0.00            
ATOM    139  H62 BCD     1      18.670  21.530  17.600  1.00  0.00            
ATOM    140  H63 BCD     1      17.490  22.950  16.360  1.00  0.00            
ATOM    141  H64 BCD     1      18.130  19.600  15.510  1.00  0.00            
ATOM    142  H65 BCD     1      20.300  19.710  14.910  1.00  0.00            
ATOM    143  H66 BCD     1      20.030  19.340  17.870  1.00  0.00            
ATOM    144  H67 BCD     1      17.400  17.830  17.570  1.00  0.00            
ATOM    145  H68 BCD     1      17.470  17.640  19.930  1.00  0.00            
ATOM    146  H69 BCD     1      18.920  16.790  19.330  1.00  0.00            
ATOM    147  H70 BCD     1      19.400  18.090  21.040  1.00  0.00            
ATOM    148  O1  GV5     2      18.310  15.910   8.410  1.00  0.00            
ATOM    149  C1  GV5     2      17.270  15.610   8.950  1.00  0.00            
ATOM    150  O2  GV5     2      16.400  14.810   8.400  1.00  0.00            
ATOM    151  C2  GV5     2      17.020  15.790  10.390  1.00  0.00            
ATOM    152  C3  GV5     2      15.920  15.320  11.040  1.00  0.00            
ATOM    153  C4  GV5     2      15.600  15.490  12.490  1.00  0.00            
ATOM    154  C5  GV5     2      16.090  16.530  13.320  1.00  0.00            
ATOM    155  C6  GV5     2      15.880  16.540  14.720  1.00  0.00            
ATOM    156  C7  GV5     2      15.050  15.560  15.340  1.00  0.00            
ATOM    157  O3  GV5     2      14.900  15.530  16.690  1.00  0.00            
ATOM    158  C8  GV5     2      14.560  14.500  14.490  1.00  0.00            
ATOM    159  O4  GV5     2      13.900  13.430  15.060  1.00  0.00            
ATOM    160  C9  GV5     2      14.840  14.430  13.100  1.00  0.00            
ATOM    161  H1  GV5     2      16.930  14.660   7.590  1.00  0.00            
ATOM    162  H2  GV5     2      17.730  16.430  10.910  1.00  0.00            
ATOM    163  H3  GV5     2      15.300  14.600  10.520  1.00  0.00            
ATOM    164  H4  GV5     2      16.750  17.260  12.860  1.00  0.00            
ATOM    165  H5  GV5     2      16.360  17.280  15.360  1.00  0.00            
ATOM    166  H6  GV5     2      14.330  14.790  16.970  1.00  0.00            
ATOM    167  H7  GV5     2      13.610  13.480  15.990  1.00  0.00            
ATOM    168  H8  GV5     2      14.500  13.570  12.530  1.00  0.00            
TER
ENDMDL
MODEL        1
ATOM      1  C1  BCD     1      14.140  21.300  17.000  1.00  0.00            
ATOM      2  O1  BCD     1      14.040  20.550  15.810  1.00  0.00            
ATOM      3  C2  BCD     1      15.210  20.660  17.860  1.00  0.00            
ATOM      4  O2  BCD     1      16.460  20.610  17.130  1.00  0.00            
ATOM      5  C3  BCD     1      14.820  19.350  18.530  1.00  0.00            
ATOM      6  O3  BCD     1      15.750  18.970  19.540  1.00  0.00            
ATOM      7  C4  BCD     1      13.440  19.290  19.020  1.00  0.00            
ATOM      8  C5  BCD     1      12.430  19.930  18.030  1.00  0.00            
ATOM      9  O4  BCD     1      12.960  21.230  17.760  1.00  0.00            
ATOM     10  C6  BCD     1      10.980  20.110  18.560  1.00  0.00            
ATOM     11  O5  BCD     1      10.970  20.460  19.950  1.00  0.00            
ATOM     12  H1  BCD     1      14.390  22.350  16.810  1.00  0.00            
ATOM     13  H2  BCD     1      15.310  21.310  18.740  1.00  0.00            
ATOM     14  H3  BCD     1      17.180  20.250  17.660  1.00  0.00            
ATOM     15  H4  BCD     1      14.790  18.690  17.660  1.00  0.00            
ATOM     16  H5  BCD     1      16.680  18.980  19.280  1.00  0.00            
ATOM     17  H6  BCD     1      13.450  19.830  19.980  1.00  0.00            
ATOM     18  H7  BCD     1      12.440  19.410  17.070  1.00  0.00            
ATOM     19  H8  BCD     1      10.380  20.820  17.970  1.00  0.00            
ATOM     20  H9  BCD     1      10.600  19.090  18.390  1.00  0.00            
ATOM     21  H10 BCD     1      10.120  20.260  20.340  1.00  0.00            
ATOM     22  C7  BCD     1      14.080  21.570  11.890  1.00  0.00            
ATOM     23  O6  BCD     1      14.250  20.200  11.720  1.00  0.00            
ATOM     24  C8  BCD     1      15.240  22.130  12.630  1.00  0.00            
ATOM     25  O7  BCD     1      16.420  21.970  11.800  1.00  0.00            
ATOM     26  C9  BCD     1      15.320  21.360  13.990  1.00  0.00            
ATOM     27  O8  BCD     1      16.260  21.970  14.860  1.00  0.00            
ATOM     28  C10 BCD     1      13.940  21.430  14.710  1.00  0.00            
ATOM     29  C11 BCD     1      12.710  21.110  13.860  1.00  0.00            
ATOM     30  O9  BCD     1      12.840  21.820  12.650  1.00  0.00            
ATOM     31  C12 BCD     1      11.360  21.350  14.500  1.00  0.00            
ATOM     32  O10 BCD     1      11.170  22.750  14.750  1.00  0.00            
ATOM     33  H11 BCD     1      14.010  22.150  10.960  1.00  0.00            
ATOM     34  H12 BCD     1      15.040  23.190  12.850  1.00  0.00            
ATOM     35  H13 BCD     1      17.110  22.480  12.240  1.00  0.00            
ATOM     36  H14 BCD     1      15.610  20.320  13.770  1.00  0.00            
ATOM     37  H15 BCD     1      16.370  21.420  15.640  1.00  0.00            
ATOM     38  H16 BCD     1      13.950  22.480  15.040  1.00  0.00            
ATOM     39  H17 BCD     1      12.870  20.030  13.720  1.00  0.00            
ATOM     40  H18 BCD     1      10.600  20.890  13.860  1.00  0.00            
ATOM     41  H19 BCD     1      11.320  20.790  15.440  1.00  0.00            
ATOM     42  H20 BCD     1      10.340  22.880  15.220  1.00  0.00            
ATOM     43  C13 BCD     1      14.760  17.200   8.880  1.00  0.00            
ATOM     44  O11 BCD     1      14.050  16.440   9.900  1.00  0.00            
ATOM     45  C14 BCD     1      15.980  17.890   9.430  1.00  0.00            
ATOM     46  O12 BCD     1      17.070  17.050   9.650  1.00  0.00            
ATOM     47  C15 BCD     1      15.680  18.700  10.690  1.00  0.00            
ATOM     48  O13 BCD     1      16.850  19.380  11.170  1.00  0.00            
ATOM     49  C16 BCD     1      14.620  19.730  10.400  1.00  0.00            
ATOM     50  C17 BCD     1      13.400  19.180   9.700  1.00  0.00            
ATOM     51  O14 BCD     1      13.830  18.300   8.590  1.00  0.00            
ATOM     52  C18 BCD     1      12.550  20.200   8.930  1.00  0.00            
ATOM     53  O15 BCD     1      13.250  21.290   8.200  1.00  0.00            
ATOM     54  H21 BCD     1      14.960  16.620   7.970  1.00  0.00            
ATOM     55  H22 BCD     1      16.380  18.530   8.630  1.00  0.00            
ATOM     56  H23 BCD     1      17.640  17.550  10.240  1.00  0.00            
ATOM     57  H24 BCD     1      15.190  18.020  11.400  1.00  0.00            
ATOM     58  H25 BCD     1      16.530  20.190  11.580  1.00  0.00            
ATOM     59  H26 BCD     1      15.040  20.610   9.880  1.00  0.00            
ATOM     60  H27 BCD     1      12.840  18.500  10.370  1.00  0.00            
ATOM     61  H28 BCD     1      11.900  19.620   8.260  1.00  0.00            
ATOM     62  H29 BCD     1      11.880  20.610   9.710  1.00  0.00            
ATOM     63  H30 BCD     1      13.610  20.860   7.420  1.00  0.00            
ATOM     64  C19 BCD     1      12.500  12.680  10.570  1.00  0.00            
ATOM     65  O16 BCD     1      12.120  13.030  11.930  1.00  0.00            
ATOM     66  C20 BCD     1      13.980  12.720  10.390  1.00  0.00            
ATOM     67  O17 BCD     1      14.590  11.770  11.360  1.00  0.00            
ATOM     68  C21 BCD     1      14.580  14.110  10.420  1.00  0.00            
ATOM     69  O18 BCD     1      16.040  14.190   9.880  1.00  0.00            
ATOM     70  C22 BCD     1      13.700  15.110   9.560  1.00  0.00            
ATOM     71  C23 BCD     1      12.170  14.940   9.750  1.00  0.00            
ATOM     72  O19 BCD     1      11.850  13.550   9.610  1.00  0.00            
ATOM     73  C24 BCD     1      11.320  15.630   8.720  1.00  0.00            
ATOM     74  O20 BCD     1       9.970  15.610   9.050  1.00  0.00            
ATOM     75  H31 BCD     1      12.070  11.690  10.440  1.00  0.00            
ATOM     76  H32 BCD     1      14.200  12.320   9.400  1.00  0.00            
ATOM     77  H33 BCD     1      14.360  12.200  12.190  1.00  0.00            
ATOM     78  H34 BCD     1      14.510  14.450  11.460  1.00  0.00            
ATOM     79  H35 BCD     1      16.400  15.060  10.080  1.00  0.00            
ATOM     80  H36 BCD     1      13.880  14.890   8.500  1.00  0.00            
ATOM     81  H37 BCD     1      11.900  15.420  10.700  1.00  0.00            
ATOM     82  H38 BCD     1      11.640  16.670   8.600  1.00  0.00            
ATOM     83  H39 BCD     1      11.350  15.050   7.800  1.00  0.00            
ATOM     84  H40 BCD     1       9.520  16.300   8.560  1.00  0.00            
ATOM     85  C25 BCD     1       9.080  11.580  14.570  1.00  0.00            
ATOM     86  O21 BCD     1       9.720  12.070  15.730  1.00  0.00            
ATOM     87  C26 BCD     1       9.960  10.520  13.850  1.00  0.00            
ATOM     88  O22 BCD     1      10.190   9.430  14.710  1.00  0.00            
ATOM     89  C27 BCD     1      11.240  11.220  13.300  1.00  0.00            
ATOM     90  O23 BCD     1      12.100  10.350  12.610  1.00  0.00            
ATOM     91  C28 BCD     1      10.860  12.380  12.410  1.00  0.00            
ATOM     92  C29 BCD     1       9.960  13.380  13.140  1.00  0.00            
ATOM     93  O24 BCD     1       8.830  12.640  13.550  1.00  0.00            
ATOM     94  C30 BCD     1       9.430  14.550  12.330  1.00  0.00            
ATOM     95  O25 BCD     1       8.700  14.170  11.120  1.00  0.00            
ATOM     96  H41 BCD     1       8.140  11.130  14.900  1.00  0.00            
ATOM     97  H42 BCD     1       9.330  10.090  13.070  1.00  0.00            
ATOM     98  H43 BCD     1      10.980   8.910  14.550  1.00  0.00            
ATOM     99  H44 BCD     1      11.680  11.630  14.220  1.00  0.00            
ATOM    100  H45 BCD     1      12.810  10.080  13.200  1.00  0.00            
ATOM    101  H46 BCD     1      10.340  12.040  11.500  1.00  0.00            
ATOM    102  H47 BCD     1      10.430  13.730  14.070  1.00  0.00            
ATOM    103  H48 BCD     1       8.700  15.080  12.960  1.00  0.00            
ATOM    104  H49 BCD     1      10.280  15.230  12.190  1.00  0.00            
ATOM    105  H50 BCD     1       9.270  14.290  10.350  1.00  0.00            
ATOM    106  C31 BCD     1       9.390  13.560  19.360  1.00  0.00            
ATOM    107  O26 BCD     1      10.420  14.460  19.000  1.00  0.00            
ATOM    108  C32 BCD     1       9.930  12.120  19.290  1.00  0.00            
ATOM    109  O27 BCD     1      11.080  12.000  20.210  1.00  0.00            
ATOM    110  C33 BCD     1      10.370  11.800  17.840  1.00  0.00            
ATOM    111  C34 BCD     1       9.170  11.990  16.940  1.00  0.00            
ATOM    112  C35 BCD     1       8.310  13.240  17.150  1.00  0.00            
ATOM    113  O28 BCD     1       8.230  13.670  18.510  1.00  0.00            
ATOM    114  C36 BCD     1       6.930  13.330  16.350  1.00  0.00            
ATOM    115  O29 BCD     1       6.150  12.240  16.720  1.00  0.00            
ATOM    116  O30 BCD     1      10.920  10.490  17.610  1.00  0.00            
ATOM    117  H51 BCD     1       9.120  13.790  20.390  1.00  0.00            
ATOM    118  H52 BCD     1       9.030  11.530  19.490  1.00  0.00            
ATOM    119  H53 BCD     1      11.870  12.480  19.920  1.00  0.00            
ATOM    120  H54 BCD     1      11.150  12.530  17.550  1.00  0.00            
ATOM    121  H55 BCD     1      10.660  10.220  16.730  1.00  0.00            
ATOM    122  H56 BCD     1       8.530  11.110  17.100  1.00  0.00            
ATOM    123  H57 BCD     1       8.920  14.040  16.700  1.00  0.00            
ATOM    124  H58 BCD     1       6.510  14.320  16.570  1.00  0.00            
ATOM    125  H59 BCD     1       7.040  13.330  15.260  1.00  0.00            
ATOM    126  H60 BCD     1       5.860  11.750  15.940  1.00  0.00            
ATOM    127  C37 BCD     1      13.010  17.260  20.480  1.00  0.00            
ATOM    128  O31 BCD     1      12.980  17.920  19.150  1.00  0.00            
ATOM    129  C38 BCD     1      13.640  15.900  20.330  1.00  0.00            
ATOM    130  O32 BCD     1      14.940  16.060  19.760  1.00  0.00            
ATOM    131  C39 BCD     1      12.690  15.000  19.480  1.00  0.00            
ATOM    132  O33 BCD     1      13.270  13.720  19.170  1.00  0.00            
ATOM    133  C40 BCD     1      11.280  14.970  20.000  1.00  0.00            
ATOM    134  C41 BCD     1      10.770  16.410  20.310  1.00  0.00            
ATOM    135  O34 BCD     1      11.660  17.160  21.030  1.00  0.00            
ATOM    136  C42 BCD     1       9.480  16.420  21.150  1.00  0.00            
ATOM    137  O35 BCD     1       9.550  15.490  22.250  1.00  0.00            
ATOM    138  H61 BCD     1      13.590  17.920  21.130  1.00  0.00            
ATOM    139  H62 BCD     1      13.800  15.390  21.290  1.00  0.00            
ATOM    140  H63 BCD     1      15.170  16.980  19.900  1.00  0.00            
ATOM    141  H64 BCD     1      12.620  15.500  18.500  1.00  0.00            
ATOM    142  H65 BCD     1      14.040  13.480  19.680  1.00  0.00            
ATOM    143  H66 BCD     1      11.330  14.340  20.900  1.00  0.00            
ATOM    144  H67 BCD     1      10.560  16.850  19.330  1.00  0.00            
ATOM    145  H68 BCD     1       9.280  17.460  21.410  1.00  0.00            
ATOM    146  H69 BCD     1       8.720  15.990  20.480  1.00  0.00            
ATOM    147  H70 BCD     1       8.790  15.700  22.800  1.00  0.00            
ATOM    148  O1  GV5     2      15.280  16.210  15.590  1.00  0.00            
ATOM    149  C1  GV5     2      14.510  16.920  15.030  1.00  0.00            
ATOM    150  O2  GV5     2      14.840  17.670  13.990  1.00  0.00            
ATOM    151  C2  GV5     2      13.100  16.990  15.480  1.00  0.00            
ATOM    152  C3  GV5     2      12.030  17.510  14.750  1.00  0.00            
ATOM    153  C4  GV5     2      10.550  17.400  15.050  1.00  0.00            
ATOM    154  C5  GV5     2      10.160  17.210  16.370  1.00  0.00            
ATOM    155  C6  GV5     2       8.810  17.180  16.680  1.00  0.00            
ATOM    156  C7  GV5     2       7.890  17.440  15.680  1.00  0.00            
ATOM    157  O3  GV5     2       6.550  17.550  16.030  1.00  0.00            
ATOM    158  C8  GV5     2       8.300  17.690  14.330  1.00  0.00            
ATOM    159  O4  GV5     2       7.420  18.200  13.430  1.00  0.00            
ATOM    160  C9  GV5     2       9.660  17.690  14.030  1.00  0.00            
ATOM    161  H1  GV5     2      15.680  17.230  13.770  1.00  0.00            
ATOM    162  H2  GV5     2      12.840  16.420  16.370  1.00  0.00            
ATOM    163  H3  GV5     2      12.260  17.860  13.740  1.00  0.00            
ATOM    164  H4  GV5     2      10.790  17.050  17.240  1.00  0.00            
ATOM    165  H5  GV5     2       8.380  17.090  17.680  1.00  0.00            
ATOM    166  H6  GV5     2       6.190  17.660  15.140  1.00  0.00            
ATOM    167  H7  GV5     2       7.710  18.060  12.510  1.00  0.00            
ATOM    168  H8  GV5     2      10.010  17.910  13.030  1.00  0.00            
TER
ENDMDL
MODEL        1
ATOM      1  C1  BCD     1      11.110   6.750  20.250  1.00  0.00            
ATOM      2  O1  BCD     1      12.290   6.640  19.530  1.00  0.00            
ATOM      3  C2  BCD     1      10.240   7.850  19.660  1.00  0.00            
ATOM      4  O2  BCD     1      10.020   7.540  18.270  1.00  0.00            
ATOM      5  C3  BCD     1      10.820   9.290  19.830  1.00  0.00            
ATOM      6  O3  BCD     1       9.710  10.170  19.590  1.00  0.00            
ATOM      7  C4  BCD     1      11.330   9.550  21.220  1.00  0.00            
ATOM      8  C5  BCD     1      12.200   8.310  21.780  1.00  0.00            
ATOM      9  O4  BCD     1      11.370   7.140  21.560  1.00  0.00            
ATOM     10  C6  BCD     1      12.570   8.390  23.280  1.00  0.00            
ATOM     11  O5  BCD     1      11.670   9.160  24.130  1.00  0.00            
ATOM     12  H1  BCD     1      10.690   5.740  20.340  1.00  0.00            
ATOM     13  H2  BCD     1       9.240   7.880  20.120  1.00  0.00            
ATOM     14  H3  BCD     1       9.320   8.120  17.960  1.00  0.00            
ATOM     15  H4  BCD     1      11.640   9.380  19.100  1.00  0.00            
ATOM     16  H5  BCD     1      10.010  11.050  19.320  1.00  0.00            
ATOM     17  H6  BCD     1      10.450   9.790  21.830  1.00  0.00            
ATOM     18  H7  BCD     1      13.190   8.230  21.300  1.00  0.00            
ATOM     19  H8  BCD     1      12.630   7.390  23.730  1.00  0.00            
ATOM     20  H9  BCD     1      13.600   8.760  23.370  1.00  0.00            
ATOM     21  H10 BCD     1      11.940   9.020  25.050  1.00  0.00            
ATOM     22  C7  BCD     1      14.480   3.610  17.760  1.00  0.00            
ATOM     23  O6  BCD     1      14.890   4.440  16.720  1.00  0.00            
ATOM     24  C8  BCD     1      12.930   3.430  17.780  1.00  0.00            
ATOM     25  O7  BCD     1      12.310   2.930  16.580  1.00  0.00            
ATOM     26  C9  BCD     1      12.280   4.690  18.200  1.00  0.00            
ATOM     27  O8  BCD     1      10.820   4.640  18.240  1.00  0.00            
ATOM     28  C10 BCD     1      12.830   5.310  19.430  1.00  0.00            
ATOM     29  C11 BCD     1      14.350   5.420  19.490  1.00  0.00            
ATOM     30  O9  BCD     1      14.940   4.160  19.080  1.00  0.00            
ATOM     31  C12 BCD     1      15.130   5.790  20.760  1.00  0.00            
ATOM     32  O10 BCD     1      14.470   5.190  21.830  1.00  0.00            
ATOM     33  H11 BCD     1      14.900   2.600  17.750  1.00  0.00            
ATOM     34  H12 BCD     1      12.690   2.660  18.520  1.00  0.00            
ATOM     35  H13 BCD     1      11.370   2.980  16.760  1.00  0.00            
ATOM     36  H14 BCD     1      12.500   5.440  17.420  1.00  0.00            
ATOM     37  H15 BCD     1      10.470   5.540  18.300  1.00  0.00            
ATOM     38  H16 BCD     1      12.530   4.670  20.260  1.00  0.00            
ATOM     39  H17 BCD     1      14.510   6.200  18.730  1.00  0.00            
ATOM     40  H18 BCD     1      16.120   5.340  20.690  1.00  0.00            
ATOM     41  H19 BCD     1      15.100   6.890  20.810  1.00  0.00            
ATOM     42  H20 BCD     1      15.140   5.060  22.500  1.00  0.00            
ATOM     43  C13 BCD     1      17.010   4.640  13.210  1.00  0.00            
ATOM     44  O11 BCD     1      16.640   5.990  13.090  1.00  0.00            
ATOM     45  C14 BCD     1      15.720   3.810  13.020  1.00  0.00            
ATOM     46  O12 BCD     1      15.020   4.130  11.810  1.00  0.00            
ATOM     47  C15 BCD     1      14.820   3.970  14.320  1.00  0.00            
ATOM     48  O13 BCD     1      13.710   3.080  14.270  1.00  0.00            
ATOM     49  C16 BCD     1      15.680   3.870  15.640  1.00  0.00            
ATOM     50  C17 BCD     1      16.940   4.710  15.620  1.00  0.00            
ATOM     51  O14 BCD     1      17.670   4.420  14.430  1.00  0.00            
ATOM     52  C18 BCD     1      17.850   4.430  16.860  1.00  0.00            
ATOM     53  O15 BCD     1      18.210   3.050  17.060  1.00  0.00            
ATOM     54  H21 BCD     1      17.740   4.370  12.440  1.00  0.00            
ATOM     55  H22 BCD     1      16.030   2.760  12.890  1.00  0.00            
ATOM     56  H23 BCD     1      15.630   3.770  11.160  1.00  0.00            
ATOM     57  H24 BCD     1      14.400   4.990  14.370  1.00  0.00            
ATOM     58  H25 BCD     1      13.120   3.270  15.000  1.00  0.00            
ATOM     59  H26 BCD     1      15.880   2.810  15.860  1.00  0.00            
ATOM     60  H27 BCD     1      16.690   5.780  15.600  1.00  0.00            
ATOM     61  H28 BCD     1      18.750   5.040  16.820  1.00  0.00            
ATOM     62  H29 BCD     1      17.250   4.690  17.750  1.00  0.00            
ATOM     63  H30 BCD     1      18.630   2.750  16.250  1.00  0.00            
ATOM     64  C19 BCD     1      17.650   9.640  11.670  1.00  0.00            
ATOM     65  O16 BCD     1      17.330  10.300  12.920  1.00  0.00            
ATOM     66  C20 BCD     1      16.470   8.900  10.990  1.00  0.00            
ATOM     67  O17 BCD     1      15.380   9.790  10.830  1.00  0.00            
ATOM     68  C21 BCD     1      16.060   7.760  11.860  1.00  0.00            
ATOM     69  O18 BCD     1      15.020   7.050  11.210  1.00  0.00            
ATOM     70  C22 BCD     1      17.280   6.850  12.210  1.00  0.00            
ATOM     71  C23 BCD     1      18.420   7.700  12.880  1.00  0.00            
ATOM     72  O19 BCD     1      18.670   8.720  11.880  1.00  0.00            
ATOM     73  C24 BCD     1      19.740   6.940  12.900  1.00  0.00            
ATOM     74  O20 BCD     1      20.940   7.780  13.060  1.00  0.00            
ATOM     75  H31 BCD     1      18.110  10.330  10.950  1.00  0.00            
ATOM     76  H32 BCD     1      16.870   8.520  10.040  1.00  0.00            
ATOM     77  H33 BCD     1      14.580   9.270  10.800  1.00  0.00            
ATOM     78  H34 BCD     1      15.650   8.150  12.800  1.00  0.00            
ATOM     79  H35 BCD     1      15.030   6.230  11.710  1.00  0.00            
ATOM     80  H36 BCD     1      17.660   6.250  11.360  1.00  0.00            
ATOM     81  H37 BCD     1      18.190   8.210  13.830  1.00  0.00            
ATOM     82  H38 BCD     1      19.620   6.200  13.700  1.00  0.00            
ATOM     83  H39 BCD     1      19.850   6.310  12.020  1.00  0.00            
ATOM     84  H40 BCD     1      20.690   8.660  12.760  1.00  0.00            
ATOM     85  C25 BCD     1      17.950  13.990  14.790  1.00  0.00            
ATOM     86  O21 BCD     1      17.290  13.490  15.990  1.00  0.00            
ATOM     87  C26 BCD     1      17.080  13.910  13.540  1.00  0.00            
ATOM     88  O22 BCD     1      15.900  14.800  13.730  1.00  0.00            
ATOM     89  C27 BCD     1      16.610  12.510  13.200  1.00  0.00            
ATOM     90  O23 BCD     1      15.890  12.530  12.030  1.00  0.00            
ATOM     91  C28 BCD     1      17.770  11.630  13.130  1.00  0.00            
ATOM     92  C29 BCD     1      18.760  11.760  14.330  1.00  0.00            
ATOM     93  O24 BCD     1      19.100  13.160  14.550  1.00  0.00            
ATOM     94  C30 BCD     1      20.040  10.960  14.050  1.00  0.00            
ATOM     95  O25 BCD     1      20.550  11.230  12.700  1.00  0.00            
ATOM     96  H41 BCD     1      18.340  15.000  14.930  1.00  0.00            
ATOM     97  H42 BCD     1      17.690  14.270  12.710  1.00  0.00            
ATOM     98  H43 BCD     1      15.890  15.050  14.650  1.00  0.00            
ATOM     99  H44 BCD     1      15.920  12.140  13.980  1.00  0.00            
ATOM    100  H45 BCD     1      15.810  11.590  11.820  1.00  0.00            
ATOM    101  H46 BCD     1      18.340  11.950  12.250  1.00  0.00            
ATOM    102  H47 BCD     1      18.290  11.340  15.230  1.00  0.00            
ATOM    103  H48 BCD     1      20.850  11.170  14.750  1.00  0.00            
ATOM    104  H49 BCD     1      19.740   9.910  14.100  1.00  0.00            
ATOM    105  H50 BCD     1      21.470  11.500  12.750  1.00  0.00            
ATOM    106  C31 BCD     1      15.990  14.700  19.790  1.00  0.00            
ATOM    107  O26 BCD     1      15.070  13.640  19.870  1.00  0.00            
ATOM    108  C32 BCD     1      15.560  15.600  18.610  1.00  0.00            
ATOM    109  O27 BCD     1      14.160  15.990  18.750  1.00  0.00            
ATOM    110  C33 BCD     1      15.820  14.880  17.220  1.00  0.00            
ATOM    111  C34 BCD     1      17.280  14.390  17.120  1.00  0.00            
ATOM    112  C35 BCD     1      17.600  13.510  18.380  1.00  0.00            
ATOM    113  O28 BCD     1      17.340  14.240  19.610  1.00  0.00            
ATOM    114  C36 BCD     1      19.020  13.010  18.310  1.00  0.00            
ATOM    115  O29 BCD     1      19.980  14.030  18.620  1.00  0.00            
ATOM    116  O30 BCD     1      15.360  15.670  16.090  1.00  0.00            
ATOM    117  H51 BCD     1      15.920  15.360  20.660  1.00  0.00            
ATOM    118  H52 BCD     1      16.160  16.510  18.580  1.00  0.00            
ATOM    119  H53 BCD     1      14.230  16.940  18.610  1.00  0.00            
ATOM    120  H54 BCD     1      15.160  14.010  17.200  1.00  0.00            
ATOM    121  H55 BCD     1      14.430  15.890  16.170  1.00  0.00            
ATOM    122  H56 BCD     1      17.970  15.250  17.080  1.00  0.00            
ATOM    123  H57 BCD     1      16.830  12.720  18.410  1.00  0.00            
ATOM    124  H58 BCD     1      19.010  12.200  19.050  1.00  0.00            
ATOM    125  H59 BCD     1      19.190  12.600  17.300  1.00  0.00            
ATOM    126  H60 BCD     1      19.710  14.550  19.380  1.00  0.00            
ATOM    127  C37 BCD     1      12.380  11.590  22.210  1.00  0.00            
ATOM    128  O31 BCD     1      12.060  10.760  21.070  1.00  0.00            
ATOM    129  C38 BCD     1      12.020  13.080  21.990  1.00  0.00            
ATOM    130  O32 BCD     1      10.650  13.140  21.620  1.00  0.00            
ATOM    131  C39 BCD     1      12.950  13.640  20.880  1.00  0.00            
ATOM    132  O33 BCD     1      12.790  15.030  20.890  1.00  0.00            
ATOM    133  C40 BCD     1      14.460  13.330  21.120  1.00  0.00            
ATOM    134  C41 BCD     1      14.620  11.810  21.410  1.00  0.00            
ATOM    135  O34 BCD     1      13.750  11.390  22.470  1.00  0.00            
ATOM    136  C42 BCD     1      16.020  11.400  21.730  1.00  0.00            
ATOM    137  O35 BCD     1      16.100  10.040  21.900  1.00  0.00            
ATOM    138  H61 BCD     1      11.870  11.240  23.120  1.00  0.00            
ATOM    139  H62 BCD     1      12.180  13.680  22.900  1.00  0.00            
ATOM    140  H63 BCD     1      10.710  12.660  20.780  1.00  0.00            
ATOM    141  H64 BCD     1      12.520  13.280  19.940  1.00  0.00            
ATOM    142  H65 BCD     1      13.200  15.430  20.110  1.00  0.00            
ATOM    143  H66 BCD     1      15.000  13.870  21.900  1.00  0.00            
ATOM    144  H67 BCD     1      14.340  11.190  20.550  1.00  0.00            
ATOM    145  H68 BCD     1      16.670  11.720  20.900  1.00  0.00            
ATOM    146  H69 BCD     1      16.340  11.870  22.670  1.00  0.00            
ATOM    147  H70 BCD     1      15.620   9.680  22.650  1.00  0.00            
ATOM    148  O1  GV5     2      12.470  12.550  17.390  1.00  0.00            
ATOM    149  C1  GV5     2      13.460  12.140  16.890  1.00  0.00            
ATOM    150  O2  GV5     2      13.750  12.640  15.700  1.00  0.00            
ATOM    151  C2  GV5     2      14.450  11.140  17.420  1.00  0.00            
ATOM    152  C3  GV5     2      15.590  10.680  16.900  1.00  0.00            
ATOM    153  C4  GV5     2      16.470   9.630  17.450  1.00  0.00            
ATOM    154  C5  GV5     2      16.310   9.080  18.740  1.00  0.00            
ATOM    155  C6  GV5     2      17.410   8.330  19.290  1.00  0.00            
ATOM    156  C7  GV5     2      18.440   7.780  18.460  1.00  0.00            
ATOM    157  O3  GV5     2      19.340   6.850  18.890  1.00  0.00            
ATOM    158  C8  GV5     2      18.550   8.270  17.120  1.00  0.00            
ATOM    159  O4  GV5     2      19.500   7.810  16.230  1.00  0.00            
ATOM    160  C9  GV5     2      17.540   9.190  16.690  1.00  0.00            
ATOM    161  H1  GV5     2      12.960  13.200  15.610  1.00  0.00            
ATOM    162  H2  GV5     2      14.120  10.810  18.400  1.00  0.00            
ATOM    163  H3  GV5     2      15.810  10.980  15.870  1.00  0.00            
ATOM    164  H4  GV5     2      15.470   9.360  19.380  1.00  0.00            
ATOM    165  H5  GV5     2      17.370   8.010  20.330  1.00  0.00            
ATOM    166  H6  GV5     2      18.990   6.570  19.750  1.00  0.00            
ATOM    167  H7  GV5     2      20.050   7.080  16.550  1.00  0.00            
ATOM    168  H8  GV5     2      17.580   9.570  15.670  1.00  0.00            
TER
ENDMDL
MODEL        1
ATOM      1  C1  BCD     1      17.070  18.150  20.400  1.00  0.00            
ATOM      2  O1  BCD     1      16.190  17.900  19.330  1.00  0.00            
ATOM      3  C2  BCD     1      18.510  18.400  19.950  1.00  0.00            
ATOM      4  O2  BCD     1      18.540  19.490  19.040  1.00  0.00            
ATOM      5  C3  BCD     1      19.020  17.090  19.260  1.00  0.00            
ATOM      6  O3  BCD     1      20.460  17.140  19.040  1.00  0.00            
ATOM      7  C4  BCD     1      18.790  15.830  20.090  1.00  0.00            
ATOM      8  C5  BCD     1      17.330  15.810  20.660  1.00  0.00            
ATOM      9  O4  BCD     1      17.060  17.080  21.280  1.00  0.00            
ATOM     10  C6  BCD     1      17.140  14.710  21.740  1.00  0.00            
ATOM     11  O5  BCD     1      15.790  14.260  21.670  1.00  0.00            
ATOM     12  H1  BCD     1      16.630  18.950  21.010  1.00  0.00            
ATOM     13  H2  BCD     1      19.080  18.580  20.870  1.00  0.00            
ATOM     14  H3  BCD     1      19.400  19.520  18.620  1.00  0.00            
ATOM     15  H4  BCD     1      18.360  16.950  18.390  1.00  0.00            
ATOM     16  H5  BCD     1      20.710  16.310  18.620  1.00  0.00            
ATOM     17  H6  BCD     1      19.560  15.770  20.860  1.00  0.00            
ATOM     18  H7  BCD     1      16.650  15.620  19.820  1.00  0.00            
ATOM     19  H8  BCD     1      17.830  13.890  21.490  1.00  0.00            
ATOM     20  H9  BCD     1      17.330  14.960  22.790  1.00  0.00            
ATOM     21  H10 BCD     1      15.470  14.040  22.550  1.00  0.00            
ATOM     22  C7  BCD     1      12.470  19.310  17.940  1.00  0.00            
ATOM     23  O6  BCD     1      12.350  18.420  16.820  1.00  0.00            
ATOM     24  C8  BCD     1      13.710  20.290  17.740  1.00  0.00            
ATOM     25  O7  BCD     1      13.650  20.990  16.490  1.00  0.00            
ATOM     26  C9  BCD     1      15.020  19.510  17.920  1.00  0.00            
ATOM     27  O8  BCD     1      16.150  20.400  17.940  1.00  0.00            
ATOM     28  C10 BCD     1      14.970  18.660  19.230  1.00  0.00            
ATOM     29  C11 BCD     1      13.740  17.770  19.290  1.00  0.00            
ATOM     30  O9  BCD     1      12.550  18.570  19.160  1.00  0.00            
ATOM     31  C12 BCD     1      13.760  16.880  20.490  1.00  0.00            
ATOM     32  O10 BCD     1      12.810  15.840  20.400  1.00  0.00            
ATOM     33  H11 BCD     1      11.550  19.880  18.070  1.00  0.00            
ATOM     34  H12 BCD     1      13.700  21.080  18.510  1.00  0.00            
ATOM     35  H13 BCD     1      12.730  21.210  16.320  1.00  0.00            
ATOM     36  H14 BCD     1      15.210  18.790  17.110  1.00  0.00            
ATOM     37  H15 BCD     1      16.950  19.920  18.190  1.00  0.00            
ATOM     38  H16 BCD     1      14.820  19.410  20.010  1.00  0.00            
ATOM     39  H17 BCD     1      13.740  17.120  18.400  1.00  0.00            
ATOM     40  H18 BCD     1      14.760  16.460  20.660  1.00  0.00            
ATOM     41  H19 BCD     1      13.650  17.520  21.380  1.00  0.00            
ATOM     42  H20 BCD     1      11.940  16.200  20.630  1.00  0.00            
ATOM     43  C13 BCD     1       9.540  17.350  13.810  1.00  0.00            
ATOM     44  O11 BCD     1      10.600  16.820  13.000  1.00  0.00            
ATOM     45  C14 BCD     1       9.760  18.790  14.100  1.00  0.00            
ATOM     46  O12 BCD     1       9.640  19.590  12.850  1.00  0.00            
ATOM     47  C15 BCD     1      11.070  19.040  14.860  1.00  0.00            
ATOM     48  O13 BCD     1      11.160  20.520  15.120  1.00  0.00            
ATOM     49  C16 BCD     1      11.030  18.290  16.170  1.00  0.00            
ATOM     50  C17 BCD     1      10.700  16.800  15.860  1.00  0.00            
ATOM     51  O14 BCD     1       9.580  16.710  15.030  1.00  0.00            
ATOM     52  C18 BCD     1      10.640  15.800  17.020  1.00  0.00            
ATOM     53  O15 BCD     1      10.520  14.430  16.470  1.00  0.00            
ATOM     54  H21 BCD     1       8.570  17.100  13.370  1.00  0.00            
ATOM     55  H22 BCD     1       9.000  19.080  14.840  1.00  0.00            
ATOM     56  H23 BCD     1      10.060  19.050  12.180  1.00  0.00            
ATOM     57  H24 BCD     1      11.860  18.570  14.270  1.00  0.00            
ATOM     58  H25 BCD     1      11.330  21.040  14.340  1.00  0.00            
ATOM     59  H26 BCD     1      10.270  18.800  16.770  1.00  0.00            
ATOM     60  H27 BCD     1      11.570  16.470  15.280  1.00  0.00            
ATOM     61  H28 BCD     1      11.600  15.960  17.530  1.00  0.00            
ATOM     62  H29 BCD     1       9.810  16.100  17.680  1.00  0.00            
ATOM     63  H30 BCD     1      11.280  14.220  15.930  1.00  0.00            
ATOM     64  C19 BCD     1      11.870  15.000   9.610  1.00  0.00            
ATOM     65  O16 BCD     1      12.910  14.610  10.460  1.00  0.00            
ATOM     66  C20 BCD     1      11.770  16.440   9.440  1.00  0.00            
ATOM     67  O17 BCD     1      12.960  16.970   8.850  1.00  0.00            
ATOM     68  C21 BCD     1      11.520  17.150  10.850  1.00  0.00            
ATOM     69  O18 BCD     1      11.250  18.550  10.720  1.00  0.00            
ATOM     70  C22 BCD     1      10.370  16.500  11.680  1.00  0.00            
ATOM     71  C23 BCD     1      10.410  14.970  11.610  1.00  0.00            
ATOM     72  O19 BCD     1      10.650  14.550  10.250  1.00  0.00            
ATOM     73  C24 BCD     1       9.100  14.280  12.050  1.00  0.00            
ATOM     74  O20 BCD     1       9.280  12.780  11.950  1.00  0.00            
ATOM     75  H31 BCD     1      12.010  14.470   8.660  1.00  0.00            
ATOM     76  H32 BCD     1      10.900  16.700   8.820  1.00  0.00            
ATOM     77  H33 BCD     1      13.760  16.620   9.240  1.00  0.00            
ATOM     78  H34 BCD     1      12.490  17.100  11.370  1.00  0.00            
ATOM     79  H35 BCD     1      11.850  18.880  10.050  1.00  0.00            
ATOM     80  H36 BCD     1       9.370  16.890  11.450  1.00  0.00            
ATOM     81  H37 BCD     1      11.190  14.540  12.250  1.00  0.00            
ATOM     82  H38 BCD     1       8.940  14.620  13.080  1.00  0.00            
ATOM     83  H39 BCD     1       8.300  14.410  11.310  1.00  0.00            
ATOM     84  H40 BCD     1       8.570  12.370  12.450  1.00  0.00            
ATOM     85  C25 BCD     1      16.340  12.220  10.730  1.00  0.00            
ATOM     86  O21 BCD     1      16.400  12.350  12.100  1.00  0.00            
ATOM     87  C26 BCD     1      16.550  13.570  10.000  1.00  0.00            
ATOM     88  O22 BCD     1      17.780  14.270  10.330  1.00  0.00            
ATOM     89  C27 BCD     1      15.320  14.510  10.280  1.00  0.00            
ATOM     90  O23 BCD     1      15.410  15.640   9.440  1.00  0.00            
ATOM     91  C28 BCD     1      13.990  13.830   9.950  1.00  0.00            
ATOM     92  C29 BCD     1      13.930  12.470  10.680  1.00  0.00            
ATOM     93  O24 BCD     1      15.090  11.640  10.430  1.00  0.00            
ATOM     94  C30 BCD     1      12.690  11.700  10.240  1.00  0.00            
ATOM     95  O25 BCD     1      12.540  10.570  11.090  1.00  0.00            
ATOM     96  H41 BCD     1      17.160  11.540  10.470  1.00  0.00            
ATOM     97  H42 BCD     1      16.670  13.470   8.920  1.00  0.00            
ATOM     98  H43 BCD     1      18.150  14.460   9.470  1.00  0.00            
ATOM     99  H44 BCD     1      15.310  14.740  11.350  1.00  0.00            
ATOM    100  H45 BCD     1      16.070  16.170   9.890  1.00  0.00            
ATOM    101  H46 BCD     1      13.860  13.600   8.880  1.00  0.00            
ATOM    102  H47 BCD     1      13.840  12.620  11.760  1.00  0.00            
ATOM    103  H48 BCD     1      11.820  12.350  10.360  1.00  0.00            
ATOM    104  H49 BCD     1      12.630  11.490   9.160  1.00  0.00            
ATOM    105  H50 BCD     1      11.820  10.070  10.680  1.00  0.00            
ATOM    106  C31 BCD     1      18.210  10.650  15.330  1.00  0.00            
ATOM    107  O26 BCD     1      18.160  11.970  15.960  1.00  0.00            
ATOM    108  C32 BCD     1      19.060  10.710  14.010  1.00  0.00            
ATOM    109  O27 BCD     1      20.360  10.830  14.320  1.00  0.00            
ATOM    110  C33 BCD     1      18.410  11.730  13.060  1.00  0.00            
ATOM    111  C34 BCD     1      16.980  11.270  12.840  1.00  0.00            
ATOM    112  C35 BCD     1      16.230  11.080  14.130  1.00  0.00            
ATOM    113  O28 BCD     1      16.910  10.180  15.020  1.00  0.00            
ATOM    114  C36 BCD     1      14.900  10.470  13.880  1.00  0.00            
ATOM    115  O29 BCD     1      14.870   9.160  13.360  1.00  0.00            
ATOM    116  O30 BCD     1      19.250  11.680  11.880  1.00  0.00            
ATOM    117  H51 BCD     1      18.630   9.970  16.080  1.00  0.00            
ATOM    118  H52 BCD     1      18.920   9.800  13.420  1.00  0.00            
ATOM    119  H53 BCD     1      20.360  11.740  14.640  1.00  0.00            
ATOM    120  H54 BCD     1      18.350  12.720  13.530  1.00  0.00            
ATOM    121  H55 BCD     1      20.130  12.000  12.110  1.00  0.00            
ATOM    122  H56 BCD     1      16.990  10.350  12.260  1.00  0.00            
ATOM    123  H57 BCD     1      16.050  12.050  14.610  1.00  0.00            
ATOM    124  H58 BCD     1      14.350  10.500  14.830  1.00  0.00            
ATOM    125  H59 BCD     1      14.330  11.030  13.120  1.00  0.00            
ATOM    126  H60 BCD     1      15.510   8.510  13.670  1.00  0.00            
ATOM    127  C37 BCD     1      19.810  13.880  19.200  1.00  0.00            
ATOM    128  O31 BCD     1      18.810  14.840  19.160  1.00  0.00            
ATOM    129  C38 BCD     1      20.660  13.810  18.010  1.00  0.00            
ATOM    130  O32 BCD     1      21.340  15.050  17.820  1.00  0.00            
ATOM    131  C39 BCD     1      19.770  13.440  16.760  1.00  0.00            
ATOM    132  O33 BCD     1      20.570  13.360  15.510  1.00  0.00            
ATOM    133  C40 BCD     1      19.080  12.150  17.060  1.00  0.00            
ATOM    134  C41 BCD     1      18.370  12.240  18.350  1.00  0.00            
ATOM    135  O34 BCD     1      19.220  12.630  19.410  1.00  0.00            
ATOM    136  C42 BCD     1      17.670  10.940  18.770  1.00  0.00            
ATOM    137  O35 BCD     1      18.530   9.870  18.920  1.00  0.00            
ATOM    138  H61 BCD     1      20.490  14.050  20.050  1.00  0.00            
ATOM    139  H62 BCD     1      21.400  13.050  18.270  1.00  0.00            
ATOM    140  H63 BCD     1      22.100  15.040  17.230  1.00  0.00            
ATOM    141  H64 BCD     1      19.010  14.220  16.710  1.00  0.00            
ATOM    142  H65 BCD     1      20.720  14.270  15.260  1.00  0.00            
ATOM    143  H66 BCD     1      19.790  11.330  17.180  1.00  0.00            
ATOM    144  H67 BCD     1      17.500  12.910  18.320  1.00  0.00            
ATOM    145  H68 BCD     1      16.960  11.030  19.600  1.00  0.00            
ATOM    146  H69 BCD     1      17.050  10.740  17.880  1.00  0.00            
ATOM    147  H70 BCD     1      18.030   9.150  19.310  1.00  0.00            
ATOM    148  O1  GV5     2      19.280  17.860  16.100  1.00  0.00            
ATOM    149  C1  GV5     2      18.260  18.360  15.650  1.00  0.00            
ATOM    150  O2  GV5     2      18.190  19.640  15.310  1.00  0.00            
ATOM    151  C2  GV5     2      17.050  17.560  15.490  1.00  0.00            
ATOM    152  C3  GV5     2      16.890  16.210  15.730  1.00  0.00            
ATOM    153  C4  GV5     2      15.740  15.220  15.510  1.00  0.00            
ATOM    154  C5  GV5     2      14.890  15.500  14.450  1.00  0.00            
ATOM    155  C6  GV5     2      13.790  14.690  14.190  1.00  0.00            
ATOM    156  C7  GV5     2      13.530  13.570  14.950  1.00  0.00            
ATOM    157  O3  GV5     2      12.450  12.800  14.640  1.00  0.00            
ATOM    158  C8  GV5     2      14.290  13.360  16.120  1.00  0.00            
ATOM    159  O4  GV5     2      14.060  12.410  17.100  1.00  0.00            
ATOM    160  C9  GV5     2      15.420  14.140  16.350  1.00  0.00            
ATOM    161  H1  GV5     2      17.230  19.780  15.200  1.00  0.00            
ATOM    162  H2  GV5     2      16.270  18.190  15.070  1.00  0.00            
ATOM    163  H3  GV5     2      17.770  15.680  16.100  1.00  0.00            
ATOM    164  H4  GV5     2      15.030  16.380  13.840  1.00  0.00            
ATOM    165  H5  GV5     2      13.050  14.910  13.430  1.00  0.00            
ATOM    166  H6  GV5     2      12.280  12.240  15.410  1.00  0.00            
ATOM    167  H7  GV5     2      14.200  12.860  17.950  1.00  0.00            
ATOM    168  H8  GV5     2      16.180  13.990  17.110  1.00  0.00            
TER
ENDMDL
MODEL        1
ATOM      1  C1  BCD     1       9.970   9.940  20.880  1.00  0.00            
ATOM      2  O1  BCD     1      10.400   9.900  19.480  1.00  0.00            
ATOM      3  C2  BCD     1       9.680  11.370  21.370  1.00  0.00            
ATOM      4  O2  BCD     1       8.500  11.870  20.700  1.00  0.00            
ATOM      5  C3  BCD     1      10.930  12.230  21.270  1.00  0.00            
ATOM      6  O3  BCD     1      10.720  13.570  21.740  1.00  0.00            
ATOM      7  C4  BCD     1      12.000  11.530  22.110  1.00  0.00            
ATOM      8  C5  BCD     1      12.130  10.040  21.850  1.00  0.00            
ATOM      9  O4  BCD     1      10.870   9.340  21.820  1.00  0.00            
ATOM     10  C6  BCD     1      13.040   9.370  22.880  1.00  0.00            
ATOM     11  O5  BCD     1      12.320   9.430  24.130  1.00  0.00            
ATOM     12  H1  BCD     1       9.040   9.380  20.990  1.00  0.00            
ATOM     13  H2  BCD     1       9.470  11.380  22.450  1.00  0.00            
ATOM     14  H3  BCD     1       8.040  12.100  21.510  1.00  0.00            
ATOM     15  H4  BCD     1      11.230  12.210  20.210  1.00  0.00            
ATOM     16  H5  BCD     1      11.640  13.860  21.800  1.00  0.00            
ATOM     17  H6  BCD     1      11.760  11.710  23.170  1.00  0.00            
ATOM     18  H7  BCD     1      12.590   9.980  20.850  1.00  0.00            
ATOM     19  H8  BCD     1      13.280   8.360  22.540  1.00  0.00            
ATOM     20  H9  BCD     1      13.980   9.940  22.900  1.00  0.00            
ATOM     21  H10 BCD     1      12.630   8.760  24.740  1.00  0.00            
ATOM     22  C7  BCD     1       9.930   7.340  16.230  1.00  0.00            
ATOM     23  O6  BCD     1      11.170   7.740  15.680  1.00  0.00            
ATOM     24  C8  BCD     1       8.950   8.510  16.310  1.00  0.00            
ATOM     25  O7  BCD     1       8.730   9.100  15.030  1.00  0.00            
ATOM     26  C9  BCD     1       9.420   9.570  17.310  1.00  0.00            
ATOM     27  O8  BCD     1       8.430  10.620  17.460  1.00  0.00            
ATOM     28  C10 BCD     1       9.740   8.960  18.720  1.00  0.00            
ATOM     29  C11 BCD     1      10.710   7.760  18.450  1.00  0.00            
ATOM     30  O9  BCD     1      10.150   6.830  17.550  1.00  0.00            
ATOM     31  C12 BCD     1      10.970   6.940  19.660  1.00  0.00            
ATOM     32  O10 BCD     1       9.820   6.210  20.090  1.00  0.00            
ATOM     33  H11 BCD     1       9.460   6.510  15.690  1.00  0.00            
ATOM     34  H12 BCD     1       7.990   8.180  16.730  1.00  0.00            
ATOM     35  H13 BCD     1       7.970   9.680  15.020  1.00  0.00            
ATOM     36  H14 BCD     1      10.330  10.040  16.920  1.00  0.00            
ATOM     37  H15 BCD     1       8.780  11.500  17.630  1.00  0.00            
ATOM     38  H16 BCD     1       8.770   8.670  19.130  1.00  0.00            
ATOM     39  H17 BCD     1      11.680   8.120  18.090  1.00  0.00            
ATOM     40  H18 BCD     1      11.720   6.180  19.420  1.00  0.00            
ATOM     41  H19 BCD     1      11.320   7.510  20.530  1.00  0.00            
ATOM     42  H20 BCD     1       9.720   5.570  19.380  1.00  0.00            
ATOM     43  C13 BCD     1      13.530   6.480  12.540  1.00  0.00            
ATOM     44  O11 BCD     1      14.120   7.790  12.510  1.00  0.00            
ATOM     45  C14 BCD     1      11.940   6.600  12.230  1.00  0.00            
ATOM     46  O12 BCD     1      11.760   7.100  10.890  1.00  0.00            
ATOM     47  C15 BCD     1      11.280   7.490  13.290  1.00  0.00            
ATOM     48  O13 BCD     1       9.880   7.580  13.020  1.00  0.00            
ATOM     49  C16 BCD     1      11.590   6.890  14.660  1.00  0.00            
ATOM     50  C17 BCD     1      13.040   6.620  14.920  1.00  0.00            
ATOM     51  O14 BCD     1      13.630   5.980  13.860  1.00  0.00            
ATOM     52  C18 BCD     1      13.220   5.820  16.210  1.00  0.00            
ATOM     53  O15 BCD     1      12.670   4.490  15.980  1.00  0.00            
ATOM     54  H21 BCD     1      14.090   5.900  11.800  1.00  0.00            
ATOM     55  H22 BCD     1      11.580   5.570  12.330  1.00  0.00            
ATOM     56  H23 BCD     1      12.310   7.880  10.780  1.00  0.00            
ATOM     57  H24 BCD     1      11.790   8.460  13.360  1.00  0.00            
ATOM     58  H25 BCD     1       9.500   8.160  13.690  1.00  0.00            
ATOM     59  H26 BCD     1      11.100   5.920  14.690  1.00  0.00            
ATOM     60  H27 BCD     1      13.440   7.630  15.120  1.00  0.00            
ATOM     61  H28 BCD     1      14.300   5.670  16.390  1.00  0.00            
ATOM     62  H29 BCD     1      12.960   6.340  17.140  1.00  0.00            
ATOM     63  H30 BCD     1      12.870   4.180  15.100  1.00  0.00            
ATOM     64  C19 BCD     1      17.470   9.740  11.190  1.00  0.00            
ATOM     65  O16 BCD     1      17.380  10.410  12.440  1.00  0.00            
ATOM     66  C20 BCD     1      16.210   9.920  10.270  1.00  0.00            
ATOM     67  O17 BCD     1      16.090  11.260   9.790  1.00  0.00            
ATOM     68  C21 BCD     1      14.970   9.430  10.960  1.00  0.00            
ATOM     69  O18 BCD     1      13.860   9.390   9.950  1.00  0.00            
ATOM     70  C22 BCD     1      15.260   8.070  11.600  1.00  0.00            
ATOM     71  C23 BCD     1      16.580   7.880  12.350  1.00  0.00            
ATOM     72  O19 BCD     1      17.580   8.420  11.590  1.00  0.00            
ATOM     73  C24 BCD     1      16.900   6.440  12.680  1.00  0.00            
ATOM     74  O20 BCD     1      18.270   6.290  13.140  1.00  0.00            
ATOM     75  H31 BCD     1      18.370  10.060  10.660  1.00  0.00            
ATOM     76  H32 BCD     1      16.340   9.290   9.380  1.00  0.00            
ATOM     77  H33 BCD     1      16.050  11.790  10.590  1.00  0.00            
ATOM     78  H34 BCD     1      14.770  10.060  11.840  1.00  0.00            
ATOM     79  H35 BCD     1      13.080   9.850  10.240  1.00  0.00            
ATOM     80  H36 BCD     1      15.190   7.320  10.800  1.00  0.00            
ATOM     81  H37 BCD     1      16.520   8.480  13.260  1.00  0.00            
ATOM     82  H38 BCD     1      16.360   6.160  13.600  1.00  0.00            
ATOM     83  H39 BCD     1      16.600   5.630  12.010  1.00  0.00            
ATOM     84  H40 BCD     1      18.750   7.060  12.820  1.00  0.00            
ATOM     85  C25 BCD     1      18.780  13.680  14.340  1.00  0.00            
ATOM     86  O21 BCD     1      18.390  12.890  15.530  1.00  0.00            
ATOM     87  C26 BCD     1      17.700  13.880  13.260  1.00  0.00            
ATOM     88  O22 BCD     1      16.820  14.820  13.790  1.00  0.00            
ATOM     89  C27 BCD     1      16.960  12.610  12.970  1.00  0.00            
ATOM     90  O23 BCD     1      15.810  12.750  12.040  1.00  0.00            
ATOM     91  C28 BCD     1      18.040  11.630  12.400  1.00  0.00            
ATOM     92  C29 BCD     1      19.310  11.550  13.230  1.00  0.00            
ATOM     93  O24 BCD     1      19.740  12.900  13.590  1.00  0.00            
ATOM     94  C30 BCD     1      20.490  10.910  12.500  1.00  0.00            
ATOM     95  O25 BCD     1      20.680  11.430  11.200  1.00  0.00            
ATOM     96  H41 BCD     1      19.330  14.550  14.740  1.00  0.00            
ATOM     97  H42 BCD     1      18.200  14.290  12.380  1.00  0.00            
ATOM     98  H43 BCD     1      16.190  15.060  13.110  1.00  0.00            
ATOM     99  H44 BCD     1      16.570  12.160  13.890  1.00  0.00            
ATOM    100  H45 BCD     1      15.280  13.490  12.350  1.00  0.00            
ATOM    101  H46 BCD     1      18.220  11.940  11.360  1.00  0.00            
ATOM    102  H47 BCD     1      19.140  11.070  14.210  1.00  0.00            
ATOM    103  H48 BCD     1      21.440  11.100  13.010  1.00  0.00            
ATOM    104  H49 BCD     1      20.280   9.830  12.490  1.00  0.00            
ATOM    105  H50 BCD     1      21.520  11.080  10.900  1.00  0.00            
ATOM    106  C31 BCD     1      18.290  14.040  19.520  1.00  0.00            
ATOM    107  O26 BCD     1      16.940  13.520  19.580  1.00  0.00            
ATOM    108  C32 BCD     1      18.250  15.190  18.530  1.00  0.00            
ATOM    109  O27 BCD     1      17.390  16.220  18.950  1.00  0.00            
ATOM    110  C33 BCD     1      17.830  14.690  17.100  1.00  0.00            
ATOM    111  C34 BCD     1      18.800  13.540  16.780  1.00  0.00            
ATOM    112  C35 BCD     1      18.790  12.430  17.780  1.00  0.00            
ATOM    113  O28 BCD     1      19.190  12.960  19.070  1.00  0.00            
ATOM    114  C36 BCD     1      19.640  11.220  17.490  1.00  0.00            
ATOM    115  O29 BCD     1      20.850  11.600  16.900  1.00  0.00            
ATOM    116  O30 BCD     1      17.710  15.720  16.190  1.00  0.00            
ATOM    117  H51 BCD     1      18.630  14.350  20.510  1.00  0.00            
ATOM    118  H52 BCD     1      19.270  15.540  18.330  1.00  0.00            
ATOM    119  H53 BCD     1      17.250  16.750  18.160  1.00  0.00            
ATOM    120  H54 BCD     1      16.800  14.340  17.260  1.00  0.00            
ATOM    121  H55 BCD     1      17.370  15.380  15.360  1.00  0.00            
ATOM    122  H56 BCD     1      19.810  13.960  16.740  1.00  0.00            
ATOM    123  H57 BCD     1      17.800  11.980  17.930  1.00  0.00            
ATOM    124  H58 BCD     1      19.880  10.690  18.420  1.00  0.00            
ATOM    125  H59 BCD     1      19.120  10.490  16.860  1.00  0.00            
ATOM    126  H60 BCD     1      21.200  10.720  16.740  1.00  0.00            
ATOM    127  C37 BCD     1      14.090  12.620  22.530  1.00  0.00            
ATOM    128  O31 BCD     1      13.180  12.120  21.540  1.00  0.00            
ATOM    129  C38 BCD     1      14.400  14.120  22.380  1.00  0.00            
ATOM    130  O32 BCD     1      13.150  14.780  22.410  1.00  0.00            
ATOM    131  C39 BCD     1      15.160  14.350  21.080  1.00  0.00            
ATOM    132  O33 BCD     1      15.570  15.760  20.840  1.00  0.00            
ATOM    133  C40 BCD     1      16.350  13.420  20.910  1.00  0.00            
ATOM    134  C41 BCD     1      15.890  11.940  21.120  1.00  0.00            
ATOM    135  O34 BCD     1      15.380  11.880  22.480  1.00  0.00            
ATOM    136  C42 BCD     1      17.060  11.020  21.110  1.00  0.00            
ATOM    137  O35 BCD     1      16.620   9.700  21.230  1.00  0.00            
ATOM    138  H61 BCD     1      13.690  12.340  23.510  1.00  0.00            
ATOM    139  H62 BCD     1      14.920  14.520  23.260  1.00  0.00            
ATOM    140  H63 BCD     1      13.350  15.640  22.030  1.00  0.00            
ATOM    141  H64 BCD     1      14.430  14.030  20.330  1.00  0.00            
ATOM    142  H65 BCD     1      16.260  15.870  20.190  1.00  0.00            
ATOM    143  H66 BCD     1      17.120  13.640  21.670  1.00  0.00            
ATOM    144  H67 BCD     1      15.090  11.590  20.450  1.00  0.00            
ATOM    145  H68 BCD     1      17.590  11.000  20.150  1.00  0.00            
ATOM    146  H69 BCD     1      17.790  11.250  21.910  1.00  0.00            
ATOM    147  H70 BCD     1      16.740   9.590  22.180  1.00  0.00            
ATOM    148  O1  GV5     2      13.480  15.230  16.380  1.00  0.00            
ATOM    149  C1  GV5     2      13.950  14.280  15.780  1.00  0.00            
ATOM    150  O2  GV5     2      14.040  14.330  14.450  1.00  0.00            
ATOM    151  C2  GV5     2      13.930  12.940  16.320  1.00  0.00            
ATOM    152  C3  GV5     2      14.200  11.810  15.650  1.00  0.00            
ATOM    153  C4  GV5     2      14.580  10.540  16.290  1.00  0.00            
ATOM    154  C5  GV5     2      13.740   9.940  17.330  1.00  0.00            
ATOM    155  C6  GV5     2      14.200   8.760  17.950  1.00  0.00            
ATOM    156  C7  GV5     2      15.440   8.160  17.600  1.00  0.00            
ATOM    157  O3  GV5     2      15.710   6.960  18.140  1.00  0.00            
ATOM    158  C8  GV5     2      16.250   8.740  16.610  1.00  0.00            
ATOM    159  O4  GV5     2      17.490   8.260  16.210  1.00  0.00            
ATOM    160  C9  GV5     2      15.810   9.920  16.050  1.00  0.00            
ATOM    161  H1  GV5     2      13.940  15.280  14.290  1.00  0.00            
ATOM    162  H2  GV5     2      13.730  12.890  17.390  1.00  0.00            
ATOM    163  H3  GV5     2      14.520  11.930  14.620  1.00  0.00            
ATOM    164  H4  GV5     2      12.860  10.510  17.600  1.00  0.00            
ATOM    165  H5  GV5     2      13.640   8.370  18.790  1.00  0.00            
ATOM    166  H6  GV5     2      15.160   6.860  18.940  1.00  0.00            
ATOM    167  H7  GV5     2      17.690   7.520  16.810  1.00  0.00            
ATOM    168  H8  GV5     2      16.490  10.610  15.560  1.00  0.00            
TER
ENDMDL
MODEL        1
ATOM      1  C1  BCD     1      19.010  16.370  22.870  1.00  0.00            
ATOM      2  O1  BCD     1      18.920  16.150  21.440  1.00  0.00            
ATOM      3  C2  BCD     1      19.800  15.300  23.560  1.00  0.00            
ATOM      4  O2  BCD     1      21.130  15.340  22.970  1.00  0.00            
ATOM      5  C3  BCD     1      19.260  13.920  23.320  1.00  0.00            
ATOM      6  O3  BCD     1      20.010  12.860  23.890  1.00  0.00            
ATOM      7  C4  BCD     1      17.880  13.950  23.970  1.00  0.00            
ATOM      8  C5  BCD     1      17.060  15.090  23.260  1.00  0.00            
ATOM      9  O4  BCD     1      17.680  16.390  23.380  1.00  0.00            
ATOM     10  C6  BCD     1      15.690  15.180  23.810  1.00  0.00            
ATOM     11  O5  BCD     1      15.610  15.350  25.230  1.00  0.00            
ATOM     12  H1  BCD     1      19.360  17.390  23.090  1.00  0.00            
ATOM     13  H2  BCD     1      19.900  15.580  24.620  1.00  0.00            
ATOM     14  H3  BCD     1      21.060  14.680  22.270  1.00  0.00            
ATOM     15  H4  BCD     1      19.120  13.790  22.240  1.00  0.00            
ATOM     16  H5  BCD     1      20.860  12.790  23.440  1.00  0.00            
ATOM     17  H6  BCD     1      17.890  14.230  25.030  1.00  0.00            
ATOM     18  H7  BCD     1      17.040  14.880  22.180  1.00  0.00            
ATOM     19  H8  BCD     1      15.200  16.010  23.280  1.00  0.00            
ATOM     20  H9  BCD     1      15.070  14.310  23.540  1.00  0.00            
ATOM     21  H10 BCD     1      16.050  16.180  25.430  1.00  0.00            
ATOM     22  C7  BCD     1      19.490  18.460  18.120  1.00  0.00            
ATOM     23  O6  BCD     1      20.240  17.350  17.580  1.00  0.00            
ATOM     24  C8  BCD     1      20.120  18.990  19.370  1.00  0.00            
ATOM     25  O7  BCD     1      21.440  19.460  19.060  1.00  0.00            
ATOM     26  C9  BCD     1      20.230  17.810  20.350  1.00  0.00            
ATOM     27  O8  BCD     1      20.960  18.210  21.550  1.00  0.00            
ATOM     28  C10 BCD     1      18.830  17.340  20.660  1.00  0.00            
ATOM     29  C11 BCD     1      18.140  16.970  19.330  1.00  0.00            
ATOM     30  O9  BCD     1      18.230  18.090  18.460  1.00  0.00            
ATOM     31  C12 BCD     1      16.640  16.670  19.550  1.00  0.00            
ATOM     32  O10 BCD     1      15.880  17.820  19.930  1.00  0.00            
ATOM     33  H11 BCD     1      19.450  19.250  17.360  1.00  0.00            
ATOM     34  H12 BCD     1      19.500  19.760  19.840  1.00  0.00            
ATOM     35  H13 BCD     1      21.780  19.890  19.860  1.00  0.00            
ATOM     36  H14 BCD     1      20.760  16.940  19.930  1.00  0.00            
ATOM     37  H15 BCD     1      21.590  17.530  21.800  1.00  0.00            
ATOM     38  H16 BCD     1      18.250  18.060  21.250  1.00  0.00            
ATOM     39  H17 BCD     1      18.680  16.080  18.980  1.00  0.00            
ATOM     40  H18 BCD     1      16.160  16.290  18.630  1.00  0.00            
ATOM     41  H19 BCD     1      16.580  15.810  20.230  1.00  0.00            
ATOM     42  H20 BCD     1      15.000  17.580  20.260  1.00  0.00            
ATOM     43  C13 BCD     1      21.910  15.540  14.440  1.00  0.00            
ATOM     44  O11 BCD     1      21.650  14.310  15.280  1.00  0.00            
ATOM     45  C14 BCD     1      22.770  16.640  15.130  1.00  0.00            
ATOM     46  O12 BCD     1      24.080  16.170  15.370  1.00  0.00            
ATOM     47  C15 BCD     1      22.160  16.980  16.450  1.00  0.00            
ATOM     48  O13 BCD     1      22.870  18.000  17.250  1.00  0.00            
ATOM     49  C16 BCD     1      20.750  17.460  16.250  1.00  0.00            
ATOM     50  C17 BCD     1      19.920  16.520  15.400  1.00  0.00            
ATOM     51  O14 BCD     1      20.620  16.120  14.230  1.00  0.00            
ATOM     52  C18 BCD     1      18.560  17.200  14.960  1.00  0.00            
ATOM     53  O15 BCD     1      17.840  16.440  14.120  1.00  0.00            
ATOM     54  H21 BCD     1      22.310  15.240  13.460  1.00  0.00            
ATOM     55  H22 BCD     1      22.720  17.610  14.600  1.00  0.00            
ATOM     56  H23 BCD     1      24.020  15.350  15.870  1.00  0.00            
ATOM     57  H24 BCD     1      22.040  16.050  17.030  1.00  0.00            
ATOM     58  H25 BCD     1      22.320  18.420  17.910  1.00  0.00            
ATOM     59  H26 BCD     1      20.600  18.500  15.920  1.00  0.00            
ATOM     60  H27 BCD     1      19.660  15.690  16.070  1.00  0.00            
ATOM     61  H28 BCD     1      18.010  17.560  15.840  1.00  0.00            
ATOM     62  H29 BCD     1      18.890  18.030  14.320  1.00  0.00            
ATOM     63  H30 BCD     1      18.190  15.550  14.050  1.00  0.00            
ATOM     64  C19 BCD     1      22.800  10.490  16.220  1.00  0.00            
ATOM     65  O16 BCD     1      21.610  10.190  16.950  1.00  0.00            
ATOM     66  C20 BCD     1      23.580  11.630  16.880  1.00  0.00            
ATOM     67  O17 BCD     1      23.740  11.490  18.300  1.00  0.00            
ATOM     68  C21 BCD     1      22.850  12.970  16.610  1.00  0.00            
ATOM     69  O18 BCD     1      23.640  13.960  17.260  1.00  0.00            
ATOM     70  C22 BCD     1      22.580  13.270  15.200  1.00  0.00            
ATOM     71  C23 BCD     1      21.950  12.060  14.500  1.00  0.00            
ATOM     72  O19 BCD     1      22.520  10.790  14.810  1.00  0.00            
ATOM     73  C24 BCD     1      21.820  12.350  12.940  1.00  0.00            
ATOM     74  O20 BCD     1      23.070  12.750  12.300  1.00  0.00            
ATOM     75  H31 BCD     1      23.400   9.570  16.220  1.00  0.00            
ATOM     76  H32 BCD     1      24.570  11.850  16.460  1.00  0.00            
ATOM     77  H33 BCD     1      24.040  10.580  18.380  1.00  0.00            
ATOM     78  H34 BCD     1      21.870  12.870  17.100  1.00  0.00            
ATOM     79  H35 BCD     1      24.020  13.560  18.040  1.00  0.00            
ATOM     80  H36 BCD     1      23.500  13.630  14.710  1.00  0.00            
ATOM     81  H37 BCD     1      20.880  12.030  14.770  1.00  0.00            
ATOM     82  H38 BCD     1      21.380  11.390  12.630  1.00  0.00            
ATOM     83  H39 BCD     1      21.090  13.140  12.740  1.00  0.00            
ATOM     84  H40 BCD     1      22.960  12.330  11.450  1.00  0.00            
ATOM     85  C25 BCD     1      19.270   6.930  17.700  1.00  0.00            
ATOM     86  O21 BCD     1      18.900   7.590  18.910  1.00  0.00            
ATOM     87  C26 BCD     1      20.790   6.630  17.750  1.00  0.00            
ATOM     88  O22 BCD     1      21.020   5.820  18.890  1.00  0.00            
ATOM     89  C27 BCD     1      21.660   7.930  17.710  1.00  0.00            
ATOM     90  O23 BCD     1      23.050   7.610  17.500  1.00  0.00            
ATOM     91  C28 BCD     1      21.110   8.840  16.610  1.00  0.00            
ATOM     92  C29 BCD     1      19.640   9.050  16.570  1.00  0.00            
ATOM     93  O24 BCD     1      18.970   7.770  16.550  1.00  0.00            
ATOM     94  C30 BCD     1      19.140   9.960  15.450  1.00  0.00            
ATOM     95  O25 BCD     1      19.630   9.720  14.160  1.00  0.00            
ATOM     96  H41 BCD     1      18.710   5.990  17.580  1.00  0.00            
ATOM     97  H42 BCD     1      20.930   5.950  16.900  1.00  0.00            
ATOM     98  H43 BCD     1      21.870   6.090  19.250  1.00  0.00            
ATOM     99  H44 BCD     1      21.510   8.430  18.680  1.00  0.00            
ATOM    100  H45 BCD     1      23.630   8.040  18.140  1.00  0.00            
ATOM    101  H46 BCD     1      21.460   8.540  15.620  1.00  0.00            
ATOM    102  H47 BCD     1      19.460   9.540  17.530  1.00  0.00            
ATOM    103  H48 BCD     1      18.040   9.940  15.400  1.00  0.00            
ATOM    104  H49 BCD     1      19.490  10.940  15.770  1.00  0.00            
ATOM    105  H50 BCD     1      18.960   9.130  13.810  1.00  0.00            
ATOM    106  C31 BCD     1      16.370   7.830  22.160  1.00  0.00            
ATOM    107  O26 BCD     1      16.910   9.170  22.560  1.00  0.00            
ATOM    108  C32 BCD     1      17.520   6.770  22.220  1.00  0.00            
ATOM    109  O27 BCD     1      18.030   6.690  23.490  1.00  0.00            
ATOM    110  C33 BCD     1      18.610   6.980  21.160  1.00  0.00            
ATOM    111  C34 BCD     1      17.940   7.150  19.830  1.00  0.00            
ATOM    112  C35 BCD     1      16.780   8.140  19.840  1.00  0.00            
ATOM    113  O28 BCD     1      15.840   7.840  20.880  1.00  0.00            
ATOM    114  C36 BCD     1      16.060   8.180  18.470  1.00  0.00            
ATOM    115  O29 BCD     1      15.490   6.900  18.260  1.00  0.00            
ATOM    116  O30 BCD     1      19.510   5.870  21.250  1.00  0.00            
ATOM    117  H51 BCD     1      15.610   7.610  22.930  1.00  0.00            
ATOM    118  H52 BCD     1      16.990   5.860  21.920  1.00  0.00            
ATOM    119  H53 BCD     1      18.820   6.140  23.430  1.00  0.00            
ATOM    120  H54 BCD     1      19.120   7.940  21.310  1.00  0.00            
ATOM    121  H55 BCD     1      20.120   5.790  20.510  1.00  0.00            
ATOM    122  H56 BCD     1      17.620   6.140  19.530  1.00  0.00            
ATOM    123  H57 BCD     1      17.220   9.140  19.970  1.00  0.00            
ATOM    124  H58 BCD     1      15.370   9.000  18.690  1.00  0.00            
ATOM    125  H59 BCD     1      16.750   8.430  17.650  1.00  0.00            
ATOM    126  H60 BCD     1      15.490   6.470  19.110  1.00  0.00            
ATOM    127  C37 BCD     1      16.670  12.190  25.000  1.00  0.00            
ATOM    128  O31 BCD     1      17.270  12.690  23.820  1.00  0.00            
ATOM    129  C38 BCD     1      17.570  11.130  25.630  1.00  0.00            
ATOM    130  O32 BCD     1      18.780  11.760  26.040  1.00  0.00            
ATOM    131  C39 BCD     1      17.760  10.060  24.580  1.00  0.00            
ATOM    132  O33 BCD     1      18.360   8.940  25.240  1.00  0.00            
ATOM    133  C40 BCD     1      16.470   9.650  23.810  1.00  0.00            
ATOM    134  C41 BCD     1      15.470  10.720  23.590  1.00  0.00            
ATOM    135  O34 BCD     1      15.440  11.510  24.700  1.00  0.00            
ATOM    136  C42 BCD     1      14.040  10.220  23.420  1.00  0.00            
ATOM    137  O35 BCD     1      13.580   9.320  24.500  1.00  0.00            
ATOM    138  H61 BCD     1      16.420  12.960  25.740  1.00  0.00            
ATOM    139  H62 BCD     1      17.010  10.670  26.450  1.00  0.00            
ATOM    140  H63 BCD     1      19.180  11.980  25.200  1.00  0.00            
ATOM    141  H64 BCD     1      18.500  10.490  23.900  1.00  0.00            
ATOM    142  H65 BCD     1      18.540   8.300  24.550  1.00  0.00            
ATOM    143  H66 BCD     1      16.020   8.830  24.380  1.00  0.00            
ATOM    144  H67 BCD     1      15.820  11.320  22.740  1.00  0.00            
ATOM    145  H68 BCD     1      13.320  11.060  23.400  1.00  0.00            
ATOM    146  H69 BCD     1      13.880   9.700  22.470  1.00  0.00            
ATOM    147  H70 BCD     1      12.650   9.110  24.350  1.00  0.00            
ATOM    148  O1  GV5     2      22.300   8.800  21.820  1.00  0.00            
ATOM    149  C1  GV5     2      21.320   9.440  22.030  1.00  0.00            
ATOM    150  O2  GV5     2      20.610   9.380  23.150  1.00  0.00            
ATOM    151  C2  GV5     2      20.670  10.260  20.950  1.00  0.00            
ATOM    152  C3  GV5     2      19.440  10.840  21.010  1.00  0.00            
ATOM    153  C4  GV5     2      18.810  11.590  19.970  1.00  0.00            
ATOM    154  C5  GV5     2      19.560  12.060  18.880  1.00  0.00            
ATOM    155  C6  GV5     2      19.010  12.910  17.910  1.00  0.00            
ATOM    156  C7  GV5     2      17.660  13.290  18.090  1.00  0.00            
ATOM    157  O3  GV5     2      17.200  14.140  17.090  1.00  0.00            
ATOM    158  C8  GV5     2      16.830  12.770  19.140  1.00  0.00            
ATOM    159  O4  GV5     2      15.530  12.980  19.380  1.00  0.00            
ATOM    160  C9  GV5     2      17.500  11.990  20.110  1.00  0.00            
ATOM    161  H1  GV5     2      21.240   8.820  23.630  1.00  0.00            
ATOM    162  H2  GV5     2      21.300  10.310  20.060  1.00  0.00            
ATOM    163  H3  GV5     2      18.790  10.640  21.850  1.00  0.00            
ATOM    164  H4  GV5     2      20.590  11.760  18.720  1.00  0.00            
ATOM    165  H5  GV5     2      19.510  13.310  17.040  1.00  0.00            
ATOM    166  H6  GV5     2      17.850  14.120  16.370  1.00  0.00            
ATOM    167  H7  GV5     2      15.160  13.570  18.700  1.00  0.00            
ATOM    168  H8  GV5     2      16.930  11.800  21.020  1.00  0.00            
TER
ENDMDL
MODEL        1
ATOM      1  C1  BCD     1      16.870  14.040  16.410  1.00  0.00            
ATOM      2  O1  BCD     1      17.960  13.190  16.150  1.00  0.00            
ATOM      3  C2  BCD     1      16.960  14.650  17.820  1.00  0.00            
ATOM      4  O2  BCD     1      17.980  15.550  18.040  1.00  0.00            
ATOM      5  C3  BCD     1      16.810  13.580  18.860  1.00  0.00            
ATOM      6  O3  BCD     1      16.760  14.190  20.220  1.00  0.00            
ATOM      7  C4  BCD     1      15.540  12.760  18.660  1.00  0.00            
ATOM      8  C5  BCD     1      15.420  12.130  17.250  1.00  0.00            
ATOM      9  O4  BCD     1      15.640  13.290  16.360  1.00  0.00            
ATOM     10  C6  BCD     1      13.910  11.720  17.010  1.00  0.00            
ATOM     11  O5  BCD     1      13.870  11.150  15.730  1.00  0.00            
ATOM     12  H1  BCD     1      16.860  14.920  15.750  1.00  0.00            
ATOM     13  H2  BCD     1      16.010  15.190  17.840  1.00  0.00            
ATOM     14  H3  BCD     1      17.860  16.170  18.760  1.00  0.00            
ATOM     15  H4  BCD     1      17.730  13.000  18.750  1.00  0.00            
ATOM     16  H5  BCD     1      16.670  13.560  20.940  1.00  0.00            
ATOM     17  H6  BCD     1      14.760  13.500  18.880  1.00  0.00            
ATOM     18  H7  BCD     1      16.180  11.350  17.180  1.00  0.00            
ATOM     19  H8  BCD     1      13.560  10.970  17.740  1.00  0.00            
ATOM     20  H9  BCD     1      13.190  12.550  17.070  1.00  0.00            
ATOM     21  H10 BCD     1      13.980  11.880  15.110  1.00  0.00            
ATOM     22  C7  BCD     1      21.130  12.690  13.710  1.00  0.00            
ATOM     23  O6  BCD     1      21.890  11.690  14.520  1.00  0.00            
ATOM     24  C8  BCD     1      21.080  14.040  14.410  1.00  0.00            
ATOM     25  O7  BCD     1      22.310  14.470  14.980  1.00  0.00            
ATOM     26  C9  BCD     1      20.080  13.940  15.520  1.00  0.00            
ATOM     27  O8  BCD     1      19.960  15.230  16.200  1.00  0.00            
ATOM     28  C10 BCD     1      18.730  13.360  15.030  1.00  0.00            
ATOM     29  C11 BCD     1      18.880  11.990  14.420  1.00  0.00            
ATOM     30  O9  BCD     1      19.850  12.170  13.400  1.00  0.00            
ATOM     31  C12 BCD     1      17.600  11.360  13.890  1.00  0.00            
ATOM     32  O10 BCD     1      17.020  12.170  12.810  1.00  0.00            
ATOM     33  H11 BCD     1      21.640  12.730  12.740  1.00  0.00            
ATOM     34  H12 BCD     1      20.740  14.750  13.640  1.00  0.00            
ATOM     35  H13 BCD     1      22.080  15.080  15.690  1.00  0.00            
ATOM     36  H14 BCD     1      20.470  13.190  16.220  1.00  0.00            
ATOM     37  H15 BCD     1      19.170  15.310  16.750  1.00  0.00            
ATOM     38  H16 BCD     1      18.260  14.060  14.320  1.00  0.00            
ATOM     39  H17 BCD     1      19.270  11.210  15.090  1.00  0.00            
ATOM     40  H18 BCD     1      17.870  10.360  13.510  1.00  0.00            
ATOM     41  H19 BCD     1      16.960  11.190  14.770  1.00  0.00            
ATOM     42  H20 BCD     1      17.740  12.230  12.180  1.00  0.00            
ATOM     43  C13 BCD     1      25.440   9.570  14.330  1.00  0.00            
ATOM     44  O11 BCD     1      24.530   8.620  15.000  1.00  0.00            
ATOM     45  C14 BCD     1      25.560  10.810  15.120  1.00  0.00            
ATOM     46  O12 BCD     1      26.020  10.430  16.460  1.00  0.00            
ATOM     47  C15 BCD     1      24.140  11.390  15.270  1.00  0.00            
ATOM     48  O13 BCD     1      24.200  12.640  16.030  1.00  0.00            
ATOM     49  C16 BCD     1      23.280  11.480  13.980  1.00  0.00            
ATOM     50  C17 BCD     1      23.480  10.200  13.100  1.00  0.00            
ATOM     51  O14 BCD     1      24.860   9.910  13.050  1.00  0.00            
ATOM     52  C18 BCD     1      23.040  10.430  11.710  1.00  0.00            
ATOM     53  O15 BCD     1      23.820  11.430  11.060  1.00  0.00            
ATOM     54  H21 BCD     1      26.390   9.070  14.100  1.00  0.00            
ATOM     55  H22 BCD     1      26.220  11.500  14.580  1.00  0.00            
ATOM     56  H23 BCD     1      26.260  11.150  17.040  1.00  0.00            
ATOM     57  H24 BCD     1      23.710  10.570  15.850  1.00  0.00            
ATOM     58  H25 BCD     1      23.520  13.210  15.670  1.00  0.00            
ATOM     59  H26 BCD     1      23.710  12.310  13.410  1.00  0.00            
ATOM     60  H27 BCD     1      22.850   9.360  13.430  1.00  0.00            
ATOM     61  H28 BCD     1      22.970   9.520  11.090  1.00  0.00            
ATOM     62  H29 BCD     1      22.010  10.810  11.740  1.00  0.00            
ATOM     63  H30 BCD     1      24.490  11.060  10.480  1.00  0.00            
ATOM     64  C19 BCD     1      23.920   5.010  16.710  1.00  0.00            
ATOM     65  O16 BCD     1      22.830   5.600  17.320  1.00  0.00            
ATOM     66  C20 BCD     1      25.240   5.650  17.150  1.00  0.00            
ATOM     67  O17 BCD     1      25.450   5.360  18.500  1.00  0.00            
ATOM     68  C21 BCD     1      25.150   7.190  16.700  1.00  0.00            
ATOM     69  O18 BCD     1      26.340   7.800  17.060  1.00  0.00            
ATOM     70  C22 BCD     1      24.870   7.290  15.170  1.00  0.00            
ATOM     71  C23 BCD     1      23.660   6.410  14.750  1.00  0.00            
ATOM     72  O19 BCD     1      23.760   5.120  15.320  1.00  0.00            
ATOM     73  C24 BCD     1      23.480   6.190  13.280  1.00  0.00            
ATOM     74  O20 BCD     1      22.200   5.620  13.100  1.00  0.00            
ATOM     75  H31 BCD     1      24.020   3.950  16.970  1.00  0.00            
ATOM     76  H32 BCD     1      25.970   5.210  16.460  1.00  0.00            
ATOM     77  H33 BCD     1      26.210   5.860  18.820  1.00  0.00            
ATOM     78  H34 BCD     1      24.320   7.730  17.190  1.00  0.00            
ATOM     79  H35 BCD     1      26.020   8.680  17.270  1.00  0.00            
ATOM     80  H36 BCD     1      25.720   7.040  14.530  1.00  0.00            
ATOM     81  H37 BCD     1      22.770   6.920  15.150  1.00  0.00            
ATOM     82  H38 BCD     1      23.460   7.210  12.860  1.00  0.00            
ATOM     83  H39 BCD     1      24.260   5.600  12.790  1.00  0.00            
ATOM     84  H40 BCD     1      22.080   5.000  13.820  1.00  0.00            
ATOM     85  C25 BCD     1      19.490   4.030  19.360  1.00  0.00            
ATOM     86  O21 BCD     1      19.140   5.270  20.000  1.00  0.00            
ATOM     87  C26 BCD     1      20.910   3.640  19.910  1.00  0.00            
ATOM     88  O22 BCD     1      20.810   3.410  21.330  1.00  0.00            
ATOM     89  C27 BCD     1      22.000   4.640  19.430  1.00  0.00            
ATOM     90  O23 BCD     1      23.290   4.270  19.840  1.00  0.00            
ATOM     91  C28 BCD     1      21.840   4.750  17.920  1.00  0.00            
ATOM     92  C29 BCD     1      20.410   5.180  17.420  1.00  0.00            
ATOM     93  O24 BCD     1      19.550   4.190  17.890  1.00  0.00            
ATOM     94  C30 BCD     1      20.250   5.300  15.920  1.00  0.00            
ATOM     95  O25 BCD     1      20.760   4.180  15.310  1.00  0.00            
ATOM     96  H41 BCD     1      18.750   3.230  19.490  1.00  0.00            
ATOM     97  H42 BCD     1      21.130   2.630  19.540  1.00  0.00            
ATOM     98  H43 BCD     1      20.790   4.310  21.660  1.00  0.00            
ATOM     99  H44 BCD     1      21.810   5.660  19.770  1.00  0.00            
ATOM    100  H45 BCD     1      23.930   4.700  19.260  1.00  0.00            
ATOM    101  H46 BCD     1      21.940   3.750  17.470  1.00  0.00            
ATOM    102  H47 BCD     1      20.100   6.130  17.880  1.00  0.00            
ATOM    103  H48 BCD     1      19.210   5.480  15.640  1.00  0.00            
ATOM    104  H49 BCD     1      20.840   6.110  15.470  1.00  0.00            
ATOM    105  H50 BCD     1      20.210   3.420  15.500  1.00  0.00            
ATOM    106  C31 BCD     1      16.170   6.890  22.310  1.00  0.00            
ATOM    107  O26 BCD     1      16.340   8.080  21.570  1.00  0.00            
ATOM    108  C32 BCD     1      17.430   6.470  23.020  1.00  0.00            
ATOM    109  O27 BCD     1      17.670   7.530  23.880  1.00  0.00            
ATOM    110  C33 BCD     1      18.600   6.260  21.970  1.00  0.00            
ATOM    111  C34 BCD     1      18.120   5.270  20.940  1.00  0.00            
ATOM    112  C35 BCD     1      16.740   5.610  20.340  1.00  0.00            
ATOM    113  O28 BCD     1      15.790   5.860  21.420  1.00  0.00            
ATOM    114  C36 BCD     1      16.260   4.610  19.240  1.00  0.00            
ATOM    115  O29 BCD     1      16.100   3.280  19.730  1.00  0.00            
ATOM    116  O30 BCD     1      19.800   5.960  22.640  1.00  0.00            
ATOM    117  H51 BCD     1      15.440   7.050  23.110  1.00  0.00            
ATOM    118  H52 BCD     1      17.200   5.630  23.690  1.00  0.00            
ATOM    119  H53 BCD     1      18.420   7.270  24.420  1.00  0.00            
ATOM    120  H54 BCD     1      18.680   7.250  21.500  1.00  0.00            
ATOM    121  H55 BCD     1      20.190   6.820  22.810  1.00  0.00            
ATOM    122  H56 BCD     1      18.120   4.330  21.500  1.00  0.00            
ATOM    123  H57 BCD     1      16.750   6.530  19.740  1.00  0.00            
ATOM    124  H58 BCD     1      15.320   5.010  18.840  1.00  0.00            
ATOM    125  H59 BCD     1      17.000   4.630  18.430  1.00  0.00            
ATOM    126  H60 BCD     1      15.310   2.860  19.400  1.00  0.00            
ATOM    127  C37 BCD     1      14.520  11.650  20.530  1.00  0.00            
ATOM    128  O31 BCD     1      15.680  11.850  19.750  1.00  0.00            
ATOM    129  C38 BCD     1      15.000  11.510  21.970  1.00  0.00            
ATOM    130  O32 BCD     1      15.590  12.680  22.430  1.00  0.00            
ATOM    131  C39 BCD     1      15.950  10.250  22.130  1.00  0.00            
ATOM    132  O33 BCD     1      16.230  10.030  23.550  1.00  0.00            
ATOM    133  C40 BCD     1      15.280   9.020  21.580  1.00  0.00            
ATOM    134  C41 BCD     1      14.770   9.250  20.180  1.00  0.00            
ATOM    135  O34 BCD     1      13.840  10.450  20.070  1.00  0.00            
ATOM    136  C42 BCD     1      14.060   8.090  19.580  1.00  0.00            
ATOM    137  O35 BCD     1      12.850   7.830  20.170  1.00  0.00            
ATOM    138  H61 BCD     1      13.880  12.540  20.480  1.00  0.00            
ATOM    139  H62 BCD     1      14.120  11.270  22.580  1.00  0.00            
ATOM    140  H63 BCD     1      15.970  12.450  23.280  1.00  0.00            
ATOM    141  H64 BCD     1      16.840  10.520  21.540  1.00  0.00            
ATOM    142  H65 BCD     1      16.950   9.390  23.570  1.00  0.00            
ATOM    143  H66 BCD     1      14.460   8.780  22.270  1.00  0.00            
ATOM    144  H67 BCD     1      15.630   9.430  19.520  1.00  0.00            
ATOM    145  H68 BCD     1      13.940   8.350  18.520  1.00  0.00            
ATOM    146  H69 BCD     1      14.750   7.230  19.650  1.00  0.00            
ATOM    147  H70 BCD     1      12.270   8.580  20.060  1.00  0.00            
ATOM    148  O1  GV5     2      25.310   9.350  19.050  1.00  0.00            
ATOM    149  C1  GV5     2      24.540   8.720  19.730  1.00  0.00            
ATOM    150  O2  GV5     2      25.040   8.210  20.890  1.00  0.00            
ATOM    151  C2  GV5     2      23.060   8.620  19.620  1.00  0.00            
ATOM    152  C3  GV5     2      22.340   9.010  18.560  1.00  0.00            
ATOM    153  C4  GV5     2      20.910   8.850  18.320  1.00  0.00            
ATOM    154  C5  GV5     2      19.900   8.770  19.290  1.00  0.00            
ATOM    155  C6  GV5     2      18.530   8.740  18.860  1.00  0.00            
ATOM    156  C7  GV5     2      18.210   8.620  17.530  1.00  0.00            
ATOM    157  O3  GV5     2      16.870   8.630  17.300  1.00  0.00            
ATOM    158  C8  GV5     2      19.210   8.720  16.480  1.00  0.00            
ATOM    159  O4  GV5     2      18.770   8.820  15.150  1.00  0.00            
ATOM    160  C9  GV5     2      20.590   8.860  16.910  1.00  0.00            
ATOM    161  H1  GV5     2      24.290   7.710  21.270  1.00  0.00            
ATOM    162  H2  GV5     2      22.630   7.850  20.260  1.00  0.00            
ATOM    163  H3  GV5     2      22.940   9.450  17.760  1.00  0.00            
ATOM    164  H4  GV5     2      20.170   8.880  20.330  1.00  0.00            
ATOM    165  H5  GV5     2      17.780   8.860  19.640  1.00  0.00            
ATOM    166  H6  GV5     2      16.730   8.350  16.380  1.00  0.00            
ATOM    167  H7  GV5     2      19.600   8.700  14.670  1.00  0.00            
ATOM    168  H8  GV5     2      21.400   8.810  16.190  1.00  0.00            
TER
ENDMDL
MODEL        1
ATOM      1  C1  BCD     1      28.060  12.970   6.880  1.00  0.00            
ATOM      2  O1  BCD     1      26.670  13.350   6.850  1.00  0.00            
ATOM      3  C2  BCD     1      28.180  11.440   6.620  1.00  0.00            
ATOM      4  O2  BCD     1      27.550  11.300   5.330  1.00  0.00            
ATOM      5  C3  BCD     1      27.480  10.550   7.670  1.00  0.00            
ATOM      6  O3  BCD     1      27.640   9.130   7.470  1.00  0.00            
ATOM      7  C4  BCD     1      27.830  10.980   9.140  1.00  0.00            
ATOM      8  C5  BCD     1      27.760  12.460   9.250  1.00  0.00            
ATOM      9  O4  BCD     1      28.580  13.050   8.200  1.00  0.00            
ATOM     10  C6  BCD     1      28.160  13.000  10.580  1.00  0.00            
ATOM     11  O5  BCD     1      29.480  12.490  10.800  1.00  0.00            
ATOM     12  H1  BCD     1      28.690  13.600   6.250  1.00  0.00            
ATOM     13  H2  BCD     1      29.260  11.200   6.610  1.00  0.00            
ATOM     14  H3  BCD     1      27.450  10.370   5.090  1.00  0.00            
ATOM     15  H4  BCD     1      26.400  10.710   7.520  1.00  0.00            
ATOM     16  H5  BCD     1      27.560   8.690   8.320  1.00  0.00            
ATOM     17  H6  BCD     1      28.780  10.540   9.460  1.00  0.00            
ATOM     18  H7  BCD     1      26.740  12.810   9.080  1.00  0.00            
ATOM     19  H8  BCD     1      28.250  14.090  10.520  1.00  0.00            
ATOM     20  H9  BCD     1      27.450  12.680  11.350  1.00  0.00            
ATOM     21  H10 BCD     1      30.210  12.940  10.380  1.00  0.00            
ATOM     22  C7  BCD     1      24.110  16.150   5.480  1.00  0.00            
ATOM     23  O6  BCD     1      23.040  15.650   6.360  1.00  0.00            
ATOM     24  C8  BCD     1      24.510  15.050   4.530  1.00  0.00            
ATOM     25  O7  BCD     1      23.370  14.650   3.770  1.00  0.00            
ATOM     26  C9  BCD     1      25.130  13.900   5.180  1.00  0.00            
ATOM     27  O8  BCD     1      25.630  12.860   4.290  1.00  0.00            
ATOM     28  C10 BCD     1      26.280  14.440   6.050  1.00  0.00            
ATOM     29  C11 BCD     1      25.810  15.610   7.010  1.00  0.00            
ATOM     30  O9  BCD     1      25.220  16.680   6.220  1.00  0.00            
ATOM     31  C12 BCD     1      26.930  16.140   7.830  1.00  0.00            
ATOM     32  O10 BCD     1      26.610  17.280   8.620  1.00  0.00            
ATOM     33  H11 BCD     1      23.830  17.060   4.940  1.00  0.00            
ATOM     34  H12 BCD     1      25.280  15.480   3.870  1.00  0.00            
ATOM     35  H13 BCD     1      23.770  13.830   3.460  1.00  0.00            
ATOM     36  H14 BCD     1      24.420  13.440   5.880  1.00  0.00            
ATOM     37  H15 BCD     1      26.240  12.370   4.860  1.00  0.00            
ATOM     38  H16 BCD     1      27.090  14.770   5.380  1.00  0.00            
ATOM     39  H17 BCD     1      24.990  15.300   7.670  1.00  0.00            
ATOM     40  H18 BCD     1      27.360  15.380   8.500  1.00  0.00            
ATOM     41  H19 BCD     1      27.780  16.360   7.180  1.00  0.00            
ATOM     42  H20 BCD     1      25.970  17.070   9.310  1.00  0.00            
ATOM     43  C13 BCD     1      19.070  16.620   7.270  1.00  0.00            
ATOM     44  O11 BCD     1      18.750  15.310   7.360  1.00  0.00            
ATOM     45  C14 BCD     1      19.540  17.010   5.880  1.00  0.00            
ATOM     46  O12 BCD     1      18.470  16.670   4.920  1.00  0.00            
ATOM     47  C15 BCD     1      20.800  16.240   5.480  1.00  0.00            
ATOM     48  O13 BCD     1      21.220  16.530   4.120  1.00  0.00            
ATOM     49  C16 BCD     1      21.890  16.490   6.540  1.00  0.00            
ATOM     50  C17 BCD     1      21.430  16.230   7.950  1.00  0.00            
ATOM     51  O14 BCD     1      20.140  16.860   8.220  1.00  0.00            
ATOM     52  C18 BCD     1      22.470  16.790   8.920  1.00  0.00            
ATOM     53  O15 BCD     1      22.040  16.570  10.210  1.00  0.00            
ATOM     54  H21 BCD     1      18.210  17.200   7.630  1.00  0.00            
ATOM     55  H22 BCD     1      19.690  18.090   5.950  1.00  0.00            
ATOM     56  H23 BCD     1      18.510  17.230   4.130  1.00  0.00            
ATOM     57  H24 BCD     1      20.680  15.160   5.600  1.00  0.00            
ATOM     58  H25 BCD     1      21.840  15.830   3.900  1.00  0.00            
ATOM     59  H26 BCD     1      22.250  17.530   6.550  1.00  0.00            
ATOM     60  H27 BCD     1      21.360  15.140   8.120  1.00  0.00            
ATOM     61  H28 BCD     1      23.350  16.140   8.840  1.00  0.00            
ATOM     62  H29 BCD     1      22.860  17.780   8.660  1.00  0.00            
ATOM     63  H30 BCD     1      21.210  17.010  10.390  1.00  0.00            
ATOM     64  C19 BCD     1      16.120  12.440   8.570  1.00  0.00            
ATOM     65  O16 BCD     1      17.250  11.640   8.880  1.00  0.00            
ATOM     66  C20 BCD     1      16.160  12.750   7.090  1.00  0.00            
ATOM     67  O17 BCD     1      15.970  11.520   6.330  1.00  0.00            
ATOM     68  C21 BCD     1      17.380  13.580   6.730  1.00  0.00            
ATOM     69  O18 BCD     1      17.440  13.960   5.340  1.00  0.00            
ATOM     70  C22 BCD     1      17.450  14.800   7.610  1.00  0.00            
ATOM     71  C23 BCD     1      17.420  14.470   9.080  1.00  0.00            
ATOM     72  O19 BCD     1      16.210  13.700   9.300  1.00  0.00            
ATOM     73  C24 BCD     1      17.450  15.630  10.080  1.00  0.00            
ATOM     74  O20 BCD     1      17.710  15.040  11.410  1.00  0.00            
ATOM     75  H31 BCD     1      15.180  11.980   8.880  1.00  0.00            
ATOM     76  H32 BCD     1      15.220  13.320   7.050  1.00  0.00            
ATOM     77  H33 BCD     1      16.710  10.960   6.600  1.00  0.00            
ATOM     78  H34 BCD     1      18.300  13.020   6.970  1.00  0.00            
ATOM     79  H35 BCD     1      17.950  14.770   5.390  1.00  0.00            
ATOM     80  H36 BCD     1      16.750  15.590   7.300  1.00  0.00            
ATOM     81  H37 BCD     1      18.330  13.870   9.180  1.00  0.00            
ATOM     82  H38 BCD     1      18.250  16.320   9.780  1.00  0.00            
ATOM     83  H39 BCD     1      16.440  16.060  10.160  1.00  0.00            
ATOM     84  H40 BCD     1      18.480  14.480  11.300  1.00  0.00            
ATOM     85  C25 BCD     1      18.340   7.820  10.100  1.00  0.00            
ATOM     86  O21 BCD     1      19.650   8.260  10.520  1.00  0.00            
ATOM     87  C26 BCD     1      18.170   8.110   8.640  1.00  0.00            
ATOM     88  O22 BCD     1      19.240   7.460   7.960  1.00  0.00            
ATOM     89  C27 BCD     1      18.080   9.530   8.220  1.00  0.00            
ATOM     90  O23 BCD     1      17.910   9.730   6.830  1.00  0.00            
ATOM     91  C28 BCD     1      17.040  10.200   9.040  1.00  0.00            
ATOM     92  C29 BCD     1      17.190   9.960  10.540  1.00  0.00            
ATOM     93  O24 BCD     1      17.380   8.520  10.850  1.00  0.00            
ATOM     94  C30 BCD     1      15.980  10.520  11.380  1.00  0.00            
ATOM     95  O25 BCD     1      14.610  10.050  10.970  1.00  0.00            
ATOM     96  H41 BCD     1      18.370   6.740  10.280  1.00  0.00            
ATOM     97  H42 BCD     1      17.230   7.650   8.330  1.00  0.00            
ATOM     98  H43 BCD     1      20.010   7.680   8.500  1.00  0.00            
ATOM     99  H44 BCD     1      19.040  10.020   8.440  1.00  0.00            
ATOM    100  H45 BCD     1      18.430   9.050   6.390  1.00  0.00            
ATOM    101  H46 BCD     1      16.040   9.860   8.740  1.00  0.00            
ATOM    102  H47 BCD     1      18.060  10.560  10.830  1.00  0.00            
ATOM    103  H48 BCD     1      16.240  10.200  12.400  1.00  0.00            
ATOM    104  H49 BCD     1      16.110  11.610  11.420  1.00  0.00            
ATOM    105  H50 BCD     1      13.920  10.650  11.250  1.00  0.00            
ATOM    106  C31 BCD     1      22.740   7.570  13.150  1.00  0.00            
ATOM    107  O26 BCD     1      23.770   7.660  12.080  1.00  0.00            
ATOM    108  C32 BCD     1      21.920   6.330  12.860  1.00  0.00            
ATOM    109  O27 BCD     1      22.800   5.250  12.680  1.00  0.00            
ATOM    110  C33 BCD     1      20.960   6.490  11.630  1.00  0.00            
ATOM    111  C34 BCD     1      20.220   7.910  11.770  1.00  0.00            
ATOM    112  C35 BCD     1      21.190   9.000  12.230  1.00  0.00            
ATOM    113  O28 BCD     1      21.870   8.690  13.390  1.00  0.00            
ATOM    114  C36 BCD     1      20.560  10.440  12.490  1.00  0.00            
ATOM    115  O29 BCD     1      19.490  10.560  13.450  1.00  0.00            
ATOM    116  O30 BCD     1      20.060   5.450  11.500  1.00  0.00            
ATOM    117  H51 BCD     1      23.350   7.350  14.040  1.00  0.00            
ATOM    118  H52 BCD     1      21.330   6.290  13.780  1.00  0.00            
ATOM    119  H53 BCD     1      23.310   5.450  11.890  1.00  0.00            
ATOM    120  H54 BCD     1      21.610   6.480  10.750  1.00  0.00            
ATOM    121  H55 BCD     1      19.620   5.200  12.310  1.00  0.00            
ATOM    122  H56 BCD     1      19.430   7.910  12.530  1.00  0.00            
ATOM    123  H57 BCD     1      21.930   9.060  11.430  1.00  0.00            
ATOM    124  H58 BCD     1      21.460  10.990  12.780  1.00  0.00            
ATOM    125  H59 BCD     1      20.260  10.990  11.590  1.00  0.00            
ATOM    126  H60 BCD     1      19.170  11.470  13.500  1.00  0.00            
ATOM    127  C37 BCD     1      27.380   9.870  11.260  1.00  0.00            
ATOM    128  O31 BCD     1      26.880  10.360   9.950  1.00  0.00            
ATOM    129  C38 BCD     1      27.310   8.350  11.110  1.00  0.00            
ATOM    130  O32 BCD     1      28.040   7.940   9.880  1.00  0.00            
ATOM    131  C39 BCD     1      25.920   7.730  11.090  1.00  0.00            
ATOM    132  O33 BCD     1      26.020   6.340  11.010  1.00  0.00            
ATOM    133  C40 BCD     1      25.070   8.170  12.260  1.00  0.00            
ATOM    134  C41 BCD     1      25.150   9.750  12.380  1.00  0.00            
ATOM    135  O34 BCD     1      26.470  10.250  12.290  1.00  0.00            
ATOM    136  C42 BCD     1      24.630  10.060  13.780  1.00  0.00            
ATOM    137  O35 BCD     1      25.110   9.250  14.870  1.00  0.00            
ATOM    138  H61 BCD     1      28.360  10.290  11.520  1.00  0.00            
ATOM    139  H62 BCD     1      27.860   7.850  11.910  1.00  0.00            
ATOM    140  H63 BCD     1      28.540   7.150  10.130  1.00  0.00            
ATOM    141  H64 BCD     1      25.420   8.060  10.170  1.00  0.00            
ATOM    142  H65 BCD     1      25.180   5.920  10.820  1.00  0.00            
ATOM    143  H66 BCD     1      25.550   7.720  13.140  1.00  0.00            
ATOM    144  H67 BCD     1      24.500  10.210  11.620  1.00  0.00            
ATOM    145  H68 BCD     1      24.950  11.080  14.030  1.00  0.00            
ATOM    146  H69 BCD     1      23.540  10.140  13.690  1.00  0.00            
ATOM    147  H70 BCD     1      25.980   9.560  15.140  1.00  0.00            
ATOM    148  O1  GV5     2      21.300  12.730   4.560  1.00  0.00            
ATOM    149  C1  GV5     2      21.980  12.300   5.420  1.00  0.00            
ATOM    150  O2  GV5     2      23.000  11.490   5.150  1.00  0.00            
ATOM    151  C2  GV5     2      21.880  12.570   6.860  1.00  0.00            
ATOM    152  C3  GV5     2      22.720  12.270   7.870  1.00  0.00            
ATOM    153  C4  GV5     2      22.700  12.760   9.250  1.00  0.00            
ATOM    154  C5  GV5     2      23.870  12.890  10.040  1.00  0.00            
ATOM    155  C6  GV5     2      23.820  13.540  11.270  1.00  0.00            
ATOM    156  C7  GV5     2      22.570  13.860  11.800  1.00  0.00            
ATOM    157  O3  GV5     2      22.520  14.150  13.170  1.00  0.00            
ATOM    158  C8  GV5     2      21.350  13.590  11.070  1.00  0.00            
ATOM    159  O4  GV5     2      20.040  13.780  11.490  1.00  0.00            
ATOM    160  C9  GV5     2      21.460  13.130   9.770  1.00  0.00            
ATOM    161  H1  GV5     2      22.720  11.170   4.270  1.00  0.00            
ATOM    162  H2  GV5     2      21.000  13.160   7.120  1.00  0.00            
ATOM    163  H3  GV5     2      23.610  11.700   7.620  1.00  0.00            
ATOM    164  H4  GV5     2      24.820  12.690   9.550  1.00  0.00            
ATOM    165  H5  GV5     2      24.740  13.680  11.820  1.00  0.00            
ATOM    166  H6  GV5     2      23.370  14.160  13.640  1.00  0.00            
ATOM    167  H7  GV5     2      20.080  13.850  12.460  1.00  0.00            
ATOM    168  H8  GV5     2      20.550  12.980   9.200  1.00  0.00            
TER
ENDMDL
MODEL        1
ATOM      1  C1  BCD     1       8.280  11.590  13.450  1.00  0.00            
ATOM      2  O1  BCD     1       8.680  11.510  12.080  1.00  0.00            
ATOM      3  C2  BCD     1       8.020  10.120  13.940  1.00  0.00            
ATOM      4  O2  BCD     1       9.240   9.360  13.830  1.00  0.00            
ATOM      5  C3  BCD     1       7.010   9.480  12.990  1.00  0.00            
ATOM      6  O3  BCD     1       6.700   8.070  13.370  1.00  0.00            
ATOM      7  C4  BCD     1       5.740  10.320  13.140  1.00  0.00            
ATOM      8  C5  BCD     1       6.030  11.760  12.730  1.00  0.00            
ATOM      9  O4  BCD     1       7.100  12.340  13.530  1.00  0.00            
ATOM     10  C6  BCD     1       4.790  12.640  12.830  1.00  0.00            
ATOM     11  O5  BCD     1       4.280  12.640  14.210  1.00  0.00            
ATOM     12  H1  BCD     1       9.030  12.020  14.110  1.00  0.00            
ATOM     13  H2  BCD     1       7.510  10.080  14.910  1.00  0.00            
ATOM     14  H3  BCD     1       9.320   9.070  12.920  1.00  0.00            
ATOM     15  H4  BCD     1       7.360   9.420  11.940  1.00  0.00            
ATOM     16  H5  BCD     1       5.920   7.820  12.870  1.00  0.00            
ATOM     17  H6  BCD     1       5.360  10.330  14.170  1.00  0.00            
ATOM     18  H7  BCD     1       6.320  11.740  11.680  1.00  0.00            
ATOM     19  H8  BCD     1       4.990  13.710  12.690  1.00  0.00            
ATOM     20  H9  BCD     1       4.060  12.220  12.120  1.00  0.00            
ATOM     21  H10 BCD     1       4.990  13.040  14.720  1.00  0.00            
ATOM     22  C7  BCD     1      11.890  12.920   9.860  1.00  0.00            
ATOM     23  O6  BCD     1      11.840  11.710   9.070  1.00  0.00            
ATOM     24  C8  BCD     1      12.140  12.530  11.300  1.00  0.00            
ATOM     25  O7  BCD     1      13.340  11.740  11.420  1.00  0.00            
ATOM     26  C9  BCD     1      10.980  11.750  11.900  1.00  0.00            
ATOM     27  O8  BCD     1      11.270  11.270  13.230  1.00  0.00            
ATOM     28  C10 BCD     1       9.670  12.390  11.700  1.00  0.00            
ATOM     29  C11 BCD     1       9.490  12.680  10.170  1.00  0.00            
ATOM     30  O9  BCD     1      10.590  13.560   9.780  1.00  0.00            
ATOM     31  C12 BCD     1       8.170  13.290   9.870  1.00  0.00            
ATOM     32  O10 BCD     1       7.870  14.420  10.690  1.00  0.00            
ATOM     33  H11 BCD     1      12.680  13.580   9.490  1.00  0.00            
ATOM     34  H12 BCD     1      12.240  13.440  11.910  1.00  0.00            
ATOM     35  H13 BCD     1      13.760  11.880  12.280  1.00  0.00            
ATOM     36  H14 BCD     1      10.990  10.790  11.360  1.00  0.00            
ATOM     37  H15 BCD     1      10.660  10.610  13.560  1.00  0.00            
ATOM     38  H16 BCD     1       9.660  13.340  12.260  1.00  0.00            
ATOM     39  H17 BCD     1       9.520  11.700   9.670  1.00  0.00            
ATOM     40  H18 BCD     1       8.110  13.640   8.820  1.00  0.00            
ATOM     41  H19 BCD     1       7.390  12.520   9.900  1.00  0.00            
ATOM     42  H20 BCD     1       6.930  14.540  10.580  1.00  0.00            
ATOM     43  C13 BCD     1      13.270  10.230   5.610  1.00  0.00            
ATOM     44  O11 BCD     1      12.010   9.520   5.570  1.00  0.00            
ATOM     45  C14 BCD     1      14.070   9.830   6.870  1.00  0.00            
ATOM     46  O12 BCD     1      14.300   8.450   6.900  1.00  0.00            
ATOM     47  C15 BCD     1      13.250  10.270   8.100  1.00  0.00            
ATOM     48  O13 BCD     1      14.070  10.160   9.310  1.00  0.00            
ATOM     49  C16 BCD     1      12.790  11.680   8.030  1.00  0.00            
ATOM     50  C17 BCD     1      12.100  12.080   6.680  1.00  0.00            
ATOM     51  O14 BCD     1      12.970  11.660   5.640  1.00  0.00            
ATOM     52  C18 BCD     1      11.810  13.630   6.520  1.00  0.00            
ATOM     53  O15 BCD     1      13.040  14.410   6.690  1.00  0.00            
ATOM     54  H21 BCD     1      13.810  10.080   4.670  1.00  0.00            
ATOM     55  H22 BCD     1      15.000  10.400   6.780  1.00  0.00            
ATOM     56  H23 BCD     1      15.110   8.290   7.400  1.00  0.00            
ATOM     57  H24 BCD     1      12.330   9.670   8.110  1.00  0.00            
ATOM     58  H25 BCD     1      13.480  10.330  10.050  1.00  0.00            
ATOM     59  H26 BCD     1      13.600  12.360   8.310  1.00  0.00            
ATOM     60  H27 BCD     1      11.150  11.560   6.530  1.00  0.00            
ATOM     61  H28 BCD     1      11.380  13.710   5.520  1.00  0.00            
ATOM     62  H29 BCD     1      11.050  14.000   7.230  1.00  0.00            
ATOM     63  H30 BCD     1      12.640  15.280   6.670  1.00  0.00            
ATOM     64  C19 BCD     1       9.740   7.040   3.280  1.00  0.00            
ATOM     65  O16 BCD     1       8.620   7.550   4.000  1.00  0.00            
ATOM     66  C20 BCD     1      10.720   6.350   4.200  1.00  0.00            
ATOM     67  O17 BCD     1      10.130   5.230   4.870  1.00  0.00            
ATOM     68  C21 BCD     1      11.200   7.330   5.330  1.00  0.00            
ATOM     69  O18 BCD     1      12.310   6.720   6.070  1.00  0.00            
ATOM     70  C22 BCD     1      11.860   8.520   4.600  1.00  0.00            
ATOM     71  C23 BCD     1      10.970   9.100   3.510  1.00  0.00            
ATOM     72  O19 BCD     1      10.430   8.090   2.690  1.00  0.00            
ATOM     73  C24 BCD     1      11.770  10.100   2.690  1.00  0.00            
ATOM     74  O20 BCD     1      12.770   9.390   1.900  1.00  0.00            
ATOM     75  H31 BCD     1       9.520   6.370   2.440  1.00  0.00            
ATOM     76  H32 BCD     1      11.580   6.020   3.600  1.00  0.00            
ATOM     77  H33 BCD     1      10.150   4.470   4.280  1.00  0.00            
ATOM     78  H34 BCD     1      10.360   7.640   5.970  1.00  0.00            
ATOM     79  H35 BCD     1      12.900   7.390   6.440  1.00  0.00            
ATOM     80  H36 BCD     1      12.820   8.270   4.130  1.00  0.00            
ATOM     81  H37 BCD     1      10.080   9.630   3.870  1.00  0.00            
ATOM     82  H38 BCD     1      11.080  10.610   2.010  1.00  0.00            
ATOM     83  H39 BCD     1      12.260  10.850   3.320  1.00  0.00            
ATOM     84  H40 BCD     1      12.250   8.840   1.310  1.00  0.00            
ATOM     85  C25 BCD     1       4.530   7.510   3.510  1.00  0.00            
ATOM     86  O21 BCD     1       4.190   7.550   4.910  1.00  0.00            
ATOM     87  C26 BCD     1       5.280   6.200   3.360  1.00  0.00            
ATOM     88  O22 BCD     1       4.560   5.110   3.900  1.00  0.00            
ATOM     89  C27 BCD     1       6.670   6.190   3.980  1.00  0.00            
ATOM     90  O23 BCD     1       7.380   4.980   3.830  1.00  0.00            
ATOM     91  C28 BCD     1       7.410   7.360   3.320  1.00  0.00            
ATOM     92  C29 BCD     1       6.590   8.690   3.570  1.00  0.00            
ATOM     93  O24 BCD     1       5.300   8.580   2.970  1.00  0.00            
ATOM     94  C30 BCD     1       7.210   9.950   3.050  1.00  0.00            
ATOM     95  O25 BCD     1       7.670   9.830   1.720  1.00  0.00            
ATOM     96  H41 BCD     1       3.650   7.350   2.880  1.00  0.00            
ATOM     97  H42 BCD     1       5.400   5.960   2.300  1.00  0.00            
ATOM     98  H43 BCD     1       5.160   4.370   3.860  1.00  0.00            
ATOM     99  H44 BCD     1       6.530   6.440   5.030  1.00  0.00            
ATOM    100  H45 BCD     1       8.100   5.030   4.460  1.00  0.00            
ATOM    101  H46 BCD     1       7.560   7.250   2.240  1.00  0.00            
ATOM    102  H47 BCD     1       6.440   8.960   4.630  1.00  0.00            
ATOM    103  H48 BCD     1       6.530  10.800   2.950  1.00  0.00            
ATOM    104  H49 BCD     1       7.980  10.310   3.740  1.00  0.00            
ATOM    105  H50 BCD     1       7.850  10.700   1.330  1.00  0.00            
ATOM    106  C31 BCD     1       1.550   8.930   7.720  1.00  0.00            
ATOM    107  O26 BCD     1       2.610   8.890   8.640  1.00  0.00            
ATOM    108  C32 BCD     1       1.250   7.580   7.120  1.00  0.00            
ATOM    109  O27 BCD     1       0.860   6.710   8.200  1.00  0.00            
ATOM    110  C33 BCD     1       2.480   7.110   6.350  1.00  0.00            
ATOM    111  C34 BCD     1       2.940   8.110   5.310  1.00  0.00            
ATOM    112  C35 BCD     1       3.100   9.490   5.890  1.00  0.00            
ATOM    113  O28 BCD     1       1.990   9.830   6.690  1.00  0.00            
ATOM    114  C36 BCD     1       3.240  10.530   4.790  1.00  0.00            
ATOM    115  O29 BCD     1       2.350  10.320   3.690  1.00  0.00            
ATOM    116  O30 BCD     1       2.210   5.800   5.790  1.00  0.00            
ATOM    117  H51 BCD     1       0.680   9.370   8.230  1.00  0.00            
ATOM    118  H52 BCD     1       0.400   7.720   6.440  1.00  0.00            
ATOM    119  H53 BCD     1       1.620   6.510   8.750  1.00  0.00            
ATOM    120  H54 BCD     1       3.290   6.950   7.070  1.00  0.00            
ATOM    121  H55 BCD     1       3.060   5.460   5.500  1.00  0.00            
ATOM    122  H56 BCD     1       2.100   8.160   4.600  1.00  0.00            
ATOM    123  H57 BCD     1       3.990   9.480   6.520  1.00  0.00            
ATOM    124  H58 BCD     1       2.960  11.520   5.160  1.00  0.00            
ATOM    125  H59 BCD     1       4.280  10.470   4.430  1.00  0.00            
ATOM    126  H60 BCD     1       1.610  10.810   4.060  1.00  0.00            
ATOM    127  C37 BCD     1       3.580   9.230  12.570  1.00  0.00            
ATOM    128  O31 BCD     1       4.850   9.670  12.230  1.00  0.00            
ATOM    129  C38 BCD     1       3.320   7.830  12.110  1.00  0.00            
ATOM    130  O32 BCD     1       4.300   6.890  12.590  1.00  0.00            
ATOM    131  C39 BCD     1       3.130   7.740  10.600  1.00  0.00            
ATOM    132  O33 BCD     1       2.480   6.510  10.180  1.00  0.00            
ATOM    133  C40 BCD     1       2.240   8.850  10.030  1.00  0.00            
ATOM    134  C41 BCD     1       2.640  10.210  10.560  1.00  0.00            
ATOM    135  O34 BCD     1       2.710  10.140  12.030  1.00  0.00            
ATOM    136  C42 BCD     1       1.740  11.300  10.060  1.00  0.00            
ATOM    137  O35 BCD     1       0.380  11.100  10.240  1.00  0.00            
ATOM    138  H61 BCD     1       3.480   9.240  13.660  1.00  0.00            
ATOM    139  H62 BCD     1       2.370   7.430  12.480  1.00  0.00            
ATOM    140  H63 BCD     1       4.130   6.080  12.090  1.00  0.00            
ATOM    141  H64 BCD     1       4.130   7.630  10.150  1.00  0.00            
ATOM    142  H65 BCD     1       3.020   5.750  10.440  1.00  0.00            
ATOM    143  H66 BCD     1       1.210   8.590  10.290  1.00  0.00            
ATOM    144  H67 BCD     1       3.640  10.480  10.210  1.00  0.00            
ATOM    145  H68 BCD     1       2.040  12.140  10.700  1.00  0.00            
ATOM    146  H69 BCD     1       1.780  11.510   8.990  1.00  0.00            
ATOM    147  H70 BCD     1      -0.190  11.850  10.040  1.00  0.00            
ATOM    148  O1  GV5     2       5.440   5.550   7.640  1.00  0.00            
ATOM    149  C1  GV5     2       6.340   6.330   7.790  1.00  0.00            
ATOM    150  O2  GV5     2       7.530   5.890   8.340  1.00  0.00            
ATOM    151  C2  GV5     2       6.230   7.750   7.640  1.00  0.00            
ATOM    152  C3  GV5     2       7.120   8.810   7.700  1.00  0.00            
ATOM    153  C4  GV5     2       6.850  10.220   7.350  1.00  0.00            
ATOM    154  C5  GV5     2       5.680  10.830   7.740  1.00  0.00            
ATOM    155  C6  GV5     2       5.350  12.160   7.380  1.00  0.00            
ATOM    156  C7  GV5     2       6.290  12.950   6.640  1.00  0.00            
ATOM    157  O3  GV5     2       5.930  14.260   6.430  1.00  0.00            
ATOM    158  C8  GV5     2       7.560  12.350   6.320  1.00  0.00            
ATOM    159  O4  GV5     2       8.550  12.970   5.830  1.00  0.00            
ATOM    160  C9  GV5     2       7.800  11.030   6.700  1.00  0.00            
ATOM    161  H1  GV5     2       7.350   4.940   8.230  1.00  0.00            
ATOM    162  H2  GV5     2       5.260   8.060   7.250  1.00  0.00            
ATOM    163  H3  GV5     2       8.160   8.550   7.870  1.00  0.00            
ATOM    164  H4  GV5     2       5.040  10.250   8.400  1.00  0.00            
ATOM    165  H5  GV5     2       4.490  12.720   7.740  1.00  0.00            
ATOM    166  H6  GV5     2       4.980  14.370   6.590  1.00  0.00            
ATOM    167  H7  GV5     2       8.570  13.870   6.180  1.00  0.00            
ATOM    168  H8  GV5     2       8.730  10.490   6.510  1.00  0.00            
TER
ENDMDL
MODEL        1
ATOM      1  C1  BCD     1       7.960  11.710  12.580  1.00  0.00            
ATOM      2  O1  BCD     1       8.420  11.900  11.230  1.00  0.00            
ATOM      3  C2  BCD     1       7.430  10.310  12.970  1.00  0.00            
ATOM      4  O2  BCD     1       8.410   9.330  12.760  1.00  0.00            
ATOM      5  C3  BCD     1       6.100   9.960  12.220  1.00  0.00            
ATOM      6  O3  BCD     1       5.410   8.810  12.750  1.00  0.00            
ATOM      7  C4  BCD     1       5.100  11.200  12.290  1.00  0.00            
ATOM      8  C5  BCD     1       5.800  12.600  12.140  1.00  0.00            
ATOM      9  O4  BCD     1       6.990  12.700  12.920  1.00  0.00            
ATOM     10  C6  BCD     1       4.960  13.860  12.370  1.00  0.00            
ATOM     11  O5  BCD     1       4.360  13.640  13.680  1.00  0.00            
ATOM     12  H1  BCD     1       8.810  11.920  13.250  1.00  0.00            
ATOM     13  H2  BCD     1       7.280  10.270  14.060  1.00  0.00            
ATOM     14  H3  BCD     1       9.230   9.780  12.510  1.00  0.00            
ATOM     15  H4  BCD     1       6.450   9.840  11.190  1.00  0.00            
ATOM     16  H5  BCD     1       6.000   8.110  12.480  1.00  0.00            
ATOM     17  H6  BCD     1       4.610  11.100  13.270  1.00  0.00            
ATOM     18  H7  BCD     1       6.080  12.660  11.080  1.00  0.00            
ATOM     19  H8  BCD     1       5.580  14.770  12.410  1.00  0.00            
ATOM     20  H9  BCD     1       4.130  13.840  11.650  1.00  0.00            
ATOM     21  H10 BCD     1       3.870  14.430  13.940  1.00  0.00            
ATOM     22  C7  BCD     1      12.060  12.980   9.540  1.00  0.00            
ATOM     23  O6  BCD     1      11.720  12.060   8.480  1.00  0.00            
ATOM     24  C8  BCD     1      12.130  12.190  10.870  1.00  0.00            
ATOM     25  O7  BCD     1      13.280  11.400  10.760  1.00  0.00            
ATOM     26  C9  BCD     1      10.800  11.440  11.140  1.00  0.00            
ATOM     27  O8  BCD     1      10.820  10.730  12.340  1.00  0.00            
ATOM     28  C10 BCD     1       9.690  12.520  11.200  1.00  0.00            
ATOM     29  C11 BCD     1       9.690  13.360   9.880  1.00  0.00            
ATOM     30  O9  BCD     1      11.030  13.910   9.650  1.00  0.00            
ATOM     31  C12 BCD     1       8.670  14.510   9.940  1.00  0.00            
ATOM     32  O10 BCD     1       9.220  15.640  10.580  1.00  0.00            
ATOM     33  H11 BCD     1      12.940  13.580   9.280  1.00  0.00            
ATOM     34  H12 BCD     1      12.300  12.900  11.690  1.00  0.00            
ATOM     35  H13 BCD     1      13.700  11.490  11.620  1.00  0.00            
ATOM     36  H14 BCD     1      10.540  10.910  10.210  1.00  0.00            
ATOM     37  H15 BCD     1      11.650  10.240  12.380  1.00  0.00            
ATOM     38  H16 BCD     1       9.770  13.160  12.090  1.00  0.00            
ATOM     39  H17 BCD     1       9.430  12.600   9.130  1.00  0.00            
ATOM     40  H18 BCD     1       8.450  14.800   8.910  1.00  0.00            
ATOM     41  H19 BCD     1       7.700  14.120  10.270  1.00  0.00            
ATOM     42  H20 BCD     1       8.510  16.290  10.620  1.00  0.00            
ATOM     43  C13 BCD     1      13.200  10.270   5.070  1.00  0.00            
ATOM     44  O11 BCD     1      11.840  10.090   4.700  1.00  0.00            
ATOM     45  C14 BCD     1      13.560   9.600   6.380  1.00  0.00            
ATOM     46  O12 BCD     1      13.390   8.190   6.350  1.00  0.00            
ATOM     47  C15 BCD     1      12.730  10.060   7.620  1.00  0.00            
ATOM     48  O13 BCD     1      13.220   9.460   8.870  1.00  0.00            
ATOM     49  C16 BCD     1      12.780  11.610   7.680  1.00  0.00            
ATOM     50  C17 BCD     1      12.600  12.240   6.240  1.00  0.00            
ATOM     51  O14 BCD     1      13.460  11.610   5.300  1.00  0.00            
ATOM     52  C18 BCD     1      12.780  13.760   6.310  1.00  0.00            
ATOM     53  O15 BCD     1      14.050  14.140   6.730  1.00  0.00            
ATOM     54  H21 BCD     1      13.870  10.010   4.240  1.00  0.00            
ATOM     55  H22 BCD     1      14.600   9.930   6.550  1.00  0.00            
ATOM     56  H23 BCD     1      13.630   7.870   7.230  1.00  0.00            
ATOM     57  H24 BCD     1      11.670   9.850   7.490  1.00  0.00            
ATOM     58  H25 BCD     1      13.340  10.140   9.530  1.00  0.00            
ATOM     59  H26 BCD     1      13.760  11.840   8.100  1.00  0.00            
ATOM     60  H27 BCD     1      11.610  11.990   5.840  1.00  0.00            
ATOM     61  H28 BCD     1      12.560  14.190   5.320  1.00  0.00            
ATOM     62  H29 BCD     1      12.010  14.190   6.970  1.00  0.00            
ATOM     63  H30 BCD     1      14.110  15.070   6.940  1.00  0.00            
ATOM     64  C19 BCD     1       9.490   8.820   1.620  1.00  0.00            
ATOM     65  O16 BCD     1       8.290   8.980   2.400  1.00  0.00            
ATOM     66  C20 BCD     1      10.420   7.710   2.230  1.00  0.00            
ATOM     67  O17 BCD     1       9.710   6.520   2.510  1.00  0.00            
ATOM     68  C21 BCD     1      11.070   8.250   3.490  1.00  0.00            
ATOM     69  O18 BCD     1      12.020   7.260   3.950  1.00  0.00            
ATOM     70  C22 BCD     1      11.690   9.690   3.360  1.00  0.00            
ATOM     71  C23 BCD     1      10.750  10.680   2.640  1.00  0.00            
ATOM     72  O19 BCD     1      10.290  10.010   1.490  1.00  0.00            
ATOM     73  C24 BCD     1      11.530  11.980   2.260  1.00  0.00            
ATOM     74  O20 BCD     1      12.530  11.700   1.300  1.00  0.00            
ATOM     75  H31 BCD     1       9.190   8.490   0.610  1.00  0.00            
ATOM     76  H32 BCD     1      11.210   7.560   1.480  1.00  0.00            
ATOM     77  H33 BCD     1       9.690   6.470   3.470  1.00  0.00            
ATOM     78  H34 BCD     1      10.350   8.240   4.310  1.00  0.00            
ATOM     79  H35 BCD     1      12.520   7.680   4.650  1.00  0.00            
ATOM     80  H36 BCD     1      12.610   9.560   2.780  1.00  0.00            
ATOM     81  H37 BCD     1       9.920  10.910   3.320  1.00  0.00            
ATOM     82  H38 BCD     1      10.820  12.720   1.840  1.00  0.00            
ATOM     83  H39 BCD     1      11.980  12.380   3.180  1.00  0.00            
ATOM     84  H40 BCD     1      12.670  12.430   0.690  1.00  0.00            
ATOM     85  C25 BCD     1       4.180   9.330   2.060  1.00  0.00            
ATOM     86  O21 BCD     1       4.040   9.440   3.460  1.00  0.00            
ATOM     87  C26 BCD     1       4.740   7.930   1.650  1.00  0.00            
ATOM     88  O22 BCD     1       3.790   6.940   2.100  1.00  0.00            
ATOM     89  C27 BCD     1       6.180   7.790   2.200  1.00  0.00            
ATOM     90  O23 BCD     1       6.840   6.540   1.910  1.00  0.00            
ATOM     91  C28 BCD     1       7.060   8.960   1.670  1.00  0.00            
ATOM     92  C29 BCD     1       6.370  10.310   2.020  1.00  0.00            
ATOM     93  O24 BCD     1       4.970  10.400   1.550  1.00  0.00            
ATOM     94  C30 BCD     1       7.070  11.510   1.460  1.00  0.00            
ATOM     95  O25 BCD     1       7.180  11.460   0.030  1.00  0.00            
ATOM     96  H41 BCD     1       3.180   9.460   1.620  1.00  0.00            
ATOM     97  H42 BCD     1       4.850   7.970   0.560  1.00  0.00            
ATOM     98  H43 BCD     1       3.920   6.110   1.630  1.00  0.00            
ATOM     99  H44 BCD     1       6.120   7.950   3.280  1.00  0.00            
ATOM    100  H45 BCD     1       7.670   6.490   2.390  1.00  0.00            
ATOM    101  H46 BCD     1       7.160   8.900   0.580  1.00  0.00            
ATOM    102  H47 BCD     1       6.360  10.250   3.120  1.00  0.00            
ATOM    103  H48 BCD     1       6.480  12.360   1.820  1.00  0.00            
ATOM    104  H49 BCD     1       8.050  11.590   1.940  1.00  0.00            
ATOM    105  H50 BCD     1       7.350  12.370  -0.240  1.00  0.00            
ATOM    106  C31 BCD     1       1.400  11.190   6.210  1.00  0.00            
ATOM    107  O26 BCD     1       2.230  10.750   7.370  1.00  0.00            
ATOM    108  C32 BCD     1       0.910   9.920   5.460  1.00  0.00            
ATOM    109  O27 BCD     1       0.120   9.090   6.320  1.00  0.00            
ATOM    110  C33 BCD     1       2.110   9.250   4.740  1.00  0.00            
ATOM    111  C34 BCD     1       2.880  10.170   3.910  1.00  0.00            
ATOM    112  C35 BCD     1       3.300  11.430   4.720  1.00  0.00            
ATOM    113  O28 BCD     1       2.180  12.000   5.300  1.00  0.00            
ATOM    114  C36 BCD     1       4.000  12.550   3.960  1.00  0.00            
ATOM    115  O29 BCD     1       3.360  12.780   2.770  1.00  0.00            
ATOM    116  O30 BCD     1       1.660   8.110   3.970  1.00  0.00            
ATOM    117  H51 BCD     1       0.530  11.730   6.590  1.00  0.00            
ATOM    118  H52 BCD     1       0.180  10.250   4.700  1.00  0.00            
ATOM    119  H53 BCD     1       0.410   9.330   7.200  1.00  0.00            
ATOM    120  H54 BCD     1       2.830   8.920   5.500  1.00  0.00            
ATOM    121  H55 BCD     1       2.440   7.710   3.560  1.00  0.00            
ATOM    122  H56 BCD     1       2.250  10.500   3.070  1.00  0.00            
ATOM    123  H57 BCD     1       3.930  11.110   5.560  1.00  0.00            
ATOM    124  H58 BCD     1       3.990  13.410   4.640  1.00  0.00            
ATOM    125  H59 BCD     1       5.060  12.280   3.850  1.00  0.00            
ATOM    126  H60 BCD     1       3.300  13.730   2.620  1.00  0.00            
ATOM    127  C37 BCD     1       2.890  11.190  11.390  1.00  0.00            
ATOM    128  O31 BCD     1       4.250  11.000  11.160  1.00  0.00            
ATOM    129  C38 BCD     1       2.070   9.950  11.010  1.00  0.00            
ATOM    130  O32 BCD     1       2.540   8.850  11.850  1.00  0.00            
ATOM    131  C39 BCD     1       2.170   9.700   9.520  1.00  0.00            
ATOM    132  O33 BCD     1       1.250   8.630   9.110  1.00  0.00            
ATOM    133  C40 BCD     1       1.890  10.990   8.750  1.00  0.00            
ATOM    134  C41 BCD     1       2.520  12.280   9.310  1.00  0.00            
ATOM    135  O34 BCD     1       2.370  12.340  10.720  1.00  0.00            
ATOM    136  C42 BCD     1       2.030  13.530   8.630  1.00  0.00            
ATOM    137  O35 BCD     1       0.680  13.820   9.000  1.00  0.00            
ATOM    138  H61 BCD     1       2.810  11.390  12.470  1.00  0.00            
ATOM    139  H62 BCD     1       1.020  10.190  11.210  1.00  0.00            
ATOM    140  H63 BCD     1       3.470   9.030  12.040  1.00  0.00            
ATOM    141  H64 BCD     1       3.210   9.370   9.360  1.00  0.00            
ATOM    142  H65 BCD     1       1.600   7.810   9.460  1.00  0.00            
ATOM    143  H66 BCD     1       0.820  11.240   8.770  1.00  0.00            
ATOM    144  H67 BCD     1       3.600  12.280   9.110  1.00  0.00            
ATOM    145  H68 BCD     1       2.730  14.360   8.790  1.00  0.00            
ATOM    146  H69 BCD     1       2.040  13.420   7.540  1.00  0.00            
ATOM    147  H70 BCD     1       0.590  14.590   8.450  1.00  0.00            
ATOM    148  O1  GV5     2       4.220   7.070   7.100  1.00  0.00            
ATOM    149  C1  GV5     2       5.190   7.580   6.690  1.00  0.00            
ATOM    150  O2  GV5     2       5.970   7.020   5.740  1.00  0.00            
ATOM    151  C2  GV5     2       5.430   9.030   6.910  1.00  0.00            
ATOM    152  C3  GV5     2       6.540   9.720   6.590  1.00  0.00            
ATOM    153  C4  GV5     2       6.920  11.130   6.620  1.00  0.00            
ATOM    154  C5  GV5     2       6.220  12.050   7.380  1.00  0.00            
ATOM    155  C6  GV5     2       6.600  13.410   7.320  1.00  0.00            
ATOM    156  C7  GV5     2       7.650  13.870   6.490  1.00  0.00            
ATOM    157  O3  GV5     2       7.870  15.250   6.390  1.00  0.00            
ATOM    158  C8  GV5     2       8.440  12.910   5.860  1.00  0.00            
ATOM    159  O4  GV5     2       9.400  13.260   4.980  1.00  0.00            
ATOM    160  C9  GV5     2       8.020  11.580   5.850  1.00  0.00            
ATOM    161  H1  GV5     2       5.580   6.130   5.700  1.00  0.00            
ATOM    162  H2  GV5     2       4.630   9.480   7.480  1.00  0.00            
ATOM    163  H3  GV5     2       7.310   9.090   6.140  1.00  0.00            
ATOM    164  H4  GV5     2       5.300  11.840   7.920  1.00  0.00            
ATOM    165  H5  GV5     2       6.020  14.120   7.900  1.00  0.00            
ATOM    166  H6  GV5     2       7.110  15.620   5.920  1.00  0.00            
ATOM    167  H7  GV5     2       9.580  14.110   5.420  1.00  0.00            
ATOM    168  H8  GV5     2       8.620  10.850   5.300  1.00  0.00            
TER
ENDMDL
MODEL        1
ATOM      1  C1  BCD     1       7.940  12.950  13.110  1.00  0.00            
ATOM      2  O1  BCD     1       8.560  13.250  11.890  1.00  0.00            
ATOM      3  C2  BCD     1       7.460  11.520  13.120  1.00  0.00            
ATOM      4  O2  BCD     1       8.560  10.730  12.660  1.00  0.00            
ATOM      5  C3  BCD     1       6.140  11.220  12.510  1.00  0.00            
ATOM      6  O3  BCD     1       5.650   9.940  12.920  1.00  0.00            
ATOM      7  C4  BCD     1       5.100  12.310  12.760  1.00  0.00            
ATOM      8  C5  BCD     1       5.720  13.630  12.530  1.00  0.00            
ATOM      9  O4  BCD     1       6.870  13.790  13.340  1.00  0.00            
ATOM     10  C6  BCD     1       4.750  14.810  12.730  1.00  0.00            
ATOM     11  O5  BCD     1       4.230  14.860  14.080  1.00  0.00            
ATOM     12  H1  BCD     1       8.750  12.970  13.840  1.00  0.00            
ATOM     13  H2  BCD     1       7.280  11.240  14.170  1.00  0.00            
ATOM     14  H3  BCD     1       8.820  10.940  11.750  1.00  0.00            
ATOM     15  H4  BCD     1       6.290  11.190  11.420  1.00  0.00            
ATOM     16  H5  BCD     1       6.310   9.270  12.780  1.00  0.00            
ATOM     17  H6  BCD     1       4.670  12.220  13.760  1.00  0.00            
ATOM     18  H7  BCD     1       6.060  13.690  11.480  1.00  0.00            
ATOM     19  H8  BCD     1       5.260  15.740  12.440  1.00  0.00            
ATOM     20  H9  BCD     1       3.900  14.690  12.050  1.00  0.00            
ATOM     21  H10 BCD     1       4.650  15.590  14.550  1.00  0.00            
ATOM     22  C7  BCD     1      11.760  14.770  10.060  1.00  0.00            
ATOM     23  O6  BCD     1      11.430  13.620   9.260  1.00  0.00            
ATOM     24  C8  BCD     1      12.030  14.360  11.490  1.00  0.00            
ATOM     25  O7  BCD     1      13.160  13.560  11.640  1.00  0.00            
ATOM     26  C9  BCD     1      10.850  13.560  12.070  1.00  0.00            
ATOM     27  O8  BCD     1      11.040  13.360  13.530  1.00  0.00            
ATOM     28  C10 BCD     1       9.520  14.270  11.860  1.00  0.00            
ATOM     29  C11 BCD     1       9.350  14.900  10.440  1.00  0.00            
ATOM     30  O9  BCD     1      10.610  15.560  10.090  1.00  0.00            
ATOM     31  C12 BCD     1       8.300  16.000  10.320  1.00  0.00            
ATOM     32  O10 BCD     1       8.480  17.080  11.290  1.00  0.00            
ATOM     33  H11 BCD     1      12.550  15.380   9.610  1.00  0.00            
ATOM     34  H12 BCD     1      12.150  15.300  12.030  1.00  0.00            
ATOM     35  H13 BCD     1      13.160  13.180  12.520  1.00  0.00            
ATOM     36  H14 BCD     1      10.750  12.630  11.500  1.00  0.00            
ATOM     37  H15 BCD     1      11.580  12.570  13.680  1.00  0.00            
ATOM     38  H16 BCD     1       9.310  15.020  12.620  1.00  0.00            
ATOM     39  H17 BCD     1       9.280  14.030   9.780  1.00  0.00            
ATOM     40  H18 BCD     1       8.430  16.420   9.320  1.00  0.00            
ATOM     41  H19 BCD     1       7.270  15.630  10.440  1.00  0.00            
ATOM     42  H20 BCD     1       7.640  17.540  11.150  1.00  0.00            
ATOM     43  C13 BCD     1      12.970  11.150   6.360  1.00  0.00            
ATOM     44  O11 BCD     1      11.710  10.650   6.100  1.00  0.00            
ATOM     45  C14 BCD     1      13.340  10.800   7.790  1.00  0.00            
ATOM     46  O12 BCD     1      13.110   9.380   8.040  1.00  0.00            
ATOM     47  C15 BCD     1      12.570  11.590   8.820  1.00  0.00            
ATOM     48  O13 BCD     1      13.260  11.350  10.040  1.00  0.00            
ATOM     49  C16 BCD     1      12.510  13.110   8.480  1.00  0.00            
ATOM     50  C17 BCD     1      12.200  13.230   6.970  1.00  0.00            
ATOM     51  O14 BCD     1      13.080  12.470   6.200  1.00  0.00            
ATOM     52  C18 BCD     1      12.150  14.630   6.450  1.00  0.00            
ATOM     53  O15 BCD     1      13.190  15.450   6.940  1.00  0.00            
ATOM     54  H21 BCD     1      13.740  10.720   5.710  1.00  0.00            
ATOM     55  H22 BCD     1      14.410  11.050   7.800  1.00  0.00            
ATOM     56  H23 BCD     1      13.200   9.270   8.990  1.00  0.00            
ATOM     57  H24 BCD     1      11.550  11.180   8.740  1.00  0.00            
ATOM     58  H25 BCD     1      13.340  12.160  10.550  1.00  0.00            
ATOM     59  H26 BCD     1      13.460  13.570   8.800  1.00  0.00            
ATOM     60  H27 BCD     1      11.170  12.870   6.810  1.00  0.00            
ATOM     61  H28 BCD     1      12.210  14.480   5.360  1.00  0.00            
ATOM     62  H29 BCD     1      11.190  15.040   6.770  1.00  0.00            
ATOM     63  H30 BCD     1      13.280  16.200   6.350  1.00  0.00            
ATOM     64  C19 BCD     1       9.390   8.400   3.630  1.00  0.00            
ATOM     65  O16 BCD     1       8.250   8.720   4.450  1.00  0.00            
ATOM     66  C20 BCD     1      10.330   7.590   4.510  1.00  0.00            
ATOM     67  O17 BCD     1       9.550   6.490   4.980  1.00  0.00            
ATOM     68  C21 BCD     1      11.010   8.470   5.630  1.00  0.00            
ATOM     69  O18 BCD     1      12.050   7.770   6.340  1.00  0.00            
ATOM     70  C22 BCD     1      11.500   9.710   4.980  1.00  0.00            
ATOM     71  C23 BCD     1      10.520  10.410   4.090  1.00  0.00            
ATOM     72  O19 BCD     1       9.940   9.550   3.130  1.00  0.00            
ATOM     73  C24 BCD     1      11.200  11.540   3.350  1.00  0.00            
ATOM     74  O20 BCD     1      12.280  11.100   2.570  1.00  0.00            
ATOM     75  H31 BCD     1       9.070   7.770   2.790  1.00  0.00            
ATOM     76  H32 BCD     1      11.080   7.290   3.770  1.00  0.00            
ATOM     77  H33 BCD     1       9.360   6.690   5.910  1.00  0.00            
ATOM     78  H34 BCD     1      10.250   8.670   6.390  1.00  0.00            
ATOM     79  H35 BCD     1      12.420   8.480   6.870  1.00  0.00            
ATOM     80  H36 BCD     1      12.480   9.510   4.520  1.00  0.00            
ATOM     81  H37 BCD     1       9.810  10.850   4.790  1.00  0.00            
ATOM     82  H38 BCD     1      10.420  12.050   2.770  1.00  0.00            
ATOM     83  H39 BCD     1      11.540  12.290   4.080  1.00  0.00            
ATOM     84  H40 BCD     1      13.010  11.710   2.710  1.00  0.00            
ATOM     85  C25 BCD     1       4.040   9.040   3.900  1.00  0.00            
ATOM     86  O21 BCD     1       3.820   9.140   5.340  1.00  0.00            
ATOM     87  C26 BCD     1       4.710   7.690   3.610  1.00  0.00            
ATOM     88  O22 BCD     1       3.980   6.570   3.980  1.00  0.00            
ATOM     89  C27 BCD     1       6.140   7.660   4.150  1.00  0.00            
ATOM     90  O23 BCD     1       6.780   6.430   3.790  1.00  0.00            
ATOM     91  C28 BCD     1       6.990   8.880   3.740  1.00  0.00            
ATOM     92  C29 BCD     1       6.260  10.080   4.060  1.00  0.00            
ATOM     93  O24 BCD     1       4.960  10.020   3.440  1.00  0.00            
ATOM     94  C30 BCD     1       6.950  11.360   3.530  1.00  0.00            
ATOM     95  O25 BCD     1       6.920  11.230   2.080  1.00  0.00            
ATOM     96  H41 BCD     1       3.090   9.120   3.350  1.00  0.00            
ATOM     97  H42 BCD     1       4.920   7.670   2.530  1.00  0.00            
ATOM     98  H43 BCD     1       4.560   5.910   3.600  1.00  0.00            
ATOM     99  H44 BCD     1       6.040   7.610   5.240  1.00  0.00            
ATOM    100  H45 BCD     1       7.610   6.340   4.250  1.00  0.00            
ATOM    101  H46 BCD     1       7.150   8.850   2.650  1.00  0.00            
ATOM    102  H47 BCD     1       6.280  10.160   5.160  1.00  0.00            
ATOM    103  H48 BCD     1       6.360  12.260   3.760  1.00  0.00            
ATOM    104  H49 BCD     1       7.960  11.580   3.880  1.00  0.00            
ATOM    105  H50 BCD     1       6.100  10.750   1.940  1.00  0.00            
ATOM    106  C31 BCD     1       0.800  10.130   7.810  1.00  0.00            
ATOM    107  O26 BCD     1       1.760  10.120   8.870  1.00  0.00            
ATOM    108  C32 BCD     1       0.800   8.760   7.150  1.00  0.00            
ATOM    109  O27 BCD     1       0.290   7.760   8.000  1.00  0.00            
ATOM    110  C33 BCD     1       2.110   8.390   6.560  1.00  0.00            
ATOM    111  C34 BCD     1       2.550   9.570   5.680  1.00  0.00            
ATOM    112  C35 BCD     1       2.560  10.950   6.380  1.00  0.00            
ATOM    113  O28 BCD     1       1.210  11.070   6.840  1.00  0.00            
ATOM    114  C36 BCD     1       2.920  12.030   5.450  1.00  0.00            
ATOM    115  O29 BCD     1       2.140  12.170   4.330  1.00  0.00            
ATOM    116  O30 BCD     1       2.010   7.220   5.800  1.00  0.00            
ATOM    117  H51 BCD     1      -0.180  10.430   8.190  1.00  0.00            
ATOM    118  H52 BCD     1       0.090   8.900   6.320  1.00  0.00            
ATOM    119  H53 BCD     1       1.000   7.440   8.560  1.00  0.00            
ATOM    120  H54 BCD     1       2.880   8.110   7.280  1.00  0.00            
ATOM    121  H55 BCD     1       2.730   7.240   5.170  1.00  0.00            
ATOM    122  H56 BCD     1       1.930   9.540   4.780  1.00  0.00            
ATOM    123  H57 BCD     1       3.300  11.010   7.190  1.00  0.00            
ATOM    124  H58 BCD     1       3.100  12.980   5.970  1.00  0.00            
ATOM    125  H59 BCD     1       3.940  11.880   5.070  1.00  0.00            
ATOM    126  H60 BCD     1       2.420  12.940   3.830  1.00  0.00            
ATOM    127  C37 BCD     1       2.680  11.920  12.350  1.00  0.00            
ATOM    128  O31 BCD     1       4.010  12.030  11.840  1.00  0.00            
ATOM    129  C38 BCD     1       2.140  10.500  12.550  1.00  0.00            
ATOM    130  O32 BCD     1       2.980   9.810  13.450  1.00  0.00            
ATOM    131  C39 BCD     1       2.160   9.710  11.200  1.00  0.00            
ATOM    132  O33 BCD     1       1.660   8.420  11.320  1.00  0.00            
ATOM    133  C40 BCD     1       1.330  10.570  10.210  1.00  0.00            
ATOM    134  C41 BCD     1       1.570  12.080  10.200  1.00  0.00            
ATOM    135  O34 BCD     1       1.780  12.600  11.450  1.00  0.00            
ATOM    136  C42 BCD     1       0.540  13.010   9.520  1.00  0.00            
ATOM    137  O35 BCD     1      -0.780  12.620  10.030  1.00  0.00            
ATOM    138  H61 BCD     1       2.540  12.510  13.270  1.00  0.00            
ATOM    139  H62 BCD     1       1.140  10.410  13.000  1.00  0.00            
ATOM    140  H63 BCD     1       3.900   9.860  13.150  1.00  0.00            
ATOM    141  H64 BCD     1       3.180   9.690  10.800  1.00  0.00            
ATOM    142  H65 BCD     1       2.110   7.900  10.640  1.00  0.00            
ATOM    143  H66 BCD     1       0.260  10.340  10.330  1.00  0.00            
ATOM    144  H67 BCD     1       2.460  12.300   9.590  1.00  0.00            
ATOM    145  H68 BCD     1       0.780  14.080   9.610  1.00  0.00            
ATOM    146  H69 BCD     1       0.550  12.690   8.470  1.00  0.00            
ATOM    147  H70 BCD     1      -1.330  12.900   9.300  1.00  0.00            
ATOM    148  O1  GV5     2       4.300   6.120   8.560  1.00  0.00            
ATOM    149  C1  GV5     2       5.280   6.730   8.290  1.00  0.00            
ATOM    150  O2  GV5     2       6.150   6.070   7.540  1.00  0.00            
ATOM    151  C2  GV5     2       5.550   8.130   8.470  1.00  0.00            
ATOM    152  C3  GV5     2       6.600   8.910   8.060  1.00  0.00            
ATOM    153  C4  GV5     2       6.660  10.400   8.030  1.00  0.00            
ATOM    154  C5  GV5     2       5.620  11.230   8.520  1.00  0.00            
ATOM    155  C6  GV5     2       5.660  12.620   8.490  1.00  0.00            
ATOM    156  C7  GV5     2       6.640  13.210   7.670  1.00  0.00            
ATOM    157  O3  GV5     2       6.610  14.570   7.610  1.00  0.00            
ATOM    158  C8  GV5     2       7.560  12.370   6.970  1.00  0.00            
ATOM    159  O4  GV5     2       8.650  12.800   6.210  1.00  0.00            
ATOM    160  C9  GV5     2       7.560  11.010   7.160  1.00  0.00            
ATOM    161  H1  GV5     2       5.650   5.230   7.620  1.00  0.00            
ATOM    162  H2  GV5     2       4.730   8.670   8.930  1.00  0.00            
ATOM    163  H3  GV5     2       7.510   8.450   7.680  1.00  0.00            
ATOM    164  H4  GV5     2       4.760  10.870   9.080  1.00  0.00            
ATOM    165  H5  GV5     2       4.980  13.250   9.060  1.00  0.00            
ATOM    166  H6  GV5     2       7.160  14.890   6.870  1.00  0.00            
ATOM    167  H7  GV5     2       8.420  13.730   6.070  1.00  0.00            
ATOM    168  H8  GV5     2       8.300  10.400   6.640  1.00  0.00            
TER
ENDMDL
MODEL        1
ATOM      1  C1  BCD     1       8.700  14.810   9.940  1.00  0.00            
ATOM      2  O1  BCD     1       8.470  14.000   8.800  1.00  0.00            
ATOM      3  C2  BCD     1      10.210  15.040   9.990  1.00  0.00            
ATOM      4  O2  BCD     1      10.480  15.780   8.780  1.00  0.00            
ATOM      5  C3  BCD     1      11.040  13.840  10.190  1.00  0.00            
ATOM      6  O3  BCD     1      12.500  14.070  10.130  1.00  0.00            
ATOM      7  C4  BCD     1      10.610  12.940  11.310  1.00  0.00            
ATOM      8  C5  BCD     1       9.120  12.780  11.190  1.00  0.00            
ATOM      9  O4  BCD     1       8.360  14.010  11.090  1.00  0.00            
ATOM     10  C6  BCD     1       8.700  12.100  12.510  1.00  0.00            
ATOM     11  O5  BCD     1       8.890  12.970  13.650  1.00  0.00            
ATOM     12  H1  BCD     1       8.130  15.740   9.830  1.00  0.00            
ATOM     13  H2  BCD     1      10.380  15.700  10.840  1.00  0.00            
ATOM     14  H3  BCD     1      10.060  15.380   8.010  1.00  0.00            
ATOM     15  H4  BCD     1      10.740  13.240   9.330  1.00  0.00            
ATOM     16  H5  BCD     1      12.800  14.120   9.220  1.00  0.00            
ATOM     17  H6  BCD     1      11.010  13.260  12.280  1.00  0.00            
ATOM     18  H7  BCD     1       8.840  12.210  10.290  1.00  0.00            
ATOM     19  H8  BCD     1       7.630  11.880  12.470  1.00  0.00            
ATOM     20  H9  BCD     1       9.280  11.170  12.670  1.00  0.00            
ATOM     21  H10 BCD     1       8.910  12.280  14.320  1.00  0.00            
ATOM     22  C7  BCD     1       5.580  13.640   5.780  1.00  0.00            
ATOM     23  O6  BCD     1       5.550  12.230   6.170  1.00  0.00            
ATOM     24  C8  BCD     1       6.960  14.140   5.410  1.00  0.00            
ATOM     25  O7  BCD     1       7.280  13.590   4.160  1.00  0.00            
ATOM     26  C9  BCD     1       8.060  13.830   6.410  1.00  0.00            
ATOM     27  O8  BCD     1       9.420  14.210   6.070  1.00  0.00            
ATOM     28  C10 BCD     1       7.640  14.420   7.760  1.00  0.00            
ATOM     29  C11 BCD     1       6.190  14.150   8.130  1.00  0.00            
ATOM     30  O9  BCD     1       5.320  14.410   6.980  1.00  0.00            
ATOM     31  C12 BCD     1       5.530  14.860   9.300  1.00  0.00            
ATOM     32  O10 BCD     1       5.900  16.290   9.390  1.00  0.00            
ATOM     33  H11 BCD     1       4.740  13.920   5.130  1.00  0.00            
ATOM     34  H12 BCD     1       6.920  15.230   5.270  1.00  0.00            
ATOM     35  H13 BCD     1       7.780  14.200   3.610  1.00  0.00            
ATOM     36  H14 BCD     1       8.110  12.750   6.530  1.00  0.00            
ATOM     37  H15 BCD     1       9.900  13.410   5.830  1.00  0.00            
ATOM     38  H16 BCD     1       7.720  15.510   7.660  1.00  0.00            
ATOM     39  H17 BCD     1       6.070  13.110   8.450  1.00  0.00            
ATOM     40  H18 BCD     1       4.430  14.860   9.290  1.00  0.00            
ATOM     41  H19 BCD     1       5.970  14.330  10.150  1.00  0.00            
ATOM     42  H20 BCD     1       5.620  16.630   8.540  1.00  0.00            
ATOM     43  C13 BCD     1       3.730   8.750   4.810  1.00  0.00            
ATOM     44  O11 BCD     1       4.840   7.870   5.120  1.00  0.00            
ATOM     45  C14 BCD     1       4.050   9.900   3.740  1.00  0.00            
ATOM     46  O12 BCD     1       4.510   9.210   2.590  1.00  0.00            
ATOM     47  C15 BCD     1       5.110  10.830   4.200  1.00  0.00            
ATOM     48  O13 BCD     1       5.350  11.920   3.220  1.00  0.00            
ATOM     49  C16 BCD     1       4.580  11.420   5.570  1.00  0.00            
ATOM     50  C17 BCD     1       4.370  10.250   6.520  1.00  0.00            
ATOM     51  O14 BCD     1       3.340   9.350   6.010  1.00  0.00            
ATOM     52  C18 BCD     1       3.850  10.590   7.870  1.00  0.00            
ATOM     53  O15 BCD     1       2.700  11.420   7.870  1.00  0.00            
ATOM     54  H21 BCD     1       2.890   8.150   4.420  1.00  0.00            
ATOM     55  H22 BCD     1       3.110  10.420   3.530  1.00  0.00            
ATOM     56  H23 BCD     1       4.900   9.920   2.080  1.00  0.00            
ATOM     57  H24 BCD     1       6.000  10.200   4.310  1.00  0.00            
ATOM     58  H25 BCD     1       6.140  12.380   3.490  1.00  0.00            
ATOM     59  H26 BCD     1       3.700  12.040   5.360  1.00  0.00            
ATOM     60  H27 BCD     1       5.300   9.680   6.620  1.00  0.00            
ATOM     61  H28 BCD     1       3.540   9.660   8.370  1.00  0.00            
ATOM     62  H29 BCD     1       4.640  11.100   8.440  1.00  0.00            
ATOM     63  H30 BCD     1       2.450  11.630   8.770  1.00  0.00            
ATOM     64  C19 BCD     1       6.160   3.980   5.520  1.00  0.00            
ATOM     65  O16 BCD     1       7.420   4.600   5.730  1.00  0.00            
ATOM     66  C20 BCD     1       5.700   4.420   4.160  1.00  0.00            
ATOM     67  O17 BCD     1       6.660   4.040   3.160  1.00  0.00            
ATOM     68  C21 BCD     1       5.400   5.960   4.040  1.00  0.00            
ATOM     69  O18 BCD     1       4.840   6.380   2.760  1.00  0.00            
ATOM     70  C22 BCD     1       4.620   6.510   5.200  1.00  0.00            
ATOM     71  C23 BCD     1       5.100   6.010   6.570  1.00  0.00            
ATOM     72  O19 BCD     1       5.280   4.590   6.520  1.00  0.00            
ATOM     73  C24 BCD     1       4.090   6.260   7.680  1.00  0.00            
ATOM     74  O20 BCD     1       2.870   5.580   7.370  1.00  0.00            
ATOM     75  H31 BCD     1       6.160   2.900   5.650  1.00  0.00            
ATOM     76  H32 BCD     1       4.740   3.940   3.930  1.00  0.00            
ATOM     77  H33 BCD     1       6.220   4.170   2.320  1.00  0.00            
ATOM     78  H34 BCD     1       6.390   6.410   4.220  1.00  0.00            
ATOM     79  H35 BCD     1       4.920   7.330   2.730  1.00  0.00            
ATOM     80  H36 BCD     1       3.590   6.260   4.920  1.00  0.00            
ATOM     81  H37 BCD     1       6.050   6.440   6.910  1.00  0.00            
ATOM     82  H38 BCD     1       4.500   5.810   8.590  1.00  0.00            
ATOM     83  H39 BCD     1       3.890   7.330   7.730  1.00  0.00            
ATOM     84  H40 BCD     1       2.140   5.930   7.890  1.00  0.00            
ATOM     85  C25 BCD     1      11.250   3.530   6.890  1.00  0.00            
ATOM     86  O21 BCD     1      11.530   4.860   7.360  1.00  0.00            
ATOM     87  C26 BCD     1      10.940   3.520   5.360  1.00  0.00            
ATOM     88  O22 BCD     1      12.040   4.000   4.680  1.00  0.00            
ATOM     89  C27 BCD     1       9.700   4.290   5.070  1.00  0.00            
ATOM     90  O23 BCD     1       9.420   4.340   3.640  1.00  0.00            
ATOM     91  C28 BCD     1       8.540   3.730   5.920  1.00  0.00            
ATOM     92  C29 BCD     1       8.790   3.670   7.420  1.00  0.00            
ATOM     93  O24 BCD     1      10.100   3.040   7.590  1.00  0.00            
ATOM     94  C30 BCD     1       7.770   2.890   8.230  1.00  0.00            
ATOM     95  O25 BCD     1       7.560   1.640   7.650  1.00  0.00            
ATOM     96  H41 BCD     1      12.160   2.950   7.100  1.00  0.00            
ATOM     97  H42 BCD     1      10.790   2.490   5.010  1.00  0.00            
ATOM     98  H43 BCD     1      12.260   3.410   3.950  1.00  0.00            
ATOM     99  H44 BCD     1       9.790   5.300   5.480  1.00  0.00            
ATOM    100  H45 BCD     1       8.460   4.340   3.570  1.00  0.00            
ATOM    101  H46 BCD     1       8.430   2.710   5.500  1.00  0.00            
ATOM    102  H47 BCD     1       8.910   4.710   7.770  1.00  0.00            
ATOM    103  H48 BCD     1       7.960   2.650   9.280  1.00  0.00            
ATOM    104  H49 BCD     1       6.920   3.580   8.160  1.00  0.00            
ATOM    105  H50 BCD     1       8.330   1.120   7.870  1.00  0.00            
ATOM    106  C31 BCD     1      14.210   7.430   8.950  1.00  0.00            
ATOM    107  O26 BCD     1      12.950   8.060   9.330  1.00  0.00            
ATOM    108  C32 BCD     1      14.350   7.270   7.460  1.00  0.00            
ATOM    109  O27 BCD     1      14.490   8.570   6.880  1.00  0.00            
ATOM    110  C33 BCD     1      13.120   6.520   6.890  1.00  0.00            
ATOM    111  C34 BCD     1      12.900   5.170   7.600  1.00  0.00            
ATOM    112  C35 BCD     1      13.180   5.220   9.090  1.00  0.00            
ATOM    113  O28 BCD     1      14.290   6.060   9.490  1.00  0.00            
ATOM    114  C36 BCD     1      13.540   3.890   9.670  1.00  0.00            
ATOM    115  O29 BCD     1      14.780   3.380   9.240  1.00  0.00            
ATOM    116  O30 BCD     1      13.220   6.390   5.450  1.00  0.00            
ATOM    117  H51 BCD     1      15.000   8.030   9.410  1.00  0.00            
ATOM    118  H52 BCD     1      15.210   6.620   7.240  1.00  0.00            
ATOM    119  H53 BCD     1      15.450   8.690   6.890  1.00  0.00            
ATOM    120  H54 BCD     1      12.260   7.150   7.150  1.00  0.00            
ATOM    121  H55 BCD     1      12.630   5.680   5.190  1.00  0.00            
ATOM    122  H56 BCD     1      13.550   4.380   7.210  1.00  0.00            
ATOM    123  H57 BCD     1      12.290   5.490   9.680  1.00  0.00            
ATOM    124  H58 BCD     1      13.490   3.850  10.770  1.00  0.00            
ATOM    125  H59 BCD     1      12.820   3.150   9.290  1.00  0.00            
ATOM    126  H60 BCD     1      15.200   4.170   8.900  1.00  0.00            
ATOM    127  C37 BCD     1      11.930  10.920  12.070  1.00  0.00            
ATOM    128  O31 BCD     1      11.190  11.700  11.070  1.00  0.00            
ATOM    129  C38 BCD     1      13.430  10.850  11.800  1.00  0.00            
ATOM    130  O32 BCD     1      14.070  12.140  11.820  1.00  0.00            
ATOM    131  C39 BCD     1      13.630  10.180  10.490  1.00  0.00            
ATOM    132  O33 BCD     1      14.990  10.270  10.070  1.00  0.00            
ATOM    133  C40 BCD     1      12.960   8.790  10.560  1.00  0.00            
ATOM    134  C41 BCD     1      11.500   8.970  10.900  1.00  0.00            
ATOM    135  O34 BCD     1      11.340   9.630  12.170  1.00  0.00            
ATOM    136  C42 BCD     1      10.660   7.730  10.980  1.00  0.00            
ATOM    137  O35 BCD     1      11.250   6.690  11.770  1.00  0.00            
ATOM    138  H61 BCD     1      11.760  11.480  13.000  1.00  0.00            
ATOM    139  H62 BCD     1      13.860  10.170  12.550  1.00  0.00            
ATOM    140  H63 BCD     1      13.750  12.820  11.230  1.00  0.00            
ATOM    141  H64 BCD     1      13.080  10.760   9.730  1.00  0.00            
ATOM    142  H65 BCD     1      15.240  11.200  10.010  1.00  0.00            
ATOM    143  H66 BCD     1      13.440   8.170  11.330  1.00  0.00            
ATOM    144  H67 BCD     1      11.030   9.670  10.200  1.00  0.00            
ATOM    145  H68 BCD     1       9.660   7.870  11.410  1.00  0.00            
ATOM    146  H69 BCD     1      10.540   7.250  10.000  1.00  0.00            
ATOM    147  H70 BCD     1      11.650   7.090  12.550  1.00  0.00            
ATOM    148  O1  GV5     2       8.720   8.490   2.720  1.00  0.00            
ATOM    149  C1  GV5     2       8.600   9.240   3.690  1.00  0.00            
ATOM    150  O2  GV5     2       9.020  10.470   3.580  1.00  0.00            
ATOM    151  C2  GV5     2       8.310   8.750   5.100  1.00  0.00            
ATOM    152  C3  GV5     2       8.200   9.540   6.230  1.00  0.00            
ATOM    153  C4  GV5     2       7.930   9.180   7.590  1.00  0.00            
ATOM    154  C5  GV5     2       7.520  10.210   8.530  1.00  0.00            
ATOM    155  C6  GV5     2       7.250   9.930   9.890  1.00  0.00            
ATOM    156  C7  GV5     2       7.370   8.600  10.350  1.00  0.00            
ATOM    157  O3  GV5     2       7.130   8.350  11.620  1.00  0.00            
ATOM    158  C8  GV5     2       7.590   7.580   9.390  1.00  0.00            
ATOM    159  O4  GV5     2       7.520   6.230   9.830  1.00  0.00            
ATOM    160  C9  GV5     2       7.990   7.850   8.090  1.00  0.00            
ATOM    161  H1  GV5     2       9.200  10.730   4.500  1.00  0.00            
ATOM    162  H2  GV5     2       8.180   7.670   5.110  1.00  0.00            
ATOM    163  H3  GV5     2       8.360  10.610   6.050  1.00  0.00            
ATOM    164  H4  GV5     2       7.320  11.200   8.130  1.00  0.00            
ATOM    165  H5  GV5     2       6.880  10.720  10.540  1.00  0.00            
ATOM    166  H6  GV5     2       7.610   7.600  12.000  1.00  0.00            
ATOM    167  H7  GV5     2       6.720   6.010  10.340  1.00  0.00            
ATOM    168  H8  GV5     2       8.130   6.980   7.450  1.00  0.00            
TER
ENDMDL
MODEL        1
ATOM      1  C1  BCD     1      19.680  18.060  17.290  1.00  0.00            
ATOM      2  O1  BCD     1      18.720  17.960  16.260  1.00  0.00            
ATOM      3  C2  BCD     1      20.260  19.380  17.180  1.00  0.00            
ATOM      4  O2  BCD     1      19.260  20.400  17.420  1.00  0.00            
ATOM      5  C3  BCD     1      20.960  19.590  15.830  1.00  0.00            
ATOM      6  O3  BCD     1      21.570  20.940  15.680  1.00  0.00            
ATOM      7  C4  BCD     1      22.040  18.520  15.540  1.00  0.00            
ATOM      8  C5  BCD     1      21.380  17.080  15.810  1.00  0.00            
ATOM      9  O4  BCD     1      20.660  17.060  17.100  1.00  0.00            
ATOM     10  C6  BCD     1      22.420  16.000  15.900  1.00  0.00            
ATOM     11  O5  BCD     1      21.810  14.770  16.340  1.00  0.00            
ATOM     12  H1  BCD     1      19.210  17.840  18.250  1.00  0.00            
ATOM     13  H2  BCD     1      21.040  19.470  17.950  1.00  0.00            
ATOM     14  H3  BCD     1      19.840  21.170  17.470  1.00  0.00            
ATOM     15  H4  BCD     1      20.130  19.430  15.130  1.00  0.00            
ATOM     16  H5  BCD     1      21.980  21.040  14.810  1.00  0.00            
ATOM     17  H6  BCD     1      22.940  18.650  16.150  1.00  0.00            
ATOM     18  H7  BCD     1      20.760  16.790  14.950  1.00  0.00            
ATOM     19  H8  BCD     1      22.830  15.930  14.880  1.00  0.00            
ATOM     20  H9  BCD     1      23.280  16.320  16.510  1.00  0.00            
ATOM     21  H10 BCD     1      21.410  14.900  17.200  1.00  0.00            
ATOM     22  C7  BCD     1      14.620  17.250  15.950  1.00  0.00            
ATOM     23  O6  BCD     1      14.670  16.840  14.570  1.00  0.00            
ATOM     24  C8  BCD     1      15.080  18.700  16.050  1.00  0.00            
ATOM     25  O7  BCD     1      14.320  19.540  15.210  1.00  0.00            
ATOM     26  C9  BCD     1      16.590  18.790  15.690  1.00  0.00            
ATOM     27  O8  BCD     1      17.020  20.170  15.910  1.00  0.00            
ATOM     28  C10 BCD     1      17.390  17.880  16.650  1.00  0.00            
ATOM     29  C11 BCD     1      16.900  16.470  16.490  1.00  0.00            
ATOM     30  O9  BCD     1      15.480  16.430  16.770  1.00  0.00            
ATOM     31  C12 BCD     1      17.700  15.430  17.190  1.00  0.00            
ATOM     32  O10 BCD     1      17.200  14.140  16.890  1.00  0.00            
ATOM     33  H11 BCD     1      13.590  17.170  16.320  1.00  0.00            
ATOM     34  H12 BCD     1      14.860  18.990  17.080  1.00  0.00            
ATOM     35  H13 BCD     1      14.680  20.420  15.130  1.00  0.00            
ATOM     36  H14 BCD     1      16.920  18.530  14.680  1.00  0.00            
ATOM     37  H15 BCD     1      17.790  20.120  16.490  1.00  0.00            
ATOM     38  H16 BCD     1      17.120  18.270  17.640  1.00  0.00            
ATOM     39  H17 BCD     1      17.160  16.290  15.440  1.00  0.00            
ATOM     40  H18 BCD     1      18.740  15.310  16.860  1.00  0.00            
ATOM     41  H19 BCD     1      17.550  15.700  18.250  1.00  0.00            
ATOM     42  H20 BCD     1      16.320  14.110  17.270  1.00  0.00            
ATOM     43  C13 BCD     1      11.860  15.490  11.840  1.00  0.00            
ATOM     44  O11 BCD     1      12.480  16.080  10.730  1.00  0.00            
ATOM     45  C14 BCD     1      11.360  16.600  12.780  1.00  0.00            
ATOM     46  O12 BCD     1      10.790  17.590  11.990  1.00  0.00            
ATOM     47  C15 BCD     1      12.470  17.250  13.560  1.00  0.00            
ATOM     48  O13 BCD     1      12.010  18.200  14.490  1.00  0.00            
ATOM     49  C16 BCD     1      13.490  16.180  14.150  1.00  0.00            
ATOM     50  C17 BCD     1      13.890  15.150  13.070  1.00  0.00            
ATOM     51  O14 BCD     1      12.680  14.570  12.560  1.00  0.00            
ATOM     52  C18 BCD     1      14.800  14.040  13.620  1.00  0.00            
ATOM     53  O15 BCD     1      14.250  13.340  14.690  1.00  0.00            
ATOM     54  H21 BCD     1      10.990  14.970  11.430  1.00  0.00            
ATOM     55  H22 BCD     1      10.620  16.210  13.490  1.00  0.00            
ATOM     56  H23 BCD     1      10.460  18.370  12.450  1.00  0.00            
ATOM     57  H24 BCD     1      13.140  17.860  12.940  1.00  0.00            
ATOM     58  H25 BCD     1      12.800  18.690  14.750  1.00  0.00            
ATOM     59  H26 BCD     1      13.120  15.620  15.020  1.00  0.00            
ATOM     60  H27 BCD     1      14.460  15.740  12.340  1.00  0.00            
ATOM     61  H28 BCD     1      15.070  13.390  12.770  1.00  0.00            
ATOM     62  H29 BCD     1      15.720  14.510  13.970  1.00  0.00            
ATOM     63  H30 BCD     1      13.300  13.450  14.570  1.00  0.00            
ATOM     64  C19 BCD     1      13.360  15.650   6.790  1.00  0.00            
ATOM     65  O16 BCD     1      14.730  15.970   7.310  1.00  0.00            
ATOM     66  C20 BCD     1      12.350  16.710   7.000  1.00  0.00            
ATOM     67  O17 BCD     1      12.760  17.850   6.090  1.00  0.00            
ATOM     68  C21 BCD     1      12.270  16.950   8.530  1.00  0.00            
ATOM     69  O18 BCD     1      11.250  17.980   8.770  1.00  0.00            
ATOM     70  C22 BCD     1      11.990  15.680   9.390  1.00  0.00            
ATOM     71  C23 BCD     1      12.850  14.540   8.880  1.00  0.00            
ATOM     72  O19 BCD     1      12.910  14.440   7.400  1.00  0.00            
ATOM     73  C24 BCD     1      12.200  13.210   9.340  1.00  0.00            
ATOM     74  O20 BCD     1      13.040  12.090   9.250  1.00  0.00            
ATOM     75  H31 BCD     1      13.390  15.450   5.710  1.00  0.00            
ATOM     76  H32 BCD     1      11.380  16.290   6.730  1.00  0.00            
ATOM     77  H33 BCD     1      13.620  18.100   6.410  1.00  0.00            
ATOM     78  H34 BCD     1      13.240  17.340   8.890  1.00  0.00            
ATOM     79  H35 BCD     1      11.210  18.030   9.730  1.00  0.00            
ATOM     80  H36 BCD     1      10.950  15.350   9.480  1.00  0.00            
ATOM     81  H37 BCD     1      13.850  14.690   9.320  1.00  0.00            
ATOM     82  H38 BCD     1      11.810  13.230  10.370  1.00  0.00            
ATOM     83  H39 BCD     1      11.410  13.070   8.600  1.00  0.00            
ATOM     84  H40 BCD     1      12.490  11.390   9.620  1.00  0.00            
ATOM     85  C25 BCD     1      18.530  16.850   5.960  1.00  0.00            
ATOM     86  O21 BCD     1      19.130  16.680   7.240  1.00  0.00            
ATOM     87  C26 BCD     1      17.510  17.940   5.920  1.00  0.00            
ATOM     88  O22 BCD     1      18.210  19.150   6.250  1.00  0.00            
ATOM     89  C27 BCD     1      16.350  17.640   6.850  1.00  0.00            
ATOM     90  O23 BCD     1      15.360  18.680   6.700  1.00  0.00            
ATOM     91  C28 BCD     1      15.720  16.310   6.370  1.00  0.00            
ATOM     92  C29 BCD     1      16.770  15.240   6.440  1.00  0.00            
ATOM     93  O24 BCD     1      17.850  15.660   5.590  1.00  0.00            
ATOM     94  C30 BCD     1      16.350  13.810   6.230  1.00  0.00            
ATOM     95  O25 BCD     1      15.600  13.740   5.070  1.00  0.00            
ATOM     96  H41 BCD     1      19.260  17.050   5.160  1.00  0.00            
ATOM     97  H42 BCD     1      17.200  17.950   4.870  1.00  0.00            
ATOM     98  H43 BCD     1      17.620  19.900   6.170  1.00  0.00            
ATOM     99  H44 BCD     1      16.710  17.590   7.880  1.00  0.00            
ATOM    100  H45 BCD     1      15.670  19.470   7.140  1.00  0.00            
ATOM    101  H46 BCD     1      15.440  16.460   5.320  1.00  0.00            
ATOM    102  H47 BCD     1      17.170  15.130   7.460  1.00  0.00            
ATOM    103  H48 BCD     1      17.250  13.180   6.210  1.00  0.00            
ATOM    104  H49 BCD     1      15.750  13.450   7.070  1.00  0.00            
ATOM    105  H50 BCD     1      16.130  14.170   4.400  1.00  0.00            
ATOM    106  C31 BCD     1      22.990  17.090   8.750  1.00  0.00            
ATOM    107  O26 BCD     1      22.500  17.560   9.990  1.00  0.00            
ATOM    108  C32 BCD     1      22.590  18.010   7.590  1.00  0.00            
ATOM    109  O27 BCD     1      23.220  19.290   7.700  1.00  0.00            
ATOM    110  C33 BCD     1      21.100  18.090   7.390  1.00  0.00            
ATOM    111  C34 BCD     1      20.590  16.610   7.240  1.00  0.00            
ATOM    112  C35 BCD     1      21.040  15.830   8.480  1.00  0.00            
ATOM    113  O28 BCD     1      22.450  15.840   8.480  1.00  0.00            
ATOM    114  C36 BCD     1      20.510  14.400   8.510  1.00  0.00            
ATOM    115  O29 BCD     1      21.050  13.570   7.460  1.00  0.00            
ATOM    116  O30 BCD     1      20.790  18.800   6.170  1.00  0.00            
ATOM    117  H51 BCD     1      24.070  16.950   8.690  1.00  0.00            
ATOM    118  H52 BCD     1      23.030  17.540   6.700  1.00  0.00            
ATOM    119  H53 BCD     1      24.160  19.100   7.650  1.00  0.00            
ATOM    120  H54 BCD     1      20.550  18.510   8.240  1.00  0.00            
ATOM    121  H55 BCD     1      19.830  18.890   6.080  1.00  0.00            
ATOM    122  H56 BCD     1      20.900  16.060   6.340  1.00  0.00            
ATOM    123  H57 BCD     1      20.600  16.380   9.320  1.00  0.00            
ATOM    124  H58 BCD     1      20.850  14.090   9.500  1.00  0.00            
ATOM    125  H59 BCD     1      19.430  14.530   8.590  1.00  0.00            
ATOM    126  H60 BCD     1      20.930  12.630   7.610  1.00  0.00            
ATOM    127  C37 BCD     1      23.660  18.990  13.720  1.00  0.00            
ATOM    128  O31 BCD     1      22.360  18.490  14.140  1.00  0.00            
ATOM    129  C38 BCD     1      23.420  20.000  12.620  1.00  0.00            
ATOM    130  O32 BCD     1      22.860  21.200  13.200  1.00  0.00            
ATOM    131  C39 BCD     1      22.650  19.470  11.470  1.00  0.00            
ATOM    132  O33 BCD     1      22.610  20.440  10.420  1.00  0.00            
ATOM    133  C40 BCD     1      23.320  18.120  10.990  1.00  0.00            
ATOM    134  C41 BCD     1      23.730  17.150  12.120  1.00  0.00            
ATOM    135  O34 BCD     1      24.400  17.890  13.170  1.00  0.00            
ATOM    136  C42 BCD     1      24.550  15.970  11.540  1.00  0.00            
ATOM    137  O35 BCD     1      25.190  15.260  12.560  1.00  0.00            
ATOM    138  H61 BCD     1      24.160  19.460  14.580  1.00  0.00            
ATOM    139  H62 BCD     1      24.400  20.340  12.260  1.00  0.00            
ATOM    140  H63 BCD     1      23.150  21.860  12.570  1.00  0.00            
ATOM    141  H64 BCD     1      21.620  19.190  11.730  1.00  0.00            
ATOM    142  H65 BCD     1      22.890  20.100   9.570  1.00  0.00            
ATOM    143  H66 BCD     1      24.230  18.420  10.460  1.00  0.00            
ATOM    144  H67 BCD     1      22.770  16.730  12.440  1.00  0.00            
ATOM    145  H68 BCD     1      23.810  15.310  11.060  1.00  0.00            
ATOM    146  H69 BCD     1      25.330  16.380  10.880  1.00  0.00            
ATOM    147  H70 BCD     1      25.770  15.880  13.000  1.00  0.00            
ATOM    148  O1  GV5     2      13.560  19.320  10.340  1.00  0.00            
ATOM    149  C1  GV5     2      14.470  19.710  11.050  1.00  0.00            
ATOM    150  O2  GV5     2      14.540  20.940  11.640  1.00  0.00            
ATOM    151  C2  GV5     2      15.690  18.860  11.260  1.00  0.00            
ATOM    152  C3  GV5     2      15.970  17.660  10.740  1.00  0.00            
ATOM    153  C4  GV5     2      17.150  16.820  11.030  1.00  0.00            
ATOM    154  C5  GV5     2      18.380  17.260  11.630  1.00  0.00            
ATOM    155  C6  GV5     2      19.350  16.370  11.970  1.00  0.00            
ATOM    156  C7  GV5     2      19.200  15.020  11.780  1.00  0.00            
ATOM    157  O3  GV5     2      20.170  14.120  12.130  1.00  0.00            
ATOM    158  C8  GV5     2      18.000  14.560  11.220  1.00  0.00            
ATOM    159  O4  GV5     2      17.900  13.250  11.100  1.00  0.00            
ATOM    160  C9  GV5     2      16.990  15.440  10.820  1.00  0.00            
ATOM    161  H1  GV5     2      15.420  21.010  12.050  1.00  0.00            
ATOM    162  H2  GV5     2      16.400  19.270  11.970  1.00  0.00            
ATOM    163  H3  GV5     2      15.250  17.280  10.010  1.00  0.00            
ATOM    164  H4  GV5     2      18.530  18.310  11.820  1.00  0.00            
ATOM    165  H5  GV5     2      20.210  16.720  12.540  1.00  0.00            
ATOM    166  H6  GV5     2      19.880  13.220  11.890  1.00  0.00            
ATOM    167  H7  GV5     2      17.170  13.160  10.460  1.00  0.00            
ATOM    168  H8  GV5     2      16.090  15.040  10.380  1.00  0.00            
TER
ENDMDL
MODEL        1
ATOM      1  C1  BCD     1       6.280  10.600  28.740  1.00  0.00            
ATOM      2  O1  BCD     1       7.520  11.310  28.650  1.00  0.00            
ATOM      3  C2  BCD     1       5.680  10.520  27.280  1.00  0.00            
ATOM      4  O2  BCD     1       6.560   9.800  26.440  1.00  0.00            
ATOM      5  C3  BCD     1       5.350  11.900  26.690  1.00  0.00            
ATOM      6  O3  BCD     1       4.790  11.810  25.360  1.00  0.00            
ATOM      7  C4  BCD     1       4.430  12.570  27.690  1.00  0.00            
ATOM      8  C5  BCD     1       5.060  12.610  29.130  1.00  0.00            
ATOM      9  O4  BCD     1       5.400  11.310  29.590  1.00  0.00            
ATOM     10  C6  BCD     1       4.210  13.490  30.100  1.00  0.00            
ATOM     11  O5  BCD     1       4.950  14.610  30.570  1.00  0.00            
ATOM     12  H1  BCD     1       6.490   9.560  29.000  1.00  0.00            
ATOM     13  H2  BCD     1       4.780   9.890  27.330  1.00  0.00            
ATOM     14  H3  BCD     1       6.360   9.890  25.500  1.00  0.00            
ATOM     15  H4  BCD     1       6.280  12.480  26.670  1.00  0.00            
ATOM     16  H5  BCD     1       4.310  12.620  25.180  1.00  0.00            
ATOM     17  H6  BCD     1       3.480  12.010  27.660  1.00  0.00            
ATOM     18  H7  BCD     1       5.960  13.230  29.020  1.00  0.00            
ATOM     19  H8  BCD     1       3.340  13.810  29.530  1.00  0.00            
ATOM     20  H9  BCD     1       3.790  12.790  30.830  1.00  0.00            
ATOM     21  H10 BCD     1       5.600  14.320  31.210  1.00  0.00            
ATOM     22  C7  BCD     1      11.260  10.520  30.190  1.00  0.00            
ATOM     23  O6  BCD     1      11.900  11.440  29.350  1.00  0.00            
ATOM     24  C8  BCD     1      10.710   9.390  29.360  1.00  0.00            
ATOM     25  O7  BCD     1      11.720   8.830  28.570  1.00  0.00            
ATOM     26  C9  BCD     1       9.450   9.880  28.540  1.00  0.00            
ATOM     27  O8  BCD     1       8.840   8.830  27.830  1.00  0.00            
ATOM     28  C10 BCD     1       8.490  10.650  29.440  1.00  0.00            
ATOM     29  C11 BCD     1       9.260  11.710  30.290  1.00  0.00            
ATOM     30  O9  BCD     1      10.320  11.140  31.010  1.00  0.00            
ATOM     31  C12 BCD     1       8.340  12.330  31.370  1.00  0.00            
ATOM     32  O10 BCD     1       7.630  11.430  32.210  1.00  0.00            
ATOM     33  H11 BCD     1      12.060   9.990  30.720  1.00  0.00            
ATOM     34  H12 BCD     1      10.350   8.710  30.140  1.00  0.00            
ATOM     35  H13 BCD     1      11.470   7.930  28.340  1.00  0.00            
ATOM     36  H14 BCD     1       9.890  10.560  27.800  1.00  0.00            
ATOM     37  H15 BCD     1       8.250   9.140  27.130  1.00  0.00            
ATOM     38  H16 BCD     1       8.100   9.930  30.170  1.00  0.00            
ATOM     39  H17 BCD     1       9.670  12.470  29.610  1.00  0.00            
ATOM     40  H18 BCD     1       8.970  12.990  31.970  1.00  0.00            
ATOM     41  H19 BCD     1       7.540  12.920  30.890  1.00  0.00            
ATOM     42  H20 BCD     1       6.730  11.420  31.860  1.00  0.00            
ATOM     43  C13 BCD     1      15.240  13.840  28.940  1.00  0.00            
ATOM     44  O11 BCD     1      14.750  14.430  27.700  1.00  0.00            
ATOM     45  C14 BCD     1      15.480  12.320  28.840  1.00  0.00            
ATOM     46  O12 BCD     1      16.450  12.100  27.800  1.00  0.00            
ATOM     47  C15 BCD     1      14.200  11.540  28.630  1.00  0.00            
ATOM     48  O13 BCD     1      14.210  10.110  28.680  1.00  0.00            
ATOM     49  C16 BCD     1      13.130  11.960  29.710  1.00  0.00            
ATOM     50  C17 BCD     1      13.000  13.440  29.920  1.00  0.00            
ATOM     51  O14 BCD     1      14.260  14.130  29.910  1.00  0.00            
ATOM     52  C18 BCD     1      12.310  13.840  31.160  1.00  0.00            
ATOM     53  O15 BCD     1      12.610  13.120  32.360  1.00  0.00            
ATOM     54  H21 BCD     1      16.150  14.370  29.260  1.00  0.00            
ATOM     55  H22 BCD     1      16.000  11.920  29.720  1.00  0.00            
ATOM     56  H23 BCD     1      16.960  11.290  27.910  1.00  0.00            
ATOM     57  H24 BCD     1      13.750  11.860  27.680  1.00  0.00            
ATOM     58  H25 BCD     1      13.310   9.820  28.860  1.00  0.00            
ATOM     59  H26 BCD     1      13.430  11.490  30.650  1.00  0.00            
ATOM     60  H27 BCD     1      12.360  13.890  29.150  1.00  0.00            
ATOM     61  H28 BCD     1      12.450  14.920  31.290  1.00  0.00            
ATOM     62  H29 BCD     1      11.250  13.590  31.000  1.00  0.00            
ATOM     63  H30 BCD     1      11.940  13.360  33.010  1.00  0.00            
ATOM     64  C19 BCD     1      14.840  18.150  25.960  1.00  0.00            
ATOM     65  O16 BCD     1      13.460  18.300  26.350  1.00  0.00            
ATOM     66  C20 BCD     1      15.050  16.920  25.080  1.00  0.00            
ATOM     67  O17 BCD     1      14.300  17.080  23.900  1.00  0.00            
ATOM     68  C21 BCD     1      14.600  15.640  25.820  1.00  0.00            
ATOM     69  O18 BCD     1      14.820  14.470  24.970  1.00  0.00            
ATOM     70  C22 BCD     1      15.450  15.540  27.090  1.00  0.00            
ATOM     71  C23 BCD     1      15.370  16.900  27.890  1.00  0.00            
ATOM     72  O19 BCD     1      15.750  17.980  27.080  1.00  0.00            
ATOM     73  C24 BCD     1      16.250  16.850  29.170  1.00  0.00            
ATOM     74  O20 BCD     1      17.500  16.360  28.890  1.00  0.00            
ATOM     75  H31 BCD     1      15.220  19.050  25.460  1.00  0.00            
ATOM     76  H32 BCD     1      16.070  16.910  24.680  1.00  0.00            
ATOM     77  H33 BCD     1      14.220  16.220  23.470  1.00  0.00            
ATOM     78  H34 BCD     1      13.590  15.880  26.170  1.00  0.00            
ATOM     79  H35 BCD     1      14.530  13.670  25.410  1.00  0.00            
ATOM     80  H36 BCD     1      16.490  15.280  26.840  1.00  0.00            
ATOM     81  H37 BCD     1      14.290  17.020  28.100  1.00  0.00            
ATOM     82  H38 BCD     1      16.330  17.840  29.650  1.00  0.00            
ATOM     83  H39 BCD     1      15.740  16.280  29.960  1.00  0.00            
ATOM     84  H40 BCD     1      18.000  16.450  29.710  1.00  0.00            
ATOM     85  C25 BCD     1      10.260  20.680  25.820  1.00  0.00            
ATOM     86  O21 BCD     1       9.300  19.590  25.670  1.00  0.00            
ATOM     87  C26 BCD     1      11.180  20.630  24.590  1.00  0.00            
ATOM     88  O22 BCD     1      10.500  20.630  23.350  1.00  0.00            
ATOM     89  C27 BCD     1      12.190  19.490  24.740  1.00  0.00            
ATOM     90  O23 BCD     1      13.210  19.510  23.760  1.00  0.00            
ATOM     91  C28 BCD     1      12.810  19.540  26.130  1.00  0.00            
ATOM     92  C29 BCD     1      11.750  19.480  27.190  1.00  0.00            
ATOM     93  O24 BCD     1      10.960  20.610  27.060  1.00  0.00            
ATOM     94  C30 BCD     1      12.310  19.410  28.560  1.00  0.00            
ATOM     95  O25 BCD     1      13.170  20.520  28.870  1.00  0.00            
ATOM     96  H41 BCD     1       9.760  21.650  25.950  1.00  0.00            
ATOM     97  H42 BCD     1      11.770  21.540  24.760  1.00  0.00            
ATOM     98  H43 BCD     1      11.210  20.490  22.710  1.00  0.00            
ATOM     99  H44 BCD     1      11.690  18.510  24.670  1.00  0.00            
ATOM    100  H45 BCD     1      13.780  18.750  23.880  1.00  0.00            
ATOM    101  H46 BCD     1      13.460  20.420  26.230  1.00  0.00            
ATOM    102  H47 BCD     1      11.160  18.570  27.000  1.00  0.00            
ATOM    103  H48 BCD     1      11.430  19.590  29.180  1.00  0.00            
ATOM    104  H49 BCD     1      12.800  18.430  28.650  1.00  0.00            
ATOM    105  H50 BCD     1      12.580  21.280  28.910  1.00  0.00            
ATOM    106  C31 BCD     1       5.210  19.220  26.200  1.00  0.00            
ATOM    107  O26 BCD     1       5.270  17.820  26.230  1.00  0.00            
ATOM    108  C32 BCD     1       5.700  19.640  24.780  1.00  0.00            
ATOM    109  O27 BCD     1       4.970  19.110  23.670  1.00  0.00            
ATOM    110  C33 BCD     1       7.200  19.450  24.620  1.00  0.00            
ATOM    111  C34 BCD     1       7.990  20.050  25.840  1.00  0.00            
ATOM    112  C35 BCD     1       7.390  19.490  27.150  1.00  0.00            
ATOM    113  O28 BCD     1       6.030  19.850  27.160  1.00  0.00            
ATOM    114  C36 BCD     1       8.030  20.000  28.400  1.00  0.00            
ATOM    115  O29 BCD     1       7.240  19.630  29.520  1.00  0.00            
ATOM    116  O30 BCD     1       7.730  20.040  23.380  1.00  0.00            
ATOM    117  H51 BCD     1       4.180  19.550  26.390  1.00  0.00            
ATOM    118  H52 BCD     1       5.490  20.710  24.840  1.00  0.00            
ATOM    119  H53 BCD     1       5.260  19.540  22.860  1.00  0.00            
ATOM    120  H54 BCD     1       7.390  18.370  24.590  1.00  0.00            
ATOM    121  H55 BCD     1       8.690  20.020  23.460  1.00  0.00            
ATOM    122  H56 BCD     1       7.820  21.130  25.770  1.00  0.00            
ATOM    123  H57 BCD     1       7.600  18.410  27.220  1.00  0.00            
ATOM    124  H58 BCD     1       9.050  19.600  28.400  1.00  0.00            
ATOM    125  H59 BCD     1       8.090  21.090  28.250  1.00  0.00            
ATOM    126  H60 BCD     1       6.330  19.620  29.180  1.00  0.00            
ATOM    127  C37 BCD     1       3.050  14.400  26.750  1.00  0.00            
ATOM    128  O31 BCD     1       4.250  13.860  27.330  1.00  0.00            
ATOM    129  C38 BCD     1       3.230  14.820  25.290  1.00  0.00            
ATOM    130  O32 BCD     1       3.580  13.780  24.390  1.00  0.00            
ATOM    131  C39 BCD     1       4.320  15.980  25.270  1.00  0.00            
ATOM    132  O33 BCD     1       4.540  16.390  23.950  1.00  0.00            
ATOM    133  C40 BCD     1       4.000  17.100  26.230  1.00  0.00            
ATOM    134  C41 BCD     1       3.640  16.560  27.610  1.00  0.00            
ATOM    135  O34 BCD     1       2.680  15.490  27.500  1.00  0.00            
ATOM    136  C42 BCD     1       2.980  17.620  28.380  1.00  0.00            
ATOM    137  O35 BCD     1       2.770  17.050  29.690  1.00  0.00            
ATOM    138  H61 BCD     1       2.250  13.660  26.780  1.00  0.00            
ATOM    139  H62 BCD     1       2.260  15.230  24.980  1.00  0.00            
ATOM    140  H63 BCD     1       3.670  14.140  23.500  1.00  0.00            
ATOM    141  H64 BCD     1       5.260  15.560  25.640  1.00  0.00            
ATOM    142  H65 BCD     1       4.880  17.290  23.870  1.00  0.00            
ATOM    143  H66 BCD     1       3.230  17.650  25.680  1.00  0.00            
ATOM    144  H67 BCD     1       4.450  16.100  28.200  1.00  0.00            
ATOM    145  H68 BCD     1       3.670  18.470  28.330  1.00  0.00            
ATOM    146  H69 BCD     1       2.030  17.840  27.870  1.00  0.00            
ATOM    147  H70 BCD     1       2.500  16.130  29.590  1.00  0.00            
ATOM    148  O1  GV5     2      12.420  15.430  22.590  1.00  0.00            
ATOM    149  C1  GV5     2      11.590  14.860  23.280  1.00  0.00            
ATOM    150  O2  GV5     2      10.940  13.800  22.820  1.00  0.00            
ATOM    151  C2  GV5     2      11.140  15.380  24.570  1.00  0.00            
ATOM    152  C3  GV5     2      10.350  14.770  25.470  1.00  0.00            
ATOM    153  C4  GV5     2       9.840  15.190  26.780  1.00  0.00            
ATOM    154  C5  GV5     2       8.510  14.960  27.090  1.00  0.00            
ATOM    155  C6  GV5     2       8.040  15.360  28.350  1.00  0.00            
ATOM    156  C7  GV5     2       8.910  15.930  29.270  1.00  0.00            
ATOM    157  O3  GV5     2       8.490  16.340  30.530  1.00  0.00            
ATOM    158  C8  GV5     2      10.260  16.110  28.950  1.00  0.00            
ATOM    159  O4  GV5     2      11.140  16.800  29.690  1.00  0.00            
ATOM    160  C9  GV5     2      10.720  15.820  27.700  1.00  0.00            
ATOM    161  H1  GV5     2      11.500  13.780  22.030  1.00  0.00            
ATOM    162  H2  GV5     2      11.470  16.390  24.830  1.00  0.00            
ATOM    163  H3  GV5     2       9.890  13.830  25.180  1.00  0.00            
ATOM    164  H4  GV5     2       7.790  14.580  26.370  1.00  0.00            
ATOM    165  H5  GV5     2       7.010  15.160  28.600  1.00  0.00            
ATOM    166  H6  GV5     2       7.520  16.270  30.610  1.00  0.00            
ATOM    167  H7  GV5     2      10.630  17.450  30.200  1.00  0.00            
ATOM    168  H8  GV5     2      11.780  15.870  27.450  1.00  0.00            
TER
ENDMDL
MODEL        1
ATOM      1  C1  BCD     1      14.000  16.130   5.480  1.00  0.00            
ATOM      2  O1  BCD     1      12.690  16.140   5.030  1.00  0.00            
ATOM      3  C2  BCD     1      14.890  15.230   4.630  1.00  0.00            
ATOM      4  O2  BCD     1      15.020  15.850   3.380  1.00  0.00            
ATOM      5  C3  BCD     1      14.390  13.800   4.650  1.00  0.00            
ATOM      6  O3  BCD     1      15.140  12.970   3.730  1.00  0.00            
ATOM      7  C4  BCD     1      14.270  13.300   6.090  1.00  0.00            
ATOM      8  C5  BCD     1      13.520  14.280   6.960  1.00  0.00            
ATOM      9  O4  BCD     1      14.130  15.560   6.820  1.00  0.00            
ATOM     10  C6  BCD     1      13.440  13.940   8.420  1.00  0.00            
ATOM     11  O5  BCD     1      14.720  13.870   8.960  1.00  0.00            
ATOM     12  H1  BCD     1      14.470  17.110   5.410  1.00  0.00            
ATOM     13  H2  BCD     1      15.940  15.210   4.960  1.00  0.00            
ATOM     14  H3  BCD     1      15.590  15.320   2.800  1.00  0.00            
ATOM     15  H4  BCD     1      13.380  13.900   4.230  1.00  0.00            
ATOM     16  H5  BCD     1      14.840  12.060   3.750  1.00  0.00            
ATOM     17  H6  BCD     1      15.270  13.240   6.540  1.00  0.00            
ATOM     18  H7  BCD     1      12.480  14.350   6.620  1.00  0.00            
ATOM     19  H8  BCD     1      12.890  14.770   8.890  1.00  0.00            
ATOM     20  H9  BCD     1      12.870  13.020   8.620  1.00  0.00            
ATOM     21  H10 BCD     1      14.650  13.340   9.760  1.00  0.00            
ATOM     22  C7  BCD     1       9.800  18.640   3.670  1.00  0.00            
ATOM     23  O6  BCD     1       8.870  17.540   3.680  1.00  0.00            
ATOM     24  C8  BCD     1      10.910  18.380   2.690  1.00  0.00            
ATOM     25  O7  BCD     1      10.360  18.190   1.320  1.00  0.00            
ATOM     26  C9  BCD     1      11.790  17.210   3.170  1.00  0.00            
ATOM     27  O8  BCD     1      12.860  17.180   2.210  1.00  0.00            
ATOM     28  C10 BCD     1      12.230  17.410   4.610  1.00  0.00            
ATOM     29  C11 BCD     1      11.000  17.670   5.500  1.00  0.00            
ATOM     30  O9  BCD     1      10.290  18.800   5.000  1.00  0.00            
ATOM     31  C12 BCD     1      11.370  17.950   6.970  1.00  0.00            
ATOM     32  O10 BCD     1      12.410  18.970   7.060  1.00  0.00            
ATOM     33  H11 BCD     1       9.390  19.630   3.460  1.00  0.00            
ATOM     34  H12 BCD     1      11.520  19.290   2.760  1.00  0.00            
ATOM     35  H13 BCD     1      10.730  18.930   0.830  1.00  0.00            
ATOM     36  H14 BCD     1      11.180  16.320   2.970  1.00  0.00            
ATOM     37  H15 BCD     1      13.590  16.650   2.560  1.00  0.00            
ATOM     38  H16 BCD     1      12.930  18.260   4.670  1.00  0.00            
ATOM     39  H17 BCD     1      10.370  16.770   5.510  1.00  0.00            
ATOM     40  H18 BCD     1      10.500  18.130   7.620  1.00  0.00            
ATOM     41  H19 BCD     1      11.670  16.980   7.380  1.00  0.00            
ATOM     42  H20 BCD     1      12.840  18.870   7.920  1.00  0.00            
ATOM     43  C13 BCD     1       4.870  16.390   3.270  1.00  0.00            
ATOM     44  O11 BCD     1       5.270  15.140   3.810  1.00  0.00            
ATOM     45  C14 BCD     1       5.550  16.930   1.930  1.00  0.00            
ATOM     46  O12 BCD     1       5.220  16.070   0.860  1.00  0.00            
ATOM     47  C15 BCD     1       7.060  17.030   2.140  1.00  0.00            
ATOM     48  O13 BCD     1       7.730  17.580   1.000  1.00  0.00            
ATOM     49  C16 BCD     1       7.490  17.910   3.310  1.00  0.00            
ATOM     50  C17 BCD     1       6.700  17.590   4.520  1.00  0.00            
ATOM     51  O14 BCD     1       5.280  17.340   4.270  1.00  0.00            
ATOM     52  C18 BCD     1       6.870  18.550   5.620  1.00  0.00            
ATOM     53  O15 BCD     1       6.170  19.640   5.400  1.00  0.00            
ATOM     54  H21 BCD     1       3.790  16.540   3.140  1.00  0.00            
ATOM     55  H22 BCD     1       5.160  17.940   1.780  1.00  0.00            
ATOM     56  H23 BCD     1       5.340  16.560   0.040  1.00  0.00            
ATOM     57  H24 BCD     1       7.450  16.010   2.320  1.00  0.00            
ATOM     58  H25 BCD     1       8.670  17.590   1.220  1.00  0.00            
ATOM     59  H26 BCD     1       7.400  18.970   3.050  1.00  0.00            
ATOM     60  H27 BCD     1       7.080  16.600   4.800  1.00  0.00            
ATOM     61  H28 BCD     1       6.400  18.080   6.490  1.00  0.00            
ATOM     62  H29 BCD     1       7.930  18.720   5.840  1.00  0.00            
ATOM     63  H30 BCD     1       5.760  19.560   4.530  1.00  0.00            
ATOM     64  C19 BCD     1       4.420  11.070   3.690  1.00  0.00            
ATOM     65  O16 BCD     1       5.310  10.850   4.770  1.00  0.00            
ATOM     66  C20 BCD     1       5.070  11.640   2.440  1.00  0.00            
ATOM     67  O17 BCD     1       6.030  10.760   1.840  1.00  0.00            
ATOM     68  C21 BCD     1       5.690  13.000   2.670  1.00  0.00            
ATOM     69  O18 BCD     1       6.170  13.490   1.450  1.00  0.00            
ATOM     70  C22 BCD     1       4.680  13.990   3.280  1.00  0.00            
ATOM     71  C23 BCD     1       3.970  13.310   4.430  1.00  0.00            
ATOM     72  O19 BCD     1       3.520  12.020   4.130  1.00  0.00            
ATOM     73  C24 BCD     1       2.750  14.050   4.880  1.00  0.00            
ATOM     74  O20 BCD     1       1.750  14.100   3.810  1.00  0.00            
ATOM     75  H31 BCD     1       3.860  10.140   3.470  1.00  0.00            
ATOM     76  H32 BCD     1       4.240  11.870   1.760  1.00  0.00            
ATOM     77  H33 BCD     1       6.360  11.310   1.120  1.00  0.00            
ATOM     78  H34 BCD     1       6.440  12.770   3.430  1.00  0.00            
ATOM     79  H35 BCD     1       6.210  14.450   1.430  1.00  0.00            
ATOM     80  H36 BCD     1       3.960  14.280   2.510  1.00  0.00            
ATOM     81  H37 BCD     1       4.690  13.310   5.260  1.00  0.00            
ATOM     82  H38 BCD     1       2.350  13.600   5.800  1.00  0.00            
ATOM     83  H39 BCD     1       3.000  15.100   5.060  1.00  0.00            
ATOM     84  H40 BCD     1       0.920  13.940   4.280  1.00  0.00            
ATOM     85  C25 BCD     1       6.310   7.930   7.540  1.00  0.00            
ATOM     86  O21 BCD     1       7.710   8.270   7.290  1.00  0.00            
ATOM     87  C26 BCD     1       5.640   7.430   6.230  1.00  0.00            
ATOM     88  O22 BCD     1       6.390   6.290   5.870  1.00  0.00            
ATOM     89  C27 BCD     1       5.660   8.560   5.210  1.00  0.00            
ATOM     90  O23 BCD     1       5.000   8.160   3.960  1.00  0.00            
ATOM     91  C28 BCD     1       5.000   9.800   5.700  1.00  0.00            
ATOM     92  C29 BCD     1       5.620  10.200   7.020  1.00  0.00            
ATOM     93  O24 BCD     1       5.590   9.060   7.960  1.00  0.00            
ATOM     94  C30 BCD     1       4.840  11.360   7.600  1.00  0.00            
ATOM     95  O25 BCD     1       3.390  11.220   7.410  1.00  0.00            
ATOM     96  H41 BCD     1       6.250   7.210   8.350  1.00  0.00            
ATOM     97  H42 BCD     1       4.620   7.150   6.550  1.00  0.00            
ATOM     98  H43 BCD     1       7.320   6.530   5.940  1.00  0.00            
ATOM     99  H44 BCD     1       6.680   8.750   4.860  1.00  0.00            
ATOM    100  H45 BCD     1       5.300   8.670   3.200  1.00  0.00            
ATOM    101  H46 BCD     1       3.930   9.560   5.760  1.00  0.00            
ATOM    102  H47 BCD     1       6.660  10.530   6.860  1.00  0.00            
ATOM    103  H48 BCD     1       5.150  11.380   8.650  1.00  0.00            
ATOM    104  H49 BCD     1       5.160  12.270   7.070  1.00  0.00            
ATOM    105  H50 BCD     1       2.960  12.080   7.490  1.00  0.00            
ATOM    106  C31 BCD     1      11.510   7.410   8.380  1.00  0.00            
ATOM    107  O26 BCD     1      11.780   8.620   7.580  1.00  0.00            
ATOM    108  C32 BCD     1      10.870   6.360   7.410  1.00  0.00            
ATOM    109  O27 BCD     1      11.880   5.940   6.400  1.00  0.00            
ATOM    110  C33 BCD     1       9.660   6.990   6.770  1.00  0.00            
ATOM    111  C34 BCD     1       8.680   7.460   7.900  1.00  0.00            
ATOM    112  C35 BCD     1       9.430   8.430   8.890  1.00  0.00            
ATOM    113  O28 BCD     1      10.590   7.750   9.370  1.00  0.00            
ATOM    114  C36 BCD     1       8.620   8.790  10.060  1.00  0.00            
ATOM    115  O29 BCD     1       8.160   7.560  10.770  1.00  0.00            
ATOM    116  O30 BCD     1       9.050   5.950   5.940  1.00  0.00            
ATOM    117  H51 BCD     1      12.470   7.050   8.780  1.00  0.00            
ATOM    118  H52 BCD     1      10.600   5.560   8.110  1.00  0.00            
ATOM    119  H53 BCD     1      11.710   5.000   6.340  1.00  0.00            
ATOM    120  H54 BCD     1       9.880   7.950   6.290  1.00  0.00            
ATOM    121  H55 BCD     1       9.640   5.810   5.190  1.00  0.00            
ATOM    122  H56 BCD     1       8.320   6.550   8.390  1.00  0.00            
ATOM    123  H57 BCD     1       9.670   9.350   8.360  1.00  0.00            
ATOM    124  H58 BCD     1       9.200   9.410  10.750  1.00  0.00            
ATOM    125  H59 BCD     1       7.780   9.450   9.840  1.00  0.00            
ATOM    126  H60 BCD     1       7.980   7.790  11.690  1.00  0.00            
ATOM    127  C37 BCD     1      14.690  10.990   6.150  1.00  0.00            
ATOM    128  O31 BCD     1      13.720  11.990   6.140  1.00  0.00            
ATOM    129  C38 BCD     1      14.310   9.890   5.170  1.00  0.00            
ATOM    130  O32 BCD     1      14.050  10.430   3.870  1.00  0.00            
ATOM    131  C39 BCD     1      13.120   9.090   5.730  1.00  0.00            
ATOM    132  O33 BCD     1      13.060   7.890   4.930  1.00  0.00            
ATOM    133  C40 BCD     1      13.130   8.820   7.150  1.00  0.00            
ATOM    134  C41 BCD     1      13.750   9.890   8.100  1.00  0.00            
ATOM    135  O34 BCD     1      14.900  10.450   7.490  1.00  0.00            
ATOM    136  C42 BCD     1      14.120   9.380   9.490  1.00  0.00            
ATOM    137  O35 BCD     1      14.640   8.090   9.420  1.00  0.00            
ATOM    138  H61 BCD     1      15.670  11.390   5.860  1.00  0.00            
ATOM    139  H62 BCD     1      15.210   9.270   5.020  1.00  0.00            
ATOM    140  H63 BCD     1      13.820   9.750   3.230  1.00  0.00            
ATOM    141  H64 BCD     1      12.180   9.620   5.490  1.00  0.00            
ATOM    142  H65 BCD     1      12.650   7.140   5.380  1.00  0.00            
ATOM    143  H66 BCD     1      13.750   7.920   7.210  1.00  0.00            
ATOM    144  H67 BCD     1      12.960  10.640   8.220  1.00  0.00            
ATOM    145  H68 BCD     1      14.720  10.020  10.150  1.00  0.00            
ATOM    146  H69 BCD     1      13.170   9.210  10.020  1.00  0.00            
ATOM    147  H70 BCD     1      15.560   8.090   9.160  1.00  0.00            
ATOM    148  O1  GV5     2      11.240  13.750   0.460  1.00  0.00            
ATOM    149  C1  GV5     2      10.580  14.280   1.270  1.00  0.00            
ATOM    150  O2  GV5     2       9.550  15.180   1.050  1.00  0.00            
ATOM    151  C2  GV5     2      10.520  13.710   2.690  1.00  0.00            
ATOM    152  C3  GV5     2       9.720  14.090   3.690  1.00  0.00            
ATOM    153  C4  GV5     2       9.340  13.380   4.930  1.00  0.00            
ATOM    154  C5  GV5     2      10.230  12.390   5.440  1.00  0.00            
ATOM    155  C6  GV5     2       9.990  11.880   6.730  1.00  0.00            
ATOM    156  C7  GV5     2       9.020  12.350   7.600  1.00  0.00            
ATOM    157  O3  GV5     2       9.000  11.860   8.900  1.00  0.00            
ATOM    158  C8  GV5     2       8.120  13.360   7.130  1.00  0.00            
ATOM    159  O4  GV5     2       7.010  13.730   7.910  1.00  0.00            
ATOM    160  C9  GV5     2       8.250  13.850   5.770  1.00  0.00            
ATOM    161  H1  GV5     2       9.660  15.280   0.080  1.00  0.00            
ATOM    162  H2  GV5     2      11.100  12.790   2.760  1.00  0.00            
ATOM    163  H3  GV5     2       9.120  14.990   3.640  1.00  0.00            
ATOM    164  H4  GV5     2      11.040  11.930   4.870  1.00  0.00            
ATOM    165  H5  GV5     2      10.740  11.150   7.030  1.00  0.00            
ATOM    166  H6  GV5     2       8.180  12.220   9.280  1.00  0.00            
ATOM    167  H7  GV5     2       6.490  14.250   7.270  1.00  0.00            
ATOM    168  H8  GV5     2       7.600  14.600   5.340  1.00  0.00            
TER
ENDMDL
MODEL        1
ATOM      1  C1  BCD     1      13.420  16.250   5.790  1.00  0.00            
ATOM      2  O1  BCD     1      12.210  15.880   5.120  1.00  0.00            
ATOM      3  C2  BCD     1      14.540  15.280   5.480  1.00  0.00            
ATOM      4  O2  BCD     1      14.590  15.210   4.100  1.00  0.00            
ATOM      5  C3  BCD     1      14.160  13.900   6.120  1.00  0.00            
ATOM      6  O3  BCD     1      15.290  13.000   5.940  1.00  0.00            
ATOM      7  C4  BCD     1      13.840  14.160   7.600  1.00  0.00            
ATOM      8  C5  BCD     1      12.780  15.120   7.780  1.00  0.00            
ATOM      9  O4  BCD     1      13.070  16.340   7.160  1.00  0.00            
ATOM     10  C6  BCD     1      12.440  15.400   9.250  1.00  0.00            
ATOM     11  O5  BCD     1      13.640  15.650  10.040  1.00  0.00            
ATOM     12  H1  BCD     1      13.820  17.210   5.430  1.00  0.00            
ATOM     13  H2  BCD     1      15.380  15.790   5.970  1.00  0.00            
ATOM     14  H3  BCD     1      15.320  14.590   4.010  1.00  0.00            
ATOM     15  H4  BCD     1      13.270  13.570   5.570  1.00  0.00            
ATOM     16  H5  BCD     1      15.060  12.100   6.170  1.00  0.00            
ATOM     17  H6  BCD     1      14.740  14.470   8.150  1.00  0.00            
ATOM     18  H7  BCD     1      11.840  14.730   7.350  1.00  0.00            
ATOM     19  H8  BCD     1      11.670  16.170   9.400  1.00  0.00            
ATOM     20  H9  BCD     1      11.890  14.590   9.730  1.00  0.00            
ATOM     21  H10 BCD     1      13.430  15.560  10.980  1.00  0.00            
ATOM     22  C7  BCD     1       9.160  17.370   2.510  1.00  0.00            
ATOM     23  O6  BCD     1       8.800  16.050   2.130  1.00  0.00            
ATOM     24  C8  BCD     1      10.610  17.690   2.180  1.00  0.00            
ATOM     25  O7  BCD     1      10.780  17.540   0.780  1.00  0.00            
ATOM     26  C9  BCD     1      11.600  16.830   2.920  1.00  0.00            
ATOM     27  O8  BCD     1      12.950  17.240   2.680  1.00  0.00            
ATOM     28  C10 BCD     1      11.440  16.880   4.450  1.00  0.00            
ATOM     29  C11 BCD     1       9.910  16.840   4.740  1.00  0.00            
ATOM     30  O9  BCD     1       9.060  17.700   3.890  1.00  0.00            
ATOM     31  C12 BCD     1       9.600  17.010   6.240  1.00  0.00            
ATOM     32  O10 BCD     1      10.080  18.320   6.760  1.00  0.00            
ATOM     33  H11 BCD     1       8.490  18.090   2.040  1.00  0.00            
ATOM     34  H12 BCD     1      10.780  18.740   2.450  1.00  0.00            
ATOM     35  H13 BCD     1      11.710  17.330   0.660  1.00  0.00            
ATOM     36  H14 BCD     1      11.380  15.790   2.670  1.00  0.00            
ATOM     37  H15 BCD     1      13.560  16.650   3.130  1.00  0.00            
ATOM     38  H16 BCD     1      11.860  17.840   4.780  1.00  0.00            
ATOM     39  H17 BCD     1       9.730  15.790   4.480  1.00  0.00            
ATOM     40  H18 BCD     1       8.520  16.870   6.360  1.00  0.00            
ATOM     41  H19 BCD     1      10.100  16.220   6.810  1.00  0.00            
ATOM     42  H20 BCD     1       9.880  18.360   7.700  1.00  0.00            
ATOM     43  C13 BCD     1       5.420  13.940   1.560  1.00  0.00            
ATOM     44  O11 BCD     1       5.810  13.140   2.700  1.00  0.00            
ATOM     45  C14 BCD     1       6.380  13.790   0.410  1.00  0.00            
ATOM     46  O12 BCD     1       6.510  12.460  -0.140  1.00  0.00            
ATOM     47  C15 BCD     1       7.700  14.470   0.910  1.00  0.00            
ATOM     48  O13 BCD     1       8.740  14.560  -0.130  1.00  0.00            
ATOM     49  C16 BCD     1       7.510  15.890   1.530  1.00  0.00            
ATOM     50  C17 BCD     1       6.390  15.910   2.530  1.00  0.00            
ATOM     51  O14 BCD     1       5.310  15.290   1.890  1.00  0.00            
ATOM     52  C18 BCD     1       5.930  17.320   2.870  1.00  0.00            
ATOM     53  O15 BCD     1       5.760  18.000   1.670  1.00  0.00            
ATOM     54  H21 BCD     1       4.400  13.670   1.280  1.00  0.00            
ATOM     55  H22 BCD     1       5.930  14.320  -0.440  1.00  0.00            
ATOM     56  H23 BCD     1       7.360  12.470  -0.590  1.00  0.00            
ATOM     57  H24 BCD     1       8.140  13.820   1.680  1.00  0.00            
ATOM     58  H25 BCD     1       9.570  14.740   0.310  1.00  0.00            
ATOM     59  H26 BCD     1       7.370  16.650   0.750  1.00  0.00            
ATOM     60  H27 BCD     1       6.660  15.320   3.420  1.00  0.00            
ATOM     61  H28 BCD     1       5.030  17.390   3.490  1.00  0.00            
ATOM     62  H29 BCD     1       6.780  17.750   3.430  1.00  0.00            
ATOM     63  H30 BCD     1       5.340  17.430   1.020  1.00  0.00            
ATOM     64  C19 BCD     1       4.330  10.280   5.260  1.00  0.00            
ATOM     65  O16 BCD     1       5.280  10.510   6.290  1.00  0.00            
ATOM     66  C20 BCD     1       5.060   9.720   4.010  1.00  0.00            
ATOM     67  O17 BCD     1       5.910   8.650   4.420  1.00  0.00            
ATOM     68  C21 BCD     1       5.820  10.860   3.280  1.00  0.00            
ATOM     69  O18 BCD     1       6.180  10.520   1.860  1.00  0.00            
ATOM     70  C22 BCD     1       4.970  12.090   3.220  1.00  0.00            
ATOM     71  C23 BCD     1       4.500  12.540   4.570  1.00  0.00            
ATOM     72  O19 BCD     1       3.630  11.510   5.020  1.00  0.00            
ATOM     73  C24 BCD     1       3.890  13.950   4.570  1.00  0.00            
ATOM     74  O20 BCD     1       2.860  14.150   3.570  1.00  0.00            
ATOM     75  H31 BCD     1       3.520   9.600   5.540  1.00  0.00            
ATOM     76  H32 BCD     1       4.340   9.320   3.290  1.00  0.00            
ATOM     77  H33 BCD     1       6.450   8.360   3.670  1.00  0.00            
ATOM     78  H34 BCD     1       6.740  10.950   3.870  1.00  0.00            
ATOM     79  H35 BCD     1       6.480  11.340   1.450  1.00  0.00            
ATOM     80  H36 BCD     1       4.140  11.890   2.530  1.00  0.00            
ATOM     81  H37 BCD     1       5.350  12.590   5.260  1.00  0.00            
ATOM     82  H38 BCD     1       3.590  13.980   5.630  1.00  0.00            
ATOM     83  H39 BCD     1       4.710  14.650   4.390  1.00  0.00            
ATOM     84  H40 BCD     1       2.060  14.170   4.100  1.00  0.00            
ATOM     85  C25 BCD     1       5.990   9.310  10.220  1.00  0.00            
ATOM     86  O21 BCD     1       7.380   9.530  10.020  1.00  0.00            
ATOM     87  C26 BCD     1       5.470   8.210   9.270  1.00  0.00            
ATOM     88  O22 BCD     1       6.250   7.030   9.450  1.00  0.00            
ATOM     89  C27 BCD     1       5.660   8.660   7.790  1.00  0.00            
ATOM     90  O23 BCD     1       5.090   7.790   6.840  1.00  0.00            
ATOM     91  C28 BCD     1       4.940  10.000   7.630  1.00  0.00            
ATOM     92  C29 BCD     1       5.320  11.000   8.730  1.00  0.00            
ATOM     93  O24 BCD     1       5.110  10.420  10.010  1.00  0.00            
ATOM     94  C30 BCD     1       4.570  12.390   8.770  1.00  0.00            
ATOM     95  O25 BCD     1       3.220  12.290   8.640  1.00  0.00            
ATOM     96  H41 BCD     1       5.790   8.910  11.220  1.00  0.00            
ATOM     97  H42 BCD     1       4.400   8.060   9.500  1.00  0.00            
ATOM     98  H43 BCD     1       7.160   7.330   9.530  1.00  0.00            
ATOM     99  H44 BCD     1       6.710   8.880   7.540  1.00  0.00            
ATOM    100  H45 BCD     1       5.590   7.970   6.040  1.00  0.00            
ATOM    101  H46 BCD     1       3.880   9.860   7.880  1.00  0.00            
ATOM    102  H47 BCD     1       6.380  11.300   8.680  1.00  0.00            
ATOM    103  H48 BCD     1       4.750  13.000   9.670  1.00  0.00            
ATOM    104  H49 BCD     1       4.880  12.890   7.840  1.00  0.00            
ATOM    105  H50 BCD     1       2.850  13.000   9.180  1.00  0.00            
ATOM    106  C31 BCD     1      11.030   9.620  11.750  1.00  0.00            
ATOM    107  O26 BCD     1      11.480  10.350  10.600  1.00  0.00            
ATOM    108  C32 BCD     1      10.540   8.210  11.450  1.00  0.00            
ATOM    109  O27 BCD     1      11.580   7.490  10.830  1.00  0.00            
ATOM    110  C33 BCD     1       9.400   8.310  10.470  1.00  0.00            
ATOM    111  C34 BCD     1       8.310   9.110  11.070  1.00  0.00            
ATOM    112  C35 BCD     1       8.700  10.450  11.710  1.00  0.00            
ATOM    113  O28 BCD     1       9.950  10.370  12.300  1.00  0.00            
ATOM    114  C36 BCD     1       7.620  10.970  12.710  1.00  0.00            
ATOM    115  O29 BCD     1       7.430  10.160  13.890  1.00  0.00            
ATOM    116  O30 BCD     1       8.990   7.060  10.040  1.00  0.00            
ATOM    117  H51 BCD     1      11.680   9.500  12.620  1.00  0.00            
ATOM    118  H52 BCD     1      10.200   7.640  12.320  1.00  0.00            
ATOM    119  H53 BCD     1      11.160   6.760  10.350  1.00  0.00            
ATOM    120  H54 BCD     1       9.760   9.000   9.700  1.00  0.00            
ATOM    121  H55 BCD     1       9.130   6.880   9.100  1.00  0.00            
ATOM    122  H56 BCD     1       7.840   8.420  11.790  1.00  0.00            
ATOM    123  H57 BCD     1       8.740  11.170  10.880  1.00  0.00            
ATOM    124  H58 BCD     1       7.780  12.030  12.920  1.00  0.00            
ATOM    125  H59 BCD     1       6.700  10.890  12.120  1.00  0.00            
ATOM    126  H60 BCD     1       6.590  10.500  14.210  1.00  0.00            
ATOM    127  C37 BCD     1      14.490  12.180   8.840  1.00  0.00            
ATOM    128  O31 BCD     1      13.460  12.930   8.290  1.00  0.00            
ATOM    129  C38 BCD     1      14.350  10.720   8.470  1.00  0.00            
ATOM    130  O32 BCD     1      14.680  10.570   7.120  1.00  0.00            
ATOM    131  C39 BCD     1      13.060  10.170   8.910  1.00  0.00            
ATOM    132  O33 BCD     1      12.890   8.730   8.690  1.00  0.00            
ATOM    133  C40 BCD     1      12.910  10.470  10.430  1.00  0.00            
ATOM    134  C41 BCD     1      13.460  11.760  11.000  1.00  0.00            
ATOM    135  O34 BCD     1      14.580  12.300  10.220  1.00  0.00            
ATOM    136  C42 BCD     1      13.760  11.570  12.490  1.00  0.00            
ATOM    137  O35 BCD     1      14.550  10.400  12.740  1.00  0.00            
ATOM    138  H61 BCD     1      15.440  12.540   8.420  1.00  0.00            
ATOM    139  H62 BCD     1      15.110  10.300   9.130  1.00  0.00            
ATOM    140  H63 BCD     1      15.430   9.980   7.090  1.00  0.00            
ATOM    141  H64 BCD     1      12.270  10.780   8.430  1.00  0.00            
ATOM    142  H65 BCD     1      12.410   8.370   9.450  1.00  0.00            
ATOM    143  H66 BCD     1      13.400   9.620  10.930  1.00  0.00            
ATOM    144  H67 BCD     1      12.660  12.490  10.850  1.00  0.00            
ATOM    145  H68 BCD     1      14.140  12.530  12.850  1.00  0.00            
ATOM    146  H69 BCD     1      12.720  11.530  12.840  1.00  0.00            
ATOM    147  H70 BCD     1      15.410  10.590  12.370  1.00  0.00            
ATOM    148  O1  GV5     2      10.000   9.990   2.620  1.00  0.00            
ATOM    149  C1  GV5     2       9.780  11.100   3.080  1.00  0.00            
ATOM    150  O2  GV5     2       9.780  12.150   2.230  1.00  0.00            
ATOM    151  C2  GV5     2       9.450  11.440   4.470  1.00  0.00            
ATOM    152  C3  GV5     2       9.120  12.640   5.000  1.00  0.00            
ATOM    153  C4  GV5     2       8.830  13.050   6.400  1.00  0.00            
ATOM    154  C5  GV5     2       9.530  12.510   7.510  1.00  0.00            
ATOM    155  C6  GV5     2       9.290  12.870   8.800  1.00  0.00            
ATOM    156  C7  GV5     2       8.240  13.800   9.060  1.00  0.00            
ATOM    157  O3  GV5     2       7.900  14.050  10.360  1.00  0.00            
ATOM    158  C8  GV5     2       7.570  14.340   7.990  1.00  0.00            
ATOM    159  O4  GV5     2       6.580  15.170   8.220  1.00  0.00            
ATOM    160  C9  GV5     2       7.780  13.900   6.650  1.00  0.00            
ATOM    161  H1  GV5     2       9.940  11.530   1.500  1.00  0.00            
ATOM    162  H2  GV5     2       9.580  10.600   5.150  1.00  0.00            
ATOM    163  H3  GV5     2       8.740  13.390   4.310  1.00  0.00            
ATOM    164  H4  GV5     2      10.320  11.810   7.260  1.00  0.00            
ATOM    165  H5  GV5     2       9.810  12.540   9.700  1.00  0.00            
ATOM    166  H6  GV5     2       7.030  14.480  10.270  1.00  0.00            
ATOM    167  H7  GV5     2       6.200  15.440   7.370  1.00  0.00            
ATOM    168  H8  GV5     2       7.110  14.220   5.860  1.00  0.00            
TER
ENDMDL
MODEL        1
ATOM      1  C1  BCD     1      33.700  24.690  20.360  1.00  0.00            
ATOM      2  O1  BCD     1      33.530  23.370  19.860  1.00  0.00            
ATOM      3  C2  BCD     1      34.700  24.830  21.480  1.00  0.00            
ATOM      4  O2  BCD     1      35.920  24.280  21.060  1.00  0.00            
ATOM      5  C3  BCD     1      34.220  24.020  22.700  1.00  0.00            
ATOM      6  O3  BCD     1      35.080  24.230  23.820  1.00  0.00            
ATOM      7  C4  BCD     1      32.820  24.460  23.040  1.00  0.00            
ATOM      8  C5  BCD     1      31.880  24.330  21.830  1.00  0.00            
ATOM      9  O4  BCD     1      32.370  25.030  20.740  1.00  0.00            
ATOM     10  C6  BCD     1      30.490  24.890  22.110  1.00  0.00            
ATOM     11  O5  BCD     1      29.530  24.790  21.070  1.00  0.00            
ATOM     12  H1  BCD     1      34.050  25.380  19.580  1.00  0.00            
ATOM     13  H2  BCD     1      34.910  25.890  21.650  1.00  0.00            
ATOM     14  H3  BCD     1      35.670  23.510  20.540  1.00  0.00            
ATOM     15  H4  BCD     1      34.070  22.940  22.560  1.00  0.00            
ATOM     16  H5  BCD     1      34.760  23.760  24.580  1.00  0.00            
ATOM     17  H6  BCD     1      32.670  25.520  23.300  1.00  0.00            
ATOM     18  H7  BCD     1      31.690  23.260  21.670  1.00  0.00            
ATOM     19  H8  BCD     1      30.110  24.310  22.960  1.00  0.00            
ATOM     20  H9  BCD     1      30.560  25.930  22.460  1.00  0.00            
ATOM     21  H10 BCD     1      30.070  24.760  20.280  1.00  0.00            
ATOM     22  C7  BCD     1      34.530  20.890  16.740  1.00  0.00            
ATOM     23  O6  BCD     1      33.300  20.260  17.020  1.00  0.00            
ATOM     24  C8  BCD     1      35.520  20.710  17.860  1.00  0.00            
ATOM     25  O7  BCD     1      35.780  19.370  18.040  1.00  0.00            
ATOM     26  C9  BCD     1      34.800  21.340  19.120  1.00  0.00            
ATOM     27  O8  BCD     1      35.700  21.440  20.320  1.00  0.00            
ATOM     28  C10 BCD     1      34.440  22.830  18.820  1.00  0.00            
ATOM     29  C11 BCD     1      33.720  22.920  17.490  1.00  0.00            
ATOM     30  O9  BCD     1      34.380  22.210  16.420  1.00  0.00            
ATOM     31  C12 BCD     1      33.520  24.360  17.060  1.00  0.00            
ATOM     32  O10 BCD     1      34.770  25.090  16.930  1.00  0.00            
ATOM     33  H11 BCD     1      34.760  20.380  15.800  1.00  0.00            
ATOM     34  H12 BCD     1      36.480  21.210  17.710  1.00  0.00            
ATOM     35  H13 BCD     1      36.600  19.170  18.490  1.00  0.00            
ATOM     36  H14 BCD     1      33.840  20.850  19.300  1.00  0.00            
ATOM     37  H15 BCD     1      35.920  20.560  20.660  1.00  0.00            
ATOM     38  H16 BCD     1      35.330  23.470  18.710  1.00  0.00            
ATOM     39  H17 BCD     1      32.750  22.450  17.660  1.00  0.00            
ATOM     40  H18 BCD     1      33.000  24.450  16.100  1.00  0.00            
ATOM     41  H19 BCD     1      32.880  24.810  17.830  1.00  0.00            
ATOM     42  H20 BCD     1      35.450  24.530  16.550  1.00  0.00            
ATOM     43  C13 BCD     1      30.610  17.400  15.710  1.00  0.00            
ATOM     44  O11 BCD     1      30.070  17.160  17.040  1.00  0.00            
ATOM     45  C14 BCD     1      32.080  16.970  15.650  1.00  0.00            
ATOM     46  O12 BCD     1      32.190  15.620  16.000  1.00  0.00            
ATOM     47  C15 BCD     1      32.980  17.910  16.470  1.00  0.00            
ATOM     48  O13 BCD     1      34.310  17.510  16.360  1.00  0.00            
ATOM     49  C16 BCD     1      32.710  19.430  16.040  1.00  0.00            
ATOM     50  C17 BCD     1      31.210  19.780  16.000  1.00  0.00            
ATOM     51  O14 BCD     1      30.480  18.780  15.270  1.00  0.00            
ATOM     52  C18 BCD     1      31.140  21.100  15.320  1.00  0.00            
ATOM     53  O15 BCD     1      29.840  21.680  15.160  1.00  0.00            
ATOM     54  H21 BCD     1      30.120  16.870  14.890  1.00  0.00            
ATOM     55  H22 BCD     1      32.410  17.110  14.610  1.00  0.00            
ATOM     56  H23 BCD     1      33.110  15.440  16.220  1.00  0.00            
ATOM     57  H24 BCD     1      32.730  17.810  17.540  1.00  0.00            
ATOM     58  H25 BCD     1      34.810  18.120  16.910  1.00  0.00            
ATOM     59  H26 BCD     1      33.100  19.460  15.010  1.00  0.00            
ATOM     60  H27 BCD     1      30.780  19.950  17.000  1.00  0.00            
ATOM     61  H28 BCD     1      31.780  21.780  15.900  1.00  0.00            
ATOM     62  H29 BCD     1      31.630  21.080  14.340  1.00  0.00            
ATOM     63  H30 BCD     1      29.580  21.180  14.380  1.00  0.00            
ATOM     64  C19 BCD     1      26.630  15.870  18.790  1.00  0.00            
ATOM     65  O16 BCD     1      27.080  16.210  20.090  1.00  0.00            
ATOM     66  C20 BCD     1      27.550  14.750  18.190  1.00  0.00            
ATOM     67  O17 BCD     1      27.700  13.760  19.210  1.00  0.00            
ATOM     68  C21 BCD     1      28.920  15.260  17.790  1.00  0.00            
ATOM     69  O18 BCD     1      29.550  14.270  16.960  1.00  0.00            
ATOM     70  C22 BCD     1      28.750  16.580  17.040  1.00  0.00            
ATOM     71  C23 BCD     1      27.890  17.600  17.740  1.00  0.00            
ATOM     72  O19 BCD     1      26.570  17.040  18.000  1.00  0.00            
ATOM     73  C24 BCD     1      27.680  18.890  17.060  1.00  0.00            
ATOM     74  O20 BCD     1      27.500  18.840  15.660  1.00  0.00            
ATOM     75  H31 BCD     1      25.610  15.500  18.830  1.00  0.00            
ATOM     76  H32 BCD     1      27.100  14.400  17.250  1.00  0.00            
ATOM     77  H33 BCD     1      27.700  14.230  20.040  1.00  0.00            
ATOM     78  H34 BCD     1      29.560  15.410  18.660  1.00  0.00            
ATOM     79  H35 BCD     1      30.430  14.610  16.760  1.00  0.00            
ATOM     80  H36 BCD     1      28.300  16.390  16.060  1.00  0.00            
ATOM     81  H37 BCD     1      28.390  17.760  18.700  1.00  0.00            
ATOM     82  H38 BCD     1      26.870  19.470  17.520  1.00  0.00            
ATOM     83  H39 BCD     1      28.570  19.520  17.200  1.00  0.00            
ATOM     84  H40 BCD     1      26.690  18.340  15.550  1.00  0.00            
ATOM     85  C25 BCD     1      25.960  17.190  23.930  1.00  0.00            
ATOM     86  O21 BCD     1      27.220  17.880  24.040  1.00  0.00            
ATOM     87  C26 BCD     1      26.080  15.700  23.610  1.00  0.00            
ATOM     88  O22 BCD     1      26.750  15.150  24.690  1.00  0.00            
ATOM     89  C27 BCD     1      26.890  15.500  22.360  1.00  0.00            
ATOM     90  O23 BCD     1      27.120  14.060  22.060  1.00  0.00            
ATOM     91  C28 BCD     1      26.140  16.230  21.220  1.00  0.00            
ATOM     92  C29 BCD     1      25.750  17.670  21.610  1.00  0.00            
ATOM     93  O24 BCD     1      25.130  17.750  22.880  1.00  0.00            
ATOM     94  C30 BCD     1      24.910  18.300  20.580  1.00  0.00            
ATOM     95  O25 BCD     1      23.790  17.530  20.090  1.00  0.00            
ATOM     96  H41 BCD     1      25.520  17.200  24.930  1.00  0.00            
ATOM     97  H42 BCD     1      25.170  15.140  23.360  1.00  0.00            
ATOM     98  H43 BCD     1      26.030  14.900  25.290  1.00  0.00            
ATOM     99  H44 BCD     1      27.790  16.090  22.550  1.00  0.00            
ATOM    100  H45 BCD     1      27.900  13.800  22.560  1.00  0.00            
ATOM    101  H46 BCD     1      25.240  15.650  20.990  1.00  0.00            
ATOM    102  H47 BCD     1      26.690  18.240  21.630  1.00  0.00            
ATOM    103  H48 BCD     1      24.630  19.330  20.850  1.00  0.00            
ATOM    104  H49 BCD     1      25.590  18.500  19.740  1.00  0.00            
ATOM    105  H50 BCD     1      23.450  17.990  19.330  1.00  0.00            
ATOM    106  C31 BCD     1      29.860  19.350  26.620  1.00  0.00            
ATOM    107  O26 BCD     1      30.170  20.340  25.630  1.00  0.00            
ATOM    108  C32 BCD     1      30.140  17.910  26.260  1.00  0.00            
ATOM    109  O27 BCD     1      31.510  17.610  26.140  1.00  0.00            
ATOM    110  C33 BCD     1      29.330  17.520  25.050  1.00  0.00            
ATOM    111  C34 BCD     1      27.870  17.910  25.260  1.00  0.00            
ATOM    112  C35 BCD     1      27.580  19.250  25.940  1.00  0.00            
ATOM    113  O28 BCD     1      28.530  19.500  26.970  1.00  0.00            
ATOM    114  C36 BCD     1      26.200  19.280  26.500  1.00  0.00            
ATOM    115  O29 BCD     1      25.720  18.430  27.550  1.00  0.00            
ATOM    116  O30 BCD     1      29.420  16.100  24.740  1.00  0.00            
ATOM    117  H51 BCD     1      30.360  19.550  27.570  1.00  0.00            
ATOM    118  H52 BCD     1      29.840  17.250  27.090  1.00  0.00            
ATOM    119  H53 BCD     1      31.530  16.670  26.340  1.00  0.00            
ATOM    120  H54 BCD     1      29.570  18.140  24.170  1.00  0.00            
ATOM    121  H55 BCD     1      28.550  15.710  24.640  1.00  0.00            
ATOM    122  H56 BCD     1      27.500  17.170  25.990  1.00  0.00            
ATOM    123  H57 BCD     1      27.580  19.990  25.130  1.00  0.00            
ATOM    124  H58 BCD     1      26.220  20.300  26.920  1.00  0.00            
ATOM    125  H59 BCD     1      25.410  19.350  25.750  1.00  0.00            
ATOM    126  H60 BCD     1      26.120  18.810  28.340  1.00  0.00            
ATOM    127  C37 BCD     1      32.170  23.920  25.350  1.00  0.00            
ATOM    128  O31 BCD     1      32.250  23.590  24.000  1.00  0.00            
ATOM    129  C38 BCD     1      32.820  22.860  26.220  1.00  0.00            
ATOM    130  O32 BCD     1      34.210  22.750  25.980  1.00  0.00            
ATOM    131  C39 BCD     1      32.170  21.480  25.930  1.00  0.00            
ATOM    132  O33 BCD     1      32.760  20.400  26.690  1.00  0.00            
ATOM    133  C40 BCD     1      30.660  21.530  26.180  1.00  0.00            
ATOM    134  C41 BCD     1      30.090  22.800  25.490  1.00  0.00            
ATOM    135  O34 BCD     1      30.800  23.970  25.790  1.00  0.00            
ATOM    136  C42 BCD     1      28.630  22.990  25.760  1.00  0.00            
ATOM    137  O35 BCD     1      28.380  23.060  27.130  1.00  0.00            
ATOM    138  H61 BCD     1      32.670  24.870  25.540  1.00  0.00            
ATOM    139  H62 BCD     1      32.690  23.080  27.290  1.00  0.00            
ATOM    140  H63 BCD     1      34.610  22.010  26.440  1.00  0.00            
ATOM    141  H64 BCD     1      32.330  21.200  24.880  1.00  0.00            
ATOM    142  H65 BCD     1      32.780  19.570  26.200  1.00  0.00            
ATOM    143  H66 BCD     1      30.450  21.570  27.260  1.00  0.00            
ATOM    144  H67 BCD     1      30.210  22.620  24.420  1.00  0.00            
ATOM    145  H68 BCD     1      28.380  23.920  25.220  1.00  0.00            
ATOM    146  H69 BCD     1      28.100  22.090  25.450  1.00  0.00            
ATOM    147  H70 BCD     1      27.440  22.850  27.240  1.00  0.00            
ATOM    148  O1  GV5     2      34.980  19.820  22.760  1.00  0.00            
ATOM    149  C1  GV5     2      33.790  19.660  23.050  1.00  0.00            
ATOM    150  O2  GV5     2      33.530  19.020  24.170  1.00  0.00            
ATOM    151  C2  GV5     2      32.660  20.110  22.290  1.00  0.00            
ATOM    152  C3  GV5     2      31.330  20.040  22.430  1.00  0.00            
ATOM    153  C4  GV5     2      30.240  20.500  21.520  1.00  0.00            
ATOM    154  C5  GV5     2      30.450  20.950  20.220  1.00  0.00            
ATOM    155  C6  GV5     2      29.410  21.550  19.450  1.00  0.00            
ATOM    156  C7  GV5     2      28.180  21.740  20.110  1.00  0.00            
ATOM    157  O3  GV5     2      27.180  22.450  19.440  1.00  0.00            
ATOM    158  C8  GV5     2      27.920  21.220  21.420  1.00  0.00            
ATOM    159  O4  GV5     2      26.680  21.340  22.010  1.00  0.00            
ATOM    160  C9  GV5     2      28.930  20.520  22.060  1.00  0.00            
ATOM    161  H1  GV5     2      34.420  18.900  24.530  1.00  0.00            
ATOM    162  H2  GV5     2      33.040  20.570  21.380  1.00  0.00            
ATOM    163  H3  GV5     2      31.060  19.600  23.380  1.00  0.00            
ATOM    164  H4  GV5     2      31.420  20.750  19.780  1.00  0.00            
ATOM    165  H5  GV5     2      29.520  21.970  18.460  1.00  0.00            
ATOM    166  H6  GV5     2      27.580  22.860  18.660  1.00  0.00            
ATOM    167  H7  GV5     2      26.340  22.190  21.670  1.00  0.00            
ATOM    168  H8  GV5     2      28.770  20.170  23.080  1.00  0.00            
TER
ENDMDL
MODEL        1
ATOM      1  C1  BCD     1      25.320  25.520  37.600  1.00  0.00            
ATOM      2  O1  BCD     1      24.000  24.980  37.580  1.00  0.00            
ATOM      3  C2  BCD     1      25.380  26.920  38.250  1.00  0.00            
ATOM      4  O2  BCD     1      25.110  26.980  39.650  1.00  0.00            
ATOM      5  C3  BCD     1      24.490  27.950  37.560  1.00  0.00            
ATOM      6  O3  BCD     1      24.700  29.240  38.110  1.00  0.00            
ATOM      7  C4  BCD     1      24.830  28.030  36.090  1.00  0.00            
ATOM      8  C5  BCD     1      24.790  26.660  35.450  1.00  0.00            
ATOM      9  O4  BCD     1      25.680  25.780  36.200  1.00  0.00            
ATOM     10  C6  BCD     1      25.090  26.640  33.950  1.00  0.00            
ATOM     11  O5  BCD     1      26.450  26.670  33.530  1.00  0.00            
ATOM     12  H1  BCD     1      25.990  24.740  37.980  1.00  0.00            
ATOM     13  H2  BCD     1      26.400  27.330  38.150  1.00  0.00            
ATOM     14  H3  BCD     1      24.180  26.810  39.760  1.00  0.00            
ATOM     15  H4  BCD     1      23.440  27.630  37.620  1.00  0.00            
ATOM     16  H5  BCD     1      24.490  29.270  39.050  1.00  0.00            
ATOM     17  H6  BCD     1      25.760  28.600  35.980  1.00  0.00            
ATOM     18  H7  BCD     1      23.800  26.200  35.560  1.00  0.00            
ATOM     19  H8  BCD     1      24.770  25.700  33.480  1.00  0.00            
ATOM     20  H9  BCD     1      24.650  27.530  33.480  1.00  0.00            
ATOM     21  H10 BCD     1      26.440  26.780  32.570  1.00  0.00            
ATOM     22  C7  BCD     1      21.240  22.650  39.860  1.00  0.00            
ATOM     23  O6  BCD     1      20.280  22.670  38.840  1.00  0.00            
ATOM     24  C8  BCD     1      21.450  24.120  40.390  1.00  0.00            
ATOM     25  O7  BCD     1      20.210  24.710  40.730  1.00  0.00            
ATOM     26  C9  BCD     1      22.150  24.980  39.220  1.00  0.00            
ATOM     27  O8  BCD     1      22.460  26.250  39.770  1.00  0.00            
ATOM     28  C10 BCD     1      23.430  24.330  38.750  1.00  0.00            
ATOM     29  C11 BCD     1      23.000  22.970  38.240  1.00  0.00            
ATOM     30  O9  BCD     1      22.470  22.260  39.310  1.00  0.00            
ATOM     31  C12 BCD     1      24.150  22.250  37.510  1.00  0.00            
ATOM     32  O10 BCD     1      25.240  21.930  38.490  1.00  0.00            
ATOM     33  H11 BCD     1      20.950  21.980  40.680  1.00  0.00            
ATOM     34  H12 BCD     1      22.010  24.010  41.330  1.00  0.00            
ATOM     35  H13 BCD     1      19.630  24.120  41.220  1.00  0.00            
ATOM     36  H14 BCD     1      21.490  25.090  38.350  1.00  0.00            
ATOM     37  H15 BCD     1      21.710  26.610  40.260  1.00  0.00            
ATOM     38  H16 BCD     1      24.170  24.220  39.560  1.00  0.00            
ATOM     39  H17 BCD     1      22.170  23.080  37.530  1.00  0.00            
ATOM     40  H18 BCD     1      23.760  21.350  37.020  1.00  0.00            
ATOM     41  H19 BCD     1      24.550  22.940  36.750  1.00  0.00            
ATOM     42  H20 BCD     1      26.050  21.770  38.010  1.00  0.00            
ATOM     43  C13 BCD     1      16.960  20.700  37.640  1.00  0.00            
ATOM     44  O11 BCD     1      16.510  22.050  37.420  1.00  0.00            
ATOM     45  C14 BCD     1      17.250  20.530  39.180  1.00  0.00            
ATOM     46  O12 BCD     1      16.080  20.950  39.870  1.00  0.00            
ATOM     47  C15 BCD     1      18.390  21.440  39.540  1.00  0.00            
ATOM     48  O13 BCD     1      18.800  21.220  40.870  1.00  0.00            
ATOM     49  C16 BCD     1      19.600  21.400  38.590  1.00  0.00            
ATOM     50  C17 BCD     1      19.260  21.350  37.100  1.00  0.00            
ATOM     51  O14 BCD     1      18.110  20.450  36.910  1.00  0.00            
ATOM     52  C18 BCD     1      20.450  20.880  36.260  1.00  0.00            
ATOM     53  O15 BCD     1      20.920  19.550  36.600  1.00  0.00            
ATOM     54  H21 BCD     1      16.190  19.990  37.310  1.00  0.00            
ATOM     55  H22 BCD     1      17.520  19.480  39.380  1.00  0.00            
ATOM     56  H23 BCD     1      15.820  21.830  39.580  1.00  0.00            
ATOM     57  H24 BCD     1      18.040  22.470  39.450  1.00  0.00            
ATOM     58  H25 BCD     1      18.090  21.570  41.410  1.00  0.00            
ATOM     59  H26 BCD     1      20.240  20.560  38.900  1.00  0.00            
ATOM     60  H27 BCD     1      18.970  22.360  36.800  1.00  0.00            
ATOM     61  H28 BCD     1      20.120  20.950  35.210  1.00  0.00            
ATOM     62  H29 BCD     1      21.260  21.610  36.360  1.00  0.00            
ATOM     63  H30 BCD     1      20.410  18.910  36.110  1.00  0.00            
ATOM     64  C19 BCD     1      13.080  24.320  36.560  1.00  0.00            
ATOM     65  O16 BCD     1      13.940  25.310  36.050  1.00  0.00            
ATOM     66  C20 BCD     1      13.520  24.100  38.020  1.00  0.00            
ATOM     67  O17 BCD     1      13.280  25.240  38.810  1.00  0.00            
ATOM     68  C21 BCD     1      14.990  23.600  38.110  1.00  0.00            
ATOM     69  O18 BCD     1      15.350  23.540  39.530  1.00  0.00            
ATOM     70  C22 BCD     1      15.180  22.330  37.320  1.00  0.00            
ATOM     71  C23 BCD     1      14.730  22.630  35.890  1.00  0.00            
ATOM     72  O19 BCD     1      13.300  23.080  35.870  1.00  0.00            
ATOM     73  C24 BCD     1      14.900  21.340  35.110  1.00  0.00            
ATOM     74  O20 BCD     1      14.210  20.230  35.610  1.00  0.00            
ATOM     75  H31 BCD     1      12.040  24.680  36.580  1.00  0.00            
ATOM     76  H32 BCD     1      13.010  23.220  38.450  1.00  0.00            
ATOM     77  H33 BCD     1      13.490  25.070  39.730  1.00  0.00            
ATOM     78  H34 BCD     1      15.580  24.390  37.610  1.00  0.00            
ATOM     79  H35 BCD     1      15.560  24.430  39.840  1.00  0.00            
ATOM     80  H36 BCD     1      14.440  21.620  37.720  1.00  0.00            
ATOM     81  H37 BCD     1      15.370  23.390  35.430  1.00  0.00            
ATOM     82  H38 BCD     1      14.560  21.490  34.080  1.00  0.00            
ATOM     83  H39 BCD     1      15.980  21.160  35.010  1.00  0.00            
ATOM     84  H40 BCD     1      14.310  19.540  34.950  1.00  0.00            
ATOM     85  C25 BCD     1      14.120  28.950  34.060  1.00  0.00            
ATOM     86  O21 BCD     1      15.520  28.950  34.300  1.00  0.00            
ATOM     87  C26 BCD     1      13.460  28.940  35.460  1.00  0.00            
ATOM     88  O22 BCD     1      13.830  29.970  36.380  1.00  0.00            
ATOM     89  C27 BCD     1      13.660  27.690  36.250  1.00  0.00            
ATOM     90  O23 BCD     1      12.880  27.740  37.490  1.00  0.00            
ATOM     91  C28 BCD     1      13.380  26.470  35.420  1.00  0.00            
ATOM     92  C29 BCD     1      13.980  26.560  34.000  1.00  0.00            
ATOM     93  O24 BCD     1      13.750  27.870  33.340  1.00  0.00            
ATOM     94  C30 BCD     1      13.270  25.560  33.080  1.00  0.00            
ATOM     95  O25 BCD     1      13.770  25.590  31.730  1.00  0.00            
ATOM     96  H41 BCD     1      13.840  29.880  33.560  1.00  0.00            
ATOM     97  H42 BCD     1      12.390  29.050  35.270  1.00  0.00            
ATOM     98  H43 BCD     1      13.310  29.790  37.170  1.00  0.00            
ATOM     99  H44 BCD     1      14.710  27.650  36.560  1.00  0.00            
ATOM    100  H45 BCD     1      13.180  27.060  38.090  1.00  0.00            
ATOM    101  H46 BCD     1      12.300  26.410  35.220  1.00  0.00            
ATOM    102  H47 BCD     1      15.040  26.280  34.060  1.00  0.00            
ATOM    103  H48 BCD     1      13.320  24.560  33.540  1.00  0.00            
ATOM    104  H49 BCD     1      12.200  25.770  33.080  1.00  0.00            
ATOM    105  H50 BCD     1      13.910  26.510  31.490  1.00  0.00            
ATOM    106  C31 BCD     1      18.830  31.040  33.380  1.00  0.00            
ATOM    107  O26 BCD     1      19.690  30.310  34.290  1.00  0.00            
ATOM    108  C32 BCD     1      17.720  31.800  34.180  1.00  0.00            
ATOM    109  O27 BCD     1      18.430  32.530  35.170  1.00  0.00            
ATOM    110  C33 BCD     1      16.720  30.860  34.700  1.00  0.00            
ATOM    111  C34 BCD     1      16.270  29.920  33.600  1.00  0.00            
ATOM    112  C35 BCD     1      17.410  29.150  32.950  1.00  0.00            
ATOM    113  O28 BCD     1      18.320  30.160  32.440  1.00  0.00            
ATOM    114  C36 BCD     1      16.900  28.330  31.880  1.00  0.00            
ATOM    115  O29 BCD     1      16.250  29.140  30.900  1.00  0.00            
ATOM    116  O30 BCD     1      15.560  31.570  35.250  1.00  0.00            
ATOM    117  H51 BCD     1      19.280  31.880  32.840  1.00  0.00            
ATOM    118  H52 BCD     1      17.230  32.540  33.530  1.00  0.00            
ATOM    119  H53 BCD     1      17.880  33.270  35.420  1.00  0.00            
ATOM    120  H54 BCD     1      17.160  30.230  35.480  1.00  0.00            
ATOM    121  H55 BCD     1      14.960  30.980  35.710  1.00  0.00            
ATOM    122  H56 BCD     1      15.700  30.500  32.860  1.00  0.00            
ATOM    123  H57 BCD     1      17.920  28.490  33.660  1.00  0.00            
ATOM    124  H58 BCD     1      17.820  28.010  31.370  1.00  0.00            
ATOM    125  H59 BCD     1      16.290  27.490  32.230  1.00  0.00            
ATOM    126  H60 BCD     1      15.510  28.600  30.590  1.00  0.00            
ATOM    127  C37 BCD     1      23.790  29.680  34.490  1.00  0.00            
ATOM    128  O31 BCD     1      23.760  28.820  35.620  1.00  0.00            
ATOM    129  C38 BCD     1      23.340  31.120  34.840  1.00  0.00            
ATOM    130  O32 BCD     1      23.890  31.590  36.060  1.00  0.00            
ATOM    131  C39 BCD     1      21.820  31.150  34.930  1.00  0.00            
ATOM    132  O33 BCD     1      21.290  32.500  35.180  1.00  0.00            
ATOM    133  C40 BCD     1      21.040  30.420  33.890  1.00  0.00            
ATOM    134  C41 BCD     1      21.590  29.030  33.770  1.00  0.00            
ATOM    135  O34 BCD     1      23.000  29.140  33.430  1.00  0.00            
ATOM    136  C42 BCD     1      20.890  28.110  32.740  1.00  0.00            
ATOM    137  O35 BCD     1      21.010  28.480  31.420  1.00  0.00            
ATOM    138  H61 BCD     1      24.830  29.730  34.150  1.00  0.00            
ATOM    139  H62 BCD     1      23.810  31.760  34.070  1.00  0.00            
ATOM    140  H63 BCD     1      24.050  30.750  36.500  1.00  0.00            
ATOM    141  H64 BCD     1      21.570  30.580  35.830  1.00  0.00            
ATOM    142  H65 BCD     1      20.380  32.280  35.390  1.00  0.00            
ATOM    143  H66 BCD     1      21.160  30.810  32.860  1.00  0.00            
ATOM    144  H67 BCD     1      21.510  28.580  34.770  1.00  0.00            
ATOM    145  H68 BCD     1      21.400  27.140  32.770  1.00  0.00            
ATOM    146  H69 BCD     1      19.880  27.980  33.140  1.00  0.00            
ATOM    147  H70 BCD     1      20.160  28.810  31.100  1.00  0.00            
ATOM    148  O1  GV5     2      18.290  30.170  37.550  1.00  0.00            
ATOM    149  C1  GV5     2      19.400  29.700  37.690  1.00  0.00            
ATOM    150  O2  GV5     2      20.300  30.480  38.240  1.00  0.00            
ATOM    151  C2  GV5     2      19.790  28.400  37.200  1.00  0.00            
ATOM    152  C3  GV5     2      19.140  27.480  36.440  1.00  0.00            
ATOM    153  C4  GV5     2      19.640  26.300  35.660  1.00  0.00            
ATOM    154  C5  GV5     2      20.940  25.800  35.850  1.00  0.00            
ATOM    155  C6  GV5     2      21.360  24.620  35.100  1.00  0.00            
ATOM    156  C7  GV5     2      20.500  24.070  34.150  1.00  0.00            
ATOM    157  O3  GV5     2      20.870  22.880  33.610  1.00  0.00            
ATOM    158  C8  GV5     2      19.230  24.690  33.870  1.00  0.00            
ATOM    159  O4  GV5     2      18.360  24.170  32.910  1.00  0.00            
ATOM    160  C9  GV5     2      18.790  25.790  34.650  1.00  0.00            
ATOM    161  H1  GV5     2      19.790  31.130  38.750  1.00  0.00            
ATOM    162  H2  GV5     2      20.810  28.080  37.390  1.00  0.00            
ATOM    163  H3  GV5     2      18.080  27.670  36.250  1.00  0.00            
ATOM    164  H4  GV5     2      21.640  26.190  36.580  1.00  0.00            
ATOM    165  H5  GV5     2      22.350  24.230  35.320  1.00  0.00            
ATOM    166  H6  GV5     2      21.840  22.750  33.650  1.00  0.00            
ATOM    167  H7  GV5     2      19.010  23.900  32.240  1.00  0.00            
ATOM    168  H8  GV5     2      17.800  26.210  34.460  1.00  0.00            
TER
ENDMDL
MODEL        1
ATOM      1  C1  BCD     1      29.970  11.140   8.800  1.00  0.00            
ATOM      2  O1  BCD     1      30.210  10.920  10.140  1.00  0.00            
ATOM      3  C2  BCD     1      29.350  12.470   8.480  1.00  0.00            
ATOM      4  O2  BCD     1      30.230  13.490   8.990  1.00  0.00            
ATOM      5  C3  BCD     1      27.960  12.620   9.080  1.00  0.00            
ATOM      6  O3  BCD     1      27.330  13.880   8.700  1.00  0.00            
ATOM      7  C4  BCD     1      27.050  11.480   8.710  1.00  0.00            
ATOM      8  C5  BCD     1      27.780  10.090   8.850  1.00  0.00            
ATOM      9  O4  BCD     1      29.110  10.130   8.310  1.00  0.00            
ATOM     10  C6  BCD     1      27.010   8.810   8.410  1.00  0.00            
ATOM     11  O5  BCD     1      26.920   8.800   7.030  1.00  0.00            
ATOM     12  H1  BCD     1      30.940  11.040   8.300  1.00  0.00            
ATOM     13  H2  BCD     1      29.300  12.480   7.380  1.00  0.00            
ATOM     14  H3  BCD     1      30.510  13.940   8.190  1.00  0.00            
ATOM     15  H4  BCD     1      28.170  12.550  10.160  1.00  0.00            
ATOM     16  H5  BCD     1      26.920  14.370   9.410  1.00  0.00            
ATOM     17  H6  BCD     1      26.670  11.670   7.700  1.00  0.00            
ATOM     18  H7  BCD     1      27.880   9.990   9.930  1.00  0.00            
ATOM     19  H8  BCD     1      27.640   7.930   8.600  1.00  0.00            
ATOM     20  H9  BCD     1      26.050   8.800   8.940  1.00  0.00            
ATOM     21  H10 BCD     1      26.190   8.250   6.730  1.00  0.00            
ATOM     22  C7  BCD     1      33.240  10.380  13.000  1.00  0.00            
ATOM     23  O6  BCD     1      32.250   9.440  13.580  1.00  0.00            
ATOM     24  C8  BCD     1      32.710  11.710  12.850  1.00  0.00            
ATOM     25  O7  BCD     1      32.320  12.250  14.130  1.00  0.00            
ATOM     26  C9  BCD     1      31.500  11.820  11.950  1.00  0.00            
ATOM     27  O8  BCD     1      31.060  13.200  11.740  1.00  0.00            
ATOM     28  C10 BCD     1      31.620  11.160  10.590  1.00  0.00            
ATOM     29  C11 BCD     1      32.360   9.820  10.860  1.00  0.00            
ATOM     30  O9  BCD     1      33.580   9.890  11.690  1.00  0.00            
ATOM     31  C12 BCD     1      32.660   9.050   9.600  1.00  0.00            
ATOM     32  O10 BCD     1      33.660   9.630   8.850  1.00  0.00            
ATOM     33  H11 BCD     1      34.160  10.380  13.600  1.00  0.00            
ATOM     34  H12 BCD     1      33.520  12.270  12.350  1.00  0.00            
ATOM     35  H13 BCD     1      31.430  12.570  13.960  1.00  0.00            
ATOM     36  H14 BCD     1      30.700  11.330  12.530  1.00  0.00            
ATOM     37  H15 BCD     1      30.820  13.300  10.810  1.00  0.00            
ATOM     38  H16 BCD     1      32.220  11.820   9.960  1.00  0.00            
ATOM     39  H17 BCD     1      31.690   9.120  11.380  1.00  0.00            
ATOM     40  H18 BCD     1      33.020   8.060   9.920  1.00  0.00            
ATOM     41  H19 BCD     1      31.840   8.770   8.930  1.00  0.00            
ATOM     42  H20 BCD     1      34.430   9.470   9.400  1.00  0.00            
ATOM     43  C13 BCD     1      32.160   6.900  16.790  1.00  0.00            
ATOM     44  O11 BCD     1      30.790   7.040  16.890  1.00  0.00            
ATOM     45  C14 BCD     1      32.900   8.230  17.020  1.00  0.00            
ATOM     46  O12 BCD     1      32.650   8.710  18.340  1.00  0.00            
ATOM     47  C15 BCD     1      32.490   9.150  15.920  1.00  0.00            
ATOM     48  O13 BCD     1      33.180  10.440  16.010  1.00  0.00            
ATOM     49  C16 BCD     1      32.830   8.580  14.590  1.00  0.00            
ATOM     50  C17 BCD     1      32.200   7.180  14.420  1.00  0.00            
ATOM     51  O14 BCD     1      32.510   6.410  15.510  1.00  0.00            
ATOM     52  C18 BCD     1      32.570   6.420  13.130  1.00  0.00            
ATOM     53  O15 BCD     1      34.000   6.240  13.050  1.00  0.00            
ATOM     54  H21 BCD     1      32.430   6.160  17.560  1.00  0.00            
ATOM     55  H22 BCD     1      33.970   7.990  16.900  1.00  0.00            
ATOM     56  H23 BCD     1      33.020   9.590  18.260  1.00  0.00            
ATOM     57  H24 BCD     1      31.400   9.270  15.870  1.00  0.00            
ATOM     58  H25 BCD     1      32.790  10.980  15.330  1.00  0.00            
ATOM     59  H26 BCD     1      33.920   8.610  14.390  1.00  0.00            
ATOM     60  H27 BCD     1      31.120   7.300  14.300  1.00  0.00            
ATOM     61  H28 BCD     1      32.060   5.450  13.060  1.00  0.00            
ATOM     62  H29 BCD     1      32.160   7.020  12.310  1.00  0.00            
ATOM     63  H30 BCD     1      34.230   5.790  12.240  1.00  0.00            
ATOM     64  C19 BCD     1      27.520   5.570  18.700  1.00  0.00            
ATOM     65  O16 BCD     1      26.760   6.730  18.260  1.00  0.00            
ATOM     66  C20 BCD     1      28.550   5.920  19.790  1.00  0.00            
ATOM     67  O17 BCD     1      27.930   6.640  20.910  1.00  0.00            
ATOM     68  C21 BCD     1      29.650   6.760  19.050  1.00  0.00            
ATOM     69  O18 BCD     1      30.800   6.980  19.870  1.00  0.00            
ATOM     70  C22 BCD     1      30.100   6.070  17.740  1.00  0.00            
ATOM     71  C23 BCD     1      29.010   5.560  16.840  1.00  0.00            
ATOM     72  O19 BCD     1      28.040   4.860  17.630  1.00  0.00            
ATOM     73  C24 BCD     1      29.550   4.580  15.700  1.00  0.00            
ATOM     74  O20 BCD     1      28.500   4.230  14.820  1.00  0.00            
ATOM     75  H31 BCD     1      26.830   4.900  19.220  1.00  0.00            
ATOM     76  H32 BCD     1      28.970   5.000  20.200  1.00  0.00            
ATOM     77  H33 BCD     1      27.460   7.340  20.450  1.00  0.00            
ATOM     78  H34 BCD     1      29.280   7.740  18.710  1.00  0.00            
ATOM     79  H35 BCD     1      31.330   7.650  19.430  1.00  0.00            
ATOM     80  H36 BCD     1      30.760   5.240  18.040  1.00  0.00            
ATOM     81  H37 BCD     1      28.510   6.410  16.360  1.00  0.00            
ATOM     82  H38 BCD     1      30.320   5.030  15.060  1.00  0.00            
ATOM     83  H39 BCD     1      29.990   3.690  16.180  1.00  0.00            
ATOM     84  H40 BCD     1      28.900   4.120  13.950  1.00  0.00            
ATOM     85  C25 BCD     1      23.250   8.820  18.440  1.00  0.00            
ATOM     86  O21 BCD     1      23.620   9.340  17.150  1.00  0.00            
ATOM     87  C26 BCD     1      24.340   9.220  19.480  1.00  0.00            
ATOM     88  O22 BCD     1      24.520  10.610  19.590  1.00  0.00            
ATOM     89  C27 BCD     1      25.690   8.630  19.090  1.00  0.00            
ATOM     90  O23 BCD     1      26.690   8.900  20.150  1.00  0.00            
ATOM     91  C28 BCD     1      25.560   7.090  18.880  1.00  0.00            
ATOM     92  C29 BCD     1      24.410   6.790  17.930  1.00  0.00            
ATOM     93  O24 BCD     1      23.190   7.400  18.540  1.00  0.00            
ATOM     94  C30 BCD     1      24.090   5.280  17.730  1.00  0.00            
ATOM     95  O25 BCD     1      23.930   4.710  19.010  1.00  0.00            
ATOM     96  H41 BCD     1      22.250   9.210  18.680  1.00  0.00            
ATOM     97  H42 BCD     1      24.030   8.880  20.480  1.00  0.00            
ATOM     98  H43 BCD     1      24.700  10.980  18.720  1.00  0.00            
ATOM     99  H44 BCD     1      26.050   9.040  18.140  1.00  0.00            
ATOM    100  H45 BCD     1      26.220   9.470  20.770  1.00  0.00            
ATOM    101  H46 BCD     1      25.420   6.520  19.800  1.00  0.00            
ATOM    102  H47 BCD     1      24.550   7.250  16.950  1.00  0.00            
ATOM    103  H48 BCD     1      23.200   5.220  17.090  1.00  0.00            
ATOM    104  H49 BCD     1      24.910   4.820  17.170  1.00  0.00            
ATOM    105  H50 BCD     1      23.320   5.330  19.410  1.00  0.00            
ATOM    106  C31 BCD     1      22.300  11.460  13.980  1.00  0.00            
ATOM    107  O26 BCD     1      23.400  10.920  13.290  1.00  0.00            
ATOM    108  C32 BCD     1      22.830  12.320  15.060  1.00  0.00            
ATOM    109  O27 BCD     1      23.660  13.310  14.580  1.00  0.00            
ATOM    110  C33 BCD     1      23.550  11.410  16.070  1.00  0.00            
ATOM    111  C34 BCD     1      22.700  10.250  16.530  1.00  0.00            
ATOM    112  C35 BCD     1      22.150   9.490  15.330  1.00  0.00            
ATOM    113  O28 BCD     1      21.500  10.360  14.430  1.00  0.00            
ATOM    114  C36 BCD     1      21.100   8.550  15.810  1.00  0.00            
ATOM    115  O29 BCD     1      19.940   9.250  16.300  1.00  0.00            
ATOM    116  O30 BCD     1      24.110  12.170  17.120  1.00  0.00            
ATOM    117  H51 BCD     1      21.660  12.040  13.320  1.00  0.00            
ATOM    118  H52 BCD     1      21.910  12.800  15.440  1.00  0.00            
ATOM    119  H53 BCD     1      23.280  13.570  13.740  1.00  0.00            
ATOM    120  H54 BCD     1      24.420  10.940  15.580  1.00  0.00            
ATOM    121  H55 BCD     1      24.300  13.040  16.770  1.00  0.00            
ATOM    122  H56 BCD     1      21.890  10.620  17.180  1.00  0.00            
ATOM    123  H57 BCD     1      22.920   8.860  14.860  1.00  0.00            
ATOM    124  H58 BCD     1      20.670   8.000  14.960  1.00  0.00            
ATOM    125  H59 BCD     1      21.450   7.950  16.660  1.00  0.00            
ATOM    126  H60 BCD     1      19.250   8.630  16.550  1.00  0.00            
ATOM    127  C37 BCD     1      24.680  11.240   9.300  1.00  0.00            
ATOM    128  O31 BCD     1      26.020  11.550   9.750  1.00  0.00            
ATOM    129  C38 BCD     1      23.730  12.350   9.850  1.00  0.00            
ATOM    130  O32 BCD     1      24.260  13.600   9.490  1.00  0.00            
ATOM    131  C39 BCD     1      23.710  12.290  11.300  1.00  0.00            
ATOM    132  O33 BCD     1      22.890  13.350  11.790  1.00  0.00            
ATOM    133  C40 BCD     1      23.270  10.930  11.880  1.00  0.00            
ATOM    134  C41 BCD     1      24.080   9.830  11.190  1.00  0.00            
ATOM    135  O34 BCD     1      24.230   9.950   9.710  1.00  0.00            
ATOM    136  C42 BCD     1      23.580   8.480  11.590  1.00  0.00            
ATOM    137  O35 BCD     1      22.140   8.390  11.510  1.00  0.00            
ATOM    138  H61 BCD     1      24.700  11.160   8.200  1.00  0.00            
ATOM    139  H62 BCD     1      22.850  12.080   9.260  1.00  0.00            
ATOM    140  H63 BCD     1      24.960  13.800  10.130  1.00  0.00            
ATOM    141  H64 BCD     1      24.730  12.420  11.690  1.00  0.00            
ATOM    142  H65 BCD     1      23.140  14.240  11.520  1.00  0.00            
ATOM    143  H66 BCD     1      22.200  10.800  11.680  1.00  0.00            
ATOM    144  H67 BCD     1      25.130   9.940  11.500  1.00  0.00            
ATOM    145  H68 BCD     1      24.100   7.670  11.070  1.00  0.00            
ATOM    146  H69 BCD     1      23.910   8.360  12.640  1.00  0.00            
ATOM    147  H70 BCD     1      21.790   7.540  11.780  1.00  0.00            
ATOM    148  O1  GV5     2      29.740  12.410  15.100  1.00  0.00            
ATOM    149  C1  GV5     2      29.420  11.520  15.840  1.00  0.00            
ATOM    150  O2  GV5     2      29.920  11.570  17.080  1.00  0.00            
ATOM    151  C2  GV5     2      28.620  10.400  15.350  1.00  0.00            
ATOM    152  C3  GV5     2      28.270  10.150  14.050  1.00  0.00            
ATOM    153  C4  GV5     2      27.690   8.920  13.510  1.00  0.00            
ATOM    154  C5  GV5     2      26.860   8.180  14.420  1.00  0.00            
ATOM    155  C6  GV5     2      26.310   6.960  14.010  1.00  0.00            
ATOM    156  C7  GV5     2      26.570   6.410  12.750  1.00  0.00            
ATOM    157  O3  GV5     2      26.040   5.150  12.420  1.00  0.00            
ATOM    158  C8  GV5     2      27.570   7.040  11.940  1.00  0.00            
ATOM    159  O4  GV5     2      28.030   6.430  10.810  1.00  0.00            
ATOM    160  C9  GV5     2      28.120   8.260  12.310  1.00  0.00            
ATOM    161  H1  GV5     2      30.300  12.450  16.950  1.00  0.00            
ATOM    162  H2  GV5     2      28.330   9.640  16.080  1.00  0.00            
ATOM    163  H3  GV5     2      28.550  10.890  13.300  1.00  0.00            
ATOM    164  H4  GV5     2      26.670   8.510  15.440  1.00  0.00            
ATOM    165  H5  GV5     2      25.610   6.470  14.680  1.00  0.00            
ATOM    166  H6  GV5     2      25.660   4.800  13.240  1.00  0.00            
ATOM    167  H7  GV5     2      27.310   5.950  10.370  1.00  0.00            
ATOM    168  H8  GV5     2      28.920   8.730  11.730  1.00  0.00            
TER
ENDMDL
MODEL        1
ATOM      1  C1  BCD     1      15.040  18.740  24.490  1.00  0.00            
ATOM      2  O1  BCD     1      15.940  19.080  23.360  1.00  0.00            
ATOM      3  C2  BCD     1      13.560  18.940  24.230  1.00  0.00            
ATOM      4  O2  BCD     1      13.200  17.910  23.260  1.00  0.00            
ATOM      5  C3  BCD     1      13.240  20.300  23.620  1.00  0.00            
ATOM      6  O3  BCD     1      11.840  20.670  23.360  1.00  0.00            
ATOM      7  C4  BCD     1      13.820  21.310  24.680  1.00  0.00            
ATOM      8  C5  BCD     1      15.260  21.030  25.210  1.00  0.00            
ATOM      9  O4  BCD     1      15.380  19.590  25.550  1.00  0.00            
ATOM     10  C6  BCD     1      15.520  21.830  26.450  1.00  0.00            
ATOM     11  O5  BCD     1      16.800  21.450  27.060  1.00  0.00            
ATOM     12  H1  BCD     1      15.200  17.730  24.860  1.00  0.00            
ATOM     13  H2  BCD     1      13.000  18.860  25.170  1.00  0.00            
ATOM     14  H3  BCD     1      12.250  18.030  23.140  1.00  0.00            
ATOM     15  H4  BCD     1      13.800  20.380  22.680  1.00  0.00            
ATOM     16  H5  BCD     1      11.750  21.580  23.070  1.00  0.00            
ATOM     17  H6  BCD     1      13.210  21.210  25.590  1.00  0.00            
ATOM     18  H7  BCD     1      15.930  21.310  24.380  1.00  0.00            
ATOM     19  H8  BCD     1      15.610  22.860  26.080  1.00  0.00            
ATOM     20  H9  BCD     1      14.800  21.690  27.270  1.00  0.00            
ATOM     21  H10 BCD     1      17.110  22.270  27.460  1.00  0.00            
ATOM     22  C7  BCD     1      18.620  17.730  20.730  1.00  0.00            
ATOM     23  O6  BCD     1      18.640  19.070  20.120  1.00  0.00            
ATOM     24  C8  BCD     1      17.230  17.110  20.580  1.00  0.00            
ATOM     25  O7  BCD     1      16.880  16.980  19.210  1.00  0.00            
ATOM     26  C9  BCD     1      16.180  17.940  21.320  1.00  0.00            
ATOM     27  O8  BCD     1      14.850  17.360  21.250  1.00  0.00            
ATOM     28  C10 BCD     1      16.660  18.050  22.790  1.00  0.00            
ATOM     29  C11 BCD     1      18.080  18.580  22.860  1.00  0.00            
ATOM     30  O9  BCD     1      18.890  17.760  22.100  1.00  0.00            
ATOM     31  C12 BCD     1      18.640  18.670  24.290  1.00  0.00            
ATOM     32  O10 BCD     1      19.030  17.410  24.900  1.00  0.00            
ATOM     33  H11 BCD     1      19.380  17.070  20.300  1.00  0.00            
ATOM     34  H12 BCD     1      17.250  16.100  21.010  1.00  0.00            
ATOM     35  H13 BCD     1      16.990  17.850  18.820  1.00  0.00            
ATOM     36  H14 BCD     1      16.220  18.930  20.840  1.00  0.00            
ATOM     37  H15 BCD     1      14.310  17.750  21.940  1.00  0.00            
ATOM     38  H16 BCD     1      16.570  17.100  23.340  1.00  0.00            
ATOM     39  H17 BCD     1      18.080  19.610  22.490  1.00  0.00            
ATOM     40  H18 BCD     1      19.510  19.320  24.210  1.00  0.00            
ATOM     41  H19 BCD     1      17.810  19.110  24.860  1.00  0.00            
ATOM     42  H20 BCD     1      19.680  17.070  24.270  1.00  0.00            
ATOM     43  C13 BCD     1      19.750  21.530  17.040  1.00  0.00            
ATOM     44  O11 BCD     1      19.610  22.700  17.900  1.00  0.00            
ATOM     45  C14 BCD     1      18.470  20.700  16.780  1.00  0.00            
ATOM     46  O12 BCD     1      17.480  21.550  16.100  1.00  0.00            
ATOM     47  C15 BCD     1      17.970  20.170  18.170  1.00  0.00            
ATOM     48  O13 BCD     1      16.810  19.370  17.960  1.00  0.00            
ATOM     49  C16 BCD     1      19.030  19.300  18.710  1.00  0.00            
ATOM     50  C17 BCD     1      20.440  19.910  18.750  1.00  0.00            
ATOM     51  O14 BCD     1      20.730  20.700  17.590  1.00  0.00            
ATOM     52  C18 BCD     1      21.620  18.950  18.970  1.00  0.00            
ATOM     53  O15 BCD     1      21.580  17.900  17.980  1.00  0.00            
ATOM     54  H21 BCD     1      20.210  21.890  16.110  1.00  0.00            
ATOM     55  H22 BCD     1      18.650  19.850  16.120  1.00  0.00            
ATOM     56  H23 BCD     1      17.370  21.170  15.230  1.00  0.00            
ATOM     57  H24 BCD     1      17.860  21.020  18.860  1.00  0.00            
ATOM     58  H25 BCD     1      16.070  19.920  17.690  1.00  0.00            
ATOM     59  H26 BCD     1      19.100  18.350  18.170  1.00  0.00            
ATOM     60  H27 BCD     1      20.470  20.600  19.610  1.00  0.00            
ATOM     61  H28 BCD     1      22.550  19.530  18.990  1.00  0.00            
ATOM     62  H29 BCD     1      21.390  18.500  19.940  1.00  0.00            
ATOM     63  H30 BCD     1      21.710  18.260  17.100  1.00  0.00            
ATOM     64  C19 BCD     1      21.310  26.340  18.720  1.00  0.00            
ATOM     65  O16 BCD     1      20.120  26.990  19.080  1.00  0.00            
ATOM     66  C20 BCD     1      21.330  25.890  17.240  1.00  0.00            
ATOM     67  O17 BCD     1      21.000  26.930  16.370  1.00  0.00            
ATOM     68  C21 BCD     1      20.410  24.740  17.050  1.00  0.00            
ATOM     69  O18 BCD     1      20.780  24.190  15.730  1.00  0.00            
ATOM     70  C22 BCD     1      20.630  23.670  18.120  1.00  0.00            
ATOM     71  C23 BCD     1      20.560  24.230  19.470  1.00  0.00            
ATOM     72  O19 BCD     1      21.510  25.300  19.560  1.00  0.00            
ATOM     73  C24 BCD     1      20.800  23.270  20.620  1.00  0.00            
ATOM     74  O20 BCD     1      21.970  22.460  20.490  1.00  0.00            
ATOM     75  H31 BCD     1      22.070  27.100  18.900  1.00  0.00            
ATOM     76  H32 BCD     1      22.330  25.520  17.000  1.00  0.00            
ATOM     77  H33 BCD     1      21.790  27.490  16.360  1.00  0.00            
ATOM     78  H34 BCD     1      19.400  25.160  17.140  1.00  0.00            
ATOM     79  H35 BCD     1      21.460  23.510  15.820  1.00  0.00            
ATOM     80  H36 BCD     1      21.640  23.260  17.970  1.00  0.00            
ATOM     81  H37 BCD     1      19.610  24.720  19.730  1.00  0.00            
ATOM     82  H38 BCD     1      20.760  23.680  21.640  1.00  0.00            
ATOM     83  H39 BCD     1      19.990  22.530  20.670  1.00  0.00            
ATOM     84  H40 BCD     1      21.940  21.780  21.170  1.00  0.00            
ATOM     85  C25 BCD     1      18.180  30.230  20.340  1.00  0.00            
ATOM     86  O21 BCD     1      17.110  29.280  20.610  1.00  0.00            
ATOM     87  C26 BCD     1      18.290  30.180  18.830  1.00  0.00            
ATOM     88  O22 BCD     1      17.060  30.550  18.250  1.00  0.00            
ATOM     89  C27 BCD     1      18.760  28.790  18.420  1.00  0.00            
ATOM     90  O23 BCD     1      19.100  28.730  17.080  1.00  0.00            
ATOM     91  C28 BCD     1      20.000  28.400  19.240  1.00  0.00            
ATOM     92  C29 BCD     1      19.800  28.570  20.710  1.00  0.00            
ATOM     93  O24 BCD     1      19.330  29.850  21.000  1.00  0.00            
ATOM     94  C30 BCD     1      21.100  28.370  21.450  1.00  0.00            
ATOM     95  O25 BCD     1      22.240  29.100  21.020  1.00  0.00            
ATOM     96  H41 BCD     1      17.930  31.260  20.620  1.00  0.00            
ATOM     97  H42 BCD     1      19.010  30.920  18.460  1.00  0.00            
ATOM     98  H43 BCD     1      16.440  30.210  18.900  1.00  0.00            
ATOM     99  H44 BCD     1      18.020  28.060  18.750  1.00  0.00            
ATOM    100  H45 BCD     1      19.760  28.080  16.830  1.00  0.00            
ATOM    101  H46 BCD     1      20.860  28.980  18.880  1.00  0.00            
ATOM    102  H47 BCD     1      19.060  27.880  21.120  1.00  0.00            
ATOM    103  H48 BCD     1      20.960  28.660  22.500  1.00  0.00            
ATOM    104  H49 BCD     1      21.380  27.310  21.490  1.00  0.00            
ATOM    105  H50 BCD     1      22.970  28.510  21.230  1.00  0.00            
ATOM    106  C31 BCD     1      13.910  28.440  23.010  1.00  0.00            
ATOM    107  O26 BCD     1      14.280  27.120  22.950  1.00  0.00            
ATOM    108  C32 BCD     1      13.590  28.980  21.700  1.00  0.00            
ATOM    109  O27 BCD     1      12.390  28.400  21.130  1.00  0.00            
ATOM    110  C33 BCD     1      14.830  28.970  20.750  1.00  0.00            
ATOM    111  C34 BCD     1      16.010  29.700  21.440  1.00  0.00            
ATOM    112  C35 BCD     1      16.270  29.100  22.850  1.00  0.00            
ATOM    113  O28 BCD     1      15.030  29.140  23.580  1.00  0.00            
ATOM    114  C36 BCD     1      17.330  29.880  23.570  1.00  0.00            
ATOM    115  O29 BCD     1      17.070  31.280  23.500  1.00  0.00            
ATOM    116  O30 BCD     1      14.510  29.710  19.530  1.00  0.00            
ATOM    117  H51 BCD     1      13.140  28.580  23.770  1.00  0.00            
ATOM    118  H52 BCD     1      13.420  30.050  21.900  1.00  0.00            
ATOM    119  H53 BCD     1      12.370  27.440  21.250  1.00  0.00            
ATOM    120  H54 BCD     1      15.140  27.930  20.590  1.00  0.00            
ATOM    121  H55 BCD     1      13.630  29.520  19.190  1.00  0.00            
ATOM    122  H56 BCD     1      15.880  30.790  21.400  1.00  0.00            
ATOM    123  H57 BCD     1      16.590  28.050  22.930  1.00  0.00            
ATOM    124  H58 BCD     1      17.340  29.610  24.630  1.00  0.00            
ATOM    125  H59 BCD     1      18.300  29.680  23.100  1.00  0.00            
ATOM    126  H60 BCD     1      17.710  31.750  24.050  1.00  0.00            
ATOM    127  C37 BCD     1      13.090  23.560  24.920  1.00  0.00            
ATOM    128  O31 BCD     1      13.810  22.600  24.180  1.00  0.00            
ATOM    129  C38 BCD     1      12.140  24.300  23.900  1.00  0.00            
ATOM    130  O32 BCD     1      11.440  23.320  23.160  1.00  0.00            
ATOM    131  C39 BCD     1      12.790  25.370  23.130  1.00  0.00            
ATOM    132  O33 BCD     1      11.760  26.000  22.260  1.00  0.00            
ATOM    133  C40 BCD     1      13.670  26.320  23.960  1.00  0.00            
ATOM    134  C41 BCD     1      14.710  25.430  24.670  1.00  0.00            
ATOM    135  O34 BCD     1      14.040  24.520  25.470  1.00  0.00            
ATOM    136  C42 BCD     1      15.680  26.210  25.570  1.00  0.00            
ATOM    137  O35 BCD     1      14.950  27.050  26.500  1.00  0.00            
ATOM    138  H61 BCD     1      12.520  23.060  25.710  1.00  0.00            
ATOM    139  H62 BCD     1      11.440  24.780  24.600  1.00  0.00            
ATOM    140  H63 BCD     1      10.550  23.670  23.110  1.00  0.00            
ATOM    141  H64 BCD     1      13.530  24.830  22.520  1.00  0.00            
ATOM    142  H65 BCD     1      11.240  25.340  21.780  1.00  0.00            
ATOM    143  H66 BCD     1      13.120  26.930  24.690  1.00  0.00            
ATOM    144  H67 BCD     1      15.250  24.860  23.910  1.00  0.00            
ATOM    145  H68 BCD     1      16.220  25.420  26.110  1.00  0.00            
ATOM    146  H69 BCD     1      16.360  26.750  24.890  1.00  0.00            
ATOM    147  H70 BCD     1      15.320  27.920  26.670  1.00  0.00            
ATOM    148  O1  GV5     2      15.720  25.760  16.570  1.00  0.00            
ATOM    149  C1  GV5     2      16.110  24.630  16.770  1.00  0.00            
ATOM    150  O2  GV5     2      16.340  23.950  15.670  1.00  0.00            
ATOM    151  C2  GV5     2      16.510  24.110  18.070  1.00  0.00            
ATOM    152  C3  GV5     2      16.470  24.860  19.160  1.00  0.00            
ATOM    153  C4  GV5     2      17.010  24.600  20.520  1.00  0.00            
ATOM    154  C5  GV5     2      17.040  23.280  20.950  1.00  0.00            
ATOM    155  C6  GV5     2      17.360  22.990  22.320  1.00  0.00            
ATOM    156  C7  GV5     2      17.870  23.990  23.200  1.00  0.00            
ATOM    157  O3  GV5     2      18.140  23.650  24.480  1.00  0.00            
ATOM    158  C8  GV5     2      18.010  25.310  22.670  1.00  0.00            
ATOM    159  O4  GV5     2      18.490  26.330  23.370  1.00  0.00            
ATOM    160  C9  GV5     2      17.510  25.610  21.390  1.00  0.00            
ATOM    161  H1  GV5     2      16.890  23.240  16.050  1.00  0.00            
ATOM    162  H2  GV5     2      16.940  23.110  18.080  1.00  0.00            
ATOM    163  H3  GV5     2      16.070  25.840  18.950  1.00  0.00            
ATOM    164  H4  GV5     2      16.750  22.460  20.300  1.00  0.00            
ATOM    165  H5  GV5     2      17.160  21.970  22.630  1.00  0.00            
ATOM    166  H6  GV5     2      18.350  24.420  25.040  1.00  0.00            
ATOM    167  H7  GV5     2      19.340  26.010  23.720  1.00  0.00            
ATOM    168  H8  GV5     2      17.420  26.610  20.980  1.00  0.00            
TER
ENDMDL
MODEL        1
ATOM      1  C1  BCD     1      25.080  19.680  10.870  1.00  0.00            
ATOM      2  O1  BCD     1      26.070  20.060  11.860  1.00  0.00            
ATOM      3  C2  BCD     1      23.780  20.310  11.140  1.00  0.00            
ATOM      4  O2  BCD     1      23.890  21.740  11.330  1.00  0.00            
ATOM      5  C3  BCD     1      23.020  19.700  12.300  1.00  0.00            
ATOM      6  O3  BCD     1      21.660  20.180  12.390  1.00  0.00            
ATOM      7  C4  BCD     1      23.050  18.150  12.300  1.00  0.00            
ATOM      8  C5  BCD     1      24.390  17.610  11.910  1.00  0.00            
ATOM      9  O4  BCD     1      24.960  18.320  10.770  1.00  0.00            
ATOM     10  C6  BCD     1      24.280  16.130  11.540  1.00  0.00            
ATOM     11  O5  BCD     1      23.320  15.940  10.480  1.00  0.00            
ATOM     12  H1  BCD     1      25.410  20.010   9.880  1.00  0.00            
ATOM     13  H2  BCD     1      23.120  20.100  10.290  1.00  0.00            
ATOM     14  H3  BCD     1      22.980  22.040  11.430  1.00  0.00            
ATOM     15  H4  BCD     1      23.550  20.070  13.180  1.00  0.00            
ATOM     16  H5  BCD     1      21.630  21.140  12.330  1.00  0.00            
ATOM     17  H6  BCD     1      22.260  17.800  11.630  1.00  0.00            
ATOM     18  H7  BCD     1      25.110  17.640  12.750  1.00  0.00            
ATOM     19  H8  BCD     1      25.250  15.730  11.200  1.00  0.00            
ATOM     20  H9  BCD     1      23.970  15.560  12.420  1.00  0.00            
ATOM     21  H10 BCD     1      23.090  15.010  10.400  1.00  0.00            
ATOM     22  C7  BCD     1      29.670  22.050  11.760  1.00  0.00            
ATOM     23  O6  BCD     1      29.470  22.520  13.160  1.00  0.00            
ATOM     24  C8  BCD     1      28.570  22.710  10.910  1.00  0.00            
ATOM     25  O7  BCD     1      28.560  24.150  10.810  1.00  0.00            
ATOM     26  C9  BCD     1      27.260  22.110  11.360  1.00  0.00            
ATOM     27  O8  BCD     1      26.240  22.630  10.520  1.00  0.00            
ATOM     28  C10 BCD     1      27.280  20.610  11.240  1.00  0.00            
ATOM     29  C11 BCD     1      28.410  20.020  12.120  1.00  0.00            
ATOM     30  O9  BCD     1      29.650  20.580  11.740  1.00  0.00            
ATOM     31  C12 BCD     1      28.450  18.530  12.060  1.00  0.00            
ATOM     32  O10 BCD     1      29.490  18.100  12.950  1.00  0.00            
ATOM     33  H11 BCD     1      30.660  22.330  11.390  1.00  0.00            
ATOM     34  H12 BCD     1      28.720  22.370   9.880  1.00  0.00            
ATOM     35  H13 BCD     1      27.650  24.410  10.640  1.00  0.00            
ATOM     36  H14 BCD     1      26.970  22.490  12.350  1.00  0.00            
ATOM     37  H15 BCD     1      25.450  22.260  10.910  1.00  0.00            
ATOM     38  H16 BCD     1      27.370  20.390  10.170  1.00  0.00            
ATOM     39  H17 BCD     1      28.170  20.470  13.090  1.00  0.00            
ATOM     40  H18 BCD     1      27.540  18.030  12.420  1.00  0.00            
ATOM     41  H19 BCD     1      28.640  18.180  11.040  1.00  0.00            
ATOM     42  H20 BCD     1      30.210  18.720  12.800  1.00  0.00            
ATOM     43  C13 BCD     1      31.390  24.740  15.920  1.00  0.00            
ATOM     44  O11 BCD     1      30.050  25.110  16.190  1.00  0.00            
ATOM     45  C14 BCD     1      31.710  25.200  14.480  1.00  0.00            
ATOM     46  O12 BCD     1      31.690  26.570  14.240  1.00  0.00            
ATOM     47  C15 BCD     1      30.670  24.530  13.600  1.00  0.00            
ATOM     48  O13 BCD     1      30.920  24.750  12.170  1.00  0.00            
ATOM     49  C16 BCD     1      30.670  23.010  13.840  1.00  0.00            
ATOM     50  C17 BCD     1      30.720  22.560  15.340  1.00  0.00            
ATOM     51  O14 BCD     1      31.630  23.380  16.100  1.00  0.00            
ATOM     52  C18 BCD     1      30.990  21.070  15.530  1.00  0.00            
ATOM     53  O15 BCD     1      32.310  20.770  15.110  1.00  0.00            
ATOM     54  H21 BCD     1      32.060  25.150  16.680  1.00  0.00            
ATOM     55  H22 BCD     1      32.670  24.710  14.260  1.00  0.00            
ATOM     56  H23 BCD     1      31.760  26.790  13.310  1.00  0.00            
ATOM     57  H24 BCD     1      29.690  25.000  13.770  1.00  0.00            
ATOM     58  H25 BCD     1      30.060  24.630  11.740  1.00  0.00            
ATOM     59  H26 BCD     1      31.550  22.550  13.360  1.00  0.00            
ATOM     60  H27 BCD     1      29.720  22.650  15.800  1.00  0.00            
ATOM     61  H28 BCD     1      30.920  20.850  16.600  1.00  0.00            
ATOM     62  H29 BCD     1      30.240  20.430  15.060  1.00  0.00            
ATOM     63  H30 BCD     1      32.330  20.680  14.150  1.00  0.00            
ATOM     64  C19 BCD     1      27.450  26.430  18.950  1.00  0.00            
ATOM     65  O16 BCD     1      26.760  25.310  18.380  1.00  0.00            
ATOM     66  C20 BCD     1      27.830  27.460  17.910  1.00  0.00            
ATOM     67  O17 BCD     1      26.600  28.030  17.420  1.00  0.00            
ATOM     68  C21 BCD     1      28.670  26.860  16.790  1.00  0.00            
ATOM     69  O18 BCD     1      29.040  27.890  15.880  1.00  0.00            
ATOM     70  C22 BCD     1      29.840  25.970  17.320  1.00  0.00            
ATOM     71  C23 BCD     1      29.390  25.180  18.560  1.00  0.00            
ATOM     72  O19 BCD     1      28.630  25.930  19.510  1.00  0.00            
ATOM     73  C24 BCD     1      30.530  24.480  19.300  1.00  0.00            
ATOM     74  O20 BCD     1      31.420  25.500  19.730  1.00  0.00            
ATOM     75  H31 BCD     1      26.940  26.970  19.760  1.00  0.00            
ATOM     76  H32 BCD     1      28.410  28.260  18.390  1.00  0.00            
ATOM     77  H33 BCD     1      25.980  27.300  17.360  1.00  0.00            
ATOM     78  H34 BCD     1      27.920  26.250  16.280  1.00  0.00            
ATOM     79  H35 BCD     1      29.740  27.520  15.330  1.00  0.00            
ATOM     80  H36 BCD     1      30.800  26.490  17.490  1.00  0.00            
ATOM     81  H37 BCD     1      28.840  24.300  18.220  1.00  0.00            
ATOM     82  H38 BCD     1      30.120  23.910  20.150  1.00  0.00            
ATOM     83  H39 BCD     1      31.030  23.730  18.680  1.00  0.00            
ATOM     84  H40 BCD     1      32.330  25.180  19.670  1.00  0.00            
ATOM     85  C25 BCD     1      22.970  23.710  19.250  1.00  0.00            
ATOM     86  O21 BCD     1      23.040  22.440  18.640  1.00  0.00            
ATOM     87  C26 BCD     1      23.070  24.850  18.210  1.00  0.00            
ATOM     88  O22 BCD     1      22.110  24.600  17.180  1.00  0.00            
ATOM     89  C27 BCD     1      24.470  25.100  17.700  1.00  0.00            
ATOM     90  O23 BCD     1      24.590  26.310  16.880  1.00  0.00            
ATOM     91  C28 BCD     1      25.380  25.140  18.880  1.00  0.00            
ATOM     92  C29 BCD     1      25.240  23.860  19.710  1.00  0.00            
ATOM     93  O24 BCD     1      23.950  23.750  20.260  1.00  0.00            
ATOM     94  C30 BCD     1      26.240  23.890  20.870  1.00  0.00            
ATOM     95  O25 BCD     1      25.940  25.060  21.640  1.00  0.00            
ATOM     96  H41 BCD     1      21.960  23.790  19.670  1.00  0.00            
ATOM     97  H42 BCD     1      22.760  25.760  18.740  1.00  0.00            
ATOM     98  H43 BCD     1      22.190  23.710  16.830  1.00  0.00            
ATOM     99  H44 BCD     1      24.730  24.210  17.110  1.00  0.00            
ATOM    100  H45 BCD     1      23.810  26.860  16.980  1.00  0.00            
ATOM    101  H46 BCD     1      25.190  26.080  19.410  1.00  0.00            
ATOM    102  H47 BCD     1      25.490  22.990  19.090  1.00  0.00            
ATOM    103  H48 BCD     1      26.180  22.940  21.400  1.00  0.00            
ATOM    104  H49 BCD     1      27.270  23.990  20.510  1.00  0.00            
ATOM    105  H50 BCD     1      26.550  25.190  22.380  1.00  0.00            
ATOM    106  C31 BCD     1      21.320  18.780  18.760  1.00  0.00            
ATOM    107  O26 BCD     1      21.630  18.720  17.380  1.00  0.00            
ATOM    108  C32 BCD     1      20.350  19.940  18.960  1.00  0.00            
ATOM    109  O27 BCD     1      19.180  19.890  18.160  1.00  0.00            
ATOM    110  C33 BCD     1      21.070  21.230  18.530  1.00  0.00            
ATOM    111  C34 BCD     1      22.350  21.400  19.320  1.00  0.00            
ATOM    112  C35 BCD     1      23.200  20.140  19.220  1.00  0.00            
ATOM    113  O28 BCD     1      22.470  18.980  19.560  1.00  0.00            
ATOM    114  C36 BCD     1      24.380  20.240  20.170  1.00  0.00            
ATOM    115  O29 BCD     1      23.950  20.400  21.520  1.00  0.00            
ATOM    116  O30 BCD     1      20.240  22.450  18.620  1.00  0.00            
ATOM    117  H51 BCD     1      20.830  17.890  19.170  1.00  0.00            
ATOM    118  H52 BCD     1      20.090  20.060  20.020  1.00  0.00            
ATOM    119  H53 BCD     1      18.660  20.630  18.500  1.00  0.00            
ATOM    120  H54 BCD     1      21.260  21.090  17.460  1.00  0.00            
ATOM    121  H55 BCD     1      20.300  23.020  17.840  1.00  0.00            
ATOM    122  H56 BCD     1      22.180  21.620  20.380  1.00  0.00            
ATOM    123  H57 BCD     1      23.640  20.160  18.220  1.00  0.00            
ATOM    124  H58 BCD     1      24.910  19.290  20.010  1.00  0.00            
ATOM    125  H59 BCD     1      25.030  21.090  19.930  1.00  0.00            
ATOM    126  H60 BCD     1      23.480  19.590  21.760  1.00  0.00            
ATOM    127  C37 BCD     1      21.910  16.780  13.960  1.00  0.00            
ATOM    128  O31 BCD     1      22.850  17.820  13.640  1.00  0.00            
ATOM    129  C38 BCD     1      20.460  17.280  14.210  1.00  0.00            
ATOM    130  O32 BCD     1      19.980  17.960  13.030  1.00  0.00            
ATOM    131  C39 BCD     1      20.510  18.190  15.450  1.00  0.00            
ATOM    132  O33 BCD     1      19.260  18.760  15.800  1.00  0.00            
ATOM    133  C40 BCD     1      21.090  17.570  16.690  1.00  0.00            
ATOM    134  C41 BCD     1      22.370  16.730  16.330  1.00  0.00            
ATOM    135  O34 BCD     1      22.310  16.050  15.120  1.00  0.00            
ATOM    136  C42 BCD     1      22.630  15.670  17.380  1.00  0.00            
ATOM    137  O35 BCD     1      23.880  15.030  17.170  1.00  0.00            
ATOM    138  H61 BCD     1      21.920  16.060  13.130  1.00  0.00            
ATOM    139  H62 BCD     1      19.770  16.430  14.330  1.00  0.00            
ATOM    140  H63 BCD     1      20.450  18.800  13.060  1.00  0.00            
ATOM    141  H64 BCD     1      21.250  18.980  15.290  1.00  0.00            
ATOM    142  H65 BCD     1      19.240  19.090  16.700  1.00  0.00            
ATOM    143  H66 BCD     1      20.380  16.920  17.230  1.00  0.00            
ATOM    144  H67 BCD     1      23.230  17.420  16.320  1.00  0.00            
ATOM    145  H68 BCD     1      22.620  16.280  18.290  1.00  0.00            
ATOM    146  H69 BCD     1      21.850  14.910  17.480  1.00  0.00            
ATOM    147  H70 BCD     1      24.230  14.790  18.020  1.00  0.00            
ATOM    148  O1  GV5     2      27.010  26.200  13.660  1.00  0.00            
ATOM    149  C1  GV5     2      26.020  25.500  13.520  1.00  0.00            
ATOM    150  O2  GV5     2      25.120  25.830  12.620  1.00  0.00            
ATOM    151  C2  GV5     2      25.730  24.210  14.150  1.00  0.00            
ATOM    152  C3  GV5     2      26.620  23.500  14.880  1.00  0.00            
ATOM    153  C4  GV5     2      26.420  22.140  15.560  1.00  0.00            
ATOM    154  C5  GV5     2      25.560  21.190  15.020  1.00  0.00            
ATOM    155  C6  GV5     2      25.200  20.050  15.670  1.00  0.00            
ATOM    156  C7  GV5     2      25.840  19.800  16.920  1.00  0.00            
ATOM    157  O3  GV5     2      25.680  18.540  17.320  1.00  0.00            
ATOM    158  C8  GV5     2      26.750  20.710  17.490  1.00  0.00            
ATOM    159  O4  GV5     2      27.570  20.340  18.560  1.00  0.00            
ATOM    160  C9  GV5     2      27.010  21.860  16.810  1.00  0.00            
ATOM    161  H1  GV5     2      24.410  25.180  12.700  1.00  0.00            
ATOM    162  H2  GV5     2      24.740  23.760  14.110  1.00  0.00            
ATOM    163  H3  GV5     2      27.560  24.040  14.970  1.00  0.00            
ATOM    164  H4  GV5     2      25.130  21.410  14.050  1.00  0.00            
ATOM    165  H5  GV5     2      24.460  19.400  15.220  1.00  0.00            
ATOM    166  H6  GV5     2      26.060  17.980  16.620  1.00  0.00            
ATOM    167  H7  GV5     2      27.140  19.560  18.960  1.00  0.00            
ATOM    168  H8  GV5     2      27.660  22.560  17.340  1.00  0.00            
TER
ENDMDL
MODEL        1
ATOM      1  C1  BCD     1      17.280  20.710  27.280  1.00  0.00            
ATOM      2  O1  BCD     1      17.610  20.610  25.880  1.00  0.00            
ATOM      3  C2  BCD     1      15.840  21.130  27.440  1.00  0.00            
ATOM      4  O2  BCD     1      15.020  20.030  27.090  1.00  0.00            
ATOM      5  C3  BCD     1      15.550  22.380  26.550  1.00  0.00            
ATOM      6  O3  BCD     1      14.200  22.840  26.690  1.00  0.00            
ATOM      7  C4  BCD     1      16.410  23.500  26.970  1.00  0.00            
ATOM      8  C5  BCD     1      17.880  23.100  27.170  1.00  0.00            
ATOM      9  O4  BCD     1      17.980  21.830  27.850  1.00  0.00            
ATOM     10  C6  BCD     1      18.680  24.160  27.990  1.00  0.00            
ATOM     11  O5  BCD     1      20.020  23.750  28.060  1.00  0.00            
ATOM     12  H1  BCD     1      17.630  19.820  27.810  1.00  0.00            
ATOM     13  H2  BCD     1      15.700  21.350  28.510  1.00  0.00            
ATOM     14  H3  BCD     1      14.890  19.560  27.920  1.00  0.00            
ATOM     15  H4  BCD     1      15.790  22.170  25.500  1.00  0.00            
ATOM     16  H5  BCD     1      13.610  22.110  26.470  1.00  0.00            
ATOM     17  H6  BCD     1      15.920  24.020  27.810  1.00  0.00            
ATOM     18  H7  BCD     1      18.380  23.030  26.200  1.00  0.00            
ATOM     19  H8  BCD     1      18.670  25.190  27.610  1.00  0.00            
ATOM     20  H9  BCD     1      18.180  24.340  28.940  1.00  0.00            
ATOM     21  H10 BCD     1      20.540  24.350  28.600  1.00  0.00            
ATOM     22  C7  BCD     1      19.010  18.280  22.770  1.00  0.00            
ATOM     23  O6  BCD     1      19.450  19.420  22.050  1.00  0.00            
ATOM     24  C8  BCD     1      17.500  18.330  22.930  1.00  0.00            
ATOM     25  O7  BCD     1      16.840  18.520  21.630  1.00  0.00            
ATOM     26  C9  BCD     1      17.090  19.460  23.880  1.00  0.00            
ATOM     27  O8  BCD     1      15.700  19.240  24.290  1.00  0.00            
ATOM     28  C10 BCD     1      17.900  19.420  25.200  1.00  0.00            
ATOM     29  C11 BCD     1      19.470  19.260  24.940  1.00  0.00            
ATOM     30  O9  BCD     1      19.620  18.140  24.060  1.00  0.00            
ATOM     31  C12 BCD     1      20.310  19.170  26.190  1.00  0.00            
ATOM     32  O10 BCD     1      19.770  18.280  27.190  1.00  0.00            
ATOM     33  H11 BCD     1      19.220  17.390  22.160  1.00  0.00            
ATOM     34  H12 BCD     1      17.190  17.380  23.390  1.00  0.00            
ATOM     35  H13 BCD     1      16.900  17.680  21.170  1.00  0.00            
ATOM     36  H14 BCD     1      17.110  20.390  23.300  1.00  0.00            
ATOM     37  H15 BCD     1      15.460  19.690  25.100  1.00  0.00            
ATOM     38  H16 BCD     1      17.610  18.550  25.810  1.00  0.00            
ATOM     39  H17 BCD     1      19.710  20.180  24.390  1.00  0.00            
ATOM     40  H18 BCD     1      21.320  18.860  25.920  1.00  0.00            
ATOM     41  H19 BCD     1      20.370  20.180  26.610  1.00  0.00            
ATOM     42  H20 BCD     1      20.460  17.970  27.780  1.00  0.00            
ATOM     43  C13 BCD     1      21.460  20.790  18.790  1.00  0.00            
ATOM     44  O11 BCD     1      21.920  22.050  19.480  1.00  0.00            
ATOM     45  C14 BCD     1      19.960  20.730  18.670  1.00  0.00            
ATOM     46  O12 BCD     1      19.370  21.860  17.990  1.00  0.00            
ATOM     47  C15 BCD     1      19.250  20.480  20.090  1.00  0.00            
ATOM     48  O13 BCD     1      17.810  20.320  19.990  1.00  0.00            
ATOM     49  C16 BCD     1      19.920  19.330  20.760  1.00  0.00            
ATOM     50  C17 BCD     1      21.470  19.310  20.800  1.00  0.00            
ATOM     51  O14 BCD     1      21.970  19.600  19.440  1.00  0.00            
ATOM     52  C18 BCD     1      22.200  18.120  21.310  1.00  0.00            
ATOM     53  O15 BCD     1      21.750  17.080  20.460  1.00  0.00            
ATOM     54  H21 BCD     1      21.970  20.770  17.820  1.00  0.00            
ATOM     55  H22 BCD     1      19.790  19.860  18.030  1.00  0.00            
ATOM     56  H23 BCD     1      18.470  21.540  17.860  1.00  0.00            
ATOM     57  H24 BCD     1      19.520  21.420  20.590  1.00  0.00            
ATOM     58  H25 BCD     1      17.480  19.720  20.670  1.00  0.00            
ATOM     59  H26 BCD     1      19.690  18.390  20.240  1.00  0.00            
ATOM     60  H27 BCD     1      21.770  20.110  21.490  1.00  0.00            
ATOM     61  H28 BCD     1      23.270  18.120  21.080  1.00  0.00            
ATOM     62  H29 BCD     1      21.980  18.000  22.370  1.00  0.00            
ATOM     63  H30 BCD     1      21.820  17.440  19.580  1.00  0.00            
ATOM     64  C19 BCD     1      24.640  25.130  19.160  1.00  0.00            
ATOM     65  O16 BCD     1      23.530  25.930  19.590  1.00  0.00            
ATOM     66  C20 BCD     1      24.340  24.430  17.820  1.00  0.00            
ATOM     67  O17 BCD     1      24.140  25.460  16.790  1.00  0.00            
ATOM     68  C21 BCD     1      23.160  23.460  17.940  1.00  0.00            
ATOM     69  O18 BCD     1      23.070  22.750  16.640  1.00  0.00            
ATOM     70  C22 BCD     1      23.200  22.500  19.160  1.00  0.00            
ATOM     71  C23 BCD     1      23.800  23.200  20.380  1.00  0.00            
ATOM     72  O19 BCD     1      24.940  24.120  20.100  1.00  0.00            
ATOM     73  C24 BCD     1      24.200  22.180  21.430  1.00  0.00            
ATOM     74  O20 BCD     1      25.100  21.170  20.960  1.00  0.00            
ATOM     75  H31 BCD     1      25.510  25.790  19.040  1.00  0.00            
ATOM     76  H32 BCD     1      25.280  23.910  17.600  1.00  0.00            
ATOM     77  H33 BCD     1      24.080  24.930  15.990  1.00  0.00            
ATOM     78  H34 BCD     1      22.360  24.210  17.970  1.00  0.00            
ATOM     79  H35 BCD     1      22.320  23.060  16.130  1.00  0.00            
ATOM     80  H36 BCD     1      23.770  21.600  18.890  1.00  0.00            
ATOM     81  H37 BCD     1      23.020  23.790  20.880  1.00  0.00            
ATOM     82  H38 BCD     1      24.590  22.620  22.350  1.00  0.00            
ATOM     83  H39 BCD     1      23.330  21.590  21.750  1.00  0.00            
ATOM     84  H40 BCD     1      25.260  20.680  21.770  1.00  0.00            
ATOM     85  C25 BCD     1      22.400  29.830  20.800  1.00  0.00            
ATOM     86  O21 BCD     1      21.030  29.450  20.860  1.00  0.00            
ATOM     87  C26 BCD     1      22.960  29.670  19.400  1.00  0.00            
ATOM     88  O22 BCD     1      22.400  30.520  18.390  1.00  0.00            
ATOM     89  C27 BCD     1      23.080  28.200  18.940  1.00  0.00            
ATOM     90  O23 BCD     1      23.770  28.020  17.710  1.00  0.00            
ATOM     91  C28 BCD     1      23.800  27.320  19.960  1.00  0.00            
ATOM     92  C29 BCD     1      23.230  27.550  21.350  1.00  0.00            
ATOM     93  O24 BCD     1      23.230  28.970  21.600  1.00  0.00            
ATOM     94  C30 BCD     1      24.090  26.870  22.390  1.00  0.00            
ATOM     95  O25 BCD     1      25.420  27.460  22.380  1.00  0.00            
ATOM     96  H41 BCD     1      22.530  30.820  21.260  1.00  0.00            
ATOM     97  H42 BCD     1      23.990  30.000  19.540  1.00  0.00            
ATOM     98  H43 BCD     1      21.570  30.120  18.110  1.00  0.00            
ATOM     99  H44 BCD     1      22.030  27.960  18.780  1.00  0.00            
ATOM    100  H45 BCD     1      23.930  27.090  17.550  1.00  0.00            
ATOM    101  H46 BCD     1      24.870  27.550  20.090  1.00  0.00            
ATOM    102  H47 BCD     1      22.210  27.210  21.580  1.00  0.00            
ATOM    103  H48 BCD     1      23.600  27.110  23.340  1.00  0.00            
ATOM    104  H49 BCD     1      24.090  25.780  22.220  1.00  0.00            
ATOM    105  H50 BCD     1      25.660  27.580  23.300  1.00  0.00            
ATOM    106  C31 BCD     1      17.920  29.560  23.460  1.00  0.00            
ATOM    107  O26 BCD     1      17.880  28.090  23.490  1.00  0.00            
ATOM    108  C32 BCD     1      17.630  30.110  22.040  1.00  0.00            
ATOM    109  O27 BCD     1      16.420  29.520  21.630  1.00  0.00            
ATOM    110  C33 BCD     1      18.750  29.830  21.100  1.00  0.00            
ATOM    111  C34 BCD     1      20.110  30.150  21.640  1.00  0.00            
ATOM    112  C35 BCD     1      20.270  29.820  23.190  1.00  0.00            
ATOM    113  O28 BCD     1      19.070  30.140  23.970  1.00  0.00            
ATOM    114  C36 BCD     1      21.510  30.470  23.960  1.00  0.00            
ATOM    115  O29 BCD     1      21.790  31.820  23.530  1.00  0.00            
ATOM    116  O30 BCD     1      18.590  30.310  19.750  1.00  0.00            
ATOM    117  H51 BCD     1      17.160  29.970  24.130  1.00  0.00            
ATOM    118  H52 BCD     1      17.490  31.200  22.070  1.00  0.00            
ATOM    119  H53 BCD     1      16.330  29.740  20.700  1.00  0.00            
ATOM    120  H54 BCD     1      18.800  28.730  21.090  1.00  0.00            
ATOM    121  H55 BCD     1      19.360  29.890  19.360  1.00  0.00            
ATOM    122  H56 BCD     1      20.250  31.240  21.610  1.00  0.00            
ATOM    123  H57 BCD     1      20.470  28.750  23.340  1.00  0.00            
ATOM    124  H58 BCD     1      21.210  30.600  25.000  1.00  0.00            
ATOM    125  H59 BCD     1      22.380  29.800  24.040  1.00  0.00            
ATOM    126  H60 BCD     1      22.670  32.020  23.870  1.00  0.00            
ATOM    127  C37 BCD     1      15.610  25.640  25.920  1.00  0.00            
ATOM    128  O31 BCD     1      16.470  24.450  25.880  1.00  0.00            
ATOM    129  C38 BCD     1      15.070  25.870  24.500  1.00  0.00            
ATOM    130  O32 BCD     1      14.440  24.750  24.000  1.00  0.00            
ATOM    131  C39 BCD     1      16.210  26.370  23.590  1.00  0.00            
ATOM    132  O33 BCD     1      15.700  26.780  22.340  1.00  0.00            
ATOM    133  C40 BCD     1      16.860  27.570  24.300  1.00  0.00            
ATOM    134  C41 BCD     1      17.440  27.180  25.690  1.00  0.00            
ATOM    135  O34 BCD     1      16.370  26.700  26.470  1.00  0.00            
ATOM    136  C42 BCD     1      18.160  28.260  26.470  1.00  0.00            
ATOM    137  O35 BCD     1      17.180  29.330  26.720  1.00  0.00            
ATOM    138  H61 BCD     1      14.750  25.430  26.570  1.00  0.00            
ATOM    139  H62 BCD     1      14.260  26.620  24.530  1.00  0.00            
ATOM    140  H63 BCD     1      14.860  24.010  24.450  1.00  0.00            
ATOM    141  H64 BCD     1      16.980  25.600  23.440  1.00  0.00            
ATOM    142  H65 BCD     1      16.170  27.610  22.230  1.00  0.00            
ATOM    143  H66 BCD     1      16.100  28.370  24.330  1.00  0.00            
ATOM    144  H67 BCD     1      18.170  26.380  25.500  1.00  0.00            
ATOM    145  H68 BCD     1      18.550  27.740  27.350  1.00  0.00            
ATOM    146  H69 BCD     1      19.000  28.660  25.880  1.00  0.00            
ATOM    147  H70 BCD     1      16.730  29.120  27.540  1.00  0.00            
ATOM    148  O1  GV5     2      19.070  26.840  18.750  1.00  0.00            
ATOM    149  C1  GV5     2      19.170  25.610  18.850  1.00  0.00            
ATOM    150  O2  GV5     2      18.800  24.830  17.840  1.00  0.00            
ATOM    151  C2  GV5     2      19.610  24.900  20.080  1.00  0.00            
ATOM    152  C3  GV5     2      20.030  25.450  21.160  1.00  0.00            
ATOM    153  C4  GV5     2      20.430  24.800  22.430  1.00  0.00            
ATOM    154  C5  GV5     2      20.800  23.450  22.470  1.00  0.00            
ATOM    155  C6  GV5     2      20.970  22.760  23.730  1.00  0.00            
ATOM    156  C7  GV5     2      21.010  23.470  24.950  1.00  0.00            
ATOM    157  O3  GV5     2      21.200  22.760  26.080  1.00  0.00            
ATOM    158  C8  GV5     2      20.820  24.940  24.850  1.00  0.00            
ATOM    159  O4  GV5     2      20.920  25.740  25.950  1.00  0.00            
ATOM    160  C9  GV5     2      20.440  25.520  23.590  1.00  0.00            
ATOM    161  H1  GV5     2      18.900  23.930  18.180  1.00  0.00            
ATOM    162  H2  GV5     2      19.610  23.810  20.070  1.00  0.00            
ATOM    163  H3  GV5     2      20.140  26.540  21.200  1.00  0.00            
ATOM    164  H4  GV5     2      20.720  22.840  21.570  1.00  0.00            
ATOM    165  H5  GV5     2      21.150  21.690  23.790  1.00  0.00            
ATOM    166  H6  GV5     2      20.720  23.250  26.760  1.00  0.00            
ATOM    167  H7  GV5     2      21.570  25.330  26.540  1.00  0.00            
ATOM    168  H8  GV5     2      20.180  26.570  23.650  1.00  0.00            
TER
ENDMDL
MODEL        1
ATOM      1  C1  BCD     1      19.160  24.470  27.540  1.00  0.00            
ATOM      2  O1  BCD     1      19.720  24.480  26.230  1.00  0.00            
ATOM      3  C2  BCD     1      17.660  24.330  27.500  1.00  0.00            
ATOM      4  O2  BCD     1      17.420  23.050  26.980  1.00  0.00            
ATOM      5  C3  BCD     1      17.100  25.350  26.590  1.00  0.00            
ATOM      6  O3  BCD     1      15.710  25.140  26.390  1.00  0.00            
ATOM      7  C4  BCD     1      17.380  26.760  27.080  1.00  0.00            
ATOM      8  C5  BCD     1      18.940  26.960  27.400  1.00  0.00            
ATOM      9  O4  BCD     1      19.330  25.800  28.100  1.00  0.00            
ATOM     10  C6  BCD     1      19.290  28.140  28.260  1.00  0.00            
ATOM     11  O5  BCD     1      20.660  28.060  28.660  1.00  0.00            
ATOM     12  H1  BCD     1      19.520  23.700  28.240  1.00  0.00            
ATOM     13  H2  BCD     1      17.150  24.440  28.470  1.00  0.00
[truncated: 1,594,719 more chars]
