# Supplementary material for: Achieving Chemical Accuracy in Cyclodextrin Host–Guest Binding via Integrative Atomistic Modelling
Source: Adv Sci (Weinh). 2025 Dec 14;13(10):e19782. doi: 10.1002/advs.202519782 (PMC12915143; doi:10.1002/advs.202519782)
Supplement: Supplementary file 1 — Supporting Information [file ADVS-13-e19782-s003.zip › all_poses/BCD.GV7.pdb]

MODEL        1
ATOM      1  C1  BCD     1       6.250  31.270  29.300  1.00  0.00            
ATOM      2  O1  BCD     1       6.880  30.330  30.220  1.00  0.00            
ATOM      3  C2  BCD     1       6.470  30.720  27.860  1.00  0.00            
ATOM      4  O2  BCD     1       6.000  29.390  27.650  1.00  0.00            
ATOM      5  C3  BCD     1       8.030  30.750  27.580  1.00  0.00            
ATOM      6  O3  BCD     1       8.260  30.460  26.190  1.00  0.00            
ATOM      7  C4  BCD     1       8.560  32.110  27.870  1.00  0.00            
ATOM      8  C5  BCD     1       8.240  32.630  29.280  1.00  0.00            
ATOM      9  O4  BCD     1       6.800  32.530  29.550  1.00  0.00            
ATOM     10  C6  BCD     1       8.740  34.090  29.510  1.00  0.00            
ATOM     11  O5  BCD     1       7.830  34.930  28.710  1.00  0.00            
ATOM     12  H1  BCD     1       5.190  31.390  29.520  1.00  0.00            
ATOM     13  H2  BCD     1       5.960  31.410  27.170  1.00  0.00            
ATOM     14  H3  BCD     1       5.990  29.370  26.690  1.00  0.00            
ATOM     15  H4  BCD     1       8.560  30.090  28.280  1.00  0.00            
ATOM     16  H5  BCD     1       8.310  29.510  26.060  1.00  0.00            
ATOM     17  H6  BCD     1       8.160  32.790  27.110  1.00  0.00            
ATOM     18  H7  BCD     1       8.870  32.030  29.940  1.00  0.00            
ATOM     19  H8  BCD     1       8.600  34.480  30.520  1.00  0.00            
ATOM     20  H9  BCD     1       9.780  34.260  29.210  1.00  0.00            
ATOM     21  H10 BCD     1       6.950  34.600  28.940  1.00  0.00            
ATOM     22  C7  BCD     1       6.230  27.840  33.440  1.00  0.00            
ATOM     23  O6  BCD     1       7.510  27.220  33.450  1.00  0.00            
ATOM     24  C8  BCD     1       5.430  27.470  32.190  1.00  0.00            
ATOM     25  O7  BCD     1       5.430  26.060  32.030  1.00  0.00            
ATOM     26  C9  BCD     1       5.950  28.230  31.020  1.00  0.00            
ATOM     27  O8  BCD     1       5.150  27.970  29.840  1.00  0.00            
ATOM     28  C10 BCD     1       6.110  29.720  31.280  1.00  0.00            
ATOM     29  C11 BCD     1       6.950  29.970  32.560  1.00  0.00            
ATOM     30  O9  BCD     1       6.300  29.220  33.620  1.00  0.00            
ATOM     31  C12 BCD     1       6.970  31.400  32.960  1.00  0.00            
ATOM     32  O10 BCD     1       5.700  31.980  33.040  1.00  0.00            
ATOM     33  H11 BCD     1       5.710  27.440  34.320  1.00  0.00            
ATOM     34  H12 BCD     1       4.370  27.750  32.200  1.00  0.00            
ATOM     35  H13 BCD     1       4.780  25.900  31.340  1.00  0.00            
ATOM     36  H14 BCD     1       6.990  27.890  30.930  1.00  0.00            
ATOM     37  H15 BCD     1       5.650  28.460  29.180  1.00  0.00            
ATOM     38  H16 BCD     1       5.120  30.180  31.390  1.00  0.00            
ATOM     39  H17 BCD     1       7.980  29.630  32.390  1.00  0.00            
ATOM     40  H18 BCD     1       7.400  31.340  33.970  1.00  0.00            
ATOM     41  H19 BCD     1       7.610  32.010  32.300  1.00  0.00            
ATOM     42  H20 BCD     1       5.430  31.870  33.950  1.00  0.00            
ATOM     43  C13 BCD     1       9.910  24.740  35.470  1.00  0.00            
ATOM     44  O11 BCD     1      10.560  24.670  34.170  1.00  0.00            
ATOM     45  C14 BCD     1       8.500  24.230  35.300  1.00  0.00            
ATOM     46  O12 BCD     1       8.480  22.870  34.990  1.00  0.00            
ATOM     47  C15 BCD     1       7.700  25.080  34.290  1.00  0.00            
ATOM     48  O13 BCD     1       6.290  24.670  34.180  1.00  0.00            
ATOM     49  C16 BCD     1       7.870  26.560  34.660  1.00  0.00            
ATOM     50  C17 BCD     1       9.290  26.990  34.950  1.00  0.00            
ATOM     51  O14 BCD     1       9.880  26.090  35.890  1.00  0.00            
ATOM     52  C18 BCD     1       9.340  28.390  35.540  1.00  0.00            
ATOM     53  O15 BCD     1       8.570  28.480  36.750  1.00  0.00            
ATOM     54  H21 BCD     1      10.310  24.120  36.280  1.00  0.00            
ATOM     55  H22 BCD     1       8.200  24.310  36.360  1.00  0.00            
ATOM     56  H23 BCD     1       8.520  22.830  34.030  1.00  0.00            
ATOM     57  H24 BCD     1       8.180  25.010  33.310  1.00  0.00            
ATOM     58  H25 BCD     1       5.790  25.170  33.520  1.00  0.00            
ATOM     59  H26 BCD     1       7.240  26.780  35.520  1.00  0.00            
ATOM     60  H27 BCD     1       9.800  27.010  33.980  1.00  0.00            
ATOM     61  H28 BCD     1      10.380  28.730  35.590  1.00  0.00            
ATOM     62  H29 BCD     1       8.880  29.050  34.800  1.00  0.00            
ATOM     63  H30 BCD     1       8.810  27.670  37.220  1.00  0.00            
ATOM     64  C19 BCD     1      13.020  22.560  31.630  1.00  0.00            
ATOM     65  O16 BCD     1      13.180  23.690  30.830  1.00  0.00            
ATOM     66  C20 BCD     1      11.520  22.090  31.660  1.00  0.00            
ATOM     67  O17 BCD     1      10.990  21.770  30.280  1.00  0.00            
ATOM     68  C21 BCD     1      10.610  23.170  32.280  1.00  0.00            
ATOM     69  O18 BCD     1       9.360  22.590  32.530  1.00  0.00            
ATOM     70  C22 BCD     1      11.200  23.490  33.680  1.00  0.00            
ATOM     71  C23 BCD     1      12.730  23.730  33.690  1.00  0.00            
ATOM     72  O19 BCD     1      13.440  22.780  32.930  1.00  0.00            
ATOM     73  C24 BCD     1      13.180  23.710  35.080  1.00  0.00            
ATOM     74  O20 BCD     1      12.820  22.440  35.690  1.00  0.00            
ATOM     75  H31 BCD     1      13.650  21.720  31.320  1.00  0.00            
ATOM     76  H32 BCD     1      11.370  21.200  32.280  1.00  0.00            
ATOM     77  H33 BCD     1      10.910  22.490  29.650  1.00  0.00            
ATOM     78  H34 BCD     1      10.510  24.010  31.580  1.00  0.00            
ATOM     79  H35 BCD     1       8.760  22.720  31.790  1.00  0.00            
ATOM     80  H36 BCD     1      10.950  22.670  34.360  1.00  0.00            
ATOM     81  H37 BCD     1      12.890  24.740  33.270  1.00  0.00            
ATOM     82  H38 BCD     1      14.250  23.930  35.230  1.00  0.00            
ATOM     83  H39 BCD     1      12.650  24.560  35.540  1.00  0.00            
ATOM     84  H40 BCD     1      13.400  21.780  35.310  1.00  0.00            
ATOM     85  C25 BCD     1      14.050  24.930  26.980  1.00  0.00            
ATOM     86  O21 BCD     1      14.060  26.280  27.240  1.00  0.00            
ATOM     87  C26 BCD     1      12.720  24.380  27.230  1.00  0.00            
ATOM     88  O22 BCD     1      11.710  25.010  26.410  1.00  0.00            
ATOM     89  C27 BCD     1      12.350  24.460  28.660  1.00  0.00            
ATOM     90  O23 BCD     1      10.950  24.180  29.000  1.00  0.00            
ATOM     91  C28 BCD     1      13.420  23.650  29.420  1.00  0.00            
ATOM     92  C29 BCD     1      14.830  24.200  29.160  1.00  0.00            
ATOM     93  O24 BCD     1      15.070  24.210  27.750  1.00  0.00            
ATOM     94  C30 BCD     1      15.950  23.440  29.830  1.00  0.00            
ATOM     95  O25 BCD     1      15.870  22.010  29.810  1.00  0.00            
ATOM     96  H41 BCD     1      14.350  24.800  25.930  1.00  0.00            
ATOM     97  H42 BCD     1      12.800  23.320  26.970  1.00  0.00            
ATOM     98  H43 BCD     1      11.340  25.740  26.910  1.00  0.00            
ATOM     99  H44 BCD     1      12.480  25.510  28.950  1.00  0.00            
ATOM    100  H45 BCD     1      10.370  24.900  28.730  1.00  0.00            
ATOM    101  H46 BCD     1      13.410  22.610  29.060  1.00  0.00            
ATOM    102  H47 BCD     1      14.840  25.230  29.560  1.00  0.00            
ATOM    103  H48 BCD     1      16.930  23.740  29.440  1.00  0.00            
ATOM    104  H49 BCD     1      15.850  23.760  30.880  1.00  0.00            
ATOM    105  H50 BCD     1      15.370  21.790  29.020  1.00  0.00            
ATOM    106  C31 BCD     1      14.990  30.060  25.930  1.00  0.00            
ATOM    107  O26 BCD     1      13.650  30.370  26.340  1.00  0.00            
ATOM    108  C32 BCD     1      14.950  29.100  24.780  1.00  0.00            
ATOM    109  O27 BCD     1      14.210  29.630  23.690  1.00  0.00            
ATOM    110  C33 BCD     1      14.340  27.790  25.290  1.00  0.00            
ATOM    111  C34 BCD     1      14.940  27.200  26.570  1.00  0.00            
ATOM    112  C35 BCD     1      15.260  28.250  27.620  1.00  0.00            
ATOM    113  O28 BCD     1      15.700  29.440  26.990  1.00  0.00            
ATOM    114  C36 BCD     1      16.340  27.940  28.650  1.00  0.00            
ATOM    115  O29 BCD     1      17.540  27.640  27.970  1.00  0.00            
ATOM    116  O30 BCD     1      14.270  26.840  24.190  1.00  0.00            
ATOM    117  H51 BCD     1      15.490  30.990  25.650  1.00  0.00            
ATOM    118  H52 BCD     1      15.980  28.920  24.430  1.00  0.00            
ATOM    119  H53 BCD     1      13.510  30.150  24.090  1.00  0.00            
ATOM    120  H54 BCD     1      13.290  28.000  25.530  1.00  0.00            
ATOM    121  H55 BCD     1      13.690  27.320  23.590  1.00  0.00            
ATOM    122  H56 BCD     1      15.940  26.840  26.310  1.00  0.00            
ATOM    123  H57 BCD     1      14.360  28.480  28.210  1.00  0.00            
ATOM    124  H58 BCD     1      16.420  28.850  29.260  1.00  0.00            
ATOM    125  H59 BCD     1      16.000  27.190  29.370  1.00  0.00            
ATOM    126  H60 BCD     1      17.520  28.060  27.100  1.00  0.00            
ATOM    127  C37 BCD     1      10.740  33.020  27.090  1.00  0.00            
ATOM    128  O31 BCD     1      10.010  32.000  27.810  1.00  0.00            
ATOM    129  C38 BCD     1      10.910  32.640  25.620  1.00  0.00            
ATOM    130  O32 BCD     1       9.680  32.480  24.910  1.00  0.00            
ATOM    131  C39 BCD     1      11.710  31.380  25.550  1.00  0.00            
ATOM    132  O33 BCD     1      11.980  31.010  24.190  1.00  0.00            
ATOM    133  C40 BCD     1      13.060  31.700  26.200  1.00  0.00            
ATOM    134  C41 BCD     1      12.880  32.150  27.690  1.00  0.00            
ATOM    135  O34 BCD     1      11.970  33.290  27.700  1.00  0.00            
ATOM    136  C42 BCD     1      14.120  32.590  28.280  1.00  0.00            
ATOM    137  O35 BCD     1      14.630  33.750  27.590  1.00  0.00            
ATOM    138  H61 BCD     1      10.180  33.960  27.190  1.00  0.00            
ATOM    139  H62 BCD     1      11.470  33.430  25.100  1.00  0.00            
ATOM    140  H63 BCD     1       9.200  31.750  25.310  1.00  0.00            
ATOM    141  H64 BCD     1      11.260  30.610  26.180  1.00  0.00            
ATOM    142  H65 BCD     1      11.240  30.430  24.000  1.00  0.00            
ATOM    143  H66 BCD     1      13.630  32.420  25.600  1.00  0.00            
ATOM    144  H67 BCD     1      12.530  31.380  28.380  1.00  0.00            
ATOM    145  H68 BCD     1      13.950  32.790  29.340  1.00  0.00            
ATOM    146  H69 BCD     1      14.900  31.820  28.200  1.00  0.00            
ATOM    147  H70 BCD     1      14.170  34.510  27.940  1.00  0.00            
ATOM    148  O1  GV7     2       4.810  29.570  25.090  1.00  0.00            
ATOM    149  C1  GV7     2       4.270  28.720  24.420  1.00  0.00            
ATOM    150  O2  GV7     2       3.000  28.640  24.470  1.00  0.00            
ATOM    151  C2  GV7     2       4.910  27.850  23.340  1.00  0.00            
ATOM    152  C3  GV7     2       6.450  27.960  23.430  1.00  0.00            
ATOM    153  C4  GV7     2       6.990  27.430  24.750  1.00  0.00            
ATOM    154  N1  GV7     2       7.980  27.860  25.470  1.00  0.00            
ATOM    155  C5  GV7     2       8.090  26.940  26.470  1.00  0.00            
ATOM    156  C6  GV7     2       9.020  27.010  27.640  1.00  0.00            
ATOM    157  C7  GV7     2      10.340  27.520  27.580  1.00  0.00            
ATOM    158  C8  GV7     2      11.150  27.540  28.700  1.00  0.00            
ATOM    159  C9  GV7     2      10.740  27.160  29.980  1.00  0.00            
ATOM    160  C10 GV7     2       9.420  26.660  30.090  1.00  0.00            
ATOM    161  C11 GV7     2       8.580  26.630  28.930  1.00  0.00            
ATOM    162  C12 GV7     2       7.060  26.050  26.340  1.00  0.00            
ATOM    163  C13 GV7     2       7.100  24.760  27.010  1.00  0.00            
ATOM    164  C14 GV7     2       8.200  23.890  26.820  1.00  0.00            
ATOM    165  C15 GV7     2       8.360  22.680  27.470  1.00  0.00            
ATOM    166  C16 GV7     2       7.180  22.120  28.080  1.00  0.00            
ATOM    167  C17 GV7     2       5.990  22.910  28.140  1.00  0.00            
ATOM    168  C18 GV7     2       5.960  24.280  27.690  1.00  0.00            
ATOM    169  O3  GV7     2       6.210  26.330  25.310  1.00  0.00            
ATOM    170  H1  GV7     2       2.880  29.110  25.310  1.00  0.00            
ATOM    171  H2  GV7     2       4.690  28.170  22.320  1.00  0.00            
ATOM    172  H3  GV7     2       4.470  26.850  23.430  1.00  0.00            
ATOM    173  H4  GV7     2       6.730  29.000  23.260  1.00  0.00            
ATOM    174  H5  GV7     2       6.820  27.430  22.540  1.00  0.00            
ATOM    175  H6  GV7     2      10.730  27.910  26.650  1.00  0.00            
ATOM    176  H7  GV7     2      12.110  28.040  28.640  1.00  0.00            
ATOM    177  H8  GV7     2      11.500  27.200  30.750  1.00  0.00            
ATOM    178  H9  GV7     2       9.090  26.270  31.050  1.00  0.00            
ATOM    179  H10 GV7     2       7.510  26.490  29.060  1.00  0.00            
ATOM    180  H11 GV7     2       8.970  24.290  26.170  1.00  0.00            
ATOM    181  H12 GV7     2       9.310  22.180  27.500  1.00  0.00            
ATOM    182  H13 GV7     2       7.120  21.200  28.670  1.00  0.00            
ATOM    183  H14 GV7     2       5.120  22.500  28.640  1.00  0.00            
ATOM    184  H15 GV7     2       5.050  24.870  27.710  1.00  0.00            
TER
ENDMDL
MODEL        1
ATOM      1  C1  BCD     1       8.430  32.610  28.840  1.00  0.00            
ATOM      2  O1  BCD     1       9.020  31.370  29.200  1.00  0.00            
ATOM      3  C2  BCD     1       7.530  32.240  27.650  1.00  0.00            
ATOM      4  O2  BCD     1       6.670  31.210  28.060  1.00  0.00            
ATOM      5  C3  BCD     1       8.350  31.910  26.460  1.00  0.00            
ATOM      6  O3  BCD     1       7.490  31.770  25.300  1.00  0.00            
ATOM      7  C4  BCD     1       9.450  32.900  26.150  1.00  0.00            
ATOM      8  C5  BCD     1      10.210  33.300  27.440  1.00  0.00            
ATOM      9  O4  BCD     1       9.350  33.620  28.520  1.00  0.00            
ATOM     10  C6  BCD     1      11.070  34.570  27.180  1.00  0.00            
ATOM     11  O5  BCD     1      10.380  35.720  26.780  1.00  0.00            
ATOM     12  H1  BCD     1       7.830  32.960  29.690  1.00  0.00            
ATOM     13  H2  BCD     1       6.820  33.050  27.430  1.00  0.00            
ATOM     14  H3  BCD     1       6.560  30.600  27.330  1.00  0.00            
ATOM     15  H4  BCD     1       8.760  30.910  26.680  1.00  0.00            
ATOM     16  H5  BCD     1       6.830  31.090  25.470  1.00  0.00            
ATOM     17  H6  BCD     1       8.970  33.790  25.730  1.00  0.00            
ATOM     18  H7  BCD     1      10.950  32.530  27.720  1.00  0.00            
ATOM     19  H8  BCD     1      11.640  34.770  28.100  1.00  0.00            
ATOM     20  H9  BCD     1      11.870  34.300  26.480  1.00  0.00            
ATOM     21  H10 BCD     1      10.450  36.190  27.620  1.00  0.00            
ATOM     22  C7  BCD     1       9.500  29.300  32.650  1.00  0.00            
ATOM     23  O6  BCD     1       9.980  28.140  31.890  1.00  0.00            
ATOM     24  C8  BCD     1       8.100  29.650  32.400  1.00  0.00            
ATOM     25  O7  BCD     1       7.330  28.520  32.800  1.00  0.00            
ATOM     26  C9  BCD     1       7.920  30.060  30.950  1.00  0.00            
ATOM     27  O8  BCD     1       6.560  30.380  30.730  1.00  0.00            
ATOM     28  C10 BCD     1       8.900  31.160  30.610  1.00  0.00            
ATOM     29  C11 BCD     1      10.330  30.840  31.010  1.00  0.00            
ATOM     30  O9  BCD     1      10.330  30.370  32.320  1.00  0.00            
ATOM     31  C12 BCD     1      11.240  32.100  30.970  1.00  0.00            
ATOM     32  O10 BCD     1      12.580  31.740  31.140  1.00  0.00            
ATOM     33  H11 BCD     1       9.730  29.160  33.720  1.00  0.00            
ATOM     34  H12 BCD     1       7.810  30.590  32.890  1.00  0.00            
ATOM     35  H13 BCD     1       6.490  28.950  32.940  1.00  0.00            
ATOM     36  H14 BCD     1       8.070  29.190  30.300  1.00  0.00            
ATOM     37  H15 BCD     1       6.550  31.010  30.000  1.00  0.00            
ATOM     38  H16 BCD     1       8.670  32.120  31.090  1.00  0.00            
ATOM     39  H17 BCD     1      10.690  30.170  30.220  1.00  0.00            
ATOM     40  H18 BCD     1      11.060  32.760  30.110  1.00  0.00            
ATOM     41  H19 BCD     1      10.910  32.720  31.810  1.00  0.00            
ATOM     42  H20 BCD     1      12.800  31.320  30.300  1.00  0.00            
ATOM     43  C13 BCD     1      11.660  24.460  32.080  1.00  0.00            
ATOM     44  O11 BCD     1      11.770  24.620  30.630  1.00  0.00            
ATOM     45  C14 BCD     1      10.190  24.520  32.490  1.00  0.00            
ATOM     46  O12 BCD     1       9.460  23.490  31.870  1.00  0.00            
ATOM     47  C15 BCD     1       9.610  25.900  32.070  1.00  0.00            
ATOM     48  O13 BCD     1       8.260  25.990  32.540  1.00  0.00            
ATOM     49  C16 BCD     1      10.500  27.030  32.600  1.00  0.00            
ATOM     50  C17 BCD     1      12.000  26.870  32.430  1.00  0.00            
ATOM     51  O14 BCD     1      12.330  25.520  32.830  1.00  0.00            
ATOM     52  C18 BCD     1      12.740  27.970  33.180  1.00  0.00            
ATOM     53  O15 BCD     1      12.520  27.740  34.530  1.00  0.00            
ATOM     54  H21 BCD     1      12.120  23.510  32.380  1.00  0.00            
ATOM     55  H22 BCD     1      10.020  24.380  33.570  1.00  0.00            
ATOM     56  H23 BCD     1       8.540  23.640  32.080  1.00  0.00            
ATOM     57  H24 BCD     1       9.690  25.850  30.980  1.00  0.00            
ATOM     58  H25 BCD     1       8.060  26.920  32.690  1.00  0.00            
ATOM     59  H26 BCD     1      10.340  27.050  33.680  1.00  0.00            
ATOM     60  H27 BCD     1      12.230  27.060  31.370  1.00  0.00            
ATOM     61  H28 BCD     1      13.810  27.920  32.900  1.00  0.00            
ATOM     62  H29 BCD     1      12.350  28.950  32.880  1.00  0.00            
ATOM     63  H30 BCD     1      13.250  27.230  34.870  1.00  0.00            
ATOM     64  C19 BCD     1      13.480  22.460  27.490  1.00  0.00            
ATOM     65  O16 BCD     1      12.880  23.380  26.520  1.00  0.00            
ATOM     66  C20 BCD     1      12.360  21.750  28.210  1.00  0.00            
ATOM     67  O17 BCD     1      11.570  20.990  27.220  1.00  0.00            
ATOM     68  C21 BCD     1      11.490  22.710  29.100  1.00  0.00            
ATOM     69  O18 BCD     1      10.630  21.890  29.830  1.00  0.00            
ATOM     70  C22 BCD     1      12.440  23.560  29.950  1.00  0.00            
ATOM     71  C23 BCD     1      13.550  24.190  29.120  1.00  0.00            
ATOM     72  O19 BCD     1      14.240  23.220  28.380  1.00  0.00            
ATOM     73  C24 BCD     1      14.580  24.880  30.030  1.00  0.00            
ATOM     74  O20 BCD     1      15.160  23.860  30.870  1.00  0.00            
ATOM     75  H31 BCD     1      14.150  21.770  26.960  1.00  0.00            
ATOM     76  H32 BCD     1      12.740  21.020  28.930  1.00  0.00            
ATOM     77  H33 BCD     1      11.090  21.640  26.710  1.00  0.00            
ATOM     78  H34 BCD     1      10.920  23.350  28.420  1.00  0.00            
ATOM     79  H35 BCD     1      10.240  22.390  30.560  1.00  0.00            
ATOM     80  H36 BCD     1      13.030  22.840  30.540  1.00  0.00            
ATOM     81  H37 BCD     1      13.150  24.940  28.420  1.00  0.00            
ATOM     82  H38 BCD     1      15.310  25.360  29.360  1.00  0.00            
ATOM     83  H39 BCD     1      14.150  25.540  30.790  1.00  0.00            
ATOM     84  H40 BCD     1      14.980  23.100  30.320  1.00  0.00            
ATOM     85  C25 BCD     1      12.010  23.930  22.470  1.00  0.00            
ATOM     86  O21 BCD     1      11.740  25.340  22.780  1.00  0.00            
ATOM     87  C26 BCD     1      11.060  23.020  23.230  1.00  0.00            
ATOM     88  O22 BCD     1       9.790  23.300  22.690  1.00  0.00            
ATOM     89  C27 BCD     1      11.220  23.240  24.730  1.00  0.00            
ATOM     90  O23 BCD     1      10.150  22.650  25.490  1.00  0.00            
ATOM     91  C28 BCD     1      12.630  22.960  25.200  1.00  0.00            
ATOM     92  C29 BCD     1      13.650  23.710  24.290  1.00  0.00            
ATOM     93  O24 BCD     1      13.400  23.570  22.850  1.00  0.00            
ATOM     94  C30 BCD     1      15.150  23.460  24.550  1.00  0.00            
ATOM     95  O25 BCD     1      15.650  22.270  24.110  1.00  0.00            
ATOM     96  H41 BCD     1      11.910  23.820  21.390  1.00  0.00            
ATOM     97  H42 BCD     1      11.310  21.990  22.950  1.00  0.00            
ATOM     98  H43 BCD     1       9.050  22.910  23.160  1.00  0.00            
ATOM     99  H44 BCD     1      11.060  24.330  24.740  1.00  0.00            
ATOM    100  H45 BCD     1       9.450  23.310  25.550  1.00  0.00            
ATOM    101  H46 BCD     1      12.820  21.880  25.180  1.00  0.00            
ATOM    102  H47 BCD     1      13.540  24.760  24.570  1.00  0.00            
ATOM    103  H48 BCD     1      15.710  24.280  24.100  1.00  0.00            
ATOM    104  H49 BCD     1      15.320  23.420  25.630  1.00  0.00            
ATOM    105  H50 BCD     1      16.510  22.270  24.550  1.00  0.00            
ATOM    106  C31 BCD     1      11.600  28.960  20.880  1.00  0.00            
ATOM    107  O26 BCD     1      11.080  29.520  22.080  1.00  0.00            
ATOM    108  C32 BCD     1      10.600  27.900  20.310  1.00  0.00            
ATOM    109  O27 BCD     1       9.300  28.500  20.090  1.00  0.00            
ATOM    110  C33 BCD     1      10.490  26.760  21.270  1.00  0.00            
ATOM    111  C34 BCD     1      11.860  26.160  21.600  1.00  0.00            
ATOM    112  C35 BCD     1      12.880  27.260  22.010  1.00  0.00            
ATOM    113  O28 BCD     1      12.800  28.250  21.050  1.00  0.00            
ATOM    114  C36 BCD     1      14.330  26.860  22.130  1.00  0.00            
ATOM    115  O29 BCD     1      14.890  26.440  20.930  1.00  0.00            
ATOM    116  O30 BCD     1       9.650  25.740  20.750  1.00  0.00            
ATOM    117  H51 BCD     1      11.840  29.780  20.200  1.00  0.00            
ATOM    118  H52 BCD     1      10.900  27.580  19.310  1.00  0.00            
ATOM    119  H53 BCD     1       8.650  27.810  19.930  1.00  0.00            
ATOM    120  H54 BCD     1      10.060  27.150  22.200  1.00  0.00            
ATOM    121  H55 BCD     1       9.470  25.000  21.330  1.00  0.00            
ATOM    122  H56 BCD     1      12.200  25.620  20.710  1.00  0.00            
ATOM    123  H57 BCD     1      12.560  27.570  23.020  1.00  0.00            
ATOM    124  H58 BCD     1      14.940  27.690  22.520  1.00  0.00            
ATOM    125  H59 BCD     1      14.390  26.030  22.850  1.00  0.00            
ATOM    126  H60 BCD     1      14.180  26.440  20.280  1.00  0.00            
ATOM    127  C37 BCD     1      10.730  33.040  24.140  1.00  0.00            
ATOM    128  O31 BCD     1      10.280  32.270  25.260  1.00  0.00            
ATOM    129  C38 BCD     1       9.780  32.880  22.990  1.00  0.00            
ATOM    130  O32 BCD     1       8.500  33.410  23.270  1.00  0.00            
ATOM    131  C39 BCD     1       9.760  31.440  22.480  1.00  0.00            
ATOM    132  O33 BCD     1       8.900  31.270  21.310  1.00  0.00            
ATOM    133  C40 BCD     1      11.230  30.930  22.270  1.00  0.00            
ATOM    134  C41 BCD     1      12.180  31.210  23.420  1.00  0.00            
ATOM    135  O34 BCD     1      11.980  32.580  23.830  1.00  0.00            
ATOM    136  C42 BCD     1      13.610  31.110  22.980  1.00  0.00            
ATOM    137  O35 BCD     1      13.950  32.060  21.950  1.00  0.00            
ATOM    138  H61 BCD     1      10.890  34.060  24.500  1.00  0.00            
ATOM    139  H62 BCD     1      10.180  33.480  22.160  1.00  0.00            
ATOM    140  H63 BCD     1       8.140  32.820  23.950  1.00  0.00            
ATOM    141  H64 BCD     1       9.390  30.930  23.390  1.00  0.00            
ATOM    142  H65 BCD     1       8.930  30.350  21.040  1.00  0.00            
ATOM    143  H66 BCD     1      11.660  31.370  21.360  1.00  0.00            
ATOM    144  H67 BCD     1      11.940  30.520  24.230  1.00  0.00            
ATOM    145  H68 BCD     1      14.220  31.150  23.890  1.00  0.00            
ATOM    146  H69 BCD     1      13.780  30.090  22.610  1.00  0.00            
ATOM    147  H70 BCD     1      14.870  31.920  21.710  1.00  0.00            
ATOM    148  O1  GV7     2       3.060  29.590  28.380  1.00  0.00            
ATOM    149  C1  GV7     2       3.310  30.760  28.170  1.00  0.00            
ATOM    150  O2  GV7     2       3.520  31.500  29.240  1.00  0.00            
ATOM    151  C2  GV7     2       3.290  31.460  26.810  1.00  0.00            
ATOM    152  C3  GV7     2       3.350  30.580  25.560  1.00  0.00            
ATOM    153  C4  GV7     2       4.470  29.510  25.520  1.00  0.00            
ATOM    154  N1  GV7     2       5.780  29.670  25.880  1.00  0.00            
ATOM    155  C5  GV7     2       6.320  28.480  25.670  1.00  0.00            
ATOM    156  C6  GV7     2       7.600  27.970  26.090  1.00  0.00            
ATOM    157  C7  GV7     2       8.610  27.590  25.140  1.00  0.00            
ATOM    158  C8  GV7     2       9.790  26.960  25.520  1.00  0.00            
ATOM    159  C9  GV7     2      10.150  26.850  26.820  1.00  0.00            
ATOM    160  C10 GV7     2       9.240  27.270  27.790  1.00  0.00            
ATOM    161  C11 GV7     2       7.980  27.830  27.480  1.00  0.00            
ATOM    162  C12 GV7     2       5.360  27.610  25.160  1.00  0.00            
ATOM    163  C13 GV7     2       5.480  26.180  25.200  1.00  0.00            
ATOM    164  C14 GV7     2       5.870  25.500  24.070  1.00  0.00            
ATOM    165  C15 GV7     2       5.830  24.120  24.030  1.00  0.00            
ATOM    166  C16 GV7     2       5.550  23.380  25.180  1.00  0.00            
ATOM    167  C17 GV7     2       5.290  24.070  26.350  1.00  0.00            
ATOM    168  C18 GV7     2       5.280  25.450  26.400  1.00  0.00            
ATOM    169  O3  GV7     2       4.130  28.240  25.070  1.00  0.00            
ATOM    170  H1  GV7     2       3.070  31.030  29.960  1.00  0.00            
ATOM    171  H2  GV7     2       4.220  32.060  26.780  1.00  0.00            
ATOM    172  H3  GV7     2       2.490  32.210  26.790  1.00  0.00            
ATOM    173  H4  GV7     2       3.520  31.220  24.680  1.00  0.00            
ATOM    174  H5  GV7     2       2.350  30.150  25.430  1.00  0.00            
ATOM    175  H6  GV7     2       8.340  27.640  24.090  1.00  0.00            
ATOM    176  H7  GV7     2      10.520  26.550  24.820  1.00  0.00            
ATOM    177  H8  GV7     2      11.100  26.380  27.070  1.00  0.00            
ATOM    178  H9  GV7     2       9.600  27.240  28.820  1.00  0.00            
ATOM    179  H10 GV7     2       7.200  28.130  28.170  1.00  0.00            
ATOM    180  H11 GV7     2       6.110  26.050  23.160  1.00  0.00            
ATOM    181  H12 GV7     2       6.010  23.690  23.040  1.00  0.00            
ATOM    182  H13 GV7     2       5.520  22.290  25.160  1.00  0.00            
ATOM    183  H14 GV7     2       5.230  23.480  27.270  1.00  0.00            
ATOM    184  H15 GV7     2       5.040  25.900  27.360  1.00  0.00            
TER
ENDMDL
MODEL        1
ATOM      1  C1  BCD     1       3.820  27.880  29.930  1.00  0.00            
ATOM      2  O1  BCD     1       5.070  27.600  30.480  1.00  0.00            
ATOM      3  C2  BCD     1       3.710  26.870  28.790  1.00  0.00            
ATOM      4  O2  BCD     1       3.860  25.590  29.320  1.00  0.00            
ATOM      5  C3  BCD     1       4.650  27.120  27.590  1.00  0.00            
ATOM      6  O3  BCD     1       4.200  26.410  26.440  1.00  0.00            
ATOM      7  C4  BCD     1       4.780  28.600  27.180  1.00  0.00            
ATOM      8  C5  BCD     1       4.820  29.540  28.380  1.00  0.00            
ATOM      9  O4  BCD     1       3.820  29.190  29.360  1.00  0.00            
ATOM     10  C6  BCD     1       4.480  30.960  28.070  1.00  0.00            
ATOM     11  O5  BCD     1       3.180  31.220  27.480  1.00  0.00            
ATOM     12  H1  BCD     1       2.980  27.770  30.620  1.00  0.00            
ATOM     13  H2  BCD     1       2.700  26.950  28.350  1.00  0.00            
ATOM     14  H3  BCD     1       4.810  25.530  29.480  1.00  0.00            
ATOM     15  H4  BCD     1       5.630  26.790  27.970  1.00  0.00            
ATOM     16  H5  BCD     1       4.510  25.500  26.520  1.00  0.00            
ATOM     17  H6  BCD     1       4.020  28.950  26.470  1.00  0.00            
ATOM     18  H7  BCD     1       5.810  29.470  28.850  1.00  0.00            
ATOM     19  H8  BCD     1       4.640  31.510  29.000  1.00  0.00            
ATOM     20  H9  BCD     1       5.280  31.280  27.390  1.00  0.00            
ATOM     21  H10 BCD     1       2.560  30.810  28.100  1.00  0.00            
ATOM     22  C7  BCD     1       6.860  26.990  34.210  1.00  0.00            
ATOM     23  O6  BCD     1       7.770  26.060  33.570  1.00  0.00            
ATOM     24  C8  BCD     1       5.430  26.550  34.110  1.00  0.00            
ATOM     25  O7  BCD     1       5.390  25.280  34.680  1.00  0.00            
ATOM     26  C9  BCD     1       4.900  26.560  32.700  1.00  0.00            
ATOM     27  O8  BCD     1       3.460  26.340  32.620  1.00  0.00            
ATOM     28  C10 BCD     1       5.260  27.860  31.880  1.00  0.00            
ATOM     29  C11 BCD     1       6.790  28.160  32.160  1.00  0.00            
ATOM     30  O9  BCD     1       6.960  28.240  33.520  1.00  0.00            
ATOM     31  C12 BCD     1       7.160  29.510  31.470  1.00  0.00            
ATOM     32  O10 BCD     1       6.440  30.610  31.970  1.00  0.00            
ATOM     33  H11 BCD     1       7.210  27.090  35.250  1.00  0.00            
ATOM     34  H12 BCD     1       4.780  27.150  34.750  1.00  0.00            
ATOM     35  H13 BCD     1       4.470  25.140  34.910  1.00  0.00            
ATOM     36  H14 BCD     1       5.410  25.750  32.170  1.00  0.00            
ATOM     37  H15 BCD     1       3.230  25.410  32.600  1.00  0.00            
ATOM     38  H16 BCD     1       4.610  28.680  32.220  1.00  0.00            
ATOM     39  H17 BCD     1       7.410  27.390  31.700  1.00  0.00            
ATOM     40  H18 BCD     1       8.240  29.630  31.610  1.00  0.00            
ATOM     41  H19 BCD     1       7.060  29.380  30.380  1.00  0.00            
ATOM     42  H20 BCD     1       6.870  31.360  31.560  1.00  0.00            
ATOM     43  C13 BCD     1      10.800  23.290  34.420  1.00  0.00            
ATOM     44  O11 BCD     1      10.560  22.340  33.340  1.00  0.00            
ATOM     45  C14 BCD     1       9.710  23.230  35.390  1.00  0.00            
ATOM     46  O12 BCD     1       9.320  21.890  35.830  1.00  0.00            
ATOM     47  C15 BCD     1       8.500  24.000  34.880  1.00  0.00            
ATOM     48  O13 BCD     1       7.450  24.140  35.830  1.00  0.00            
ATOM     49  C16 BCD     1       8.850  25.430  34.330  1.00  0.00            
ATOM     50  C17 BCD     1      10.020  25.310  33.380  1.00  0.00            
ATOM     51  O14 BCD     1      11.080  24.580  34.040  1.00  0.00            
ATOM     52  C18 BCD     1      10.510  26.720  32.940  1.00  0.00            
ATOM     53  O15 BCD     1      10.950  27.540  34.090  1.00  0.00            
ATOM     54  H21 BCD     1      11.690  22.990  34.990  1.00  0.00            
ATOM     55  H22 BCD     1      10.080  23.830  36.230  1.00  0.00            
ATOM     56  H23 BCD     1       8.780  21.540  35.110  1.00  0.00            
ATOM     57  H24 BCD     1       8.120  23.360  34.070  1.00  0.00            
ATOM     58  H25 BCD     1       6.660  24.250  35.310  1.00  0.00            
ATOM     59  H26 BCD     1       9.200  26.170  35.060  1.00  0.00            
ATOM     60  H27 BCD     1       9.850  24.790  32.430  1.00  0.00            
ATOM     61  H28 BCD     1      11.310  26.720  32.190  1.00  0.00            
ATOM     62  H29 BCD     1       9.730  27.160  32.310  1.00  0.00            
ATOM     63  H30 BCD     1      11.170  28.380  33.680  1.00  0.00            
ATOM     64  C19 BCD     1      12.820  20.450  30.640  1.00  0.00            
ATOM     65  O16 BCD     1      12.170  21.250  29.650  1.00  0.00            
ATOM     66  C20 BCD     1      11.860  19.550  31.360  1.00  0.00            
ATOM     67  O17 BCD     1      11.220  18.620  30.550  1.00  0.00            
ATOM     68  C21 BCD     1      10.940  20.460  32.120  1.00  0.00            
ATOM     69  O18 BCD     1       9.970  19.680  32.900  1.00  0.00            
ATOM     70  C22 BCD     1      11.650  21.520  33.000  1.00  0.00            
ATOM     71  C23 BCD     1      12.730  22.330  32.190  1.00  0.00            
ATOM     72  O19 BCD     1      13.520  21.300  31.580  1.00  0.00            
ATOM     73  C24 BCD     1      13.740  23.100  32.980  1.00  0.00            
ATOM     74  O20 BCD     1      14.230  22.550  34.250  1.00  0.00            
ATOM     75  H31 BCD     1      13.590  19.810  30.180  1.00  0.00            
ATOM     76  H32 BCD     1      12.390  18.930  32.090  1.00  0.00            
ATOM     77  H33 BCD     1      10.610  18.220  31.170  1.00  0.00            
ATOM     78  H34 BCD     1      10.410  21.040  31.350  1.00  0.00            
ATOM     79  H35 BCD     1       9.190  20.140  33.190  1.00  0.00            
ATOM     80  H36 BCD     1      12.140  21.120  33.890  1.00  0.00            
ATOM     81  H37 BCD     1      12.270  22.930  31.400  1.00  0.00            
ATOM     82  H38 BCD     1      14.580  23.450  32.350  1.00  0.00            
ATOM     83  H39 BCD     1      13.270  24.070  33.190  1.00  0.00            
ATOM     84  H40 BCD     1      14.410  23.330  34.780  1.00  0.00            
ATOM     85  C25 BCD     1      12.880  22.470  25.670  1.00  0.00            
ATOM     86  O21 BCD     1      11.630  23.100  25.470  1.00  0.00            
ATOM     87  C26 BCD     1      12.680  20.970  25.860  1.00  0.00            
ATOM     88  O22 BCD     1      11.840  20.460  24.860  1.00  0.00            
ATOM     89  C27 BCD     1      12.190  20.590  27.330  1.00  0.00            
ATOM     90  O23 BCD     1      12.120  19.150  27.600  1.00  0.00            
ATOM     91  C28 BCD     1      12.960  21.320  28.450  1.00  0.00            
ATOM     92  C29 BCD     1      13.160  22.770  28.130  1.00  0.00            
ATOM     93  O24 BCD     1      13.630  22.970  26.730  1.00  0.00            
ATOM     94  C30 BCD     1      14.230  23.370  29.010  1.00  0.00            
ATOM     95  O25 BCD     1      15.500  22.810  28.780  1.00  0.00            
ATOM     96  H41 BCD     1      13.630  22.720  24.910  1.00  0.00            
ATOM     97  H42 BCD     1      13.650  20.460  25.770  1.00  0.00            
ATOM     98  H43 BCD     1      10.980  20.820  25.080  1.00  0.00            
ATOM     99  H44 BCD     1      11.150  20.950  27.400  1.00  0.00            
ATOM    100  H45 BCD     1      11.760  19.060  28.480  1.00  0.00            
ATOM    101  H46 BCD     1      13.950  20.880  28.600  1.00  0.00            
ATOM    102  H47 BCD     1      12.190  23.270  28.250  1.00  0.00            
ATOM    103  H48 BCD     1      14.160  24.420  28.670  1.00  0.00            
ATOM    104  H49 BCD     1      13.880  23.210  30.030  1.00  0.00            
ATOM    105  H50 BCD     1      16.180  23.290  29.270  1.00  0.00            
ATOM    106  C31 BCD     1      10.370  26.440  23.320  1.00  0.00            
ATOM    107  O26 BCD     1       9.260  26.660  24.090  1.00  0.00            
ATOM    108  C32 BCD     1      10.240  25.070  22.630  1.00  0.00            
ATOM    109  O27 BCD     1       9.000  25.200  21.930  1.00  0.00            
ATOM    110  C33 BCD     1      10.410  23.910  23.600  1.00  0.00            
ATOM    111  C34 BCD     1      11.580  24.170  24.540  1.00  0.00            
ATOM    112  C35 BCD     1      11.370  25.440  25.270  1.00  0.00            
ATOM    113  O28 BCD     1      11.430  26.440  24.270  1.00  0.00            
ATOM    114  C36 BCD     1      12.280  25.940  26.340  1.00  0.00            
ATOM    115  O29 BCD     1      13.540  25.800  25.860  1.00  0.00            
ATOM    116  O30 BCD     1      10.480  22.720  22.900  1.00  0.00            
ATOM    117  H51 BCD     1      10.470  27.250  22.580  1.00  0.00            
ATOM    118  H52 BCD     1      11.020  25.000  21.860  1.00  0.00            
ATOM    119  H53 BCD     1       8.240  25.480  22.460  1.00  0.00            
ATOM    120  H54 BCD     1       9.530  23.890  24.260  1.00  0.00            
ATOM    121  H55 BCD     1      10.200  21.990  23.460  1.00  0.00            
ATOM    122  H56 BCD     1      12.490  24.210  23.930  1.00  0.00            
ATOM    123  H57 BCD     1      10.360  25.360  25.680  1.00  0.00            
ATOM    124  H58 BCD     1      12.050  27.010  26.480  1.00  0.00            
ATOM    125  H59 BCD     1      12.150  25.520  27.350  1.00  0.00            
ATOM    126  H60 BCD     1      14.020  26.270  26.550  1.00  0.00            
ATOM    127  C37 BCD     1       6.290  29.270  25.390  1.00  0.00            
ATOM    128  O31 BCD     1       6.050  28.580  26.590  1.00  0.00            
ATOM    129  C38 BCD     1       6.030  28.380  24.160  1.00  0.00            
ATOM    130  O32 BCD     1       4.690  27.790  24.050  1.00  0.00            
ATOM    131  C39 BCD     1       7.020  27.250  23.880  1.00  0.00            
ATOM    132  O33 BCD     1       6.720  26.570  22.660  1.00  0.00            
ATOM    133  C40 BCD     1       8.400  27.780  23.890  1.00  0.00            
ATOM    134  C41 BCD     1       8.760  28.760  25.080  1.00  0.00            
ATOM    135  O34 BCD     1       7.670  29.770  25.260  1.00  0.00            
ATOM    136  C42 BCD     1      10.160  29.400  24.930  1.00  0.00            
ATOM    137  O35 BCD     1      10.320  30.020  23.650  1.00  0.00            
ATOM    138  H61 BCD     1       5.670  30.170  25.310  1.00  0.00            
ATOM    139  H62 BCD     1       6.200  29.000  23.270  1.00  0.00            
ATOM    140  H63 BCD     1       4.640  27.380  24.920  1.00  0.00            
ATOM    141  H64 BCD     1       6.840  26.570  24.720  1.00  0.00            
ATOM    142  H65 BCD     1       5.770  26.400  22.630  1.00  0.00            
ATOM    143  H66 BCD     1       8.500  28.320  22.940  1.00  0.00            
ATOM    144  H67 BCD     1       8.720  28.110  25.970  1.00  0.00            
ATOM    145  H68 BCD     1      10.170  30.150  25.730  1.00  0.00            
ATOM    146  H69 BCD     1      11.000  28.700  25.030  1.00  0.00            
ATOM    147  H70 BCD     1      11.080  30.600  23.600  1.00  0.00            
ATOM    148  O1  GV7     2       2.860  24.910  23.650  1.00  0.00            
ATOM    149  C1  GV7     2       2.200  24.790  24.670  1.00  0.00            
ATOM    150  O2  GV7     2       1.150  25.660  24.700  1.00  0.00            
ATOM    151  C2  GV7     2       1.820  23.390  25.160  1.00  0.00            
ATOM    152  C3  GV7     2       3.010  22.450  25.130  1.00  0.00            
ATOM    153  C4  GV7     2       4.080  22.610  26.200  1.00  0.00            
ATOM    154  N1  GV7     2       4.650  23.770  26.630  1.00  0.00            
ATOM    155  C5  GV7     2       5.580  23.370  27.580  1.00  0.00            
ATOM    156  C6  GV7     2       6.550  24.330  28.110  1.00  0.00            
ATOM    157  C7  GV7     2       7.400  25.050  27.250  1.00  0.00            
ATOM    158  C8  GV7     2       8.410  25.910  27.770  1.00  0.00            
ATOM    159  C9  GV7     2       8.490  26.020  29.120  1.00  0.00            
ATOM    160  C10 GV7     2       7.660  25.330  30.000  1.00  0.00            
ATOM    161  C11 GV7     2       6.630  24.500  29.510  1.00  0.00            
ATOM    162  C12 GV7     2       5.490  21.980  27.670  1.00  0.00            
ATOM    163  C13 GV7     2       6.340  21.120  28.520  1.00  0.00            
ATOM    164  C14 GV7     2       7.710  21.390  28.580  1.00  0.00            
ATOM    165  C15 GV7     2       8.560  20.530  29.320  1.00  0.00            
ATOM    166  C16 GV7     2       8.000  19.580  30.190  1.00  0.00            
ATOM    167  C17 GV7     2       6.650  19.270  30.090  1.00  0.00            
ATOM    168  C18 GV7     2       5.790  20.090  29.300  1.00  0.00            
ATOM    169  O3  GV7     2       4.530  21.460  26.840  1.00  0.00            
ATOM    170  H1  GV7     2       1.510  26.350  24.110  1.00  0.00            
ATOM    171  H2  GV7     2       1.090  23.090  24.400  1.00  0.00            
ATOM    172  H3  GV7     2       1.340  23.380  26.140  1.00  0.00            
ATOM    173  H4  GV7     2       3.470  22.560  24.140  1.00  0.00            
ATOM    174  H5  GV7     2       2.600  21.430  25.170  1.00  0.00            
ATOM    175  H6  GV7     2       7.390  24.920  26.170  1.00  0.00            
ATOM    176  H7  GV7     2       9.000  26.570  27.130  1.00  0.00            
ATOM    177  H8  GV7     2       9.250  26.660  29.550  1.00  0.00            
ATOM    178  H9  GV7     2       7.760  25.380  31.080  1.00  0.00            
ATOM    179  H10 GV7     2       5.990  23.990  30.240  1.00  0.00            
ATOM    180  H11 GV7     2       8.090  22.230  28.010  1.00  0.00            
ATOM    181  H12 GV7     2       9.630  20.710  29.380  1.00  0.00            
ATOM    182  H13 GV7     2       8.630  18.990  30.850  1.00  0.00            
ATOM    183  H14 GV7     2       6.120  18.520  30.690  1.00  0.00            
ATOM    184  H15 GV7     2       4.720  20.010  29.130  1.00  0.00            
TER
ENDMDL
MODEL        1
ATOM      1  C1  BCD     1       6.660  29.460  29.550  1.00  0.00            
ATOM      2  O1  BCD     1       7.790  29.130  30.310  1.00  0.00            
ATOM      3  C2  BCD     1       6.450  28.530  28.280  1.00  0.00            
ATOM      4  O2  BCD     1       6.320  27.180  28.780  1.00  0.00            
ATOM      5  C3  BCD     1       7.670  28.650  27.380  1.00  0.00            
ATOM      6  O3  BCD     1       7.420  27.830  26.200  1.00  0.00            
ATOM      7  C4  BCD     1       7.870  30.140  26.970  1.00  0.00            
ATOM      8  C5  BCD     1       7.930  31.050  28.180  1.00  0.00            
ATOM      9  O4  BCD     1       6.800  30.800  29.090  1.00  0.00            
ATOM     10  C6  BCD     1       7.980  32.500  27.740  1.00  0.00            
ATOM     11  O5  BCD     1       6.830  32.790  27.010  1.00  0.00            
ATOM     12  H1  BCD     1       5.790  29.370  30.210  1.00  0.00            
ATOM     13  H2  BCD     1       5.520  28.750  27.740  1.00  0.00            
ATOM     14  H3  BCD     1       6.750  26.590  28.160  1.00  0.00            
ATOM     15  H4  BCD     1       8.520  28.250  27.940  1.00  0.00            
ATOM     16  H5  BCD     1       7.530  26.900  26.440  1.00  0.00            
ATOM     17  H6  BCD     1       7.140  30.400  26.190  1.00  0.00            
ATOM     18  H7  BCD     1       8.880  30.890  28.700  1.00  0.00            
ATOM     19  H8  BCD     1       7.990  33.100  28.660  1.00  0.00            
ATOM     20  H9  BCD     1       8.880  32.760  27.160  1.00  0.00            
ATOM     21  H10 BCD     1       6.060  32.650  27.570  1.00  0.00            
ATOM     22  C7  BCD     1       8.950  28.300  34.210  1.00  0.00            
ATOM     23  O6  BCD     1      10.190  27.690  33.660  1.00  0.00            
ATOM     24  C8  BCD     1       7.640  27.640  33.690  1.00  0.00            
ATOM     25  O7  BCD     1       7.560  26.330  34.250  1.00  0.00            
ATOM     26  C9  BCD     1       7.620  27.700  32.210  1.00  0.00            
ATOM     27  O8  BCD     1       6.390  27.110  31.760  1.00  0.00            
ATOM     28  C10 BCD     1       7.600  29.150  31.750  1.00  0.00            
ATOM     29  C11 BCD     1       8.810  29.890  32.360  1.00  0.00            
ATOM     30  O9  BCD     1       8.840  29.660  33.770  1.00  0.00            
ATOM     31  C12 BCD     1       8.880  31.360  31.990  1.00  0.00            
ATOM     32  O10 BCD     1       7.690  32.020  32.230  1.00  0.00            
ATOM     33  H11 BCD     1       8.900  28.290  35.300  1.00  0.00            
ATOM     34  H12 BCD     1       6.810  28.310  33.940  1.00  0.00            
ATOM     35  H13 BCD     1       7.220  25.680  33.620  1.00  0.00            
ATOM     36  H14 BCD     1       8.500  27.170  31.830  1.00  0.00            
ATOM     37  H15 BCD     1       6.370  27.040  30.800  1.00  0.00            
ATOM     38  H16 BCD     1       6.640  29.560  32.080  1.00  0.00            
ATOM     39  H17 BCD     1       9.740  29.460  31.950  1.00  0.00            
ATOM     40  H18 BCD     1       9.720  31.780  32.550  1.00  0.00            
ATOM     41  H19 BCD     1       9.110  31.530  30.920  1.00  0.00            
ATOM     42  H20 BCD     1       7.900  32.940  32.410  1.00  0.00            
ATOM     43  C13 BCD     1      13.580  25.710  34.880  1.00  0.00            
ATOM     44  O11 BCD     1      13.590  25.010  33.700  1.00  0.00            
ATOM     45  C14 BCD     1      12.390  25.370  35.690  1.00  0.00            
ATOM     46  O12 BCD     1      12.460  24.000  36.070  1.00  0.00            
ATOM     47  C15 BCD     1      11.030  25.790  35.010  1.00  0.00            
ATOM     48  O13 BCD     1       9.900  25.710  35.850  1.00  0.00            
ATOM     49  C16 BCD     1      11.190  27.310  34.610  1.00  0.00            
ATOM     50  C17 BCD     1      12.600  27.620  33.900  1.00  0.00            
ATOM     51  O14 BCD     1      13.650  27.130  34.730  1.00  0.00            
ATOM     52  C18 BCD     1      12.640  29.080  33.600  1.00  0.00            
ATOM     53  O15 BCD     1      12.970  29.890  34.760  1.00  0.00            
ATOM     54  H21 BCD     1      14.430  25.440  35.520  1.00  0.00            
ATOM     55  H22 BCD     1      12.440  25.980  36.610  1.00  0.00            
ATOM     56  H23 BCD     1      11.640  23.660  36.440  1.00  0.00            
ATOM     57  H24 BCD     1      10.850  25.270  34.060  1.00  0.00            
ATOM     58  H25 BCD     1       9.090  25.970  35.390  1.00  0.00            
ATOM     59  H26 BCD     1      11.080  27.850  35.560  1.00  0.00            
ATOM     60  H27 BCD     1      12.590  27.140  32.910  1.00  0.00            
ATOM     61  H28 BCD     1      13.490  29.210  32.910  1.00  0.00            
ATOM     62  H29 BCD     1      11.760  29.500  33.100  1.00  0.00            
ATOM     63  H30 BCD     1      12.910  30.820  34.540  1.00  0.00            
ATOM     64  C19 BCD     1      16.190  22.600  31.470  1.00  0.00            
ATOM     65  O16 BCD     1      15.760  23.250  30.280  1.00  0.00            
ATOM     66  C20 BCD     1      15.060  21.880  32.150  1.00  0.00            
ATOM     67  O17 BCD     1      14.400  20.830  31.400  1.00  0.00            
ATOM     68  C21 BCD     1      14.030  22.880  32.650  1.00  0.00            
ATOM     69  O18 BCD     1      13.020  22.140  33.390  1.00  0.00            
ATOM     70  C22 BCD     1      14.600  23.990  33.520  1.00  0.00            
ATOM     71  C23 BCD     1      15.900  24.600  32.900  1.00  0.00            
ATOM     72  O19 BCD     1      16.820  23.610  32.380  1.00  0.00            
ATOM     73  C24 BCD     1      16.660  25.570  33.850  1.00  0.00            
ATOM     74  O20 BCD     1      17.200  24.810  34.930  1.00  0.00            
ATOM     75  H31 BCD     1      16.860  21.780  31.190  1.00  0.00            
ATOM     76  H32 BCD     1      15.400  21.460  33.110  1.00  0.00            
ATOM     77  H33 BCD     1      13.690  20.610  32.000  1.00  0.00            
ATOM     78  H34 BCD     1      13.670  23.350  31.720  1.00  0.00            
ATOM     79  H35 BCD     1      12.320  22.800  33.440  1.00  0.00            
ATOM     80  H36 BCD     1      14.870  23.590  34.510  1.00  0.00            
ATOM     81  H37 BCD     1      15.590  25.260  32.080  1.00  0.00            
ATOM     82  H38 BCD     1      17.400  26.030  33.190  1.00  0.00            
ATOM     83  H39 BCD     1      15.990  26.320  34.290  1.00  0.00            
ATOM     84  H40 BCD     1      17.110  25.430  35.660  1.00  0.00            
ATOM     85  C25 BCD     1      16.290  23.940  26.230  1.00  0.00            
ATOM     86  O21 BCD     1      15.320  25.000  26.300  1.00  0.00            
ATOM     87  C26 BCD     1      15.570  22.670  26.640  1.00  0.00            
ATOM     88  O22 BCD     1      14.510  22.460  25.630  1.00  0.00            
ATOM     89  C27 BCD     1      15.180  22.690  28.060  1.00  0.00            
ATOM     90  O23 BCD     1      14.600  21.470  28.540  1.00  0.00            
ATOM     91  C28 BCD     1      16.310  23.000  29.030  1.00  0.00            
ATOM     92  C29 BCD     1      17.120  24.230  28.510  1.00  0.00            
ATOM     93  O24 BCD     1      17.350  24.130  27.090  1.00  0.00            
ATOM     94  C30 BCD     1      18.410  24.420  29.310  1.00  0.00            
ATOM     95  O25 BCD     1      19.420  23.540  28.900  1.00  0.00            
ATOM     96  H41 BCD     1      16.710  23.850  25.220  1.00  0.00            
ATOM     97  H42 BCD     1      16.240  21.800  26.510  1.00  0.00            
ATOM     98  H43 BCD     1      15.010  22.210  24.850  1.00  0.00            
ATOM     99  H44 BCD     1      14.560  23.570  28.250  1.00  0.00            
ATOM    100  H45 BCD     1      14.330  21.610  29.450  1.00  0.00            
ATOM    101  H46 BCD     1      17.020  22.170  29.150  1.00  0.00            
ATOM    102  H47 BCD     1      16.500  25.120  28.660  1.00  0.00            
ATOM    103  H48 BCD     1      18.880  25.390  29.140  1.00  0.00            
ATOM    104  H49 BCD     1      18.280  24.430  30.400  1.00  0.00            
ATOM    105  H50 BCD     1      19.480  22.980  29.690  1.00  0.00            
ATOM    106  C31 BCD     1      14.060  28.320  24.050  1.00  0.00            
ATOM    107  O26 BCD     1      12.790  28.500  24.660  1.00  0.00            
ATOM    108  C32 BCD     1      14.070  26.910  23.340  1.00  0.00            
ATOM    109  O27 BCD     1      12.860  26.690  22.570  1.00  0.00            
ATOM    110  C33 BCD     1      14.280  25.730  24.360  1.00  0.00            
ATOM    111  C34 BCD     1      15.380  26.030  25.290  1.00  0.00            
ATOM    112  C35 BCD     1      15.270  27.420  25.890  1.00  0.00            
ATOM    113  O28 BCD     1      15.130  28.430  25.010  1.00  0.00            
ATOM    114  C36 BCD     1      16.320  27.820  26.880  1.00  0.00            
ATOM    115  O29 BCD     1      17.660  27.770  26.330  1.00  0.00            
ATOM    116  O30 BCD     1      14.690  24.530  23.570  1.00  0.00            
ATOM    117  H51 BCD     1      14.200  29.110  23.310  1.00  0.00            
ATOM    118  H52 BCD     1      14.960  26.890  22.700  1.00  0.00            
ATOM    119  H53 BCD     1      12.100  26.880  23.130  1.00  0.00            
ATOM    120  H54 BCD     1      13.370  25.500  24.930  1.00  0.00            
ATOM    121  H55 BCD     1      14.600  23.760  24.150  1.00  0.00            
ATOM    122  H56 BCD     1      16.330  25.790  24.770  1.00  0.00            
ATOM    123  H57 BCD     1      14.350  27.420  26.480  1.00  0.00            
ATOM    124  H58 BCD     1      16.130  28.810  27.300  1.00  0.00            
ATOM    125  H59 BCD     1      16.340  27.150  27.740  1.00  0.00            
ATOM    126  H60 BCD     1      17.920  26.840  26.310  1.00  0.00            
ATOM    127  C37 BCD     1       9.310  30.670  25.100  1.00  0.00            
ATOM    128  O31 BCD     1       9.170  30.140  26.450  1.00  0.00            
ATOM    129  C38 BCD     1       9.330  29.630  23.960  1.00  0.00            
ATOM    130  O32 BCD     1       8.060  28.970  23.960  1.00  0.00            
ATOM    131  C39 BCD     1      10.470  28.690  24.140  1.00  0.00            
ATOM    132  O33 BCD     1      10.410  27.740  23.040  1.00  0.00            
ATOM    133  C40 BCD     1      11.820  29.420  24.200  1.00  0.00            
ATOM    134  C41 BCD     1      11.810  30.610  25.140  1.00  0.00            
ATOM    135  O34 BCD     1      10.580  31.340  24.950  1.00  0.00            
ATOM    136  C42 BCD     1      13.050  31.560  24.960  1.00  0.00            
ATOM    137  O35 BCD     1      13.410  31.830  23.590  1.00  0.00            
ATOM    138  H61 BCD     1       8.490  31.370  24.890  1.00  0.00            
ATOM    139  H62 BCD     1       9.410  30.030  22.940  1.00  0.00            
ATOM    140  H63 BCD     1       7.970  28.640  24.860  1.00  0.00            
ATOM    141  H64 BCD     1      10.370  28.220  25.120  1.00  0.00            
ATOM    142  H65 BCD     1       9.610  27.200  23.160  1.00  0.00            
ATOM    143  H66 BCD     1      12.050  29.830  23.200  1.00  0.00            
ATOM    144  H67 BCD     1      11.820  30.200  26.150  1.00  0.00            
ATOM    145  H68 BCD     1      12.840  32.520  25.450  1.00  0.00            
ATOM    146  H69 BCD     1      13.920  31.190  25.530  1.00  0.00            
ATOM    147  H70 BCD     1      12.890  32.610  23.360  1.00  0.00            
ATOM    148  O1  GV7     2       6.220  24.560  24.270  1.00  0.00            
ATOM    149  C1  GV7     2       5.240  25.220  24.390  1.00  0.00            
ATOM    150  O2  GV7     2       5.000  26.190  23.510  1.00  0.00            
ATOM    151  C2  GV7     2       4.690  25.630  25.800  1.00  0.00            
ATOM    152  C3  GV7     2       4.920  24.540  26.820  1.00  0.00            
ATOM    153  C4  GV7     2       6.340  24.320  27.290  1.00  0.00            
ATOM    154  N1  GV7     2       7.330  25.200  27.260  1.00  0.00            
ATOM    155  C5  GV7     2       8.330  24.710  28.110  1.00  0.00            
ATOM    156  C6  GV7     2       9.480  25.460  28.660  1.00  0.00            
ATOM    157  C7  GV7     2      10.450  26.040  27.770  1.00  0.00            
ATOM    158  C8  GV7     2      11.470  26.840  28.240  1.00  0.00            
ATOM    159  C9  GV7     2      11.510  27.080  29.640  1.00  0.00            
ATOM    160  C10 GV7     2      10.650  26.340  30.510  1.00  0.00            
ATOM    161  C11 GV7     2       9.630  25.580  30.020  1.00  0.00            
ATOM    162  C12 GV7     2       7.830  23.570  28.640  1.00  0.00            
ATOM    163  C13 GV7     2       8.580  22.720  29.560  1.00  0.00            
ATOM    164  C14 GV7     2       9.930  22.350  29.360  1.00  0.00            
ATOM    165  C15 GV7     2      10.640  21.500  30.230  1.00  0.00            
ATOM    166  C16 GV7     2       9.950  20.950  31.340  1.00  0.00            
ATOM    167  C17 GV7     2       8.650  21.330  31.600  1.00  0.00            
ATOM    168  C18 GV7     2       7.970  22.130  30.690  1.00  0.00            
ATOM    169  O3  GV7     2       6.590  23.280  28.200  1.00  0.00            
ATOM    170  H1  GV7     2       5.310  25.820  22.670  1.00  0.00            
ATOM    171  H2  GV7     2       3.600  25.780  25.700  1.00  0.00            
ATOM    172  H3  GV7     2       5.050  26.610  26.130  1.00  0.00            
ATOM    173  H4  GV7     2       4.560  23.580  26.430  1.00  0.00            
ATOM    174  H5  GV7     2       4.250  24.770  27.660  1.00  0.00            
ATOM    175  H6  GV7     2      10.310  26.000  26.700  1.00  0.00            
ATOM    176  H7  GV7     2      12.020  27.370  27.460  1.00  0.00            
ATOM    177  H8  GV7     2      12.180  27.810  30.070  1.00  0.00            
ATOM    178  H9  GV7     2      10.670  26.400  31.600  1.00  0.00            
ATOM    179  H10 GV7     2       8.920  25.110  30.690  1.00  0.00            
ATOM    180  H11 GV7     2      10.470  22.900  28.590  1.00  0.00            
ATOM    181  H12 GV7     2      11.620  21.070  30.040  1.00  0.00            
ATOM    182  H13 GV7     2      10.420  20.220  31.990  1.00  0.00            
ATOM    183  H14 GV7     2       8.050  20.790  32.340  1.00  0.00            
ATOM    184  H15 GV7     2       6.910  22.340  30.840  1.00  0.00            
TER
ENDMDL
MODEL        1
ATOM      1  C1  BCD     1       2.970  22.860  29.930  1.00  0.00            
ATOM      2  O1  BCD     1       3.560  21.910  30.800  1.00  0.00            
ATOM      3  C2  BCD     1       3.770  22.820  28.660  1.00  0.00            
ATOM      4  O2  BCD     1       3.830  21.550  28.020  1.00  0.00            
ATOM      5  C3  BCD     1       5.180  23.350  28.860  1.00  0.00            
ATOM      6  O3  BCD     1       6.070  23.520  27.690  1.00  0.00            
ATOM      7  C4  BCD     1       5.100  24.710  29.560  1.00  0.00            
ATOM      8  C5  BCD     1       4.280  24.580  30.840  1.00  0.00            
ATOM      9  O4  BCD     1       2.940  24.140  30.450  1.00  0.00            
ATOM     10  C6  BCD     1       4.050  25.910  31.720  1.00  0.00            
ATOM     11  O5  BCD     1       3.230  26.790  30.940  1.00  0.00            
ATOM     12  H1  BCD     1       1.990  22.500  29.580  1.00  0.00            
ATOM     13  H2  BCD     1       3.280  23.520  27.970  1.00  0.00            
ATOM     14  H3  BCD     1       4.760  21.340  28.020  1.00  0.00            
ATOM     15  H4  BCD     1       5.680  22.630  29.520  1.00  0.00            
ATOM     16  H5  BCD     1       6.230  22.650  27.310  1.00  0.00            
ATOM     17  H6  BCD     1       4.650  25.420  28.850  1.00  0.00            
ATOM     18  H7  BCD     1       4.730  23.780  31.430  1.00  0.00            
ATOM     19  H8  BCD     1       3.590  25.650  32.680  1.00  0.00            
ATOM     20  H9  BCD     1       4.980  26.480  31.810  1.00  0.00            
ATOM     21  H10 BCD     1       2.300  26.630  31.080  1.00  0.00            
ATOM     22  C7  BCD     1       2.200  18.410  32.670  1.00  0.00            
ATOM     23  O6  BCD     1       3.370  17.660  32.700  1.00  0.00            
ATOM     24  C8  BCD     1       1.630  18.670  31.270  1.00  0.00            
ATOM     25  O7  BCD     1       1.460  17.390  30.550  1.00  0.00            
ATOM     26  C9  BCD     1       2.570  19.580  30.510  1.00  0.00            
ATOM     27  O8  BCD     1       2.070  19.980  29.250  1.00  0.00            
ATOM     28  C10 BCD     1       2.670  20.920  31.340  1.00  0.00            
ATOM     29  C11 BCD     1       3.260  20.510  32.790  1.00  0.00            
ATOM     30  O9  BCD     1       2.330  19.630  33.370  1.00  0.00            
ATOM     31  C12 BCD     1       3.510  21.730  33.700  1.00  0.00            
ATOM     32  O10 BCD     1       3.840  21.430  35.100  1.00  0.00            
ATOM     33  H11 BCD     1       1.530  17.860  33.340  1.00  0.00            
ATOM     34  H12 BCD     1       0.710  19.260  31.160  1.00  0.00            
ATOM     35  H13 BCD     1       0.960  17.600  29.770  1.00  0.00            
ATOM     36  H14 BCD     1       3.550  19.100  30.370  1.00  0.00            
ATOM     37  H15 BCD     1       2.690  20.610  28.870  1.00  0.00            
ATOM     38  H16 BCD     1       1.690  21.390  31.530  1.00  0.00            
ATOM     39  H17 BCD     1       4.210  19.960  32.730  1.00  0.00            
ATOM     40  H18 BCD     1       4.340  22.280  33.260  1.00  0.00            
ATOM     41  H19 BCD     1       2.650  22.410  33.640  1.00  0.00            
ATOM     42  H20 BCD     1       4.680  20.970  35.060  1.00  0.00            
ATOM     43  C13 BCD     1       5.470  14.550  34.090  1.00  0.00            
ATOM     44  O11 BCD     1       6.460  15.340  33.450  1.00  0.00            
ATOM     45  C14 BCD     1       4.380  14.200  33.060  1.00  0.00            
ATOM     46  O12 BCD     1       4.640  13.160  32.080  1.00  0.00            
ATOM     47  C15 BCD     1       4.010  15.470  32.340  1.00  0.00            
ATOM     48  O13 BCD     1       3.000  15.270  31.370  1.00  0.00            
ATOM     49  C16 BCD     1       3.460  16.440  33.390  1.00  0.00            
ATOM     50  C17 BCD     1       4.320  16.600  34.620  1.00  0.00            
ATOM     51  O14 BCD     1       4.830  15.350  35.090  1.00  0.00            
ATOM     52  C18 BCD     1       3.570  17.300  35.760  1.00  0.00            
ATOM     53  O15 BCD     1       2.420  16.550  36.130  1.00  0.00            
ATOM     54  H21 BCD     1       5.820  13.670  34.650  1.00  0.00            
ATOM     55  H22 BCD     1       3.450  13.940  33.590  1.00  0.00            
ATOM     56  H23 BCD     1       4.500  13.610  31.240  1.00  0.00            
ATOM     57  H24 BCD     1       4.850  15.970  31.840  1.00  0.00            
ATOM     58  H25 BCD     1       2.580  16.090  31.100  1.00  0.00            
ATOM     59  H26 BCD     1       2.470  16.020  33.640  1.00  0.00            
ATOM     60  H27 BCD     1       5.160  17.230  34.310  1.00  0.00            
ATOM     61  H28 BCD     1       4.210  17.490  36.630  1.00  0.00            
ATOM     62  H29 BCD     1       3.310  18.240  35.250  1.00  0.00            
ATOM     63  H30 BCD     1       2.790  15.930  36.760  1.00  0.00            
ATOM     64  C19 BCD     1      10.580  15.480  33.350  1.00  0.00            
ATOM     65  O16 BCD     1      10.420  16.800  33.000  1.00  0.00            
ATOM     66  C20 BCD     1       9.970  14.600  32.280  1.00  0.00            
ATOM     67  O17 BCD     1      10.680  14.700  31.020  1.00  0.00            
ATOM     68  C21 BCD     1       8.480  14.960  32.170  1.00  0.00            
ATOM     69  O18 BCD     1       7.890  14.060  31.130  1.00  0.00            
ATOM     70  C22 BCD     1       7.770  14.840  33.560  1.00  0.00            
ATOM     71  C23 BCD     1       8.600  15.540  34.640  1.00  0.00            
ATOM     72  O19 BCD     1       9.950  15.190  34.580  1.00  0.00            
ATOM     73  C24 BCD     1       8.180  15.260  36.100  1.00  0.00            
ATOM     74  O20 BCD     1       7.870  13.890  36.400  1.00  0.00            
ATOM     75  H31 BCD     1      11.620  15.150  33.410  1.00  0.00            
ATOM     76  H32 BCD     1      10.040  13.620  32.750  1.00  0.00            
ATOM     77  H33 BCD     1      10.160  15.370  30.570  1.00  0.00            
ATOM     78  H34 BCD     1       8.300  16.000  31.870  1.00  0.00            
ATOM     79  H35 BCD     1       7.280  14.550  30.560  1.00  0.00            
ATOM     80  H36 BCD     1       7.670  13.770  33.780  1.00  0.00            
ATOM     81  H37 BCD     1       8.390  16.570  34.330  1.00  0.00            
ATOM     82  H38 BCD     1       9.060  15.530  36.680  1.00  0.00            
ATOM     83  H39 BCD     1       7.340  15.860  36.470  1.00  0.00            
ATOM     84  H40 BCD     1       8.680  13.430  36.170  1.00  0.00            
ATOM     85  C25 BCD     1      12.770  20.280  33.210  1.00  0.00            
ATOM     86  O21 BCD     1      11.880  21.160  32.440  1.00  0.00            
ATOM     87  C26 BCD     1      13.250  19.110  32.270  1.00  0.00            
ATOM     88  O22 BCD     1      13.760  19.560  31.030  1.00  0.00            
ATOM     89  C27 BCD     1      12.150  18.120  32.010  1.00  0.00            
ATOM     90  O23 BCD     1      12.630  17.000  31.270  1.00  0.00            
ATOM     91  C28 BCD     1      11.520  17.660  33.350  1.00  0.00            
ATOM     92  C29 BCD     1      10.980  18.920  34.080  1.00  0.00            
ATOM     93  O24 BCD     1      12.070  19.790  34.400  1.00  0.00            
ATOM     94  C30 BCD     1      10.320  18.580  35.410  1.00  0.00            
ATOM     95  O25 BCD     1      11.170  17.730  36.130  1.00  0.00            
ATOM     96  H41 BCD     1      13.570  20.910  33.590  1.00  0.00            
ATOM     97  H42 BCD     1      14.010  18.570  32.860  1.00  0.00            
ATOM     98  H43 BCD     1      14.170  18.830  30.550  1.00  0.00            
ATOM     99  H44 BCD     1      11.440  18.650  31.370  1.00  0.00            
ATOM    100  H45 BCD     1      11.940  16.340  31.150  1.00  0.00            
ATOM    101  H46 BCD     1      12.160  17.120  34.060  1.00  0.00            
ATOM    102  H47 BCD     1      10.360  19.580  33.460  1.00  0.00            
ATOM    103  H48 BCD     1      10.080  19.490  35.970  1.00  0.00            
ATOM    104  H49 BCD     1       9.320  18.170  35.280  1.00  0.00            
ATOM    105  H50 BCD     1      11.930  18.260  36.390  1.00  0.00            
ATOM    106  C31 BCD     1      11.900  24.860  30.700  1.00  0.00            
ATOM    107  O26 BCD     1      10.460  24.660  30.540  1.00  0.00            
ATOM    108  C32 BCD     1      12.680  23.820  29.930  1.00  0.00            
ATOM    109  O27 BCD     1      12.470  23.910  28.490  1.00  0.00            
ATOM    110  C33 BCD     1      12.290  22.460  30.420  1.00  0.00            
ATOM    111  C34 BCD     1      12.570  22.350  31.960  1.00  0.00            
ATOM    112  C35 BCD     1      12.030  23.590  32.760  1.00  0.00            
ATOM    113  O28 BCD     1      12.250  24.800  32.120  1.00  0.00            
ATOM    114  C36 BCD     1      12.620  23.620  34.090  1.00  0.00            
ATOM    115  O29 BCD     1      14.010  23.720  34.130  1.00  0.00            
ATOM    116  O30 BCD     1      12.930  21.470  29.610  1.00  0.00            
ATOM    117  H51 BCD     1      12.220  25.840  30.320  1.00  0.00            
ATOM    118  H52 BCD     1      13.750  23.900  30.150  1.00  0.00            
ATOM    119  H53 BCD     1      12.530  22.990  28.240  1.00  0.00            
ATOM    120  H54 BCD     1      11.200  22.480  30.290  1.00  0.00            
ATOM    121  H55 BCD     1      13.180  20.760  30.200  1.00  0.00            
ATOM    122  H56 BCD     1      13.650  22.240  32.080  1.00  0.00            
ATOM    123  H57 BCD     1      10.940  23.480  32.860  1.00  0.00            
ATOM    124  H58 BCD     1      12.170  24.420  34.690  1.00  0.00            
ATOM    125  H59 BCD     1      12.350  22.690  34.600  1.00  0.00            
ATOM    126  H60 BCD     1      14.190  24.310  33.390  1.00  0.00            
ATOM    127  C37 BCD     1       6.860  26.450  29.780  1.00  0.00            
ATOM    128  O31 BCD     1       6.390  25.070  29.780  1.00  0.00            
ATOM    129  C38 BCD     1       7.840  26.460  28.590  1.00  0.00            
ATOM    130  O32 BCD     1       7.190  26.130  27.330  1.00  0.00            
ATOM    131  C39 BCD     1       9.060  25.480  28.910  1.00  0.00            
ATOM    132  O33 BCD     1      10.100  25.720  28.000  1.00  0.00            
ATOM    133  C40 BCD     1       9.620  25.750  30.320  1.00  0.00            
ATOM    134  C41 BCD     1       8.490  25.790  31.420  1.00  0.00            
ATOM    135  O34 BCD     1       7.480  26.700  31.020  1.00  0.00            
ATOM    136  C42 BCD     1       8.950  26.200  32.860  1.00  0.00            
ATOM    137  O35 BCD     1       9.820  27.360  32.720  1.00  0.00            
ATOM    138  H61 BCD     1       6.050  27.180  29.680  1.00  0.00            
ATOM    139  H62 BCD     1       8.300  27.450  28.530  1.00  0.00            
ATOM    140  H63 BCD     1       6.820  25.250  27.450  1.00  0.00            
ATOM    141  H64 BCD     1       8.760  24.440  28.780  1.00  0.00            
ATOM    142  H65 BCD     1      10.760  25.060  28.200  1.00  0.00            
ATOM    143  H66 BCD     1      10.160  26.700  30.370  1.00  0.00            
ATOM    144  H67 BCD     1       8.030  24.800  31.540  1.00  0.00            
ATOM    145  H68 BCD     1       8.050  26.390  33.440  1.00  0.00            
ATOM    146  H69 BCD     1       9.620  25.430  33.250  1.00  0.00            
ATOM    147  H70 BCD     1       9.270  28.030  32.290  1.00  0.00            
ATOM    148  O1  GV7     2       7.190  24.210  23.980  1.00  0.00            
ATOM    149  C1  GV7     2       7.440  23.020  23.870  1.00  0.00            
ATOM    150  O2  GV7     2       8.570  22.430  24.290  1.00  0.00            
ATOM    151  C2  GV7     2       6.400  22.060  23.360  1.00  0.00            
ATOM    152  C3  GV7     2       5.370  21.570  24.330  1.00  0.00            
ATOM    153  C4  GV7     2       5.800  20.660  25.440  1.00  0.00            
ATOM    154  N1  GV7     2       6.270  21.090  26.660  1.00  0.00            
ATOM    155  C5  GV7     2       6.600  19.940  27.300  1.00  0.00            
ATOM    156  C6  GV7     2       7.150  19.710  28.600  1.00  0.00            
ATOM    157  C7  GV7     2       8.420  20.270  28.830  1.00  0.00            
ATOM    158  C8  GV7     2       9.020  20.140  30.090  1.00  0.00            
ATOM    159  C9  GV7     2       8.420  19.340  31.040  1.00  0.00            
ATOM    160  C10 GV7     2       7.110  18.840  30.810  1.00  0.00            
ATOM    161  C11 GV7     2       6.460  19.110  29.620  1.00  0.00            
ATOM    162  C12 GV7     2       6.210  18.890  26.470  1.00  0.00            
ATOM    163  C13 GV7     2       6.490  17.470  26.650  1.00  0.00            
ATOM    164  C14 GV7     2       7.750  17.030  27.200  1.00  0.00            
ATOM    165  C15 GV7     2       8.180  15.710  27.110  1.00  0.00            
ATOM    166  C16 GV7     2       7.190  14.720  26.840  1.00  0.00            
ATOM    167  C17 GV7     2       5.900  15.100  26.420  1.00  0.00            
ATOM    168  C18 GV7     2       5.570  16.450  26.210  1.00  0.00            
ATOM    169  O3  GV7     2       5.690  19.310  25.290  1.00  0.00            
ATOM    170  H1  GV7     2       9.030  23.250  24.540  1.00  0.00            
ATOM    171  H2  GV7     2       6.970  21.150  23.170  1.00  0.00            
ATOM    172  H3  GV7     2       6.030  22.310  22.360  1.00  0.00            
ATOM    173  H4  GV7     2       4.560  21.090  23.750  1.00  0.00            
ATOM    174  H5  GV7     2       4.990  22.500  24.760  1.00  0.00            
ATOM    175  H6  GV7     2       8.890  20.780  28.000  1.00  0.00            
ATOM    176  H7  GV7     2       9.970  20.640  30.280  1.00  0.00            
ATOM    177  H8  GV7     2       8.900  19.230  32.010  1.00  0.00            
ATOM    178  H9  GV7     2       6.630  18.350  31.650  1.00  0.00            
ATOM    179  H10 GV7     2       5.410  18.850  29.520  1.00  0.00            
ATOM    180  H11 GV7     2       8.450  17.820  27.490  1.00  0.00            
ATOM    181  H12 GV7     2       9.200  15.440  27.350  1.00  0.00            
ATOM    182  H13 GV7     2       7.560  13.700  26.820  1.00  0.00            
ATOM    183  H14 GV7     2       5.170  14.340  26.150  1.00  0.00            
ATOM    184  H15 GV7     2       4.590  16.650  25.780  1.00  0.00            
TER
ENDMDL
MODEL        1
ATOM      1  C1  BCD     1       2.410  29.340  24.710  1.00  0.00            
ATOM      2  O1  BCD     1       2.670  28.590  25.930  1.00  0.00            
ATOM      3  C2  BCD     1       2.650  28.390  23.580  1.00  0.00            
ATOM      4  O2  BCD     1       1.770  27.240  23.810  1.00  0.00            
ATOM      5  C3  BCD     1       4.130  28.060  23.420  1.00  0.00            
ATOM      6  O3  BCD     1       4.390  27.270  22.290  1.00  0.00            
ATOM      7  C4  BCD     1       5.120  29.280  23.540  1.00  0.00            
ATOM      8  C5  BCD     1       4.680  30.280  24.590  1.00  0.00            
ATOM      9  O4  BCD     1       3.240  30.520  24.600  1.00  0.00            
ATOM     10  C6  BCD     1       5.240  31.670  24.450  1.00  0.00            
ATOM     11  O5  BCD     1       5.050  32.070  23.100  1.00  0.00            
ATOM     12  H1  BCD     1       1.340  29.590  24.610  1.00  0.00            
ATOM     13  H2  BCD     1       2.390  28.940  22.680  1.00  0.00            
ATOM     14  H3  BCD     1       1.670  27.150  24.770  1.00  0.00            
ATOM     15  H4  BCD     1       4.140  27.430  24.320  1.00  0.00            
ATOM     16  H5  BCD     1       4.630  26.390  22.590  1.00  0.00            
ATOM     17  H6  BCD     1       5.200  29.680  22.520  1.00  0.00            
ATOM     18  H7  BCD     1       4.950  29.850  25.560  1.00  0.00            
ATOM     19  H8  BCD     1       4.610  32.340  25.060  1.00  0.00            
ATOM     20  H9  BCD     1       6.280  31.780  24.780  1.00  0.00            
ATOM     21  H10 BCD     1       5.450  32.940  22.990  1.00  0.00            
ATOM     22  C7  BCD     1       0.750  28.290  29.590  1.00  0.00            
ATOM     23  O6  BCD     1       1.480  27.060  29.900  1.00  0.00            
ATOM     24  C8  BCD     1      -0.070  28.100  28.340  1.00  0.00            
ATOM     25  O7  BCD     1      -1.090  27.040  28.640  1.00  0.00            
ATOM     26  C9  BCD     1       0.800  27.750  27.140  1.00  0.00            
ATOM     27  O8  BCD     1       0.030  27.560  25.930  1.00  0.00            
ATOM     28  C10 BCD     1       1.760  28.930  27.010  1.00  0.00            
ATOM     29  C11 BCD     1       2.590  29.140  28.300  1.00  0.00            
ATOM     30  O9  BCD     1       1.660  29.330  29.370  1.00  0.00            
ATOM     31  C12 BCD     1       3.370  30.520  28.210  1.00  0.00            
ATOM     32  O10 BCD     1       2.470  31.630  28.020  1.00  0.00            
ATOM     33  H11 BCD     1       0.180  28.680  30.450  1.00  0.00            
ATOM     34  H12 BCD     1      -0.590  29.030  28.060  1.00  0.00            
ATOM     35  H13 BCD     1      -1.280  26.550  27.830  1.00  0.00            
ATOM     36  H14 BCD     1       1.340  26.820  27.350  1.00  0.00            
ATOM     37  H15 BCD     1      -0.300  26.660  25.910  1.00  0.00            
ATOM     38  H16 BCD     1       1.190  29.860  26.930  1.00  0.00            
ATOM     39  H17 BCD     1       3.310  28.340  28.510  1.00  0.00            
ATOM     40  H18 BCD     1       4.010  30.680  29.090  1.00  0.00            
ATOM     41  H19 BCD     1       4.080  30.500  27.370  1.00  0.00            
ATOM     42  H20 BCD     1       2.030  31.730  28.870  1.00  0.00            
ATOM     43  C13 BCD     1       2.110  24.380  32.960  1.00  0.00            
ATOM     44  O11 BCD     1       2.820  23.660  31.960  1.00  0.00            
ATOM     45  C14 BCD     1       0.640  24.510  32.430  1.00  0.00            
ATOM     46  O12 BCD     1       0.050  23.210  32.270  1.00  0.00            
ATOM     47  C15 BCD     1       0.560  25.270  31.130  1.00  0.00            
ATOM     48  O13 BCD     1      -0.820  25.630  30.940  1.00  0.00            
ATOM     49  C16 BCD     1       1.370  26.530  31.240  1.00  0.00            
ATOM     50  C17 BCD     1       2.810  26.340  31.880  1.00  0.00            
ATOM     51  O14 BCD     1       2.670  25.630  33.120  1.00  0.00            
ATOM     52  C18 BCD     1       3.400  27.710  31.990  1.00  0.00            
ATOM     53  O15 BCD     1       2.670  28.690  32.840  1.00  0.00            
ATOM     54  H21 BCD     1       2.050  23.920  33.950  1.00  0.00            
ATOM     55  H22 BCD     1       0.180  25.090  33.250  1.00  0.00            
ATOM     56  H23 BCD     1       0.560  22.760  31.600  1.00  0.00            
ATOM     57  H24 BCD     1       0.980  24.610  30.360  1.00  0.00            
ATOM     58  H25 BCD     1      -0.880  26.260  30.220  1.00  0.00            
ATOM     59  H26 BCD     1       0.910  27.270  31.920  1.00  0.00            
ATOM     60  H27 BCD     1       3.390  25.760  31.150  1.00  0.00            
ATOM     61  H28 BCD     1       4.380  27.520  32.460  1.00  0.00            
ATOM     62  H29 BCD     1       3.570  28.090  30.980  1.00  0.00            
ATOM     63  H30 BCD     1       3.030  29.550  32.620  1.00  0.00            
ATOM     64  C19 BCD     1       5.280  20.540  31.260  1.00  0.00            
ATOM     65  O16 BCD     1       5.910  21.220  30.180  1.00  0.00            
ATOM     66  C20 BCD     1       3.820  20.340  30.950  1.00  0.00            
ATOM     67  O17 BCD     1       3.640  19.670  29.650  1.00  0.00            
ATOM     68  C21 BCD     1       3.020  21.660  30.950  1.00  0.00            
ATOM     69  O18 BCD     1       1.590  21.460  30.650  1.00  0.00            
ATOM     70  C22 BCD     1       3.270  22.320  32.280  1.00  0.00            
ATOM     71  C23 BCD     1       4.800  22.480  32.530  1.00  0.00            
ATOM     72  O19 BCD     1       5.410  21.170  32.540  1.00  0.00            
ATOM     73  C24 BCD     1       5.200  23.220  33.790  1.00  0.00            
ATOM     74  O20 BCD     1       4.750  22.490  34.960  1.00  0.00            
ATOM     75  H31 BCD     1       5.830  19.610  31.430  1.00  0.00            
ATOM     76  H32 BCD     1       3.530  19.600  31.700  1.00  0.00            
ATOM     77  H33 BCD     1       3.690  20.340  28.960  1.00  0.00            
ATOM     78  H34 BCD     1       3.430  22.410  30.250  1.00  0.00            
ATOM     79  H35 BCD     1       1.500  21.130  29.750  1.00  0.00            
ATOM     80  H36 BCD     1       2.710  21.820  33.080  1.00  0.00            
ATOM     81  H37 BCD     1       5.220  22.970  31.650  1.00  0.00            
ATOM     82  H38 BCD     1       6.290  23.360  33.850  1.00  0.00            
ATOM     83  H39 BCD     1       4.800  24.240  33.860  1.00  0.00            
ATOM     84  H40 BCD     1       4.750  21.590  34.630  1.00  0.00            
ATOM     85  C25 BCD     1       9.530  21.380  28.250  1.00  0.00            
ATOM     86  O21 BCD     1       9.080  22.410  27.350  1.00  0.00            
ATOM     87  C26 BCD     1       8.750  20.160  28.010  1.00  0.00            
ATOM     88  O22 BCD     1       8.780  19.840  26.660  1.00  0.00            
ATOM     89  C27 BCD     1       7.300  20.570  28.400  1.00  0.00            
ATOM     90  O23 BCD     1       6.410  19.470  28.200  1.00  0.00            
ATOM     91  C28 BCD     1       7.280  20.970  29.860  1.00  0.00            
ATOM     92  C29 BCD     1       8.110  22.190  30.000  1.00  0.00            
ATOM     93  O24 BCD     1       9.410  21.930  29.600  1.00  0.00            
ATOM     94  C30 BCD     1       8.210  22.730  31.390  1.00  0.00            
ATOM     95  O25 BCD     1       8.590  21.700  32.320  1.00  0.00            
ATOM     96  H41 BCD     1      10.580  21.120  28.080  1.00  0.00            
ATOM     97  H42 BCD     1       9.150  19.330  28.590  1.00  0.00            
ATOM     98  H43 BCD     1       8.280  19.030  26.550  1.00  0.00            
ATOM     99  H44 BCD     1       6.920  21.340  27.720  1.00  0.00            
ATOM    100  H45 BCD     1       5.570  19.650  28.620  1.00  0.00            
ATOM    101  H46 BCD     1       7.630  20.100  30.440  1.00  0.00            
ATOM    102  H47 BCD     1       7.650  23.040  29.480  1.00  0.00            
ATOM    103  H48 BCD     1       9.000  23.490  31.390  1.00  0.00            
ATOM    104  H49 BCD     1       7.340  23.280  31.760  1.00  0.00            
ATOM    105  H50 BCD     1       9.380  21.280  31.980  1.00  0.00            
ATOM    106  C31 BCD     1      10.600  24.920  24.540  1.00  0.00            
ATOM    107  O26 BCD     1       9.330  25.600  24.620  1.00  0.00            
ATOM    108  C32 BCD     1      10.380  23.480  24.040  1.00  0.00            
ATOM    109  O27 BCD     1       9.820  23.620  22.720  1.00  0.00            
ATOM    110  C33 BCD     1       9.430  22.780  25.040  1.00  0.00            
ATOM    111  C34 BCD     1      10.110  22.880  26.490  1.00  0.00            
ATOM    112  C35 BCD     1      10.400  24.380  26.900  1.00  0.00            
ATOM    113  O28 BCD     1      11.170  24.960  25.840  1.00  0.00            
ATOM    114  C36 BCD     1      11.180  24.410  28.180  1.00  0.00            
ATOM    115  O29 BCD     1      12.390  23.770  27.990  1.00  0.00            
ATOM    116  O30 BCD     1       9.210  21.390  24.640  1.00  0.00            
ATOM    117  H51 BCD     1      11.290  25.400  23.830  1.00  0.00            
ATOM    118  H52 BCD     1      11.310  22.900  23.970  1.00  0.00            
ATOM    119  H53 BCD     1       9.440  22.780  22.450  1.00  0.00            
ATOM    120  H54 BCD     1       8.490  23.330  25.140  1.00  0.00            
ATOM    121  H55 BCD     1       8.820  20.940  25.390  1.00  0.00            
ATOM    122  H56 BCD     1      11.060  22.330  26.540  1.00  0.00            
ATOM    123  H57 BCD     1       9.410  24.830  27.080  1.00  0.00            
ATOM    124  H58 BCD     1      11.470  25.430  28.460  1.00  0.00            
ATOM    125  H59 BCD     1      10.580  23.960  28.980  1.00  0.00            
ATOM    126  H60 BCD     1      12.800  23.720  28.850  1.00  0.00            
ATOM    127  C37 BCD     1       7.540  29.060  23.450  1.00  0.00            
ATOM    128  O31 BCD     1       6.350  28.660  23.980  1.00  0.00            
ATOM    129  C38 BCD     1       8.030  28.160  22.340  1.00  0.00            
ATOM    130  O32 BCD     1       7.010  28.150  21.330  1.00  0.00            
ATOM    131  C39 BCD     1       8.390  26.810  22.840  1.00  0.00            
ATOM    132  O33 BCD     1       8.990  26.030  21.840  1.00  0.00            
ATOM    133  C40 BCD     1       9.280  26.890  24.060  1.00  0.00            
ATOM    134  C41 BCD     1       8.820  27.980  25.130  1.00  0.00            
ATOM    135  O34 BCD     1       8.470  29.170  24.480  1.00  0.00            
ATOM    136  C42 BCD     1       9.930  28.200  26.180  1.00  0.00            
ATOM    137  O35 BCD     1      11.180  28.590  25.610  1.00  0.00            
ATOM    138  H61 BCD     1       7.390  30.070  23.050  1.00  0.00            
ATOM    139  H62 BCD     1       8.950  28.640  21.970  1.00  0.00            
ATOM    140  H63 BCD     1       6.170  28.210  21.790  1.00  0.00            
ATOM    141  H64 BCD     1       7.410  26.380  23.070  1.00  0.00            
ATOM    142  H65 BCD     1       9.290  25.200  22.200  1.00  0.00            
ATOM    143  H66 BCD     1      10.300  27.100  23.730  1.00  0.00            
ATOM    144  H67 BCD     1       7.880  27.700  25.620  1.00  0.00            
ATOM    145  H68 BCD     1       9.550  29.000  26.820  1.00  0.00            
ATOM    146  H69 BCD     1      10.150  27.290  26.750  1.00  0.00            
ATOM    147  H70 BCD     1      11.670  27.780  25.430  1.00  0.00            
ATOM    148  O1  GV7     2       7.710  22.520  20.240  1.00  0.00            
ATOM    149  C1  GV7     2       6.960  23.170  20.930  1.00  0.00            
ATOM    150  O2  GV7     2       6.660  22.670  22.160  1.00  0.00            
ATOM    151  C2  GV7     2       6.190  24.280  20.330  1.00  0.00            
ATOM    152  C3  GV7     2       4.600  24.080  20.400  1.00  0.00            
ATOM    153  C4  GV7     2       4.100  24.040  21.840  1.00  0.00            
ATOM    154  N1  GV7     2       4.740  24.460  22.910  1.00  0.00            
ATOM    155  C5  GV7     2       3.920  24.130  23.980  1.00  0.00            
ATOM    156  C6  GV7     2       4.150  24.210  25.430  1.00  0.00            
ATOM    157  C7  GV7     2       5.490  23.960  25.860  1.00  0.00            
ATOM    158  C8  GV7     2       5.810  23.950  27.230  1.00  0.00            
ATOM    159  C9  GV7     2       4.760  24.290  28.120  1.00  0.00            
ATOM    160  C10 GV7     2       3.480  24.700  27.670  1.00  0.00            
ATOM    161  C11 GV7     2       3.180  24.680  26.300  1.00  0.00            
ATOM    162  C12 GV7     2       2.850  23.450  23.420  1.00  0.00            
ATOM    163  C13 GV7     2       1.990  22.530  24.140  1.00  0.00            
ATOM    164  C14 GV7     2       2.530  21.590  24.950  1.00  0.00            
ATOM    165  C15 GV7     2       1.760  20.570  25.500  1.00  0.00            
ATOM    166  C16 GV7     2       0.410  20.720  25.360  1.00  0.00            
ATOM    167  C17 GV7     2      -0.200  21.550  24.500  1.00  0.00            
ATOM    168  C18 GV7     2       0.560  22.510  23.890  1.00  0.00            
ATOM    169  O3  GV7     2       2.980  23.380  22.060  1.00  0.00            
ATOM    170  H1  GV7     2       6.070  23.380  22.460  1.00  0.00            
ATOM    171  H2  GV7     2       6.390  24.470  19.270  1.00  0.00            
ATOM    172  H3  GV7     2       6.400  25.190  20.910  1.00  0.00            
ATOM    173  H4  GV7     2       4.330  23.150  19.870  1.00  0.00            
ATOM    174  H5  GV7     2       4.310  25.000  19.870  1.00  0.00            
ATOM    175  H6  GV7     2       6.220  23.640  25.120  1.00  0.00            
ATOM    176  H7  GV7     2       6.770  23.650  27.640  1.00  0.00            
ATOM    177  H8  GV7     2       5.090  24.270  29.160  1.00  0.00            
ATOM    178  H9  GV7     2       2.700  25.090  28.310  1.00  0.00            
ATOM    179  H10 GV7     2       2.240  24.990  25.850  1.00  0.00            
ATOM    180  H11 GV7     2       3.610  21.570  25.020  1.00  0.00            
ATOM    181  H12 GV7     2       2.210  19.750  26.050  1.00  0.00            
ATOM    182  H13 GV7     2      -0.310  20.080  25.850  1.00  0.00            
ATOM    183  H14 GV7     2      -1.290  21.580  24.520  1.00  0.00            
ATOM    184  H15 GV7     2       0.070  23.180  23.190  1.00  0.00            
TER
ENDMDL
MODEL        1
ATOM      1  C1  BCD     1       5.040  24.730  30.880  1.00  0.00            
ATOM      2  O1  BCD     1       5.850  24.140  31.900  1.00  0.00            
ATOM      3  C2  BCD     1       5.650  24.680  29.450  1.00  0.00            
ATOM      4  O2  BCD     1       5.750  23.290  29.120  1.00  0.00            
ATOM      5  C3  BCD     1       7.050  25.360  29.480  1.00  0.00            
ATOM      6  O3  BCD     1       7.640  25.340  28.110  1.00  0.00            
ATOM      7  C4  BCD     1       6.880  26.810  29.970  1.00  0.00            
ATOM      8  C5  BCD     1       5.970  26.940  31.210  1.00  0.00            
ATOM      9  O4  BCD     1       4.820  26.070  31.220  1.00  0.00            
ATOM     10  C6  BCD     1       5.350  28.340  31.480  1.00  0.00            
ATOM     11  O5  BCD     1       4.200  28.530  30.690  1.00  0.00            
ATOM     12  H1  BCD     1       4.030  24.310  30.940  1.00  0.00            
ATOM     13  H2  BCD     1       4.940  25.100  28.730  1.00  0.00            
ATOM     14  H3  BCD     1       6.560  23.270  28.610  1.00  0.00            
ATOM     15  H4  BCD     1       7.670  24.850  30.230  1.00  0.00            
ATOM     16  H5  BCD     1       7.840  24.440  27.860  1.00  0.00            
ATOM     17  H6  BCD     1       6.550  27.420  29.120  1.00  0.00            
ATOM     18  H7  BCD     1       6.630  26.700  32.050  1.00  0.00            
ATOM     19  H8  BCD     1       5.080  28.510  32.530  1.00  0.00            
ATOM     20  H9  BCD     1       6.130  29.030  31.140  1.00  0.00            
ATOM     21  H10 BCD     1       4.100  29.480  30.620  1.00  0.00            
ATOM     22  C7  BCD     1       5.620  21.480  35.020  1.00  0.00            
ATOM     23  O6  BCD     1       7.070  21.320  35.000  1.00  0.00            
ATOM     24  C8  BCD     1       5.040  21.030  33.670  1.00  0.00            
ATOM     25  O7  BCD     1       5.290  19.630  33.500  1.00  0.00            
ATOM     26  C9  BCD     1       5.520  21.920  32.520  1.00  0.00            
ATOM     27  O8  BCD     1       4.860  21.500  31.270  1.00  0.00            
ATOM     28  C10 BCD     1       5.200  23.380  32.840  1.00  0.00            
ATOM     29  C11 BCD     1       5.700  23.780  34.270  1.00  0.00            
ATOM     30  O9  BCD     1       5.140  22.830  35.220  1.00  0.00            
ATOM     31  C12 BCD     1       5.510  25.270  34.690  1.00  0.00            
ATOM     32  O10 BCD     1       4.160  25.590  34.500  1.00  0.00            
ATOM     33  H11 BCD     1       5.110  20.830  35.740  1.00  0.00            
ATOM     34  H12 BCD     1       3.970  21.230  33.830  1.00  0.00            
ATOM     35  H13 BCD     1       6.070  19.520  32.960  1.00  0.00            
ATOM     36  H14 BCD     1       6.600  21.760  32.420  1.00  0.00            
ATOM     37  H15 BCD     1       5.220  22.070  30.590  1.00  0.00            
ATOM     38  H16 BCD     1       4.110  23.520  32.910  1.00  0.00            
ATOM     39  H17 BCD     1       6.790  23.620  34.210  1.00  0.00            
ATOM     40  H18 BCD     1       5.890  25.480  35.700  1.00  0.00            
ATOM     41  H19 BCD     1       6.130  25.840  33.980  1.00  0.00            
ATOM     42  H20 BCD     1       3.700  25.610  35.350  1.00  0.00            
ATOM     43  C13 BCD     1      10.270  20.190  37.530  1.00  0.00            
ATOM     44  O11 BCD     1      11.280  20.790  36.650  1.00  0.00            
ATOM     45  C14 BCD     1       9.390  19.070  36.940  1.00  0.00            
ATOM     46  O12 BCD     1      10.240  18.010  36.600  1.00  0.00            
ATOM     47  C15 BCD     1       8.550  19.500  35.800  1.00  0.00            
ATOM     48  O13 BCD     1       7.720  18.510  35.290  1.00  0.00            
ATOM     49  C16 BCD     1       7.670  20.690  36.200  1.00  0.00            
ATOM     50  C17 BCD     1       8.430  21.740  37.040  1.00  0.00            
ATOM     51  O14 BCD     1       9.330  21.170  38.030  1.00  0.00            
ATOM     52  C18 BCD     1       7.380  22.570  37.790  1.00  0.00            
ATOM     53  O15 BCD     1       6.630  21.870  38.750  1.00  0.00            
ATOM     54  H21 BCD     1      10.850  19.920  38.410  1.00  0.00            
ATOM     55  H22 BCD     1       8.830  18.690  37.800  1.00  0.00            
ATOM     56  H23 BCD     1      10.700  18.240  35.780  1.00  0.00            
ATOM     57  H24 BCD     1       9.330  19.830  35.110  1.00  0.00            
ATOM     58  H25 BCD     1       7.590  18.690  34.360  1.00  0.00            
ATOM     59  H26 BCD     1       6.890  20.220  36.820  1.00  0.00            
ATOM     60  H27 BCD     1       9.010  22.310  36.310  1.00  0.00            
ATOM     61  H28 BCD     1       7.930  23.340  38.350  1.00  0.00            
ATOM     62  H29 BCD     1       6.810  23.120  37.040  1.00  0.00            
ATOM     63  H30 BCD     1       7.270  21.600  39.410  1.00  0.00            
ATOM     64  C19 BCD     1      15.190  20.310  35.450  1.00  0.00            
ATOM     65  O16 BCD     1      15.100  21.480  34.610  1.00  0.00            
ATOM     66  C20 BCD     1      14.210  19.260  34.940  1.00  0.00            
ATOM     67  O17 BCD     1      14.410  18.870  33.610  1.00  0.00            
ATOM     68  C21 BCD     1      12.750  19.770  35.040  1.00  0.00            
ATOM     69  O18 BCD     1      11.770  18.800  34.570  1.00  0.00            
ATOM     70  C22 BCD     1      12.470  20.150  36.540  1.00  0.00            
ATOM     71  C23 BCD     1      13.590  21.080  37.120  1.00  0.00            
ATOM     72  O19 BCD     1      14.870  20.560  36.820  1.00  0.00            
ATOM     73  C24 BCD     1      13.470  21.390  38.600  1.00  0.00            
ATOM     74  O20 BCD     1      13.540  20.230  39.360  1.00  0.00            
ATOM     75  H31 BCD     1      16.170  19.840  35.360  1.00  0.00            
ATOM     76  H32 BCD     1      14.390  18.420  35.630  1.00  0.00            
ATOM     77  H33 BCD     1      14.070  17.980  33.460  1.00  0.00            
ATOM     78  H34 BCD     1      12.600  20.670  34.430  1.00  0.00            
ATOM     79  H35 BCD     1      11.320  19.140  33.790  1.00  0.00            
ATOM     80  H36 BCD     1      12.520  19.270  37.200  1.00  0.00            
ATOM     81  H37 BCD     1      13.600  22.020  36.570  1.00  0.00            
ATOM     82  H38 BCD     1      14.290  22.090  38.830  1.00  0.00            
ATOM     83  H39 BCD     1      12.490  21.850  38.780  1.00  0.00            
ATOM     84  H40 BCD     1      13.670  19.490  38.770  1.00  0.00            
ATOM     85  C25 BCD     1      16.980  23.660  31.710  1.00  0.00            
ATOM     86  O21 BCD     1      15.680  24.070  31.380  1.00  0.00            
ATOM     87  C26 BCD     1      17.070  22.150  31.560  1.00  0.00            
ATOM     88  O22 BCD     1      16.780  21.720  30.210  1.00  0.00            
ATOM     89  C27 BCD     1      16.170  21.380  32.430  1.00  0.00            
ATOM     90  O23 BCD     1      16.380  20.000  32.310  1.00  0.00            
ATOM     91  C28 BCD     1      16.270  21.900  33.900  1.00  0.00            
ATOM     92  C29 BCD     1      16.300  23.430  34.070  1.00  0.00            
ATOM     93  O24 BCD     1      17.260  23.970  33.080  1.00  0.00            
ATOM     94  C30 BCD     1      16.680  23.810  35.480  1.00  0.00            
ATOM     95  O25 BCD     1      18.060  23.730  35.630  1.00  0.00            
ATOM     96  H41 BCD     1      17.610  24.230  31.030  1.00  0.00            
ATOM     97  H42 BCD     1      18.090  21.890  31.860  1.00  0.00            
ATOM     98  H43 BCD     1      16.360  20.860  30.150  1.00  0.00            
ATOM     99  H44 BCD     1      15.150  21.520  32.050  1.00  0.00            
ATOM    100  H45 BCD     1      15.700  19.620  32.880  1.00  0.00            
ATOM    101  H46 BCD     1      17.150  21.450  34.370  1.00  0.00            
ATOM    102  H47 BCD     1      15.320  23.810  33.770  1.00  0.00            
ATOM    103  H48 BCD     1      16.290  24.830  35.540  1.00  0.00            
ATOM    104  H49 BCD     1      16.120  23.300  36.280  1.00  0.00            
ATOM    105  H50 BCD     1      18.400  22.860  35.840  1.00  0.00            
ATOM    106  C31 BCD     1      13.770  26.630  28.720  1.00  0.00            
ATOM    107  O26 BCD     1      12.730  26.750  29.650  1.00  0.00            
ATOM    108  C32 BCD     1      14.020  25.230  28.190  1.00  0.00            
ATOM    109  O27 BCD     1      12.910  24.720  27.470  1.00  0.00            
ATOM    110  C33 BCD     1      14.340  24.250  29.330  1.00  0.00            
ATOM    111  C34 BCD     1      15.540  24.780  30.140  1.00  0.00            
ATOM    112  C35 BCD     1      15.380  26.310  30.530  1.00  0.00            
ATOM    113  O28 BCD     1      14.920  27.060  29.370  1.00  0.00            
ATOM    114  C36 BCD     1      16.600  27.090  31.010  1.00  0.00            
ATOM    115  O29 BCD     1      17.780  26.780  30.300  1.00  0.00            
ATOM    116  O30 BCD     1      14.650  22.850  28.860  1.00  0.00            
ATOM    117  H51 BCD     1      13.670  27.310  27.870  1.00  0.00            
ATOM    118  H52 BCD     1      14.930  25.310  27.590  1.00  0.00            
ATOM    119  H53 BCD     1      13.010  23.780  27.650  1.00  0.00            
ATOM    120  H54 BCD     1      13.500  24.140  30.030  1.00  0.00            
ATOM    121  H55 BCD     1      15.050  22.360  29.590  1.00  0.00            
ATOM    122  H56 BCD     1      16.390  24.680  29.460  1.00  0.00            
ATOM    123  H57 BCD     1      14.590  26.410  31.280  1.00  0.00            
ATOM    124  H58 BCD     1      16.370  28.160  31.120  1.00  0.00            
ATOM    125  H59 BCD     1      16.870  26.790  32.030  1.00  0.00            
ATOM    126  H60 BCD     1      17.930  27.550  29.750  1.00  0.00            
ATOM    127  C37 BCD     1       8.780  28.400  29.600  1.00  0.00            
ATOM    128  O31 BCD     1       8.220  27.310  30.330  1.00  0.00            
ATOM    129  C38 BCD     1       9.450  28.070  28.250  1.00  0.00            
ATOM    130  O32 BCD     1       8.440  27.690  27.300  1.00  0.00            
ATOM    131  C39 BCD     1      10.700  27.170  28.310  1.00  0.00            
ATOM    132  O33 BCD     1      11.270  27.000  27.000  1.00  0.00            
ATOM    133  C40 BCD     1      11.710  27.780  29.310  1.00  0.00            
ATOM    134  C41 BCD     1      10.950  28.050  30.620  1.00  0.00            
ATOM    135  O34 BCD     1       9.890  28.900  30.340  1.00  0.00            
ATOM    136  C42 BCD     1      11.870  28.570  31.690  1.00  0.00            
ATOM    137  O35 BCD     1      12.300  29.890  31.450  1.00  0.00            
ATOM    138  H61 BCD     1       8.030  29.190  29.570  1.00  0.00            
ATOM    139  H62 BCD     1       9.810  29.070  27.980  1.00  0.00            
ATOM    140  H63 BCD     1       8.150  26.830  27.620  1.00  0.00            
ATOM    141  H64 BCD     1      10.400  26.190  28.690  1.00  0.00            
ATOM    142  H65 BCD     1      11.760  26.190  27.190  1.00  0.00            
ATOM    143  H66 BCD     1      12.230  28.690  28.970  1.00  0.00            
ATOM    144  H67 BCD     1      10.520  27.150  31.070  1.00  0.00            
ATOM    145  H68 BCD     1      11.230  28.500  32.580  1.00  0.00            
ATOM    146  H69 BCD     1      12.750  27.950  31.920  1.00  0.00            
ATOM    147  H70 BCD     1      13.080  29.890  30.880  1.00  0.00            
ATOM    148  O1  GV7     2       8.870  24.530  25.600  1.00  0.00            
ATOM    149  C1  GV7     2       7.790  24.520  25.150  1.00  0.00            
ATOM    150  O2  GV7     2       7.340  25.560  24.430  1.00  0.00            
ATOM    151  C2  GV7     2       6.990  23.210  24.950  1.00  0.00            
ATOM    152  C3  GV7     2       7.720  21.870  25.180  1.00  0.00            
ATOM    153  C4  GV7     2       8.260  21.560  26.520  1.00  0.00            
ATOM    154  N1  GV7     2       8.120  22.390  27.610  1.00  0.00            
ATOM    155  C5  GV7     2       8.990  21.840  28.550  1.00  0.00            
ATOM    156  C6  GV7     2       9.310  22.420  29.860  1.00  0.00            
ATOM    157  C7  GV7     2      10.150  23.550  30.020  1.00  0.00            
ATOM    158  C8  GV7     2      10.490  24.020  31.310  1.00  0.00            
ATOM    159  C9  GV7     2       9.950  23.430  32.470  1.00  0.00            
ATOM    160  C10 GV7     2       9.240  22.200  32.340  1.00  0.00            
ATOM    161  C11 GV7     2       8.810  21.830  31.070  1.00  0.00            
ATOM    162  C12 GV7     2       9.500  20.720  27.990  1.00  0.00            
ATOM    163  C13 GV7     2      10.470  19.990  28.700  1.00  0.00            
ATOM    164  C14 GV7     2      11.650  20.610  29.110  1.00  0.00            
ATOM    165  C15 GV7     2      12.560  19.870  29.830  1.00  0.00            
ATOM    166  C16 GV7     2      12.320  18.430  30.080  1.00  0.00            
ATOM    167  C17 GV7     2      11.120  17.860  29.670  1.00  0.00            
ATOM    168  C18 GV7     2      10.220  18.610  28.910  1.00  0.00            
ATOM    169  O3  GV7     2       9.090  20.470  26.710  1.00  0.00            
ATOM    170  H1  GV7     2       7.990  26.250  24.660  1.00  0.00            
ATOM    171  H2  GV7     2       6.630  23.080  23.920  1.00  0.00            
ATOM    172  H3  GV7     2       6.130  23.340  25.620  1.00  0.00            
ATOM    173  H4  GV7     2       8.570  21.810  24.490  1.00  0.00            
ATOM    174  H5  GV7     2       6.980  21.150  24.800  1.00  0.00            
ATOM    175  H6  GV7     2      10.570  24.040  29.150  1.00  0.00            
ATOM    176  H7  GV7     2      11.090  24.920  31.430  1.00  0.00            
ATOM    177  H8  GV7     2      10.010  23.840  33.470  1.00  0.00            
ATOM    178  H9  GV7     2       8.770  21.630  33.140  1.00  0.00            
ATOM    179  H10 GV7     2       8.110  21.000  31.060  1.00  0.00            
ATOM    180  H11 GV7     2      11.900  21.650  28.890  1.00  0.00            
ATOM    181  H12 GV7     2      13.500  20.360  30.070  1.00  0.00            
ATOM    182  H13 GV7     2      13.100  17.880  30.600  1.00  0.00            
ATOM    183  H14 GV7     2      10.930  16.800  29.820  1.00  0.00            
ATOM    184  H15 GV7     2       9.390  18.170  28.370  1.00  0.00            
TER
ENDMDL
MODEL        1
ATOM      1  C1  BCD     1      12.240  34.140  27.520  1.00  0.00            
ATOM      2  O1  BCD     1      13.350  33.760  28.290  1.00  0.00            
ATOM      3  C2  BCD     1      11.890  33.090  26.510  1.00  0.00            
ATOM      4  O2  BCD     1      11.760  31.790  27.170  1.00  0.00            
ATOM      5  C3  BCD     1      12.950  32.960  25.460  1.00  0.00            
ATOM      6  O3  BCD     1      12.300  32.240  24.360  1.00  0.00            
ATOM      7  C4  BCD     1      13.340  34.340  24.850  1.00  0.00            
ATOM      8  C5  BCD     1      13.650  35.320  25.970  1.00  0.00            
ATOM      9  O4  BCD     1      12.490  35.350  26.850  1.00  0.00            
ATOM     10  C6  BCD     1      13.890  36.670  25.450  1.00  0.00            
ATOM     11  O5  BCD     1      12.640  37.220  24.850  1.00  0.00            
ATOM     12  H1  BCD     1      11.370  34.420  28.120  1.00  0.00            
ATOM     13  H2  BCD     1      10.940  33.370  26.030  1.00  0.00            
ATOM     14  H3  BCD     1      11.860  31.100  26.510  1.00  0.00            
ATOM     15  H4  BCD     1      13.820  32.460  25.910  1.00  0.00            
ATOM     16  H5  BCD     1      12.250  31.310  24.610  1.00  0.00            
ATOM     17  H6  BCD     1      12.480  34.830  24.370  1.00  0.00            
ATOM     18  H7  BCD     1      14.550  35.010  26.520  1.00  0.00            
ATOM     19  H8  BCD     1      14.230  37.290  26.290  1.00  0.00            
ATOM     20  H9  BCD     1      14.750  36.610  24.770  1.00  0.00            
ATOM     21  H10 BCD     1      13.010  37.840  24.210  1.00  0.00            
ATOM     22  C7  BCD     1      14.650  32.910  31.940  1.00  0.00            
ATOM     23  O6  BCD     1      15.690  32.190  31.210  1.00  0.00            
ATOM     24  C8  BCD     1      13.230  32.420  31.660  1.00  0.00            
ATOM     25  O7  BCD     1      13.040  31.100  32.190  1.00  0.00            
ATOM     26  C9  BCD     1      12.990  32.490  30.160  1.00  0.00            
ATOM     27  O8  BCD     1      11.700  31.990  29.760  1.00  0.00            
ATOM     28  C10 BCD     1      13.240  33.880  29.710  1.00  0.00            
ATOM     29  C11 BCD     1      14.610  34.470  30.100  1.00  0.00            
ATOM     30  O9  BCD     1      14.650  34.300  31.500  1.00  0.00            
ATOM     31  C12 BCD     1      14.730  35.900  29.790  1.00  0.00            
ATOM     32  O10 BCD     1      13.640  36.750  30.150  1.00  0.00            
ATOM     33  H11 BCD     1      14.840  32.920  33.010  1.00  0.00            
ATOM     34  H12 BCD     1      12.620  33.170  32.190  1.00  0.00            
ATOM     35  H13 BCD     1      13.100  31.220  33.140  1.00  0.00            
ATOM     36  H14 BCD     1      13.740  31.820  29.720  1.00  0.00            
ATOM     37  H15 BCD     1      11.740  31.900  28.810  1.00  0.00            
ATOM     38  H16 BCD     1      12.390  34.510  30.010  1.00  0.00            
ATOM     39  H17 BCD     1      15.510  34.040  29.640  1.00  0.00            
ATOM     40  H18 BCD     1      15.640  36.300  30.260  1.00  0.00            
ATOM     41  H19 BCD     1      14.890  35.910  28.710  1.00  0.00            
ATOM     42  H20 BCD     1      13.510  36.660  31.100  1.00  0.00            
ATOM     43  C13 BCD     1      19.080  30.020  31.720  1.00  0.00            
ATOM     44  O11 BCD     1      18.950  29.580  30.370  1.00  0.00            
ATOM     45  C14 BCD     1      17.870  29.560  32.470  1.00  0.00            
ATOM     46  O12 BCD     1      17.770  28.150  32.440  1.00  0.00            
ATOM     47  C15 BCD     1      16.600  30.190  31.860  1.00  0.00            
ATOM     48  O13 BCD     1      15.470  29.680  32.490  1.00  0.00            
ATOM     49  C16 BCD     1      16.790  31.720  31.940  1.00  0.00            
ATOM     50  C17 BCD     1      18.100  32.230  31.370  1.00  0.00            
ATOM     51  O14 BCD     1      19.240  31.410  31.800  1.00  0.00            
ATOM     52  C18 BCD     1      18.380  33.740  31.650  1.00  0.00            
ATOM     53  O15 BCD     1      18.620  34.060  33.010  1.00  0.00            
ATOM     54  H21 BCD     1      19.970  29.620  32.230  1.00  0.00            
ATOM     55  H22 BCD     1      17.960  29.900  33.510  1.00  0.00            
ATOM     56  H23 BCD     1      17.540  27.950  31.530  1.00  0.00            
ATOM     57  H24 BCD     1      16.610  29.800  30.830  1.00  0.00            
ATOM     58  H25 BCD     1      14.750  29.460  31.880  1.00  0.00            
ATOM     59  H26 BCD     1      16.700  32.040  32.990  1.00  0.00            
ATOM     60  H27 BCD     1      18.050  32.140  30.280  1.00  0.00            
ATOM     61  H28 BCD     1      19.320  34.000  31.140  1.00  0.00            
ATOM     62  H29 BCD     1      17.500  34.280  31.260  1.00  0.00            
ATOM     63  H30 BCD     1      19.130  34.870  33.010  1.00  0.00            
ATOM     64  C19 BCD     1      20.500  26.930  27.750  1.00  0.00            
ATOM     65  O16 BCD     1      20.140  27.910  26.680  1.00  0.00            
ATOM     66  C20 BCD     1      19.270  26.390  28.480  1.00  0.00            
ATOM     67  O17 BCD     1      18.560  25.670  27.500  1.00  0.00            
ATOM     68  C21 BCD     1      18.560  27.570  29.170  1.00  0.00            
ATOM     69  O18 BCD     1      17.490  27.040  29.960  1.00  0.00            
ATOM     70  C22 BCD     1      19.570  28.350  30.030  1.00  0.00            
ATOM     71  C23 BCD     1      20.860  28.700  29.320  1.00  0.00            
ATOM     72  O19 BCD     1      21.370  27.600  28.630  1.00  0.00            
ATOM     73  C24 BCD     1      21.930  29.120  30.190  1.00  0.00            
ATOM     74  O20 BCD     1      22.260  28.190  31.240  1.00  0.00            
ATOM     75  H31 BCD     1      21.160  26.120  27.410  1.00  0.00            
ATOM     76  H32 BCD     1      19.580  25.770  29.330  1.00  0.00            
ATOM     77  H33 BCD     1      17.970  26.280  27.060  1.00  0.00            
ATOM     78  H34 BCD     1      18.320  28.270  28.360  1.00  0.00            
ATOM     79  H35 BCD     1      16.720  26.930  29.380  1.00  0.00            
ATOM     80  H36 BCD     1      19.730  27.670  30.880  1.00  0.00            
ATOM     81  H37 BCD     1      20.730  29.490  28.570  1.00  0.00            
ATOM     82  H38 BCD     1      22.790  29.290  29.520  1.00  0.00            
ATOM     83  H39 BCD     1      21.710  30.070  30.670  1.00  0.00            
ATOM     84  H40 BCD     1      22.400  27.430  30.670  1.00  0.00            
ATOM     85  C25 BCD     1      20.950  28.820  22.760  1.00  0.00            
ATOM     86  O21 BCD     1      19.940  29.820  22.800  1.00  0.00            
ATOM     87  C26 BCD     1      20.420  27.430  23.020  1.00  0.00            
ATOM     88  O22 BCD     1      19.490  27.050  22.070  1.00  0.00            
ATOM     89  C27 BCD     1      19.820  27.370  24.390  1.00  0.00            
ATOM     90  O23 BCD     1      19.290  26.040  24.550  1.00  0.00            
ATOM     91  C28 BCD     1      20.830  27.740  25.440  1.00  0.00            
ATOM     92  C29 BCD     1      21.680  28.980  25.130  1.00  0.00            
ATOM     93  O24 BCD     1      22.010  29.120  23.730  1.00  0.00            
ATOM     94  C30 BCD     1      22.980  29.090  25.920  1.00  0.00            
ATOM     95  O25 BCD     1      23.870  28.030  25.500  1.00  0.00            
ATOM     96  H41 BCD     1      21.400  28.770  21.770  1.00  0.00            
ATOM     97  H42 BCD     1      21.300  26.780  23.010  1.00  0.00            
ATOM     98  H43 BCD     1      19.040  26.280  22.430  1.00  0.00            
ATOM     99  H44 BCD     1      18.960  28.040  24.500  1.00  0.00            
ATOM    100  H45 BCD     1      18.390  26.130  24.880  1.00  0.00            
ATOM    101  H46 BCD     1      21.500  26.880  25.530  1.00  0.00            
ATOM    102  H47 BCD     1      21.070  29.870  25.340  1.00  0.00            
ATOM    103  H48 BCD     1      23.530  30.020  25.720  1.00  0.00            
ATOM    104  H49 BCD     1      22.810  29.060  27.010  1.00  0.00            
ATOM    105  H50 BCD     1      23.620  27.890  24.580  1.00  0.00            
ATOM    106  C31 BCD     1      18.450  32.890  20.540  1.00  0.00            
ATOM    107  O26 BCD     1      17.080  32.600  20.980  1.00  0.00            
ATOM    108  C32 BCD     1      19.050  31.780  19.810  1.00  0.00            
ATOM    109  O27 BCD     1      18.330  31.330  18.670  1.00  0.00            
ATOM    110  C33 BCD     1      19.140  30.520  20.640  1.00  0.00            
ATOM    111  C34 BCD     1      20.000  30.930  21.910  1.00  0.00            
ATOM    112  C35 BCD     1      19.330  32.110  22.620  1.00  0.00            
ATOM    113  O28 BCD     1      19.250  33.130  21.640  1.00  0.00            
ATOM    114  C36 BCD     1      20.200  32.580  23.800  1.00  0.00            
ATOM    115  O29 BCD     1      21.460  33.040  23.330  1.00  0.00            
ATOM    116  O30 BCD     1      19.670  29.390  19.980  1.00  0.00            
ATOM    117  H51 BCD     1      18.360  33.800  19.930  1.00  0.00            
ATOM    118  H52 BCD     1      20.050  32.070  19.480  1.00  0.00            
ATOM    119  H53 BCD     1      18.590  30.410  18.590  1.00  0.00            
ATOM    120  H54 BCD     1      18.150  30.190  20.990  1.00  0.00            
ATOM    121  H55 BCD     1      19.570  28.590  20.510  1.00  0.00            
ATOM    122  H56 BCD     1      21.040  31.190  21.660  1.00  0.00            
ATOM    123  H57 BCD     1      18.350  31.790  22.980  1.00  0.00            
ATOM    124  H58 BCD     1      19.700  33.450  24.240  1.00  0.00            
ATOM    125  H59 BCD     1      20.320  31.790  24.550  1.00  0.00            
ATOM    126  H60 BCD     1      21.400  33.820  22.780  1.00  0.00            
ATOM    127  C37 BCD     1      14.160  35.050  22.640  1.00  0.00            
ATOM    128  O31 BCD     1      14.380  34.310  23.910  1.00  0.00            
ATOM    129  C38 BCD     1      13.770  34.180  21.450  1.00  0.00            
ATOM    130  O32 BCD     1      12.470  33.640  21.720  1.00  0.00            
ATOM    131  C39 BCD     1      14.830  33.070  21.160  1.00  0.00            
ATOM    132  O33 BCD     1      14.470  32.370  19.980  1.00  0.00            
ATOM    133  C40 BCD     1      16.160  33.720  20.990  1.00  0.00            
ATOM    134  C41 BCD     1      16.540  34.860  22.040  1.00  0.00            
ATOM    135  O34 BCD     1      15.390  35.710  22.310  1.00  0.00            
ATOM    136  C42 BCD     1      17.620  35.850  21.610  1.00  0.00            
ATOM    137  O35 BCD     1      17.480  36.210  20.270  1.00  0.00            
ATOM    138  H61 BCD     1      13.430  35.860  22.720  1.00  0.00            
ATOM    139  H62 BCD     1      13.730  34.870  20.590  1.00  0.00            
ATOM    140  H63 BCD     1      12.590  33.050  22.470  1.00  0.00            
ATOM    141  H64 BCD     1      15.000  32.400  22.020  1.00  0.00            
ATOM    142  H65 BCD     1      14.720  32.790  19.150  1.00  0.00            
ATOM    143  H66 BCD     1      16.250  34.170  19.990  1.00  0.00            
ATOM    144  H67 BCD     1      16.820  34.450  23.020  1.00  0.00            
ATOM    145  H68 BCD     1      17.600  36.690  22.310  1.00  0.00            
ATOM    146  H69 BCD     1      18.600  35.360  21.700  1.00  0.00            
ATOM    147  H70 BCD     1      18.310  36.540  19.940  1.00  0.00            
ATOM    148  O1  GV7     2       9.130  29.110  26.880  1.00  0.00            
ATOM    149  C1  GV7     2       8.850  30.130  26.240  1.00  0.00            
ATOM    150  O2  GV7     2       8.400  31.210  26.900  1.00  0.00            
ATOM    151  C2  GV7     2       9.340  30.420  24.790  1.00  0.00            
ATOM    152  C3  GV7     2      10.100  29.260  24.110  1.00  0.00            
ATOM    153  C4  GV7     2      11.360  28.820  24.760  1.00  0.00            
ATOM    154  N1  GV7     2      12.150  29.700  25.350  1.00  0.00            
ATOM    155  C5  GV7     2      13.340  29.000  25.530  1.00  0.00            
ATOM    156  C6  GV7     2      14.640  29.580  25.920  1.00  0.00            
ATOM    157  C7  GV7     2      15.730  29.850  25.020  1.00  0.00            
ATOM    158  C8  GV7     2      16.900  30.460  25.450  1.00  0.00            
ATOM    159  C9  GV7     2      17.130  30.660  26.800  1.00  0.00            
ATOM    160  C10 GV7     2      16.120  30.460  27.670  1.00  0.00            
ATOM    161  C11 GV7     2      14.870  30.000  27.250  1.00  0.00            
ATOM    162  C12 GV7     2      13.170  27.730  25.000  1.00  0.00            
ATOM    163  C13 GV7     2      14.250  26.780  24.810  1.00  0.00            
ATOM    164  C14 GV7     2      14.920  26.720  23.610  1.00  0.00            
ATOM    165  C15 GV7     2      16.070  25.920  23.460  1.00  0.00            
ATOM    166  C16 GV7     2      16.370  25.070  24.490  1.00  0.00            
ATOM    167  C17 GV7     2      15.640  25.070  25.690  1.00  0.00            
ATOM    168  C18 GV7     2      14.580  25.940  25.810  1.00  0.00            
ATOM    169  O3  GV7     2      11.960  27.530  24.460  1.00  0.00            
ATOM    170  H1  GV7     2       8.210  30.900  27.810  1.00  0.00            
ATOM    171  H2  GV7     2      10.010  31.290  24.870  1.00  0.00            
ATOM    172  H3  GV7     2       8.430  30.650  24.220  1.00  0.00            
ATOM    173  H4  GV7     2      10.260  29.500  23.060  1.00  0.00            
ATOM    174  H5  GV7     2       9.480  28.360  24.080  1.00  0.00            
ATOM    175  H6  GV7     2      15.570  29.640  23.970  1.00  0.00            
ATOM    176  H7  GV7     2      17.680  30.660  24.720  1.00  0.00            
ATOM    177  H8  GV7     2      18.050  31.050  27.210  1.00  0.00            
ATOM    178  H9  GV7     2      16.160  30.770  28.710  1.00  0.00            
ATOM    179  H10 GV7     2      14.110  29.960  28.030  1.00  0.00            
ATOM    180  H11 GV7     2      14.680  27.440  22.830  1.00  0.00            
ATOM    181  H12 GV7     2      16.600  25.870  22.520  1.00  0.00            
ATOM    182  H13 GV7     2      17.230  24.410  24.450  1.00  0.00            
ATOM    183  H14 GV7     2      15.910  24.430  26.530  1.00  0.00            
ATOM    184  H15 GV7     2      13.940  25.900  26.690  1.00  0.00            
TER
ENDMDL
MODEL        1
ATOM      1  C1  BCD     1       3.330  23.960  29.020  1.00  0.00            
ATOM      2  O1  BCD     1       3.970  22.850  29.640  1.00  0.00            
ATOM      3  C2  BCD     1       3.160  23.730  27.520  1.00  0.00            
ATOM      4  O2  BCD     1       2.510  22.460  27.320  1.00  0.00            
ATOM      5  C3  BCD     1       4.540  23.750  26.800  1.00  0.00            
ATOM      6  O3  BCD     1       4.490  23.720  25.360  1.00  0.00            
ATOM      7  C4  BCD     1       5.330  25.030  27.160  1.00  0.00            
ATOM      8  C5  BCD     1       5.340  25.250  28.710  1.00  0.00            
ATOM      9  O4  BCD     1       3.980  25.220  29.190  1.00  0.00            
ATOM     10  C6  BCD     1       5.930  26.560  29.040  1.00  0.00            
ATOM     11  O5  BCD     1       5.090  27.640  28.560  1.00  0.00            
ATOM     12  H1  BCD     1       2.340  24.120  29.470  1.00  0.00            
ATOM     13  H2  BCD     1       2.630  24.600  27.120  1.00  0.00            
ATOM     14  H3  BCD     1       2.980  22.180  26.530  1.00  0.00            
ATOM     15  H4  BCD     1       5.130  22.860  27.050  1.00  0.00            
ATOM     16  H5  BCD     1       5.360  23.410  25.120  1.00  0.00            
ATOM     17  H6  BCD     1       4.780  25.810  26.620  1.00  0.00            
ATOM     18  H7  BCD     1       5.960  24.540  29.270  1.00  0.00            
ATOM     19  H8  BCD     1       5.930  26.640  30.140  1.00  0.00            
ATOM     20  H9  BCD     1       6.970  26.680  28.720  1.00  0.00            
ATOM     21  H10 BCD     1       5.520  28.440  28.880  1.00  0.00            
ATOM     22  C7  BCD     1       3.530  20.660  33.140  1.00  0.00            
ATOM     23  O6  BCD     1       4.380  19.590  32.790  1.00  0.00            
ATOM     24  C8  BCD     1       2.300  20.790  32.230  1.00  0.00            
ATOM     25  O7  BCD     1       1.580  19.520  32.200  1.00  0.00            
ATOM     26  C9  BCD     1       2.700  21.220  30.790  1.00  0.00            
ATOM     27  O8  BCD     1       1.500  21.350  29.940  1.00  0.00            
ATOM     28  C10 BCD     1       3.530  22.500  30.920  1.00  0.00            
ATOM     29  C11 BCD     1       4.720  22.380  31.900  1.00  0.00            
ATOM     30  O9  BCD     1       4.340  21.900  33.190  1.00  0.00            
ATOM     31  C12 BCD     1       5.420  23.710  32.220  1.00  0.00            
ATOM     32  O10 BCD     1       4.480  24.580  32.810  1.00  0.00            
ATOM     33  H11 BCD     1       3.170  20.550  34.170  1.00  0.00            
ATOM     34  H12 BCD     1       1.740  21.610  32.700  1.00  0.00            
ATOM     35  H13 BCD     1       0.700  19.720  31.860  1.00  0.00            
ATOM     36  H14 BCD     1       3.490  20.550  30.440  1.00  0.00            
ATOM     37  H15 BCD     1       1.730  21.660  29.060  1.00  0.00            
ATOM     38  H16 BCD     1       2.790  23.240  31.240  1.00  0.00            
ATOM     39  H17 BCD     1       5.530  21.720  31.580  1.00  0.00            
ATOM     40  H18 BCD     1       6.200  23.430  32.940  1.00  0.00            
ATOM     41  H19 BCD     1       5.970  24.190  31.400  1.00  0.00            
ATOM     42  H20 BCD     1       4.330  24.260  33.700  1.00  0.00            
ATOM     43  C13 BCD     1       6.480  16.500  34.350  1.00  0.00            
ATOM     44  O11 BCD     1       7.470  16.650  33.370  1.00  0.00            
ATOM     45  C14 BCD     1       5.150  16.180  33.730  1.00  0.00            
ATOM     46  O12 BCD     1       5.330  14.910  33.120  1.00  0.00            
ATOM     47  C15 BCD     1       4.580  17.300  32.840  1.00  0.00            
ATOM     48  O13 BCD     1       3.250  16.900  32.440  1.00  0.00            
ATOM     49  C16 BCD     1       4.520  18.510  33.710  1.00  0.00            
ATOM     50  C17 BCD     1       5.870  18.800  34.400  1.00  0.00            
ATOM     51  O14 BCD     1       6.270  17.650  35.100  1.00  0.00            
ATOM     52  C18 BCD     1       5.860  19.930  35.400  1.00  0.00            
ATOM     53  O15 BCD     1       4.950  19.820  36.500  1.00  0.00            
ATOM     54  H21 BCD     1       6.770  15.750  35.090  1.00  0.00            
ATOM     55  H22 BCD     1       4.390  16.050  34.510  1.00  0.00            
ATOM     56  H23 BCD     1       5.620  15.130  32.230  1.00  0.00            
ATOM     57  H24 BCD     1       5.250  17.300  31.970  1.00  0.00            
ATOM     58  H25 BCD     1       2.880  17.710  32.090  1.00  0.00            
ATOM     59  H26 BCD     1       3.710  18.430  34.430  1.00  0.00            
ATOM     60  H27 BCD     1       6.600  19.090  33.630  1.00  0.00            
ATOM     61  H28 BCD     1       6.890  20.010  35.780  1.00  0.00            
ATOM     62  H29 BCD     1       5.610  20.880  34.910  1.00  0.00            
ATOM     63  H30 BCD     1       4.340  20.550  36.630  1.00  0.00            
ATOM     64  C19 BCD     1      11.590  15.850  32.700  1.00  0.00            
ATOM     65  O16 BCD     1      11.490  16.690  31.570  1.00  0.00            
ATOM     66  C20 BCD     1      10.550  14.690  32.500  1.00  0.00            
ATOM     67  O17 BCD     1      10.930  14.000  31.330  1.00  0.00            
ATOM     68  C21 BCD     1       9.130  15.270  32.370  1.00  0.00            
ATOM     69  O18 BCD     1       8.280  14.130  32.220  1.00  0.00            
ATOM     70  C22 BCD     1       8.750  16.050  33.640  1.00  0.00            
ATOM     71  C23 BCD     1       9.860  17.020  33.900  1.00  0.00            
ATOM     72  O19 BCD     1      11.130  16.400  33.920  1.00  0.00            
ATOM     73  C24 BCD     1       9.620  17.730  35.280  1.00  0.00            
ATOM     74  O20 BCD     1       9.420  16.840  36.420  1.00  0.00            
ATOM     75  H31 BCD     1      12.480  15.220  32.850  1.00  0.00            
ATOM     76  H32 BCD     1      10.500  13.990  33.340  1.00  0.00            
ATOM     77  H33 BCD     1      10.190  13.500  30.970  1.00  0.00            
ATOM     78  H34 BCD     1       9.180  15.840  31.430  1.00  0.00            
ATOM     79  H35 BCD     1       7.490  14.460  31.770  1.00  0.00            
ATOM     80  H36 BCD     1       8.690  15.430  34.540  1.00  0.00            
ATOM     81  H37 BCD     1       9.880  17.810  33.130  1.00  0.00            
ATOM     82  H38 BCD     1      10.430  18.440  35.500  1.00  0.00            
ATOM     83  H39 BCD     1       8.750  18.360  35.100  1.00  0.00            
ATOM     84  H40 BCD     1       9.030  17.380  37.110  1.00  0.00            
ATOM     85  C25 BCD     1      13.640  18.940  29.050  1.00  0.00            
ATOM     86  O21 BCD     1      12.600  19.880  29.130  1.00  0.00            
ATOM     87  C26 BCD     1      13.340  17.590  28.450  1.00  0.00            
ATOM     88  O22 BCD     1      12.810  17.690  27.150  1.00  0.00            
ATOM     89  C27 BCD     1      12.230  16.970  29.290  1.00  0.00            
ATOM     90  O23 BCD     1      12.010  15.600  28.830  1.00  0.00            
ATOM     91  C28 BCD     1      12.650  16.940  30.790  1.00  0.00            
ATOM     92  C29 BCD     1      13.290  18.240  31.390  1.00  0.00            
ATOM     93  O24 BCD     1      14.190  18.730  30.390  1.00  0.00            
ATOM     94  C30 BCD     1      13.910  18.120  32.760  1.00  0.00            
ATOM     95  O25 BCD     1      15.080  17.320  32.820  1.00  0.00            
ATOM     96  H41 BCD     1      14.420  19.360  28.400  1.00  0.00            
ATOM     97  H42 BCD     1      14.210  16.910  28.490  1.00  0.00            
ATOM     98  H43 BCD     1      12.660  16.780  26.870  1.00  0.00            
ATOM     99  H44 BCD     1      11.340  17.610  29.310  1.00  0.00            
ATOM    100  H45 BCD     1      11.770  15.060  29.580  1.00  0.00            
ATOM    101  H46 BCD     1      13.440  16.190  30.890  1.00  0.00            
ATOM    102  H47 BCD     1      12.430  18.870  31.640  1.00  0.00            
ATOM    103  H48 BCD     1      14.260  19.100  33.110  1.00  0.00            
ATOM    104  H49 BCD     1      13.140  17.900  33.510  1.00  0.00            
ATOM    105  H50 BCD     1      15.600  17.630  32.070  1.00  0.00            
ATOM    106  C31 BCD     1      12.240  23.630  27.310  1.00  0.00            
ATOM    107  O26 BCD     1      10.830  23.530  27.150  1.00  0.00            
ATOM    108  C32 BCD     1      12.950  22.620  26.470  1.00  0.00            
ATOM    109  O27 BCD     1      12.650  22.890  25.070  1.00  0.00            
ATOM    110  C33 BCD     1      12.480  21.200  26.960  1.00  0.00            
ATOM    111  C34 BCD     1      12.990  21.160  28.480  1.00  0.00            
ATOM    112  C35 BCD     1      12.500  22.400  29.240  1.00  0.00            
ATOM    113  O28 BCD     1      12.700  23.630  28.630  1.00  0.00            
ATOM    114  C36 BCD     1      12.950  22.410  30.710  1.00  0.00            
ATOM    115  O29 BCD     1      14.430  22.530  30.950  1.00  0.00            
ATOM    116  O30 BCD     1      13.100  20.160  26.210  1.00  0.00            
ATOM    117  H51 BCD     1      12.530  24.630  26.970  1.00  0.00            
ATOM    118  H52 BCD     1      14.030  22.660  26.690  1.00  0.00            
ATOM    119  H53 BCD     1      12.920  23.800  24.920  1.00  0.00            
ATOM    120  H54 BCD     1      11.400  21.010  26.890  1.00  0.00            
ATOM    121  H55 BCD     1      12.980  19.280  26.570  1.00  0.00            
ATOM    122  H56 BCD     1      14.080  21.200  28.450  1.00  0.00            
ATOM    123  H57 BCD     1      11.410  22.280  29.260  1.00  0.00            
ATOM    124  H58 BCD     1      12.510  23.200  31.330  1.00  0.00            
ATOM    125  H59 BCD     1      12.550  21.470  31.100  1.00  0.00            
ATOM    126  H60 BCD     1      14.670  22.560  31.880  1.00  0.00            
ATOM    127  C37 BCD     1       7.400  25.590  25.940  1.00  0.00            
ATOM    128  O31 BCD     1       6.660  24.680  26.780  1.00  0.00            
ATOM    129  C38 BCD     1       8.200  24.800  24.860  1.00  0.00            
ATOM    130  O32 BCD     1       7.340  24.000  24.020  1.00  0.00            
ATOM    131  C39 BCD     1       9.260  23.890  25.490  1.00  0.00            
ATOM    132  O33 BCD     1      10.150  23.500  24.410  1.00  0.00            
ATOM    133  C40 BCD     1      10.120  24.590  26.490  1.00  0.00            
ATOM    134  C41 BCD     1       9.300  25.400  27.470  1.00  0.00            
ATOM    135  O34 BCD     1       8.390  26.280  26.750  1.00  0.00            
ATOM    136  C42 BCD     1      10.180  26.280  28.310  1.00  0.00            
ATOM    137  O35 BCD     1      11.190  27.130  27.650  1.00  0.00            
ATOM    138  H61 BCD     1       6.830  26.390  25.460  1.00  0.00            
ATOM    139  H62 BCD     1       8.750  25.560  24.290  1.00  0.00            
ATOM    140  H63 BCD     1       8.050  23.360  23.870  1.00  0.00            
ATOM    141  H64 BCD     1       8.630  23.040  25.800  1.00  0.00            
ATOM    142  H65 BCD     1      10.950  23.050  24.690  1.00  0.00            
ATOM    143  H66 BCD     1      10.850  25.110  25.850  1.00  0.00            
ATOM    144  H67 BCD     1       8.700  24.770  28.140  1.00  0.00            
ATOM    145  H68 BCD     1       9.590  26.980  28.920  1.00  0.00            
ATOM    146  H69 BCD     1      10.620  25.510  28.960  1.00  0.00            
ATOM    147  H70 BCD     1      10.770  27.490  26.860  1.00  0.00            
ATOM    148  O1  GV7     2       2.030  24.620  23.140  1.00  0.00            
ATOM    149  C1  GV7     2       1.880  23.510  23.620  1.00  0.00            
ATOM    150  O2  GV7     2       1.100  23.380  24.670  1.00  0.00            
ATOM    151  C2  GV7     2       2.040  22.280  22.750  1.00  0.00            
ATOM    152  C3  GV7     2       3.440  21.680  22.680  1.00  0.00            
ATOM    153  C4  GV7     2       3.850  20.920  23.980  1.00  0.00            
ATOM    154  N1  GV7     2       3.080  20.220  24.830  1.00  0.00            
ATOM    155  C5  GV7     2       3.980  19.760  25.720  1.00  0.00            
ATOM    156  C6  GV7     2       3.770  18.870  26.810  1.00  0.00            
ATOM    157  C7  GV7     2       4.130  19.310  28.130  1.00  0.00            
ATOM    158  C8  GV7     2       4.010  18.430  29.220  1.00  0.00            
ATOM    159  C9  GV7     2       3.510  17.100  28.980  1.00  0.00            
ATOM    160  C10 GV7     2       3.180  16.720  27.660  1.00  0.00            
ATOM    161  C11 GV7     2       3.230  17.600  26.590  1.00  0.00            
ATOM    162  C12 GV7     2       5.220  20.210  25.340  1.00  0.00            
ATOM    163  C13 GV7     2       6.500  19.840  26.020  1.00  0.00            
ATOM    164  C14 GV7     2       7.350  20.780  26.670  1.00  0.00            
ATOM    165  C15 GV7     2       8.560  20.290  27.190  1.00  0.00            
ATOM    166  C16 GV7     2       8.940  18.950  27.170  1.00  0.00            
ATOM    167  C17 GV7     2       8.140  17.970  26.540  1.00  0.00            
ATOM    168  C18 GV7     2       6.880  18.470  26.030  1.00  0.00            
ATOM    169  O3  GV7     2       5.230  20.960  24.280  1.00  0.00            
ATOM    170  H1  GV7     2       0.900  24.320  24.840  1.00  0.00            
ATOM    171  H2  GV7     2       1.760  22.590  21.730  1.00  0.00            
ATOM    172  H3  GV7     2       1.350  21.500  23.080  1.00  0.00            
ATOM    173  H4  GV7     2       4.160  22.510  22.620  1.00  0.00            
ATOM    174  H5  GV7     2       3.480  21.040  21.790  1.00  0.00            
ATOM    175  H6  GV7     2       4.530  20.310  28.240  1.00  0.00            
ATOM    176  H7  GV7     2       4.300  18.690  30.230  1.00  0.00            
ATOM    177  H8  GV7     2       3.510  16.430  29.830  1.00  0.00            
ATOM    178  H9  GV7     2       2.830  15.710  27.450  1.00  0.00            
ATOM    179  H10 GV7     2       2.930  17.280  25.590  1.00  0.00            
ATOM    180  H11 GV7     2       7.120  21.830  26.530  1.00  0.00            
ATOM    181  H12 GV7     2       9.270  20.980  27.640  1.00  0.00            
ATOM    182  H13 GV7     2       9.840  18.640  27.710  1.00  0.00            
ATOM    183  H14 GV7     2       8.400  16.920  26.550  1.00  0.00            
ATOM    184  H15 GV7     2       6.250  17.780  25.480  1.00  0.00            
TER
ENDMDL
MODEL        1
ATOM      1  C1  BCD     1       4.980  25.620  30.760  1.00  0.00            
ATOM      2  O1  BCD     1       5.570  24.480  31.420  1.00  0.00            
ATOM      3  C2  BCD     1       4.650  25.210  29.390  1.00  0.00            
ATOM      4  O2  BCD     1       3.670  24.200  29.400  1.00  0.00            
ATOM      5  C3  BCD     1       5.890  24.790  28.580  1.00  0.00            
ATOM      6  O3  BCD     1       5.600  24.530  27.210  1.00  0.00            
ATOM      7  C4  BCD     1       6.920  25.900  28.610  1.00  0.00            
ATOM      8  C5  BCD     1       7.120  26.430  30.070  1.00  0.00            
ATOM      9  O4  BCD     1       5.880  26.710  30.740  1.00  0.00            
ATOM     10  C6  BCD     1       7.880  27.780  30.110  1.00  0.00            
ATOM     11  O5  BCD     1       7.360  28.700  29.260  1.00  0.00            
ATOM     12  H1  BCD     1       4.040  25.900  31.260  1.00  0.00            
ATOM     13  H2  BCD     1       4.210  26.130  28.970  1.00  0.00            
ATOM     14  H3  BCD     1       3.860  23.620  28.650  1.00  0.00            
ATOM     15  H4  BCD     1       6.320  23.880  29.010  1.00  0.00            
ATOM     16  H5  BCD     1       5.350  23.600  27.160  1.00  0.00            
ATOM     17  H6  BCD     1       6.550  26.620  27.870  1.00  0.00            
ATOM     18  H7  BCD     1       7.670  25.630  30.590  1.00  0.00            
ATOM     19  H8  BCD     1       7.810  28.120  31.160  1.00  0.00            
ATOM     20  H9  BCD     1       8.960  27.710  29.940  1.00  0.00            
ATOM     21  H10 BCD     1       6.560  29.040  29.690  1.00  0.00            
ATOM     22  C7  BCD     1       5.120  22.840  35.180  1.00  0.00            
ATOM     23  O6  BCD     1       5.720  21.660  34.800  1.00  0.00            
ATOM     24  C8  BCD     1       3.820  23.260  34.480  1.00  0.00            
ATOM     25  O7  BCD     1       2.740  22.240  34.670  1.00  0.00            
ATOM     26  C9  BCD     1       4.190  23.430  32.990  1.00  0.00            
ATOM     27  O8  BCD     1       3.060  23.880  32.260  1.00  0.00            
ATOM     28  C10 BCD     1       5.260  24.450  32.830  1.00  0.00            
ATOM     29  C11 BCD     1       6.520  24.200  33.730  1.00  0.00            
ATOM     30  O9  BCD     1       6.140  23.850  35.070  1.00  0.00            
ATOM     31  C12 BCD     1       7.470  25.370  33.710  1.00  0.00            
ATOM     32  O10 BCD     1       6.810  26.530  34.150  1.00  0.00            
ATOM     33  H11 BCD     1       4.790  22.780  36.220  1.00  0.00            
ATOM     34  H12 BCD     1       3.400  24.240  34.710  1.00  0.00            
ATOM     35  H13 BCD     1       1.880  22.570  34.410  1.00  0.00            
ATOM     36  H14 BCD     1       4.590  22.450  32.670  1.00  0.00            
ATOM     37  H15 BCD     1       3.080  23.600  31.340  1.00  0.00            
ATOM     38  H16 BCD     1       4.810  25.400  33.120  1.00  0.00            
ATOM     39  H17 BCD     1       7.130  23.390  33.290  1.00  0.00            
ATOM     40  H18 BCD     1       8.330  25.200  34.370  1.00  0.00            
ATOM     41  H19 BCD     1       7.800  25.560  32.680  1.00  0.00            
ATOM     42  H20 BCD     1       7.450  27.240  34.220  1.00  0.00            
ATOM     43  C13 BCD     1       7.220  18.090  36.140  1.00  0.00            
ATOM     44  O11 BCD     1       7.690  17.760  34.810  1.00  0.00            
ATOM     45  C14 BCD     1       5.720  18.180  36.030  1.00  0.00            
ATOM     46  O12 BCD     1       5.220  16.920  35.590  1.00  0.00            
ATOM     47  C15 BCD     1       5.300  19.390  35.190  1.00  0.00            
ATOM     48  O13 BCD     1       3.900  19.510  35.270  1.00  0.00            
ATOM     49  C16 BCD     1       6.010  20.610  35.690  1.00  0.00            
ATOM     50  C17 BCD     1       7.490  20.410  35.820  1.00  0.00            
ATOM     51  O14 BCD     1       7.850  19.240  36.640  1.00  0.00            
ATOM     52  C18 BCD     1       8.140  21.570  36.550  1.00  0.00            
ATOM     53  O15 BCD     1       7.690  21.820  37.870  1.00  0.00            
ATOM     54  H21 BCD     1       7.590  17.220  36.700  1.00  0.00            
ATOM     55  H22 BCD     1       5.350  18.290  37.060  1.00  0.00            
ATOM     56  H23 BCD     1       5.710  16.770  34.780  1.00  0.00            
ATOM     57  H24 BCD     1       5.590  19.230  34.140  1.00  0.00            
ATOM     58  H25 BCD     1       3.490  20.190  34.730  1.00  0.00            
ATOM     59  H26 BCD     1       5.560  20.790  36.680  1.00  0.00            
ATOM     60  H27 BCD     1       7.940  20.400  34.810  1.00  0.00            
ATOM     61  H28 BCD     1       9.220  21.420  36.590  1.00  0.00            
ATOM     62  H29 BCD     1       8.070  22.480  35.960  1.00  0.00            
ATOM     63  H30 BCD     1       8.110  21.230  38.500  1.00  0.00            
ATOM     64  C19 BCD     1      10.200  15.330  32.780  1.00  0.00            
ATOM     65  O16 BCD     1      10.550  16.440  31.950  1.00  0.00            
ATOM     66  C20 BCD     1       8.750  15.060  32.620  1.00  0.00            
ATOM     67  O17 BCD     1       8.620  14.670  31.300  1.00  0.00            
ATOM     68  C21 BCD     1       7.890  16.250  33.100  1.00  0.00            
ATOM     69  O18 BCD     1       6.460  16.000  33.020  1.00  0.00            
ATOM     70  C22 BCD     1       8.310  16.550  34.490  1.00  0.00            
ATOM     71  C23 BCD     1       9.810  16.760  34.690  1.00  0.00            
ATOM     72  O19 BCD     1      10.420  15.630  34.150  1.00  0.00            
ATOM     73  C24 BCD     1      10.370  16.970  36.090  1.00  0.00            
ATOM     74  O20 BCD     1      10.130  15.750  36.850  1.00  0.00            
ATOM     75  H31 BCD     1      10.810  14.450  32.590  1.00  0.00            
ATOM     76  H32 BCD     1       8.570  14.270  33.350  1.00  0.00            
ATOM     77  H33 BCD     1       7.660  14.610  31.190  1.00  0.00            
ATOM     78  H34 BCD     1       8.190  17.130  32.510  1.00  0.00            
ATOM     79  H35 BCD     1       6.080  16.320  32.190  1.00  0.00            
ATOM     80  H36 BCD     1       7.880  15.780  35.150  1.00  0.00            
ATOM     81  H37 BCD     1      10.190  17.630  34.140  1.00  0.00            
ATOM     82  H38 BCD     1      11.440  17.150  35.910  1.00  0.00            
ATOM     83  H39 BCD     1       9.810  17.750  36.630  1.00  0.00            
ATOM     84  H40 BCD     1      10.620  15.110  36.330  1.00  0.00            
ATOM     85  C25 BCD     1      13.370  17.500  29.220  1.00  0.00            
ATOM     86  O21 BCD     1      12.640  18.730  29.010  1.00  0.00            
ATOM     87  C26 BCD     1      12.530  16.320  28.780  1.00  0.00            
ATOM     88  O22 BCD     1      12.150  16.630  27.410  1.00  0.00            
ATOM     89  C27 BCD     1      11.370  16.210  29.760  1.00  0.00            
ATOM     90  O23 BCD     1      10.660  14.960  29.560  1.00  0.00            
ATOM     91  C28 BCD     1      11.770  16.310  31.220  1.00  0.00            
ATOM     92  C29 BCD     1      12.770  17.440  31.520  1.00  0.00            
ATOM     93  O24 BCD     1      13.820  17.340  30.510  1.00  0.00            
ATOM     94  C30 BCD     1      13.430  17.310  32.830  1.00  0.00            
ATOM     95  O25 BCD     1      14.130  16.090  32.980  1.00  0.00            
ATOM     96  H41 BCD     1      14.200  17.580  28.510  1.00  0.00            
ATOM     97  H42 BCD     1      13.170  15.440  28.900  1.00  0.00            
ATOM     98  H43 BCD     1      12.040  15.790  26.960  1.00  0.00            
ATOM     99  H44 BCD     1      10.700  17.060  29.590  1.00  0.00            
ATOM    100  H45 BCD     1       9.870  15.060  30.110  1.00  0.00            
ATOM    101  H46 BCD     1      12.280  15.370  31.470  1.00  0.00            
ATOM    102  H47 BCD     1      12.240  18.400  31.450  1.00  0.00            
ATOM    103  H48 BCD     1      14.110  18.160  32.970  1.00  0.00            
ATOM    104  H49 BCD     1      12.690  17.360  33.640  1.00  0.00            
ATOM    105  H50 BCD     1      14.880  16.260  33.570  1.00  0.00            
ATOM    106  C31 BCD     1      12.900  22.590  27.320  1.00  0.00            
ATOM    107  O26 BCD     1      11.500  22.950  27.410  1.00  0.00            
ATOM    108  C32 BCD     1      13.090  21.450  26.330  1.00  0.00            
ATOM    109  O27 BCD     1      12.300  21.670  25.170  1.00  0.00            
ATOM    110  C33 BCD     1      12.680  20.090  26.950  1.00  0.00            
ATOM    111  C34 BCD     1      13.270  19.840  28.370  1.00  0.00            
ATOM    112  C35 BCD     1      12.950  21.090  29.230  1.00  0.00            
ATOM    113  O28 BCD     1      13.420  22.350  28.630  1.00  0.00            
ATOM    114  C36 BCD     1      13.570  21.070  30.630  1.00  0.00            
ATOM    115  O29 BCD     1      14.930  20.780  30.580  1.00  0.00            
ATOM    116  O30 BCD     1      12.980  18.980  26.140  1.00  0.00            
ATOM    117  H51 BCD     1      13.370  23.460  26.850  1.00  0.00            
ATOM    118  H52 BCD     1      14.140  21.450  26.010  1.00  0.00            
ATOM    119  H53 BCD     1      11.490  22.040  25.530  1.00  0.00            
ATOM    120  H54 BCD     1      11.590  20.230  27.010  1.00  0.00            
ATOM    121  H55 BCD     1      12.950  18.230  26.750  1.00  0.00            
ATOM    122  H56 BCD     1      14.360  19.750  28.270  1.00  0.00            
ATOM    123  H57 BCD     1      11.850  21.120  29.300  1.00  0.00            
ATOM    124  H58 BCD     1      13.340  22.040  31.090  1.00  0.00            
ATOM    125  H59 BCD     1      12.990  20.320  31.190  1.00  0.00            
ATOM    126  H60 BCD     1      15.420  21.170  31.310  1.00  0.00            
ATOM    127  C37 BCD     1       8.910  26.090  27.200  1.00  0.00            
ATOM    128  O31 BCD     1       8.220  25.410  28.250  1.00  0.00            
ATOM    129  C38 BCD     1       8.950  25.240  25.930  1.00  0.00            
ATOM    130  O32 BCD     1       7.680  24.930  25.280  1.00  0.00            
ATOM    131  C39 BCD     1       9.680  23.890  26.220  1.00  0.00            
ATOM    132  O33 BCD     1       9.710  22.960  25.080  1.00  0.00            
ATOM    133  C40 BCD     1      11.060  24.170  26.890  1.00  0.00            
ATOM    134  C41 BCD     1      11.010  25.260  28.010  1.00  0.00            
ATOM    135  O34 BCD     1      10.230  26.360  27.700  1.00  0.00            
ATOM    136  C42 BCD     1      12.370  25.800  28.460  1.00  0.00            
ATOM    137  O35 BCD     1      13.130  26.350  27.270  1.00  0.00            
ATOM    138  H61 BCD     1       8.460  27.070  27.030  1.00  0.00            
ATOM    139  H62 BCD     1       9.580  25.720  25.180  1.00  0.00            
ATOM    140  H63 BCD     1       7.050  24.810  26.000  1.00  0.00            
ATOM    141  H64 BCD     1       9.100  23.380  26.990  1.00  0.00            
ATOM    142  H65 BCD     1       9.090  22.250  25.240  1.00  0.00            
ATOM    143  H66 BCD     1      11.670  24.450  26.020  1.00  0.00            
ATOM    144  H67 BCD     1      10.540  24.720  28.850  1.00  0.00            
ATOM    145  H68 BCD     1      12.080  26.540  29.210  1.00  0.00            
ATOM    146  H69 BCD     1      12.870  24.950  28.930  1.00  0.00            
ATOM    147  H70 BCD     1      12.440  26.820  26.800  1.00  0.00            
ATOM    148  O1  GV7     2       2.410  25.140  26.580  1.00  0.00            
ATOM    149  C1  GV7     2       1.570  24.840  25.770  1.00  0.00            
ATOM    150  O2  GV7     2       0.430  25.380  26.090  1.00  0.00            
ATOM    151  C2  GV7     2       1.380  23.570  24.950  1.00  0.00            
ATOM    152  C3  GV7     2       2.690  22.690  24.850  1.00  0.00            
ATOM    153  C4  GV7     2       3.390  22.260  26.100  1.00  0.00            
ATOM    154  N1  GV7     2       2.780  21.920  27.250  1.00  0.00            
ATOM    155  C5  GV7     2       3.660  21.130  28.000  1.00  0.00            
ATOM    156  C6  GV7     2       3.490  20.450  29.290  1.00  0.00            
ATOM    157  C7  GV7     2       4.360  20.740  30.370  1.00  0.00            
ATOM    158  C8  GV7     2       4.200  20.020  31.630  1.00  0.00            
ATOM    159  C9  GV7     2       3.230  19.000  31.670  1.00  0.00            
ATOM    160  C10 GV7     2       2.450  18.690  30.560  1.00  0.00            
ATOM    161  C11 GV7     2       2.580  19.420  29.390  1.00  0.00            
ATOM    162  C12 GV7     2       4.830  21.240  27.210  1.00  0.00            
ATOM    163  C13 GV7     2       6.060  20.540  27.510  1.00  0.00            
ATOM    164  C14 GV7     2       7.230  21.250  27.770  1.00  0.00            
ATOM    165  C15 GV7     2       8.450  20.510  28.040  1.00  0.00            
ATOM    166  C16 GV7     2       8.420  19.060  28.080  1.00  0.00            
ATOM    167  C17 GV7     2       7.160  18.350  27.860  1.00  0.00            
ATOM    168  C18 GV7     2       6.020  19.100  27.580  1.00  0.00            
ATOM    169  O3  GV7     2       4.690  21.900  26.090  1.00  0.00            
ATOM    170  H1  GV7     2       0.630  25.940  26.860  1.00  0.00            
ATOM    171  H2  GV7     2       1.040  24.050  24.030  1.00  0.00            
ATOM    172  H3  GV7     2       0.460  23.120  25.340  1.00  0.00            
ATOM    173  H4  GV7     2       3.430  23.320  24.340  1.00  0.00            
ATOM    174  H5  GV7     2       2.420  21.830  24.220  1.00  0.00            
ATOM    175  H6  GV7     2       5.050  21.560  30.220  1.00  0.00            
ATOM    176  H7  GV7     2       4.720  20.290  32.550  1.00  0.00            
ATOM    177  H8  GV7     2       3.210  18.360  32.550  1.00  0.00            
ATOM    178  H9  GV7     2       1.770  17.840  30.630  1.00  0.00            
ATOM    179  H10 GV7     2       1.840  19.430  28.590  1.00  0.00            
ATOM    180  H11 GV7     2       7.240  22.340  27.700  1.00  0.00            
ATOM    181  H12 GV7     2       9.370  21.030  28.290  1.00  0.00            
ATOM    182  H13 GV7     2       9.300  18.600  28.520  1.00  0.00            
ATOM    183  H14 GV7     2       7.070  17.270  27.910  1.00  0.00            
ATOM    184  H15 GV7     2       5.090  18.570  27.390  1.00  0.00            
TER
ENDMDL
MODEL        1
ATOM      1  C1  BCD     1      10.980  27.120  32.900  1.00  0.00            
ATOM      2  O1  BCD     1      10.900  27.000  31.510  1.00  0.00            
ATOM      3  C2  BCD     1      11.080  28.630  33.380  1.00  0.00            
ATOM      4  O2  BCD     1       9.900  29.330  32.970  1.00  0.00            
ATOM      5  C3  BCD     1      12.420  29.300  33.100  1.00  0.00            
ATOM      6  O3  BCD     1      12.430  30.580  33.760  1.00  0.00            
ATOM      7  C4  BCD     1      13.600  28.430  33.530  1.00  0.00            
ATOM      8  C5  BCD     1      13.360  27.120  32.880  1.00  0.00            
ATOM      9  O4  BCD     1      12.100  26.480  33.350  1.00  0.00            
ATOM     10  C6  BCD     1      14.490  26.170  33.240  1.00  0.00            
ATOM     11  O5  BCD     1      14.620  25.780  34.620  1.00  0.00            
ATOM     12  H1  BCD     1      10.140  26.700  33.460  1.00  0.00            
ATOM     13  H2  BCD     1      11.010  28.540  34.470  1.00  0.00            
ATOM     14  H3  BCD     1       9.100  28.940  33.320  1.00  0.00            
ATOM     15  H4  BCD     1      12.520  29.370  32.010  1.00  0.00            
ATOM     16  H5  BCD     1      11.960  31.130  33.130  1.00  0.00            
ATOM     17  H6  BCD     1      13.640  28.350  34.620  1.00  0.00            
ATOM     18  H7  BCD     1      13.350  27.180  31.790  1.00  0.00            
ATOM     19  H8  BCD     1      14.390  25.220  32.700  1.00  0.00            
ATOM     20  H9  BCD     1      15.400  26.730  33.000  1.00  0.00            
ATOM     21  H10 BCD     1      15.330  25.140  34.700  1.00  0.00            
ATOM     22  C7  BCD     1      10.640  22.880  31.040  1.00  0.00            
ATOM     23  O6  BCD     1      11.230  22.720  32.310  1.00  0.00            
ATOM     24  C8  BCD     1      11.560  23.570  30.050  1.00  0.00            
ATOM     25  O7  BCD     1      12.760  22.790  29.840  1.00  0.00            
ATOM     26  C9  BCD     1      11.850  25.010  30.450  1.00  0.00            
ATOM     27  O8  BCD     1      12.410  25.670  29.280  1.00  0.00            
ATOM     28  C10 BCD     1      10.530  25.740  30.820  1.00  0.00            
ATOM     29  C11 BCD     1       9.650  24.920  31.760  1.00  0.00            
ATOM     30  O9  BCD     1       9.460  23.620  31.220  1.00  0.00            
ATOM     31  C12 BCD     1       8.290  25.520  31.910  1.00  0.00            
ATOM     32  O10 BCD     1       7.500  25.330  30.750  1.00  0.00            
ATOM     33  H11 BCD     1      10.360  21.940  30.550  1.00  0.00            
ATOM     34  H12 BCD     1      11.050  23.660  29.080  1.00  0.00            
ATOM     35  H13 BCD     1      13.100  22.610  30.710  1.00  0.00            
ATOM     36  H14 BCD     1      12.540  24.930  31.300  1.00  0.00            
ATOM     37  H15 BCD     1      12.360  26.610  29.480  1.00  0.00            
ATOM     38  H16 BCD     1      10.010  26.060  29.910  1.00  0.00            
ATOM     39  H17 BCD     1      10.100  24.890  32.760  1.00  0.00            
ATOM     40  H18 BCD     1       7.800  25.060  32.780  1.00  0.00            
ATOM     41  H19 BCD     1       8.280  26.610  32.040  1.00  0.00            
ATOM     42  H20 BCD     1       7.870  24.700  30.130  1.00  0.00            
ATOM     43  C13 BCD     1      11.670  19.860  35.180  1.00  0.00            
ATOM     44  O11 BCD     1      13.100  19.860  35.230  1.00  0.00            
ATOM     45  C14 BCD     1      11.070  19.370  33.890  1.00  0.00            
ATOM     46  O12 BCD     1      11.460  18.070  33.570  1.00  0.00            
ATOM     47  C15 BCD     1      11.310  20.350  32.740  1.00  0.00            
ATOM     48  O13 BCD     1      10.680  19.870  31.510  1.00  0.00            
ATOM     49  C16 BCD     1      10.870  21.760  33.200  1.00  0.00            
ATOM     50  C17 BCD     1      11.430  22.110  34.550  1.00  0.00            
ATOM     51  O14 BCD     1      11.180  21.130  35.480  1.00  0.00            
ATOM     52  C18 BCD     1      10.810  23.490  35.110  1.00  0.00            
ATOM     53  O15 BCD     1       9.400  23.400  35.200  1.00  0.00            
ATOM     54  H21 BCD     1      11.310  19.210  35.980  1.00  0.00            
ATOM     55  H22 BCD     1       9.980  19.410  34.000  1.00  0.00            
ATOM     56  H23 BCD     1      12.400  18.070  33.380  1.00  0.00            
ATOM     57  H24 BCD     1      12.400  20.410  32.610  1.00  0.00            
ATOM     58  H25 BCD     1      11.000  18.980  31.370  1.00  0.00            
ATOM     59  H26 BCD     1       9.770  21.720  33.260  1.00  0.00            
ATOM     60  H27 BCD     1      12.520  22.200  34.480  1.00  0.00            
ATOM     61  H28 BCD     1      11.120  23.560  36.160  1.00  0.00            
ATOM     62  H29 BCD     1      11.000  24.410  34.540  1.00  0.00            
ATOM     63  H30 BCD     1       8.980  24.190  35.540  1.00  0.00            
ATOM     64  C19 BCD     1      15.990  19.480  38.190  1.00  0.00            
ATOM     65  O16 BCD     1      16.990  20.140  37.450  1.00  0.00            
ATOM     66  C20 BCD     1      15.690  18.190  37.460  1.00  0.00            
ATOM     67  O17 BCD     1      16.800  17.440  37.150  1.00  0.00            
ATOM     68  C21 BCD     1      14.810  18.470  36.210  1.00  0.00            
ATOM     69  O18 BCD     1      14.200  17.360  35.540  1.00  0.00            
ATOM     70  C22 BCD     1      13.660  19.460  36.520  1.00  0.00            
ATOM     71  C23 BCD     1      14.180  20.700  37.360  1.00  0.00            
ATOM     72  O19 BCD     1      14.830  20.170  38.470  1.00  0.00            
ATOM     73  C24 BCD     1      13.090  21.700  37.770  1.00  0.00            
ATOM     74  O20 BCD     1      11.990  21.000  38.270  1.00  0.00            
ATOM     75  H31 BCD     1      16.300  19.260  39.210  1.00  0.00            
ATOM     76  H32 BCD     1      15.030  17.620  38.120  1.00  0.00            
ATOM     77  H33 BCD     1      16.780  17.250  36.200  1.00  0.00            
ATOM     78  H34 BCD     1      15.490  18.920  35.470  1.00  0.00            
ATOM     79  H35 BCD     1      14.040  17.580  34.620  1.00  0.00            
ATOM     80  H36 BCD     1      12.960  18.880  37.130  1.00  0.00            
ATOM     81  H37 BCD     1      14.930  21.230  36.760  1.00  0.00            
ATOM     82  H38 BCD     1      13.480  22.240  38.650  1.00  0.00            
ATOM     83  H39 BCD     1      13.010  22.380  36.910  1.00  0.00            
ATOM     84  H40 BCD     1      11.420  20.770  37.530  1.00  0.00            
ATOM     85  C25 BCD     1      20.310  22.740  37.920  1.00  0.00            
ATOM     86  O21 BCD     1      19.820  23.590  36.890  1.00  0.00            
ATOM     87  C26 BCD     1      20.550  21.280  37.450  1.00  0.00            
ATOM     88  O22 BCD     1      21.600  21.180  36.510  1.00  0.00            
ATOM     89  C27 BCD     1      19.270  20.570  36.920  1.00  0.00            
ATOM     90  O23 BCD     1      19.460  19.190  36.540  1.00  0.00            
ATOM     91  C28 BCD     1      18.250  20.630  38.050  1.00  0.00            
ATOM     92  C29 BCD     1      18.080  22.060  38.580  1.00  0.00            
ATOM     93  O24 BCD     1      19.360  22.620  38.900  1.00  0.00            
ATOM     94  C30 BCD     1      17.150  22.180  39.750  1.00  0.00            
ATOM     95  O25 BCD     1      17.540  21.690  41.030  1.00  0.00            
ATOM     96  H41 BCD     1      21.140  23.260  38.410  1.00  0.00            
ATOM     97  H42 BCD     1      20.720  20.640  38.320  1.00  0.00            
ATOM     98  H43 BCD     1      21.400  20.440  35.920  1.00  0.00            
ATOM     99  H44 BCD     1      19.050  21.170  36.030  1.00  0.00            
ATOM    100  H45 BCD     1      18.780  18.860  35.960  1.00  0.00            
ATOM    101  H46 BCD     1      18.620  20.030  38.900  1.00  0.00            
ATOM    102  H47 BCD     1      17.420  22.600  37.880  1.00  0.00            
ATOM    103  H48 BCD     1      16.970  23.220  40.050  1.00  0.00            
ATOM    104  H49 BCD     1      16.140  21.790  39.550  1.00  0.00            
ATOM    105  H50 BCD     1      18.000  22.260  41.650  1.00  0.00            
ATOM    106  C31 BCD     1      20.000  27.550  35.510  1.00  0.00            
ATOM    107  O26 BCD     1      18.650  27.460  35.040  1.00  0.00            
ATOM    108  C32 BCD     1      20.870  26.570  34.740  1.00  0.00            
ATOM    109  O27 BCD     1      20.850  26.870  33.330  1.00  0.00            
ATOM    110  C33 BCD     1      20.500  25.070  35.080  1.00  0.00            
ATOM    111  C34 BCD     1      20.370  24.870  36.600  1.00  0.00            
ATOM    112  C35 BCD     1      19.460  25.910  37.240  1.00  0.00            
ATOM    113  O28 BCD     1      20.010  27.230  36.870  1.00  0.00            
ATOM    114  C36 BCD     1      19.560  25.770  38.820  1.00  0.00            
ATOM    115  O29 BCD     1      18.770  26.730  39.520  1.00  0.00            
ATOM    116  O30 BCD     1      21.410  24.110  34.480  1.00  0.00            
ATOM    117  H51 BCD     1      20.440  28.540  35.390  1.00  0.00            
ATOM    118  H52 BCD     1      21.900  26.750  35.080  1.00  0.00            
ATOM    119  H53 BCD     1      19.930  26.760  33.090  1.00  0.00            
ATOM    120  H54 BCD     1      19.450  24.970  34.760  1.00  0.00            
ATOM    121  H55 BCD     1      21.520  23.350  35.050  1.00  0.00            
ATOM    122  H56 BCD     1      21.320  25.000  37.140  1.00  0.00            
ATOM    123  H57 BCD     1      18.440  25.870  36.860  1.00  0.00            
ATOM    124  H58 BCD     1      19.270  24.780  39.210  1.00  0.00            
ATOM    125  H59 BCD     1      20.570  25.920  39.200  1.00  0.00            
ATOM    126  H60 BCD     1      19.010  27.540  39.060  1.00  0.00            
ATOM    127  C37 BCD     1      15.510  29.920  33.920  1.00  0.00            
ATOM    128  O31 BCD     1      14.870  28.890  33.090  1.00  0.00            
ATOM    129  C38 BCD     1      16.870  30.390  33.440  1.00  0.00            
ATOM    130  O32 BCD     1      16.650  30.770  32.080  1.00  0.00            
ATOM    131  C39 BCD     1      17.980  29.240  33.640  1.00  0.00            
ATOM    132  O33 BCD     1      19.220  29.880  33.430  1.00  0.00            
ATOM    133  C40 BCD     1      17.900  28.700  35.070  1.00  0.00            
ATOM    134  C41 BCD     1      16.500  28.530  35.600  1.00  0.00            
ATOM    135  O34 BCD     1      15.660  29.640  35.330  1.00  0.00            
ATOM    136  C42 BCD     1      16.610  28.360  37.050  1.00  0.00            
ATOM    137  O35 BCD     1      15.510  27.670  37.470  1.00  0.00            
ATOM    138  H61 BCD     1      14.920  30.840  33.850  1.00  0.00            
ATOM    139  H62 BCD     1      17.100  31.230  34.100  1.00  0.00            
ATOM    140  H63 BCD     1      16.560  31.720  32.000  1.00  0.00            
ATOM    141  H64 BCD     1      17.690  28.460  32.930  1.00  0.00            
ATOM    142  H65 BCD     1      19.460  29.830  32.500  1.00  0.00            
ATOM    143  H66 BCD     1      18.460  29.340  35.760  1.00  0.00            
ATOM    144  H67 BCD     1      16.060  27.660  35.080  1.00  0.00            
ATOM    145  H68 BCD     1      17.510  27.840  37.390  1.00  0.00            
ATOM    146  H69 BCD     1      16.690  29.390  37.440  1.00  0.00            
ATOM    147  H70 BCD     1      14.760  28.250  37.590  1.00  0.00            
ATOM    148  O1  GV7     2      19.040  27.370  29.650  1.00  0.00            
ATOM    149  C1  GV7     2      18.190  28.090  30.180  1.00  0.00            
ATOM    150  O2  GV7     2      18.520  29.290  30.620  1.00  0.00            
ATOM    151  C2  GV7     2      16.720  28.090  29.950  1.00  0.00            
ATOM    152  C3  GV7     2      16.160  26.960  28.930  1.00  0.00            
ATOM    153  C4  GV7     2      16.120  25.580  29.460  1.00  0.00            
ATOM    154  N1  GV7     2      16.380  24.560  28.630  1.00  0.00            
ATOM    155  C5  GV7     2      16.580  23.460  29.470  1.00  0.00            
ATOM    156  C6  GV7     2      17.040  22.100  29.190  1.00  0.00            
ATOM    157  C7  GV7     2      16.340  20.960  29.630  1.00  0.00            
ATOM    158  C8  GV7     2      16.700  19.660  29.270  1.00  0.00            
ATOM    159  C9  GV7     2      17.810  19.480  28.420  1.00  0.00            
ATOM    160  C10 GV7     2      18.580  20.590  28.000  1.00  0.00            
ATOM    161  C11 GV7     2      18.220  21.850  28.410  1.00  0.00            
ATOM    162  C12 GV7     2      16.350  23.970  30.730  1.00  0.00            
ATOM    163  C13 GV7     2      16.490  23.150  31.900  1.00  0.00            
ATOM    164  C14 GV7     2      15.420  22.830  32.710  1.00  0.00            
ATOM    165  C15 GV7     2      15.660  21.960  33.790  1.00  0.00            
ATOM    166  C16 GV7     2      16.970  21.550  34.120  1.00  0.00            
ATOM    167  C17 GV7     2      18.070  22.030  33.420  1.00  0.00            
ATOM    168  C18 GV7     2      17.780  22.820  32.270  1.00  0.00            
ATOM    169  O3  GV7     2      16.170  25.340  30.770  1.00  0.00            
ATOM    170  H1  GV7     2      17.690  29.780  30.710  1.00  0.00            
ATOM    171  H2  GV7     2      16.380  29.090  29.660  1.00  0.00            
ATOM    172  H3  GV7     2      16.240  27.930  30.930  1.00  0.00            
ATOM    173  H4  GV7     2      16.670  27.040  27.960  1.00  0.00            
ATOM    174  H5  GV7     2      15.110  27.220  28.730  1.00  0.00            
ATOM    175  H6  GV7     2      15.430  21.120  30.210  1.00  0.00            
ATOM    176  H7  GV7     2      16.030  18.870  29.590  1.00  0.00            
ATOM    177  H8  GV7     2      17.970  18.460  28.100  1.00  0.00            
ATOM    178  H9  GV7     2      19.430  20.400  27.350  1.00  0.00            
ATOM    179  H10 GV7     2      18.700  22.710  27.960  1.00  0.00            
ATOM    180  H11 GV7     2      14.420  23.090  32.360  1.00  0.00            
ATOM    181  H12 GV7     2      14.820  21.510  34.310  1.00  0.00            
ATOM    182  H13 GV7     2      17.150  21.010  35.040  1.00  0.00            
ATOM    183  H14 GV7     2      19.080  21.730  33.690  1.00  0.00            
ATOM    184  H15 GV7     2      18.640  23.090  31.660  1.00  0.00            
TER
ENDMDL
MODEL        1
ATOM      1  C1  BCD     1      12.870  31.710  33.050  1.00  0.00            
ATOM      2  O1  BCD     1      14.080  31.120  32.840  1.00  0.00            
ATOM      3  C2  BCD     1      11.920  31.170  32.010  1.00  0.00            
ATOM      4  O2  BCD     1      11.950  29.720  32.100  1.00  0.00            
ATOM      5  C3  BCD     1      12.300  31.600  30.570  1.00  0.00            
ATOM      6  O3  BCD     1      11.280  31.220  29.590  1.00  0.00            
ATOM      7  C4  BCD     1      12.590  33.080  30.490  1.00  0.00            
ATOM      8  C5  BCD     1      13.490  33.590  31.640  1.00  0.00            
ATOM      9  O4  BCD     1      12.890  33.080  32.890  1.00  0.00            
ATOM     10  C6  BCD     1      13.660  35.130  31.690  1.00  0.00            
ATOM     11  O5  BCD     1      12.400  35.760  32.070  1.00  0.00            
ATOM     12  H1  BCD     1      12.410  31.470  34.020  1.00  0.00            
ATOM     13  H2  BCD     1      10.960  31.620  32.320  1.00  0.00            
ATOM     14  H3  BCD     1      11.610  29.350  31.280  1.00  0.00            
ATOM     15  H4  BCD     1      13.200  30.990  30.410  1.00  0.00            
ATOM     16  H5  BCD     1      11.330  30.260  29.460  1.00  0.00            
ATOM     17  H6  BCD     1      11.640  33.630  30.530  1.00  0.00            
ATOM     18  H7  BCD     1      14.500  33.190  31.490  1.00  0.00            
ATOM     19  H8  BCD     1      14.500  35.390  32.340  1.00  0.00            
ATOM     20  H9  BCD     1      14.020  35.470  30.710  1.00  0.00            
ATOM     21  H10 BCD     1      11.800  35.150  32.510  1.00  0.00            
ATOM     22  C7  BCD     1      17.110  29.040  34.790  1.00  0.00            
ATOM     23  O6  BCD     1      17.480  28.640  33.440  1.00  0.00            
ATOM     24  C8  BCD     1      15.650  28.560  35.000  1.00  0.00            
ATOM     25  O7  BCD     1      15.690  27.130  34.890  1.00  0.00            
ATOM     26  C9  BCD     1      14.750  29.130  33.930  1.00  0.00            
ATOM     27  O8  BCD     1      13.410  28.690  34.130  1.00  0.00            
ATOM     28  C10 BCD     1      14.760  30.670  34.040  1.00  0.00            
ATOM     29  C11 BCD     1      16.280  31.140  33.970  1.00  0.00            
ATOM     30  O9  BCD     1      17.080  30.480  34.960  1.00  0.00            
ATOM     31  C12 BCD     1      16.400  32.620  34.050  1.00  0.00            
ATOM     32  O10 BCD     1      15.630  33.180  35.120  1.00  0.00            
ATOM     33  H11 BCD     1      17.760  28.510  35.500  1.00  0.00            
ATOM     34  H12 BCD     1      15.410  28.900  36.020  1.00  0.00            
ATOM     35  H13 BCD     1      14.970  26.880  35.460  1.00  0.00            
ATOM     36  H14 BCD     1      14.990  28.840  32.900  1.00  0.00            
ATOM     37  H15 BCD     1      12.900  28.910  33.350  1.00  0.00            
ATOM     38  H16 BCD     1      14.200  30.990  34.930  1.00  0.00            
ATOM     39  H17 BCD     1      16.700  30.880  32.990  1.00  0.00            
ATOM     40  H18 BCD     1      17.440  32.950  34.160  1.00  0.00            
ATOM     41  H19 BCD     1      15.990  32.950  33.080  1.00  0.00            
ATOM     42  H20 BCD     1      15.650  34.140  35.200  1.00  0.00            
ATOM     43  C13 BCD     1      20.750  27.500  31.350  1.00  0.00            
ATOM     44  O11 BCD     1      20.120  27.770  30.170  1.00  0.00            
ATOM     45  C14 BCD     1      20.110  26.410  32.130  1.00  0.00            
ATOM     46  O12 BCD     1      20.120  25.150  31.380  1.00  0.00            
ATOM     47  C15 BCD     1      18.730  26.830  32.610  1.00  0.00            
ATOM     48  O13 BCD     1      18.140  25.960  33.500  1.00  0.00            
ATOM     49  C16 BCD     1      18.790  28.190  33.280  1.00  0.00            
ATOM     50  C17 BCD     1      19.520  29.140  32.350  1.00  0.00            
ATOM     51  O14 BCD     1      20.780  28.660  32.100  1.00  0.00            
ATOM     52  C18 BCD     1      19.710  30.520  32.920  1.00  0.00            
ATOM     53  O15 BCD     1      20.380  30.520  34.160  1.00  0.00            
ATOM     54  H21 BCD     1      21.810  27.350  31.150  1.00  0.00            
ATOM     55  H22 BCD     1      20.660  26.240  33.060  1.00  0.00            
ATOM     56  H23 BCD     1      19.880  25.350  30.470  1.00  0.00            
ATOM     57  H24 BCD     1      18.050  26.930  31.750  1.00  0.00            
ATOM     58  H25 BCD     1      17.440  26.440  33.950  1.00  0.00            
ATOM     59  H26 BCD     1      19.310  28.140  34.250  1.00  0.00            
ATOM     60  H27 BCD     1      18.920  29.270  31.440  1.00  0.00            
ATOM     61  H28 BCD     1      20.270  31.110  32.170  1.00  0.00            
ATOM     62  H29 BCD     1      18.770  31.080  32.950  1.00  0.00            
ATOM     63  H30 BCD     1      19.780  30.580  34.910  1.00  0.00            
ATOM     64  C19 BCD     1      20.590  27.390  26.080  1.00  0.00            
ATOM     65  O16 BCD     1      19.530  28.270  25.760  1.00  0.00            
ATOM     66  C20 BCD     1      20.010  26.150  26.810  1.00  0.00            
ATOM     67  O17 BCD     1      18.890  25.470  26.190  1.00  0.00            
ATOM     68  C21 BCD     1      19.650  26.450  28.200  1.00  0.00            
ATOM     69  O18 BCD     1      19.090  25.350  28.990  1.00  0.00            
ATOM     70  C22 BCD     1      20.780  27.320  28.910  1.00  0.00            
ATOM     71  C23 BCD     1      21.140  28.610  28.120  1.00  0.00            
ATOM     72  O19 BCD     1      21.650  28.090  26.890  1.00  0.00            
ATOM     73  C24 BCD     1      22.100  29.600  28.730  1.00  0.00            
ATOM     74  O20 BCD     1      23.340  28.980  29.100  1.00  0.00            
ATOM     75  H31 BCD     1      20.980  27.020  25.120  1.00  0.00            
ATOM     76  H32 BCD     1      20.820  25.400  26.890  1.00  0.00            
ATOM     77  H33 BCD     1      18.180  26.110  26.260  1.00  0.00            
ATOM     78  H34 BCD     1      18.900  27.250  28.140  1.00  0.00            
ATOM     79  H35 BCD     1      18.130  25.280  28.970  1.00  0.00            
ATOM     80  H36 BCD     1      21.630  26.670  29.160  1.00  0.00            
ATOM     81  H37 BCD     1      20.190  29.120  27.960  1.00  0.00            
ATOM     82  H38 BCD     1      22.330  30.410  28.020  1.00  0.00            
ATOM     83  H39 BCD     1      21.680  29.970  29.670  1.00  0.00            
ATOM     84  H40 BCD     1      23.880  29.770  29.180  1.00  0.00            
ATOM     85  C25 BCD     1      18.150  30.220  22.460  1.00  0.00            
ATOM     86  O21 BCD     1      16.850  29.900  22.880  1.00  0.00            
ATOM     87  C26 BCD     1      18.920  28.930  22.040  1.00  0.00            
ATOM     88  O22 BCD     1      18.260  28.100  21.050  1.00  0.00            
ATOM     89  C27 BCD     1      19.120  28.140  23.340  1.00  0.00            
ATOM     90  O23 BCD     1      19.870  26.920  23.050  1.00  0.00            
ATOM     91  C28 BCD     1      19.690  29.000  24.490  1.00  0.00            
ATOM     92  C29 BCD     1      18.890  30.290  24.650  1.00  0.00            
ATOM     93  O24 BCD     1      18.900  30.990  23.410  1.00  0.00            
ATOM     94  C30 BCD     1      19.570  31.210  25.760  1.00  0.00            
ATOM     95  O25 BCD     1      20.890  31.640  25.420  1.00  0.00            
ATOM     96  H41 BCD     1      18.010  30.760  21.520  1.00  0.00            
ATOM     97  H42 BCD     1      19.870  29.310  21.630  1.00  0.00            
ATOM     98  H43 BCD     1      18.130  28.710  20.320  1.00  0.00            
ATOM     99  H44 BCD     1      18.120  27.770  23.610  1.00  0.00            
ATOM    100  H45 BCD     1      19.400  26.450  22.360  1.00  0.00            
ATOM    101  H46 BCD     1      20.730  29.360  24.400  1.00  0.00            
ATOM    102  H47 BCD     1      17.890  30.020  25.000  1.00  0.00            
ATOM    103  H48 BCD     1      18.900  32.070  25.890  1.00  0.00            
ATOM    104  H49 BCD     1      19.570  30.730  26.740  1.00  0.00            
ATOM    105  H50 BCD     1      21.210  32.120  26.180  1.00  0.00            
ATOM    106  C31 BCD     1      13.560  32.330  23.590  1.00  0.00            
ATOM    107  O26 BCD     1      13.960  32.220  25.010  1.00  0.00            
ATOM    108  C32 BCD     1      13.300  30.960  23.050  1.00  0.00            
ATOM    109  O27 BCD     1      12.210  30.470  23.880  1.00  0.00            
ATOM    110  C33 BCD     1      14.590  30.090  23.060  1.00  0.00            
ATOM    111  C34 BCD     1      15.800  30.790  22.410  1.00  0.00            
ATOM    112  C35 BCD     1      15.890  32.240  22.810  1.00  0.00            
ATOM    113  O28 BCD     1      14.630  32.810  22.820  1.00  0.00            
ATOM    114  C36 BCD     1      16.840  33.100  22.030  1.00  0.00            
ATOM    115  O29 BCD     1      16.710  32.860  20.650  1.00  0.00            
ATOM    116  O30 BCD     1      14.390  28.780  22.390  1.00  0.00            
ATOM    117  H51 BCD     1      12.730  33.010  23.350  1.00  0.00            
ATOM    118  H52 BCD     1      12.950  31.190  22.030  1.00  0.00            
ATOM    119  H53 BCD     1      12.110  29.510  23.800  1.00  0.00            
ATOM    120  H54 BCD     1      14.780  29.840  24.110  1.00  0.00            
ATOM    121  H55 BCD     1      13.860  28.210  22.960  1.00  0.00            
ATOM    122  H56 BCD     1      15.770  30.580  21.330  1.00  0.00            
ATOM    123  H57 BCD     1      16.230  32.290  23.850  1.00  0.00            
ATOM    124  H58 BCD     1      16.560  34.160  22.190  1.00  0.00            
ATOM    125  H59 BCD     1      17.850  32.950  22.410  1.00  0.00            
ATOM    126  H60 BCD     1      17.210  33.510  20.150  1.00  0.00            
ATOM    127  C37 BCD     1      12.880  34.340  28.470  1.00  0.00            
ATOM    128  O31 BCD     1      13.320  33.320  29.310  1.00  0.00            
ATOM    129  C38 BCD     1      11.800  33.830  27.540  1.00  0.00            
ATOM    130  O32 BCD     1      10.640  33.490  28.290  1.00  0.00            
ATOM    131  C39 BCD     1      12.270  32.660  26.680  1.00  0.00            
ATOM    132  O33 BCD     1      11.210  32.190  25.850  1.00  0.00            
ATOM    133  C40 BCD     1      13.470  33.220  25.890  1.00  0.00            
ATOM    134  C41 BCD     1      14.530  33.810  26.850  1.00  0.00            
ATOM    135  O34 BCD     1      14.030  34.840  27.640  1.00  0.00            
ATOM    136  C42 BCD     1      15.740  34.220  26.140  1.00  0.00            
ATOM    137  O35 BCD     1      15.540  35.370  25.280  1.00  0.00            
ATOM    138  H61 BCD     1      12.550  35.210  29.050  1.00  0.00            
ATOM    139  H62 BCD     1      11.650  34.710  26.900  1.00  0.00            
ATOM    140  H63 BCD     1      10.780  32.550  28.470  1.00  0.00            
ATOM    141  H64 BCD     1      12.730  31.880  27.300  1.00  0.00            
ATOM    142  H65 BCD     1      11.620  31.550  25.270  1.00  0.00            
ATOM    143  H66 BCD     1      13.040  34.020  25.290  1.00  0.00            
ATOM    144  H67 BCD     1      14.860  32.970  27.480  1.00  0.00            
ATOM    145  H68 BCD     1      16.520  34.430  26.890  1.00  0.00            
ATOM    146  H69 BCD     1      16.240  33.410  25.600  1.00  0.00            
ATOM    147  H70 BCD     1      16.410  35.760  25.150  1.00  0.00            
ATOM    148  O1  GV7     2       6.950  25.390  28.810  1.00  0.00            
ATOM    149  C1  GV7     2       8.050  25.750  29.240  1.00  0.00            
ATOM    150  O2  GV7     2       9.080  24.990  28.970  1.00  0.00            
ATOM    151  C2  GV7     2       8.240  26.900  30.260  1.00  0.00            
ATOM    152  C3  GV7     2       8.820  28.250  29.680  1.00  0.00            
ATOM    153  C4  GV7     2      10.110  28.100  29.010  1.00  0.00            
ATOM    154  N1  GV7     2      11.240  28.460  29.550  1.00  0.00            
ATOM    155  C5  GV7     2      12.130  28.380  28.420  1.00  0.00            
ATOM    156  C6  GV7     2      13.520  28.670  28.440  1.00  0.00            
ATOM    157  C7  GV7     2      13.980  29.570  27.500  1.00  0.00            
ATOM    158  C8  GV7     2      15.400  29.830  27.400  1.00  0.00            
ATOM    159  C9  GV7     2      16.300  29.200  28.240  1.00  0.00            
ATOM    160  C10 GV7     2      15.880  28.460  29.330  1.00  0.00            
ATOM    161  C11 GV7     2      14.470  28.280  29.440  1.00  0.00            
ATOM    162  C12 GV7     2      11.400  27.940  27.380  1.00  0.00            
ATOM    163  C13 GV7     2      11.880  27.610  26.070  1.00  0.00            
ATOM    164  C14 GV7     2      11.130  27.940  24.980  1.00  0.00            
ATOM    165  C15 GV7     2      11.580  27.600  23.670  1.00  0.00            
ATOM    166  C16 GV7     2      12.750  26.880  23.450  1.00  0.00            
ATOM    167  C17 GV7     2      13.530  26.650  24.560  1.00  0.00            
ATOM    168  C18 GV7     2      13.050  26.900  25.850  1.00  0.00            
ATOM    169  O3  GV7     2      10.110  27.760  27.670  1.00  0.00            
ATOM    170  H1  GV7     2       8.660  24.290  28.440  1.00  0.00            
ATOM    171  H2  GV7     2       8.850  26.400  31.030  1.00  0.00            
ATOM    172  H3  GV7     2       7.300  27.170  30.740  1.00  0.00            
ATOM    173  H4  GV7     2       8.950  28.870  30.570  1.00  0.00            
ATOM    174  H5  GV7     2       8.100  28.700  28.980  1.00  0.00            
ATOM    175  H6  GV7     2      13.230  29.820  26.760  1.00  0.00            
ATOM    176  H7  GV7     2      15.880  30.510  26.690  1.00  0.00            
ATOM    177  H8  GV7     2      17.330  29.480  28.040  1.00  0.00            
ATOM    178  H9  GV7     2      16.600  28.090  30.060  1.00  0.00            
ATOM    179  H10 GV7     2      14.070  27.710  30.270  1.00  0.00            
ATOM    180  H11 GV7     2      10.200  28.490  25.100  1.00  0.00            
ATOM    181  H12 GV7     2      10.950  27.810  22.800  1.00  0.00            
ATOM    182  H13 GV7     2      12.940  26.600  22.410  1.00  0.00            
ATOM    183  H14 GV7     2      14.490  26.160  24.440  1.00  0.00            
ATOM    184  H15 GV7     2      13.660  26.620  26.700  1.00  0.00            
TER
ENDMDL
MODEL        1
ATOM      1  C1  BCD     1       4.870  34.950  36.470  1.00  0.00            
ATOM      2  O1  BCD     1       3.960  33.820  36.740  1.00  0.00            
ATOM      3  C2  BCD     1       5.480  34.710  35.110  1.00  0.00            
ATOM      4  O2  BCD     1       4.410  34.650  34.100  1.00  0.00            
ATOM      5  C3  BCD     1       6.440  33.500  35.190  1.00  0.00            
ATOM      6  O3  BCD     1       7.100  33.330  33.930  1.00  0.00            
ATOM      7  C4  BCD     1       7.480  33.620  36.400  1.00  0.00            
ATOM      8  C5  BCD     1       6.770  34.090  37.650  1.00  0.00            
ATOM      9  O4  BCD     1       5.880  35.220  37.400  1.00  0.00            
ATOM     10  C6  BCD     1       7.710  34.510  38.780  1.00  0.00            
ATOM     11  O5  BCD     1       7.060  34.630  40.040  1.00  0.00            
ATOM     12  H1  BCD     1       4.150  35.770  36.400  1.00  0.00            
ATOM     13  H2  BCD     1       6.110  35.600  34.970  1.00  0.00            
ATOM     14  H3  BCD     1       3.910  33.850  34.290  1.00  0.00            
ATOM     15  H4  BCD     1       5.920  32.560  35.420  1.00  0.00            
ATOM     16  H5  BCD     1       6.710  32.620  33.410  1.00  0.00            
ATOM     17  H6  BCD     1       8.270  34.320  36.100  1.00  0.00            
ATOM     18  H7  BCD     1       6.160  33.240  37.980  1.00  0.00            
ATOM     19  H8  BCD     1       8.470  33.750  39.010  1.00  0.00            
ATOM     20  H9  BCD     1       8.200  35.480  38.600  1.00  0.00            
ATOM     21  H10 BCD     1       7.530  35.330  40.510  1.00  0.00            
ATOM     22  C7  BCD     1       0.310  32.920  38.820  1.00  0.00            
ATOM     23  O6  BCD     1       0.360  31.480  38.630  1.00  0.00            
ATOM     24  C8  BCD     1       0.280  33.680  37.520  1.00  0.00            
ATOM     25  O7  BCD     1      -0.880  33.400  36.790  1.00  0.00            
ATOM     26  C9  BCD     1       1.500  33.580  36.690  1.00  0.00            
ATOM     27  O8  BCD     1       1.540  34.140  35.380  1.00  0.00            
ATOM     28  C10 BCD     1       2.680  34.120  37.480  1.00  0.00            
ATOM     29  C11 BCD     1       2.730  33.450  38.880  1.00  0.00            
ATOM     30  O9  BCD     1       1.440  33.420  39.470  1.00  0.00            
ATOM     31  C12 BCD     1       3.730  34.110  39.790  1.00  0.00            
ATOM     32  O10 BCD     1       3.810  35.540  39.920  1.00  0.00            
ATOM     33  H11 BCD     1      -0.580  33.120  39.420  1.00  0.00            
ATOM     34  H12 BCD     1       0.060  34.720  37.810  1.00  0.00            
ATOM     35  H13 BCD     1      -0.810  33.910  35.970  1.00  0.00            
ATOM     36  H14 BCD     1       1.610  32.510  36.490  1.00  0.00            
ATOM     37  H15 BCD     1       2.240  33.740  34.860  1.00  0.00            
ATOM     38  H16 BCD     1       2.630  35.210  37.600  1.00  0.00            
ATOM     39  H17 BCD     1       3.080  32.410  38.770  1.00  0.00            
ATOM     40  H18 BCD     1       3.630  33.750  40.820  1.00  0.00            
ATOM     41  H19 BCD     1       4.700  33.680  39.520  1.00  0.00            
ATOM     42  H20 BCD     1       2.960  35.790  40.290  1.00  0.00            
ATOM     43  C13 BCD     1      -1.100  27.980  39.920  1.00  0.00            
ATOM     44  O11 BCD     1      -0.170  27.430  39.070  1.00  0.00            
ATOM     45  C14 BCD     1      -2.160  28.740  39.170  1.00  0.00            
ATOM     46  O12 BCD     1      -2.770  27.820  38.330  1.00  0.00            
ATOM     47  C15 BCD     1      -1.390  29.880  38.430  1.00  0.00            
ATOM     48  O13 BCD     1      -2.250  30.830  37.780  1.00  0.00            
ATOM     49  C16 BCD     1      -0.590  30.730  39.410  1.00  0.00            
ATOM     50  C17 BCD     1       0.250  29.870  40.310  1.00  0.00            
ATOM     51  O14 BCD     1      -0.490  28.790  40.930  1.00  0.00            
ATOM     52  C18 BCD     1       0.930  30.690  41.350  1.00  0.00            
ATOM     53  O15 BCD     1       0.000  31.590  42.060  1.00  0.00            
ATOM     54  H21 BCD     1      -1.620  27.200  40.490  1.00  0.00            
ATOM     55  H22 BCD     1      -2.960  29.150  39.800  1.00  0.00            
ATOM     56  H23 BCD     1      -2.050  27.270  38.010  1.00  0.00            
ATOM     57  H24 BCD     1      -0.770  29.420  37.650  1.00  0.00            
ATOM     58  H25 BCD     1      -1.740  31.430  37.230  1.00  0.00            
ATOM     59  H26 BCD     1      -1.390  31.300  39.900  1.00  0.00            
ATOM     60  H27 BCD     1       1.040  29.390  39.730  1.00  0.00            
ATOM     61  H28 BCD     1       1.200  29.960  42.130  1.00  0.00            
ATOM     62  H29 BCD     1       1.870  31.120  41.000  1.00  0.00            
ATOM     63  H30 BCD     1      -0.700  31.080  42.460  1.00  0.00            
ATOM     64  C19 BCD     1       1.620  23.820  38.060  1.00  0.00            
ATOM     65  O16 BCD     1       2.740  24.660  37.540  1.00  0.00            
ATOM     66  C20 BCD     1       0.370  24.250  37.280  1.00  0.00            
ATOM     67  O17 BCD     1       0.270  23.880  35.940  1.00  0.00            
ATOM     68  C21 BCD     1      -0.000  25.700  37.440  1.00  0.00            
ATOM     69  O18 BCD     1      -1.200  26.020  36.820  1.00  0.00            
ATOM     70  C22 BCD     1      -0.130  26.050  38.930  1.00  0.00            
ATOM     71  C23 BCD     1       1.030  25.550  39.700  1.00  0.00            
ATOM     72  O19 BCD     1       1.310  24.160  39.420  1.00  0.00            
ATOM     73  C24 BCD     1       0.830  25.690  41.240  1.00  0.00            
ATOM     74  O20 BCD     1      -0.190  24.920  41.830  1.00  0.00            
ATOM     75  H31 BCD     1       1.840  22.750  37.970  1.00  0.00            
ATOM     76  H32 BCD     1      -0.380  23.680  37.830  1.00  0.00            
ATOM     77  H33 BCD     1       0.920  24.320  35.390  1.00  0.00            
ATOM     78  H34 BCD     1       0.750  26.450  37.190  1.00  0.00            
ATOM     79  H35 BCD     1      -0.990  26.060  35.880  1.00  0.00            
ATOM     80  H36 BCD     1      -1.100  25.620  39.230  1.00  0.00            
ATOM     81  H37 BCD     1       1.940  26.120  39.460  1.00  0.00            
ATOM     82  H38 BCD     1       1.780  25.280  41.600  1.00  0.00            
ATOM     83  H39 BCD     1       0.760  26.740  41.540  1.00  0.00            
ATOM     84  H40 BCD     1      -0.370  24.230  41.180  1.00  0.00            
ATOM     85  C25 BCD     1       5.840  23.850  34.870  1.00  0.00            
ATOM     86  O21 BCD     1       6.530  24.970  35.310  1.00  0.00            
ATOM     87  C26 BCD     1       4.480  24.270  34.250  1.00  0.00            
ATOM     88  O22 BCD     1       4.640  25.030  33.160  1.00  0.00            
ATOM     89  C27 BCD     1       3.630  24.910  35.300  1.00  0.00            
ATOM     90  O23 BCD     1       2.320  25.150  34.800  1.00  0.00            
ATOM     91  C28 BCD     1       3.550  23.990  36.530  1.00  0.00            
ATOM     92  C29 BCD     1       4.880  23.620  37.110  1.00  0.00            
ATOM     93  O24 BCD     1       5.690  23.080  36.050  1.00  0.00            
ATOM     94  C30 BCD     1       4.800  22.620  38.260  1.00  0.00            
ATOM     95  O25 BCD     1       4.200  21.370  37.880  1.00  0.00            
ATOM     96  H41 BCD     1       6.360  23.240  34.120  1.00  0.00            
ATOM     97  H42 BCD     1       3.980  23.340  33.940  1.00  0.00            
ATOM     98  H43 BCD     1       3.770  25.340  32.920  1.00  0.00            
ATOM     99  H44 BCD     1       4.070  25.880  35.580  1.00  0.00            
ATOM    100  H45 BCD     1       2.380  25.730  34.040  1.00  0.00            
ATOM    101  H46 BCD     1       3.090  23.030  36.260  1.00  0.00            
ATOM    102  H47 BCD     1       5.410  24.450  37.580  1.00  0.00            
ATOM    103  H48 BCD     1       5.860  22.430  38.490  1.00  0.00            
ATOM    104  H49 BCD     1       4.390  23.100  39.160  1.00  0.00            
ATOM    105  H50 BCD     1       4.140  20.830  38.670  1.00  0.00            
ATOM    106  C31 BCD     1       9.800  27.220  34.740  1.00  0.00            
ATOM    107  O26 BCD     1       9.040  28.320  35.270  1.00  0.00            
ATOM    108  C32 BCD     1       9.160  26.740  33.500  1.00  0.00            
ATOM    109  O27 BCD     1       9.150  27.850  32.650  1.00  0.00            
ATOM    110  C33 BCD     1       7.810  26.170  33.670  1.00  0.00            
ATOM    111  C34 BCD     1       7.760  25.210  34.850  1.00  0.00            
ATOM    112  C35 BCD     1       8.580  25.630  36.060  1.00  0.00            
ATOM    113  O28 BCD     1       9.880  26.160  35.660  1.00  0.00            
ATOM    114  C36 BCD     1       8.860  24.470  37.070  1.00  0.00            
ATOM    115  O29 BCD     1       9.140  25.030  38.340  1.00  0.00            
ATOM    116  O30 BCD     1       7.380  25.460  32.530  1.00  0.00            
ATOM    117  H51 BCD     1      10.840  27.530  34.610  1.00  0.00            
ATOM    118  H52 BCD     1       9.870  25.990  33.120  1.00  0.00            
ATOM    119  H53 BCD     1       8.890  27.520  31.780  1.00  0.00            
ATOM    120  H54 BCD     1       7.040  26.940  33.810  1.00  0.00            
ATOM    121  H55 BCD     1       6.460  25.290  32.750  1.00  0.00            
ATOM    122  H56 BCD     1       8.110  24.210  34.550  1.00  0.00            
ATOM    123  H57 BCD     1       8.100  26.420  36.650  1.00  0.00            
ATOM    124  H58 BCD     1       8.060  23.730  37.220  1.00  0.00            
ATOM    125  H59 BCD     1       9.680  23.870  36.650  1.00  0.00            
ATOM    126  H60 BCD     1       8.320  25.230  38.810  1.00  0.00            
ATOM    127  C37 BCD     1       9.430  32.220  36.680  1.00  0.00            
ATOM    128  O31 BCD     1       7.990  32.310  36.600  1.00  0.00            
ATOM    129  C38 BCD     1      10.040  31.900  35.300  1.00  0.00            
ATOM    130  O32 BCD     1       9.920  33.010  34.480  1.00  0.00            
ATOM    131  C39 BCD     1       9.540  30.520  34.830  1.00  0.00            
ATOM    132  O33 BCD     1      10.100  30.210  33.590  1.00  0.00            
ATOM    133  C40 BCD     1       9.690  29.430  35.830  1.00  0.00            
ATOM    134  C41 BCD     1       9.040  29.850  37.160  1.00  0.00            
ATOM    135  O34 BCD     1       9.700  31.080  37.510  1.00  0.00            
ATOM    136  C42 BCD     1       9.220  28.760  38.220  1.00  0.00            
ATOM    137  O35 BCD     1      10.550  28.310  38.300  1.00  0.00            
ATOM    138  H61 BCD     1       9.840  33.090  37.200  1.00  0.00            
ATOM    139  H62 BCD     1      11.070  31.550  35.390  1.00  0.00            
ATOM    140  H63 BCD     1       8.990  32.930  34.270  1.00  0.00            
ATOM    141  H64 BCD     1       8.490  30.720  34.550  1.00  0.00            
ATOM    142  H65 BCD     1       9.820  29.310  33.390  1.00  0.00            
ATOM    143  H66 BCD     1      10.740  29.210  36.030  1.00  0.00            
ATOM    144  H67 BCD     1       7.960  29.980  37.030  1.00  0.00            
ATOM    145  H68 BCD     1       8.900  29.140  39.200  1.00  0.00            
ATOM    146  H69 BCD     1       8.530  28.000  37.840  1.00  0.00            
ATOM    147  H70 BCD     1      10.570  27.350  38.370  1.00  0.00            
ATOM    148  O1  GV7     2       0.020  24.060  32.770  1.00  0.00            
ATOM    149  C1  GV7     2       0.960  23.460  32.290  1.00  0.00            
ATOM    150  O2  GV7     2       1.050  22.110  32.530  1.00  0.00            
ATOM    151  C2  GV7     2       1.810  23.880  31.090  1.00  0.00            
ATOM    152  C3  GV7     2       1.470  25.340  30.490  1.00  0.00            
ATOM    153  C4  GV7     2       1.640  26.500  31.410  1.00  0.00            
ATOM    154  N1  GV7     2       2.400  26.530  32.500  1.00  0.00            
ATOM    155  C5  GV7     2       2.190  27.760  33.080  1.00  0.00            
ATOM    156  C6  GV7     2       2.920  28.380  34.130  1.00  0.00            
ATOM    157  C7  GV7     2       4.300  28.280  34.280  1.00  0.00            
ATOM    158  C8  GV7     2       5.040  29.000  35.270  1.00  0.00            
ATOM    159  C9  GV7     2       4.320  29.590  36.290  1.00  0.00            
ATOM    160  C10 GV7     2       2.950  29.530  36.320  1.00  0.00            
ATOM    161  C11 GV7     2       2.260  28.980  35.190  1.00  0.00            
ATOM    162  C12 GV7     2       1.220  28.320  32.350  1.00  0.00            
ATOM    163  C13 GV7     2       1.060  29.780  32.300  1.00  0.00            
ATOM    164  C14 GV7     2       0.100  30.430  33.160  1.00  0.00            
ATOM    165  C15 GV7     2      -0.050  31.860  33.140  1.00  0.00            
ATOM    166  C16 GV7     2       0.790  32.590  32.350  1.00  0.00            
ATOM    167  C17 GV7     2       1.750  31.980  31.550  1.00  0.00            
ATOM    168  C18 GV7     2       1.900  30.570  31.540  1.00  0.00            
ATOM    169  O3  GV7     2       0.750  27.550  31.340  1.00  0.00            
ATOM    170  H1  GV7     2       0.320  21.940  33.140  1.00  0.00            
ATOM    171  H2  GV7     2       1.680  23.100  30.330  1.00  0.00            
ATOM    172  H3  GV7     2       2.860  23.810  31.390  1.00  0.00            
ATOM    173  H4  GV7     2       0.430  25.240  30.140  1.00  0.00            
ATOM    174  H5  GV7     2       2.140  25.380  29.630  1.00  0.00            
ATOM    175  H6  GV7     2       4.900  27.860  33.480  1.00  0.00            
ATOM    176  H7  GV7     2       6.120  29.120  35.310  1.00  0.00            
ATOM    177  H8  GV7     2       4.800  30.090  37.120  1.00  0.00            
ATOM    178  H9  GV7     2       2.300  29.970  37.070  1.00  0.00            
ATOM    179  H10 GV7     2       1.190  29.110  35.060  1.00  0.00            
ATOM    180  H11 GV7     2      -0.500  29.910  33.890  1.00  0.00            
ATOM    181  H12 GV7     2      -0.730  32.300  33.870  1.00  0.00            
ATOM    182  H13 GV7     2       0.860  33.660  32.560  1.00  0.00            
ATOM    183  H14 GV7     2       2.320  32.580  30.850  1.00  0.00            
ATOM    184  H15 GV7     2       2.670  30.100  30.950  1.00  0.00            
TER
ENDMDL
MODEL        1
ATOM      1  C1  BCD     1      12.160  21.500  33.620  1.00  0.00            
ATOM      2  O1  BCD     1      12.000  20.390  32.750  1.00  0.00            
ATOM      3  C2  BCD     1      11.410  22.850  33.190  1.00  0.00            
ATOM      4  O2  BCD     1      10.200  22.550  32.540  1.00  0.00            
ATOM      5  C3  BCD     1      12.260  23.810  32.320  1.00  0.00            
ATOM      6  O3  BCD     1      11.680  25.140  32.230  1.00  0.00            
ATOM      7  C4  BCD     1      13.700  23.920  32.830  1.00  0.00            
ATOM      8  C5  BCD     1      14.300  22.540  33.050  1.00  0.00            
ATOM      9  O4  BCD     1      13.510  21.820  33.980  1.00  0.00            
ATOM     10  C6  BCD     1      15.710  22.550  33.560  1.00  0.00            
ATOM     11  O5  BCD     1      15.780  23.100  34.860  1.00  0.00            
ATOM     12  H1  BCD     1      11.720  21.240  34.580  1.00  0.00            
ATOM     13  H2  BCD     1      11.160  23.330  34.140  1.00  0.00            
ATOM     14  H3  BCD     1      10.310  21.920  31.820  1.00  0.00            
ATOM     15  H4  BCD     1      12.270  23.290  31.350  1.00  0.00            
ATOM     16  H5  BCD     1      11.110  25.150  31.450  1.00  0.00            
ATOM     17  H6  BCD     1      13.770  24.430  33.810  1.00  0.00            
ATOM     18  H7  BCD     1      14.310  22.120  32.030  1.00  0.00            
ATOM     19  H8  BCD     1      16.010  21.490  33.610  1.00  0.00            
ATOM     20  H9  BCD     1      16.410  23.030  32.860  1.00  0.00            
ATOM     21  H10 BCD     1      16.680  22.990  35.190  1.00  0.00            
ATOM     22  C7  BCD     1      14.420  17.260  34.110  1.00  0.00            
ATOM     23  O6  BCD     1      15.480  18.050  34.670  1.00  0.00            
ATOM     24  C8  BCD     1      14.410  17.540  32.610  1.00  0.00            
ATOM     25  O7  BCD     1      15.680  17.270  32.090  1.00  0.00            
ATOM     26  C9  BCD     1      13.930  18.990  32.450  1.00  0.00            
ATOM     27  O8  BCD     1      14.060  19.350  31.050  1.00  0.00            
ATOM     28  C10 BCD     1      12.520  19.070  32.960  1.00  0.00            
ATOM     29  C11 BCD     1      12.440  18.650  34.450  1.00  0.00            
ATOM     30  O9  BCD     1      13.130  17.390  34.750  1.00  0.00            
ATOM     31  C12 BCD     1      11.030  18.520  35.020  1.00  0.00            
ATOM     32  O10 BCD     1      10.220  17.480  34.410  1.00  0.00            
ATOM     33  H11 BCD     1      14.730  16.220  34.230  1.00  0.00            
ATOM     34  H12 BCD     1      13.630  16.980  32.060  1.00  0.00            
ATOM     35  H13 BCD     1      16.350  17.550  32.720  1.00  0.00            
ATOM     36  H14 BCD     1      14.620  19.670  32.970  1.00  0.00            
ATOM     37  H15 BCD     1      14.980  19.500  30.830  1.00  0.00            
ATOM     38  H16 BCD     1      11.860  18.430  32.360  1.00  0.00            
ATOM     39  H17 BCD     1      12.960  19.440  35.010  1.00  0.00            
ATOM     40  H18 BCD     1      11.040  18.200  36.070  1.00  0.00            
ATOM     41  H19 BCD     1      10.600  19.530  34.930  1.00  0.00            
ATOM     42  H20 BCD     1       9.300  17.550  34.670  1.00  0.00            
ATOM     43  C13 BCD     1      18.130  18.110  37.910  1.00  0.00            
ATOM     44  O11 BCD     1      19.130  18.920  37.240  1.00  0.00            
ATOM     45  C14 BCD     1      17.840  16.770  37.320  1.00  0.00            
ATOM     46  O12 BCD     1      19.100  16.050  37.220  1.00  0.00            
ATOM     47  C15 BCD     1      17.160  16.950  35.900  1.00  0.00            
ATOM     48  O13 BCD     1      17.160  15.640  35.240  1.00  0.00            
ATOM     49  C16 BCD     1      15.850  17.730  35.950  1.00  0.00            
ATOM     50  C17 BCD     1      16.350  19.060  36.700  1.00  0.00            
ATOM     51  O14 BCD     1      16.840  18.810  37.970  1.00  0.00            
ATOM     52  C18 BCD     1      15.200  20.060  36.850  1.00  0.00            
ATOM     53  O15 BCD     1      14.240  19.500  37.720  1.00  0.00            
ATOM     54  H21 BCD     1      18.460  18.000  38.950  1.00  0.00            
ATOM     55  H22 BCD     1      17.260  16.150  38.010  1.00  0.00            
ATOM     56  H23 BCD     1      19.590  16.510  36.530  1.00  0.00            
ATOM     57  H24 BCD     1      17.870  17.530  35.290  1.00  0.00            
ATOM     58  H25 BCD     1      16.550  15.080  35.720  1.00  0.00            
ATOM     59  H26 BCD     1      15.080  17.300  36.600  1.00  0.00            
ATOM     60  H27 BCD     1      17.070  19.560  36.040  1.00  0.00            
ATOM     61  H28 BCD     1      15.720  20.980  37.160  1.00  0.00            
ATOM     62  H29 BCD     1      14.760  20.270  35.870  1.00  0.00            
ATOM     63  H30 BCD     1      13.530  20.150  37.700  1.00  0.00            
ATOM     64  C19 BCD     1      23.000  20.040  37.650  1.00  0.00            
ATOM     65  O16 BCD     1      22.710  21.100  36.690  1.00  0.00            
ATOM     66  C20 BCD     1      22.830  18.660  37.030  1.00  0.00            
ATOM     67  O17 BCD     1      23.740  18.690  35.990  1.00  0.00            
ATOM     68  C21 BCD     1      21.420  18.480  36.590  1.00  0.00            
ATOM     69  O18 BCD     1      21.290  17.180  36.020  1.00  0.00            
ATOM     70  C22 BCD     1      20.450  18.780  37.790  1.00  0.00            
ATOM     71  C23 BCD     1      20.820  20.110  38.380  1.00  0.00            
ATOM     72  O19 BCD     1      22.170  20.230  38.740  1.00  0.00            
ATOM     73  C24 BCD     1      19.990  20.520  39.610  1.00  0.00            
ATOM     74  O20 BCD     1      20.040  19.490  40.580  1.00  0.00            
ATOM     75  H31 BCD     1      24.050  20.150  37.930  1.00  0.00            
ATOM     76  H32 BCD     1      23.030  17.810  37.690  1.00  0.00            
ATOM     77  H33 BCD     1      23.730  19.570  35.590  1.00  0.00            
ATOM     78  H34 BCD     1      21.230  19.240  35.820  1.00  0.00            
ATOM     79  H35 BCD     1      21.990  16.930  35.400  1.00  0.00            
ATOM     80  H36 BCD     1      20.530  17.970  38.520  1.00  0.00            
ATOM     81  H37 BCD     1      20.740  20.890  37.610  1.00  0.00            
ATOM     82  H38 BCD     1      20.490  21.380  40.080  1.00  0.00            
ATOM     83  H39 BCD     1      18.950  20.720  39.320  1.00  0.00            
ATOM     84  H40 BCD     1      19.550  19.770  41.360  1.00  0.00            
ATOM     85  C25 BCD     1      23.650  24.700  35.000  1.00  0.00            
ATOM     86  O21 BCD     1      22.210  24.850  34.770  1.00  0.00            
ATOM     87  C26 BCD     1      24.240  23.510  34.290  1.00  0.00            
ATOM     88  O22 BCD     1      24.200  23.650  32.890  1.00  0.00            
ATOM     89  C27 BCD     1      23.480  22.220  34.700  1.00  0.00            
ATOM     90  O23 BCD     1      24.070  21.030  34.070  1.00  0.00            
ATOM     91  C28 BCD     1      23.630  22.050  36.260  1.00  0.00            
ATOM     92  C29 BCD     1      23.260  23.380  36.980  1.00  0.00            
ATOM     93  O24 BCD     1      23.880  24.500  36.390  1.00  0.00            
ATOM     94  C30 BCD     1      23.610  23.350  38.460  1.00  0.00            
ATOM     95  O25 BCD     1      25.060  23.090  38.600  1.00  0.00            
ATOM     96  H41 BCD     1      24.240  25.580  34.720  1.00  0.00            
ATOM     97  H42 BCD     1      25.260  23.350  34.670  1.00  0.00            
ATOM     98  H43 BCD     1      24.660  22.890  32.530  1.00  0.00            
ATOM     99  H44 BCD     1      22.450  22.330  34.350  1.00  0.00            
ATOM    100  H45 BCD     1      23.570  20.720  33.310  1.00  0.00            
ATOM    101  H46 BCD     1      24.660  21.790  36.550  1.00  0.00            
ATOM    102  H47 BCD     1      22.170  23.530  36.900  1.00  0.00            
ATOM    103  H48 BCD     1      23.350  24.370  38.780  1.00  0.00            
ATOM    104  H49 BCD     1      22.910  22.640  38.910  1.00  0.00            
ATOM    105  H50 BCD     1      25.460  23.950  38.480  1.00  0.00            
ATOM    106  C31 BCD     1      19.370  27.430  33.140  1.00  0.00            
ATOM    107  O26 BCD     1      18.420  26.410  33.000  1.00  0.00            
ATOM    108  C32 BCD     1      20.570  27.140  32.290  1.00  0.00            
ATOM    109  O27 BCD     1      20.350  27.080  30.910  1.00  0.00            
ATOM    110  C33 BCD     1      21.350  25.910  32.820  1.00  0.00            
ATOM    111  C34 BCD     1      21.680  26.060  34.280  1.00  0.00            
ATOM    112  C35 BCD     1      20.410  26.410  35.090  1.00  0.00            
ATOM    113  O28 BCD     1      19.780  27.560  34.470  1.00  0.00            
ATOM    114  C36 BCD     1      20.670  26.780  36.570  1.00  0.00            
ATOM    115  O29 BCD     1      21.680  27.790  36.780  1.00  0.00            
ATOM    116  O30 BCD     1      22.510  25.510  32.030  1.00  0.00            
ATOM    117  H51 BCD     1      19.030  28.460  33.000  1.00  0.00            
ATOM    118  H52 BCD     1      21.200  28.010  32.490  1.00  0.00            
ATOM    119  H53 BCD     1      21.170  26.790  30.490  1.00  0.00            
ATOM    120  H54 BCD     1      20.650  25.070  32.710  1.00  0.00            
ATOM    121  H55 BCD     1      23.110  24.950  32.520  1.00  0.00            
ATOM    122  H56 BCD     1      22.400  26.870  34.460  1.00  0.00            
ATOM    123  H57 BCD     1      19.710  25.570  35.110  1.00  0.00            
ATOM    124  H58 BCD     1      19.710  26.990  37.060  1.00  0.00            
ATOM    125  H59 BCD     1      21.080  25.910  37.080  1.00  0.00            
ATOM    126  H60 BCD     1      21.800  27.800  37.730  1.00  0.00            
ATOM    127  C37 BCD     1      14.500  26.090  32.040  1.00  0.00            
ATOM    128  O31 BCD     1      14.560  24.640  31.910  1.00  0.00            
ATOM    129  C38 BCD     1      15.350  26.840  30.990  1.00  0.00            
ATOM    130  O32 BCD     1      15.040  26.490  29.630  1.00  0.00            
ATOM    131  C39 BCD     1      16.820  26.570  31.260  1.00  0.00            
ATOM    132  O33 BCD     1      17.640  27.260  30.310  1.00  0.00            
ATOM    133  C40 BCD     1      17.180  26.950  32.680  1.00  0.00            
ATOM    134  C41 BCD     1      16.250  26.300  33.700  1.00  0.00            
ATOM    135  O34 BCD     1      14.860  26.490  33.310  1.00  0.00            
ATOM    136  C42 BCD     1      16.460  26.910  35.060  1.00  0.00            
ATOM    137  O35 BCD     1      15.410  26.490  35.890  1.00  0.00            
ATOM    138  H61 BCD     1      13.490  26.460  31.850  1.00  0.00            
ATOM    139  H62 BCD     1      15.080  27.890  31.140  1.00  0.00            
ATOM    140  H63 BCD     1      15.220  27.300  29.160  1.00  0.00            
ATOM    141  H64 BCD     1      16.990  25.490  31.220  1.00  0.00            
ATOM    142  H65 BCD     1      18.540  27.320  30.630  1.00  0.00            
ATOM    143  H66 BCD     1      17.080  28.040  32.760  1.00  0.00            
ATOM    144  H67 BCD     1      16.400  25.210  33.750  1.00  0.00            
ATOM    145  H68 BCD     1      17.360  26.450  35.490  1.00  0.00            
ATOM    146  H69 BCD     1      16.510  28.010  34.960  1.00  0.00            
ATOM    147  H70 BCD     1      14.640  26.720  35.360  1.00  0.00            
ATOM    148  O1  GV7     2      17.040  23.040  27.190  1.00  0.00            
ATOM    149  C1  GV7     2      16.410  23.530  28.050  1.00  0.00            
ATOM    150  O2  GV7     2      16.890  24.550  28.800  1.00  0.00            
ATOM    151  C2  GV7     2      14.940  23.180  28.440  1.00  0.00            
ATOM    152  C3  GV7     2      14.620  21.740  28.710  1.00  0.00            
ATOM    153  C4  GV7     2      15.820  21.030  29.370  1.00  0.00            
ATOM    154  N1  GV7     2      16.300  19.910  28.940  1.00  0.00            
ATOM    155  C5  GV7     2      17.360  19.740  29.820  1.00  0.00            
ATOM    156  C6  GV7     2      18.460  18.730  29.750  1.00  0.00            
ATOM    157  C7  GV7     2      18.190  17.410  29.620  1.00  0.00            
ATOM    158  C8  GV7     2      19.170  16.430  29.320  1.00  0.00            
ATOM    159  C9  GV7     2      20.530  16.880  29.160  1.00  0.00            
ATOM    160  C10 GV7     2      20.810  18.240  29.250  1.00  0.00            
ATOM    161  C11 GV7     2      19.760  19.160  29.440  1.00  0.00            
ATOM    162  C12 GV7     2      17.310  20.750  30.740  1.00  0.00            
ATOM    163  C13 GV7     2      18.220  20.850  31.910  1.00  0.00            
ATOM    164  C14 GV7     2      18.490  19.730  32.700  1.00  0.00            
ATOM    165  C15 GV7     2      19.280  19.850  33.830  1.00  0.00            
ATOM    166  C16 GV7     2      19.990  21.010  34.010  1.00  0.00            
ATOM    167  C17 GV7     2      19.810  22.090  33.230  1.00  0.00            
ATOM    168  C18 GV7     2      18.930  22.010  32.140  1.00  0.00            
ATOM    169  O3  GV7     2      16.400  21.630  30.440  1.00  0.00            
ATOM    170  H1  GV7     2      16.180  25.080  29.200  1.00  0.00            
ATOM    171  H2  GV7     2      14.320  23.460  27.580  1.00  0.00            
ATOM    172  H3  GV7     2      14.560  23.820  29.240  1.00  0.00            
ATOM    173  H4  GV7     2      14.430  21.290  27.720  1.00  0.00            
ATOM    174  H5  GV7     2      13.720  21.680  29.340  1.00  0.00            
ATOM    175  H6  GV7     2      17.150  17.110  29.740  1.00  0.00            
ATOM    176  H7  GV7     2      18.940  15.370  29.220  1.00  0.00            
ATOM    177  H8  GV7     2      21.330  16.140  29.100  1.00  0.00            
ATOM    178  H9  GV7     2      21.800  18.680  29.140  1.00  0.00            
ATOM    179  H10 GV7     2      19.800  20.240  29.300  1.00  0.00            
ATOM    180  H11 GV7     2      17.870  18.850  32.570  1.00  0.00            
ATOM    181  H12 GV7     2      19.380  18.980  34.470  1.00  0.00            
ATOM    182  H13 GV7     2      20.660  21.210  34.850  1.00  0.00            
ATOM    183  H14 GV7     2      20.290  23.060  33.320  1.00  0.00            
ATOM    184  H15 GV7     2      18.770  22.920  31.570  1.00  0.00            
TER
ENDMDL
MODEL        1
ATOM      1  C1  BCD     1       7.750  34.470  31.740  1.00  0.00            
ATOM      2  O1  BCD     1       7.210  33.910  32.990  1.00  0.00            
ATOM      3  C2  BCD     1       7.550  33.550  30.490  1.00  0.00            
ATOM      4  O2  BCD     1       6.090  33.390  30.290  1.00  0.00            
ATOM      5  C3  BCD     1       8.200  32.160  30.680  1.00  0.00            
ATOM      6  O3  BCD     1       8.190  31.370  29.520  1.00  0.00            
ATOM      7  C4  BCD     1       9.700  32.320  31.090  1.00  0.00            
ATOM      8  C5  BCD     1       9.920  33.430  32.110  1.00  0.00            
ATOM      9  O4  BCD     1       9.230  34.620  31.880  1.00  0.00            
ATOM     10  C6  BCD     1      11.450  33.720  32.130  1.00  0.00            
ATOM     11  O5  BCD     1      11.820  34.630  33.190  1.00  0.00            
ATOM     12  H1  BCD     1       7.330  35.420  31.420  1.00  0.00            
ATOM     13  H2  BCD     1       8.050  34.120  29.700  1.00  0.00            
ATOM     14  H3  BCD     1       5.850  32.870  31.070  1.00  0.00            
ATOM     15  H4  BCD     1       7.720  31.620  31.510  1.00  0.00            
ATOM     16  H5  BCD     1       7.390  30.840  29.450  1.00  0.00            
ATOM     17  H6  BCD     1      10.160  32.600  30.130  1.00  0.00            
ATOM     18  H7  BCD     1       9.710  32.980  33.090  1.00  0.00            
ATOM     19  H8  BCD     1      12.140  32.870  32.180  1.00  0.00            
ATOM     20  H9  BCD     1      11.600  34.150  31.130  1.00  0.00            
ATOM     21  H10 BCD     1      11.380  35.470  33.010  1.00  0.00            
ATOM     22  C7  BCD     1       5.140  35.460  36.280  1.00  0.00            
ATOM     23  O6  BCD     1       4.980  34.210  36.850  1.00  0.00            
ATOM     24  C8  BCD     1       4.360  35.550  34.960  1.00  0.00            
ATOM     25  O7  BCD     1       2.970  35.180  35.130  1.00  0.00            
ATOM     26  C9  BCD     1       5.050  34.720  33.840  1.00  0.00            
ATOM     27  O8  BCD     1       4.630  34.940  32.480  1.00  0.00            
ATOM     28  C10 BCD     1       6.600  34.840  33.940  1.00  0.00            
ATOM     29  C11 BCD     1       7.170  34.740  35.360  1.00  0.00            
ATOM     30  O9  BCD     1       6.520  35.770  36.130  1.00  0.00            
ATOM     31  C12 BCD     1       8.660  35.150  35.270  1.00  0.00            
ATOM     32  O10 BCD     1       8.780  36.490  34.860  1.00  0.00            
ATOM     33  H11 BCD     1       4.780  36.290  36.900  1.00  0.00            
ATOM     34  H12 BCD     1       4.510  36.590  34.620  1.00  0.00            
ATOM     35  H13 BCD     1       2.940  34.550  34.400  1.00  0.00            
ATOM     36  H14 BCD     1       4.760  33.670  33.970  1.00  0.00            
ATOM     37  H15 BCD     1       4.360  34.090  32.140  1.00  0.00            
ATOM     38  H16 BCD     1       6.760  35.900  33.700  1.00  0.00            
ATOM     39  H17 BCD     1       7.150  33.720  35.780  1.00  0.00            
ATOM     40  H18 BCD     1       9.010  35.120  36.310  1.00  0.00            
ATOM     41  H19 BCD     1       9.180  34.420  34.640  1.00  0.00            
ATOM     42  H20 BCD     1       8.030  36.910  35.280  1.00  0.00            
ATOM     43  C13 BCD     1       3.680  32.100  40.160  1.00  0.00            
ATOM     44  O11 BCD     1       3.760  30.880  39.390  1.00  0.00            
ATOM     45  C14 BCD     1       2.590  32.950  39.550  1.00  0.00            
ATOM     46  O12 BCD     1       1.350  32.210  39.510  1.00  0.00            
ATOM     47  C15 BCD     1       3.060  33.400  38.040  1.00  0.00            
ATOM     48  O13 BCD     1       2.130  34.280  37.460  1.00  0.00            
ATOM     49  C16 BCD     1       4.430  34.080  38.170  1.00  0.00            
ATOM     50  C17 BCD     1       5.480  33.250  38.840  1.00  0.00            
ATOM     51  O14 BCD     1       4.970  32.710  40.100  1.00  0.00            
ATOM     52  C18 BCD     1       6.790  34.010  39.060  1.00  0.00            
ATOM     53  O15 BCD     1       6.480  35.120  39.930  1.00  0.00            
ATOM     54  H21 BCD     1       3.360  31.870  41.190  1.00  0.00            
ATOM     55  H22 BCD     1       2.480  33.900  40.090  1.00  0.00            
ATOM     56  H23 BCD     1       1.520  31.350  39.130  1.00  0.00            
ATOM     57  H24 BCD     1       3.080  32.400  37.580  1.00  0.00            
ATOM     58  H25 BCD     1       2.350  34.370  36.530  1.00  0.00            
ATOM     59  H26 BCD     1       4.420  35.060  38.650  1.00  0.00            
ATOM     60  H27 BCD     1       5.720  32.440  38.150  1.00  0.00            
ATOM     61  H28 BCD     1       7.410  33.260  39.560  1.00  0.00            
ATOM     62  H29 BCD     1       7.110  34.420  38.090  1.00  0.00            
ATOM     63  H30 BCD     1       6.510  34.890  40.860  1.00  0.00            
ATOM     64  C19 BCD     1       4.170  26.760  39.730  1.00  0.00            
ATOM     65  O16 BCD     1       4.860  26.690  38.430  1.00  0.00            
ATOM     66  C20 BCD     1       2.700  27.330  39.640  1.00  0.00            
ATOM     67  O17 BCD     1       1.890  26.510  38.800  1.00  0.00            
ATOM     68  C21 BCD     1       2.760  28.780  39.090  1.00  0.00            
ATOM     69  O18 BCD     1       1.530  29.460  38.940  1.00  0.00            
ATOM     70  C22 BCD     1       3.660  29.630  40.050  1.00  0.00            
ATOM     71  C23 BCD     1       5.030  29.010  40.270  1.00  0.00            
ATOM     72  O19 BCD     1       4.840  27.640  40.620  1.00  0.00            
ATOM     73  C24 BCD     1       5.740  29.850  41.380  1.00  0.00            
ATOM     74  O20 BCD     1       4.910  30.430  42.410  1.00  0.00            
ATOM     75  H31 BCD     1       4.150  25.770  40.210  1.00  0.00            
ATOM     76  H32 BCD     1       2.280  27.380  40.650  1.00  0.00            
ATOM     77  H33 BCD     1       2.210  26.620  37.900  1.00  0.00            
ATOM     78  H34 BCD     1       3.300  28.820  38.130  1.00  0.00            
ATOM     79  H35 BCD     1       1.210  29.200  38.070  1.00  0.00            
ATOM     80  H36 BCD     1       3.120  29.680  41.000  1.00  0.00            
ATOM     81  H37 BCD     1       5.650  29.070  39.370  1.00  0.00            
ATOM     82  H38 BCD     1       6.530  29.210  41.810  1.00  0.00            
ATOM     83  H39 BCD     1       6.220  30.690  40.860  1.00  0.00            
ATOM     84  H40 BCD     1       4.830  29.730  43.060  1.00  0.00            
ATOM     85  C25 BCD     1       5.820  24.220  35.320  1.00  0.00            
ATOM     86  O21 BCD     1       6.900  25.100  34.980  1.00  0.00            
ATOM     87  C26 BCD     1       4.470  24.940  35.240  1.00  0.00            
ATOM     88  O22 BCD     1       4.400  25.390  33.870  1.00  0.00            
ATOM     89  C27 BCD     1       4.320  26.030  36.310  1.00  0.00            
ATOM     90  O23 BCD     1       3.050  26.550  36.040  1.00  0.00            
ATOM     91  C28 BCD     1       4.620  25.500  37.670  1.00  0.00            
ATOM     92  C29 BCD     1       5.910  24.660  37.690  1.00  0.00            
ATOM     93  O24 BCD     1       5.930  23.640  36.630  1.00  0.00            
ATOM     94  C30 BCD     1       6.290  24.040  39.100  1.00  0.00            
ATOM     95  O25 BCD     1       5.200  23.380  39.670  1.00  0.00            
ATOM     96  H41 BCD     1       5.720  23.330  34.700  1.00  0.00            
ATOM     97  H42 BCD     1       3.650  24.270  35.500  1.00  0.00            
ATOM     98  H43 BCD     1       3.880  26.170  33.670  1.00  0.00            
ATOM     99  H44 BCD     1       5.070  26.760  35.980  1.00  0.00            
ATOM    100  H45 BCD     1       3.080  26.790  35.110  1.00  0.00            
ATOM    101  H46 BCD     1       3.730  25.000  38.080  1.00  0.00            
ATOM    102  H47 BCD     1       6.710  25.390  37.500  1.00  0.00            
ATOM    103  H48 BCD     1       7.180  23.420  39.020  1.00  0.00            
ATOM    104  H49 BCD     1       6.500  24.840  39.830  1.00  0.00            
ATOM    105  H50 BCD     1       5.610  22.750  40.270  1.00  0.00            
ATOM    106  C31 BCD     1       9.880  25.440  32.270  1.00  0.00            
ATOM    107  O26 BCD     1       9.690  26.840  32.240  1.00  0.00            
ATOM    108  C32 BCD     1       8.620  24.780  31.760  1.00  0.00            
ATOM    109  O27 BCD     1       8.310  25.340  30.550  1.00  0.00            
ATOM    110  C33 BCD     1       7.460  25.020  32.720  1.00  0.00            
ATOM    111  C34 BCD     1       7.820  24.570  34.130  1.00  0.00            
ATOM    112  C35 BCD     1       9.220  25.240  34.520  1.00  0.00            
ATOM    113  O28 BCD     1      10.200  24.980  33.550  1.00  0.00            
ATOM    114  C36 BCD     1       9.590  24.780  35.870  1.00  0.00            
ATOM    115  O29 BCD     1      10.680  25.490  36.310  1.00  0.00            
ATOM    116  O30 BCD     1       6.200  24.460  32.170  1.00  0.00            
ATOM    117  H51 BCD     1      10.780  25.180  31.710  1.00  0.00            
ATOM    118  H52 BCD     1       8.840  23.700  31.760  1.00  0.00            
ATOM    119  H53 BCD     1       7.390  25.160  30.330  1.00  0.00            
ATOM    120  H54 BCD     1       7.290  26.110  32.760  1.00  0.00            
ATOM    121  H55 BCD     1       5.630  24.820  32.850  1.00  0.00            
ATOM    122  H56 BCD     1       7.980  23.480  34.120  1.00  0.00            
ATOM    123  H57 BCD     1       9.110  26.330  34.530  1.00  0.00            
ATOM    124  H58 BCD     1       8.680  24.780  36.500  1.00  0.00            
ATOM    125  H59 BCD     1       9.870  23.730  35.730  1.00  0.00            
ATOM    126  H60 BCD     1      10.920  25.280  37.220  1.00  0.00            
ATOM    127  C37 BCD     1      11.190  30.410  31.250  1.00  0.00            
ATOM    128  O31 BCD     1      10.040  31.030  31.730  1.00  0.00            
ATOM    129  C38 BCD     1      10.900  29.510  30.010  1.00  0.00            
ATOM    130  O32 BCD     1      10.410  30.170  28.890  1.00  0.00            
ATOM    131  C39 BCD     1      10.040  28.390  30.520  1.00  0.00            
ATOM    132  O33 BCD     1       9.490  27.500  29.570  1.00  0.00            
ATOM    133  C40 BCD     1      10.710  27.630  31.650  1.00  0.00            
ATOM    134  C41 BCD     1      11.190  28.500  32.750  1.00  0.00            
ATOM    135  O34 BCD     1      11.820  29.650  32.240  1.00  0.00            
ATOM    136  C42 BCD     1      12.040  27.870  33.850  1.00  0.00            
ATOM    137  O35 BCD     1      13.190  27.400  33.220  1.00  0.00            
ATOM    138  H61 BCD     1      11.930  31.190  31.020  1.00  0.00            
ATOM    139  H62 BCD     1      11.910  29.150  29.750  1.00  0.00            
ATOM    140  H63 BCD     1       9.540  30.490  29.140  1.00  0.00            
ATOM    141  H64 BCD     1       9.160  28.790  31.020  1.00  0.00            
ATOM    142  H65 BCD     1       9.080  26.820  30.120  1.00  0.00            
ATOM    143  H66 BCD     1      11.570  27.050  31.280  1.00  0.00            
ATOM    144  H67 BCD     1      10.270  28.920  33.200  1.00  0.00            
ATOM    145  H68 BCD     1      12.170  28.550  34.710  1.00  0.00            
ATOM    146  H69 BCD     1      11.560  26.960  34.240  1.00  0.00            
ATOM    147  H70 BCD     1      13.620  28.160  32.820  1.00  0.00            
ATOM    148  O1  GV7     2      -0.840  26.720  35.590  1.00  0.00            
ATOM    149  C1  GV7     2      -0.320  25.650  35.460  1.00  0.00            
ATOM    150  O2  GV7     2      -0.940  24.600  35.970  1.00  0.00            
ATOM    151  C2  GV7     2       0.460  25.220  34.270  1.00  0.00            
ATOM    152  C3  GV7     2       0.390  26.200  33.030  1.00  0.00            
ATOM    153  C4  GV7     2       1.300  27.390  33.200  1.00  0.00            
ATOM    154  N1  GV7     2       2.580  27.320  33.580  1.00  0.00            
ATOM    155  C5  GV7     2       2.990  28.610  33.760  1.00  0.00            
ATOM    156  C6  GV7     2       4.370  29.150  34.090  1.00  0.00            
ATOM    157  C7  GV7     2       5.570  28.620  33.480  1.00  0.00            
ATOM    158  C8  GV7     2       6.840  29.010  33.920  1.00  0.00            
ATOM    159  C9  GV7     2       6.970  30.170  34.700  1.00  0.00            
ATOM    160  C10 GV7     2       5.820  30.820  35.220  1.00  0.00            
ATOM    161  C11 GV7     2       4.530  30.270  34.920  1.00  0.00            
ATOM    162  C12 GV7     2       1.910  29.380  33.370  1.00  0.00            
ATOM    163  C13 GV7     2       1.990  30.850  33.280  1.00  0.00            
ATOM    164  C14 GV7     2       1.520  31.690  34.350  1.00  0.00            
ATOM    165  C15 GV7     2       1.240  33.030  34.140  1.00  0.00            
ATOM    166  C16 GV7     2       1.690  33.690  32.990  1.00  0.00            
ATOM    167  C17 GV7     2       2.230  32.900  31.970  1.00  0.00            
ATOM    168  C18 GV7     2       2.180  31.520  32.030  1.00  0.00            
ATOM    169  O3  GV7     2       0.830  28.660  32.960  1.00  0.00            
ATOM    170  H1  GV7     2      -1.260  25.050  36.770  1.00  0.00            
ATOM    171  H2  GV7     2      -0.040  24.290  33.980  1.00  0.00            
ATOM    172  H3  GV7     2       1.450  24.900  34.590  1.00  0.00            
ATOM    173  H4  GV7     2      -0.650  26.570  32.990  1.00  0.00            
ATOM    174  H5  GV7     2       0.560  25.610  32.120  1.00  0.00            
ATOM    175  H6  GV7     2       5.570  27.730  32.840  1.00  0.00            
ATOM    176  H7  GV7     2       7.690  28.350  33.710  1.00  0.00            
ATOM    177  H8  GV7     2       8.000  30.440  34.880  1.00  0.00            
ATOM    178  H9  GV7     2       5.900  31.740  35.780  1.00  0.00            
ATOM    179  H10 GV7     2       3.670  30.780  35.350  1.00  0.00            
ATOM    180  H11 GV7     2       1.210  31.210  35.270  1.00  0.00            
ATOM    181  H12 GV7     2       0.840  33.680  34.910  1.00  0.00            
ATOM    182  H13 GV7     2       1.650  34.760  32.840  1.00  0.00            
ATOM    183  H14 GV7     2       2.580  33.340  31.040  1.00  0.00            
ATOM    184  H15 GV7     2       2.370  30.940  31.140  1.00  0.00            
TER
ENDMDL
MODEL        1
ATOM      1  C1  BCD     1      14.310  34.920  29.490  1.00  0.00            
ATOM      2  O1  BCD     1      15.530  34.190  29.410  1.00  0.00            
ATOM      3  C2  BCD     1      13.210  34.440  28.490  1.00  0.00            
ATOM      4  O2  BCD     1      12.860  33.150  28.910  1.00  0.00            
ATOM      5  C3  BCD     1      13.800  34.590  27.080  1.00  0.00            
ATOM      6  O3  BCD     1      12.810  34.180  26.110  1.00  0.00            
ATOM      7  C4  BCD     1      14.040  36.070  26.850  1.00  0.00            
ATOM      8  C5  BCD     1      14.900  36.740  28.000  1.00  0.00            
ATOM      9  O4  BCD     1      14.520  36.320  29.290  1.00  0.00            
ATOM     10  C6  BCD     1      14.720  38.190  28.090  1.00  0.00            
ATOM     11  O5  BCD     1      13.390  38.580  28.380  1.00  0.00            
ATOM     12  H1  BCD     1      13.850  34.740  30.470  1.00  0.00            
ATOM     13  H2  BCD     1      12.280  35.010  28.570  1.00  0.00            
ATOM     14  H3  BCD     1      12.720  32.560  28.150  1.00  0.00            
ATOM     15  H4  BCD     1      14.730  34.020  27.000  1.00  0.00            
ATOM     16  H5  BCD     1      12.680  33.230  26.100  1.00  0.00            
ATOM     17  H6  BCD     1      13.020  36.480  26.820  1.00  0.00            
ATOM     18  H7  BCD     1      15.970  36.520  27.880  1.00  0.00            
ATOM     19  H8  BCD     1      15.380  38.610  28.870  1.00  0.00            
ATOM     20  H9  BCD     1      15.070  38.640  27.160  1.00  0.00            
ATOM     21  H10 BCD     1      13.130  38.380  29.290  1.00  0.00            
ATOM     22  C7  BCD     1      18.360  32.640  32.200  1.00  0.00            
ATOM     23  O6  BCD     1      18.670  31.580  31.360  1.00  0.00            
ATOM     24  C8  BCD     1      16.920  32.610  32.550  1.00  0.00            
ATOM     25  O7  BCD     1      16.780  31.280  33.160  1.00  0.00            
ATOM     26  C9  BCD     1      15.980  32.840  31.380  1.00  0.00            
ATOM     27  O8  BCD     1      14.640  32.830  31.750  1.00  0.00            
ATOM     28  C10 BCD     1      16.360  34.110  30.620  1.00  0.00            
ATOM     29  C11 BCD     1      17.880  34.210  30.390  1.00  0.00            
ATOM     30  O9  BCD     1      18.660  33.950  31.620  1.00  0.00            
ATOM     31  C12 BCD     1      18.420  35.590  30.000  1.00  0.00            
ATOM     32  O10 BCD     1      17.840  36.640  30.800  1.00  0.00            
ATOM     33  H11 BCD     1      19.080  32.580  33.020  1.00  0.00            
ATOM     34  H12 BCD     1      16.760  33.460  33.230  1.00  0.00            
ATOM     35  H13 BCD     1      17.270  30.710  32.560  1.00  0.00            
ATOM     36  H14 BCD     1      16.050  31.980  30.700  1.00  0.00            
ATOM     37  H15 BCD     1      14.140  32.720  30.940  1.00  0.00            
ATOM     38  H16 BCD     1      16.090  34.910  31.330  1.00  0.00            
ATOM     39  H17 BCD     1      18.240  33.490  29.650  1.00  0.00            
ATOM     40  H18 BCD     1      19.520  35.640  30.030  1.00  0.00            
ATOM     41  H19 BCD     1      18.270  35.690  28.910  1.00  0.00            
ATOM     42  H20 BCD     1      17.840  36.370  31.720  1.00  0.00            
ATOM     43  C13 BCD     1      21.370  28.920  30.000  1.00  0.00            
ATOM     44  O11 BCD     1      20.650  28.970  28.770  1.00  0.00            
ATOM     45  C14 BCD     1      20.430  28.360  31.060  1.00  0.00            
ATOM     46  O12 BCD     1      19.870  27.050  30.680  1.00  0.00            
ATOM     47  C15 BCD     1      19.270  29.330  31.300  1.00  0.00            
ATOM     48  O13 BCD     1      18.290  28.800  32.210  1.00  0.00            
ATOM     49  C16 BCD     1      19.770  30.700  31.630  1.00  0.00            
ATOM     50  C17 BCD     1      20.810  31.220  30.520  1.00  0.00            
ATOM     51  O14 BCD     1      21.850  30.170  30.290  1.00  0.00            
ATOM     52  C18 BCD     1      21.620  32.490  30.780  1.00  0.00            
ATOM     53  O15 BCD     1      21.770  32.760  32.170  1.00  0.00            
ATOM     54  H21 BCD     1      22.270  28.290  30.030  1.00  0.00            
ATOM     55  H22 BCD     1      20.930  28.310  32.040  1.00  0.00            
ATOM     56  H23 BCD     1      19.610  27.230  29.780  1.00  0.00            
ATOM     57  H24 BCD     1      18.830  29.470  30.310  1.00  0.00            
ATOM     58  H25 BCD     1      17.890  28.000  31.870  1.00  0.00            
ATOM     59  H26 BCD     1      20.210  30.830  32.630  1.00  0.00            
ATOM     60  H27 BCD     1      20.250  31.400  29.590  1.00  0.00            
ATOM     61  H28 BCD     1      22.630  32.300  30.400  1.00  0.00            
ATOM     62  H29 BCD     1      21.240  33.400  30.300  1.00  0.00            
ATOM     63  H30 BCD     1      21.550  33.660  32.430  1.00  0.00            
ATOM     64  C19 BCD     1      20.680  27.130  25.100  1.00  0.00            
ATOM     65  O16 BCD     1      20.040  28.150  24.400  1.00  0.00            
ATOM     66  C20 BCD     1      19.810  26.580  26.150  1.00  0.00            
ATOM     67  O17 BCD     1      18.570  26.260  25.470  1.00  0.00            
ATOM     68  C21 BCD     1      19.610  27.470  27.310  1.00  0.00            
ATOM     69  O18 BCD     1      18.760  26.840  28.290  1.00  0.00            
ATOM     70  C22 BCD     1      20.990  27.950  27.840  1.00  0.00            
ATOM     71  C23 BCD     1      21.870  28.560  26.770  1.00  0.00            
ATOM     72  O19 BCD     1      21.920  27.570  25.700  1.00  0.00            
ATOM     73  C24 BCD     1      23.260  28.930  27.240  1.00  0.00            
ATOM     74  O20 BCD     1      23.900  27.890  27.940  1.00  0.00            
ATOM     75  H31 BCD     1      20.880  26.270  24.460  1.00  0.00            
ATOM     76  H32 BCD     1      20.260  25.650  26.520  1.00  0.00            
ATOM     77  H33 BCD     1      18.230  27.160  25.430  1.00  0.00            
ATOM     78  H34 BCD     1      19.090  28.370  26.950  1.00  0.00            
ATOM     79  H35 BCD     1      17.880  26.960  27.930  1.00  0.00            
ATOM     80  H36 BCD     1      21.430  27.090  28.360  1.00  0.00            
ATOM     81  H37 BCD     1      21.350  29.430  26.350  1.00  0.00            
ATOM     82  H38 BCD     1      23.790  29.310  26.360  1.00  0.00            
ATOM     83  H39 BCD     1      23.040  29.800  27.880  1.00  0.00            
ATOM     84  H40 BCD     1      23.930  27.180  27.290  1.00  0.00            
ATOM     85  C25 BCD     1      19.210  29.750  20.630  1.00  0.00            
ATOM     86  O21 BCD     1      18.270  30.620  21.310  1.00  0.00            
ATOM     87  C26 BCD     1      18.850  28.350  20.820  1.00  0.00            
ATOM     88  O22 BCD     1      17.560  28.180  20.240  1.00  0.00            
ATOM     89  C27 BCD     1      18.920  27.880  22.310  1.00  0.00            
ATOM     90  O23 BCD     1      18.810  26.480  22.420  1.00  0.00            
ATOM     91  C28 BCD     1      20.250  28.270  22.950  1.00  0.00            
ATOM     92  C29 BCD     1      20.650  29.660  22.650  1.00  0.00            
ATOM     93  O24 BCD     1      20.510  30.060  21.250  1.00  0.00            
ATOM     94  C30 BCD     1      21.990  30.090  23.120  1.00  0.00            
ATOM     95  O25 BCD     1      23.080  29.320  22.640  1.00  0.00            
ATOM     96  H41 BCD     1      19.320  29.990  19.570  1.00  0.00            
ATOM     97  H42 BCD     1      19.630  27.860  20.220  1.00  0.00            
ATOM     98  H43 BCD     1      17.020  28.960  20.390  1.00  0.00            
ATOM     99  H44 BCD     1      18.180  28.480  22.860  1.00  0.00            
ATOM    100  H45 BCD     1      18.650  26.410  23.360  1.00  0.00            
ATOM    101  H46 BCD     1      21.070  27.630  22.600  1.00  0.00            
ATOM    102  H47 BCD     1      19.980  30.320  23.210  1.00  0.00            
ATOM    103  H48 BCD     1      22.190  31.140  22.850  1.00  0.00            
ATOM    104  H49 BCD     1      21.890  30.040  24.210  1.00  0.00            
ATOM    105  H50 BCD     1      23.940  29.740  22.700  1.00  0.00            
ATOM    106  C31 BCD     1      15.820  33.970  20.600  1.00  0.00            
ATOM    107  O26 BCD     1      15.600  34.180  22.040  1.00  0.00            
ATOM    108  C32 BCD     1      15.240  32.590  20.060  1.00  0.00            
ATOM    109  O27 BCD     1      13.860  32.520  20.470  1.00  0.00            
ATOM    110  C33 BCD     1      16.010  31.390  20.640  1.00  0.00            
ATOM    111  C34 BCD     1      17.570  31.580  20.460  1.00  0.00            
ATOM    112  C35 BCD     1      17.940  32.960  20.990  1.00  0.00            
ATOM    113  O28 BCD     1      17.220  34.040  20.440  1.00  0.00            
ATOM    114  C36 BCD     1      19.430  33.300  20.720  1.00  0.00            
ATOM    115  O29 BCD     1      19.840  33.220  19.390  1.00  0.00            
ATOM    116  O30 BCD     1      15.670  30.130  19.990  1.00  0.00            
ATOM    117  H51 BCD     1      15.480  34.850  20.040  1.00  0.00            
ATOM    118  H52 BCD     1      15.420  32.580  18.980  1.00  0.00            
ATOM    119  H53 BCD     1      13.720  31.570  20.580  1.00  0.00            
ATOM    120  H54 BCD     1      15.870  31.360  21.730  1.00  0.00            
ATOM    121  H55 BCD     1      14.760  29.860  20.170  1.00  0.00            
ATOM    122  H56 BCD     1      17.950  31.490  19.440  1.00  0.00            
ATOM    123  H57 BCD     1      17.750  32.900  22.070  1.00  0.00            
ATOM    124  H58 BCD     1      19.480  34.320  21.120  1.00  0.00            
ATOM    125  H59 BCD     1      20.010  32.590  21.330  1.00  0.00            
ATOM    126  H60 BCD     1      19.060  33.160  18.830  1.00  0.00            
ATOM    127  C37 BCD     1      14.410  37.020  24.730  1.00  0.00            
ATOM    128  O31 BCD     1      14.720  36.040  25.640  1.00  0.00            
ATOM    129  C38 BCD     1      13.340  36.480  23.730  1.00  0.00            
ATOM    130  O32 BCD     1      12.110  36.280  24.460  1.00  0.00            
ATOM    131  C39 BCD     1      13.780  35.160  23.110  1.00  0.00            
ATOM    132  O33 BCD     1      12.860  34.680  22.140  1.00  0.00            
ATOM    133  C40 BCD     1      15.120  35.450  22.420  1.00  0.00            
ATOM    134  C41 BCD     1      16.160  36.100  23.240  1.00  0.00            
ATOM    135  O34 BCD     1      15.490  37.250  23.900  1.00  0.00            
ATOM    136  C42 BCD     1      17.290  36.740  22.610  1.00  0.00            
ATOM    137  O35 BCD     1      16.930  37.720  21.640  1.00  0.00            
ATOM    138  H61 BCD     1      14.050  37.920  25.250  1.00  0.00            
ATOM    139  H62 BCD     1      13.310  37.340  23.040  1.00  0.00            
ATOM    140  H63 BCD     1      12.410  35.550  25.020  1.00  0.00            
ATOM    141  H64 BCD     1      13.890  34.490  23.970  1.00  0.00            
ATOM    142  H65 BCD     1      13.160  33.900  21.670  1.00  0.00            
ATOM    143  H66 BCD     1      14.930  36.080  21.540  1.00  0.00            
ATOM    144  H67 BCD     1      16.510  35.410  24.010  1.00  0.00            
ATOM    145  H68 BCD     1      17.900  37.280  23.340  1.00  0.00            
ATOM    146  H69 BCD     1      17.980  36.010  22.180  1.00  0.00            
ATOM    147  H70 BCD     1      17.390  37.420  20.850  1.00  0.00            
ATOM    148  O1  GV7     2       9.930  32.260  28.410  1.00  0.00            
ATOM    149  C1  GV7     2       9.670  33.040  27.490  1.00  0.00            
ATOM    150  O2  GV7     2       9.550  34.410  27.760  1.00  0.00            
ATOM    151  C2  GV7     2       9.150  32.570  26.130  1.00  0.00            
ATOM    152  C3  GV7     2       9.660  31.130  25.710  1.00  0.00            
ATOM    153  C4  GV7     2      11.140  30.800  25.750  1.00  0.00            
ATOM    154  N1  GV7     2      12.090  31.590  26.260  1.00  0.00            
ATOM    155  C5  GV7     2      13.240  30.870  26.040  1.00  0.00            
ATOM    156  C6  GV7     2      14.650  31.180  26.300  1.00  0.00            
ATOM    157  C7  GV7     2      15.480  31.830  25.370  1.00  0.00            
ATOM    158  C8  GV7     2      16.840  32.040  25.580  1.00  0.00            
ATOM    159  C9  GV7     2      17.450  31.510  26.720  1.00  0.00            
ATOM    160  C10 GV7     2      16.620  30.850  27.670  1.00  0.00            
ATOM    161  C11 GV7     2      15.250  30.720  27.500  1.00  0.00            
ATOM    162  C12 GV7     2      12.880  29.720  25.410  1.00  0.00            
ATOM    163  C13 GV7     2      13.820  28.700  25.030  1.00  0.00            
ATOM    164  C14 GV7     2      14.510  28.960  23.790  1.00  0.00            
ATOM    165  C15 GV7     2      15.320  27.980  23.310  1.00  0.00            
ATOM    166  C16 GV7     2      15.410  26.760  23.950  1.00  0.00            
ATOM    167  C17 GV7     2      14.660  26.450  25.110  1.00  0.00            
ATOM    168  C18 GV7     2      13.790  27.430  25.600  1.00  0.00            
ATOM    169  O3  GV7     2      11.610  29.620  25.320  1.00  0.00            
ATOM    170  H1  GV7     2       9.820  34.350  28.690  1.00  0.00            
ATOM    171  H2  GV7     2       9.490  33.260  25.350  1.00  0.00            
ATOM    172  H3  GV7     2       8.070  32.750  26.150  1.00  0.00            
ATOM    173  H4  GV7     2       9.270  30.900  24.720  1.00  0.00            
ATOM    174  H5  GV7     2       9.170  30.370  26.330  1.00  0.00            
ATOM    175  H6  GV7     2      15.040  32.410  24.570  1.00  0.00            
ATOM    176  H7  GV7     2      17.420  32.650  24.890  1.00  0.00            
ATOM    177  H8  GV7     2      18.540  31.590  26.780  1.00  0.00            
ATOM    178  H9  GV7     2      17.080  30.460  28.570  1.00  0.00            
ATOM    179  H10 GV7     2      14.760  30.070  28.210  1.00  0.00            
ATOM    180  H11 GV7     2      14.410  29.940  23.330  1.00  0.00            
ATOM    181  H12 GV7     2      15.890  28.220  22.410  1.00  0.00            
ATOM    182  H13 GV7     2      16.010  26.030  23.430  1.00  0.00            
ATOM    183  H14 GV7     2      14.770  25.470  25.560  1.00  0.00            
ATOM    184  H15 GV7     2      13.220  27.170  26.490  1.00  0.00            
TER
ENDMDL
MODEL        1
ATOM      1  C1  BCD     1       7.940  26.200  20.960  1.00  0.00            
ATOM      2  O1  BCD     1       7.810  25.300  21.980  1.00  0.00            
ATOM      3  C2  BCD     1       9.260  26.050  20.230  1.00  0.00            
ATOM      4  O2  BCD     1       9.380  24.770  19.600  1.00  0.00            
ATOM      5  C3  BCD     1      10.490  26.300  21.150  1.00  0.00            
ATOM      6  O3  BCD     1      11.710  26.240  20.410  1.00  0.00            
ATOM      7  C4  BCD     1      10.300  27.690  21.730  1.00  0.00            
ATOM      8  C5  BCD     1       8.910  27.810  22.420  1.00  0.00            
ATOM      9  O4  BCD     1       7.940  27.570  21.370  1.00  0.00            
ATOM     10  C6  BCD     1       8.630  29.120  22.960  1.00  0.00            
ATOM     11  O5  BCD     1       7.210  29.280  23.130  1.00  0.00            
ATOM     12  H1  BCD     1       7.090  26.100  20.280  1.00  0.00            
ATOM     13  H2  BCD     1       9.180  26.800  19.440  1.00  0.00            
ATOM     14  H3  BCD     1       9.430  24.210  20.380  1.00  0.00            
ATOM     15  H4  BCD     1      10.500  25.620  22.010  1.00  0.00            
ATOM     16  H5  BCD     1      12.400  26.140  21.070  1.00  0.00            
ATOM     17  H6  BCD     1      10.420  28.510  21.000  1.00  0.00            
ATOM     18  H7  BCD     1       8.870  27.090  23.240  1.00  0.00            
ATOM     19  H8  BCD     1       9.190  29.400  23.870  1.00  0.00            
ATOM     20  H9  BCD     1       8.880  29.800  22.130  1.00  0.00            
ATOM     21  H10 BCD     1       6.710  29.150  22.320  1.00  0.00            
ATOM     22  C7  BCD     1       5.550  21.980  23.000  1.00  0.00            
ATOM     23  O6  BCD     1       5.740  22.330  24.360  1.00  0.00            
ATOM     24  C8  BCD     1       6.940  21.640  22.310  1.00  0.00            
ATOM     25  O7  BCD     1       7.680  20.710  23.080  1.00  0.00            
ATOM     26  C9  BCD     1       7.760  22.880  22.280  1.00  0.00            
ATOM     27  O8  BCD     1       8.950  22.720  21.560  1.00  0.00            
ATOM     28  C10 BCD     1       7.070  24.080  21.720  1.00  0.00            
ATOM     29  C11 BCD     1       5.650  24.230  22.310  1.00  0.00            
ATOM     30  O9  BCD     1       4.950  23.030  22.270  1.00  0.00            
ATOM     31  C12 BCD     1       4.940  25.330  21.560  1.00  0.00            
ATOM     32  O10 BCD     1       3.580  25.340  22.010  1.00  0.00            
ATOM     33  H11 BCD     1       4.880  21.110  23.000  1.00  0.00            
ATOM     34  H12 BCD     1       6.830  21.260  21.280  1.00  0.00            
ATOM     35  H13 BCD     1       8.370  20.410  22.480  1.00  0.00            
ATOM     36  H14 BCD     1       8.000  23.140  23.320  1.00  0.00            
ATOM     37  H15 BCD     1       9.640  22.550  22.210  1.00  0.00            
ATOM     38  H16 BCD     1       6.930  23.890  20.650  1.00  0.00            
ATOM     39  H17 BCD     1       5.840  24.560  23.340  1.00  0.00            
ATOM     40  H18 BCD     1       5.350  26.320  21.790  1.00  0.00            
ATOM     41  H19 BCD     1       5.030  25.120  20.480  1.00  0.00            
ATOM     42  H20 BCD     1       3.140  24.660  21.490  1.00  0.00            
ATOM     43  C13 BCD     1       4.280  21.880  28.170  1.00  0.00            
ATOM     44  O11 BCD     1       5.190  23.020  28.480  1.00  0.00            
ATOM     45  C14 BCD     1       5.050  20.690  27.610  1.00  0.00            
ATOM     46  O12 BCD     1       5.860  20.150  28.680  1.00  0.00            
ATOM     47  C15 BCD     1       5.760  21.140  26.280  1.00  0.00            
ATOM     48  O13 BCD     1       6.580  20.080  25.790  1.00  0.00            
ATOM     49  C16 BCD     1       4.840  21.740  25.290  1.00  0.00            
ATOM     50  C17 BCD     1       4.100  22.880  25.960  1.00  0.00            
ATOM     51  O14 BCD     1       3.410  22.350  27.090  1.00  0.00            
ATOM     52  C18 BCD     1       3.270  23.670  25.030  1.00  0.00            
ATOM     53  O15 BCD     1       2.210  22.910  24.480  1.00  0.00            
ATOM     54  H21 BCD     1       3.740  21.470  29.040  1.00  0.00            
ATOM     55  H22 BCD     1       4.350  19.930  27.240  1.00  0.00            
ATOM     56  H23 BCD     1       6.470  19.470  28.360  1.00  0.00            
ATOM     57  H24 BCD     1       6.380  21.940  26.710  1.00  0.00            
ATOM     58  H25 BCD     1       7.070  20.510  25.080  1.00  0.00            
ATOM     59  H26 BCD     1       4.180  21.010  24.810  1.00  0.00            
ATOM     60  H27 BCD     1       4.880  23.590  26.270  1.00  0.00            
ATOM     61  H28 BCD     1       2.950  24.510  25.670  1.00  0.00            
ATOM     62  H29 BCD     1       3.960  24.030  24.250  1.00  0.00            
ATOM     63  H30 BCD     1       2.540  22.220  23.900  1.00  0.00            
ATOM     64  C19 BCD     1       6.290  25.510  31.580  1.00  0.00            
ATOM     65  O16 BCD     1       7.570  25.740  31.010  1.00  0.00            
ATOM     66  C20 BCD     1       6.060  24.050  31.920  1.00  0.00            
ATOM     67  O17 BCD     1       7.030  23.680  32.870  1.00  0.00            
ATOM     68  C21 BCD     1       6.070  23.200  30.640  1.00  0.00            
ATOM     69  O18 BCD     1       5.870  21.780  30.840  1.00  0.00            
ATOM     70  C22 BCD     1       5.000  23.690  29.690  1.00  0.00            
ATOM     71  C23 BCD     1       5.190  25.210  29.420  1.00  0.00            
ATOM     72  O19 BCD     1       5.370  25.930  30.620  1.00  0.00            
ATOM     73  C24 BCD     1       4.060  25.900  28.670  1.00  0.00            
ATOM     74  O20 BCD     1       2.810  25.460  29.180  1.00  0.00            
ATOM     75  H31 BCD     1       6.160  26.150  32.460  1.00  0.00            
ATOM     76  H32 BCD     1       5.110  24.100  32.470  1.00  0.00            
ATOM     77  H33 BCD     1       7.910  23.890  32.550  1.00  0.00            
ATOM     78  H34 BCD     1       7.090  23.350  30.240  1.00  0.00            
ATOM     79  H35 BCD     1       5.740  21.280  30.020  1.00  0.00            
ATOM     80  H36 BCD     1       3.990  23.540  30.090  1.00  0.00            
ATOM     81  H37 BCD     1       6.050  25.290  28.740  1.00  0.00            
ATOM     82  H38 BCD     1       4.090  26.990  28.760  1.00  0.00            
ATOM     83  H39 BCD     1       4.160  25.700  27.600  1.00  0.00            
ATOM     84  H40 BCD     1       2.270  25.370  28.380  1.00  0.00            
ATOM     85  C25 BCD     1      11.120  27.690  31.820  1.00  0.00            
ATOM     86  O21 BCD     1      11.500  27.840  30.450  1.00  0.00            
ATOM     87  C26 BCD     1      10.940  26.220  32.350  1.00  0.00            
ATOM     88  O22 BCD     1      12.210  25.560  32.220  1.00  0.00            
ATOM     89  C27 BCD     1       9.830  25.540  31.590  1.00  0.00            
ATOM     90  O23 BCD     1       9.660  24.160  31.980  1.00  0.00            
ATOM     91  C28 BCD     1       8.530  26.290  31.820  1.00  0.00            
ATOM     92  C29 BCD     1       8.710  27.760  31.350  1.00  0.00            
ATOM     93  O24 BCD     1       9.870  28.350  32.020  1.00  0.00            
ATOM     94  C30 BCD     1       7.510  28.740  31.550  1.00  0.00            
ATOM     95  O25 BCD     1       6.930  28.690  32.870  1.00  0.00            
ATOM     96  H41 BCD     1      11.860  28.250  32.400  1.00  0.00            
ATOM     97  H42 BCD     1      10.680  26.250  33.420  1.00  0.00            
ATOM     98  H43 BCD     1      12.370  25.600  31.270  1.00  0.00            
ATOM     99  H44 BCD     1      10.070  25.580  30.520  1.00  0.00            
ATOM    100  H45 BCD     1       9.920  23.550  31.290  1.00  0.00            
ATOM    101  H46 BCD     1       8.190  26.270  32.860  1.00  0.00            
ATOM    102  H47 BCD     1       8.910  27.770  30.270  1.00  0.00            
ATOM    103  H48 BCD     1       7.900  29.740  31.340  1.00  0.00            
ATOM    104  H49 BCD     1       6.720  28.450  30.840  1.00  0.00            
ATOM    105  H50 BCD     1       7.510  29.250  33.400  1.00  0.00            
ATOM    106  C31 BCD     1      14.340  28.050  27.480  1.00  0.00            
ATOM    107  O26 BCD     1      13.210  28.340  26.610  1.00  0.00            
ATOM    108  C32 BCD     1      14.190  26.690  28.210  1.00  0.00            
ATOM    109  O27 BCD     1      14.430  25.590  27.340  1.00  0.00            
ATOM    110  C33 BCD     1      12.940  26.590  29.050  1.00  0.00            
ATOM    111  C34 BCD     1      12.800  27.740  30.090  1.00  0.00            
ATOM    112  C35 BCD     1      13.050  29.080  29.320  1.00  0.00            
ATOM    113  O28 BCD     1      14.230  29.080  28.510  1.00  0.00            
ATOM    114  C36 BCD     1      13.250  30.250  30.310  1.00  0.00            
ATOM    115  O29 BCD     1      14.310  30.100  31.290  1.00  0.00            
ATOM    116  O30 BCD     1      12.940  25.280  29.690  1.00  0.00            
ATOM    117  H51 BCD     1      15.280  28.210  26.940  1.00  0.00            
ATOM    118  H52 BCD     1      15.040  26.630  28.910  1.00  0.00            
ATOM    119  H53 BCD     1      15.360  25.340  27.320  1.00  0.00            
ATOM    120  H54 BCD     1      12.100  26.680  28.350  1.00  0.00            
ATOM    121  H55 BCD     1      12.650  24.640  29.040  1.00  0.00            
ATOM    122  H56 BCD     1      13.560  27.520  30.850  1.00  0.00            
ATOM    123  H57 BCD     1      12.190  29.390  28.720  1.00  0.00            
ATOM    124  H58 BCD     1      13.310  31.230  29.840  1.00  0.00            
ATOM    125  H59 BCD     1      12.310  30.340  30.870  1.00  0.00            
ATOM    126  H60 BCD     1      14.070  30.720  31.980  1.00  0.00            
ATOM    127  C37 BCD     1      12.440  28.410  22.450  1.00  0.00            
ATOM    128  O31 BCD     1      11.260  27.700  22.740  1.00  0.00            
ATOM    129  C38 BCD     1      13.630  27.570  22.880  1.00  0.00            
ATOM    130  O32 BCD     1      13.830  26.360  22.180  1.00  0.00            
ATOM    131  C39 BCD     1      13.550  27.230  24.400  1.00  0.00            
ATOM    132  O33 BCD     1      14.690  26.400  24.750  1.00  0.00            
ATOM    133  C40 BCD     1      13.480  28.570  25.260  1.00  0.00            
ATOM    134  C41 BCD     1      12.260  29.410  24.710  1.00  0.00            
ATOM    135  O34 BCD     1      12.440  29.600  23.280  1.00  0.00            
ATOM    136  C42 BCD     1      12.000  30.740  25.220  1.00  0.00            
ATOM    137  O35 BCD     1      13.080  31.680  24.980  1.00  0.00            
ATOM    138  H61 BCD     1      12.500  28.730  21.400  1.00  0.00            
ATOM    139  H62 BCD     1      14.520  28.170  22.650  1.00  0.00            
ATOM    140  H63 BCD     1      14.460  25.860  22.700  1.00  0.00            
ATOM    141  H64 BCD     1      12.650  26.650  24.620  1.00  0.00            
ATOM    142  H65 BCD     1      14.600  26.000  25.620  1.00  0.00            
ATOM    143  H66 BCD     1      14.420  29.110  25.060  1.00  0.00            
ATOM    144  H67 BCD     1      11.400  28.760  24.870  1.00  0.00            
ATOM    145  H68 BCD     1      11.110  31.090  24.700  1.00  0.00            
ATOM    146  H69 BCD     1      11.690  30.780  26.270  1.00  0.00            
ATOM    147  H70 BCD     1      12.720  32.570  24.990  1.00  0.00            
ATOM    148  O1  GV7     2       8.880  19.250  21.370  1.00  0.00            
ATOM    149  C1  GV7     2       9.740  18.420  21.600  1.00  0.00            
ATOM    150  O2  GV7     2       9.320  17.150  21.580  1.00  0.00            
ATOM    151  C2  GV7     2      11.250  18.590  21.900  1.00  0.00            
ATOM    152  C3  GV7     2      11.790  20.040  22.260  1.00  0.00            
ATOM    153  C4  GV7     2      11.250  20.680  23.540  1.00  0.00            
ATOM    154  N1  GV7     2      10.840  21.970  23.700  1.00  0.00            
ATOM    155  C5  GV7     2      10.390  21.990  25.010  1.00  0.00            
ATOM    156  C6  GV7     2       9.980  23.160  25.780  1.00  0.00            
ATOM    157  C7  GV7     2      10.590  24.410  25.520  1.00  0.00            
ATOM    158  C8  GV7     2      10.210  25.510  26.290  1.00  0.00            
ATOM    159  C9  GV7     2       9.220  25.400  27.290  1.00  0.00            
ATOM    160  C10 GV7     2       8.570  24.190  27.500  1.00  0.00            
ATOM    161  C11 GV7     2       8.920  23.070  26.680  1.00  0.00            
ATOM    162  C12 GV7     2      10.640  20.750  25.530  1.00  0.00            
ATOM    163  C13 GV7     2      10.880  20.440  26.950  1.00  0.00            
ATOM    164  C14 GV7     2      12.200  20.580  27.530  1.00  0.00            
ATOM    165  C15 GV7     2      12.420  20.310  28.910  1.00  0.00            
ATOM    166  C16 GV7     2      11.400  19.810  29.700  1.00  0.00            
ATOM    167  C17 GV7     2      10.100  19.650  29.120  1.00  0.00            
ATOM    168  C18 GV7     2       9.840  20.070  27.790  1.00  0.00            
ATOM    169  O3  GV7     2      11.210  19.930  24.620  1.00  0.00            
ATOM    170  H1  GV7     2      10.150  16.650  21.570  1.00  0.00            
ATOM    171  H2  GV7     2      11.790  18.230  21.020  1.00  0.00            
ATOM    172  H3  GV7     2      11.620  18.010  22.740  1.00  0.00            
ATOM    173  H4  GV7     2      11.630  20.740  21.430  1.00  0.00            
ATOM    174  H5  GV7     2      12.890  20.090  22.230  1.00  0.00            
ATOM    175  H6  GV7     2      11.380  24.620  24.810  1.00  0.00            
ATOM    176  H7  GV7     2      10.740  26.450  26.170  1.00  0.00            
ATOM    177  H8  GV7     2       9.000  26.280  27.900  1.00  0.00            
ATOM    178  H9  GV7     2       7.920  24.020  28.360  1.00  0.00            
ATOM    179  H10 GV7     2       8.420  22.110  26.790  1.00  0.00            
ATOM    180  H11 GV7     2      13.000  21.070  26.970  1.00  0.00            
ATOM    181  H12 GV7     2      13.420  20.500  29.310  1.00  0.00            
ATOM    182  H13 GV7     2      11.610  19.570  30.740  1.00  0.00            
ATOM    183  H14 GV7     2       9.320  19.270  29.770  1.00  0.00            
ATOM    184  H15 GV7     2       8.800  20.120  27.460  1.00  0.00            
TER
ENDMDL
MODEL        1
ATOM      1  C1  BCD     1      12.440  20.920   5.610  1.00  0.00            
ATOM      2  O1  BCD     1      13.550  20.330   4.870  1.00  0.00            
ATOM      3  C2  BCD     1      11.480  21.750   4.750  1.00  0.00            
ATOM      4  O2  BCD     1      11.160  21.090   3.590  1.00  0.00            
ATOM      5  C3  BCD     1      12.250  23.060   4.430  1.00  0.00            
ATOM      6  O3  BCD     1      11.300  23.910   3.740  1.00  0.00            
ATOM      7  C4  BCD     1      12.760  23.700   5.640  1.00  0.00            
ATOM      8  C5  BCD     1      13.670  22.830   6.460  1.00  0.00            
ATOM      9  O4  BCD     1      12.950  21.630   6.730  1.00  0.00            
ATOM     10  C6  BCD     1      14.120  23.400   7.740  1.00  0.00            
ATOM     11  O5  BCD     1      13.030  23.490   8.720  1.00  0.00            
ATOM     12  H1  BCD     1      11.850  20.090   6.010  1.00  0.00            
ATOM     13  H2  BCD     1      10.600  22.010   5.350  1.00  0.00            
ATOM     14  H3  BCD     1      11.340  21.630   2.820  1.00  0.00            
ATOM     15  H4  BCD     1      13.100  22.740   3.810  1.00  0.00            
ATOM     16  H5  BCD     1      11.260  23.730   2.800  1.00  0.00            
ATOM     17  H6  BCD     1      11.920  23.850   6.340  1.00  0.00            
ATOM     18  H7  BCD     1      14.580  22.680   5.880  1.00  0.00            
ATOM     19  H8  BCD     1      14.840  22.670   8.140  1.00  0.00            
ATOM     20  H9  BCD     1      14.520  24.400   7.520  1.00  0.00            
ATOM     21  H10 BCD     1      12.540  22.670   8.760  1.00  0.00            
ATOM     22  C7  BCD     1      15.080  16.780   3.660  1.00  0.00            
ATOM     23  O6  BCD     1      15.790  17.480   2.650  1.00  0.00            
ATOM     24  C8  BCD     1      13.620  16.820   3.430  1.00  0.00            
ATOM     25  O7  BCD     1      13.320  16.450   2.120  1.00  0.00            
ATOM     26  C9  BCD     1      13.110  18.280   3.660  1.00  0.00            
ATOM     27  O8  BCD     1      11.720  18.310   3.450  1.00  0.00            
ATOM     28  C10 BCD     1      13.590  18.900   4.900  1.00  0.00            
ATOM     29  C11 BCD     1      15.100  18.720   5.140  1.00  0.00            
ATOM     30  O9  BCD     1      15.380  17.290   4.950  1.00  0.00            
ATOM     31  C12 BCD     1      15.720  19.210   6.430  1.00  0.00            
ATOM     32  O10 BCD     1      15.150  18.580   7.590  1.00  0.00            
ATOM     33  H11 BCD     1      15.350  15.720   3.640  1.00  0.00            
ATOM     34  H12 BCD     1      13.050  16.170   4.100  1.00  0.00            
ATOM     35  H13 BCD     1      12.360  16.520   2.100  1.00  0.00            
ATOM     36  H14 BCD     1      13.580  18.840   2.840  1.00  0.00            
ATOM     37  H15 BCD     1      11.350  19.160   3.710  1.00  0.00            
ATOM     38  H16 BCD     1      13.070  18.490   5.780  1.00  0.00            
ATOM     39  H17 BCD     1      15.650  19.240   4.350  1.00  0.00            
ATOM     40  H18 BCD     1      16.770  18.870   6.400  1.00  0.00            
ATOM     41  H19 BCD     1      15.740  20.310   6.540  1.00  0.00            
ATOM     42  H20 BCD     1      14.190  18.670   7.570  1.00  0.00            
ATOM     43  C13 BCD     1      18.730  17.570  -0.200  1.00  0.00            
ATOM     44  O11 BCD     1      18.190  18.770  -0.650  1.00  0.00            
ATOM     45  C14 BCD     1      17.720  16.430  -0.290  1.00  0.00            
ATOM     46  O12 BCD     1      17.320  16.360  -1.660  1.00  0.00            
ATOM     47  C15 BCD     1      16.470  16.770   0.580  1.00  0.00            
ATOM     48  O13 BCD     1      15.300  15.850   0.440  1.00  0.00            
ATOM     49  C16 BCD     1      16.920  16.880   2.030  1.00  0.00            
ATOM     50  C17 BCD     1      18.110  17.780   2.140  1.00  0.00            
ATOM     51  O14 BCD     1      19.170  17.560   1.160  1.00  0.00            
ATOM     52  C18 BCD     1      18.680  17.850   3.490  1.00  0.00            
ATOM     53  O15 BCD     1      19.300  16.710   4.040  1.00  0.00            
ATOM     54  H21 BCD     1      19.650  17.360  -0.740  1.00  0.00            
ATOM     55  H22 BCD     1      18.210  15.510   0.050  1.00  0.00            
ATOM     56  H23 BCD     1      16.880  17.170  -1.930  1.00  0.00            
ATOM     57  H24 BCD     1      16.080  17.790   0.420  1.00  0.00            
ATOM     58  H25 BCD     1      14.530  16.220   0.890  1.00  0.00            
ATOM     59  H26 BCD     1      16.980  15.890   2.500  1.00  0.00            
ATOM     60  H27 BCD     1      17.660  18.780   2.020  1.00  0.00            
ATOM     61  H28 BCD     1      19.330  18.730   3.570  1.00  0.00            
ATOM     62  H29 BCD     1      17.930  18.160   4.220  1.00  0.00            
ATOM     63  H30 BCD     1      19.310  16.720   5.000  1.00  0.00            
ATOM     64  C19 BCD     1      18.160  21.560  -3.690  1.00  0.00            
ATOM     65  O16 BCD     1      17.690  22.510  -2.840  1.00  0.00            
ATOM     66  C20 BCD     1      17.140  20.380  -3.800  1.00  0.00            
ATOM     67  O17 BCD     1      15.890  20.850  -4.320  1.00  0.00            
ATOM     68  C21 BCD     1      17.000  19.720  -2.450  1.00  0.00            
ATOM     69  O18 BCD     1      16.140  18.580  -2.480  1.00  0.00            
ATOM     70  C22 BCD     1      18.350  19.200  -1.980  1.00  0.00            
ATOM     71  C23 BCD     1      19.370  20.360  -2.060  1.00  0.00            
ATOM     72  O19 BCD     1      19.430  20.950  -3.370  1.00  0.00            
ATOM     73  C24 BCD     1      20.730  19.890  -1.700  1.00  0.00            
ATOM     74  O20 BCD     1      21.150  18.800  -2.610  1.00  0.00            
ATOM     75  H31 BCD     1      18.230  22.050  -4.670  1.00  0.00            
ATOM     76  H32 BCD     1      17.640  19.640  -4.440  1.00  0.00            
ATOM     77  H33 BCD     1      15.430  21.360  -3.650  1.00  0.00            
ATOM     78  H34 BCD     1      16.700  20.480  -1.710  1.00  0.00            
ATOM     79  H35 BCD     1      15.290  18.810  -2.870  1.00  0.00            
ATOM     80  H36 BCD     1      18.690  18.390  -2.630  1.00  0.00            
ATOM     81  H37 BCD     1      19.070  21.060  -1.270  1.00  0.00            
ATOM     82  H38 BCD     1      21.450  20.720  -1.710  1.00  0.00            
ATOM     83  H39 BCD     1      20.630  19.480  -0.680  1.00  0.00            
ATOM     84  H40 BCD     1      22.090  18.940  -2.750  1.00  0.00            
ATOM     85  C25 BCD     1      17.820  26.700  -2.610  1.00  0.00            
ATOM     86  O21 BCD     1      16.600  26.720  -1.840  1.00  0.00            
ATOM     87  C26 BCD     1      17.810  26.070  -4.020  1.00  0.00            
ATOM     88  O22 BCD     1      16.870  26.820  -4.840  1.00  0.00            
ATOM     89  C27 BCD     1      17.500  24.550  -4.020  1.00  0.00            
ATOM     90  O23 BCD     1      17.770  24.050  -5.390  1.00  0.00            
ATOM     91  C28 BCD     1      18.370  23.770  -2.980  1.00  0.00            
ATOM     92  C29 BCD     1      18.330  24.520  -1.670  1.00  0.00            
ATOM     93  O24 BCD     1      18.710  25.900  -1.890  1.00  0.00            
ATOM     94  C30 BCD     1      19.370  24.020  -0.660  1.00  0.00            
ATOM     95  O25 BCD     1      20.710  24.120  -1.070  1.00  0.00            
ATOM     96  H41 BCD     1      18.370  27.650  -2.650  1.00  0.00            
ATOM     97  H42 BCD     1      18.840  26.160  -4.390  1.00  0.00            
ATOM     98  H43 BCD     1      16.010  26.450  -4.600  1.00  0.00            
ATOM     99  H44 BCD     1      16.460  24.370  -3.720  1.00  0.00            
ATOM    100  H45 BCD     1      16.910  24.080  -5.820  1.00  0.00            
ATOM    101  H46 BCD     1      19.410  23.660  -3.330  1.00  0.00            
ATOM    102  H47 BCD     1      17.350  24.450  -1.190  1.00  0.00            
ATOM    103  H48 BCD     1      19.180  24.470   0.330  1.00  0.00            
ATOM    104  H49 BCD     1      19.080  22.980  -0.420  1.00  0.00            
ATOM    105  H50 BCD     1      20.900  25.060  -0.990  1.00  0.00            
ATOM    106  C31 BCD     1      14.660  28.850   1.110  1.00  0.00            
ATOM    107  O26 BCD     1      14.390  27.640   1.850  1.00  0.00            
ATOM    108  C32 BCD     1      14.000  28.860  -0.240  1.00  0.00            
ATOM    109  O27 BCD     1      12.610  28.660   0.090  1.00  0.00            
ATOM    110  C33 BCD     1      14.620  27.790  -1.130  1.00  0.00            
ATOM    111  C34 BCD     1      16.180  27.960  -1.270  1.00  0.00            
ATOM    112  C35 BCD     1      16.840  28.090   0.140  1.00  0.00            
ATOM    113  O28 BCD     1      16.050  29.010   0.990  1.00  0.00            
ATOM    114  C36 BCD     1      18.300  28.430   0.230  1.00  0.00            
ATOM    115  O29 BCD     1      18.900  28.220   1.510  1.00  0.00            
ATOM    116  O30 BCD     1      14.100  27.730  -2.430  1.00  0.00            
ATOM    117  H51 BCD     1      14.320  29.700   1.720  1.00  0.00            
ATOM    118  H52 BCD     1      14.090  29.790  -0.810  1.00  0.00            
ATOM    119  H53 BCD     1      12.290  29.550   0.270  1.00  0.00            
ATOM    120  H54 BCD     1      14.410  26.890  -0.530  1.00  0.00            
ATOM    121  H55 BCD     1      13.890  26.800  -2.500  1.00  0.00            
ATOM    122  H56 BCD     1      16.430  28.820  -1.910  1.00  0.00            
ATOM    123  H57 BCD     1      16.860  27.090   0.600  1.00  0.00            
ATOM    124  H58 BCD     1      18.880  27.930  -0.560  1.00  0.00            
ATOM    125  H59 BCD     1      18.440  29.510   0.090  1.00  0.00            
ATOM    126  H60 BCD     1      18.640  27.370   1.860  1.00  0.00            
ATOM    127  C37 BCD     1      13.230  26.130   5.620  1.00  0.00            
ATOM    128  O31 BCD     1      13.530  24.820   5.200  1.00  0.00            
ATOM    129  C38 BCD     1      12.140  26.880   4.760  1.00  0.00            
ATOM    130  O32 BCD     1      10.860  26.270   4.890  1.00  0.00            
ATOM    131  C39 BCD     1      12.670  26.980   3.280  1.00  0.00            
ATOM    132  O33 BCD     1      11.660  27.630   2.400  1.00  0.00            
ATOM    133  C40 BCD     1      13.940  27.740   3.190  1.00  0.00            
ATOM    134  C41 BCD     1      14.970  27.090   4.180  1.00  0.00            
ATOM    135  O34 BCD     1      14.400  26.950   5.520  1.00  0.00            
ATOM    136  C42 BCD     1      16.250  27.910   4.290  1.00  0.00            
ATOM    137  O35 BCD     1      17.020  27.450   5.330  1.00  0.00            
ATOM    138  H61 BCD     1      12.990  26.180   6.690  1.00  0.00            
ATOM    139  H62 BCD     1      12.120  27.940   5.020  1.00  0.00            
ATOM    140  H63 BCD     1      11.030  25.380   4.570  1.00  0.00            
ATOM    141  H64 BCD     1      12.980  25.970   3.010  1.00  0.00            
ATOM    142  H65 BCD     1      12.080  27.770   1.540  1.00  0.00            
ATOM    143  H66 BCD     1      13.810  28.800   3.420  1.00  0.00            
ATOM    144  H67 BCD     1      15.200  26.070   3.830  1.00  0.00            
ATOM    145  H68 BCD     1      16.800  28.010   3.340  1.00  0.00            
ATOM    146  H69 BCD     1      15.820  28.910   4.460  1.00  0.00            
ATOM    147  H70 BCD     1      17.950  27.610   5.130  1.00  0.00            
ATOM    148  O1  GV7     2       7.010  21.880   3.790  1.00  0.00            
ATOM    149  C1  GV7     2       7.580  21.280   2.890  1.00  0.00            
ATOM    150  O2  GV7     2       8.170  20.090   3.090  1.00  0.00            
ATOM    151  C2  GV7     2       7.450  21.660   1.420  1.00  0.00            
ATOM    152  C3  GV7     2       8.340  22.880   0.930  1.00  0.00            
ATOM    153  C4  GV7     2       9.720  22.350   0.610  1.00  0.00            
ATOM    154  N1  GV7     2      10.830  22.710   1.220  1.00  0.00            
ATOM    155  C5  GV7     2      11.840  22.000   0.610  1.00  0.00            
ATOM    156  C6  GV7     2      13.300  22.140   0.840  1.00  0.00            
ATOM    157  C7  GV7     2      13.830  23.440   0.960  1.00  0.00            
ATOM    158  C8  GV7     2      15.200  23.690   1.110  1.00  0.00            
ATOM    159  C9  GV7     2      16.090  22.590   1.070  1.00  0.00            
ATOM    160  C10 GV7     2      15.600  21.220   0.990  1.00  0.00            
ATOM    161  C11 GV7     2      14.200  20.990   0.760  1.00  0.00            
ATOM    162  C12 GV7     2      11.230  21.220  -0.340  1.00  0.00            
ATOM    163  C13 GV7     2      11.960  20.460  -1.370  1.00  0.00            
ATOM    164  C14 GV7     2      12.250  21.070  -2.570  1.00  0.00            
ATOM    165  C15 GV7     2      12.930  20.360  -3.570  1.00  0.00            
ATOM    166  C16 GV7     2      13.340  19.050  -3.330  1.00  0.00            
ATOM    167  C17 GV7     2      13.080  18.440  -2.090  1.00  0.00            
ATOM    168  C18 GV7     2      12.330  19.140  -1.120  1.00  0.00            
ATOM    169  O3  GV7     2       9.910  21.520  -0.460  1.00  0.00            
ATOM    170  H1  GV7     2       8.590  19.860   2.240  1.00  0.00            
ATOM    171  H2  GV7     2       6.390  21.860   1.230  1.00  0.00            
ATOM    172  H3  GV7     2       7.630  20.760   0.820  1.00  0.00            
ATOM    173  H4  GV7     2       8.290  23.810   1.520  1.00  0.00            
ATOM    174  H5  GV7     2       7.890  23.240   0.000  1.00  0.00            
ATOM    175  H6  GV7     2      13.170  24.290   0.810  1.00  0.00            
ATOM    176  H7  GV7     2      15.540  24.720   1.210  1.00  0.00            
ATOM    177  H8  GV7     2      17.160  22.730   1.220  1.00  0.00            
ATOM    178  H9  GV7     2      16.210  20.340   1.140  1.00  0.00            
ATOM    179  H10 GV7     2      13.820  19.980   0.670  1.00  0.00            
ATOM    180  H11 GV7     2      11.950  22.100  -2.750  1.00  0.00            
ATOM    181  H12 GV7     2      13.240  20.790  -4.520  1.00  0.00            
ATOM    182  H13 GV7     2      13.920  18.570  -4.120  1.00  0.00            
ATOM    183  H14 GV7     2      13.430  17.450  -1.830  1.00  0.00            
ATOM    184  H15 GV7     2      12.110  18.590  -0.210  1.00  0.00            
TER
ENDMDL
MODEL        1
ATOM      1  C1  BCD     1       5.870  31.910  44.290  1.00  0.00            
ATOM      2  O1  BCD     1       5.970  31.220  43.020  1.00  0.00            
ATOM      3  C2  BCD     1       7.070  31.830  45.220  1.00  0.00            
ATOM      4  O2  BCD     1       8.060  32.590  44.620  1.00  0.00            
ATOM      5  C3  BCD     1       7.340  30.370  45.590  1.00  0.00            
ATOM      6  O3  BCD     1       8.400  30.210  46.490  1.00  0.00            
ATOM      7  C4  BCD     1       6.010  29.760  46.160  1.00  0.00            
ATOM      8  C5  BCD     1       4.860  29.920  45.200  1.00  0.00            
ATOM      9  O4  BCD     1       4.740  31.320  44.880  1.00  0.00            
ATOM     10  C6  BCD     1       3.550  29.530  45.790  1.00  0.00            
ATOM     11  O5  BCD     1       2.970  30.370  46.800  1.00  0.00            
ATOM     12  H1  BCD     1       5.480  32.910  44.110  1.00  0.00            
ATOM     13  H2  BCD     1       6.830  32.410  46.130  1.00  0.00            
ATOM     14  H3  BCD     1       8.620  32.020  44.090  1.00  0.00            
ATOM     15  H4  BCD     1       7.600  29.780  44.700  1.00  0.00            
ATOM     16  H5  BCD     1       8.570  29.280  46.650  1.00  0.00            
ATOM     17  H6  BCD     1       5.740  30.210  47.130  1.00  0.00            
ATOM     18  H7  BCD     1       5.060  29.410  44.260  1.00  0.00            
ATOM     19  H8  BCD     1       2.760  29.450  45.030  1.00  0.00            
ATOM     20  H9  BCD     1       3.620  28.540  46.250  1.00  0.00            
ATOM     21  H10 BCD     1       2.120  30.030  47.070  1.00  0.00            
ATOM     22  C7  BCD     1       7.230  32.010  39.160  1.00  0.00            
ATOM     23  O6  BCD     1       6.620  30.780  38.650  1.00  0.00            
ATOM     24  C8  BCD     1       8.330  31.710  40.120  1.00  0.00            
ATOM     25  O7  BCD     1       9.110  30.740  39.360  1.00  0.00            
ATOM     26  C9  BCD     1       7.730  31.170  41.400  1.00  0.00            
ATOM     27  O8  BCD     1       8.790  30.980  42.300  1.00  0.00            
ATOM     28  C10 BCD     1       6.570  31.940  41.970  1.00  0.00            
ATOM     29  C11 BCD     1       5.610  32.160  40.850  1.00  0.00            
ATOM     30  O9  BCD     1       6.310  32.830  39.800  1.00  0.00            
ATOM     31  C12 BCD     1       4.470  33.050  41.350  1.00  0.00            
ATOM     32  O10 BCD     1       3.690  33.440  40.220  1.00  0.00            
ATOM     33  H11 BCD     1       7.700  32.540  38.320  1.00  0.00            
ATOM     34  H12 BCD     1       8.910  32.620  40.310  1.00  0.00            
ATOM     35  H13 BCD     1       9.510  30.050  39.880  1.00  0.00            
ATOM     36  H14 BCD     1       7.330  30.200  41.090  1.00  0.00            
ATOM     37  H15 BCD     1       9.290  30.220  42.000  1.00  0.00            
ATOM     38  H16 BCD     1       6.970  32.910  42.290  1.00  0.00            
ATOM     39  H17 BCD     1       5.150  31.220  40.490  1.00  0.00            
ATOM     40  H18 BCD     1       3.820  32.490  42.030  1.00  0.00            
ATOM     41  H19 BCD     1       4.910  33.920  41.840  1.00  0.00            
ATOM     42  H20 BCD     1       4.290  33.860  39.600  1.00  0.00            
ATOM     43  C13 BCD     1       5.060  28.600  35.710  1.00  0.00            
ATOM     44  O11 BCD     1       4.630  27.790  36.820  1.00  0.00            
ATOM     45  C14 BCD     1       6.560  28.710  35.680  1.00  0.00            
ATOM     46  O12 BCD     1       7.130  27.380  35.510  1.00  0.00            
ATOM     47  C15 BCD     1       7.040  29.360  36.960  1.00  0.00            
ATOM     48  O13 BCD     1       8.500  29.540  36.860  1.00  0.00            
ATOM     49  C16 BCD     1       6.360  30.660  37.280  1.00  0.00            
ATOM     50  C17 BCD     1       4.850  30.530  37.070  1.00  0.00            
ATOM     51  O14 BCD     1       4.530  29.910  35.790  1.00  0.00            
ATOM     52  C18 BCD     1       4.120  31.870  37.180  1.00  0.00            
ATOM     53  O15 BCD     1       4.630  32.890  36.320  1.00  0.00            
ATOM     54  H21 BCD     1       4.620  28.130  34.830  1.00  0.00            
ATOM     55  H22 BCD     1       6.910  29.300  34.820  1.00  0.00            
ATOM     56  H23 BCD     1       8.010  27.480  35.890  1.00  0.00            
ATOM     57  H24 BCD     1       6.890  28.570  37.710  1.00  0.00            
ATOM     58  H25 BCD     1       8.720  29.950  37.700  1.00  0.00            
ATOM     59  H26 BCD     1       6.850  31.470  36.710  1.00  0.00            
ATOM     60  H27 BCD     1       4.440  29.980  37.920  1.00  0.00            
ATOM     61  H28 BCD     1       3.050  31.720  37.010  1.00  0.00            
ATOM     62  H29 BCD     1       4.230  32.250  38.210  1.00  0.00            
ATOM     63  H30 BCD     1       4.290  32.610  35.470  1.00  0.00            
ATOM     64  C19 BCD     1       2.080  24.720  37.520  1.00  0.00            
ATOM     65  O16 BCD     1       2.820  24.400  38.670  1.00  0.00            
ATOM     66  C20 BCD     1       2.910  24.640  36.210  1.00  0.00            
ATOM     67  O17 BCD     1       3.290  23.270  35.960  1.00  0.00            
ATOM     68  C21 BCD     1       4.120  25.600  36.320  1.00  0.00            
ATOM     69  O18 BCD     1       5.010  25.580  35.220  1.00  0.00            
ATOM     70  C22 BCD     1       3.520  26.970  36.530  1.00  0.00            
ATOM     71  C23 BCD     1       2.570  27.040  37.730  1.00  0.00            
ATOM     72  O19 BCD     1       1.550  26.060  37.680  1.00  0.00            
ATOM     73  C24 BCD     1       1.840  28.400  37.790  1.00  0.00            
ATOM     74  O20 BCD     1       1.130  28.700  36.520  1.00  0.00            
ATOM     75  H31 BCD     1       1.140  24.150  37.510  1.00  0.00            
ATOM     76  H32 BCD     1       2.220  25.010  35.440  1.00  0.00            
ATOM     77  H33 BCD     1       4.050  23.050  36.500  1.00  0.00            
ATOM     78  H34 BCD     1       4.690  25.480  37.250  1.00  0.00            
ATOM     79  H35 BCD     1       5.860  25.890  35.560  1.00  0.00            
ATOM     80  H36 BCD     1       2.980  27.320  35.630  1.00  0.00            
ATOM     81  H37 BCD     1       3.160  27.000  38.660  1.00  0.00            
ATOM     82  H38 BCD     1       1.080  28.470  38.590  1.00  0.00            
ATOM     83  H39 BCD     1       2.460  29.260  38.060  1.00  0.00            
ATOM     84  H40 BCD     1       1.040  29.650  36.590  1.00  0.00            
ATOM     85  C25 BCD     1       4.090  21.260  41.040  1.00  0.00            
ATOM     86  O21 BCD     1       4.650  22.170  41.980  1.00  0.00            
ATOM     87  C26 BCD     1       4.680  21.300  39.630  1.00  0.00            
ATOM     88  O22 BCD     1       6.010  20.970  39.730  1.00  0.00            
ATOM     89  C27 BCD     1       4.500  22.750  39.050  1.00  0.00            
ATOM     90  O23 BCD     1       5.120  22.850  37.750  1.00  0.00            
ATOM     91  C28 BCD     1       3.010  23.050  39.020  1.00  0.00            
ATOM     92  C29 BCD     1       2.310  22.880  40.390  1.00  0.00            
ATOM     93  O24 BCD     1       2.660  21.520  40.810  1.00  0.00            
ATOM     94  C30 BCD     1       0.850  23.030  40.330  1.00  0.00            
ATOM     95  O25 BCD     1       0.220  23.110  41.650  1.00  0.00            
ATOM     96  H41 BCD     1       4.240  20.290  41.520  1.00  0.00            
ATOM     97  H42 BCD     1       4.140  20.680  38.900  1.00  0.00            
ATOM     98  H43 BCD     1       6.190  20.720  38.820  1.00  0.00            
ATOM     99  H44 BCD     1       4.950  23.550  39.640  1.00  0.00            
ATOM    100  H45 BCD     1       5.910  23.390  37.810  1.00  0.00            
ATOM    101  H46 BCD     1       2.540  22.330  38.350  1.00  0.00            
ATOM    102  H47 BCD     1       2.690  23.600  41.130  1.00  0.00            
ATOM    103  H48 BCD     1       0.670  23.920  39.710  1.00  0.00            
ATOM    104  H49 BCD     1       0.430  22.110  39.910  1.00  0.00            
ATOM    105  H50 BCD     1      -0.510  23.730  41.740  1.00  0.00            
ATOM    106  C31 BCD     1       6.660  22.910  45.400  1.00  0.00            
ATOM    107  O26 BCD     1       6.400  24.320  45.120  1.00  0.00            
ATOM    108  C32 BCD     1       7.500  22.430  44.280  1.00  0.00            
ATOM    109  O27 BCD     1       8.810  23.110  44.190  1.00  0.00            
ATOM    110  C33 BCD     1       6.720  22.360  42.990  1.00  0.00            
ATOM    111  C34 BCD     1       5.350  21.750  43.160  1.00  0.00            
ATOM    112  C35 BCD     1       4.620  22.260  44.340  1.00  0.00            
ATOM    113  O28 BCD     1       5.500  22.150  45.440  1.00  0.00            
ATOM    114  C36 BCD     1       3.320  21.540  44.740  1.00  0.00            
ATOM    115  O29 BCD     1       2.490  22.260  45.660  1.00  0.00            
ATOM    116  O30 BCD     1       7.470  21.570  42.030  1.00  0.00            
ATOM    117  H51 BCD     1       7.170  22.870  46.370  1.00  0.00            
ATOM    118  H52 BCD     1       7.700  21.370  44.490  1.00  0.00            
ATOM    119  H53 BCD     1       8.920  23.380  43.280  1.00  0.00            
ATOM    120  H54 BCD     1       6.580  23.410  42.720  1.00  0.00            
ATOM    121  H55 BCD     1       7.010  21.490  41.200  1.00  0.00            
ATOM    122  H56 BCD     1       5.470  20.670  43.330  1.00  0.00            
ATOM    123  H57 BCD     1       4.440  23.340  44.250  1.00  0.00            
ATOM    124  H58 BCD     1       2.770  21.420  43.790  1.00  0.00            
ATOM    125  H59 BCD     1       3.600  20.500  44.980  1.00  0.00            
ATOM    126  H60 BCD     1       3.040  22.370  46.440  1.00  0.00            
ATOM    127  C37 BCD     1       6.330  27.660  47.430  1.00  0.00            
ATOM    128  O31 BCD     1       6.230  28.330  46.160  1.00  0.00            
ATOM    129  C38 BCD     1       7.610  26.790  47.430  1.00  0.00            
ATOM    130  O32 BCD     1       8.790  27.610  47.430  1.00  0.00            
ATOM    131  C39 BCD     1       7.590  25.880  46.140  1.00  0.00            
ATOM    132  O33 BCD     1       8.750  25.020  46.150  1.00  0.00            
ATOM    133  C40 BCD     1       6.340  25.120  46.260  1.00  0.00            
ATOM    134  C41 BCD     1       5.070  25.940  46.340  1.00  0.00            
ATOM    135  O34 BCD     1       5.240  26.780  47.450  1.00  0.00            
ATOM    136  C42 BCD     1       3.820  25.110  46.590  1.00  0.00            
ATOM    137  O35 BCD     1       2.730  26.030  46.700  1.00  0.00            
ATOM    138  H61 BCD     1       6.280  28.360  48.280  1.00  0.00            
ATOM    139  H62 BCD     1       7.620  26.270  48.400  1.00  0.00            
ATOM    140  H63 BCD     1       9.570  27.050  47.400  1.00  0.00            
ATOM    141  H64 BCD     1       7.430  26.420  45.200  1.00  0.00            
ATOM    142  H65 BCD     1       8.730  24.430  45.390  1.00  0.00            
ATOM    143  H66 BCD     1       6.330  24.500  47.160  1.00  0.00            
ATOM    144  H67 BCD     1       5.000  26.570  45.440  1.00  0.00            
ATOM    145  H68 BCD     1       3.690  24.510  45.670  1.00  0.00            
ATOM    146  H69 BCD     1       4.020  24.530  47.500  1.00  0.00            
ATOM    147  H70 BCD     1       2.910  26.740  47.320  1.00  0.00            
ATOM    148  O1  GV7     2      12.560  28.760  43.950  1.00  0.00            
ATOM    149  C1  GV7     2      12.180  29.930  44.080  1.00  0.00            
ATOM    150  O2  GV7     2      11.540  30.360  45.210  1.00  0.00            
ATOM    151  C2  GV7     2      12.170  30.890  42.870  1.00  0.00            
ATOM    152  C3  GV7     2      12.550  30.130  41.510  1.00  0.00            
ATOM    153  C4  GV7     2      11.660  28.950  41.170  1.00  0.00            
ATOM    154  N1  GV7     2      10.410  28.900  41.570  1.00  0.00            
ATOM    155  C5  GV7     2       9.870  27.930  40.780  1.00  0.00            
ATOM    156  C6  GV7     2       8.530  27.190  40.910  1.00  0.00            
ATOM    157  C7  GV7     2       8.000  26.770  42.130  1.00  0.00            
ATOM    158  C8  GV7     2       6.770  26.120  42.180  1.00  0.00            
ATOM    159  C9  GV7     2       6.050  25.950  40.970  1.00  0.00            
ATOM    160  C10 GV7     2       6.530  26.550  39.790  1.00  0.00            
ATOM    161  C11 GV7     2       7.790  27.130  39.710  1.00  0.00            
ATOM    162  C12 GV7     2      10.760  27.560  39.870  1.00  0.00            
ATOM    163  C13 GV7     2      10.620  26.400  39.000  1.00  0.00            
ATOM    164  C14 GV7     2      10.220  26.500  37.670  1.00  0.00            
ATOM    165  C15 GV7     2      10.090  25.370  36.880  1.00  0.00            
ATOM    166  C16 GV7     2      10.420  24.170  37.450  1.00  0.00            
ATOM    167  C17 GV7     2      10.850  24.000  38.810  1.00  0.00            
ATOM    168  C18 GV7     2      10.940  25.190  39.560  1.00  0.00            
ATOM    169  O3  GV7     2      11.940  28.190  40.020  1.00  0.00            
ATOM    170  H1  GV7     2      11.410  31.320  45.130  1.00  0.00            
ATOM    171  H2  GV7     2      12.940  31.630  43.150  1.00  0.00            
ATOM    172  H3  GV7     2      11.220  31.430  42.850  1.00  0.00            
ATOM    173  H4  GV7     2      13.620  29.950  41.660  1.00  0.00            
ATOM    174  H5  GV7     2      12.390  30.790  40.660  1.00  0.00            
ATOM    175  H6  GV7     2       8.520  26.990  43.050  1.00  0.00            
ATOM    176  H7  GV7     2       6.470  25.880  43.190  1.00  0.00            
ATOM    177  H8  GV7     2       5.090  25.450  41.090  1.00  0.00            
ATOM    178  H9  GV7     2       5.980  26.490  38.860  1.00  0.00            
ATOM    179  H10 GV7     2       8.280  27.570  38.840  1.00  0.00            
ATOM    180  H11 GV7     2      10.020  27.500  37.290  1.00  0.00            
ATOM    181  H12 GV7     2       9.710  25.380  35.870  1.00  0.00            
ATOM    182  H13 GV7     2      10.380  23.270  36.840  1.00  0.00            
ATOM    183  H14 GV7     2      11.240  23.080  39.220  1.00  0.00            
ATOM    184  H15 GV7     2      11.240  25.150  40.600  1.00  0.00            
TER
ENDMDL
MODEL        1
ATOM      1  C1  BCD     1       6.030  31.390  30.660  1.00  0.00            
ATOM      2  O1  BCD     1       5.810  30.610  29.500  1.00  0.00            
ATOM      3  C2  BCD     1       6.350  32.890  30.260  1.00  0.00            
ATOM      4  O2  BCD     1       5.360  33.270  29.280  1.00  0.00            
ATOM      5  C3  BCD     1       7.740  33.160  29.810  1.00  0.00            
ATOM      6  O3  BCD     1       7.970  34.550  29.620  1.00  0.00            
ATOM      7  C4  BCD     1       8.680  32.580  30.910  1.00  0.00            
ATOM      8  C5  BCD     1       8.390  31.110  31.080  1.00  0.00            
ATOM      9  O4  BCD     1       7.060  30.850  31.500  1.00  0.00            
ATOM     10  C6  BCD     1       9.340  30.520  32.190  1.00  0.00            
ATOM     11  O5  BCD     1       8.860  31.040  33.460  1.00  0.00            
ATOM     12  H1  BCD     1       5.060  31.340  31.180  1.00  0.00            
ATOM     13  H2  BCD     1       6.220  33.510  31.160  1.00  0.00            
ATOM     14  H3  BCD     1       5.540  32.790  28.470  1.00  0.00            
ATOM     15  H4  BCD     1       7.850  32.590  28.880  1.00  0.00            
ATOM     16  H5  BCD     1       7.430  34.770  28.860  1.00  0.00            
ATOM     17  H6  BCD     1       8.440  32.980  31.900  1.00  0.00            
ATOM     18  H7  BCD     1       8.600  30.640  30.120  1.00  0.00            
ATOM     19  H8  BCD     1       9.180  29.440  32.150  1.00  0.00            
ATOM     20  H9  BCD     1      10.420  30.700  32.090  1.00  0.00            
ATOM     21  H10 BCD     1       7.930  31.260  33.370  1.00  0.00            
ATOM     22  C7  BCD     1       5.320  26.740  31.020  1.00  0.00            
ATOM     23  O6  BCD     1       6.080  26.920  32.280  1.00  0.00            
ATOM     24  C8  BCD     1       6.240  26.840  29.860  1.00  0.00            
ATOM     25  O7  BCD     1       7.370  25.940  30.000  1.00  0.00            
ATOM     26  C9  BCD     1       6.700  28.280  29.800  1.00  0.00            
ATOM     27  O8  BCD     1       7.580  28.450  28.740  1.00  0.00            
ATOM     28  C10 BCD     1       5.480  29.200  29.620  1.00  0.00            
ATOM     29  C11 BCD     1       4.440  28.960  30.740  1.00  0.00            
ATOM     30  O9  BCD     1       4.160  27.580  30.890  1.00  0.00            
ATOM     31  C12 BCD     1       3.110  29.720  30.460  1.00  0.00            
ATOM     32  O10 BCD     1       2.790  29.920  29.080  1.00  0.00            
ATOM     33  H11 BCD     1       4.990  25.700  31.010  1.00  0.00            
ATOM     34  H12 BCD     1       5.640  26.650  28.960  1.00  0.00            
ATOM     35  H13 BCD     1       7.950  26.390  30.620  1.00  0.00            
ATOM     36  H14 BCD     1       7.200  28.560  30.740  1.00  0.00            
ATOM     37  H15 BCD     1       8.140  27.690  28.900  1.00  0.00            
ATOM     38  H16 BCD     1       5.010  28.920  28.680  1.00  0.00            
ATOM     39  H17 BCD     1       4.930  29.340  31.650  1.00  0.00            
ATOM     40  H18 BCD     1       2.270  29.350  31.060  1.00  0.00            
ATOM     41  H19 BCD     1       3.430  30.710  30.830  1.00  0.00            
ATOM     42  H20 BCD     1       1.840  30.060  28.980  1.00  0.00            
ATOM     43  C13 BCD     1       5.490  25.800  36.230  1.00  0.00            
ATOM     44  O11 BCD     1       6.880  25.430  36.310  1.00  0.00            
ATOM     45  C14 BCD     1       4.830  24.910  35.250  1.00  0.00            
ATOM     46  O12 BCD     1       4.870  23.540  35.770  1.00  0.00            
ATOM     47  C15 BCD     1       5.380  25.040  33.820  1.00  0.00            
ATOM     48  O13 BCD     1       4.680  24.210  32.840  1.00  0.00            
ATOM     49  C16 BCD     1       5.320  26.580  33.500  1.00  0.00            
ATOM     50  C17 BCD     1       6.020  27.420  34.600  1.00  0.00            
ATOM     51  O14 BCD     1       5.330  27.150  35.830  1.00  0.00            
ATOM     52  C18 BCD     1       6.060  28.880  34.240  1.00  0.00            
ATOM     53  O15 BCD     1       4.660  29.290  34.230  1.00  0.00            
ATOM     54  H21 BCD     1       4.920  25.630  37.160  1.00  0.00            
ATOM     55  H22 BCD     1       3.770  25.190  35.160  1.00  0.00            
ATOM     56  H23 BCD     1       5.640  23.180  35.320  1.00  0.00            
ATOM     57  H24 BCD     1       6.430  24.750  33.820  1.00  0.00            
ATOM     58  H25 BCD     1       5.320  23.560  32.540  1.00  0.00            
ATOM     59  H26 BCD     1       4.290  26.970  33.470  1.00  0.00            
ATOM     60  H27 BCD     1       7.080  27.150  34.690  1.00  0.00            
ATOM     61  H28 BCD     1       6.690  29.520  34.870  1.00  0.00            
ATOM     62  H29 BCD     1       6.430  29.090  33.230  1.00  0.00            
ATOM     63  H30 BCD     1       4.450  30.060  33.680  1.00  0.00            
ATOM     64  C19 BCD     1       9.780  25.550  39.290  1.00  0.00            
ATOM     65  O16 BCD     1      10.320  26.620  38.430  1.00  0.00            
ATOM     66  C20 BCD     1       9.700  24.230  38.500  1.00  0.00            
ATOM     67  O17 BCD     1      10.960  23.630  38.060  1.00  0.00            
ATOM     68  C21 BCD     1       8.720  24.260  37.320  1.00  0.00            
ATOM     69  O18 BCD     1       8.450  22.860  36.900  1.00  0.00            
ATOM     70  C22 BCD     1       7.430  25.020  37.600  1.00  0.00            
ATOM     71  C23 BCD     1       7.640  26.310  38.440  1.00  0.00            
ATOM     72  O19 BCD     1       8.480  25.980  39.610  1.00  0.00            
ATOM     73  C24 BCD     1       6.340  26.750  39.080  1.00  0.00            
ATOM     74  O20 BCD     1       5.650  25.590  39.720  1.00  0.00            
ATOM     75  H31 BCD     1      10.340  25.410  40.220  1.00  0.00            
ATOM     76  H32 BCD     1       9.240  23.580  39.260  1.00  0.00            
ATOM     77  H33 BCD     1      10.720  23.290  37.200  1.00  0.00            
ATOM     78  H34 BCD     1       9.150  24.810  36.460  1.00  0.00            
ATOM     79  H35 BCD     1       7.850  22.890  36.150  1.00  0.00            
ATOM     80  H36 BCD     1       6.750  24.320  38.100  1.00  0.00            
ATOM     81  H37 BCD     1       8.130  27.150  37.940  1.00  0.00            
ATOM     82  H38 BCD     1       6.710  27.360  39.910  1.00  0.00            
ATOM     83  H39 BCD     1       5.710  27.380  38.440  1.00  0.00            
ATOM     84  H40 BCD     1       6.120  25.310  40.510  1.00  0.00            
ATOM     85  C25 BCD     1      13.670  29.030  38.490  1.00  0.00            
ATOM     86  O21 BCD     1      13.480  29.310  37.130  1.00  0.00            
ATOM     87  C26 BCD     1      13.990  27.540  38.640  1.00  0.00            
ATOM     88  O22 BCD     1      15.120  27.160  37.820  1.00  0.00            
ATOM     89  C27 BCD     1      12.730  26.680  38.330  1.00  0.00            
ATOM     90  O23 BCD     1      12.880  25.310  38.900  1.00  0.00            
ATOM     91  C28 BCD     1      11.470  27.230  39.040  1.00  0.00            
ATOM     92  C29 BCD     1      11.390  28.770  38.740  1.00  0.00            
ATOM     93  O24 BCD     1      12.600  29.430  39.200  1.00  0.00            
ATOM     94  C30 BCD     1      10.110  29.410  39.310  1.00  0.00            
ATOM     95  O25 BCD     1      10.230  29.420  40.730  1.00  0.00            
ATOM     96  H41 BCD     1      14.500  29.640  38.860  1.00  0.00            
ATOM     97  H42 BCD     1      14.230  27.350  39.700  1.00  0.00            
ATOM     98  H43 BCD     1      14.760  27.100  36.930  1.00  0.00            
ATOM     99  H44 BCD     1      12.630  26.650  37.240  1.00  0.00            
ATOM    100  H45 BCD     1      12.190  24.720  38.580  1.00  0.00            
ATOM    101  H46 BCD     1      11.450  27.150  40.130  1.00  0.00            
ATOM    102  H47 BCD     1      11.310  28.750  37.650  1.00  0.00            
ATOM    103  H48 BCD     1      10.130  30.420  38.880  1.00  0.00            
ATOM    104  H49 BCD     1       9.170  28.890  39.080  1.00  0.00            
ATOM    105  H50 BCD     1       9.520  29.930  41.130  1.00  0.00            
ATOM    106  C31 BCD     1      14.210  32.440  34.470  1.00  0.00            
ATOM    107  O26 BCD     1      12.980  32.170  33.800  1.00  0.00            
ATOM    108  C32 BCD     1      15.120  31.260  34.300  1.00  0.00            
ATOM    109  O27 BCD     1      15.270  30.910  32.940  1.00  0.00            
ATOM    110  C33 BCD     1      14.670  29.990  35.090  1.00  0.00            
ATOM    111  C34 BCD     1      14.260  30.350  36.600  1.00  0.00            
ATOM    112  C35 BCD     1      13.390  31.670  36.550  1.00  0.00            
ATOM    113  O28 BCD     1      14.040  32.660  35.800  1.00  0.00            
ATOM    114  C36 BCD     1      13.160  32.260  37.980  1.00  0.00            
ATOM    115  O29 BCD     1      14.360  32.250  38.750  1.00  0.00            
ATOM    116  O30 BCD     1      15.740  28.980  35.140  1.00  0.00            
ATOM    117  H51 BCD     1      14.700  33.350  34.090  1.00  0.00            
ATOM    118  H52 BCD     1      16.090  31.570  34.710  1.00  0.00            
ATOM    119  H53 BCD     1      15.500  29.980  32.910  1.00  0.00            
ATOM    120  H54 BCD     1      13.810  29.590  34.540  1.00  0.00            
ATOM    121  H55 BCD     1      15.340  28.130  35.340  1.00  0.00            
ATOM    122  H56 BCD     1      15.180  30.480  37.180  1.00  0.00            
ATOM    123  H57 BCD     1      12.440  31.470  36.040  1.00  0.00            
ATOM    124  H58 BCD     1      12.680  33.230  37.800  1.00  0.00            
ATOM    125  H59 BCD     1      12.460  31.590  38.500  1.00  0.00            
ATOM    126  H60 BCD     1      15.030  32.670  38.200  1.00  0.00            
ATOM    127  C37 BCD     1      10.610  33.960  30.970  1.00  0.00            
ATOM    128  O31 BCD     1      10.010  32.700  30.650  1.00  0.00            
ATOM    129  C38 BCD     1      12.100  33.890  30.610  1.00  0.00            
ATOM    130  O32 BCD     1      12.070  33.610  29.180  1.00  0.00            
ATOM    131  C39 BCD     1      12.790  32.830  31.540  1.00  0.00            
ATOM    132  O33 BCD     1      14.250  32.820  31.310  1.00  0.00            
ATOM    133  C40 BCD     1      12.530  33.190  33.000  1.00  0.00            
ATOM    134  C41 BCD     1      11.010  33.330  33.350  1.00  0.00            
ATOM    135  O34 BCD     1      10.390  34.250  32.400  1.00  0.00            
ATOM    136  C42 BCD     1      10.800  34.040  34.660  1.00  0.00            
ATOM    137  O35 BCD     1       9.460  33.890  34.980  1.00  0.00            
ATOM    138  H61 BCD     1      10.230  34.770  30.330  1.00  0.00            
ATOM    139  H62 BCD     1      12.590  34.860  30.780  1.00  0.00            
ATOM    140  H63 BCD     1      12.980  33.640  28.870  1.00  0.00            
ATOM    141  H64 BCD     1      12.360  31.840  31.350  1.00  0.00            
ATOM    142  H65 BCD     1      14.760  32.230  31.870  1.00  0.00            
ATOM    143  H66 BCD     1      12.960  34.150  33.310  1.00  0.00            
ATOM    144  H67 BCD     1      10.620  32.300  33.420  1.00  0.00            
ATOM    145  H68 BCD     1      11.380  33.420  35.360  1.00  0.00            
ATOM    146  H69 BCD     1      11.150  35.080  34.630  1.00  0.00            
ATOM    147  H70 BCD     1       9.270  32.990  34.700  1.00  0.00            
ATOM    148  O1  GV7     2      14.570  30.260  28.120  1.00  0.00            
ATOM    149  C1  GV7     2      13.480  30.160  28.680  1.00  0.00            
ATOM    150  O2  GV7     2      13.460  29.590  29.910  1.00  0.00            
ATOM    151  C2  GV7     2      12.160  30.160  27.940  1.00  0.00            
ATOM    152  C3  GV7     2      11.610  28.690  27.560  1.00  0.00            
ATOM    153  C4  GV7     2      11.340  27.730  28.710  1.00  0.00            
ATOM    154  N1  GV7     2      11.510  26.390  28.700  1.00  0.00            
ATOM    155  C5  GV7     2      11.260  26.000  29.990  1.00  0.00            
ATOM    156  C6  GV7     2      11.080  24.710  30.620  1.00  0.00            
ATOM    157  C7  GV7     2      10.240  23.780  29.950  1.00  0.00            
ATOM    158  C8  GV7     2      10.130  22.410  30.420  1.00  0.00            
ATOM    159  C9  GV7     2      10.970  22.060  31.560  1.00  0.00            
ATOM    160  C10 GV7     2      11.960  22.930  32.080  1.00  0.00            
ATOM    161  C11 GV7     2      12.030  24.270  31.590  1.00  0.00            
ATOM    162  C12 GV7     2      10.960  27.200  30.630  1.00  0.00            
ATOM    163  C13 GV7     2      10.620  27.280  32.070  1.00  0.00            
ATOM    164  C14 GV7     2       9.600  26.500  32.720  1.00  0.00            
ATOM    165  C15 GV7     2       9.370  26.510  34.100  1.00  0.00            
ATOM    166  C16 GV7     2      10.170  27.300  34.940  1.00  0.00            
ATOM    167  C17 GV7     2      11.050  28.160  34.300  1.00  0.00            
ATOM    168  C18 GV7     2      11.220  28.230  32.910  1.00  0.00            
ATOM    169  O3  GV7     2      10.930  28.270  29.910  1.00  0.00            
ATOM    170  H1  GV7     2      12.510  29.460  30.060  1.00  0.00            
ATOM    171  H2  GV7     2      12.190  30.840  27.080  1.00  0.00            
ATOM    172  H3  GV7     2      11.260  30.410  28.520  1.00  0.00            
ATOM    173  H4  GV7     2      12.480  28.330  26.990  1.00  0.00            
ATOM    174  H5  GV7     2      10.740  28.640  26.890  1.00  0.00            
ATOM    175  H6  GV7     2       9.580  24.110  29.150  1.00  0.00            
ATOM    176  H7  GV7     2       9.410  21.680  30.060  1.00  0.00            
ATOM    177  H8  GV7     2      10.910  21.100  32.070  1.00  0.00            
ATOM    178  H9  GV7     2      12.660  22.520  32.800  1.00  0.00            
ATOM    179  H10 GV7     2      12.770  24.980  31.920  1.00  0.00            
ATOM    180  H11 GV7     2       9.020  25.820  32.100  1.00  0.00            
ATOM    181  H12 GV7     2       8.650  25.790  34.460  1.00  0.00            
ATOM    182  H13 GV7     2      10.090  27.380  36.020  1.00  0.00            
ATOM    183  H14 GV7     2      11.470  28.910  34.970  1.00  0.00            
ATOM    184  H15 GV7     2      11.850  28.990  32.480  1.00  0.00            
TER
ENDMDL
MODEL        1
ATOM      1  C1  BCD     1      10.060  24.390  33.790  1.00  0.00            
ATOM      2  O1  BCD     1       9.410  24.910  32.620  1.00  0.00            
ATOM      3  C2  BCD     1       9.490  25.040  35.010  1.00  0.00            
ATOM      4  O2  BCD     1       8.140  24.650  35.080  1.00  0.00            
ATOM      5  C3  BCD     1       9.770  26.530  35.050  1.00  0.00            
ATOM      6  O3  BCD     1       9.330  27.140  36.290  1.00  0.00            
ATOM      7  C4  BCD     1      11.310  26.710  35.030  1.00  0.00            
ATOM      8  C5  BCD     1      11.880  25.980  33.830  1.00  0.00            
ATOM      9  O4  BCD     1      11.460  24.630  33.770  1.00  0.00            
ATOM     10  C6  BCD     1      13.380  26.010  33.660  1.00  0.00            
ATOM     11  O5  BCD     1      14.140  25.220  34.630  1.00  0.00            
ATOM     12  H1  BCD     1       9.830  23.320  33.870  1.00  0.00            
ATOM     13  H2  BCD     1      10.080  24.640  35.840  1.00  0.00            
ATOM     14  H3  BCD     1       8.070  24.090  35.860  1.00  0.00            
ATOM     15  H4  BCD     1       9.390  26.990  34.120  1.00  0.00            
ATOM     16  H5  BCD     1       9.750  28.000  36.330  1.00  0.00            
ATOM     17  H6  BCD     1      11.850  26.350  35.910  1.00  0.00            
ATOM     18  H7  BCD     1      11.470  26.460  32.930  1.00  0.00            
ATOM     19  H8  BCD     1      13.570  25.720  32.610  1.00  0.00            
ATOM     20  H9  BCD     1      13.720  27.050  33.680  1.00  0.00            
ATOM     21  H10 BCD     1      13.710  24.370  34.760  1.00  0.00            
ATOM     22  C7  BCD     1       7.810  23.800  28.900  1.00  0.00            
ATOM     23  O6  BCD     1       7.730  25.130  28.430  1.00  0.00            
ATOM     24  C8  BCD     1       6.940  23.540  30.110  1.00  0.00            
ATOM     25  O7  BCD     1       5.590  23.850  29.850  1.00  0.00            
ATOM     26  C9  BCD     1       7.530  24.330  31.330  1.00  0.00            
ATOM     27  O8  BCD     1       6.860  24.020  32.500  1.00  0.00            
ATOM     28  C10 BCD     1       8.970  23.990  31.600  1.00  0.00            
ATOM     29  C11 BCD     1       9.760  24.240  30.330  1.00  0.00            
ATOM     30  O9  BCD     1       9.150  23.520  29.180  1.00  0.00            
ATOM     31  C12 BCD     1      11.250  23.900  30.490  1.00  0.00            
ATOM     32  O10 BCD     1      11.370  22.500  30.760  1.00  0.00            
ATOM     33  H11 BCD     1       7.550  23.120  28.080  1.00  0.00            
ATOM     34  H12 BCD     1       7.010  22.470  30.340  1.00  0.00            
ATOM     35  H13 BCD     1       5.140  23.720  30.690  1.00  0.00            
ATOM     36  H14 BCD     1       7.440  25.400  31.080  1.00  0.00            
ATOM     37  H15 BCD     1       7.140  24.570  33.240  1.00  0.00            
ATOM     38  H16 BCD     1       9.090  22.970  31.960  1.00  0.00            
ATOM     39  H17 BCD     1       9.680  25.300  30.080  1.00  0.00            
ATOM     40  H18 BCD     1      11.790  24.200  29.580  1.00  0.00            
ATOM     41  H19 BCD     1      11.680  24.500  31.300  1.00  0.00            
ATOM     42  H20 BCD     1      11.060  22.030  29.990  1.00  0.00            
ATOM     43  C13 BCD     1       6.700  27.210  24.900  1.00  0.00            
ATOM     44  O11 BCD     1       7.290  28.410  25.370  1.00  0.00            
ATOM     45  C14 BCD     1       5.510  26.780  25.810  1.00  0.00            
ATOM     46  O12 BCD     1       4.500  27.790  25.780  1.00  0.00            
ATOM     47  C15 BCD     1       5.920  26.320  27.250  1.00  0.00            
ATOM     48  O13 BCD     1       4.840  25.630  27.910  1.00  0.00            
ATOM     49  C16 BCD     1       7.150  25.400  27.100  1.00  0.00            
ATOM     50  C17 BCD     1       8.220  25.820  26.090  1.00  0.00            
ATOM     51  O14 BCD     1       7.610  26.130  24.850  1.00  0.00            
ATOM     52  C18 BCD     1       9.270  24.640  25.970  1.00  0.00            
ATOM     53  O15 BCD     1       8.660  23.500  25.330  1.00  0.00            
ATOM     54  H21 BCD     1       6.400  27.410  23.860  1.00  0.00            
ATOM     55  H22 BCD     1       5.060  25.920  25.310  1.00  0.00            
ATOM     56  H23 BCD     1       4.760  28.450  26.430  1.00  0.00            
ATOM     57  H24 BCD     1       6.190  27.240  27.770  1.00  0.00            
ATOM     58  H25 BCD     1       5.200  24.910  28.440  1.00  0.00            
ATOM     59  H26 BCD     1       6.700  24.490  26.670  1.00  0.00            
ATOM     60  H27 BCD     1       8.770  26.690  26.470  1.00  0.00            
ATOM     61  H28 BCD     1      10.150  24.880  25.360  1.00  0.00            
ATOM     62  H29 BCD     1       9.720  24.270  26.900  1.00  0.00            
ATOM     63  H30 BCD     1       8.290  23.870  24.520  1.00  0.00            
ATOM     64  C19 BCD     1       9.300  31.990  24.230  1.00  0.00            
ATOM     65  O16 BCD     1       9.890  32.170  25.500  1.00  0.00            
ATOM     66  C20 BCD     1       7.780  31.930  24.480  1.00  0.00            
ATOM     67  O17 BCD     1       7.260  33.110  25.100  1.00  0.00            
ATOM     68  C21 BCD     1       7.260  30.670  25.180  1.00  0.00            
ATOM     69  O18 BCD     1       5.880  30.780  25.250  1.00  0.00            
ATOM     70  C22 BCD     1       7.680  29.440  24.480  1.00  0.00            
ATOM     71  C23 BCD     1       9.190  29.520  24.310  1.00  0.00            
ATOM     72  O19 BCD     1       9.630  30.700  23.670  1.00  0.00            
ATOM     73  C24 BCD     1       9.810  28.380  23.530  1.00  0.00            
ATOM     74  O20 BCD     1       9.130  28.310  22.210  1.00  0.00            
ATOM     75  H31 BCD     1       9.710  32.730  23.530  1.00  0.00            
ATOM     76  H32 BCD     1       7.300  31.920  23.490  1.00  0.00            
ATOM     77  H33 BCD     1       6.330  32.900  25.260  1.00  0.00            
ATOM     78  H34 BCD     1       7.630  30.740  26.210  1.00  0.00            
ATOM     79  H35 BCD     1       5.620  30.500  26.130  1.00  0.00            
ATOM     80  H36 BCD     1       7.120  29.430  23.540  1.00  0.00            
ATOM     81  H37 BCD     1       9.730  29.510  25.260  1.00  0.00            
ATOM     82  H38 BCD     1      10.880  28.600  23.480  1.00  0.00            
ATOM     83  H39 BCD     1       9.650  27.450  24.090  1.00  0.00            
ATOM     84  H40 BCD     1       9.160  29.190  21.830  1.00  0.00            
ATOM     85  C25 BCD     1      12.130  34.620  27.950  1.00  0.00            
ATOM     86  O21 BCD     1      11.750  33.740  29.030  1.00  0.00            
ATOM     87  C26 BCD     1      10.970  35.260  27.280  1.00  0.00            
ATOM     88  O22 BCD     1      10.340  36.180  28.240  1.00  0.00            
ATOM     89  C27 BCD     1       9.970  34.240  26.630  1.00  0.00            
ATOM     90  O23 BCD     1       8.960  34.920  25.870  1.00  0.00            
ATOM     91  C28 BCD     1      10.760  33.280  25.740  1.00  0.00            
ATOM     92  C29 BCD     1      12.040  32.840  26.330  1.00  0.00            
ATOM     93  O24 BCD     1      12.790  33.900  26.870  1.00  0.00            
ATOM     94  C30 BCD     1      12.820  31.870  25.460  1.00  0.00            
ATOM     95  O25 BCD     1      13.290  32.550  24.340  1.00  0.00            
ATOM     96  H41 BCD     1      12.750  35.450  28.310  1.00  0.00            
ATOM     97  H42 BCD     1      11.410  35.900  26.510  1.00  0.00            
ATOM     98  H43 BCD     1       9.500  36.470  27.870  1.00  0.00            
ATOM     99  H44 BCD     1       9.520  33.670  27.450  1.00  0.00            
ATOM    100  H45 BCD     1       8.410  34.190  25.580  1.00  0.00            
ATOM    101  H46 BCD     1      11.100  33.770  24.820  1.00  0.00            
ATOM    102  H47 BCD     1      11.680  32.190  27.150  1.00  0.00            
ATOM    103  H48 BCD     1      13.620  31.540  26.120  1.00  0.00            
ATOM    104  H49 BCD     1      12.250  31.000  25.090  1.00  0.00            
ATOM    105  H50 BCD     1      13.090  33.490  24.330  1.00  0.00            
ATOM    106  C31 BCD     1      11.970  33.570  33.050  1.00  0.00            
ATOM    107  O26 BCD     1      11.870  32.130  32.990  1.00  0.00            
ATOM    108  C32 BCD     1      10.670  34.150  32.490  1.00  0.00            
ATOM    109  O27 BCD     1       9.520  33.750  33.220  1.00  0.00            
ATOM    110  C33 BCD     1      10.540  33.840  30.990  1.00  0.00            
ATOM    111  C34 BCD     1      11.820  34.250  30.320  1.00  0.00            
ATOM    112  C35 BCD     1      13.140  33.670  30.880  1.00  0.00            
ATOM    113  O28 BCD     1      13.130  33.920  32.340  1.00  0.00            
ATOM    114  C36 BCD     1      14.420  34.200  30.300  1.00  0.00            
ATOM    115  O29 BCD     1      15.560  33.650  31.010  1.00  0.00            
ATOM    116  O30 BCD     1       9.400  34.500  30.360  1.00  0.00            
ATOM    117  H51 BCD     1      12.230  33.930  34.050  1.00  0.00            
ATOM    118  H52 BCD     1      10.920  35.210  32.640  1.00  0.00            
ATOM    119  H53 BCD     1       8.720  34.150  32.870  1.00  0.00            
ATOM    120  H54 BCD     1      10.380  32.760  30.910  1.00  0.00            
ATOM    121  H55 BCD     1       8.940  33.800  29.890  1.00  0.00            
ATOM    122  H56 BCD     1      11.850  35.340  30.240  1.00  0.00            
ATOM    123  H57 BCD     1      13.130  32.590  30.700  1.00  0.00            
ATOM    124  H58 BCD     1      14.500  33.870  29.250  1.00  0.00            
ATOM    125  H59 BCD     1      14.320  35.290  30.330  1.00  0.00            
ATOM    126  H60 BCD     1      15.470  33.790  31.960  1.00  0.00            
ATOM    127  C37 BCD     1      12.220  28.930  35.580  1.00  0.00            
ATOM    128  O31 BCD     1      11.530  28.050  34.760  1.00  0.00            
ATOM    129  C38 BCD     1      11.340  30.110  35.990  1.00  0.00            
ATOM    130  O32 BCD     1      10.270  29.550  36.780  1.00  0.00            
ATOM    131  C39 BCD     1      10.880  30.930  34.800  1.00  0.00            
ATOM    132  O33 BCD     1      10.040  32.030  35.200  1.00  0.00            
ATOM    133  C40 BCD     1      12.200  31.410  34.160  1.00  0.00            
ATOM    134  C41 BCD     1      13.090  30.260  33.720  1.00  0.00            
ATOM    135  O34 BCD     1      13.350  29.420  34.850  1.00  0.00            
ATOM    136  C42 BCD     1      14.480  30.680  33.310  1.00  0.00            
ATOM    137  O35 BCD     1      15.030  29.650  32.530  1.00  0.00            
ATOM    138  H61 BCD     1      12.640  28.410  36.440  1.00  0.00            
ATOM    139  H62 BCD     1      12.040  30.640  36.640  1.00  0.00            
ATOM    140  H63 BCD     1       9.690  30.290  36.980  1.00  0.00            
ATOM    141  H64 BCD     1      10.330  30.400  34.020  1.00  0.00            
ATOM    142  H65 BCD     1       9.890  32.510  34.390  1.00  0.00            
ATOM    143  H66 BCD     1      12.830  32.090  34.760  1.00  0.00            
ATOM    144  H67 BCD     1      12.650  29.620  32.950  1.00  0.00            
ATOM    145  H68 BCD     1      14.460  31.590  32.690  1.00  0.00            
ATOM    146  H69 BCD     1      15.070  30.840  34.220  1.00  0.00            
ATOM    147  H70 BCD     1      15.980  29.580  32.700  1.00  0.00            
ATOM    148  O1  GV7     2       5.280  35.570  30.450  1.00  0.00            
ATOM    149  C1  GV7     2       5.890  36.090  29.550  1.00  0.00            
ATOM    150  O2  GV7     2       6.630  37.210  29.770  1.00  0.00            
ATOM    151  C2  GV7     2       6.470  35.420  28.350  1.00  0.00            
ATOM    152  C3  GV7     2       6.000  33.950  28.150  1.00  0.00            
ATOM    153  C4  GV7     2       6.580  32.890  29.050  1.00  0.00            
ATOM    154  N1  GV7     2       7.820  32.370  28.910  1.00  0.00            
ATOM    155  C5  GV7     2       7.790  31.290  29.820  1.00  0.00            
ATOM    156  C6  GV7     2       8.800  30.240  29.890  1.00  0.00            
ATOM    157  C7  GV7     2       9.190  29.380  28.880  1.00  0.00            
ATOM    158  C8  GV7     2      10.040  28.300  29.000  1.00  0.00            
ATOM    159  C9  GV7     2      10.560  28.050  30.250  1.00  0.00            
ATOM    160  C10 GV7     2      10.210  28.870  31.350  1.00  0.00            
ATOM    161  C11 GV7     2       9.300  29.940  31.160  1.00  0.00            
ATOM    162  C12 GV7     2       6.500  31.250  30.360  1.00  0.00            
ATOM    163  C13 GV7     2       6.050  30.170  31.180  1.00  0.00            
ATOM    164  C14 GV7     2       6.120  28.800  30.700  1.00  0.00            
ATOM    165  C15 GV7     2       5.480  27.790  31.370  1.00  0.00            
ATOM    166  C16 GV7     2       4.720  28.110  32.520  1.00  0.00            
ATOM    167  C17 GV7     2       4.550  29.410  32.980  1.00  0.00            
ATOM    168  C18 GV7     2       5.240  30.450  32.320  1.00  0.00            
ATOM    169  O3  GV7     2       5.710  32.250  29.950  1.00  0.00            
ATOM    170  H1  GV7     2       6.890  37.490  28.880  1.00  0.00            
ATOM    171  H2  GV7     2       7.560  35.500  28.280  1.00  0.00            
ATOM    172  H3  GV7     2       6.080  35.880  27.430  1.00  0.00            
ATOM    173  H4  GV7     2       6.110  33.610  27.120  1.00  0.00            
ATOM    174  H5  GV7     2       4.920  33.890  28.300  1.00  0.00            
ATOM    175  H6  GV7     2       8.730  29.540  27.910  1.00  0.00            
ATOM    176  H7  GV7     2      10.190  27.630  28.150  1.00  0.00            
ATOM    177  H8  GV7     2      11.300  27.260  30.300  1.00  0.00            
ATOM    178  H9  GV7     2      10.710  28.740  32.300  1.00  0.00            
ATOM    179  H10 GV7     2       8.980  30.520  32.010  1.00  0.00            
ATOM    180  H11 GV7     2       6.720  28.650  29.810  1.00  0.00            
ATOM    181  H12 GV7     2       5.630  26.770  31.050  1.00  0.00            
ATOM    182  H13 GV7     2       4.130  27.350  33.030  1.00  0.00            
ATOM    183  H14 GV7     2       3.850  29.570  33.800  1.00  0.00            
ATOM    184  H15 GV7     2       5.110  31.490  32.610  1.00  0.00            
TER
ENDMDL
MODEL        1
ATOM      1  C1  BCD     1      14.670  23.040  31.080  1.00  0.00            
ATOM      2  O1  BCD     1      13.580  23.760  30.490  1.00  0.00            
ATOM      3  C2  BCD     1      14.460  22.890  32.550  1.00  0.00            
ATOM      4  O2  BCD     1      13.250  22.140  32.850  1.00  0.00            
ATOM      5  C3  BCD     1      14.440  24.270  33.220  1.00  0.00            
ATOM      6  O3  BCD     1      14.260  24.150  34.640  1.00  0.00            
ATOM      7  C4  BCD     1      15.790  24.890  32.920  1.00  0.00            
ATOM      8  C5  BCD     1      16.220  24.880  31.450  1.00  0.00            
ATOM      9  O4  BCD     1      15.980  23.620  30.860  1.00  0.00            
ATOM     10  C6  BCD     1      17.670  25.150  31.290  1.00  0.00            
ATOM     11  O5  BCD     1      18.420  24.170  31.980  1.00  0.00            
ATOM     12  H1  BCD     1      14.630  22.100  30.510  1.00  0.00            
ATOM     13  H2  BCD     1      15.290  22.350  33.030  1.00  0.00            
ATOM     14  H3  BCD     1      12.690  22.240  32.080  1.00  0.00            
ATOM     15  H4  BCD     1      13.640  24.890  32.770  1.00  0.00            
ATOM     16  H5  BCD     1      14.450  25.040  34.960  1.00  0.00            
ATOM     17  H6  BCD     1      16.570  24.480  33.570  1.00  0.00            
ATOM     18  H7  BCD     1      15.570  25.560  30.880  1.00  0.00            
ATOM     19  H8  BCD     1      17.990  25.120  30.240  1.00  0.00            
ATOM     20  H9  BCD     1      17.730  26.160  31.720  1.00  0.00            
ATOM     21  H10 BCD     1      19.240  24.540  32.320  1.00  0.00            
ATOM     22  C7  BCD     1      11.070  23.140  27.180  1.00  0.00            
ATOM     23  O6  BCD     1      10.070  24.170  27.480  1.00  0.00            
ATOM     24  C8  BCD     1      11.010  22.100  28.360  1.00  0.00            
ATOM     25  O7  BCD     1       9.670  21.730  28.620  1.00  0.00            
ATOM     26  C9  BCD     1      11.620  22.640  29.660  1.00  0.00            
ATOM     27  O8  BCD     1      11.730  21.690  30.670  1.00  0.00            
ATOM     28  C10 BCD     1      12.950  23.180  29.300  1.00  0.00            
ATOM     29  C11 BCD     1      12.910  24.210  28.170  1.00  0.00            
ATOM     30  O9  BCD     1      12.360  23.670  27.020  1.00  0.00            
ATOM     31  C12 BCD     1      14.350  24.620  27.740  1.00  0.00            
ATOM     32  O10 BCD     1      15.150  23.510  27.360  1.00  0.00            
ATOM     33  H11 BCD     1      10.790  22.640  26.250  1.00  0.00            
ATOM     34  H12 BCD     1      11.420  21.160  27.950  1.00  0.00            
ATOM     35  H13 BCD     1       9.310  22.400  29.210  1.00  0.00            
ATOM     36  H14 BCD     1      11.040  23.520  29.980  1.00  0.00            
ATOM     37  H15 BCD     1      10.990  21.130  30.420  1.00  0.00            
ATOM     38  H16 BCD     1      13.530  22.340  28.890  1.00  0.00            
ATOM     39  H17 BCD     1      12.390  25.130  28.460  1.00  0.00            
ATOM     40  H18 BCD     1      14.200  25.330  26.920  1.00  0.00            
ATOM     41  H19 BCD     1      14.900  25.130  28.540  1.00  0.00            
ATOM     42  H20 BCD     1      16.060  23.810  27.320  1.00  0.00            
ATOM     43  C13 BCD     1       8.230  27.140  25.220  1.00  0.00            
ATOM     44  O11 BCD     1       8.830  28.230  26.010  1.00  0.00            
ATOM     45  C14 BCD     1       7.340  26.170  26.030  1.00  0.00            
ATOM     46  O12 BCD     1       6.370  27.020  26.670  1.00  0.00            
ATOM     47  C15 BCD     1       8.150  25.320  27.040  1.00  0.00            
ATOM     48  O13 BCD     1       7.260  24.250  27.580  1.00  0.00            
ATOM     49  C16 BCD     1       9.370  24.670  26.350  1.00  0.00            
ATOM     50  C17 BCD     1      10.200  25.640  25.520  1.00  0.00            
ATOM     51  O14 BCD     1       9.270  26.310  24.640  1.00  0.00            
ATOM     52  C18 BCD     1      11.250  25.100  24.540  1.00  0.00            
ATOM     53  O15 BCD     1      10.620  24.140  23.650  1.00  0.00            
ATOM     54  H21 BCD     1       7.740  27.560  24.330  1.00  0.00            
ATOM     55  H22 BCD     1       6.890  25.490  25.300  1.00  0.00            
ATOM     56  H23 BCD     1       6.080  26.590  27.480  1.00  0.00            
ATOM     57  H24 BCD     1       8.470  25.940  27.890  1.00  0.00            
ATOM     58  H25 BCD     1       6.430  24.420  27.130  1.00  0.00            
ATOM     59  H26 BCD     1       9.100  23.840  25.680  1.00  0.00            
ATOM     60  H27 BCD     1      10.730  26.370  26.150  1.00  0.00            
ATOM     61  H28 BCD     1      11.620  25.910  23.900  1.00  0.00            
ATOM     62  H29 BCD     1      12.130  24.760  25.100  1.00  0.00            
ATOM     63  H30 BCD     1      10.260  24.710  22.960  1.00  0.00            
ATOM     64  C19 BCD     1       9.350  32.290  26.140  1.00  0.00            
ATOM     65  O16 BCD     1      10.480  32.030  26.950  1.00  0.00            
ATOM     66  C20 BCD     1       8.140  31.700  26.830  1.00  0.00            
ATOM     67  O17 BCD     1       8.080  32.310  28.140  1.00  0.00            
ATOM     68  C21 BCD     1       8.210  30.220  27.030  1.00  0.00            
ATOM     69  O18 BCD     1       6.960  29.740  27.580  1.00  0.00            
ATOM     70  C22 BCD     1       8.490  29.560  25.680  1.00  0.00            
ATOM     71  C23 BCD     1       9.700  30.230  24.890  1.00  0.00            
ATOM     72  O19 BCD     1       9.600  31.660  24.900  1.00  0.00            
ATOM     73  C24 BCD     1       9.740  29.770  23.410  1.00  0.00            
ATOM     74  O20 BCD     1       8.400  29.780  22.850  1.00  0.00            
ATOM     75  H31 BCD     1       9.210  33.370  26.020  1.00  0.00            
ATOM     76  H32 BCD     1       7.190  31.920  26.320  1.00  0.00            
ATOM     77  H33 BCD     1       8.380  31.760  28.860  1.00  0.00            
ATOM     78  H34 BCD     1       9.040  29.970  27.710  1.00  0.00            
ATOM     79  H35 BCD     1       6.950  28.790  27.430  1.00  0.00            
ATOM     80  H36 BCD     1       7.530  29.610  25.130  1.00  0.00            
ATOM     81  H37 BCD     1      10.670  30.040  25.370  1.00  0.00            
ATOM     82  H38 BCD     1      10.420  30.380  22.810  1.00  0.00            
ATOM     83  H39 BCD     1       9.990  28.700  23.410  1.00  0.00            
ATOM     84  H40 BCD     1       8.480  30.360  22.090  1.00  0.00            
ATOM     85  C25 BCD     1      13.800  33.920  28.340  1.00  0.00            
ATOM     86  O21 BCD     1      14.060  32.870  29.310  1.00  0.00            
ATOM     87  C26 BCD     1      12.490  34.680  28.490  1.00  0.00            
ATOM     88  O22 BCD     1      12.350  35.340  29.760  1.00  0.00            
ATOM     89  C27 BCD     1      11.240  33.750  28.210  1.00  0.00            
ATOM     90  O23 BCD     1      10.060  34.520  28.060  1.00  0.00            
ATOM     91  C28 BCD     1      11.470  33.000  26.970  1.00  0.00            
ATOM     92  C29 BCD     1      12.800  32.270  26.890  1.00  0.00            
ATOM     93  O24 BCD     1      13.750  33.280  27.100  1.00  0.00            
ATOM     94  C30 BCD     1      13.040  31.760  25.500  1.00  0.00            
ATOM     95  O25 BCD     1      14.340  31.090  25.310  1.00  0.00            
ATOM     96  H41 BCD     1      14.600  34.660  28.390  1.00  0.00            
ATOM     97  H42 BCD     1      12.580  35.440  27.700  1.00  0.00            
ATOM     98  H43 BCD     1      12.250  34.590  30.360  1.00  0.00            
ATOM     99  H44 BCD     1      11.140  33.050  29.050  1.00  0.00            
ATOM    100  H45 BCD     1       9.280  33.960  28.140  1.00  0.00            
ATOM    101  H46 BCD     1      11.440  33.720  26.140  1.00  0.00            
ATOM    102  H47 BCD     1      12.800  31.500  27.680  1.00  0.00            
ATOM    103  H48 BCD     1      12.270  31.010  25.250  1.00  0.00            
ATOM    104  H49 BCD     1      13.020  32.670  24.890  1.00  0.00            
ATOM    105  H50 BCD     1      14.870  31.560  25.970  1.00  0.00            
ATOM    106  C31 BCD     1      15.430  32.150  33.140  1.00  0.00            
ATOM    107  O26 BCD     1      15.260  30.740  32.910  1.00  0.00            
ATOM    108  C32 BCD     1      13.990  32.790  33.020  1.00  0.00            
ATOM    109  O27 BCD     1      13.160  32.120  34.000  1.00  0.00            
ATOM    110  C33 BCD     1      13.440  32.620  31.620  1.00  0.00            
ATOM    111  C34 BCD     1      14.500  33.220  30.640  1.00  0.00            
ATOM    112  C35 BCD     1      15.940  32.600  30.760  1.00  0.00            
ATOM    113  O28 BCD     1      16.340  32.720  32.180  1.00  0.00            
ATOM    114  C36 BCD     1      17.000  33.320  29.870  1.00  0.00            
ATOM    115  O29 BCD     1      18.030  32.390  29.640  1.00  0.00            
ATOM    116  O30 BCD     1      12.160  33.160  31.300  1.00  0.00            
ATOM    117  H51 BCD     1      15.820  32.470  34.120  1.00  0.00            
ATOM    118  H52 BCD     1      14.040  33.840  33.320  1.00  0.00            
ATOM    119  H53 BCD     1      12.230  32.330  33.920  1.00  0.00            
ATOM    120  H54 BCD     1      13.430  31.540  31.380  1.00  0.00            
ATOM    121  H55 BCD     1      11.620  32.440  30.980  1.00  0.00            
ATOM    122  H56 BCD     1      14.560  34.310  30.750  1.00  0.00            
ATOM    123  H57 BCD     1      15.880  31.520  30.610  1.00  0.00            
ATOM    124  H58 BCD     1      16.530  33.530  28.900  1.00  0.00            
ATOM    125  H59 BCD     1      17.480  34.160  30.390  1.00  0.00            
ATOM    126  H60 BCD     1      18.880  32.650  30.010  1.00  0.00            
ATOM    127  C37 BCD     1      16.270  26.980  34.280  1.00  0.00            
ATOM    128  O31 BCD     1      15.560  26.270  33.310  1.00  0.00            
ATOM    129  C38 BCD     1      15.260  27.770  35.170  1.00  0.00            
ATOM    130  O32 BCD     1      14.260  26.880  35.580  1.00  0.00            
ATOM    131  C39 BCD     1      14.750  28.960  34.350  1.00  0.00            
ATOM    132  O33 BCD     1      13.820  29.760  35.130  1.00  0.00            
ATOM    133  C40 BCD     1      15.880  29.750  33.680  1.00  0.00            
ATOM    134  C41 BCD     1      16.720  28.790  32.790  1.00  0.00            
ATOM    135  O34 BCD     1      17.220  27.680  33.620  1.00  0.00            
ATOM    136  C42 BCD     1      17.930  29.440  32.160  1.00  0.00            
ATOM    137  O35 BCD     1      18.890  28.450  31.700  1.00  0.00            
ATOM    138  H61 BCD     1      16.800  26.250  34.900  1.00  0.00            
ATOM    139  H62 BCD     1      15.750  28.160  36.070  1.00  0.00            
ATOM    140  H63 BCD     1      13.560  27.090  34.960  1.00  0.00            
ATOM    141  H64 BCD     1      14.220  28.510  33.510  1.00  0.00            
ATOM    142  H65 BCD     1      13.610  30.570  34.650  1.00  0.00            
ATOM    143  H66 BCD     1      16.570  30.150  34.430  1.00  0.00            
ATOM    144  H67 BCD     1      16.050  28.420  32.000  1.00  0.00            
ATOM    145  H68 BCD     1      17.630  30.040  31.290  1.00  0.00            
ATOM    146  H69 BCD     1      18.430  30.080  32.900  1.00  0.00            
ATOM    147  H70 BCD     1      19.480  28.380  32.460  1.00  0.00            
ATOM    148  O1  GV7     2      10.640  32.550  34.160  1.00  0.00            
ATOM    149  C1  GV7     2       9.550  33.030  33.900  1.00  0.00            
ATOM    150  O2  GV7     2       8.630  33.020  34.820  1.00  0.00            
ATOM    151  C2  GV7     2       9.250  34.070  32.880  1.00  0.00            
ATOM    152  C3  GV7     2       8.670  33.440  31.640  1.00  0.00            
ATOM    153  C4  GV7     2       9.100  32.030  31.330  1.00  0.00            
ATOM    154  N1  GV7     2      10.210  31.640  30.670  1.00  0.00            
ATOM    155  C5  GV7     2      10.160  30.270  30.750  1.00  0.00            
ATOM    156  C6  GV7     2      11.230  29.290  30.270  1.00  0.00            
ATOM    157  C7  GV7     2      11.530  29.220  28.930  1.00  0.00            
ATOM    158  C8  GV7     2      12.480  28.350  28.370  1.00  0.00            
ATOM    159  C9  GV7     2      13.180  27.520  29.270  1.00  0.00            
ATOM    160  C10 GV7     2      12.960  27.540  30.660  1.00  0.00            
ATOM    161  C11 GV7     2      11.970  28.420  31.130  1.00  0.00            
ATOM    162  C12 GV7     2       8.990  29.970  31.350  1.00  0.00            
ATOM    163  C13 GV7     2       8.510  28.630  31.560  1.00  0.00            
ATOM    164  C14 GV7     2       8.440  27.670  30.550  1.00  0.00            
ATOM    165  C15 GV7     2       8.060  26.320  30.850  1.00  0.00            
ATOM    166  C16 GV7     2       7.620  25.980  32.180  1.00  0.00            
ATOM    167  C17 GV7     2       7.550  27.030  33.100  1.00  0.00            
ATOM    168  C18 GV7     2       8.000  28.280  32.810  1.00  0.00            
ATOM    169  O3  GV7     2       8.340  31.010  31.830  1.00  0.00            
ATOM    170  H1  GV7     2       7.920  33.590  34.490  1.00  0.00            
ATOM    171  H2  GV7     2      10.220  34.540  32.690  1.00  0.00            
ATOM    172  H3  GV7     2       8.640  34.920  33.200  1.00  0.00            
ATOM    173  H4  GV7     2       8.780  34.040  30.730  1.00  0.00            
ATOM    174  H5  GV7     2       7.590  33.340  31.780  1.00  0.00            
ATOM    175  H6  GV7     2      11.040  29.880  28.230  1.00  0.00            
ATOM    176  H7  GV7     2      12.620  28.470  27.300  1.00  0.00            
ATOM    177  H8  GV7     2      14.060  26.960  28.980  1.00  0.00            
ATOM    178  H9  GV7     2      13.560  26.980  31.370  1.00  0.00            
ATOM    179  H10 GV7     2      11.720  28.390  32.190  1.00  0.00            
ATOM    180  H11 GV7     2       8.730  27.970  29.550  1.00  0.00            
ATOM    181  H12 GV7     2       8.100  25.590  30.050  1.00  0.00            
ATOM    182  H13 GV7     2       7.360  24.950  32.380  1.00  0.00            
ATOM    183  H14 GV7     2       7.090  26.880  34.070  1.00  0.00            
ATOM    184  H15 GV7     2       7.910  29.100  33.520  1.00  0.00            
TER
ENDMDL
MODEL        1
ATOM      1  C1  BCD     1      -2.420  26.470  30.430  1.00  0.00            
ATOM      2  O1  BCD     1      -2.500  25.280  31.130  1.00  0.00            
ATOM      3  C2  BCD     1      -3.350  26.430  29.170  1.00  0.00            
ATOM      4  O2  BCD     1      -4.700  26.120  29.540  1.00  0.00            
ATOM      5  C3  BCD     1      -2.830  25.340  28.210  1.00  0.00            
ATOM      6  O3  BCD     1      -3.720  25.280  27.070  1.00  0.00            
ATOM      7  C4  BCD     1      -1.320  25.420  27.970  1.00  0.00            
ATOM      8  C5  BCD     1      -0.500  25.730  29.210  1.00  0.00            
ATOM      9  O4  BCD     1      -1.130  26.760  30.000  1.00  0.00            
ATOM     10  C6  BCD     1       0.850  26.320  28.860  1.00  0.00            
ATOM     11  O5  BCD     1       1.690  26.430  30.020  1.00  0.00            
ATOM     12  H1  BCD     1      -2.880  27.300  30.980  1.00  0.00            
ATOM     13  H2  BCD     1      -3.350  27.430  28.720  1.00  0.00            
ATOM     14  H3  BCD     1      -4.610  25.470  30.240  1.00  0.00            
ATOM     15  H4  BCD     1      -2.910  24.390  28.760  1.00  0.00            
ATOM     16  H5  BCD     1      -4.530  24.840  27.340  1.00  0.00            
ATOM     17  H6  BCD     1      -1.220  26.120  27.120  1.00  0.00            
ATOM     18  H7  BCD     1      -0.360  24.790  29.750  1.00  0.00            
ATOM     19  H8  BCD     1       1.400  25.610  28.220  1.00  0.00            
ATOM     20  H9  BCD     1       0.760  27.320  28.410  1.00  0.00            
ATOM     21  H10 BCD     1       1.190  27.110  30.490  1.00  0.00            
ATOM     22  C7  BCD     1      -2.690  23.730  34.970  1.00  0.00            
ATOM     23  O6  BCD     1      -1.550  22.920  34.700  1.00  0.00            
ATOM     24  C8  BCD     1      -3.820  23.450  34.050  1.00  0.00            
ATOM     25  O7  BCD     1      -4.230  22.120  34.240  1.00  0.00            
ATOM     26  C9  BCD     1      -3.510  23.780  32.610  1.00  0.00            
ATOM     27  O8  BCD     1      -4.640  23.480  31.770  1.00  0.00            
ATOM     28  C10 BCD     1      -2.950  25.200  32.460  1.00  0.00            
ATOM     29  C11 BCD     1      -1.780  25.380  33.410  1.00  0.00            
ATOM     30  O9  BCD     1      -2.220  25.080  34.730  1.00  0.00            
ATOM     31  C12 BCD     1      -1.270  26.830  33.550  1.00  0.00            
ATOM     32  O10 BCD     1      -0.250  26.960  34.560  1.00  0.00            
ATOM     33  H11 BCD     1      -2.860  23.800  36.050  1.00  0.00            
ATOM     34  H12 BCD     1      -4.670  24.050  34.390  1.00  0.00            
ATOM     35  H13 BCD     1      -3.590  21.490  33.900  1.00  0.00            
ATOM     36  H14 BCD     1      -2.660  23.120  32.410  1.00  0.00            
ATOM     37  H15 BCD     1      -4.460  22.810  31.110  1.00  0.00            
ATOM     38  H16 BCD     1      -3.770  25.930  32.580  1.00  0.00            
ATOM     39  H17 BCD     1      -0.960  24.680  33.200  1.00  0.00            
ATOM     40  H18 BCD     1      -1.020  27.240  32.560  1.00  0.00            
ATOM     41  H19 BCD     1      -2.100  27.470  33.860  1.00  0.00            
ATOM     42  H20 BCD     1       0.130  27.820  34.350  1.00  0.00            
ATOM     43  C13 BCD     1       1.400  20.610  36.340  1.00  0.00            
ATOM     44  O11 BCD     1       2.050  20.620  35.070  1.00  0.00            
ATOM     45  C14 BCD     1      -0.000  19.960  36.250  1.00  0.00            
ATOM     46  O12 BCD     1       0.160  18.630  35.780  1.00  0.00            
ATOM     47  C15 BCD     1      -0.860  20.790  35.290  1.00  0.00            
ATOM     48  O13 BCD     1      -2.160  20.270  35.070  1.00  0.00            
ATOM     49  C16 BCD     1      -0.990  22.250  35.800  1.00  0.00            
ATOM     50  C17 BCD     1       0.430  22.780  35.960  1.00  0.00            
ATOM     51  O14 BCD     1       1.300  21.950  36.810  1.00  0.00            
ATOM     52  C18 BCD     1       0.370  24.170  36.580  1.00  0.00            
ATOM     53  O15 BCD     1       1.680  24.680  36.830  1.00  0.00            
ATOM     54  H21 BCD     1       2.020  20.130  37.100  1.00  0.00            
ATOM     55  H22 BCD     1      -0.420  19.930  37.260  1.00  0.00            
ATOM     56  H23 BCD     1      -0.340  18.040  36.350  1.00  0.00            
ATOM     57  H24 BCD     1      -0.300  21.000  34.370  1.00  0.00            
ATOM     58  H25 BCD     1      -2.260  20.210  34.120  1.00  0.00            
ATOM     59  H26 BCD     1      -1.570  22.200  36.720  1.00  0.00            
ATOM     60  H27 BCD     1       0.820  22.870  34.930  1.00  0.00            
ATOM     61  H28 BCD     1      -0.080  24.850  35.850  1.00  0.00            
ATOM     62  H29 BCD     1      -0.200  24.160  37.520  1.00  0.00            
ATOM     63  H30 BCD     1       1.610  25.450  37.400  1.00  0.00            
ATOM     64  C19 BCD     1       5.980  19.810  33.740  1.00  0.00            
ATOM     65  O16 BCD     1       5.610  19.670  32.350  1.00  0.00            
ATOM     66  C20 BCD     1       5.210  18.710  34.530  1.00  0.00            
ATOM     67  O17 BCD     1       5.360  17.350  33.920  1.00  0.00            
ATOM     68  C21 BCD     1       3.680  19.010  34.520  1.00  0.00            
ATOM     69  O18 BCD     1       2.870  18.180  35.360  1.00  0.00            
ATOM     70  C22 BCD     1       3.440  20.370  35.120  1.00  0.00            
ATOM     71  C23 BCD     1       4.220  21.410  34.330  1.00  0.00            
ATOM     72  O19 BCD     1       5.580  21.060  34.360  1.00  0.00            
ATOM     73  C24 BCD     1       4.140  22.820  35.020  1.00  0.00            
ATOM     74  O20 BCD     1       4.360  22.740  36.480  1.00  0.00            
ATOM     75  H31 BCD     1       7.060  19.710  33.860  1.00  0.00            
ATOM     76  H32 BCD     1       5.560  18.750  35.570  1.00  0.00            
ATOM     77  H33 BCD     1       4.890  17.270  33.080  1.00  0.00            
ATOM     78  H34 BCD     1       3.240  18.980  33.510  1.00  0.00            
ATOM     79  H35 BCD     1       1.980  18.540  35.450  1.00  0.00            
ATOM     80  H36 BCD     1       3.840  20.340  36.140  1.00  0.00            
ATOM     81  H37 BCD     1       3.820  21.500  33.310  1.00  0.00            
ATOM     82  H38 BCD     1       4.830  23.450  34.440  1.00  0.00            
ATOM     83  H39 BCD     1       3.140  23.250  34.920  1.00  0.00            
ATOM     84  H40 BCD     1       3.520  23.060  36.830  1.00  0.00            
ATOM     85  C25 BCD     1       7.250  19.980  28.520  1.00  0.00            
ATOM     86  O21 BCD     1       5.900  20.380  27.970  1.00  0.00            
ATOM     87  C26 BCD     1       7.170  18.550  29.150  1.00  0.00            
ATOM     88  O22 BCD     1       6.890  17.660  28.060  1.00  0.00            
ATOM     89  C27 BCD     1       6.200  18.480  30.310  1.00  0.00            
ATOM     90  O23 BCD     1       6.190  17.100  30.800  1.00  0.00            
ATOM     91  C28 BCD     1       6.640  19.530  31.320  1.00  0.00            
ATOM     92  C29 BCD     1       6.800  20.960  30.610  1.00  0.00            
ATOM     93  O24 BCD     1       7.600  20.930  29.460  1.00  0.00            
ATOM     94  C30 BCD     1       7.350  21.860  31.560  1.00  0.00            
ATOM     95  O25 BCD     1       7.520  23.180  31.010  1.00  0.00            
ATOM     96  H41 BCD     1       7.920  19.990  27.650  1.00  0.00            
ATOM     97  H42 BCD     1       8.190  18.350  29.490  1.00  0.00            
ATOM     98  H43 BCD     1       6.280  18.110  27.470  1.00  0.00            
ATOM     99  H44 BCD     1       5.140  18.690  30.080  1.00  0.00            
ATOM    100  H45 BCD     1       5.950  16.510  30.080  1.00  0.00            
ATOM    101  H46 BCD     1       7.540  19.160  31.830  1.00  0.00            
ATOM    102  H47 BCD     1       5.790  21.230  30.270  1.00  0.00            
ATOM    103  H48 BCD     1       6.650  21.930  32.410  1.00  0.00            
ATOM    104  H49 BCD     1       8.310  21.460  31.900  1.00  0.00            
ATOM    105  H50 BCD     1       8.470  23.270  30.970  1.00  0.00            
ATOM    106  C31 BCD     1       3.950  22.180  24.850  1.00  0.00            
ATOM    107  O26 BCD     1       2.930  22.400  25.810  1.00  0.00            
ATOM    108  C32 BCD     1       4.200  20.700  24.660  1.00  0.00            
ATOM    109  O27 BCD     1       3.100  20.120  24.130  1.00  0.00            
ATOM    110  C33 BCD     1       4.710  19.980  25.920  1.00  0.00            
ATOM    111  C34 BCD     1       5.840  20.800  26.550  1.00  0.00            
ATOM    112  C35 BCD     1       5.610  22.330  26.520  1.00  0.00            
ATOM    113  O28 BCD     1       5.120  22.720  25.280  1.00  0.00            
ATOM    114  C36 BCD     1       6.770  23.150  26.920  1.00  0.00            
ATOM    115  O29 BCD     1       7.790  23.080  25.880  1.00  0.00            
ATOM    116  O30 BCD     1       5.280  18.630  25.690  1.00  0.00            
ATOM    117  H51 BCD     1       3.780  22.720  23.920  1.00  0.00            
ATOM    118  H52 BCD     1       5.040  20.600  23.960  1.00  0.00            
ATOM    119  H53 BCD     1       2.350  20.430  24.650  1.00  0.00            
ATOM    120  H54 BCD     1       3.860  19.750  26.570  1.00  0.00            
ATOM    121  H55 BCD     1       6.050  18.610  25.120  1.00  0.00            
ATOM    122  H56 BCD     1       6.780  20.590  26.010  1.00  0.00            
ATOM    123  H57 BCD     1       4.850  22.550  27.280  1.00  0.00            
ATOM    124  H58 BCD     1       6.500  24.200  27.100  1.00  0.00            
ATOM    125  H59 BCD     1       7.160  22.760  27.870  1.00  0.00            
ATOM    126  H60 BCD     1       8.370  23.820  26.060  1.00  0.00            
ATOM    127  C37 BCD     1      -0.720  24.070  26.110  1.00  0.00            
ATOM    128  O31 BCD     1      -0.910  24.120  27.520  1.00  0.00            
ATOM    129  C38 BCD     1      -0.660  22.620  25.540  1.00  0.00            
ATOM    130  O32 BCD     1      -1.770  21.940  26.060  1.00  0.00            
ATOM    131  C39 BCD     1       0.630  22.040  25.950  1.00  0.00            
ATOM    132  O33 BCD     1       0.770  20.660  25.420  1.00  0.00            
ATOM    133  C40 BCD     1       1.710  22.960  25.310  1.00  0.00            
ATOM    134  C41 BCD     1       1.650  24.280  25.970  1.00  0.00            
ATOM    135  O34 BCD     1       0.410  24.880  25.690  1.00  0.00            
ATOM    136  C42 BCD     1       2.850  25.130  25.550  1.00  0.00            
ATOM    137  O35 BCD     1       2.820  26.490  25.940  1.00  0.00            
ATOM    138  H61 BCD     1      -1.640  24.520  25.710  1.00  0.00            
ATOM    139  H62 BCD     1      -0.660  22.650  24.450  1.00  0.00            
ATOM    140  H63 BCD     1      -1.750  21.730  26.990  1.00  0.00            
ATOM    141  H64 BCD     1       0.750  21.970  27.040  1.00  0.00            
ATOM    142  H65 BCD     1       0.180  20.050  25.870  1.00  0.00            
ATOM    143  H66 BCD     1       1.570  23.080  24.230  1.00  0.00            
ATOM    144  H67 BCD     1       1.790  24.170  27.050  1.00  0.00            
ATOM    145  H68 BCD     1       3.690  24.700  26.110  1.00  0.00            
ATOM    146  H69 BCD     1       3.060  24.980  24.490  1.00  0.00            
ATOM    147  H70 BCD     1       3.700  26.640  26.300  1.00  0.00            
ATOM    148  O1  GV7     2      43.510  18.340  23.020  1.00  0.00            
ATOM    149  C1  GV7     2      43.300  17.440  23.880  1.00  0.00            
ATOM    150  O2  GV7     2      44.270  16.780  24.540  1.00  0.00            
ATOM    151  C2  GV7     2      41.860  16.890  24.180  1.00  0.00            
ATOM    152  C3  GV7     2      41.030  17.870  25.090  1.00  0.00            
ATOM    153  C4  GV7     2      41.640  18.080  26.460  1.00  0.00            
ATOM    154  N1  GV7     2      42.540  18.970  26.860  1.00  0.00            
ATOM    155  C5  GV7     2      42.790  18.530  28.160  1.00  0.00            
ATOM    156  C6  GV7     2      43.830  19.090  28.990  1.00  0.00            
ATOM    157  C7  GV7     2      45.040  19.530  28.480  1.00  0.00            
ATOM    158  C8  GV7     2      46.000  20.120  29.320  1.00  0.00            
ATOM    159  C9  GV7     2      45.810  20.160  30.700  1.00  0.00            
ATOM    160  C10 GV7     2      44.560  19.820  31.220  1.00  0.00            
ATOM    161  C11 GV7     2      43.590  19.270  30.410  1.00  0.00            
ATOM    162  C12 GV7     2      42.030  17.440  28.450  1.00  0.00            
ATOM    163  C13 GV7     2      42.140  16.420  29.550  1.00  0.00            
ATOM    164  C14 GV7     2      43.390  16.100  29.990  1.00  0.00            
ATOM    165  C15 GV7     2      43.660  15.230  31.050  1.00  0.00            
ATOM    166  C16 GV7     2      42.530  14.510  31.520  1.00  0.00            
ATOM    167  C17 GV7     2      41.250  14.710  31.020  1.00  0.00            
ATOM    168  C18 GV7     2      41.040  15.650  30.020  1.00  0.00            
ATOM    169  O3  GV7     2      41.290  17.130  27.350  1.00  0.00            
ATOM    170  H1  GV7     2      43.830  16.230  25.210  1.00  0.00            
ATOM    171  H2  GV7     2      41.990  15.910  24.670  1.00  0.00            
ATOM    172  H3  GV7     2      41.320  16.700  23.250  1.00  0.00            
ATOM    173  H4  GV7     2      40.010  17.520  25.260  1.00  0.00            
ATOM    174  H5  GV7     2      41.020  18.820  24.530  1.00  0.00            
ATOM    175  H6  GV7     2      45.200  19.440  27.410  1.00  0.00            
ATOM    176  H7  GV7     2      47.010  20.240  28.940  1.00  0.00            
ATOM    177  H8  GV7     2      46.680  20.460  31.270  1.00  0.00            
ATOM    178  H9  GV7     2      44.340  19.960  32.270  1.00  0.00            
ATOM    179  H10 GV7     2      42.630  19.030  30.840  1.00  0.00            
ATOM    180  H11 GV7     2      44.210  16.520  29.430  1.00  0.00            
ATOM    181  H12 GV7     2      44.650  15.040  31.440  1.00  0.00            
ATOM    182  H13 GV7     2      42.640  13.650  32.170  1.00  0.00            
ATOM    183  H14 GV7     2      40.480  14.020  31.340  1.00  0.00            
ATOM    184  H15 GV7     2      40.030  15.780  29.650  1.00  0.00            
TER
ENDMDL
MODEL        1
ATOM      1  C1  BCD     1      13.690  34.680  26.760  1.00  0.00            
ATOM      2  O1  BCD     1      13.940  33.350  26.370  1.00  0.00            
ATOM      3  C2  BCD     1      12.250  34.780  27.160  1.00  0.00            
ATOM      4  O2  BCD     1      11.880  33.840  28.180  1.00  0.00            
ATOM      5  C3  BCD     1      11.350  34.530  25.940  1.00  0.00            
ATOM      6  O3  BCD     1       9.940  34.810  26.320  1.00  0.00            
ATOM      7  C4  BCD     1      11.730  35.480  24.830  1.00  0.00            
ATOM      8  C5  BCD     1      13.270  35.380  24.550  1.00  0.00            
ATOM      9  O4  BCD     1      13.960  35.610  25.780  1.00  0.00            
ATOM     10  C6  BCD     1      13.690  36.350  23.500  1.00  0.00            
ATOM     11  O5  BCD     1      13.470  37.640  23.970  1.00  0.00            
ATOM     12  H1  BCD     1      14.300  34.910  27.640  1.00  0.00            
ATOM     13  H2  BCD     1      12.110  35.820  27.490  1.00  0.00            
ATOM     14  H3  BCD     1      12.320  32.990  28.070  1.00  0.00            
ATOM     15  H4  BCD     1      11.580  33.480  25.730  1.00  0.00            
ATOM     16  H5  BCD     1       9.950  34.420  27.200  1.00  0.00            
ATOM     17  H6  BCD     1      11.430  36.520  24.960  1.00  0.00            
ATOM     18  H7  BCD     1      13.580  34.410  24.120  1.00  0.00            
ATOM     19  H8  BCD     1      14.760  36.100  23.390  1.00  0.00            
ATOM     20  H9  BCD     1      13.160  36.180  22.560  1.00  0.00            
ATOM     21  H10 BCD     1      14.110  37.850  24.650  1.00  0.00            
ATOM     22  C7  BCD     1      16.330  30.070  26.930  1.00  0.00            
ATOM     23  O6  BCD     1      15.950  29.480  25.680  1.00  0.00            
ATOM     24  C8  BCD     1      15.220  30.170  27.990  1.00  0.00            
ATOM     25  O7  BCD     1      14.480  28.940  28.050  1.00  0.00            
ATOM     26  C9  BCD     1      14.280  31.330  27.600  1.00  0.00            
ATOM     27  O8  BCD     1      13.480  31.600  28.780  1.00  0.00            
ATOM     28  C10 BCD     1      14.950  32.610  27.130  1.00  0.00            
ATOM     29  C11 BCD     1      16.110  32.270  26.180  1.00  0.00            
ATOM     30  O9  BCD     1      16.990  31.280  26.730  1.00  0.00            
ATOM     31  C12 BCD     1      16.970  33.510  25.890  1.00  0.00            
ATOM     32  O10 BCD     1      17.380  34.150  27.110  1.00  0.00            
ATOM     33  H11 BCD     1      17.090  29.410  27.360  1.00  0.00            
ATOM     34  H12 BCD     1      15.690  30.440  28.950  1.00  0.00            
ATOM     35  H13 BCD     1      14.390  28.690  27.130  1.00  0.00            
ATOM     36  H14 BCD     1      13.630  30.920  26.830  1.00  0.00            
ATOM     37  H15 BCD     1      13.260  30.810  29.280  1.00  0.00            
ATOM     38  H16 BCD     1      15.270  33.190  28.010  1.00  0.00            
ATOM     39  H17 BCD     1      15.620  31.910  25.260  1.00  0.00            
ATOM     40  H18 BCD     1      17.870  33.140  25.380  1.00  0.00            
ATOM     41  H19 BCD     1      16.400  34.170  25.220  1.00  0.00            
ATOM     42  H20 BCD     1      17.030  35.050  27.140  1.00  0.00            
ATOM     43  C13 BCD     1      17.330  26.330  23.220  1.00  0.00            
ATOM     44  O11 BCD     1      16.110  26.130  22.590  1.00  0.00            
ATOM     45  C14 BCD     1      17.220  26.080  24.720  1.00  0.00            
ATOM     46  O12 BCD     1      16.700  24.790  24.970  1.00  0.00            
ATOM     47  C15 BCD     1      16.350  27.140  25.490  1.00  0.00            
ATOM     48  O13 BCD     1      16.560  26.860  26.900  1.00  0.00            
ATOM     49  C16 BCD     1      16.900  28.560  25.190  1.00  0.00            
ATOM     50  C17 BCD     1      16.890  28.730  23.680  1.00  0.00            
ATOM     51  O14 BCD     1      17.720  27.720  23.060  1.00  0.00            
ATOM     52  C18 BCD     1      17.390  30.120  23.270  1.00  0.00            
ATOM     53  O15 BCD     1      17.160  30.360  21.890  1.00  0.00            
ATOM     54  H21 BCD     1      18.180  25.880  22.700  1.00  0.00            
ATOM     55  H22 BCD     1      18.270  26.120  25.020  1.00  0.00            
ATOM     56  H23 BCD     1      15.910  24.720  24.420  1.00  0.00            
ATOM     57  H24 BCD     1      15.310  26.970  25.190  1.00  0.00            
ATOM     58  H25 BCD     1      16.240  25.990  27.150  1.00  0.00            
ATOM     59  H26 BCD     1      17.890  28.750  25.620  1.00  0.00            
ATOM     60  H27 BCD     1      15.840  28.750  23.360  1.00  0.00            
ATOM     61  H28 BCD     1      16.810  30.870  23.820  1.00  0.00            
ATOM     62  H29 BCD     1      18.460  30.160  23.520  1.00  0.00            
ATOM     63  H30 BCD     1      17.150  29.480  21.500  1.00  0.00            
ATOM     64  C19 BCD     1      14.390  25.000  19.140  1.00  0.00            
ATOM     65  O16 BCD     1      13.330  25.850  19.400  1.00  0.00            
ATOM     66  C20 BCD     1      14.460  23.880  20.210  1.00  0.00            
ATOM     67  O17 BCD     1      13.250  23.110  20.300  1.00  0.00            
ATOM     68  C21 BCD     1      14.830  24.460  21.580  1.00  0.00            
ATOM     69  O18 BCD     1      15.120  23.450  22.500  1.00  0.00            
ATOM     70  C22 BCD     1      16.070  25.350  21.440  1.00  0.00            
ATOM     71  C23 BCD     1      16.050  26.290  20.250  1.00  0.00            
ATOM     72  O19 BCD     1      15.600  25.610  19.070  1.00  0.00            
ATOM     73  C24 BCD     1      17.350  26.940  19.840  1.00  0.00            
ATOM     74  O20 BCD     1      18.280  25.870  19.480  1.00  0.00            
ATOM     75  H31 BCD     1      14.180  24.610  18.140  1.00  0.00            
ATOM     76  H32 BCD     1      15.230  23.180  19.850  1.00  0.00            
ATOM     77  H33 BCD     1      12.630  23.830  20.440  1.00  0.00            
ATOM     78  H34 BCD     1      14.040  25.150  21.920  1.00  0.00            
ATOM     79  H35 BCD     1      14.360  22.870  22.600  1.00  0.00            
ATOM     80  H36 BCD     1      16.960  24.720  21.270  1.00  0.00            
ATOM     81  H37 BCD     1      15.330  27.100  20.460  1.00  0.00            
ATOM     82  H38 BCD     1      17.150  27.610  18.990  1.00  0.00            
ATOM     83  H39 BCD     1      17.800  27.580  20.600  1.00  0.00            
ATOM     84  H40 BCD     1      17.850  25.280  18.870  1.00  0.00            
ATOM     85  C25 BCD     1      10.510  28.210  17.510  1.00  0.00            
ATOM     86  O21 BCD     1      10.950  29.360  18.180  1.00  0.00            
ATOM     87  C26 BCD     1      10.040  27.120  18.410  1.00  0.00            
ATOM     88  O22 BCD     1       8.950  27.580  19.160  1.00  0.00            
ATOM     89  C27 BCD     1      11.170  26.540  19.320  1.00  0.00            
ATOM     90  O23 BCD     1      10.710  25.460  20.110  1.00  0.00            
ATOM     91  C28 BCD     1      12.260  26.060  18.460  1.00  0.00            
ATOM     92  C29 BCD     1      12.770  27.180  17.520  1.00  0.00            
ATOM     93  O24 BCD     1      11.640  27.670  16.750  1.00  0.00            
ATOM     94  C30 BCD     1      13.800  26.720  16.600  1.00  0.00            
ATOM     95  O25 BCD     1      13.460  25.390  15.950  1.00  0.00            
ATOM     96  H41 BCD     1       9.660  28.400  16.840  1.00  0.00            
ATOM     97  H42 BCD     1       9.680  26.370  17.700  1.00  0.00            
ATOM     98  H43 BCD     1       8.670  26.750  19.570  1.00  0.00            
ATOM     99  H44 BCD     1      11.620  27.330  19.940  1.00  0.00            
ATOM    100  H45 BCD     1      10.450  25.800  20.970  1.00  0.00            
ATOM    101  H46 BCD     1      11.880  25.200  17.900  1.00  0.00            
ATOM    102  H47 BCD     1      13.190  27.950  18.180  1.00  0.00            
ATOM    103  H48 BCD     1      13.810  27.500  15.830  1.00  0.00            
ATOM    104  H49 BCD     1      14.820  26.760  17.000  1.00  0.00            
ATOM    105  H50 BCD     1      12.520  25.440  15.770  1.00  0.00            
ATOM    106  C31 BCD     1       9.870  33.350  18.400  1.00  0.00            
ATOM    107  O26 BCD     1      10.180  33.280  19.830  1.00  0.00            
ATOM    108  C32 BCD     1       8.740  32.360  18.240  1.00  0.00            
ATOM    109  O27 BCD     1       7.590  32.710  19.020  1.00  0.00            
ATOM    110  C33 BCD     1       9.130  30.910  18.510  1.00  0.00            
ATOM    111  C34 BCD     1      10.400  30.580  17.690  1.00  0.00            
ATOM    112  C35 BCD     1      11.510  31.630  17.870  1.00  0.00            
ATOM    113  O28 BCD     1      10.970  32.970  17.680  1.00  0.00            
ATOM    114  C36 BCD     1      12.490  31.400  16.690  1.00  0.00            
ATOM    115  O29 BCD     1      13.510  32.410  16.750  1.00  0.00            
ATOM    116  O30 BCD     1       8.060  29.940  18.180  1.00  0.00            
ATOM    117  H51 BCD     1       9.470  34.330  18.120  1.00  0.00            
ATOM    118  H52 BCD     1       8.540  32.480  17.170  1.00  0.00            
ATOM    119  H53 BCD     1       7.890  32.560  19.920  1.00  0.00            
ATOM    120  H54 BCD     1       9.410  30.880  19.570  1.00  0.00            
ATOM    121  H55 BCD     1       8.410  29.150  18.610  1.00  0.00            
ATOM    122  H56 BCD     1      10.020  30.460  16.670  1.00  0.00            
ATOM    123  H57 BCD     1      12.000  31.540  18.850  1.00  0.00            
ATOM    124  H58 BCD     1      12.920  30.390  16.760  1.00  0.00            
ATOM    125  H59 BCD     1      11.960  31.490  15.730  1.00  0.00            
ATOM    126  H60 BCD     1      13.150  33.110  16.210  1.00  0.00            
ATOM    127  C37 BCD     1      10.010  35.670  23.150  1.00  0.00            
ATOM    128  O31 BCD     1      11.150  34.980  23.700  1.00  0.00            
ATOM    129  C38 BCD     1       8.840  34.700  22.920  1.00  0.00            
ATOM    130  O32 BCD     1       8.540  34.000  24.160  1.00  0.00            
ATOM    131  C39 BCD     1       9.100  33.630  21.910  1.00  0.00            
ATOM    132  O33 BCD     1       8.060  32.760  21.700  1.00  0.00            
ATOM    133  C40 BCD     1       9.610  34.310  20.640  1.00  0.00            
ATOM    134  C41 BCD     1      10.760  35.320  20.880  1.00  0.00            
ATOM    135  O34 BCD     1      10.370  36.240  21.900  1.00  0.00            
ATOM    136  C42 BCD     1      11.210  36.170  19.670  1.00  0.00            
ATOM    137  O35 BCD     1      10.100  36.820  19.130  1.00  0.00            
ATOM    138  H61 BCD     1       9.610  36.450  23.810  1.00  0.00            
ATOM    139  H62 BCD     1       7.970  35.280  22.580  1.00  0.00            
ATOM    140  H63 BCD     1       9.230  34.240  24.780  1.00  0.00            
ATOM    141  H64 BCD     1       9.970  33.020  22.200  1.00  0.00            
ATOM    142  H65 BCD     1       8.420  31.890  21.860  1.00  0.00            
ATOM    143  H66 BCD     1       8.820  34.920  20.180  1.00  0.00            
ATOM    144  H67 BCD     1      11.680  34.840  21.240  1.00  0.00            
ATOM    145  H68 BCD     1      12.010  36.870  19.970  1.00  0.00            
ATOM    146  H69 BCD     1      11.680  35.430  19.000  1.00  0.00            
ATOM    147  H70 BCD     1       9.690  37.360  19.810  1.00  0.00            
ATOM    148  O1  GV7     2       7.070  26.670  22.280  1.00  0.00            
ATOM    149  C1  GV7     2       5.930  26.940  22.700  1.00  0.00            
ATOM    150  O2  GV7     2       5.100  25.950  23.100  1.00  0.00            
ATOM    151  C2  GV7     2       5.340  28.310  23.010  1.00  0.00            
ATOM    152  C3  GV7     2       6.060  29.490  22.480  1.00  0.00            
ATOM    153  C4  GV7     2       7.530  29.590  22.920  1.00  0.00            
ATOM    154  N1  GV7     2       8.580  30.000  22.200  1.00  0.00            
ATOM    155  C5  GV7     2       9.570  30.100  23.150  1.00  0.00            
ATOM    156  C6  GV7     2      11.000  30.270  22.800  1.00  0.00            
ATOM    157  C7  GV7     2      11.440  29.580  21.640  1.00  0.00            
ATOM    158  C8  GV7     2      12.820  29.450  21.380  1.00  0.00            
ATOM    159  C9  GV7     2      13.720  30.000  22.290  1.00  0.00            
ATOM    160  C10 GV7     2      13.330  30.660  23.430  1.00  0.00            
ATOM    161  C11 GV7     2      11.940  30.900  23.610  1.00  0.00            
ATOM    162  C12 GV7     2       9.050  29.790  24.390  1.00  0.00            
ATOM    163  C13 GV7     2       9.900  29.280  25.470  1.00  0.00            
ATOM    164  C14 GV7     2      10.050  27.920  25.610  1.00  0.00            
ATOM    165  C15 GV7     2      10.740  27.390  26.700  1.00  0.00            
ATOM    166  C16 GV7     2      11.160  28.210  27.770  1.00  0.00            
ATOM    167  C17 GV7     2      10.900  29.570  27.720  1.00  0.00            
ATOM    168  C18 GV7     2      10.330  30.140  26.560  1.00  0.00            
ATOM    169  O3  GV7     2       7.690  29.510  24.250  1.00  0.00            
ATOM    170  H1  GV7     2       4.350  26.560  23.210  1.00  0.00            
ATOM    171  H2  GV7     2       5.470  28.400  24.100  1.00  0.00            
ATOM    172  H3  GV7     2       4.260  28.350  22.790  1.00  0.00            
ATOM    173  H4  GV7     2       5.600  30.410  22.870  1.00  0.00            
ATOM    174  H5  GV7     2       5.940  29.520  21.390  1.00  0.00            
ATOM    175  H6  GV7     2      10.650  29.230  20.980  1.00  0.00            
ATOM    176  H7  GV7     2      13.170  28.890  20.520  1.00  0.00            
ATOM    177  H8  GV7     2      14.790  29.840  22.210  1.00  0.00            
ATOM    178  H9  GV7     2      14.100  30.970  24.130  1.00  0.00            
ATOM    179  H10 GV7     2      11.720  31.520  24.470  1.00  0.00            
ATOM    180  H11 GV7     2       9.760  27.250  24.810  1.00  0.00            
ATOM    181  H12 GV7     2      10.870  26.320  26.690  1.00  0.00            
ATOM    182  H13 GV7     2      11.690  27.780  28.610  1.00  0.00            
ATOM    183  H14 GV7     2      11.280  30.220  28.510  1.00  0.00            
ATOM    184  H15 GV7     2      10.070  31.190  26.530  1.00  0.00            
TER
ENDMDL
MODEL        1
ATOM      1  C1  BCD     1      -1.300  21.280  32.960  1.00  0.00            
ATOM      2  O1  BCD     1      -1.350  20.740  31.650  1.00  0.00            
ATOM      3  C2  BCD     1      -1.320  22.840  32.970  1.00  0.00            
ATOM      4  O2  BCD     1      -2.480  23.340  32.220  1.00  0.00            
ATOM      5  C3  BCD     1      -0.050  23.280  32.370  1.00  0.00            
ATOM      6  O3  BCD     1      -0.060  24.740  32.280  1.00  0.00            
ATOM      7  C4  BCD     1       1.150  22.860  33.160  1.00  0.00            
ATOM      8  C5  BCD     1       1.080  21.350  33.200  1.00  0.00            
ATOM      9  O4  BCD     1      -0.190  20.860  33.670  1.00  0.00            
ATOM     10  C6  BCD     1       2.180  20.640  34.040  1.00  0.00            
ATOM     11  O5  BCD     1       2.400  21.410  35.200  1.00  0.00            
ATOM     12  H1  BCD     1      -2.110  20.940  33.610  1.00  0.00            
ATOM     13  H2  BCD     1      -1.390  23.280  33.970  1.00  0.00            
ATOM     14  H3  BCD     1      -2.330  24.260  31.980  1.00  0.00            
ATOM     15  H4  BCD     1       0.020  22.820  31.380  1.00  0.00            
ATOM     16  H5  BCD     1       0.850  24.960  32.040  1.00  0.00            
ATOM     17  H6  BCD     1       1.060  23.280  34.170  1.00  0.00            
ATOM     18  H7  BCD     1       1.090  20.920  32.190  1.00  0.00            
ATOM     19  H8  BCD     1       1.840  19.660  34.390  1.00  0.00            
ATOM     20  H9  BCD     1       3.090  20.460  33.450  1.00  0.00            
ATOM     21  H10 BCD     1       2.560  20.820  35.950  1.00  0.00            
ATOM     22  C7  BCD     1      -3.260  18.750  28.730  1.00  0.00            
ATOM     23  O6  BCD     1      -2.420  19.470  27.830  1.00  0.00            
ATOM     24  C8  BCD     1      -4.130  19.830  29.370  1.00  0.00            
ATOM     25  O7  BCD     1      -4.810  20.520  28.350  1.00  0.00            
ATOM     26  C9  BCD     1      -3.290  20.730  30.310  1.00  0.00            
ATOM     27  O8  BCD     1      -4.090  21.710  31.070  1.00  0.00            
ATOM     28  C10 BCD     1      -2.470  19.860  31.290  1.00  0.00            
ATOM     29  C11 BCD     1      -1.680  18.770  30.580  1.00  0.00            
ATOM     30  O9  BCD     1      -2.500  17.970  29.710  1.00  0.00            
ATOM     31  C12 BCD     1      -0.780  17.940  31.440  1.00  0.00            
ATOM     32  O10 BCD     1      -1.660  16.920  32.090  1.00  0.00            
ATOM     33  H11 BCD     1      -3.940  18.050  28.230  1.00  0.00            
ATOM     34  H12 BCD     1      -4.910  19.320  29.950  1.00  0.00            
ATOM     35  H13 BCD     1      -4.070  21.070  28.070  1.00  0.00            
ATOM     36  H14 BCD     1      -2.550  21.220  29.660  1.00  0.00            
ATOM     37  H15 BCD     1      -3.520  22.380  31.470  1.00  0.00            
ATOM     38  H16 BCD     1      -3.090  19.540  32.140  1.00  0.00            
ATOM     39  H17 BCD     1      -0.960  19.310  29.950  1.00  0.00            
ATOM     40  H18 BCD     1      -0.020  17.450  30.820  1.00  0.00            
ATOM     41  H19 BCD     1      -0.270  18.550  32.190  1.00  0.00            
ATOM     42  H20 BCD     1      -1.680  17.150  33.020  1.00  0.00            
ATOM     43  C13 BCD     1      -1.620  19.570  23.770  1.00  0.00            
ATOM     44  O11 BCD     1      -0.240  19.620  24.010  1.00  0.00            
ATOM     45  C14 BCD     1      -2.360  20.740  24.440  1.00  0.00            
ATOM     46  O12 BCD     1      -1.900  21.930  23.810  1.00  0.00            
ATOM     47  C15 BCD     1      -2.160  20.790  25.910  1.00  0.00            
ATOM     48  O13 BCD     1      -2.850  21.910  26.590  1.00  0.00            
ATOM     49  C16 BCD     1      -2.710  19.460  26.440  1.00  0.00            
ATOM     50  C17 BCD     1      -2.080  18.270  25.760  1.00  0.00            
ATOM     51  O14 BCD     1      -2.150  18.430  24.390  1.00  0.00            
ATOM     52  C18 BCD     1      -2.500  16.870  26.250  1.00  0.00            
ATOM     53  O15 BCD     1      -3.900  16.770  25.980  1.00  0.00            
ATOM     54  H21 BCD     1      -1.700  19.660  22.680  1.00  0.00            
ATOM     55  H22 BCD     1      -3.430  20.600  24.220  1.00  0.00            
ATOM     56  H23 BCD     1      -1.840  22.690  24.400  1.00  0.00            
ATOM     57  H24 BCD     1      -1.100  20.870  26.200  1.00  0.00            
ATOM     58  H25 BCD     1      -2.650  22.730  26.130  1.00  0.00            
ATOM     59  H26 BCD     1      -3.800  19.420  26.390  1.00  0.00            
ATOM     60  H27 BCD     1      -1.030  18.390  26.030  1.00  0.00            
ATOM     61  H28 BCD     1      -1.920  16.090  25.740  1.00  0.00            
ATOM     62  H29 BCD     1      -2.210  16.830  27.310  1.00  0.00            
ATOM     63  H30 BCD     1      -4.110  15.880  26.280  1.00  0.00            
ATOM     64  C19 BCD     1       3.520  19.030  22.390  1.00  0.00            
ATOM     65  O16 BCD     1       4.060  19.780  23.460  1.00  0.00            
ATOM     66  C20 BCD     1       2.610  19.930  21.570  1.00  0.00            
ATOM     67  O17 BCD     1       3.270  21.060  21.090  1.00  0.00            
ATOM     68  C21 BCD     1       1.430  20.340  22.420  1.00  0.00            
ATOM     69  O18 BCD     1       0.510  21.220  21.710  1.00  0.00            
ATOM     70  C22 BCD     1       0.640  19.140  22.990  1.00  0.00            
ATOM     71  C23 BCD     1       1.620  18.240  23.740  1.00  0.00            
ATOM     72  O19 BCD     1       2.730  17.890  22.900  1.00  0.00            
ATOM     73  C24 BCD     1       0.950  16.980  24.220  1.00  0.00            
ATOM     74  O20 BCD     1       0.480  16.110  23.220  1.00  0.00            
ATOM     75  H31 BCD     1       4.330  18.640  21.760  1.00  0.00            
ATOM     76  H32 BCD     1       2.260  19.300  20.740  1.00  0.00            
ATOM     77  H33 BCD     1       2.550  21.620  20.770  1.00  0.00            
ATOM     78  H34 BCD     1       1.850  20.940  23.240  1.00  0.00            
ATOM     79  H35 BCD     1      -0.120  21.580  22.340  1.00  0.00            
ATOM     80  H36 BCD     1       0.120  18.580  22.200  1.00  0.00            
ATOM     81  H37 BCD     1       1.950  18.810  24.620  1.00  0.00            
ATOM     82  H38 BCD     1       1.740  16.480  24.800  1.00  0.00            
ATOM     83  H39 BCD     1       0.180  17.240  24.970  1.00  0.00            
ATOM     84  H40 BCD     1       1.280  15.920  22.720  1.00  0.00            
ATOM     85  C25 BCD     1       7.560  20.520  25.540  1.00  0.00            
ATOM     86  O21 BCD     1       6.780  21.420  26.330  1.00  0.00            
ATOM     87  C26 BCD     1       7.570  20.980  24.060  1.00  0.00            
ATOM     88  O22 BCD     1       8.040  22.310  24.010  1.00  0.00            
ATOM     89  C27 BCD     1       6.120  20.960  23.470  1.00  0.00            
ATOM     90  O23 BCD     1       5.990  21.280  22.030  1.00  0.00            
ATOM     91  C28 BCD     1       5.410  19.610  23.800  1.00  0.00            
ATOM     92  C29 BCD     1       5.590  19.140  25.220  1.00  0.00            
ATOM     93  O24 BCD     1       7.000  19.220  25.500  1.00  0.00            
ATOM     94  C30 BCD     1       5.140  17.710  25.350  1.00  0.00            
ATOM     95  O25 BCD     1       6.000  16.940  24.550  1.00  0.00            
ATOM     96  H41 BCD     1       8.600  20.530  25.890  1.00  0.00            
ATOM     97  H42 BCD     1       8.250  20.300  23.540  1.00  0.00            
ATOM     98  H43 BCD     1       7.760  22.650  24.860  1.00  0.00            
ATOM     99  H44 BCD     1       5.540  21.710  24.020  1.00  0.00            
ATOM    100  H45 BCD     1       5.040  21.230  21.880  1.00  0.00            
ATOM    101  H46 BCD     1       5.890  18.840  23.190  1.00  0.00            
ATOM    102  H47 BCD     1       5.040  19.720  25.980  1.00  0.00            
ATOM    103  H48 BCD     1       5.310  17.260  26.330  1.00  0.00            
ATOM    104  H49 BCD     1       4.080  17.600  25.070  1.00  0.00            
ATOM    105  H50 BCD     1       6.820  17.020  25.040  1.00  0.00            
ATOM    106  C31 BCD     1       7.450  23.440  29.930  1.00  0.00            
ATOM    107  O26 BCD     1       6.080  23.440  30.230  1.00  0.00            
ATOM    108  C32 BCD     1       7.750  24.240  28.670  1.00  0.00            
ATOM    109  O27 BCD     1       7.460  25.620  28.910  1.00  0.00            
ATOM    110  C33 BCD     1       7.240  23.600  27.390  1.00  0.00            
ATOM    111  C34 BCD     1       7.600  22.030  27.400  1.00  0.00            
ATOM    112  C35 BCD     1       7.210  21.420  28.780  1.00  0.00            
ATOM    113  O28 BCD     1       7.850  22.120  29.780  1.00  0.00            
ATOM    114  C36 BCD     1       7.550  19.950  28.890  1.00  0.00            
ATOM    115  O29 BCD     1       8.920  19.840  28.700  1.00  0.00            
ATOM    116  O30 BCD     1       7.830  24.250  26.250  1.00  0.00            
ATOM    117  H51 BCD     1       7.980  23.940  30.750  1.00  0.00            
ATOM    118  H52 BCD     1       8.840  24.220  28.510  1.00  0.00            
ATOM    119  H53 BCD     1       7.820  25.950  29.740  1.00  0.00            
ATOM    120  H54 BCD     1       6.140  23.640  27.350  1.00  0.00            
ATOM    121  H55 BCD     1       8.790  24.210  26.250  1.00  0.00            
ATOM    122  H56 BCD     1       8.680  21.990  27.250  1.00  0.00            
ATOM    123  H57 BCD     1       6.130  21.530  28.950  1.00  0.00            
ATOM    124  H58 BCD     1       7.290  19.600  29.900  1.00  0.00            
ATOM    125  H59 BCD     1       7.020  19.320  28.170  1.00  0.00            
ATOM    126  H60 BCD     1       9.230  20.690  29.040  1.00  0.00            
ATOM    127  C37 BCD     1       3.220  24.140  33.110  1.00  0.00            
ATOM    128  O31 BCD     1       2.320  23.260  32.490  1.00  0.00            
ATOM    129  C38 BCD     1       3.590  25.270  32.190  1.00  0.00            
ATOM    130  O32 BCD     1       2.450  26.100  31.890  1.00  0.00            
ATOM    131  C39 BCD     1       4.450  24.870  30.950  1.00  0.00            
ATOM    132  O33 BCD     1       4.920  26.020  30.310  1.00  0.00            
ATOM    133  C40 BCD     1       5.610  24.040  31.390  1.00  0.00            
ATOM    134  C41 BCD     1       5.230  22.920  32.380  1.00  0.00            
ATOM    135  O34 BCD     1       4.440  23.460  33.480  1.00  0.00            
ATOM    136  C42 BCD     1       6.330  22.130  33.100  1.00  0.00            
ATOM    137  O35 BCD     1       5.920  20.980  33.760  1.00  0.00            
ATOM    138  H61 BCD     1       2.820  24.510  34.050  1.00  0.00            
ATOM    139  H62 BCD     1       4.210  25.960  32.780  1.00  0.00            
ATOM    140  H63 BCD     1       2.810  26.970  31.660  1.00  0.00            
ATOM    141  H64 BCD     1       3.760  24.290  30.320  1.00  0.00            
ATOM    142  H65 BCD     1       5.020  25.680  29.420  1.00  0.00            
ATOM    143  H66 BCD     1       6.370  24.730  31.780  1.00  0.00            
ATOM    144  H67 BCD     1       4.710  22.150  31.800  1.00  0.00            
ATOM    145  H68 BCD     1       7.020  21.940  32.280  1.00  0.00            
ATOM    146  H69 BCD     1       6.840  22.770  33.840  1.00  0.00            
ATOM    147  H70 BCD     1       5.070  21.350  34.010  1.00  0.00            
ATOM    148  O1  GV7     2       3.830  29.210  30.530  1.00  0.00            
ATOM    149  C1  GV7     2       4.770  29.680  29.940  1.00  0.00            
ATOM    150  O2  GV7     2       5.890  29.840  30.590  1.00  0.00            
ATOM    151  C2  GV7     2       4.870  29.630  28.470  1.00  0.00            
ATOM    152  C3  GV7     2       3.540  29.630  27.690  1.00  0.00            
ATOM    153  C4  GV7     2       2.640  28.390  27.870  1.00  0.00            
ATOM    154  N1  GV7     2       1.330  28.360  28.100  1.00  0.00            
ATOM    155  C5  GV7     2       0.990  27.040  27.980  1.00  0.00            
ATOM    156  C6  GV7     2      -0.300  26.390  28.140  1.00  0.00            
ATOM    157  C7  GV7     2      -0.380  25.140  28.820  1.00  0.00            
ATOM    158  C8  GV7     2      -1.650  24.530  28.970  1.00  0.00            
ATOM    159  C9  GV7     2      -2.760  25.110  28.460  1.00  0.00            
ATOM    160  C10 GV7     2      -2.640  26.390  27.840  1.00  0.00            
ATOM    161  C11 GV7     2      -1.420  27.000  27.650  1.00  0.00            
ATOM    162  C12 GV7     2       2.040  26.460  27.310  1.00  0.00            
ATOM    163  C13 GV7     2       2.170  25.080  26.790  1.00  0.00            
ATOM    164  C14 GV7     2       3.390  24.380  27.000  1.00  0.00            
ATOM    165  C15 GV7     2       3.540  23.080  26.540  1.00  0.00            
ATOM    166  C16 GV7     2       2.540  22.540  25.660  1.00  0.00            
ATOM    167  C17 GV7     2       1.490  23.300  25.210  1.00  0.00            
ATOM    168  C18 GV7     2       1.270  24.530  25.850  1.00  0.00            
ATOM    169  O3  GV7     2       3.160  27.260  27.260  1.00  0.00            
ATOM    170  H1  GV7     2       6.470  29.980  29.820  1.00  0.00            
ATOM    171  H2  GV7     2       5.580  28.840  28.200  1.00  0.00            
ATOM    172  H3  GV7     2       5.420  30.550  28.200  1.00  0.00            
ATOM    173  H4  GV7     2       3.740  29.660  26.610  1.00  0.00            
ATOM    174  H5  GV7     2       2.960  30.520  27.970  1.00  0.00            
ATOM    175  H6  GV7     2       0.550  24.650  29.100  1.00  0.00            
ATOM    176  H7  GV7     2      -1.790  23.590  29.500  1.00  0.00            
ATOM    177  H8  GV7     2      -3.710  24.580  28.430  1.00  0.00            
ATOM    178  H9  GV7     2      -3.480  27.010  27.530  1.00  0.00            
ATOM    179  H10 GV7     2      -1.370  28.010  27.250  1.00  0.00            
ATOM    180  H11 GV7     2       4.180  24.900  27.540  1.00  0.00            
ATOM    181  H12 GV7     2       4.470  22.530  26.600  1.00  0.00            
ATOM    182  H13 GV7     2       2.610  21.480  25.440  1.00  0.00            
ATOM    183  H14 GV7     2       0.740  22.830  24.590  1.00  0.00            
ATOM    184  H15 GV7     2       0.320  25.020  25.640  1.00  0.00            
TER
ENDMDL
MODEL        1
ATOM      1  C1  BCD     1       9.550   9.690  25.710  1.00  0.00            
ATOM      2  O1  BCD     1       9.520   9.360  24.350  1.00  0.00            
ATOM      3  C2  BCD     1       8.250   9.490  26.540  1.00  0.00            
ATOM      4  O2  BCD     1       7.830   8.090  26.620  1.00  0.00            
ATOM      5  C3  BCD     1       7.180  10.430  26.160  1.00  0.00            
ATOM      6  O3  BCD     1       6.050  10.240  26.910  1.00  0.00            
ATOM      7  C4  BCD     1       7.730  11.820  26.340  1.00  0.00            
ATOM      8  C5  BCD     1       9.010  11.970  25.500  1.00  0.00            
ATOM      9  O4  BCD     1      10.030  11.040  25.860  1.00  0.00            
ATOM     10  C6  BCD     1       9.700  13.300  25.640  1.00  0.00            
ATOM     11  O5  BCD     1      10.950  13.390  25.070  1.00  0.00            
ATOM     12  H1  BCD     1      10.370   9.120  26.160  1.00  0.00            
ATOM     13  H2  BCD     1       8.480   9.910  27.530  1.00  0.00            
ATOM     14  H3  BCD     1       7.750   7.820  25.710  1.00  0.00            
ATOM     15  H4  BCD     1       6.990  10.320  25.080  1.00  0.00            
ATOM     16  H5  BCD     1       5.320  10.860  26.810  1.00  0.00            
ATOM     17  H6  BCD     1       7.980  11.880  27.410  1.00  0.00            
ATOM     18  H7  BCD     1       8.740  11.830  24.440  1.00  0.00            
ATOM     19  H8  BCD     1       9.030  14.120  25.310  1.00  0.00            
ATOM     20  H9  BCD     1       9.840  13.470  26.710  1.00  0.00            
ATOM     21  H10 BCD     1      11.490  12.780  25.580  1.00  0.00            
ATOM     22  C7  BCD     1       9.880   6.410  21.500  1.00  0.00            
ATOM     23  O6  BCD     1       9.840   7.580  20.720  1.00  0.00            
ATOM     24  C8  BCD     1       8.630   6.270  22.310  1.00  0.00            
ATOM     25  O7  BCD     1       7.470   6.130  21.340  1.00  0.00            
ATOM     26  C9  BCD     1       8.340   7.540  23.170  1.00  0.00            
ATOM     27  O8  BCD     1       7.180   7.300  24.030  1.00  0.00            
ATOM     28  C10 BCD     1       9.630   7.950  24.000  1.00  0.00            
ATOM     29  C11 BCD     1      10.880   7.770  23.240  1.00  0.00            
ATOM     30  O9  BCD     1      10.910   6.550  22.540  1.00  0.00            
ATOM     31  C12 BCD     1      12.010   7.740  24.190  1.00  0.00            
ATOM     32  O10 BCD     1      11.960   6.570  25.040  1.00  0.00            
ATOM     33  H11 BCD     1      10.080   5.490  20.930  1.00  0.00            
ATOM     34  H12 BCD     1       8.690   5.410  22.980  1.00  0.00            
ATOM     35  H13 BCD     1       6.920   5.410  21.650  1.00  0.00            
ATOM     36  H14 BCD     1       8.190   8.350  22.440  1.00  0.00            
ATOM     37  H15 BCD     1       6.440   7.350  23.420  1.00  0.00            
ATOM     38  H16 BCD     1       9.500   7.360  24.920  1.00  0.00            
ATOM     39  H17 BCD     1      11.080   8.540  22.490  1.00  0.00            
ATOM     40  H18 BCD     1      12.950   7.670  23.630  1.00  0.00            
ATOM     41  H19 BCD     1      12.000   8.630  24.840  1.00  0.00            
ATOM     42  H20 BCD     1      11.980   5.790  24.480  1.00  0.00            
ATOM     43  C13 BCD     1      10.190   9.160  16.980  1.00  0.00            
ATOM     44  O11 BCD     1       9.560  10.330  17.510  1.00  0.00            
ATOM     45  C14 BCD     1       9.270   7.960  17.110  1.00  0.00            
ATOM     46  O12 BCD     1       8.080   8.020  16.240  1.00  0.00            
ATOM     47  C15 BCD     1       8.940   7.700  18.570  1.00  0.00            
ATOM     48  O13 BCD     1       8.200   6.380  18.770  1.00  0.00            
ATOM     49  C16 BCD     1      10.270   7.550  19.320  1.00  0.00            
ATOM     50  C17 BCD     1      11.140   8.730  19.180  1.00  0.00            
ATOM     51  O14 BCD     1      11.400   8.950  17.770  1.00  0.00            
ATOM     52  C18 BCD     1      12.490   8.650  19.860  1.00  0.00            
ATOM     53  O15 BCD     1      13.120   7.390  19.740  1.00  0.00            
ATOM     54  H21 BCD     1      10.600   9.190  15.960  1.00  0.00            
ATOM     55  H22 BCD     1       9.780   7.030  16.840  1.00  0.00            
ATOM     56  H23 BCD     1       7.530   8.660  16.690  1.00  0.00            
ATOM     57  H24 BCD     1       8.270   8.480  18.940  1.00  0.00            
ATOM     58  H25 BCD     1       7.920   6.300  19.690  1.00  0.00            
ATOM     59  H26 BCD     1      10.780   6.630  19.000  1.00  0.00            
ATOM     60  H27 BCD     1      10.680   9.590  19.690  1.00  0.00            
ATOM     61  H28 BCD     1      13.190   9.370  19.410  1.00  0.00            
ATOM     62  H29 BCD     1      12.310   8.900  20.920  1.00  0.00            
ATOM     63  H30 BCD     1      13.040   6.810  20.500  1.00  0.00            
ATOM     64  C19 BCD     1       7.370  13.590  16.080  1.00  0.00            
ATOM     65  O16 BCD     1       7.310  14.300  17.320  1.00  0.00            
ATOM     66  C20 BCD     1       6.640  12.270  16.210  1.00  0.00            
ATOM     67  O17 BCD     1       5.390  12.390  16.810  1.00  0.00            
ATOM     68  C21 BCD     1       7.480  11.310  17.070  1.00  0.00            
ATOM     69  O18 BCD     1       6.770  10.060  17.180  1.00  0.00            
ATOM     70  C22 BCD     1       8.860  11.180  16.540  1.00  0.00            
ATOM     71  C23 BCD     1       9.500  12.520  16.420  1.00  0.00            
ATOM     72  O19 BCD     1       8.670  13.470  15.660  1.00  0.00            
ATOM     73  C24 BCD     1      10.900  12.510  15.810  1.00  0.00            
ATOM     74  O20 BCD     1      11.660  13.580  16.410  1.00  0.00            
ATOM     75  H31 BCD     1       6.910  14.280  15.370  1.00  0.00            
ATOM     76  H32 BCD     1       6.570  11.830  15.210  1.00  0.00            
ATOM     77  H33 BCD     1       5.090  11.520  17.080  1.00  0.00            
ATOM     78  H34 BCD     1       7.620  11.740  18.070  1.00  0.00            
ATOM     79  H35 BCD     1       5.910  10.090  17.610  1.00  0.00            
ATOM     80  H36 BCD     1       8.770  10.690  15.560  1.00  0.00            
ATOM     81  H37 BCD     1       9.600  12.800  17.470  1.00  0.00            
ATOM     82  H38 BCD     1      11.370  11.520  15.860  1.00  0.00            
ATOM     83  H39 BCD     1      10.840  12.650  14.730  1.00  0.00            
ATOM     84  H40 BCD     1      12.230  13.270  17.120  1.00  0.00            
ATOM     85  C25 BCD     1       5.330  17.790  18.580  1.00  0.00            
ATOM     86  O21 BCD     1       5.130  17.070  19.800  1.00  0.00            
ATOM     87  C26 BCD     1       4.680  17.040  17.450  1.00  0.00            
ATOM     88  O22 BCD     1       3.280  17.070  17.660  1.00  0.00            
ATOM     89  C27 BCD     1       5.180  15.590  17.390  1.00  0.00            
ATOM     90  O23 BCD     1       4.720  14.950  16.200  1.00  0.00            
ATOM     91  C28 BCD     1       6.710  15.630  17.280  1.00  0.00            
ATOM     92  C29 BCD     1       7.360  16.550  18.350  1.00  0.00            
ATOM     93  O24 BCD     1       6.730  17.840  18.440  1.00  0.00            
ATOM     94  C30 BCD     1       8.780  16.700  17.950  1.00  0.00            
ATOM     95  O25 BCD     1       8.940  17.600  16.760  1.00  0.00            
ATOM     96  H41 BCD     1       4.860  18.780  18.580  1.00  0.00            
ATOM     97  H42 BCD     1       5.020  17.600  16.570  1.00  0.00            
ATOM     98  H43 BCD     1       2.950  17.800  17.120  1.00  0.00            
ATOM     99  H44 BCD     1       4.980  15.030  18.310  1.00  0.00            
ATOM    100  H45 BCD     1       4.950  14.050  16.460  1.00  0.00            
ATOM    101  H46 BCD     1       7.020  16.150  16.370  1.00  0.00            
ATOM    102  H47 BCD     1       7.460  16.030  19.310  1.00  0.00            
ATOM    103  H48 BCD     1       9.300  17.170  18.800  1.00  0.00            
ATOM    104  H49 BCD     1       9.200  15.730  17.640  1.00  0.00            
ATOM    105  H50 BCD     1       9.780  17.440  16.310  1.00  0.00            
ATOM    106  C31 BCD     1       3.870  17.160  23.810  1.00  0.00            
ATOM    107  O26 BCD     1       4.340  15.800  23.950  1.00  0.00            
ATOM    108  C32 BCD     1       2.780  17.090  22.780  1.00  0.00            
ATOM    109  O27 BCD     1       1.810  16.090  23.210  1.00  0.00            
ATOM    110  C33 BCD     1       3.350  16.800  21.340  1.00  0.00            
ATOM    111  C34 BCD     1       4.530  17.690  20.940  1.00  0.00            
ATOM    112  C35 BCD     1       5.560  17.690  22.130  1.00  0.00            
ATOM    113  O28 BCD     1       4.960  17.990  23.370  1.00  0.00            
ATOM    114  C36 BCD     1       6.710  18.730  21.870  1.00  0.00            
ATOM    115  O29 BCD     1       6.160  20.110  21.760  1.00  0.00            
ATOM    116  O30 BCD     1       2.300  16.850  20.320  1.00  0.00            
ATOM    117  H51 BCD     1       3.670  17.570  24.810  1.00  0.00            
ATOM    118  H52 BCD     1       2.250  18.050  22.760  1.00  0.00            
ATOM    119  H53 BCD     1       2.330  15.310  23.000  1.00  0.00            
ATOM    120  H54 BCD     1       3.660  15.750  21.330  1.00  0.00            
ATOM    121  H55 BCD     1       2.640  16.950  19.430  1.00  0.00            
ATOM    122  H56 BCD     1       4.130  18.680  20.690  1.00  0.00            
ATOM    123  H57 BCD     1       6.030  16.700  22.170  1.00  0.00            
ATOM    124  H58 BCD     1       7.450  18.780  22.680  1.00  0.00            
ATOM    125  H59 BCD     1       7.330  18.480  21.000  1.00  0.00            
ATOM    126  H60 BCD     1       6.480  20.410  20.900  1.00  0.00            
ATOM    127  C37 BCD     1       6.080  13.430  26.940  1.00  0.00            
ATOM    128  O31 BCD     1       6.740  12.760  25.920  1.00  0.00            
ATOM    129  C38 BCD     1       4.640  13.280  26.760  1.00  0.00            
ATOM    130  O32 BCD     1       4.220  11.870  26.970  1.00  0.00            
ATOM    131  C39 BCD     1       4.230  13.900  25.440  1.00  0.00            
ATOM    132  O33 BCD     1       2.840  13.830  25.170  1.00  0.00            
ATOM    133  C40 BCD     1       4.610  15.330  25.290  1.00  0.00            
ATOM    134  C41 BCD     1       6.090  15.520  25.650  1.00  0.00            
ATOM    135  O34 BCD     1       6.460  14.860  26.900  1.00  0.00            
ATOM    136  C42 BCD     1       6.540  16.940  25.780  1.00  0.00            
ATOM    137  O35 BCD     1       5.710  17.640  26.740  1.00  0.00            
ATOM    138  H61 BCD     1       6.360  13.020  27.920  1.00  0.00            
ATOM    139  H62 BCD     1       4.150  13.880  27.540  1.00  0.00            
ATOM    140  H63 BCD     1       3.290  11.830  26.730  1.00  0.00            
ATOM    141  H64 BCD     1       4.760  13.450  24.600  1.00  0.00            
ATOM    142  H65 BCD     1       2.720  13.860  24.210  1.00  0.00            
ATOM    143  H66 BCD     1       4.010  15.910  26.010  1.00  0.00            
ATOM    144  H67 BCD     1       6.700  15.020  24.880  1.00  0.00            
ATOM    145  H68 BCD     1       7.620  16.970  25.980  1.00  0.00            
ATOM    146  H69 BCD     1       6.550  17.460  24.800  1.00  0.00            
ATOM    147  H70 BCD     1       6.220  18.380  27.080  1.00  0.00            
ATOM    148  O1  GV7     2       4.140  10.780  14.450  1.00  0.00            
ATOM    149  C1  GV7     2       4.750   9.710  14.410  1.00  0.00            
ATOM    150  O2  GV7     2       5.660   9.570  13.430  1.00  0.00            
ATOM    151  C2  GV7     2       4.000   8.540  14.930  1.00  0.00            
ATOM    152  C3  GV7     2       2.820   8.810  15.840  1.00  0.00            
ATOM    153  C4  GV7     2       3.050   9.520  17.170  1.00  0.00            
ATOM    154  N1  GV7     2       4.210   9.850  17.690  1.00  0.00            
ATOM    155  C5  GV7     2       3.870  10.490  18.880  1.00  0.00            
ATOM    156  C6  GV7     2       4.740  11.110  19.930  1.00  0.00            
ATOM    157  C7  GV7     2       5.950  10.490  20.310  1.00  0.00            
ATOM    158  C8  GV7     2       6.690  11.040  21.350  1.00  0.00            
ATOM    159  C9  GV7     2       6.360  12.270  21.890  1.00  0.00            
ATOM    160  C10 GV7     2       5.220  12.940  21.500  1.00  0.00            
ATOM    161  C11 GV7     2       4.350  12.330  20.570  1.00  0.00            
ATOM    162  C12 GV7     2       2.530  10.540  18.970  1.00  0.00            
ATOM    163  C13 GV7     2       1.780  10.890  20.190  1.00  0.00            
ATOM    164  C14 GV7     2       1.890  10.110  21.370  1.00  0.00            
ATOM    165  C15 GV7     2       1.000  10.400  22.490  1.00  0.00            
ATOM    166  C16 GV7     2       0.010  11.380  22.370  1.00  0.00            
ATOM    167  C17 GV7     2      -0.060  12.170  21.170  1.00  0.00            
ATOM    168  C18 GV7     2       0.800  11.880  20.120  1.00  0.00            
ATOM    169  O3  GV7     2       1.930  10.080  17.830  1.00  0.00            
ATOM    170  H1  GV7     2       5.940   8.640  13.390  1.00  0.00            
ATOM    171  H2  GV7     2       4.780   7.890  15.360  1.00  0.00            
ATOM    172  H3  GV7     2       3.580   7.930  14.120  1.00  0.00            
ATOM    173  H4  GV7     2       2.380   7.850  16.130  1.00  0.00            
ATOM    174  H5  GV7     2       1.910   9.190  15.360  1.00  0.00            
ATOM    175  H6  GV7     2       6.120   9.510  19.870  1.00  0.00            
ATOM    176  H7  GV7     2       7.580  10.540  21.700  1.00  0.00            
ATOM    177  H8  GV7     2       7.020  12.690  22.640  1.00  0.00            
ATOM    178  H9  GV7     2       4.960  13.950  21.800  1.00  0.00            
ATOM    179  H10 GV7     2       3.590  12.990  20.150  1.00  0.00            
ATOM    180  H11 GV7     2       2.620   9.330  21.550  1.00  0.00            
ATOM    181  H12 GV7     2       0.980   9.800  23.400  1.00  0.00            
ATOM    182  H13 GV7     2      -0.710  11.680  23.130  1.00  0.00            
ATOM    183  H14 GV7     2      -0.900  12.850  21.060  1.00  0.00            
ATOM    184  H15 GV7     2       0.650  12.350  19.150  1.00  0.00            
TER
ENDMDL
MODEL        1
ATOM      1  C1  BCD     1      11.770  29.700  24.980  1.00  0.00            
ATOM      2  O1  BCD     1      10.680  29.690  25.900  1.00  0.00            
ATOM      3  C2  BCD     1      11.270  29.470  23.550  1.00  0.00            
ATOM      4  O2  BCD     1      10.360  30.530  23.280  1.00  0.00            
ATOM      5  C3  BCD     1      10.630  28.090  23.420  1.00  0.00            
ATOM      6  O3  BCD     1      10.070  27.800  22.180  1.00  0.00            
ATOM      7  C4  BCD     1      11.670  27.020  23.760  1.00  0.00            
ATOM      8  C5  BCD     1      12.250  27.290  25.160  1.00  0.00            
ATOM      9  O4  BCD     1      12.720  28.680  25.330  1.00  0.00            
ATOM     10  C6  BCD     1      13.490  26.510  25.570  1.00  0.00            
ATOM     11  O5  BCD     1      14.560  26.760  24.690  1.00  0.00            
ATOM     12  H1  BCD     1      12.320  30.640  25.010  1.00  0.00            
ATOM     13  H2  BCD     1      12.220  29.550  23.010  1.00  0.00            
ATOM     14  H3  BCD     1       9.590  30.550  23.840  1.00  0.00            
ATOM     15  H4  BCD     1       9.790  28.030  24.120  1.00  0.00            
ATOM     16  H5  BCD     1      10.610  28.100  21.450  1.00  0.00            
ATOM     17  H6  BCD     1      12.560  27.050  23.110  1.00  0.00            
ATOM     18  H7  BCD     1      11.350  27.160  25.770  1.00  0.00            
ATOM     19  H8  BCD     1      13.750  26.810  26.590  1.00  0.00            
ATOM     20  H9  BCD     1      13.300  25.430  25.530  1.00  0.00            
ATOM     21  H10 BCD     1      14.720  27.710  24.730  1.00  0.00            
ATOM     22  C7  BCD     1       8.460  31.870  28.620  1.00  0.00            
ATOM     23  O6  BCD     1       8.200  30.520  29.200  1.00  0.00            
ATOM     24  C8  BCD     1       8.010  31.910  27.190  1.00  0.00            
ATOM     25  O7  BCD     1       6.590  31.680  27.210  1.00  0.00            
ATOM     26  C9  BCD     1       8.730  30.880  26.280  1.00  0.00            
ATOM     27  O8  BCD     1       8.180  30.980  24.910  1.00  0.00            
ATOM     28  C10 BCD     1      10.270  30.970  26.400  1.00  0.00            
ATOM     29  C11 BCD     1      10.700  31.160  27.850  1.00  0.00            
ATOM     30  O9  BCD     1       9.850  32.000  28.600  1.00  0.00            
ATOM     31  C12 BCD     1      12.120  31.710  27.870  1.00  0.00            
ATOM     32  O10 BCD     1      12.250  32.990  27.180  1.00  0.00            
ATOM     33  H11 BCD     1       8.070  32.720  29.190  1.00  0.00            
ATOM     34  H12 BCD     1       8.350  32.900  26.850  1.00  0.00            
ATOM     35  H13 BCD     1       6.210  31.810  26.330  1.00  0.00            
ATOM     36  H14 BCD     1       8.470  29.950  26.810  1.00  0.00            
ATOM     37  H15 BCD     1       7.560  30.250  24.900  1.00  0.00            
ATOM     38  H16 BCD     1      10.650  31.750  25.730  1.00  0.00            
ATOM     39  H17 BCD     1      10.710  30.170  28.340  1.00  0.00            
ATOM     40  H18 BCD     1      12.500  31.900  28.880  1.00  0.00            
ATOM     41  H19 BCD     1      12.710  30.860  27.500  1.00  0.00            
ATOM     42  H20 BCD     1      11.670  33.650  27.560  1.00  0.00            
ATOM     43  C13 BCD     1       6.570  29.160  32.780  1.00  0.00            
ATOM     44  O11 BCD     1       6.460  27.810  32.350  1.00  0.00            
ATOM     45  C14 BCD     1       5.750  30.170  31.930  1.00  0.00            
ATOM     46  O12 BCD     1       4.350  29.970  31.940  1.00  0.00            
ATOM     47  C15 BCD     1       6.290  30.130  30.500  1.00  0.00            
ATOM     48  O13 BCD     1       5.530  31.080  29.700  1.00  0.00            
ATOM     49  C16 BCD     1       7.770  30.550  30.580  1.00  0.00            
ATOM     50  C17 BCD     1       8.660  29.630  31.450  1.00  0.00            
ATOM     51  O14 BCD     1       7.940  29.510  32.780  1.00  0.00            
ATOM     52  C18 BCD     1      10.000  30.300  31.720  1.00  0.00            
ATOM     53  O15 BCD     1       9.890  31.640  32.300  1.00  0.00            
ATOM     54  H21 BCD     1       6.250  29.300  33.820  1.00  0.00            
ATOM     55  H22 BCD     1       6.040  31.150  32.330  1.00  0.00            
ATOM     56  H23 BCD     1       3.940  30.840  31.870  1.00  0.00            
ATOM     57  H24 BCD     1       6.220  29.140  30.020  1.00  0.00            
ATOM     58  H25 BCD     1       5.900  31.110  28.820  1.00  0.00            
ATOM     59  H26 BCD     1       7.780  31.580  30.950  1.00  0.00            
ATOM     60  H27 BCD     1       8.760  28.690  30.880  1.00  0.00            
ATOM     61  H28 BCD     1      10.620  29.640  32.350  1.00  0.00            
ATOM     62  H29 BCD     1      10.430  30.430  30.720  1.00  0.00            
ATOM     63  H30 BCD     1      10.820  31.900  32.290  1.00  0.00            
ATOM     64  C19 BCD     1       5.400  24.080  33.480  1.00  0.00            
ATOM     65  O16 BCD     1       5.950  23.730  32.150  1.00  0.00            
ATOM     66  C20 BCD     1       4.230  25.100  33.330  1.00  0.00            
ATOM     67  O17 BCD     1       3.100  24.620  32.700  1.00  0.00            
ATOM     68  C21 BCD     1       4.690  26.370  32.570  1.00  0.00            
ATOM     69  O18 BCD     1       3.630  27.360  32.590  1.00  0.00            
ATOM     70  C22 BCD     1       5.910  26.910  33.260  1.00  0.00            
ATOM     71  C23 BCD     1       7.010  25.810  33.540  1.00  0.00            
ATOM     72  O19 BCD     1       6.420  24.720  34.170  1.00  0.00            
ATOM     73  C24 BCD     1       8.290  26.260  34.260  1.00  0.00            
ATOM     74  O20 BCD     1       8.020  26.800  35.580  1.00  0.00            
ATOM     75  H31 BCD     1       5.110  23.160  34.000  1.00  0.00            
ATOM     76  H32 BCD     1       3.940  25.460  34.330  1.00  0.00            
ATOM     77  H33 BCD     1       2.410  25.290  32.740  1.00  0.00            
ATOM     78  H34 BCD     1       4.910  26.000  31.560  1.00  0.00            
ATOM     79  H35 BCD     1       4.020  28.210  32.360  1.00  0.00            
ATOM     80  H36 BCD     1       5.620  27.390  34.200  1.00  0.00            
ATOM     81  H37 BCD     1       7.350  25.540  32.530  1.00  0.00            
ATOM     82  H38 BCD     1       8.970  25.400  34.290  1.00  0.00            
ATOM     83  H39 BCD     1       8.790  27.070  33.710  1.00  0.00            
ATOM     84  H40 BCD     1       8.930  26.830  35.880  1.00  0.00            
ATOM     85  C25 BCD     1       6.750  20.630  29.660  1.00  0.00            
ATOM     86  O21 BCD     1       7.560  21.420  28.790  1.00  0.00            
ATOM     87  C26 BCD     1       5.330  21.100  29.570  1.00  0.00            
ATOM     88  O22 BCD     1       5.010  21.150  28.170  1.00  0.00            
ATOM     89  C27 BCD     1       5.090  22.400  30.420  1.00  0.00            
ATOM     90  O23 BCD     1       3.700  22.550  30.850  1.00  0.00            
ATOM     91  C28 BCD     1       5.830  22.410  31.750  1.00  0.00            
ATOM     92  C29 BCD     1       7.260  21.870  31.680  1.00  0.00            
ATOM     93  O24 BCD     1       7.220  20.660  30.980  1.00  0.00            
ATOM     94  C30 BCD     1       7.930  21.760  33.060  1.00  0.00            
ATOM     95  O25 BCD     1       7.280  20.770  33.860  1.00  0.00            
ATOM     96  H41 BCD     1       6.710  19.570  29.360  1.00  0.00            
ATOM     97  H42 BCD     1       4.610  20.350  29.940  1.00  0.00            
ATOM     98  H43 BCD     1       5.600  21.860  27.910  1.00  0.00            
ATOM     99  H44 BCD     1       5.450  23.240  29.810  1.00  0.00            
ATOM    100  H45 BCD     1       3.650  23.460  31.150  1.00  0.00            
ATOM    101  H46 BCD     1       5.190  21.830  32.420  1.00  0.00            
ATOM    102  H47 BCD     1       7.880  22.620  31.180  1.00  0.00            
ATOM    103  H48 BCD     1       8.990  21.520  32.900  1.00  0.00            
ATOM    104  H49 BCD     1       7.800  22.780  33.440  1.00  0.00            
ATOM    105  H50 BCD     1       6.920  21.280  34.590  1.00  0.00            
ATOM    106  C31 BCD     1      10.730  20.710  26.140  1.00  0.00            
ATOM    107  O26 BCD     1      10.610  22.020  25.560  1.00  0.00            
ATOM    108  C32 BCD     1       9.370  19.940  25.970  1.00  0.00            
ATOM    109  O27 BCD     1       9.160  19.780  24.590  1.00  0.00            
ATOM    110  C33 BCD     1       8.240  20.570  26.710  1.00  0.00            
ATOM    111  C34 BCD     1       8.570  20.670  28.190  1.00  0.00            
ATOM    112  C35 BCD     1       9.930  21.350  28.280  1.00  0.00            
ATOM    113  O28 BCD     1      10.950  20.770  27.530  1.00  0.00            
ATOM    114  C36 BCD     1      10.400  21.230  29.680  1.00  0.00            
ATOM    115  O29 BCD     1      11.130  22.450  29.860  1.00  0.00            
ATOM    116  O30 BCD     1       6.930  19.910  26.470  1.00  0.00            
ATOM    117  H51 BCD     1      11.560  20.210  25.640  1.00  0.00            
ATOM    118  H52 BCD     1       9.490  18.900  26.290  1.00  0.00            
ATOM    119  H53 BCD     1       9.210  20.660  24.200  1.00  0.00            
ATOM    120  H54 BCD     1       8.110  21.600  26.340  1.00  0.00            
ATOM    121  H55 BCD     1       6.370  20.210  27.190  1.00  0.00            
ATOM    122  H56 BCD     1       8.780  19.710  28.670  1.00  0.00            
ATOM    123  H57 BCD     1       9.850  22.420  28.040  1.00  0.00            
ATOM    124  H58 BCD     1       9.600  21.200  30.430  1.00  0.00            
ATOM    125  H59 BCD     1      11.040  20.340  29.710  1.00  0.00            
ATOM    126  H60 BCD     1      11.830  22.410  29.210  1.00  0.00            
ATOM    127  C37 BCD     1      11.670  24.830  22.830  1.00  0.00            
ATOM    128  O31 BCD     1      11.060  25.740  23.690  1.00  0.00            
ATOM    129  C38 BCD     1      10.560  23.880  22.420  1.00  0.00            
ATOM    130  O32 BCD     1       9.570  24.630  21.710  1.00  0.00            
ATOM    131  C39 BCD     1       9.980  23.070  23.560  1.00  0.00            
ATOM    132  O33 BCD     1       8.950  22.140  23.130  1.00  0.00            
ATOM    133  C40 BCD     1      11.100  22.300  24.260  1.00  0.00            
ATOM    134  C41 BCD     1      12.300  23.150  24.520  1.00  0.00            
ATOM    135  O34 BCD     1      12.650  23.980  23.420  1.00  0.00            
ATOM    136  C42 BCD     1      13.620  22.550  25.060  1.00  0.00            
ATOM    137  O35 BCD     1      14.120  21.550  24.170  1.00  0.00            
ATOM    138  H61 BCD     1      12.120  25.330  21.960  1.00  0.00            
ATOM    139  H62 BCD     1      10.950  23.100  21.750  1.00  0.00            
ATOM    140  H63 BCD     1       9.430  25.460  22.160  1.00  0.00            
ATOM    141  H64 BCD     1       9.510  23.830  24.190  1.00  0.00            
ATOM    142  H65 BCD     1       8.120  22.600  22.960  1.00  0.00            
ATOM    143  H66 BCD     1      11.270  21.440  23.600  1.00  0.00            
ATOM    144  H67 BCD     1      11.980  23.890  25.260  1.00  0.00            
ATOM    145  H68 BCD     1      14.360  23.350  25.180  1.00  0.00            
ATOM    146  H69 BCD     1      13.360  22.200  26.070  1.00  0.00            
ATOM    147  H70 BCD     1      14.870  21.180  24.650  1.00  0.00            
ATOM    148  O1  GV7     2       5.130  31.840  25.140  1.00  0.00            
ATOM    149  C1  GV7     2       4.950  32.180  24.000  1.00  0.00            
ATOM    150  O2  GV7     2       5.400  33.440  23.710  1.00  0.00            
ATOM    151  C2  GV7     2       4.700  31.240  22.860  1.00  0.00            
ATOM    152  C3  GV7     2       5.650  30.050  22.930  1.00  0.00            
ATOM    153  C4  GV7     2       5.520  29.150  24.140  1.00  0.00            
ATOM    154  N1  GV7     2       6.510  28.650  24.900  1.00  0.00            
ATOM    155  C5  GV7     2       5.940  27.660  25.700  1.00  0.00            
ATOM    156  C6  GV7     2       6.580  26.820  26.720  1.00  0.00            
ATOM    157  C7  GV7     2       7.640  26.080  26.190  1.00  0.00            
ATOM    158  C8  GV7     2       8.310  25.200  27.080  1.00  0.00            
ATOM    159  C9  GV7     2       8.030  25.230  28.480  1.00  0.00            
ATOM    160  C10 GV7     2       6.960  25.960  28.970  1.00  0.00            
ATOM    161  C11 GV7     2       6.230  26.810  28.080  1.00  0.00            
ATOM    162  C12 GV7     2       4.600  27.680  25.360  1.00  0.00            
ATOM    163  C13 GV7     2       3.670  26.690  25.800  1.00  0.00            
ATOM    164  C14 GV7     2       3.870  25.350  25.530  1.00  0.00            
ATOM    165  C15 GV7     2       2.770  24.490  25.760  1.00  0.00            
ATOM    166  C16 GV7     2       1.610  24.880  26.320  1.00  0.00            
ATOM    167  C17 GV7     2       1.420  26.220  26.580  1.00  0.00            
ATOM    168  C18 GV7     2       2.460  27.120  26.280  1.00  0.00            
ATOM    169  O3  GV7     2       4.220  28.660  24.420  1.00  0.00            
ATOM    170  H1  GV7     2       5.340  33.420  22.740  1.00  0.00            
ATOM    171  H2  GV7     2       4.740  31.660  21.840  1.00  0.00            
ATOM    172  H3  GV7     2       3.690  30.850  23.060  1.00  0.00            
ATOM    173  H4  GV7     2       6.690  30.290  22.680  1.00  0.00            
ATOM    174  H5  GV7     2       5.450  29.420  22.050  1.00  0.00            
ATOM    175  H6  GV7     2       7.940  26.140  25.150  1.00  0.00            
ATOM    176  H7  GV7     2       9.040  24.550  26.610  1.00  0.00            
ATOM    177  H8  GV7     2       8.580  24.550  29.120  1.00  0.00            
ATOM    178  H9  GV7     2       6.740  25.740  30.010  1.00  0.00            
ATOM    179  H10 GV7     2       5.490  27.500  28.490  1.00  0.00            
ATOM    180  H11 GV7     2       4.830  25.000  25.160  1.00  0.00            
ATOM    181  H12 GV7     2       2.920  23.450  25.480  1.00  0.00            
ATOM    182  H13 GV7     2       0.870  24.130  26.570  1.00  0.00            
ATOM    183  H14 GV7     2       0.450  26.570  26.930  1.00  0.00            
ATOM    184  H15 GV7     2       2.300  28.180  26.450  1.00  0.00            
TER
ENDMDL
MODEL        1
ATOM      1  C1  BCD     1      12.380  27.340  26.530  1.00  0.00            
ATOM      2  O1  BCD     1      11.320  27.480  27.520  1.00  0.00            
ATOM      3  C2  BCD     1      11.750  26.970  25.210  1.00  0.00            
ATOM      4  O2  BCD     1      10.950  28.050  24.700  1.00  0.00            
ATOM      5  C3  BCD     1      11.140  25.590  25.270  1.00  0.00            
ATOM      6  O3  BCD     1      10.510  25.120  24.050  1.00  0.00            
ATOM      7  C4  BCD     1      12.160  24.570  25.770  1.00  0.00            
ATOM      8  C5  BCD     1      12.870  25.040  27.040  1.00  0.00            
ATOM      9  O4  BCD     1      13.380  26.410  26.880  1.00  0.00            
ATOM     10  C6  BCD     1      13.960  24.130  27.450  1.00  0.00            
ATOM     11  O5  BCD     1      14.890  24.000  26.380  1.00  0.00            
ATOM     12  H1  BCD     1      12.840  28.320  26.380  1.00  0.00            
ATOM     13  H2  BCD     1      12.650  26.900  24.580  1.00  0.00            
ATOM     14  H3  BCD     1      10.260  28.230  25.350  1.00  0.00            
ATOM     15  H4  BCD     1      10.390  25.470  26.070  1.00  0.00            
ATOM     16  H5  BCD     1       9.940  24.380  24.250  1.00  0.00            
ATOM     17  H6  BCD     1      12.880  24.450  24.960  1.00  0.00            
ATOM     18  H7  BCD     1      12.160  25.000  27.870  1.00  0.00            
ATOM     19  H8  BCD     1      14.450  24.450  28.380  1.00  0.00            
ATOM     20  H9  BCD     1      13.480  23.160  27.640  1.00  0.00            
ATOM     21  H10 BCD     1      14.910  24.900  26.060  1.00  0.00            
ATOM     22  C7  BCD     1       9.020  30.560  29.260  1.00  0.00            
ATOM     23  O6  BCD     1       8.600  29.740  30.320  1.00  0.00            
ATOM     24  C8  BCD     1       8.520  29.970  27.900  1.00  0.00            
ATOM     25  O7  BCD     1       7.120  29.930  27.790  1.00  0.00            
ATOM     26  C9  BCD     1       9.230  28.610  27.580  1.00  0.00            
ATOM     27  O8  BCD     1       8.830  28.220  26.250  1.00  0.00            
ATOM     28  C10 BCD     1      10.710  28.750  27.660  1.00  0.00            
ATOM     29  C11 BCD     1      11.040  29.400  29.020  1.00  0.00            
ATOM     30  O9  BCD     1      10.400  30.650  29.170  1.00  0.00            
ATOM     31  C12 BCD     1      12.500  29.580  29.210  1.00  0.00            
ATOM     32  O10 BCD     1      13.220  30.400  28.240  1.00  0.00            
ATOM     33  H11 BCD     1       8.580  31.550  29.350  1.00  0.00            
ATOM     34  H12 BCD     1       8.930  30.660  27.150  1.00  0.00            
ATOM     35  H13 BCD     1       6.950  29.410  27.000  1.00  0.00            
ATOM     36  H14 BCD     1       8.760  27.890  28.260  1.00  0.00            
ATOM     37  H15 BCD     1       7.880  28.110  26.350  1.00  0.00            
ATOM     38  H16 BCD     1      11.040  29.450  26.880  1.00  0.00            
ATOM     39  H17 BCD     1      10.810  28.710  29.830  1.00  0.00            
ATOM     40  H18 BCD     1      12.590  30.040  30.200  1.00  0.00            
ATOM     41  H19 BCD     1      12.920  28.560  29.230  1.00  0.00            
ATOM     42  H20 BCD     1      12.710  31.210  28.170  1.00  0.00            
ATOM     43  C13 BCD     1       5.780  29.410  33.250  1.00  0.00            
ATOM     44  O11 BCD     1       5.860  28.000  32.970  1.00  0.00            
ATOM     45  C14 BCD     1       5.360  30.290  32.130  1.00  0.00            
ATOM     46  O12 BCD     1       3.990  30.100  31.830  1.00  0.00            
ATOM     47  C15 BCD     1       6.230  30.150  30.860  1.00  0.00            
ATOM     48  O13 BCD     1       6.010  31.210  29.970  1.00  0.00            
ATOM     49  C16 BCD     1       7.710  30.290  31.340  1.00  0.00            
ATOM     50  C17 BCD     1       8.080  29.610  32.600  1.00  0.00            
ATOM     51  O14 BCD     1       7.100  29.830  33.600  1.00  0.00            
ATOM     52  C18 BCD     1       9.440  30.020  33.170  1.00  0.00            
ATOM     53  O15 BCD     1       9.460  31.440  33.410  1.00  0.00            
ATOM     54  H21 BCD     1       5.140  29.730  34.070  1.00  0.00            
ATOM     55  H22 BCD     1       5.500  31.320  32.480  1.00  0.00            
ATOM     56  H23 BCD     1       3.790  29.160  31.820  1.00  0.00            
ATOM     57  H24 BCD     1       6.130  29.170  30.370  1.00  0.00            
ATOM     58  H25 BCD     1       6.160  30.890  29.080  1.00  0.00            
ATOM     59  H26 BCD     1       7.890  31.370  31.460  1.00  0.00            
ATOM     60  H27 BCD     1       8.090  28.540  32.380  1.00  0.00            
ATOM     61  H28 BCD     1       9.650  29.450  34.090  1.00  0.00            
ATOM     62  H29 BCD     1      10.270  29.810  32.490  1.00  0.00            
ATOM     63  H30 BCD     1       9.640  31.820  32.550  1.00  0.00            
ATOM     64  C19 BCD     1       4.070  24.420  34.140  1.00  0.00            
ATOM     65  O16 BCD     1       4.520  23.650  33.050  1.00  0.00            
ATOM     66  C20 BCD     1       3.110  25.530  33.800  1.00  0.00            
ATOM     67  O17 BCD     1       2.030  24.920  33.110  1.00  0.00            
ATOM     68  C21 BCD     1       3.790  26.670  33.060  1.00  0.00            
ATOM     69  O18 BCD     1       2.900  27.780  32.970  1.00  0.00            
ATOM     70  C22 BCD     1       5.090  27.080  33.750  1.00  0.00            
ATOM     71  C23 BCD     1       5.920  25.920  34.180  1.00  0.00            
ATOM     72  O19 BCD     1       5.130  24.970  34.920  1.00  0.00            
ATOM     73  C24 BCD     1       7.150  26.350  35.050  1.00  0.00            
ATOM     74  O20 BCD     1       6.810  27.070  36.230  1.00  0.00            
ATOM     75  H31 BCD     1       3.650  23.700  34.850  1.00  0.00            
ATOM     76  H32 BCD     1       2.560  25.970  34.650  1.00  0.00            
ATOM     77  H33 BCD     1       2.280  24.680  32.210  1.00  0.00            
ATOM     78  H34 BCD     1       4.030  26.320  32.050  1.00  0.00            
ATOM     79  H35 BCD     1       2.100  27.540  32.500  1.00  0.00            
ATOM     80  H36 BCD     1       4.780  27.540  34.700  1.00  0.00            
ATOM     81  H37 BCD     1       6.210  25.390  33.260  1.00  0.00            
ATOM     82  H38 BCD     1       7.750  25.490  35.360  1.00  0.00            
ATOM     83  H39 BCD     1       7.830  27.000  34.490  1.00  0.00            
ATOM     84  H40 BCD     1       7.640  27.540  36.420  1.00  0.00            
ATOM     85  C25 BCD     1       5.590  19.670  32.550  1.00  0.00            
ATOM     86  O21 BCD     1       6.580  20.000  31.540  1.00  0.00
[truncated: 1,784,318 more chars]
